# Supplementary material for: The LysE Superfamily of Transport Proteins Involved in Cell Physiology and Pathogenesis
Source: PLoS One. 2015 Oct 16;10(10):e0137184. doi: 10.1371/journal.pone.0137184 (PMC4608589; doi:10.1371/journal.pone.0137184)
Supplement: S1 Supporting Information — The corresponding zip file contains the FASTA files generated using Protocol1, for comparisons with Protocol2. (ZIP) [file pone.0137184.s030.zip]

Archive with 11 entries (11 files):
- FASTA_Files/CaCA.faa.faa
- FASTA_Files/CadD.faa.faa
- FASTA_Files/DsbD.faa.faa
- FASTA_Files/GAP.faa.faa
- FASTA_Files/ILT24.faa.faa
- FASTA_Files/LysE.faa.faa
- FASTA_Files/MntP.faa.faa
- FASTA_Files/NAAT.faa.faa
- FASTA_Files/NicO.faa.faa
- FASTA_Files/RhtB.faa.faa
- FASTA_Files/TerC.faa.faa
