# Supplementary material for: The LysE Superfamily of Transport Proteins Involved in Cell Physiology and Pathogenesis
Source: PLoS One. 2015 Oct 16;10(10):e0137184. doi: 10.1371/journal.pone.0137184 (PMC4608589; doi:10.1371/journal.pone.0137184)
Supplement: S1 Supporting Information — The corresponding zip file contains the FASTA files generated using Protocol1, for comparisons with Protocol2. (ZIP) [file pone.0137184.s030.zip › FASTA_Files/CaCA.faa.faa]

>Hgl1 gi|512975369|XP_004849762.1 PREDICTED: transmembrane protein 165 isoform X1 [Heterocephalus glaber]
MTDAPLGVQASRRRHFLPRRPCEAGEAGGMAAAARGSCRFSAPRLLLLLLVALLWAPAEVRAGPDEDLSH
RNNDLPAPAQQLQAQPAAVQGPEPARAEKGFTPAVPVHANKEDPATQTNLGFIHAFVAAISVIIVSELGD
KTFFIAAIMAMRYNRLTVLAGAMLALALMTCLSVLFGYATTVIPRVYTYYVSTALFAIFGIRMLREGLKM
SPDEGQEELEEVQAELKKKDEEFQRTKLLNGPGDVEAGTSTTIPQKKWLHFISPIFVQALTLTFLAEWGD
RSQLTTIVLAAREDPYGVAVGGTVGHCLCTGLAVIGGRMIAQKISVRTVTIIGGIVFLAFAFSALFISPD
SGF
>Sbi1 gi|242079881|XP_002444709.1 hypothetical protein SORBIDRAFT_07g026430 [Sorghum bicolor]
MRRSRLVFRPAAMHRRAALAAAAVLLLALSVPVSVSAADVQAADGAAGNGTGVGLDRRTKMFLHHTAGAR
AAAAQDTGLGHLDAFFASLSIIVVSEIGDETFIIAALMAMRHPKSTVLSGALSALVVMTVLSTGLGRIVP
NLISRKHTNSAATVLYAFFGLRLLYIAWRSDSKASQKKEIEEVEEKLEAGQGKSTFRRVFSRFCTPIFLE
SFVLTFLAEWGDRSQIATIALATHKNAVGVATGATLGHTICTSIAVVGGSMLASKISQGTVATIGGLLFL
GFSLSSYFYPPL
>Vca1 gi|302844085|XP_002953583.1 hypothetical protein VOLCADRAFT_118396 [Volvox carteri f. nagariensis]
MSSTNFHTKPSIRPFGRLRPPLVYLRRNNVYRGQLQHGSHVPAALISEGSQHKLPQLDNLLRGGSLAAAA
ALSLAASFALGLPAEAAAPAADTAALSIPGIVGDSPLREGFVSGFLLIFFSEIGDKTFFLALLLALKQPK
SLVFTGTFGALAIMTVISVLLGQVLHQVDELVPGDANIPYDDLLAVALLVYFGVKTLQDAKDADESAAEE
KEEAKEVVDGLKAGGEDALRLVLTTFALVFAAEWGDKSFLATIALAAASSPLGVTAGAVAGHGVATGLAV
AGGGFLSQYFSERVLQYVGGSLFLVFAAATVVDLFV
>Dpu1 gi|321464633|EFX75640.1 hypothetical protein DAPPUDRAFT_231233 [Daphnia pulex]
MAFSLARTQCRFLLLSIIFALLVYQVYADKEPHEDSKEDNSIENGKNSKEIKGTEAPMNDLGFAHAFLAS
LSVIIVSELGDKTFFIAAIMAMRHSRLVVFSGAILALVIMTCISVLFGWVTVIIPRVYTYWISTALFAVF
GLKMLKDGYSMSPNEGQEEFEEVQSDLKKQEDEENEKESTKLIDEESGATSVHQPLSLRQRISGYIPKVF
LQALTLTFLAEWGDRSQLATIILAAREDIFGVMLGGVLGHSLCTGLAVLGGRMIAQKISVKTVTLVGGVV
FLLFAVSALFFDPES
>Isc1 gi|241126757|XP_002404311.1 transmembrane protein, putative [Ixodes scapularis]
MANSGRQVTASPPNEAQQAANTEFWHGFFGAVSVIVVSELGDKTFFIAAILAMRHSRLAVFGGAIAALAI
MTVLSALLGFATTVIPRVYTHYLSIALFVFFGIRMIREAYYMDPNEGLEEYEEVQKTLSKKELDDSMQAS
RDALDVESGVVFRVHRRLWGFFSRVFFQALTLTFLAEWGDRSQIATIILAAREDPVAVSLGAVLGHSACT
LLAVLGGRIVSQRISVRSVTFIGGIVFLCFAVSSVCLGSGEDSLKSL
>Opa1 gi|320581560|EFW95780.1 hypothetical protein HPODL_2633 [Ogataea parapolymorpha DL-1]
MKAHKILALAAVLASVNAVYPPVSGDKSISDADLVTIQATEAKDDKKLDQHLENLKAGAAKGSEALNAEA
ESPRHSEVFFMSTSMIVVSEIGDKTFLVAALMAMKHPRMVVFSSALAALALMTILSGVVGHVLPSLIPHR
VTQFLAGVLFVVFGVSLLREGLAMSKNAGIDEELAEVEEEIEVSTLNQRSGSLEEAAVPGAVARKPIWKE
ALSHVSNLASYILSPVWVQTFAMTFLGEWGDRSQIATIAMAAGSDYWMVILGGVVGHALCTGMAVIGGQL
LATKISMRSVTLGGAIAFFIFSVLYFYNAYYDIES
>Dno1 gi|488538021|XP_004460654.1 PREDICTED: LOW QUALITY PROTEIN: transmembrane protein 165 [Dasypus novemcinctus]
MAAAGRSDRASALGLLLLLLVPLLWAPVGVRAAPDEDLSHRNKEPPAAAQQLQPQPAAVQGPEPARGEKG
FTPAAPVQTNKEDPASQTNLGFIHAFVAAISVIIVSELGDKTFFIAAIMAMRYNRLTVLAGAMLALGLMT
CLSVLFGYATTVIPRVYTYYVSTALFAIFGIRMLREGLKMSPDEGQEELEEVQAEIKKKDEELQRTKLLN
GPGDVEMGTSTTIPQKKWLHFISPIFVQALTLTFLAEWGDRSQLTTIVLAAREDPCGVAVGGTVGHCLCT
GLAVIGGRMIAQKISVRTVTIIGGIXFLAFAFSALFISLIMVLTSYFVSI
>Vvi1 gi|297742269|CBI34418.3 unnamed protein product [Vitis vinifera]
MRTITLSESVLRTHSLHSPCPKPPKFFSSYLFSLNSRVKEHNSKLSHQYPRLVFSRFSRRWGENTCGKLF
GQFLEKDWENSDGIELRYCWNGKASKQLLHNVDDFGFSDKSPAKINYKRENHTTRSIPVLDTSMGGLLKF
MLVFGFLTLQDSQQAVAGSDFASGLQLNSYLGDLGDISTGFVSAFLLIFFSELGDKTFFIAALLAARNSG
AVVFIGTFGALATMTIISVVLGRTFHYVDEILPFRFGETDLPIDDIAAVCLLVYFGVSTLLEANSSNGLK
AEEEQKEAEIAVSEFSGNGAGILSSASTVISTFLLVFVAEWGDKSFFSTIALAAASSPLGVIGGALAGHG
VATLLAVLGGSLLGTFLSEKVIAYIGGVLFLIFAAVTLIEIVS
>Cca1 gi|498933622|XP_004519680.1 PREDICTED: uncharacterized protein DDB_G0287625-like isoform X7 [Ceratitis capitata]
MSQNQSYFWQTTKHNVFLKRSARLQMLLALMAVLTFSTICQAEVARREVDENVATLSAPSAFPDDKQYAK
DAINVNAGNELNENDATNEPKTNTGFIDAFSASISVILFTELGDKTFFIAAIMAMRHPRLIVFAGAISAL
ALMTVLSVVFGMAATIIPKVYTYYISTALFAIFGLKMIYEGYFMKDSDAQEEMEEVQSTLRKREDELERS
ASLVQDAESGVVRKIPKKSAAHVSMRILMQAFTMTFLAEWGDRSQLTTIILAASKNVYGVITGGIIGHSI
CTGLAVIGGRMVAAKISVRTVTIIGGIVFVGFAVYALIVKPDDI
>Fra1 gi|403419657|CCM06357.1 predicted protein [Fibroporia radiculosa]
MALTAHDAADRDQTVFHVLLRSFAMIIFSEIGDKTFLIAAILAMRHPRLLVFAGALASLVLMSFLSAELG
NLLPTLLPKKWTQASAALLFFVFGAKMLQESRAMRPDKIQEEMKEAEEDIEGDDAANDSPGAALARGDAV
IPLEEIEEGGRAPAHPRRSPSASGARPPRAYSSTRRRADAVRNFFSLFLGPVFVQSFVLTFLGEWGDRSQ
ISTIALAAAHNVYVVAFGTIIGHSCCTALAVIGGRYVSTKISVKHVTLAGSLLFLAFGMIYLYEAFLAID
TETADFDPLNR
>Psi1 gi|116781246|ABK22022.1 unknown [Picea sitchensis]
MQGMGAGVGVGGQSRLWFYKDVTASPASVRTLQQHLHIPKTCKFRKYRRFNGSSVMQGSFRVEASGADFG
TNIYEENEDKDPQKKFSIDGSQSENVSEPVKQKGSLHFTRSIAVVLIIGTVVATVLTLISGGPSSLMAAI
SKSGFTAAFTLIFVSEIGDKTFFIAALLAMQYSRGLVLLGSIGALSLMTIISVVIGRIFHSIPTQFQTTL
PIGEYAAVALLLFFGLKSIKNAWDLPTESQKSGADVHELGELVEAEELVKTEVSKRLSTPTEIIWKSFSL
AFFAEWGDRSMLATIALGAAQSPWGVASGAIGGHVAATSIAVVGGGLLAQYISEKLVGYLGGALFIVFAV
ATLLGAF
>Tbl1 gi|444323060|XP_004182171.1 hypothetical protein TBLA_0H03700 [Tetrapisispora blattae CBS 6284]
MKSAARLFYLVITLLPLVASQLVDSAMTGTTEATRPTVSTNNNNDGSPVKGYQSFLMAISMISASEIGDK
TFLIAALMAMRNSRWIVFSASATSLAIMTVLSGLAGHTFVSFIPEYMAKLLAAGLFFVFGYKLCKEGLAM
DKNTGVEEELAEVEEELAADSINAQNDSIESGTKGPKQPETAAQKFTSQIYNLASLVLSPLWIQIFVMIF
LAEFGDRSQISIIALASDSQYWYVIAGAVIGHIACTGVAIIGGMLLAGKISLRNVTLAGSACFFLFGIIY
LYDAVSTYE
>Ssp1 gi|326426776|EGD72346.1 transmembrane protein [Salpingoeca sp. ATCC 50818]
MDLDVGGGNGGFVPAGEAQAAAHWDPHSKAAARFTHAFVGGLSMMIVSEIGDKTFFIAAIMAMRHPRFIV
LAGAAVALIIMTVLSAYIGSLATIIPRHYTNMIATLLFVFFGLRLLKEGYSMAPDEAAEELEEVTQELKE
KEDKLSASEQQPKPWSKIVSPVFVQAFVLTFLAEWGDRSQIATIILGARENTLGVALGASLGHVLCTFIA
VVGGRLLAQRISVRTVTLIGGVVFLLFALTSFIMDSAGSDDDDSGLGSFFKQQQQEDQQPPIVVN
>Ama1 gi|158339530|YP_001520919.1 hypothetical protein AM1_A0269 [Acaryochloris marina MBIC11017]
MNLLPGFTAGLLLITLSELGDKTFFIGAILAMRHPRRWVYGGVTVALATMTALSVWIGQVATVFPQQYVK
GVTVVLFIGFGLKLLNDAMRMSGNEGMVHEQADALEAVECREKGVTAWSGRAIWMEAFTLTFMAEWGDRT
QVATITLATAQNPYGVFLGAILGHAICAAIAVVCGKLIAGRISERLLTAIGGVLFLIFGIVVISR
>Hgl2 gi|512942703|XP_004910309.1 PREDICTED: transmembrane protein 165 [Heterocephalus glaber]
MPPKKMTLQNVFKEEMLLADLRLPVSLLRRIFIFKQLVTCGFTFPREAKPALHFRRKWRARVCAGSLRPQ
VGDRSGDKPVESQSMSTQAGGTWAWVGVRAGAGDLVLDPKGFTPAVPVHANKEDPATQTNLGFIHAFVAA
ISVIIVSELGDKTFFIAAIMAMRYNRLTVLAGAMLALALMTCLSVLFGYATTVIPRVYTYYVSTALFAIF
GIRMLREGLKMSPDEGQEELEEVQAELKKKDEEFQRTKLLNGPGDVEAGTSTTIPQKKWLHFISPIFVQA
LTLTFLAEWGDRSQLTTIVLAAREDPYGVAVGGTVGHCLCTGLAVIGGRMIAQKISVRTVTIIGGIVFLA
FAFSALFISPDSGF
>Csu1 gi|449550311|EMD41275.1 hypothetical protein CERSUDRAFT_42017 [Ceriporiopsis subvermispora B]
MALENDPTIDDGEFHALWQSFAMIIFSEIGDKTFLIAAILAMRHARLVVFAGAFASLLVMSILSAELGHL
LPTLIPRRWTQVAAAVLFLVFGWKMLQEGREMQGNEKMQEEMKEAEEDIEGDEAQHDGTGVIIGEGEGAG
GVIPLEALEGGRAPRSPIHARRASTASHAEAARNFFSLFLGPVFVQAFVLTFLGEWGDRSQISTIALAAA
HNVYVVILGTVIGHSCCTALAVVGGRYVSTKISVKHVTLAGSGLFLLFGIIYLYEAFLSIDAETSDFRPIS
>Cgr1 gi|427702884|YP_007046106.1 hypothetical protein Cyagr_1613 [Cyanobium gracile PCC 6307]
MSSADGGVPDAPMTLPPAGDPGLAAFGSSLTAITLAELGDKTFFMALILAARHRPRWVFLGAFAALTLVT
LLSLGMGFGLREWLPQAVVPWLAAVLFLGFGVKLLVDASGLPADAATEEAHEAEAAIDAAESDGSVRGPG
AVIWEAFVLVFLAELGDRTQFATIFLAAAPAFSFAGLLAGTLLGHALVTWLAVGAGQWIGGRISERVLYR
LSGGLFLAFGLLSIRQAIG
>Rde1 gi|384496469|EIE86960.1 hypothetical protein RO3G_11671 [Rhizopus delemar RA 99-880]
MIIVSEIGDKTFLIAAIMAMKHSRLVVFSAAFSSLAIMSILSAFLGHVVPNLIPKQYTDVCASVLFLCFG
ARMLYEAYHMEEGAENEEMAEVEEELKIVEDREQASKLEELEVGGLEAANHTPTSKKEHAKEGLMNLMQL
VFSPVFVQTFVLTFLGEWGDRSQISTIALAAANNVYYVTAGVVIGHGLCTAGAVIGGRMLATKISVRTVT
FAGAILFLLFGIFYGFNAYNL
>Osa1 gi|218185891|EEC68318.1 hypothetical protein OsI_36409 [Oryza sativa Indica Group]
MTPFLRCRLPWLRPIRHNVRVQTSNVNVGAGSYEGGEAGSHGEHLDSSATRDSNKPTKPPSGSRYPQYIA
AVLLLSALASAFIVFFKGQPSAVLAMLAKSGFTAAFTLIFVSEIGDKTFFIAALLAMQYQRALVLLGSMA
ALSLMTIVSVIIGRIFQSVPAQFQTTLPIGEYAAIALLAFFGFKSIKDAWQLPDNANGNLQGNSESGELA
EAEELVKEKVAKKLTSPLEVLWKSFSLVFFAEWGDRSMLATIALGAAQSPFGVASGAIAGHLVATFLAIV
GGAFLANYLSEKLVGLIGGVLFLLFAVATFFGVF
>Gsp1 gi|434393111|YP_007128058.1 protein of unknown function UPF0016 [Gloeocapsa sp. PCC 7428]
MLSAFIAGFLLIAVSELGDKTFFIAAILAMRHSRRLIFAAVVAALAAMTVLSVLVGQVASLLPPNYIYYA
EIVLFIGFGFKLLYDASQMPANTCDAEVVQEAADIVDKAEGHLPQQTNWAICVEAFVLTFLAEWGDRTQF
ATIALAAGNNPFGVTTGAILGHALCAAIAVIGGRMLAGRISEQALTIFGGCLFLLFGLVAWWEGPLS
>Ptr1 gi|224053467|XP_002297830.1 predicted membrane protein [Populus trichocarpa]
LIVRRREISKLNSRSGTFRAQASNVGIGSGGYEGKEELDNQKSFVNGPPGDNLPEIVKPPSKIPYPLSIA
IVLLGCTLVFSLIAFLRGGPSSILAAIAKSGLTAAFTLIFVSEIGDKTFFIAALLAMQYEKGLVLLGSMG
ALSLMTILSVVIGRIFNSVPAQFQTTLPIGEYAAVTLLMFFGLKSIKDAWDLPSKDAKTGDKSCPELDEY
AEAEELVKEKVSKPLTNPFEIVWKSFSLVFFAEWGDRSMLATIALGAAQSPWGVATGAIAGHLVATSFAI
LGGAFLANYISEKLVGYLGGVLFLVFAVATFFGFF
>Gth1 gi|428174440|EKX43336.1 hypothetical protein GUITHDRAFT_73189 [Guillardia theta CCMP2712]
MRAFHGYSTLQVDAFFSSLMMIIVSELGDKTFFIAAVLAMKNPRSTVLAGALGALWVMTVLSAAAGFALP
NLIPRMYTHYASVCLFIFFGAKLLKDAKDMQTSGPSEELEEVEAELNKTDKKKNTDLESGASPSLINGVL
WQGSILLDPFTLTFLAEWGDRSQIATIALAAQKDPIGVTVGGIVGHAACTALAVMGGRMLAARISERTVA
ISGGLLFLVFAIHGLWQGGSSLNNA
>Spo1 gi|19114643|NP_593731.1 GDT1-like protein [Schizosaccharomyces pombe 972h-]
MKNPIKWAIIAVLLSTVVAKKIVGEGMADVSAIKHPEEVHPTNRDFLRSLIFSISMIFGCEIGDKTFIVA
ALLAFENSRLTVFAGSYSALFIMTLLGVLLGHAAPLLFPRKLTDILGGVLFVIFGIKMLMEAKEVMDSKE
SMSDEFQNVRNEIAANGPIDQLLEEGAAPSHYTGHRSRSGHTLMSQLKSKGRNVMATLFSPLFIKAFALT
FVSEWGDRSQIATIAMAASDNVYGVFMGANVGHACCTALAVISGKYISTKIKVHKVMFIGGILFIAFGLV
YFYQGFF
>Bdi1 gi|357128042|XP_003565685.1 PREDICTED: GDT1-like protein 1, chloroplastic-like [Brachypodium distachyon]
MASVASCSSTVFASFSSIPFRNRTHRPSLRPPPRRGCLPGRPVLRCLVKSESGEPPLLRAPVVSDEKGAE
AEPPARDRGGTAPFDASCGFAFAAAAGVLILQGSQQALAGTQFMGLQPPADVLGDLGDISTGFASAFLLI
FFSELGDRTFFIAALLAARNSGGVIFLGTFGALAVMTIISVVLGRAFHYVDGVIPFSFGGSDFPVDDLLA
VCLLVYYGVTTLLDAASGDGEKMNEEQEEAEIAVSKFSGNGAGIMSVASTLASTFVLVFVAEWGDKSFFS
TIALAAASSPPGVIAGSLAGHGVATLIAVLGGSLLGTFLSEKIIAYIGGSLFLAFAAVTLFEIASS
>Cal1 gi|68486374|XP_712922.1 hypothetical protein CaO19.4496 [Candida albicans SC5314]
MKVSKFLFTLTLLSSSCLAIIENIDGSIEDTDSLLTKTVDKSSHKLGVQPLEDEDNHPTPKHAKQPLDPY
KNGGKLGHESSSSSSLSSSSSNQDQELPDTSYNAFIMSISMIIVSEIGDKTFLIAALMAMRNSRIVVFSA
AFSSLVVMTVLSGIVGHALPTLISQRLTQFLASALFIIFGVKLLREGLAMSKDVGVDEEMAEVEEEIAMS
KLNTQMNDIEGGGVSNTEGATNSSTSNNNTPVYAEIGNQFQNLATFVFTPVWIQVFVMTFLGEWGDRSQI
ATIAMAAGSEYWFVIFGAIIGHGLCTAAACIGGKYLAKKISMRNVTIGGAIAFFIFSILYFYDAYYGIES
>Sja1 gi|56754209|AAW25292.1 SJCHGC02788 protein [Schistosoma japonicum]
MFLYDYRVEWGMLPRANDESKPSNKINSAWDLFFSGFSSSLYVIIISELGDKTFFIAAIMSMQHPRALVY
CGAMFALITMTMLSALLGYATTIVPRFVTLYLSGVLFLIFGIKMLYEAYTMSSSSAKDEFDEVHMQITQS
KSGDIETGTSVPETPRSLISKPILIIKKILTPIFVEAFVLTFLAEWGDRSQITTIVLAATKSALGVIVGG
VLGHALCTGLAVLMGRFVAQRIPVQWITFIGGVTFIIFAFSVFFGNPDTNS
>Lsp1 gi|497469745|WP_009783943.1 hypothetical protein [Lyngbya sp. PCC 8106]
MLTAFTAGLLLITLSELGDKTFFIAVILSMRYSRKLVFIGVTLALALMTILSVFVGKIVSFLPEVYIHYA
EIILFCAFGIKLLYDASKMSATSNKEEEQEAAEAVEKSESKFPKRKSSLGIILEAFLLTFTAEWGDRTQI
ATIALAATYQPLGVVLGATLGHAICAAIAVVGGRLIAGKISERMITAIGGCLFILFGLVAIWKRVGTQTI
>Csi1 gi|478489787|XP_004419268.1 PREDICTED: transmembrane protein 165 [Ceratotherium simum simum]
MYDFGYPGPAQYITKAGIGGERKLIFTSVNGTNMLDLASAVACQSLVLESLPSGVIFRGQCLLKMWCLRT
STGLRKGFTPAAPVHTNKEDPAAQTNLGFIHAFVAAISVIIVSELGDKTFFIAAIMAMRYNRLTVLAGAM
LALGLMTCLSVLFGYATTVIPRVYTYYVSTALFAIFGIRMLREGLKMSPDEGQEELEEVQAELKKKDEEF
QRTKLLNGPGDVETGTSTTIPQKKWLHFISPIFVQALTLTFLAEWGDRSQLTTIVLAAREDPYGVAVGGT
VGHCLCTGLAVIGGRMIAQKISVRTVTIIGGVVFLAFAFSALFISPDSGF
>Lsp2 gi|495587051|WP_008311630.1 putative membrane protein [Leptolyngbya sp. PCC 6406]
MLTGFTAGLLLITLSELGDKTFFIGLILATRHPRRWVFLGVILALGGMTVLSVALGQIFTLLPRPYVEGA
AIALFLGFGFKLLYDASQMSSKSGLCDEQAEAEQAIACSTLSQAHTTGRLVVMEALALTFVAEWGDRTQL
ATITLSAAHPPLGVMAGAILGHAICTAIAVMVGRLVAGKLSERLLTALGGGLFVIFGWVALVNFEF
>Esi1 gi|298707549|CBJ30133.1 transmembrane protein TPARL, putative [Ectocarpus siliculosus]
MDKRVRVAAVLAGLVGVTMAQSGVGSSSGDMNENAVSAGEGEPPQVGFWTAFANSVAMIIATEIGDKTFF
IAAIMAMSHPRLAVFGGAVGALAVMTVLSAALGYALPAILPRTYTHYASALLFLYFGFRMLKEGMESHGG
PSEELTEVEEELAKKREGEAKKSGPAAFDMEGGGAIGGAGGGGVRSRRGAVMTMSFSMTFLAEWGDRSQI
ATIALATNKDPFGVTAGGVIGHSLCTGMAVIGGKLLAARISEKTVHLVGGALFLVFGLHALVFGE
>Tad1 gi|196012261|XP_002115993.1 hypothetical protein TRIADDRAFT_30261 [Trichoplax adhaerens]
ESKSANDRGFTHGFVASLSIIIISELGDKTFFIAAIMAMKYSRLSVFGGAIFALAVMTILSAFVGHAAVF
IPRKYTYYLSTLLFVIFGLKLIKEGYYMSSDEGQEELEEVSAELKKREENMNIEVSAASTVDVESGAIRG
AGSRLRRYFHLIVSPIFIQAFVLTFLAEWGDRSQIMTIVLAAREDISGVTIGGILGHMLCTQLAVVGGRM
LAQKISVRTVTLIGGVVFLLFAATALFQDPSKI
>Cgl1 gi|116193681|XP_001222653.1 hypothetical protein CHGG_06558 [Chaetomium globosum CBS 148.51]
MKLRNHTLTLLILLLPSLALATATAEKQLDRDSVAVTDGASAARRYGTNDAPVDGNDGKPHAGPFVGLGS
NSGSTRDLPTLKDRPEDPLVVDGKRIPESHDGVMDDKNRPEPRKGTTGTEGGVSEKEKDRKLREKQTGEK
VENTPPTPKEAPPLPDSDQERIQAADDKTNPAGLPDKTHDKSLPLPDSVANIDHLDVSKGNEPGMITGHD
DDDSEGLVQPLHSFMLSFTMIIFSEIGDKTFLVAALMAMKHDRLVVFSAALSALIAMTVLSAMLGHAVPT
LIPKRVTTFLAAVLFFVFGARLLREGLAMSPDEGVSAEMQEVEMELAEKENLARKEGRRTSDMSPYALEM
GLGNRKPRTKSRFPAPARSPSSSPEGRSPSPRPGGLGNILSGLSNLISLLLSPAWVQTFVMTFLGEWGDR
SQIATIAMAAGQDYWWVTLGAILGHACCTGVAVIGGRAIAGKVSLKVVTVGGAVAFLVFAVLYLFEALYS
>Ncr1 gi|38567066|CAE76363.1 conserved hypothetical protein [Neurospora crassa]
MRLRQLLIPSLAATAVIAQSTTESSKQLEKNAAIDSLVDVPPVAKKYGTKDAPVDGKDGKPHAGPFVDFE
SSAPETTKDLPVLKDRPEDPTIVGGKKIPDTNDGVMDDPNRQGPKEGTTGTSGGVSEKTKERILKENETG
EKVENKPQAPKEAPPLPHAEQKKVDKETQDKHGDKAADDITGFEPANLPDKTHDKSPPLPDSAGRIDHLD
VPSGEKTGASLGESGKGTEGVITPFHSFFLSFTMILFSEIGDKTFLVAALMAMKHDRLVVFSGAFAALIT
MTILSAVLGHAVPTLIPKKITNYLAAALFLVFGARLLREGMAMSPDEGVSAEMQEVEQELEEKEHLALSL
QVPIPDAASQPLQLARCTKRSPRGRNLTECLAGFNNLVSLLLSPAWVQTFVMTFLGEWGDRSQIATIAMA
AGQDYWWVTLGAVVGHGICTSVAVIGGKAIAGKVSLKVITVGGAVAFLVFGVIYLVEGFYS
>Wci1 gi|406603795|CCH44716.1 Transmembrane protein [Wickerhamomyces ciferrii]
MKFTNYILSSIFILGPVLSQNVDALEGLETLNKAPHSIQIGGLLNKRDVRAELDGVTDSDSIPIEDQVQN
SKLSTTDSSSISTTNNIKSSKSQIDTTNSIESSKIIKTNEDDSKKEDPNSKSPLFMAISMIVVSEIGDKT
FLISALMAMRHSRILVFTASFASLAVMTVLSGIVGHALPTLISQRVTQFLASFLFIVFGFKLTKEGLEMS
KDLGVEEELAEVEEELEVTDINHELNDLESNQRNRRPSNPNIERDAKLINTAMENFKSLCGLILDPVWIQ
VFIMIFLGEWGDRSQIATIAMAAGSDYWSVISGAVIGHGLCTAAAVIGGKMLASRISMRTVTLGGAFAFF
VFAILYFVEAWNNTDA
>Rco1 gi|255537647|XP_002509890.1 Transmembrane protein TPARL, putative [Ricinus communis]
MRSITLSESALRLPPCPKPVSLLPLNSFSKKRSSKLSFRNPCLTFSRYSRQWCEYSIQEAFRHFLPMVSK
NFNGLEVRGLDCQNFQASRESMPVLDDICFLDKLSTKVKSIKEDEVAASTTSYGGLLKFMLLVGYLTFQG
SQQAFAGTDIAVGSQSIPYLGDLGDISTGFASAFLLIFFSELGDKTFFIAALLAARNSAATVFTGTFGAL
AVMTIISVVLGRTFHYVDEILPFRLGETDLPVDDIAAVCLLVYFGVSTLIDASSGDGLKAEDEQKEAELA
VSEFSGNGAGILAAASTIISTFVLVFVAEWGDKSFFSTIALAAASSPLGVIGGALAGHGVATLIAVLGGS
LLGTLLSEKETLHPASMGKKDAVDL
>Tth1 gi|118368790|XP_001017601.1 hypothetical protein TTHERM_00338370 [Tetrahymena thermophila]
MKVLYILIISFLLLSSINTKEPNNEKGNSSEKSLLNSFNDDQILQSHGSFIGSFISTSVSEIGDKTFIMT
AILSSKYNRFWVFVGSVGSMLIMTLISCLLGSLTEYFIPLVYVKFISSALFLIFGLKMLYEVYTDTVDDE
DDEAEEEVEELEKRLSKIVTKPKTETDQNNDLKEKSTSDKQQNNQANSQENEKKKKKKQIKGIAAPGYVI
AMQTFVSNFFGEWGDKSQISTIAISASYDFVFVFLGTVVGQIFCILLALIGGQVLAKQFSEKTMALLGGI
LFIIFSFITLYTTLNK
>Kpa1 gi|254570082|XP_002492151.1 Putative protein of unknown function [Komagataella pastoris GS115]
MKFGLGSLGLAVALIPIASALYRVDDYETYVPTTVGPHPTGAIEPAEDQVDIKVEPTVYSQLLDEFENVL
GESDGMVNHDNLASIWMSFSMIVVSEIGDKTFLIAALMAMRSPRWLVFAGASSALVVMTVLSCIVGHILP
TLLTEKTTKTLASILFVVFGIKLAKEGFETPKDVGVEEELAEVEEEIALSSINNKLDDAETGSVSGSNKK
KYQTTLSHLLEETKELLSFILSPTFLQVFTMTFLGEWGDRSQIATIAMAASAQFYFVIVGSVLGHALCTG
IAVLGGKLLAGHISLRAVNLGGSLAFFIFAFIYLYEIYM
>Zma1 gi|195619088|ACG31374.1 transmembrane protein PFT27 [Zea mays]
MAPSLLGGFTKSLAMTVLSEVGDKTFFAAAILAMRHPRKLVLAGCLTALIVMTALSASLGWVAPNLISRK
WTHHVTTLLFFVFGIWSLWEGFKEDGDSEELAEVEAELDAVFKSNKGESKTKTKAFSITFFGEWGDKSQI
ATIGLAADENPFGVXLGGIIAQALCTTAAVLGGKSLASQISEKMVELSSGVLFLLFGIMSLLSGPGEL
>Dsp1 gi|402219034|EJT99109.1 UPF0016-domain-containing protein [Dacryopinax sp. DJM-731 SS1]
MGAGSEGELRALGQAFMMIIVSEIGDKTFLIAAILAMRHPRWTVFLGAFGSLVVMSLLSAELGHLLPALF
IPHRWTHALAALLFLVFGARMAKEGWEMPSGAGKIKEEMGEVELELAKSGDGADVLPYSATHPGAEEEAV
GGGGMDTQGTGFKEGAANLARLVFGPVFVQSFVLTFLAEWGDRSQIATVALGAAHNVYIVTLGTVIGHSA
CTALAVLGGRYLSTKISVKHITLGGAALFGIFGIMYAYEAWVGAPLIIPDLPGSVPGVGDAAEALPGVVR
>Bpr1 gi|412988253|CCO17589.1 predicted protein [Bathycoccus prasinos]
MTMVSSNRRFEKKTPFRMTILMMMIIIVALFSTCSAVSAQEQQEGGLSRKFSIHNTDKDSKEDFKDSDGD
GVGDFKDAFVSSLAMILVAELGDETFIIAAIMAMRHPRLIVLSGALSALAIMTVLSTAMGVLAPMLISPK
VVNKCAFVLYTFFGCRLFYIAWRSKPGSSMQDEVDEVAEKIDVEKAPKGKIRRILSRVCTPIFLEAFVLT
FLAEWGDRSQITTIALAAHKDPYGVTIGAIIGHAFCTSLAVIGGKILALKISQRLVAAVGGMLFIVFAWH
ALIFGAPGTELSKND
>Ssp2 gi|86605390|YP_474153.1 hypothetical protein CYA_0678 [Synechococcus sp. JA-3-3Ab]
MWAGFASSLLLVTVAEFGDKTFFTPLILAMRHPRRWVFLGTWLALAAMTLLAVVAGKVLFELLPPLGVRV
LSAGVFAAFGLRMLWQAYQMTPQQEKEEEEEALRLVEQAEAKGAGRGGAWAVVWEAFSLTALAEFGDKTQ
IATVSLAATHPGLSVWAGATLGHGLMVGLAVVGGRFLAAHISERAVHWVGGGLFLLFALVTSWELLG
>Lbi1 gi|170100423|XP_001881429.1 predicted protein [Laccaria bicolor S238N-H82]
FHWAFAMILVSEIGDKTFLIAAILAMRHPRMLVFAGAFGSLVVMSILSAAMGHLLPTLIPRKWTQIAASV
LFLVFGAKMFIEARGMKAGNEKIQEEMREAEEEIEDDDAGHDGTGGRPSVANGLVIPLEEMEEGGRPVHS
PKPKSLSVMEGARNFCSFFLGPVFVQAFVLTFLGEWGDRSQIATIALGAAHNVYLVTLGTVVGHSCCTTL
AVIGGRYVSTKISVKQVTFGGSILFLIFGVIYLYEAFAMTNDMDLNIPISPSSGIHT
>Gma1 gi|356575520|XP_003555888.1 PREDICTED: uncharacterized protein LOC100527757 [Glycine max]
MSSIVQGFTKSLAMTILSEIGDKTFFAAAILAMRHPRRLVLSGCLSALIVMTILSVLVGWAAPNLISRTW
THHITTFLFLGFGLWSLKDAIFEEGDAEELAEVEAKLDKDWKASNGATKNSNKDDDATKKHKRSFLSQFF
SPIFLQAFSITFFGEWGDKSQLATIGLAADENPFGVVLGGILGQALCTAAAVVGGKSLASQISEKIVALS
GGILFIVFGIQSFLSPVES
>Ccr1 gi|507108000|CDF41385.1 unnamed protein product [Chondrus crispus]
MDLLPGWVRNALPADESAFGTGFAQSFLLILACELGDRTFFVAAILAMRSSRLVVWAGALAALAAMTVLS
AAIGKAFPLVLDKRWTGLAAALLFAYFGVQLLRDWWRLRGERPEENEELAEVEEELNHDHPAKKTHVARH
AALALFSPIFVKAFTMTGLAEWGDRSQIATIALAASRNLYGVILGGVLGHAICTGLAVVGGRLLATKISE
KAVALVGGILFIIFAIITASGELD
>Ago1 gi|45190350|NP_984604.1 AEL257Wp [Ashbya gossypii ATCC 10895]
MKTINRVLIAALFISVVSAAATREQEVDDLHSSSTLKDLLMAVSMVGVSEIGDKTFLIAALMAMRHPRLL
VFSAASTSLALMTVLAGIIGGTFTSLVPQRYTQFAAGILFFIFGYKLALESLETPKDAGVEGELAEVEEE
IAIHDMNTNLNETESGGVIKDKRTLVNNRYLNDMLLKVGDRLALYFSPVWIQTFVMVFLGEFGDRSQIST
IAMASSSQYWIVILGATIGHLICTAVAVIGGKLLAKRISMRTVNLGGAISFIIFGIVYTYESFHNPN
>Dpo1 gi|478260435|ENN80168.1 hypothetical protein YQE_03402, partial [Dendroctonus ponderosae]
MPSTRTVHKCEVEPNNPQDEPTVAPSDHKESKNIINVKDVGFLHGFVASLSVILVSEIGDKTFFIAAIMA
MRHPRLTVFGGAISALVLMTILSALFGWLVTIIPRAYTFYISTALFAIFGLKMLKEGCAMSPTEGQEEME
EVQMELRNREEELERTSNQDVEVASTNRRPKSTNPLAVTLRIFLQAFTLTFLAEWGDRSQLTTILLGARE
NVYGVILGGVIGHSVCTGVAVLGGRMIAQKISVRTVTIIGGVVFLVFALSALFFDPNMGEEDQSKSAN
>Sma1 gi|256088900|XP_002580560.1 transmembrane protein htp-1 related [Schistosoma mansoni]
MVLTIECILLITLWNGINCFEIPPTGTLKLPVAEDDQSKPTKELNSAWNLFLSGFSSSFYVIIISEIGDK
TFFIAAIMSMQHPRALVYCGAMFALTTMTMLSGTLLGYATTIIPRSVTLYLSGALFFIFGLKMLYEAYTM
SSSTAKEEFDEVHMQLTQSRADDIETGTKTSDSPQGLLSKSLTITRNIFTPIFVEAFVLTFLAEWGDRSQ
ITTIVLAATKSALGVIVGGVVGHALCTGLAVLMGRFVAQRIPVQWITFIGGVTFIIFAFSVFLGNPDTNS
>Ola1 gi|432853298|XP_004067638.1 PREDICTED: transmembrane protein 165-like [Oryzias latipes]
MHRPSVGGGHGRDTGTVLVTALAVVLLCAVGVSAIQEESKTFQEHNQQEKASTARPAEPAVVEDQDGSSK
ANLGFIHAFVASFSVIIVSELGDKTFFIAAIMAMRYNRLTVLTGAILALAIMTCLSVLFGYAATIIPRIY
TYYVSTALFAIFGVRMLREGLKMSPDEGQEELEEVQAEIKKKDEELQRSKLANGTADLEAGTGITLPQTK
WYSLCSPIFIQAFTLSFLAEWGDRSQLTTIILAARENPFGVAVGGTVGHCLCTGLAVIGGRMIAQRISVR
TVTIIGGIVFLAFAISALFIKPETGL
>Lsp3 gi|493560435|WP_006513861.1 putative membrane protein [Leptolyngbya sp. PCC 7375]
MLAAFTASLLLITVSELGDKTFFIAAILAMRHRRRWVFAGAVGALALMTLLSVLMGQVATLLPDAIVKWA
EISLFIIFGVRLLYQASQMRETGSEEKDAAEAVQKAEQRKPKETPLAIMAEAFGLTFVAEWGDRTQIATI
ALAAAHPPGGVVMGAVLGHAICAAIATNCGRWLCGKVSERTLTALGGGLFLLFGSLALFMPQA
>Cva1 gi|307107320|EFN55563.1 hypothetical protein CHLNCDRAFT_52380 [Chlorella variabilis]
MQAQPKAAPASALPARRQPLRPRKASPPEQPQLAPRQQADARQPPLACSPAPSSAPSTAAVACAAAALGL
GGLLAAAGPAAASELLSGLQAGAFIPGLVGDDPLREGFIQALLLIFFSEIGDKTFFIALLLALQQPRSLV
FAGTFGALAVMTVISVGLGRVLHLLDEVVPNAGGLPLDDLLAVALLTFFGVQTLRSAADADSKAAEEKEE
AQEVVSAFGSGAALTMVASTFALVFAAEWGDKSFLATIALAAASSPTGVVLGAVAGHGVATIIAVLGGSI
LGRYLDERVVQYVGGSLFLVFAAASIYDIATGAAVQ
>Dme1 gi|237822761|ACR20070.1 MIP08563p [Drosophila melanogaster]
MSQNQSYFWQTTRHNVYLKRSAKWHMALALMVVLTFGTICAAEAQPDSADNAVIESGIQSNLDVQGHLNR
PTDLSSLAEKPKDAADRPKTKGTFIDAFTASISVILLTELGDKTFFIAAIMAMRHPRLIVFGGAIAALAL
MTVLSCAFGMAANFIPKIYTYYISTALFLIFGLKMLYDGYKMKPTDAQEELEEVQTDLRKREDELDRDVN
AALVNDAESGRRRPQKRGATYFTMRILAQAFTMTFLAEWGDRSQLTTIILAASKDVYGVIAGGIIGHCIC
TGLAVIGGRLVASKISVRTVTIVGGIVFIGFAIYAVAIPPDDI
>Ocy1 gi|497454278|WP_009768476.1 putative membrane protein [Oscillatoriales cyanobacterium JSC-12]
MFYSDLFTAFTAGLLLVGLAELGDKTFFIAALMAMNHPRRLVFAGAFGALAVMTLLAVSAGQVVGLLPMQ
WVKIGEVVLFSGFGLKLLYDGLCMGCHDADSDEAEEAKAAIAAAEGSQTVPQALSALGIIGKTFGLVFLG
EWGDHTQITTVMLAATHPALGVACGALSGFFLCIGLAVVAGRLVAGRLSERFITLFAGALFLVFAIAAIF
RGMA
>Msp1 gi|255076883|XP_002502106.1 predicted protein [Micromonas sp. RCC299]
MTHDNEFLEGLVKSGMMILLSEIGDKTFFIAAIMAMRHSRLTVFSGAIGALGVMTALSAAMGWAAPNLIS
KEITHYLAVGLFFFFGGRSLYESVVAWDGGGDELAEVEAELADEDEKKKKGKKGKKDASSFLLSPVLVET
FVITFLAEWGDRSQIATIGLAASSDPVGVTIGGIAGHAVCTGAAVIGGRHMAEHISERAVAIAGGVLFCL
FGAHSLVTGLEE
>Pgr1 gi|331230150|XP_003327740.1 hypothetical protein PGTG_09274 [Puccinia graminis f. sp. tritici CRL 75-36-700-3]
MSTTTTVLPPQPVLFPSLAGLDRAIAMIIVSEIGDKTFLLAALLAMQHPRLIVFTGAFLALLVMSVLSAG
LGHVLPTLISRRYTVLAASALFLVFGLKMIREGMEMEGGTGKVQEEIEELEHEIREKGEDLEPEHTRLEE
ARPTARSRQLTGNKASFKRSRSQEKQNGLKNLVYLLISPVLIQTFIMTFLAEWGDRSQISTIALAAAHNV
YIVSLGTVLGHAICTFFAVMGGRWLATKISVKYVTLGGAILFLIFGLLYLYEGLTWQEMVIEDGLGLSDD
LPGQARKIAMGIPPIVKVEG
>Nvi1 gi|345493212|XP_001605345.2 PREDICTED: transmembrane protein 165-like [Nasonia vitripennis]
MTGYRDICLPLICFYFMFNLTYGEKMPSDVVLERLQQSSSSSDRVDSVTPMSALENLGFLHAFLASLSVI
VVSELGDKTFFIAAIMAMRHPRLTVFAGAISALAVMTVLSVIFGYAATIIPRAYTYYISTALFALFGLKM
LRDGYYMSPNEGQEELEEVQSDLRKREDEFEKETSTTLVQDPETGVIRKSQKTSAFMLLSRIFLQAFSLT
FLAEWGDRSQITTIILAAREDVYGVVIGGVLGHSFCTGLAVLGGRMIAQRISVRTVTIIGGVVFLIFALT
ALFVKPTDTI
>Moc1 gi|391346024|XP_003747280.1 PREDICTED: transmembrane protein 165-like [Metaseiulus occidentalis]
MRPLKDDLCFWLAFLVCLVHVPDRIFAKDDFEDDIEENTMNSSSGTMQFLPGFLSSLSLTLVSELGDKTF
FIAAILAMRNSRVTVFLGSFIALVFMTIVSVALGFAANIVPPIYTHFISIGLFILFGLKMIYDAYRMSPD
EGLEEFHEVEKTLLDHEKKASQPCEKTFLSGTFWQALTMTLVAEWGDRSQISTILLATRSNIYGVIFGTI
LGHSLCTLLAVVAGRLVAHKISVKTVAYIGGVVFLGCALFEFLSGYEDSSSTLSSTS
>Gsp2 gi|428226793|YP_007110890.1 hypothetical protein GEI7407_3371 [Geitlerinema sp. PCC 7407]
MLTAFTAGLLLITVSELGDKTFFIAALLAMRHSRRLTFVGVLAALAAMTVISVLFGQAASLLPKVYVVYA
EIALFTLFGLKLLYDASRMSSVPNPEEMEEAAETVKAQEAKHGVAINPLAVCLEAFSLTFVAEWGDRTQF
ATIALAASNNPVGVTLGAVLGHGICAAIAVLCGRAIAGRISERLLTFIGGGLFLLFGAIATVKLP
>Wse1 gi|388580040|EIM20358.1 UPF0016-domain-containing protein [Wallemia sebi CBS 633.66]
MTNAAEGSSDMSVLWQSIAMIVVSELGDKTFLIAAILAMRNPQLVVFSGSFGALSAMSVLSALLGQILPA
LLPKSYTQILAAMLFIVFGVKMFNDAKGMEGGRKEVEEEMQEAIQEIEHDGDDLPKPSSQRQKRSIKTTL
AALLSPAFVQAFILTFLGEWGDRSQISTIALAAAHGWKTVAFGTSLGHGMCTALAVLGGRIVASKISIKT
VTFGGSALFVLFGFIYIWEILVSVTSPAIQA
>Ptr2 gi|219115095|XP_002178343.1 predicted protein [Phaeodactylum tricornutum CCAP 1055/1]
FGGFWNAFTSSVAMIIATEIGDKTFFIAAVLSMKHSRSAVFFGAILALIVMTVLSTAMGMMLPNFIPKEY
THLLGGLLFLYFGCKLIYDSRQMEAGKTSEELEEVEEELLQQGKKKADLEEGSRSNRPPSKKQMGWNQVV
IQSLTLTFVAEWGDRSQIATIALAASKNPIGVTIGGCVGHSLCTGLAVVGGRMLAARISEKTVSLLGGLI
FLIFGIHS
>Ehu1 gi|485631397|EOD26531.1 hypothetical protein EMIHUDRAFT_205610 [Emiliania huxleyi CCMP1516]
MLPGVAHASILDSAFVQSTSLIFISELGDKTFFIAALLAARASKLLTFAGCAGALALMTVVSVLIGQIFH
QVPAGLTRGLPLDDYVAIASFVFFGIKAILDAAQIEEDGAGIAEESEEAEETLEQSGLYGKSGWPLVLEA
CTLTIAAEVGDRSQIATIALAAAQNPYLVAFGAIAGHCAATGMAVLGGSFISKYLSERVIGFVGGGLFLV
FALTTAVGLF
>Psi2 gi|116786679|ABK24199.1 unknown [Picea sitchensis]
MGVSVMEGFTKSLAMTILSEIGDKTFFVAAIMAMRHPRRFVLAGSLGALYIMTVISVFFGWAAPNVLSRK
FSHLVTTVLFFAFGLWSLWEGLTEGGASEELAEVEAKLSADPKENGISAKATVKSKVNDDTKKQERPFLT
QFFSPILLEAFSLTFFGEWGDKSQIATIGLAADENPVGVVLGGILGHTLCTAAAVFGGKTLAARISERMV
AVSGGILFVIFGIQSLLTKVENV
>Pbi1 gi|497314538|WP_009628755.1 protein of unknown function UPF0016 [Pseudanabaena biceps]
MLTAFTASLLLITISELGDKTFFIAVILAMRHPHRTVFAAVFAALALMTVLSVALGQVMTLFPKIYIHYG
EIVLFLVLGLKLLYDASKMSAKSETEIVHEAEEFIEAQDSPNALASIPVFGKSLRNILAKYSWLRLWLQA
FVMTFIAEWGDRTQISTIALAASYNPVFVTLGAILGHGICTAIAVVGGSLIAGRISEQIITAIGGVLFII
FGLAAYFQGV
>Rbr1 gi|496702316|WP_009343859.1 hypothetical protein [Raphidiopsis brookii]
MLTAFTASLLLITISELGDKTFFIAVILSMQHPRKLVFPGVTLALVAMTILSVMFGQILSSVAQNSQIYV
HYGEIVLFIAFGLKLLYDGWKMTPVREQGVIEEAREEIEKAKINDQSENVWGILLKSFVLTFIAEWGDRT
QITTIALAAGNNGNNAIGVTGGAILGHAICALIAVIGGRVIAGRISEKQVTLIGGILFIIFGVVAAIS
>Vpo1 gi|156843336|XP_001644736.1 hypothetical protein Kpol_1024p32 [Vanderwaltozyma polyspora DSM 70294]
MRSVIKALSLAAVLLPFVTAVTTTSRGSGSDVEDGSKPLQSFMMAVSMIGISEIGDKTFLIAALMAMRHP
RWLVFSSAASSLAIMTILSGIAGHTFISLIPERLTHVLAGLLFLVFGYKLIQEGLAMSKDAGVEEELAEV
EEELAATDMNQELDDLETAGAPNSKNIHKKNSVTTISERLTNLASLVFSPIWVQIFVMNFLAEFGDRSQI
TIIAMASDTNYWYVIFGAVVGHLLCTGFAVIGGKILATKISMRTVTLGGAISFFVFGFLYFLEAYKMSEEY
>Tel1 gi|22297922|NP_681169.1 hypothetical protein tlr0379 [Thermosynechococcus elongatus BP-1]
MLTAFTAGLTLITISELGDKTFFIAMILATRHSKRWVFLGAWSALMTMTLLSVAVGKVFQLLPQEFTFYA
AILLFTIFGLRMLIQGWRMGNKPCEDECEAAVETVEKAEANLSRWGSNPAWAAFVEAFSLTLMAEWGDRT
QIATITLAAASQAFGVALGAIAGHGICTAIAVLGGGLIAGRISERTLTLSGGALFLIFAIVTALQGMPKLS
>Ath1 gi|42566759|NP_193095.2 uncharacterized protein [Arabidopsis thaliana]
MKLTSLSKNANSTATAVTVSSIQKLPFLSLSETLPCPKSSRKPTFLPLRCRRRPKLDLLWGKFRVRASDA
GVGSGSYSGGEEDGSQSSSLDQSPATSSESLKPRGPFPYSLSIALVLLSCGLVFSLITFVKGGPSSVLAA
VAKSGFTAAFSLIFVSEIGDKTFFIAALLAMQYEKTLVLLGSMGALSLMTILSVVIGKIFQSVPAQFQTT
LPIGEYAAIALLMFFGLKSIKDAWDLPPVEAKNGEETGIELGEYSEAEELVKEKASKKLTNPLEILWKSF
SLVFFAEWGDRSMLATVALGAAQSPLGVASGAIAGHLVATVLAIMGGAFLANYISEKLVGYVGGALFLVF
AAATFFGVF
>Sly1 gi|460409337|XP_004250095.1 PREDICTED: GDT1-like protein 3-like [Solanum lycopersicum]
MGLLSNPKFIWILLLLISIPLILAQEAGDETQIVESGGRFKDLGRRSKIIVEKIKTGAVRGDDPDSIDFG
LDVDSNLGTLDALFASLSMILVSEIGDETFIIAALMAMRHPKSIVLSGALSALFVMTILSTGLGRIVPNL
ISRKHTNSAATVLYLFFGLRLLYIAWRSSDSKASQKKEIEEVEEKLEAGQGKAAFRRFFSRFLTPIFLEA
FILTFLAEWGDRSQIATIALATHKNAIGVAVGATIGHTICTSVAVIGGSMLASKISQRTVATIGGLLFLG
FSLSSYFYPPL
>Ath2 gi|18407980|NP_564825.1 uncharacterized protein [Arabidopsis thaliana]
MLSLNLSESLRIPFQNPRPPKSDFSSTSSSPSSSSRRCVSAYPIPIGFSVRNQYFSRCLTQLRRNESQQL
GFRCFQRNDAACYLEKAESEEHDRNLDVLVESSIAHSRREIQRVLMFLAVSGSVALLGTDPAFAASSIPN
VTQSLVTSFGDLGDISSGFASAFLLIFFSELGDKTFFIAALLAARNSAATVFVGTFGALGIMTIISVVLG
RTFHYVDEVLPFRFGGTDLPIDDIAAVCLLVYFGVSTLLDAVSDEGKADEEQKEAELAVSELSGNGAGIV
AAANTIISTFALVFVAEWGDKSFFSTIALAAASSPLGVIAGALAGHGAATLLAVLGGSLLGNFLSEKAIA
YVGGVLFLVFAAVTVAEIVT
>Bpr2 gi|412985940|CCO17140.1 predicted protein [Bathycoccus prasinos]
MRSLSFARSAKNTHAKKKNETFFYSSFVLLLLFVVSFLSLGFVSAKDDADYFVTSSISKARSSQRVSNEG
ESFVSSEKRRRSLLADEEQPITESTAEAISEDVQDAADAVDEATETVADAADSIEEANEAIAEVAEQTEE
AVEAVEEASEAVAESTEAIEDAADAVDDATEAVEDAAEQIQDTAETVEEVAADVEDATAAVDEATEAVED
AADSLADITDTAQEVLSNLEGSKAVNSLVMDKVEQEQGAVATELLTMAKEINRLEAVVTRLENYEGGGRR
GGPGSGAGLGAWFKAQYADQTSFISGLVTSFLVILFIEVGDRTYFIAALMSVKHSRRIVFLGAFSALAVM
TIVSTLLGVAAPMFLPRWFVHWAAVILFLGYGVTMLYNSQFMSDDVSEEFEEVEHELDEIANRRSGKKSD
DNNASKDDDDVAEKGGKLSPGKKKGTSKNEKQWWEFFVSAIFVQAFTLTFLAEWGDRSQIATIAMAADYD
PYGIIIGGSLGHGLATSTACIGGRILAQKISEKKIAMVGGGIFLIFGILAVFDDPSADYAKALPKWMKTS
SSGSGALPSA
>Nve1 gi|156341921|XP_001620817.1 hypothetical protein NEMVEDRAFT_v1g146969 [Nematostella vectensis]
FIHGFAAAISMIIVSELGDKTFFIAAIMSMRHSRLVVFSGAMMALGFMTILSAVLGYATTVIPRKFTLYI
STALFVFFGLKMLKEGYEMDPSEGQEELEEVQAELKKKEAELEKQEMATQDPETGVIRGGKKSLSFVHNI
CSTILLQSFTLTFLAEWGDRSQLATILLGARENVIGVILGGTLGHGLCTGLAVVGGRFIAQKISVRTVTI
LGGIVFLIFAVSAFFLET
>Mla1 gi|328850391|EGF99556.1 hypothetical protein MELLADRAFT_40202 [Melampsora larici-populina 98AG31]
MIVVSEIGDKTFLLAALLAMRHSRSVIFLGAFSALLVMSILSAGLGHILPTLISRRYTVLAASGLFLVFG
VKMLHEGLVMESGTGKVQEEMKEVEDEIREKEVDMDVTTAEFNSLEQGRHSSPKSTPPRLLTGGGNKGSP
GRPRHKRSKSQTQNGLKNLVYLVLSPVFVQTFIMTFLAEWGDRSQISTIALGAAHSVYLVCIGTVLGHAF
CTFLAVMGGRWLATKISVKHVTLGGAILFLVFGVLYLYEGWFWDEVEGSISDVTSAATKIISTKSDSP
>Pte1 gi|145530193|XP_001450874.1 hypothetical protein [Paramecium tetraurelia strain d4-2]
MKCNGIIFFFILIARTLCFDGSDSIILSLSQSFSSIIVTELGDKTFFLAAIMSIKYNRIAVLIGSTLALI
LITTLSTIFGLVIPELISILYAQILVSLVFYGFGIKFLYTWYTMKKEKEDLQEVEQELSTLDKKLMNLPD
PETDQVNDNVTKNFIQVQFQQVVWQAFTLTLLGEWGDKSQITTISLSAIYNPYYIFLGAIVAHFICTVIA
VHGGKLIANKLSEKNFNFLAGITFLCIALVNTYIAICL
>Csp1 gi|220906839|YP_002482150.1 hypothetical protein Cyan7425_1416 [Cyanothece sp. PCC 7425]
MLTGFTLGLMLITICELGDKSFFIALLLAMRHSRRLVFIGAILALIAMTLLSVLMGSILTFFPKSYTHYG
AIALFCFFGAHLLFKGTQMPAHAVETEVIAAKEAIETTGSRLGHRASALTVVCQSSLLTFLTEWGDRTQI
TTITLAAAHHPLGVTFGAILGHALCTLLAVMGGRLIAGRISERTVTMIGGTLFLLFAIMTWWEGI
>Tde1 gi|501753226|CCG83029.1 Putative uncharacterized protein [Taphrina deformans PYCC 5710]
MSAIQDYAKALASLPTDPEDLLPSLDSLIDGTAKFNSQPFFTSLAMIIISELGDKTFLVAALMAMRHDRL
VVFGAAFAALLIMSVLSALLGHTMPQLLPKWLTQLAACGLFFVFGGKMCWEGYNMDSSASVEEEMAEVEQ
ELETVSGSGDSLRSAEEGGINRTDKSSSLKELPRSGVDKDAEDNMGQATKAVRKSFEGVTNLLSLVFSPI
FVQTFTLTFLGEWGDRSQIATIAMAAGSDYLWVIVGTVVGHGMCTALAVVGGRLLASKISVRQVTLGGGC
LFILFGFLYAYELHQSRTTATTGPGQTYAGTTAGPV
>Ath4 gi|21593636|AAM65603.1 transmembrane protein, putative [Arabidopsis thaliana]
MSSVLQGFTKSLAMTFVSQIGDKTFFAAAILAMRYPRRLVLAGCLSALIVMTILSATLGWAAPNLISRKW
THHITTLLFFGFGLWSLWDGFKEGGGGSEELAEVEAELDADLKANGKSPKDSSKREDENKKQNRAFLTQF
FSPIFLKAFSINFFGEWGDKSQLATIGLAADENPFGVVLGGVVAQFLCTTAAVIGGKSLASQISERIVAL
SGGMLFIIFGIQSYLTSVEA
>Nsp1 gi|427729532|YP_007075769.1 hypothetical protein Nos7524_2330 [Nostoc sp. PCC 7524]
MITAFTAGLLLITVSELGDKTFFIAVILAMHHSRRLVFVGVVAALAAMTILSVLFGQAASLLPKVYIHYA
EIGLFLAFGIKLLYQASRMTAAVAQAEMNEEIAEAKAAVEKADSQLPKQKTPLSIVIEAFVLTFMAEWGD
RTQIATIALAAGNNAIGVTIGAILGHAICAAIAVIGGKMIAGRISERQLTFAGGCLFLIFGVVAAIEGA
>Uho1 gi|388855353|CCF51017.1 uncharacterized protein [Ustilago hordei]
MEAIQAAAEGTADAASDAAGQLSDLSLLMGGTEAGSGMLLGSLSSYTAALGLDEALKNDPRALWSSFAMI
IVSEIGDKTFLIAAILAMRQSRLVVFSGAFASLAVMSLLSALLGVMFPSLLPKSLTNLMAAALFLLFGLK
MVRDGLQMSGDEIKEEWKEAEREIAQEDTHELDSLEHGHPTPSHPLPPSSKKRSMASRIREGSKNLCGLC
FSPLFAQAFILTFLGEWGDRSQIATIALAAAHNVTLVCVGTIVGHACCTSMAVICGSWLAKRISVKHVTL
GGAMLFLVFALVYAWEAYAEEDGGMGEERLVQIAKAAVGARGAAV
>Ppe1 gi|462401305|EMJ06862.1 hypothetical protein PRUPE_ppa009453mg [Prunus persica]
MGFRSIPRTFAYALALIVLLIFTVSAQESGVEAERGDSSGSKDLGRRSKINLGFLEVNALGRKNEVDAVA
LGLNVDSGLGIFDAFIASLSMILVSEIGDETFIIAALMAMRHPRSIVLSGALTALVIMTVLSTGLGRIVP
NLISRKHTNSAATVLYLFFGLRLLYIAWRSDPKSSQKKEMEEVEEKLESGQGKTSFRRFFSRFCTPIFLE
SFILTFLAEWGDRSQIATIALATHKNALGVAVGATLGHTICTSVAVVGGSMLASKISQRTVATVGGLLFL
CFSVSSYFYPPL
>Nsp2 gi|493208551|WP_006194789.1 hypothetical protein [Nodularia spumigena]
MLTAFTAGLLLITISELGDKTFFIAVILAMKHSRKLVFIGVSAALAAMTILSVLFGQVVSLLPQTYVKYA
EIVLFFAFGIKLLYEASKMTDSNCETEVNEAKEAVEKAELQTDIKTPLAILIEAFTLTFVAEWGDRTQIA
TIALAASYNAVGVAAGAVLGHAICTAIAVIGGKLIAGRISERQLTFAGGCLFLIFGIVAAVEGV
>Ppa1 gi|168007272|XP_001756332.1 predicted protein [Physcomitrella patens subsp. patens]
MAVLTGLVALQVCMPAFAQSLGLEVARSSDSTGLMTDVSDFQSGFSSAFLLIFFSEIGDKTFFIAALLAT
RKSNIAVFTGTFGALAAMTVISVVLGRAFHLLDNLIPTLGTTQLPLDDLAAVVLLVYFGISTLLDAASME
GSKSEDEKQDAELAIAGVSEDGSLGLQAAASTIAATFVLVFVAEWGDKSFFATIALAAASSPAGVVTGAI
AGHGVATALAVLGGSFLSEYVSEKLIAYTGGVLFLVFAATTLVDILK
>Cow1 gi|470302503|XP_004347642.1 hypothetical protein CAOG_04891 [Capsaspora owczarzaki ATCC 30864]
MLAVLLGFVAIAADAQEAEQAVNELANAPNDQVDANNANAYDPNAYDPNAPSGWFTGTKKKGFASAFVAS
LSVIIVSEIGDKTFFIAAIMAMTHPRKVIFIGAIAALALMTVLSVAMGFATTIIPRYITYYASTMLFVFF
GLKMLRDGWKMSPDEGQEELEEVTLELKQKEQELESRQHANADVESGGLASSLRRLPGLIPPVMMQAFVL
TFLAEWGDRSQITTIILGATEDPIGVSVGGTLGHALCTGLAVLGGQLLAKRISVRTVTLIGAVLFLLFAL
INLVQSPDE
>Cst1 gi|434405517|YP_007148402.1 putative membrane protein [Cylindrospermum stagnale PCC 7417]
MLTAFTAGLLLISISELGDKTFFIAVILAMRHSRKLVFIGVTAALAAMTILSVILGRLVSLLPKDIIHYA
EIALFIGFGIKLLYDASQMTTVAGDTEVIDEAKAAVEQAESQLPKQKSDWGIVLEAFVLTFMAEWGDRTQ
FATIALAASNNPIGVTAGAILGHALCAAIAVIGGKLIAGRLDERQITFIGGCLFLIFGAIAIVEGA
>Ppa2 gi|168036859|XP_001770923.1 predicted protein [Physcomitrella patens subsp. patens]
LTLSKGGPAALMAAIAKSGFSAAFALIFVSEIGDKTFFIAALLAMRHSRVLVLLGATGALSLMTIISVII
GRIFQSVPAQLQTTLPIGEYAAVALLIWFGFRSIKAAWDLPSEQPGTAVESSDSGELAEAQEFLEKSETK
KVATPLQVVTEAFSLVFVAEWGDRSMLATVALGAAQSPWGVASGAIAGHVIATALAVLGGAFLAQYISEK
VVSIFPSYIYIYISFFFFLLC
>Rto1 gi|472586735|EMS24254.1 transmembrane protein PFT27 [Rhodosporidium toruloides NP11]
MIDLSFPTSTDGFTRAISVILTSEIGDRTFLIAAILSMHHPRITIFAAALSALGVMSFLSALLGNILPNL
LPKRYTTAAAAILFFVFGAKMLREGLEMEGGEAGREKMEEEMREVQKEVEEAEEEVTGRPTGVALGDMEE
GRTSTPAPDAGELPQPVTGRSRRNSVSKTKDSALAGIKNLAQLLFSPIFIQAFILTFLAEWGDRSQITTI
ALGAAHNVWVVTVGTTLGHSVCTGGAVLGGRWISQHISIKHVTLGGAVLFLIFGVMYSYEAYTFTEEVVV
GTVL
>Bpr3 gi|412986240|CCO17440.1 transmembrane protein 165 [Bathycoccus prasinos]
MMLRAPSHLHGKLFLFVFVFIFFSSVLAAEEEILERGDEAKDSISKRILEHQERAFATENNRGDNFSGFV
QSLLVMLSLEFGDRTFFIACLMSGKYDSKEVFFGAIMALWLMTFVSVVIGIEAASMIPRKVMHYGSVCLF
VFYGLYMLYSASRMKDTEEGEENEELKEIEEDLNSRAPMLEKDVESGNENENKKKKGGNFYECLCNGVWM
QAFTLTFIAEWGDRSQIATVALAGDYEAYGIVFGCFLGHAIATGTACIGGKYIANKFSEKKMTILGGSVF
LTFAAVTLLQDPNAKMEKVDWRPNWMVADAAN
>Ssp3 gi|428221956|YP_007106126.1 hypothetical protein Syn7502_01961 [Synechococcus sp. PCC 7502]
MDQHTGDRLVQVTSLISQDLAARLSLSSTPDVGLVRSWLSLQAQSGVFENLKEFARVLTAFTASLLLITI
SELGDKTFFIAVILAMRHPRRTVFSAVLAALALMTVLSVLLGQVLTLFPKLYVHYAEIALFVIVGVKLLY
DATQMTAQAEQEVIQEAEEVVDIQDSPKSVATIPIFGRFLGNILARYTWLGVWAQAFVMTFIGEWGDRTQ
VSTIALAAAYNPFFVTFGAILGHAICTAIAVIGGGLIAGRISERVITGVGGILFLIFGAITYLQGV
>Cin1 gi|198420980|XP_002123191.1 PREDICTED: transmembrane protein 165 [Ciona intestinalis]
MRILLMLILNGVLLFVVPASCEVQAGDPMMDIKPIRADQPNIVRDMVGDGRWERDVHGDVKDTKLHDSPV
NAVKSPYSLYSVGFVHAFVKAIMVIIVSEIGDKTFFIAAIFAMKHARSTVFAGAIAALGLMTFLSVVMGY
ATTIIPRSYTFYGSVILFVIFGAKMLHEGISMSPQGSQEEMEEVQAELKKKDEEIERASEVTQDVETGII
RGGYKVRKLLGVFSPVLIQAFTLTFLAEWGDRSQITTIVLAASEDALGVLVGAVIGHALCTGMAVIGGRM
IAQKISVRTVTIIGGVFFIFNAVFSLLTGPGS
>Zro1 gi|254577899|XP_002494936.1 ZYRO0A13288p [Zygosaccharomyces rouxii]
MSTEISAADGGNLPQSGFTSFLMAVSMIGVSEIGDKTFLIAALMAMRHTRWLVFSSAASSLAIMTVLSGL
VGHTFVSIISERYTRFLAGMLFLIFGYKLTLEGLEMSKDAGVEDELAEVEEEIAVNDLNTNATDLESGVV
VEKNRFKSIKDWKDALTLVTQKLSVLFSPIWIQIFSMVFLGEFGDRSQISIIAMASDSNYWYVIFGAVVG
HFICTGVAVVGGKFLATKISMRTVTLGGAFSFFIFAIHYIYEAFQTD
>Mpu1 gi|511972373|XP_004804198.1 PREDICTED: transmembrane protein 165 [Mustela putorius furo]
MPEPGPLVLFPFPLEIPSTRRALADECRLSASRRTLRDWAGLRSDVPVLVASWKPSFEMLFTASRSNICS
CVVTTETLSPVRLNIVPLRKSLPTPVVVILVSFLKCKFCGLCYFLLDTAALAHPSIGTVRLIVSDQLNQF
RFTGMKLAIVQPCSLSHGEVSFRAQGRTVSGKALAVGPGSLIPEPRIKPLQVILKLIQLYVSFLFQKGFT
PAAPDHGNKEDPATQTNLGFIHAFVAAISVIIVSELGDKTFFIAAIMAMRYNRLTVLAGAMLALGLMTCL
SVLFGYATTVIPRVYTYYVSTALFAIFGIRMLREGLKMSPDEGQEELEEVQAELKKKDEEFQRTKLLNGP
GDVETGASTTIPQKRWLHFISPIFVQALTLTFLAEWGDRSQLTTIVLAAREDPYGVAVGGTVGHCLCTGL
AVIGGRMIAQKISVRTVTIIGGIVFLAFAFSALFISPDSGF
>Cva2 gi|307103309|EFN51570.1 hypothetical protein CHLNCDRAFT_27784 [Chlorella variabilis]
MGALGGDFLEGFFKSWGVILASEIGDKTFFIAAILAMRHSRKLVFAGAIGALAAMTVLSALLGWAAPNLI
SKKWTHYGATALFFFFGARMLYEAVTNAHAGESELDEVEKELQSSPKSPKDSGPESKVGALHPLLAAARR
CVSPILLESFTLTFLAEWGDRSQIATIGLAAASDVLGVTLGGIVGHALCTGAAVLGGKHLAEHIHERMVA
YFGGVLFLLFGAHSLWSGVPE
>Cre2 gi|159487809|XP_001701915.1 predicted protein [Chlamydomonas reinhardtii]
MSCANLLKSKLSQPVGRLRSGPLHAPRRFVGACGLRHDAASPVQKSIPHSLQRINERISEPMEVEVLPAR
SHTKAARPLDEVFSNGGLLASATAMALAASLAFGLPADAAAPAADTAALSIPGIVGDSPLREGLVSGFLL
IFFSEIGDKTFFIALLLALKQPKSLVFTGTFGALAVMTVVSVLLGQVLHQVDELVPENGAGLPYDDLLAA
ALLLYFGFKTLKDAKDAGESAAEEKEEAQEVVDGLKSSSEDALKLILTTFTLVFAAEWGDKSFLATIALA
AASSPLGVTVGAVAGHGVATGLAVAGGGFLSRYFSEQVLQYIGGSLFLVFAGATIVDLFV
>Mro1 gi|383858188|XP_003704584.1 PREDICTED: transmembrane protein 165-like [Megachile rotundata]
MGLNFFTVKSENIFRLCIVSYFVLPIVPIESEPQYNDKFEIMTSMIPKDEMLTQNKDNLSFIHALIASLS
VIVVSELGDKTFFIAAIMAMKHPRLTVFVGAISALALMTILSVIFGYAATIIPRAYTYYISTALFALFGL
KMLRDGYKMSVTEAQEELEEVQTDLRKRDDEYEKETGSISIQDPETGVIRKTAKISALMLLSRIFLQAFT
LTFVAEWGDRSQLTTIILAAREDVYGVVVGGILGHMFCTGLAVLGGRMIAQKISVRTVTIIGGLVFLLFA
FTALFISPSEDI
>Asp1 gi|414079798|YP_007001222.1 hypothetical protein ANA_C20750 [Anabaena sp. 90]
MLTAFTEGLLLITFSELGDKTFFIAVILSIHHPRRLVFAGVVAALAAMTVLSVALGQVASLLPKDYIHYA
KIVFFIAFGLKLIYDANKMAVSATEEVVEEAQEAVEKADLDNSQQKSVWSILLKSFVLTFIAEWGDRTQI
ATIASAAVNRNNPIGVTLGAILGHAICAAIAVIGGRLIAGKISERQITFLGGFLFIIFGIVAAIEGK
>Abi1 gi|409077095|EKM77462.1 hypothetical protein AGABI1DRAFT_43182 [Agaricus bisporus var. burnettii JB137-S8]
MSATSSPSLPVAADSSFLETIVQSILLILFSEIGDKTFLISALLAMRHPRLFVFSGAIASLLLMSALSAL
LGHILPTLIPRTWTQLAAAMLFLIFGLKMADEARRMKGNAGSEKMREEMREAEEEIAEDNGEDVPMEVLE
EGKGEIFSSSPSPPKSAKKSAWIEGARNFSSMVFGPVFVQAFVLTFLGEWGDRSQIATIALGASHNVYLV
TLGTIIGHSFCTALAVIGGRFISNKISVRHVTSCGAILFILFSVIYFYEACVEWGSVEVPLGLNVT
>Csu2 gi|384246003|EIE19495.1 UPF0016-domain-containing protein, partial [Coccomyxa subellipsoidea C-169]
FREGVVSGFLLILFSELGDKTFFIALLLALRKSQGLVFAGTFGALAVMTVISVALGQVLHQLDELLPANS
LPLDDIFAAALLVFFGVKTLLDAQDADESAAGERDEAEKEVGSLGNGVSGEALGFVLSTFALVFAAEWGD
KSFLATIALAAASSPAGVVLGAVGGHGVATGIAVLGGSYLSRFVSEKAVQYLGGTLFLVFAAATVVDIFAK
>Ppa3 gi|168044984|XP_001774959.1 predicted protein [Physcomitrella patens subsp. patens]
MDQDDVFPKRVKQEAGRHEIANAVGSNGFTDAAFTSLSMILVSEIGDETFIIAALMAMRHPRAIVLSGAL
SALIIMTILSTGLGVIVPNLINKNLVNNFATGLYTFFGLRLLYIAYTADSTPQKEMEEVEEKLEGPKKKN
LVRRVFSRFCTPVFLESFILTFLAEWGDRSQIATIALGAHKNPYGVTLGAIAGHSVCTSVAVVGGRLLAL
KISQRTVATVGGFLFLFFAVSSHFYPPL
>Eca1 gi|338723454|XP_003364731.1 PREDICTED: LOW QUALITY PROTEIN: transmembrane protein 165-like [Equus caballus]
MRGEDGHVAPSTGRERQVQWEEGASRTLNLPANVTTPRRTSGQWEAVTGRGWAPRDWAGPPLRQLAEPCG
PRGREGGPSPRPRKPACLSLPPAPAPPAWCRLLSKRRRRGVRDAPRRRPGLEASRLPHFLLQCPCAAVAA
GGMAAARGSGRASAPRLLTALLFRCCGPGGGPGRPEEDLSHRNMKRPAPAQQLQRSPQPGXGPEPARAEK
GFTPAAPVHTNKEDPAAQTNLGFIHAFVAAISVIIVSELGDKTFFIAAIMAMRYNRLTVMAGAMLALGLM
TCLSVLFGYATTVIPRVYTYYVSTALFAIFGIRMLREGLKMSPDEGQEELEEVQAELKKKDEEFQRTKLL
NGPGDVETGTSTTIPQKKWLHFISPIFVQALTLTFLAEWGDRSQLTTIVLAAREDPYGVAVGGTVGHCLC
TGLAVIGGRMIAQKISVRTVTIIGGVVFLAFAFSALFISPDSGF
>Car1 gi|502105546|XP_004492832.1 PREDICTED: GDT1-like protein 3-like [Cicer arietinum]
MSLRFNNRRITVLALHLLLLLCFLFQTFAQDSLAHNERQESGGSVDLGRRAKVALNDIENGSVLSLSLDS
SGVGLFDAFFASLSMILVSEIGDETFIIAALMAMRHPKSIVLSGALTALIIMTVLSTGLGRIVPNLISKK
HTNSAATVLYLFFGLRLLYIAWRSDPKSSQKKEMEEVEEKLESGQGKTSYRRFFSRFCTPIFLESFILTF
LAEWGDRSQIATIALATHKNALGVATGATIGHTICTSVAVVGGSMLASRISQRSVATVGGLLFLGFSLSS
YFYPPLD
>Tph1 gi|367006470|XP_003687966.1 hypothetical protein TPHA_0L01790 [Tetrapisispora phaffii CBS 4417]
MNKFTNIFLIVSLLLSIVSATATDGSTEDASASKSFIMAIVMIGISEIGDKTFLIAALMAMRSSRWVVFS
AAASSLAIMTILSGLAGRSFVAIIPVHLTHFLAGVLFLVFGYKLFKEGLAMSKDAGVDEEMAEVEEELAS
KDINKKMEDVEAGGSPQGSGNNLLEKLQNKLYELSSYVFSPLWIQIFVMNFLAEFGDRSQISIIAMASDN
NYWFTIFGGCIGHFICTALAVIGGKMLATKISMRTMTLGGSISFFVFGLLYIYDVRYMSEER
>Sst1 gi|126135422|XP_001384235.1 hypothetical protein PICST_45794 [Scheffersomyces stipitis CBS 6054]
KNNNRLGVQSVIDEDNDPTTANAKGSMEPYGASSADSSSDDEDSDGSHNSFFMSVSMIIVSEIGDKTFLI
AALMAMRNSRLVVFSAAFASLVVMTVLSGIVGHALPSLISRRLTQFLASILFLVFGAKLLNEGLAMSKEL
GVDEELQEVEDEIASSKLNAQMDDVEGGASEISAQKQWYIEIGGQIKDLASFVLSPIWIQVFVMTFLGEW
GDRSQIATIAMAAGSDYWFVILGAIVGHGLCTAAACIGGKLLAKKISMRNVTLGGAAAFFVFAILYFYQA
YYDIEG
>Cli1 gi|449273412|EMC82906.1 Transmembrane protein 165, partial [Columba livia]
QKGSSPVAPVHIVNEESADKTNLGFIHAFVAAISVIIVSELGDKTFFIAAIMAMRYNRLTVLAGAMLALG
LMTCLSVLFGYATTVIPRVYTYYVSTALFAIFGIRMLREGLKMSPDEGQEELEEVQAEIKKKDEELQRTK
LLNGPGDVESGPGTTIPQKKWLHFISPIFVQAFTLTFLAEWGDRSQLTTIVLAAREDPYGVAVGGTVGHC
LCTGLAVIGGRMIAQKISVRTVTIIGGIVFLAFAFSALFISPDSGF
>Ptr3 gi|224101691|XP_002312384.1 predicted membrane protein [Populus trichocarpa]
IKGFTKSLAMTVLSEIGDKTFFAAAILAMRHPRRLVLSGCLAALIVMTILSAAVGWAAPNLISRAWTHHI
TTILFFGFGLWSLWDGFNDKGEAEELAEVEAKLDADWKANTGTAKAGSKDSDEFKKQRRTFLSQFFSPIL
LKAFSITFFGEWGDKSQIATIGLAADENPFGVVIGGIVGQALCTTAAVIGGKSLASQISEKIVALSGGVL
FIVFGIQSFLSTVE
>Ota1 gi|308803284|XP_003078955.1 putative transmembrane protein (ISS) [Ostreococcus tauri]
MASAHRRATRIALPLALCALALALPVRAARLSASDRSSKDVALGGEYADGDGGFTDGFVSSLGMVLVSEL
GDETFIIAAIMAMRNSRAIVLAGGLSALTIMTVLSVMLGLVVPQLISKETVSKAAFVLYSFFGCRLLYIA
YKSEGGTGAMSSEVEEVEEKLASGATASTRNRLARIASRVCTPVFIEAFVLIFLAEWGDRSQITTIALAT
HKNPYGVAIGGILGHCACTSLAVLGGRIVALKISPRTVSFVGGLLFFGFAIHALLYGAPGTETM
>Osp1 gi|494595433|WP_007353692.1 hypothetical protein [Oscillatoria sp. PCC 6506]
MLTAFTAGLLLITISELGDKTFFIAVILAMRHSRRLVFVGATAALAAMTVLSVLVGQAVSLLPQNYIHFA
EIALFSCFGLKLLYDAKNMPAKCDREEIQEAEEAVNQVRAFKWLPAGSKLAVILKTFVLTFIAEWGDRTQ
IATIALAASNNAVGVTLGAILGHAICAAIAVIGGRIIAGRISERTITALGGCLFLVFGTVALLEGA
>Cth1 gi|428205071|YP_007100697.1 hypothetical protein Chro_5975 [Chroococcidiopsis thermalis PCC 7203]
MLQAFTAGLLLITVSELGDKTFFIAFILAIKYSRKLVFSGVMAALVAMTVISVLVGQVVSLLPRSYIHYA
AIILFIGFGLKLLHEASQMPNKSDRNEAQATAALLDRSQNRTSIGVLIEAFVLTFLAEWGDRTQIATITL
AASNNSLGVTAGAILGHGICTAIAVVGGRLIAGRISERTVTAIGGCLFLIFAAVSLFENI
>Bpr4 gi|412989288|CCO15879.1 predicted protein [Bathycoccus prasinos]
MRHFCDTALEILSREKRTQKYFHRIKMISLADEGFLRSASMILASEIGDKTFFIAAILAMNHSRLTVWSG
SVFALALMTGLSAMMGAIAPNLLNKTTTHYVATGLFFLFGLRSVYDQTVGYDANAESELEEVEKELKEHT
SSSSSRTRGRGGRGGKTGPATRTRTKAKKQSPGSKINDILAVFFSPIFLQAFLMTFLAEWGDRSQIATIA
LAADYDPIGVTLGGICGHGLCTSAAVLGGKRMAGAISERMVGLCGGILFLAFGVHALVVGE
>Hma1 gi|449664213|XP_002154255.2 PREDICTED: transmembrane protein 165-like [Hydra magnipapillata]
MLYLKCFWINIIIVNLVYFLHNVQSSELLQKYDQSKVDGRVDMSNNVFLENGANAIIPTHVSPARQKPTL
DYSFLHAFIASISVIIVSELGDKTFFIAAIMAMRHSRLIIFTGAIAALSLMTILSVFLGYATTVIPRKYT
FYISTALFAFFGLKMLKEGYHMDPNEGQEELEEVSAELKKKEAEFEAVSKSDLETGIRSKNVPSKFIRYC
TYFCSPILIQSFTMTFLAEWGDRSQLTTIILGSRENPLGVTLGGVIGHSLCTGLAVLGGRLIAQRISIRT
VTLVGGALFLCFAISALFVDENGDWSPLILACTH
>Bma1 gi|170589904|XP_001899713.1 uncharacterized hypothalamus protein HTMP [Brugia malayi]
MLFTHFLGFTAGTIDSRQRDTGNIGNHSLQSNSAKEIYQRTSIVTNANKNPAAIFGENKPKKPIDLTLYH
ALLASISVVVVSELGDKTWFIAAIMAMRHSRLTVFCGAMAALILMTLLSAGLGWFTQVMPRLLTYSISTA
LFALFGMKMLYDGYRMSPADGQENYAEAKTEIQKKELLSDSSKADIESGGITMPNQSSTHALVCMISALF
LETFTLTFLAEWGDRSQLTTIMLAARENIYGVVIGTIVGHAFCTGIAVIGGRLVATQISVRTVTLIGGIV
FILFAFSAFLVTPESE
>Tca2 gi|508710219|EOY02116.1 GDT1-like protein 4 isoform 1 [Theobroma cacao]
MSSLVQGFSKSLAMTVLSEIGDKTFFAAAILAMRHPRRLVLSGCLASLVVMTILSAVVGWAAPNLISRKW
THHITTVLFLVFGLWSLWDGFREDGEAEELAEVEAKLDADWKANTGTVKEGNKADDELKKERRPFLTQFF
SPIFLKAFSITFFGEWGDKSQLATIGLAAEENPFAVVLGGIVGQALCTIAAVLGGKSLASQISEKFVALS
SGVLFIVFGIQSFLSTVES
>Lel1 gi|149245200|XP_001527134.1 conserved hypothetical protein [Lodderomyces elongisporus NRRL YB-4239]
MRYGKVVSYLALLSVSAFALQDTSGDNLAVGAAVLDNEPSHKSNGKLGVKLIEDEDNHPTPNNLKQPLNP
HSSSNNYGSAAAAAAAIPDQSSEGDQPDTPSYNAFLMSISMIVVSEIGDKTFLIAALMAMRNSRLVVFSS
AFSSLVVMTVLSGIVGHALPTLISQRITQFLASALFIIFGFKLLKEGLAMSKELGVDEELAEVEEEIASN
KLNSQLNDMEGGVPAVTGSPQTSKLGEIGQQIQNLASFVFTPVWIQVFVMTFLGEWGDRSQIATIAMAAG
SEYWFVIMGAIVGHGLCTAAACLGGKLLAKKISMRNVTLGGAVAFFVFAILYFYDAYYNVEA
>Pte2 gi|145485979|XP_001428997.1 hypothetical protein [Paramecium tetraurelia strain d4-2]
MSLRTFTLLCLLYIGYCKESGEKHLKILTQSIGSMLVSEIGDKTFFLAAILSMKFNRLAVFAGATAALVL
MTGISCAFGIIVPTLLPRFYTAIVVTIIFYFFGAKLLFDWYHMENDGDKEELKQVEMELEELDKKLLSSH
KIIDPENPSEGQKSNLSAVVPIQQIIWQAFIMTFLGEWGDRSQITTISLSAVQDTDIVFLGCSLGHLMCT
TIAILGGKLLANQISEKTVNLVGGIVFIIFGLMHTYDLMTGHLD
>Acy1 gi|440682264|YP_007157059.1 protein of unknown function UPF0016 [Anabaena cylindrica PCC 7122]
MLTAFTAGLVLITISELGDKTFFIAVILSMQHSRRLVFVGVTAALAAMTVLSVIFGQLLSALTQGSKIYV
HYAGIVLFIAFGLKLLYDAWKMPAKAEEEVIEEAKEAVENAHLDVQQKSIWTILLKSFVLTFIAEWGDRT
QFATIALAASNNAIGVTAGAILGHAICAVIAVIGGKLIAGKISERQITFIGGFLFIIFGIVAAIEGS
>Sre1 gi|343425709|CBQ69243.1 conserved hypothetical protein [Sporisorium reilianum SRZ2]
MEATANGSGSALDLLMSTTGESSAGLSSSAWGALGEAWKDDPRALWSSYAMIIVSEIGDKTFLIAAILAM
RQSKLVVFSGAFASLAVMSVLSALLGVMFPSLLPKSLTNLLAAGLFLVFGLKMVKDGLGMSGDEIQEEWQ
EAEREIDQEDGTAHELQSLESGLASPSPSPKDSGMAHTLRDGTRNLCGLCFSPVFAQAFILTFLGEWGDR
SQIATIALAAAHNVALVCVGTIAGHACCTGLAVLGGSWLASRISVKHVTLGGACMFLVFAVVYAWEAYHE
PAGELDVAQVVAAAKGAVGARAAAGV
>Sbi2 gi|242068353|XP_002449453.1 hypothetical protein SORBIDRAFT_05g013400 [Sorghum bicolor]
MRSSPRMDPNPRAPLLLAIIVLALGASVAAGAKDDASGVSLGRRAGGFLHGLKKKDALVEGDHGVALDEV
GPGLFDALFASLSMILVSEIGDETFIIAALMAMRHPKSIVLSGALSALYVMTVLSTGLGRIVPNLISRKH
TNSAATVLYLFFGLRLLYIAWKSDPKGSQKKEMEELEEKLESGQGKSTIRRFFARFCTPIFLEAFILTFL
AEWGDRSQIATIALATHKNAIGVAVGASLGHTLCTSLAVVGGSMLASKISQRTVATIGGVLFLGFSVSSY
FYPPL
>Ecy1 gi|363755016|XP_003647723.1 hypothetical protein Ecym_7050 [Eremothecium cymbalariae DBVPG#7215]
MKLKFKALAPLACLLCIARAASVASSSSADNIPPSDDLLTDFTMAISMIGISEVGDKTFLIAALMAMRHP
RFLVFSAASASLGIMTILAGMVGHTFTSLVPQRYMQFAAGILFFVFGYKLTLEGLEIPKDAGVEGELAEV
EEEIAIQDFNSDMHCVEAANTIKEKRRFVQNRILNEILIKITDFVSSLFSPTWVQIFIMVFLGEFGDRSQ
ISTIAMASGSNYWAVISGATVGHILCTALAVLGGKLLAKKISMRTVTLGGAFSFLVFGILYTYEAFHNQN
>Cja1 gi|296196519|XP_002745864.1 PREDICTED: transmembrane protein 165 [Callithrix jacchus]
MRVEEAHASPGTCREHRIQWEEGARRTSTWPRTSRRRGGRRANGRPSLAGSGPGRVRAGPRRRGWLTPVW
SPPERTSAELGLRIRACPSPHSRHSHLPDGADCPLSGGGEARPRPGGNSRASAPRLLLLLLVPLLWALAG
VRAGPDEDLSHRNKEPPAPAQQLQQQPVAVQGPEPARVEKAFTPAAPVHTNKEDPAAQTNLGFIHAFVAA
ISVIIVSELGDKTFFIAAIMAMRYNRLTVLAGAMLALGLMTCLSVLFGYATTVIPRVYTYYVSTVLFAIF
GIRMLREGLKMSPDEGQEELEEVQAELKKKDEEFQRTKLLNGPGDVETGTSTIVPQKKWLHFISPIFVQA
LTLTFLAEWGDRSQLTTIVLAAREDPYGVAVGGTVGHSLCTGLAVIGGRMIAQKISVRTVTIIGGIVFLA
FAFSALFISPDSGF
>Pan1 gi|443897098|GAC74440.1 predicted membrane protein [Pseudozyma antarctica T-34]
MEAVAAADTALNNATSLGLGMVMGGSESGVIPGTLSSYTTALGLSDALQNDPRALWSSFAMIIVSEIGDK
TFLIAAILAMRQSRLVVFSGAFASLAVMSVLSALLGVMFPSLLPKSLTNLMAAALFLVFGLKMVRDGLQM
SGDELQEEWHEAEREIEEENTHELDSLEQGHTTPSHSATKRAGGMGNTLREGTKNLCGLCFSPVFAQAFI
LTFLGEWGDRSQIATIALAAAHNVTLVCIGTIAGHACCTSMAVVGGSWLATKISVKHVTLGGATLFLVFA
VVYAFEAYSEPGGVLAAENVVQMAKQAAGE
>Sbi3 gi|242081551|XP_002445544.1 hypothetical protein SORBIDRAFT_07g021180 [Sorghum bicolor]
MAPSLLGGFTKSLAMTVLSEIGDKTFFAAAILAMRHPRKLVLAGCLSALIVMTALSASLGWAAPNLISRK
WTHHVTTLLFFVFGIWSLWEGFKEDGDSEELAEVEAELDAAFKSNKGESKNKSKANDDTKKQQRPFLMQF
FSPIFIKAFSITFFGEWGDKSQIATIGLAADENPFGVVLGGIIAQAFCTTAAVLGGKSLASQISEKMVEL
SSGVLFLLFGIMSLLSGPEGEL
>Pst1 gi|390603722|EIN13113.1 vacuole protein [Punctularia strigosozonata HHB-11173 SS5]
MSTAAPTGPDDSSTQTLLSSFAMIIFSEIGDKTFLIAAILAMRHPRMAVFAGAFLSLALMSVLSAALGHI
LPTLVPKAWTQLSAAALFFVFGWKMLKEGREMQAGSGKIEEEMREAEEEIEDFDAKMDGTGAVRENGEVI
PLETLEEGGGNHANGHATPKKSGGIVDGARNLCSFLFGPVLVQAFVLTFLGEWGDRSQIATIALGAAHNV
WLVSFGTIVGHSCCTALAVLGGRYVSTKISVKHVTLGGAVLFLLFGLIYLYEAFRSWTADIDGAHQLPGG
LDDAPHVIMDPAGGLGVGR
>Ata1 gi|475493191|EMT03696.1 UPF0016 membrane protein [Aegilops tauschii]
MCGAAPDSRRGGAAGRAKMGGAAPGDARRGWPRPDAALSDRWSRTGPGGAALGDSCRSQVRRELEHGVDE
HEVVGGVIGGVGAEDEAEGAGVGGGDGSSASHGRETLPPIVQTSNIDLGAGSYGGDEAGGRREQLDSSGT
KSSNEPAKPVSGSRYMQAIAAVLLLCALASAFIVFFKGQPSAVVAALAKSGFTAAFMLIFVSEIGDKTFF
IAALLAMQYQKALVLLGSMAALSLMTIVSVVIGRIFQSVPAQFQTTLPIGEYAAVALLAFFGFKSIKDAW
ALPDKVNGDLQESSESGELAEAEELVKEKASLKITSPLAILWKSFSLVFFAEWGDRSMLATIALGAAQSP
LGVASGAIAGHLVATLLAIIGGAFLANYLSEKLNYKDHLIKMRQSCYMGII
>Ctr1 gi|255724734|XP_002547296.1 conserved hypothetical protein [Candida tropicalis MYA-3404]
MKLSKFIFTLSLLTTACVAVVENIDGSVDDVAAPAVDKSSHKLGIQKLADEDNAPAAKDAKQPLDPYNNG
GKVAEPSAENERNDEMDEFLMSLSMIVVSEIGDKTFLIAALMAMKNSRLVVFTSAFASLAIMTVLSGVIG
NTLPNLLSRRVTQFLASGLFIIFGYKLLREGLAMSKDVGVDEEMAEVEEEIVAKRLNNQLDDAEAGGAPI
NKVKNTPFYVEIGNQIQNLASFIFTPIWIQVFVMTFLGEWGDRSQIATIAMAAGSNYWIVITGAIIGHGF
CTALACIGGQLLAKKISMRTVTLGGAIAFFIFSLMYFYEAYYDLEG
>Phu1 gi|501307028|GAC96016.1 hypothetical protein PHSY_003595 [Pseudozyma hubeiensis SY62]
MEAISPVDVAMSNTTLLSGLTGSVPPTTLTSYTATAFSADPRALYSSFLMIIISEIGDKTFLIAAILSMR
QSKLVVFSGAFASLAVMSVLSAMLGVMFPSLLPRSWTNGLAAVLFAVFGVKMLKDAREMKGEEMEEEWRE
AEREIEEQGEADEGHELDTLEQGDTVQSAKKKEKKLGGIKEGTRNLCGLCFSPTFAQAFILTFLGEWGDR
SQIATIALAAAHNVALVCLGTIVGHACCTSMAVLAGSWLARRISVKHVTLGGAGLFLLFAVVYAWEAWSE
GGEGLEGVVEAAKGAVGAGGLGV
>Pte3 gi|145477403|XP_001424724.1 hypothetical protein [Paramecium tetraurelia strain d4-2]
MLFSELSPFASSFSSIIVSEIGDKTFFITAILGMTYSMSLVFLGSYTAMVLMTLLSCFFGYLLPQILNPT
YTHAIACAMFFYFGQKLLREFWSSEENENDDEEQEAVLEVNKVKSKLSKQSDAKNVSNVEVLRAAIALTF
LAEWGDRSQITTIALATEETFVVLVGALLGHFICTSTAVLGGKMISSKISEKYIHLCGGILFVLFGLHNI
KMLF
>Moc2 gi|391334479|XP_003741631.1 PREDICTED: transmembrane protein 165-like [Metaseiulus occidentalis]
MESSRMLGLLVICSCLLPLLNCEDSLPDSVVAFESKMKPTLQAGTTTTTDSTTPNFWHGFVSSLSVIIVS
EIGDKTFFIAAIMSMRHKRLVVFAGAITALIIMTILSAMAGSLSRIIPRVYTHYMSIFLFVAFGVKMLYE
ASQMADDEGKEEFEEVEKTLNQKEMENTADIETGQATSMQSRLYTVLSRVFWQALTLTFVAEWGDRSQLA
TIILAASENIWAVNLGAITGHSLCTCFAVMAGSVVAKRVSVRTVTIVGGIVFLLFAVSAYVIGIDKSEVTV
>Csp2 gi|307153248|YP_003888632.1 hypothetical protein Cyan7822_3407 [Cyanothece sp. PCC 7822]
MLTAFTAGLLLITISELGDKTFFIAVILSMRHSRRLVLSAVIAALASMTLLSVLMGQAISFLPKHYIHWA
EIALFLGFGLKLIYDASQMPSQSQGTVIKEAAEAVDQIPQSGNRLTKLLARYPQIGIWLQAFSMTFLAEW
GDRTQISTIALASSYNVIGVTTGAILGHGICSVIAVIGGKLVAGRISERTITFVGGILFLIFGVVAGIEGV
>Mgu1 gi|146419683|XP_001485802.1 hypothetical protein PGUG_01473 [Meyerozyma guilliermondii ATCC 6260]
MRAPRILLTSLLAVSVLAGLIHNEQDSSIEEIGAADASVESPKKSHHLNIHHVETDDNVPSQLQMNQLNQ
NQDVDEKPSYNAFLMSISMIVVSEIGDKTFLIAALMAMKHNRILVFAAAFSSLAVMTVLSGIVGHALPTL
ISQRLTQFLASILFVVFGAKLLREGLAMSKDVGVDEELAEVEEEIQSSDLNNRLDSAESGAPFDPRPNTK
KWYQEYASQMKDLASFVLSPIFIQVFVMTFLGEWGDRSQIATIAMAAGSEYWYVIMGAIVGHGLCTAAAC
VGGKLLAKRISMRTITLGGAIAFFVFAILYFYDAYYNTGAA
>Csp3 gi|493967323|WP_006910615.1 hypothetical protein [Cyanobium sp. PCC 7001]
MPVTMDPGLAAFGSSFSAITLAELGDKTFFMALILAVRHRPRWVFVGSFAALAAVTLISLAVGYGLRELL
PARLLPWLAGLLFIGFGVKLLVDAQALPADAALEEAEEAEEAVLAADRQLRSSRPPAVIWEAFTLVFIAE
LGDRTQLATVFLATSPAFTFAGLLAGTLLGHAVVTALAVGAGKWIGRRVDERLLYRLSGGLFLLFGVAAI
GSALG
>Tmi1 gi|500255708|EON99046.1 putative transmembrane protein pft27 protein [Togninia minima UCRPA7]
MRLHTRRPLAIFLISSLAATALAGSAADDALANPSMKKYDIGTKDAPVDGKDGRPHEGPFVEIENLRKQD
GRSSDDLPDLKDRPADPTVVDGEKIPQTNDGIMFDKNRPEPKEGTTGTSGGVSEKDKARAAKEAQTGERV
ENRPETPKEAPPLPHSEQEKILGSEGKDKSKAKDGQSPDEIAGFDKPTDLPGKTHDAAPPVPESANKDHL
DVSAGGSGSSTSKGKYEEESPDGLIRPFHSFFLSLTMILFSEVGDKTFLVAALMAMKHDRMVVFSAAFSA
LITMTVLSAVMGHAVPTLIPKRLTNFLAAGLFLVFGVRLLREGMGMSPDEGVSAEMAEVEMELNEKESQA
RKQGRRRSSISPYALEMGVNRAHTRKSRSQSRFPTPPRSPSTSPGRSPSPRRGALGAFVDGAQNLFSLLL
SPAWVQTFVMTFLGEWGDRSQIATIAMAAGQDYWWVTLGAVLGHGCCTGVAVIGGRAIAGKVSLKVVTIG
GAVAFLLFGFIYFVEAIYT
>Mga1 gi|326919178|XP_003205859.1 PREDICTED: transmembrane protein 165-like [Meleagris gallopavo]
MIYPLVHRGDHPQYRVFAGKGPSPVAPVHLVNEESTDKTNLGFIHAFVAAISVIIVSELGDKTFFIAAIM
AMRYNRLTVLAGAMLALGLMTCLSVLFGYATTVIPRVYTYYVSTALFAIFGIRMLREGLKMSPDEGQEEL
EEVQAEIKKKDEELQRTKLLNGPGDVETGSTATIPQKKWLHFISPIFVQAFTLTFLAEWGDRSQLTTIVL
AAREDPYGVAVGGTVGHCLCTGLAVIGGRMIAQKISVRTVTIIGGIVFLAFAFSALFISPDSGF
>Shi1 gi|389750012|EIM91183.1 UPF0016-domain-containing protein [Stereum hirsutum FP-91666 SS1]
METLNGRPSDLESPTGSQAVLQSFFMIIFSEIGDKTFLIAAILAMRHPRLTVFAGAFGSLVVMSFLSAIM
GHVLPALIPKRWTQFAAAVLFFAFGGKMVLEGRAMEGGEKMQEEMREAEEEIEGDAAKHDGTGQTTANGE
VIPLEDIEAGEGVIEPAVASGKTKEESWVKGVIEGTRNLFSLFLGPVFVQAFALTFLGEWGDRSQIATIA
LAAAHNLYLVSIGTIIGHSCCTALAVIGGRYVSTKISPKHVTLGGAFLFLSFGFIYLYTAIYMTPELESD
SPFSSSSSITSTPNLIPAAPVR
>Ssp4 gi|427714189|YP_007062813.1 hypothetical protein Syn6312_3224 [Synechococcus sp. PCC 6312]
MLTAFTAGLLLITVSEIGDKTFFIGVILATRHPKRWVFLGAWSALSLMTILSVLMGRVLALLPPIYTRYG
AIALFLFFGVRLIYQAGKMPAQGAATETAEAAEVVEKAEKEMNALQTNSAWVILMEAFTLTFLAEWGDRT
QIATLTLAAAQNPWGVTLGAITGHGISSLIAVVGGGLLAGRISERNITLLGGILFLIFAMVMWVEGI
>Cep1 gi|428304830|YP_007141655.1 hypothetical protein Cri9333_1245 [Crinalium epipsammum PCC 9333]
MLKAFTAGLLLIMLSELGDKTFFIAMILAMRHSRRLVYIGVVTALAAMTIISVFVGQIISLLPQSYIHYG
EVLLFLGFGIKLLYDASQMPNDSCEEEVKEASLVVEQAEKELPPKATSLAIILEAFGLTFIAEWGDRTQI
ATIALAASNNPYAVTLGAILGHAICAVIAVVGGRMIAGRISERVITAIGGSLFLVFGAIALLDKQ
>Ade1 gi|393247473|EJD54980.1 UPF0016-domain-containing protein [Auricularia delicata TFB-10046 SS5]
MSDVLLEDESNAHALVQAFCMIIVSELGDKTFLIAAILAMRHPRLVVFAGAFGSLVVMSILSAALGHILP
ALIPKKWTQFAAAMLFLIFGAKMLLEARDMPAGAGAIQQEMREVEEELEEDVNGGTVMQMHDIEEGHGAP
LKPRPTSPRPTSPRPTRRLDEAKEGFRNLCSLFFGPVFIQAFLLTFLGEWGDRSQIATMVLAAAHNVYII
SLGTILGHSLCTALAVIAGKWLASKISVKHVTYGGAFLFIFFALFFFREAWLYDSDPLPHQELGQRDRDW
IPHNA
>Aan1 gi|323454448|EGB10318.1 hypothetical protein AURANDRAFT_22875, partial [Aureococcus anophagefferens]
FAAAFVNSMGMIWATEIGDKTFFIAAILAMKHARLVIFLGAVSALAVMTVLSAAMGYALPALMPRTYTHY
ASALLFFYFGCRMLKDASSMSGSGVSEELGEVEEELGGAGHGKKDVEDDGAEAPPPAEETDAVKVLGQAF
MLTFLAEWGDRSQIATIALASAKDPYGVTAGGIVGHSMCTGLAVVGGRMLASRISEKHVHVVGGLIFLVF
AAYSFFFEDVHDE
>Sly2 gi|460404688|XP_004247813.1 PREDICTED: GDT1-like protein 2, chloroplastic-like [Solanum lycopersicum]
MQGLALQTSNSIASSYGGKKKFSFLNVLDSLPSKKSIPTRRISPFSAGISSLLRCRALPKLQRRHSRIIP
YASNVGVGSGSFEESQGNESHNVSVNQPSTDGSSKIEALPSKIPYPLAIALVLCGCSLVFSVIAFTKGGP
SSLIAAFSKSGFTAAFSLIFVSEIGDKTFFIAALLAMQYKRILVLLGSMGALSLMTVFSVIIGRIFHSVP
AQFQTTLPIGEYAAVALLFFFGLKSIKDAWELPSNDVETGEKSSQELDEFAEAEELVKEKASKRLTNPLE
ILWKSFSLVFFAEWGDRSMLATIALGAAQSPWGVASGAIAGHLVATSIAILGGGFLANYISEKLVGYLGG
VLFLIFAVATLFGVF
>Dha1 gi|50424277|XP_460725.1 DEHA2F08382p [Debaryomyces hansenii CBS767]
MKLGQLIILSSILLGTTVSLDNGGSQGSAAGLEKSSGLEISNLDMKSGKGAANIGVKEIEENDNNPTPID
AKRPLDPPVGDEQEGTGEENPSYNSFLMSISMIIVSEIGDKTFLIAALMAMRNSRFIVFSAAFSSLAVMT
VLSGIVGHALPALISQRLTQFLASILFIVFGLKLLKEGLEMSKELGVEEELAEVEEEIASNNLNNEMENM
EGGSSNKFTAKSQNKKWYVEFGDQIRNLASFVLSPVWIQVFVMTFLGEWGDRSQIATIAMAAGSDYWYVI
LGAIIGHGVCTAAACVGGKLLATRISMRNVTLGGAIAFFVFAILYFYDALYNTEA
>Cho1 gi|67596158|XP_666058.1 CG4196-PC [Cryptosporidium hominis TU502]
MANIIKSFWMSLSSIFLSELGDKTFFISAILSMNNSAWIIFAGSMFALAGMTLFACLIGFILPNLFTPKY
THYASCALFFIFGLKSLYEGLFLIESGNANNEFLEVKAELDKSRKKMSSITIDNKLEALDTGNMLFKDVE
LCNTRNNEEDLNVSSSKICIDECIKHKGLFRIIKNKSFIQAFTLTALAEWGDRSQIATILLSAYNDPFSV
FFGSIIGHSICTGLACYGGKYLSKFISPRMVTISGGILFFAFAIGGIVMGP
>Bpr5 gi|412992218|CCO19931.1 predicted protein [Bathycoccus prasinos]
MTTTYTAAANTTRAFCSSFSSSSRKRSKSIGRSDEKNFHRNHHPCGNTRERITRRASSSASLSSKNSEKS
ERKRRRRESFRGFTTTAFATKEGKFLSSSERDDAAATSHRERDDVLGVFNKKNVGKPPFNVALMVMVAAT
AFGAFVVGGQDVAWAEMGDVAAAVAEEDLESTGGGFAQAFLLILLSELGDKTFFISLLLALKEKKSSVFL
GTFGALAVMTGLSVCIGQFFHVAEGSLGLSESAIPFDDILAVLLLLYFGINTIKGAEDADDVAEEEKEEA
KVEIGKMQFSGDQALILSTFALVFAAEWGDKSFFATIALSAAQDPTQVFLGGTAGHGVATGLAVLTGDLI
GDYLSEKVVAYAGGALFISFAVGTLFEIFEKLS
>Msp2 gi|255089685|XP_002506764.1 predicted protein [Micromonas sp. RCC299]
LLDGFLQAFLLIFFSEIGDKTFFIAVILATQQDKATVFAGTFGALAVMTVISVGIGQVFHLAEESTTALA
GSNWDDYLAVALLLVFGVQTILGAEEDTAEEEEEDAKVAVAGMQFDGNAALVLSTFALVFAAEWGDKSFI
ATIALSAAASPLGVVAGAVAGHGVATGLAVFVGDILGDKIPERVIKYAGGGLFIVFAILTALE
>Tme1 gi|296420846|XP_002839979.1 hypothetical protein [Tuber melanosporum Mel28]
MRFSRKSTSLLLLLVAPPLIAAANSHVPIEYPEGASAVGTKKDVVTHPRNPKAPYKISDTQSGAGALRSK
AEGTADAPVDGLDGKPHDGPGLHPGSKEKGSGEVGVSGGGASVDIKNPPPHTGEHEIVEIEEPAEGDDSA
IKNPKSKSKDAKDDPSTPKPPVPKTGHQEYTGSQGDTIKYGGPPVKIPKHLKPAELEAADLSGISQPFHS
FTLSFIMIIFSEIGDKTFLIAALMAMKHPRVLVFTAALGSLIVMSILSAVLGHAVPTLIPKRFTNFLAAG
LFLIFGVRMVLEGLRMEKGTANREEWLWESANDILGRNSKPCRVTTVARPGSKHFVMTFLGEWGDRSQIA
TIAMAAGQDYWYVTIGAISGHAICTGIAVVGGRMLASRISVRNVTLGGAGAFLVFGIIYLCEAFYF
>Rsp1 gi|427734861|YP_007054405.1 hypothetical protein Riv7116_1292 [Rivularia sp. PCC 7116]
MLTAFISGFLLITVSEIGDKTFFIAMILAMQHSRRLVFAGAISALAAMTMLSVGVGQAASLLPEIYIHYA
EIALFIIFGFKLLYDSTQMPSETCDVAVVGEAKEVVEKAEKQIKDQKNVWAILLEAFVLVFVAEWGDRTQ
IATIALAAENNPIGVSIGAILGHAICAVIAVTSGRMLAGQITERQLTAAGGCLFIVFGVVAAIQGS
>Oni1 gi|348504868|XP_003439983.1 PREDICTED: transmembrane protein 165-like [Oreochromis niloticus]
MPRAVGRRDGGANRNVMCVLFPLTAVFLFLSVGVTAIQEEQKSVPEQPPQEKASSAQPPGPVVSEDVSTK
GNLGFIHAFAASLSVIIVSELGDKTFFIAAIMAMRYNRLTVLAGAMLALGFMTCLSVLFGYATTIIPRIY
TYYVSTALFAIFGIRMLREGLKMSADEGQEELEEVQAEIKKKDEELQRTKLANGTADVEAGTGTAVPQGK
WHSFISPIFIQSLTLTFLAEWGDRSQLTTIILAAREDPFGVAVGGTIGHCLCTGLAVIGGRMIAQKISVR
TVTIIGGIVFLAFALSALFITPEAGL
>Moc3 gi|391346113|XP_003747323.1 PREDICTED: transmembrane protein 165-like [Metaseiulus occidentalis]
MNLTHMNSTPASGGTESDFLDADSSQWSSQLSSTVFMDGFVSSMTVVILAELGDRTFFIAAVLAVKHPRL
VVFLGQMAAQTAMTVASVALGMAAHFIPRYVLHYVSIACFILFGFKMLYEVRGLFMNVKDDGTASHSDLE
AELGTEESQRRNRRWRSLGCAAAFSMTLFAEWGDRSQIATIILAATKDVYAVALGALVGHALCTILAVIA
GHAMAQYIPVRVLTLIGALIFFAFAIVALISGYDEIETDQKTANTTAIEGTSIYS
>Sja2 gi|213408895|XP_002175218.1 UPF0016 protein c [Schizosaccharomyces japonicus yFS275]
MSVLKNVFVLGMLMASALGCYAADPAELVALGITEKKGLIRSFVFAISMIFGCELGDKTFIVAALLAMEN
SRVTVFLASYGALALMTLLGCVIGSAVPYLINKQFTDIIGACLFLLFGYKMIQEAREVGEGNAMEEEFLH
VSNEIRATDSLPERLEAGANGATKTPKQTLLIRVREGFSNLTTFLLSPTFVKAFSLTFVGEWGDRSQIAT
VTLAATDNFMMVLLGSLVGHACCTGLAVVSGKLVASKVSPRVLMLFGGALFVLFGLVYMYNGVFPQPE
>Cpu1 gi|392586649|EIW75985.1 UPF0016-domain-containing protein [Coniophora puteana RWD-64-598 SS2]
MTDTLPSGAAHENLHVLVRSFAMIIVSEIGDKTFLIAAILAMRHPRLSVFAGAFGSLLVMSLLSAELGQL
LPALIPKRWTQAVAGALFLVFGGKMLLEGKDMQAGNAKVLEEMREAEEEIEGDEAHADGTGGHARDGSVI
PLEELEAGKGTAAETVNGLANSDAGTGTAASPPPAEKRKAGTGFAEGARNFCSLFFGPVFVQAFILTFLG
EWGDRSQIATIALGAAHSVYLVTIGTVVGHSCCTALAVVGGRYVSTKISVKHVTLGGSVLFLLFGIIYLY
ETFRTAPDELSIPLGNSTGAMLR
>Sbo1 gi|403284755|XP_003933722.1 PREDICTED: transmembrane protein 165 [Saimiri boliviensis boliviensis]
MAAAARGNGRASAPRLLLLVLVPLLWAPAGVRAGPDEXXXXCAGYRAPGLRERRPLPVPAGGGEPDPCAR
VGGRSAAVFSGSSLKERRGMSLQQYRVLQRCGMPKLHLRKAFTPAAPVHTNKEDPAAQTNLGFIHAFVAA
ISVIIVSELGDKTFFIAAIMAMRYNRLTVLAGAMLALGLMTCLSVLFGYATTVIPRVYTYYVSTVLFAIF
GIRMLREGLKMSPDEGQEELEEVQAELKKKDEEFQRTKLLNGPGDVETGTSTIVPQKKWLHFISPIFVQA
LTLTFLAEWGDRSQLTTIVLAAREDPYGVAVGGTVGHSLCTGLAVIGGRMIAQKISVRTVTIIGGIVFLA
FAFSALFISPDSGF
>Kaf1 gi|410082830|XP_003958993.1 hypothetical protein KAFR_0I00770 [Kazachstania africana CBS 2517]
MAVSDRTLYLLLAIIPLISAASVDITNQAAGSDELPKSGFSSFIMAISMIGISEIGDKTFLIAALMAMRH
PRWVVFSSAASSLIVMTVLSGVVGHTFVSFIPQRYTSFAAGILFLLFGYKLTMEGLEMSKDAGVEEEMAE
VEEEIAIKDMNKGMNDIEAGGAVSDKMAKNQSVVNMTLQKINNLASLVFSPVWIQIFAMVFLGEFGDRSQ
ISIIAMASDNNYWYTIFGGVVGHAICTAFAVIGGRFIATKISMRTVTLGGAFFFFIFALVYIWDAFQ
>Ptr4 gi|224146164|XP_002325903.1 predicted membrane protein [Populus trichocarpa]
MGFRSNPRFIILVVAAAVLLLLLSLSHTAAAQENEGDESRSFQDLGRRGMVVRNGDDAKSAGNGLKLESG
LGIFDAFFASLSMILVSEIGDETFIIAALMAMRHPKSTVLSGALTALIVMTVLSTGLGRIVPNLISRKHT
NSAATVLYAFFGLRLLYIAWRSDSKSSQKKEMEEVEEKLEAGQGKTSFRRYFSRFCTPIFLESFILTFLA
EWGDRSQIATIALATHKNAIGVAVGATLGHTICTSLAVVGGSLLASKISQGTVATIGGLLFLCFSLSSYF
YPPL
>Pca1 gi|409050775|EKM60251.1 hypothetical protein PHACADRAFT_246116 [Phanerochaete carnosa HHB-10118-sp]
MAVENDVPAVGGGESSMQALVQAFAMIIVSEIGDKTFLIAAILAMRHPRAIVFAGAFGSLVVMSVLSASL
GHLLPTLIPKRWTQALAAVLFLVFGCKMLQEAREMKAGNDKIREEMKEAEEEIEESEAATVSPANGNALP
LEELEEGGRARHARKRSQSTTRAQSLVEKSRNYLSVVLGPHFTQAFILTFLGEWGDRSQISTIALGAAHN
VYLVTLGTIVGHGCCTALAVIGGRYVSTKISVKHVTLAGSGLFILFGIIYLYEAFHSIDIDVSDITYPS
>Csa2 gi|449432464|XP_004134019.1 PREDICTED: LOW QUALITY PROTEIN: GDT1-like protein 2, chloroplastic-like [Cucumis sativus]
MEGLVVRSPFVSTGKKLPFSPLLDSLPSCSASGGVFSRTVSTSLKHRRVTRLSRTYGKSRAHSSNVSIGS
DGYKHEEEKEGHHVISGSASDISSSKTXSPSGLPYPLSIALVLIGCGLVFSLIAFVKGGPSSILAAVAKS
GFTAAFSLIFISEIGDKTFFIAALLAMQYEKGLVLLGSMGALSLMTVLSVIIGRIFHSVPAQFQTTLPIG
EYAAVTLLLFFGLKAIKDAWDLPSSVHKQGDESGPELDEYVEAEELVKEKVSKRLSNPLEIIWKSFSLIF
FAEWGDRSMLATIALGAAQSPWGVATGAITGHLIATTIAILGGALLAKYISEKLVGYLGGVLFLIFAIAT
FFGVF
>Phu2 gi|242003375|XP_002422716.1 transmembrane protein TPARL, putative [Pediculus humanus corporis]
MSSLPVAFLKYIAQLLLCVYFVYCGVVAAEKEPSELEPDMIMEESKNIVPIDGNDSSTKKVGFFPAFVAS
FSVIIVSELGDKTFFIAAIMAMRYPRLTVFGGAITALILMTILSVGFGWFATYIPRSYTYYVSTALFAIF
GLKMLRDGYYMSPNEGKEEYDEVQSDIRKREDELEKNKMLSTDLESGETIRSNNRCKILNYIPEVFLQSF
SLTFFAEWGDRSQFTTILLAAREDVFGVSLGGVVGHSMCTGLAVIGGRMIAQKISVRTVTLIGGVVFLVF
AVTALFTYPKDLS
>Ssp5 gi|16331550|NP_442278.1 hypothetical protein sll0615 [Synechocystis sp. PCC 6803]
MLTAFTAGLLLITVSELGDKTFFIAMILAMRYPRRWVLVGVVGGLAAMTILSVLMGQIFTFLPTRYINYA
EVALFLIFGTKLLWDARRIKATANLEEMEDAEKAIASGEKKLKIVPRGWGIVVESFALTFVAEWGDRTQI
ATIALAASNNAWGVSAGAILGHTICAVIAVMGGKFVAGRISEKTVTLIGGLLFYLFAVVSWWTKIA
>Gsu1 gi|452819318|EME26380.1 hypothetical protein Gasu_59980 [Galdieria sulphuraria]
MASFLDSAKLFVPSQYSQSRVVGLSKQKKLENILYSKSRIRNLVIVSCSHHNRGVERETLIKPCYPKKGR
LGFVSLSLRLLCLIRLSWASYRRSLSLLLPYRYSSSGLALLLSTTLRRGVFATSPFLSSLVEAMTMVFMS
ELGDKSMFATALLATRYRPWLVFIGAMVALTMMTGIACFLGNLMHLLPPIYTHYGSIILFLYFGIQMIKN
SYTKNQRESTELGDAEKLVGSFKAENSSFWSILGKIFLLIFTAEWCDRSMLATMALASSHSPLAIISGAT
IANVICSGIAVLGAALVSSKISEQKVSFVGGLLFLFFGIKSWVDGPEEE
>Cgi1 gi|405962738|EKC28387.1 hypothetical protein CGI_10023772 [Crassostrea gigas]
MNGKGTILVTIVFIVSSCLVLECLSDATEDVSESSKEHDTKNKESSDEDSIIHSLKKRKGNVGFLHAFIA
SLSVIIVSELGDKTFFIAAIMAMRHSRLTVFSGALGALGLMTVLSALLGYATTIIPKKVTYYVSSILFAV
FGLKMLKEGYEMSPDEGQEEYEEVQADLKKREEELEKENRPVEDIETGIIRSPGRRWFHGILGTIFLQAF
TLTFLAEWGDRSQITTIVLAAREDVIGVIIGGTLGHAICTGIAVLGGRIVAQKISVRTVTLIGGVVFLVF
ALSAFLLPVHDI
>Zma2 gi|195627618|ACG35639.1 hypothetical protein [Zea mays]
MVVLVATAARWPGGSTAARARPPAARGRAPIRFAAEPEHKAATVRFEKYRLLSWMKPIRHDVRAQMSNVN
VGAGSYGGDEANGHGEHLDTSATGDPNKLAKQLSGSRYLQPVGVMLFLCALATSFFVFFKGQSSAVVAML
AKSGFTAAFTLIFVSEIGDKTFFIAALLAMQYQRALVLLGSMAALSLMTIVSVIIGRIFQSVPAQFQTTL
PIGEYAAVALLAFFGFKSIKDALALPDNANGNLQGNSESGELAEAEELVKEKVSKNLTSPLEVLWKSFSL
VFFAEWGDRSMLATIALGAAQSPLGVASGAIAGHLIATAFAILGGAFLANYLSEKLVGLLGGVLFLLFAA
ATLFGVF
>Cci1 gi|169855962|XP_001834643.1 vacuole protein [Coprinopsis cinerea okayama7#130]
MSEFFYGAQVDGSVQATLQSFAMIIASEIGDKTFLIAAILAMRHPRMVVFAGAFGSLVVMSVLSAAMGHL
LPTLIPKRWTQIAASILFLVFGVKMFLEARAMKSGNEKIQEEMKEAEEEIDDDEAEREGKSIPLEEMEEG
GREEQPKSPVIRKVTSWKDGARNFCSLMLGPVFVQAFVLTFLGEWGDRSQIATIALGAAHNVYLVTLGTV
VGHAFCTALAVIGGRYVSTKISVKHVTLGGSVLFIIFGIVYLYEAYRMGADIEIPIPLDTDHAT
>Mtr1 gi|357481519|XP_003611045.1 Transmembrane protein [Medicago truncatula]
MRATRGPFGLAITGTGLLRAGLKSPIKIRAQYFRPKERAAKHSRVEATQKKELEMQSHFFSHSLHSFPKP
FKSQHFLSFTTSLISSSIFPPPTPRCNLKLPPRFQFTNIFRSTTGFVRASEDDSVAENSDSQCQLATQNV
SSDDASMTVLKFMLFSAFFALQDAFPAVAASDFATGLNSIPIFGDVGDLSTGFASAFLLIFFSELGDKTF
FIAALLAARNSASVVFVGTFGALAAMTVISVALGRTFHYVDELLPFRFGETDLPIDDIAAVCLLVYFGVS
TLLDASSSDSQKSDDEQKEAELAVSDFSGDGAGILAAASTIVSTFLLVFVAEWGDKSFFSTIGESSSPLG
VIAGSLAGHGVATLIAVLGGSLLGTFLSEKVIAYIGGVLFLVFAAVTVFEIVQ
>Tgu1 gi|224049887|XP_002192775.1 PREDICTED: transmembrane protein 165 [Taeniopygia guttata]
MLGSRHVKTRCGLSLLVDVLEQAFSAILVRDVNIGVEVLGLAFDHRYLTLCRSKHLGVIVAQFYFEALTN
IYIRKLFTVKKGSSLVAPVHIVSEESADKTNLGFIHAFVAAISVIIVSELGDKTFFIAAIMAMRYNRLTV
LAGAMLALGLMTCLSVLFGYATTVIPRVYTYYVSTALFAIFGIRMLREGLKMSPDEGQEELEEVQAEIKK
KDEELQRTKLLNGPGDVESGPGTTIPQKKWLHFISPIFVQAFTLTFLAEWGDRSQLTTIVLAAREDPYGV
AVGGTVGHCLCTGLAVIGGRMIAQKISVRTVTIIGGIVFLAFAFSALFISPDSGF
>Apl1 gi|493672375|WP_006622707.1 hypothetical protein [Arthrospira platensis]
MLTAFTAGLLLISLSELGDKTFFIAVILSMRYPRRLVFAGVVAALASMTIIAVVMGRVVAFLPEIYLHWA
TISLFGLFGIKLLYQASKMPSSQSCGEEEEEARKAVAASNLANNKSKLRILLEAFTLTFLAEWGDRTQIA
TIALAATYHPVGVISGVILGHSISTAIAVLGGRIIAGRISERTITAVSGCLFIVFGLVALINGVENVSV
>Smo1 gi|302769426|XP_002968132.1 hypothetical protein SELMODRAFT_145426 [Selaginella moellendorffii]
MGASLIQGFLKSTAMTIVSEIGDKTFFVAALMAMRHPRGVVLTGALLALVVMTIFSAVFGWAAPNLISRK
LTHNGATFLFFVFGLRSLWDAISNEEGESELAEVEAKLGRTDDIKKKKKQQTSVFLSPVLIEAFSLTFLG
EWGDRSQIATIGLAAQENVVGVAVGGFLGHALCTSAAVWGGRHLASSISERSVALCGGILFLLFGAHSLF
NGFQVA
>Cte1 gi|344230895|EGV62780.1 UPF0016-domain-containing protein [Candida tenuis ATCC 10573]
MQLKQWFAVVLVSMTTVVALVGDATPGASNQLEDTENPADIKFTNVDLDSGKAASNLGVRPLEDSDNDPT
PGHAKLPLSSQPLAFELEEEAADEPREPYDSFIMSVSMIIVSEIGDKTFLIAALMAMKNSRAVVFAAAFS
SLAIMTVLSGVVGHALPALISKRVTQFLASVLFIVFGLKLMREGLSMSKDIGVDEELAEVEEEIRAQNIN
SHMENAESGGVSTFTKSWYSKGVEQFNDLAAFLLSPVFIQVFVMTFLGEWGDRSQIATIALAAGSDYWYV
IIGAIIGHGVCTFAACAGGKLLAKKISMRTVTLGGAIAFFVFSILYLYEAVYGFE
>Tcr1 gi|407846998|EKG02914.1 membrane protein, putative [Trypanosoma cruzi]
MAIHATRRWTEGLLSSFSMILVSEIGDKTFFIACLMAMRHSKVLVFLGAIGALAGMTVLSALMGLVVPSV
LSVRVTKMLAVVLFFGFGGKILYDEFAKRGQGDAESDDEMTEAAAIIRKKDPNDAVETGSISSTGAGCAR
RHWFAFHPVMAEVFALTFVAEWGDRSQLATIALAAAKNPFAVTIGGVLGHAVCTGVAVLCGNMTARYVSM
RSVNIVGGGLFIVFALATLYELITNTHHIDEMQQQKEK
>Nda1 gi|365985255|XP_003669460.1 hypothetical protein NDAI_0C05580 [Naumovozyma dairenensis CBS 421]
MVSSIKKTLLLLSSLTVLGLAATTSTNTKKVNASPSSLVKTSHVSDDTPVENTSTSPYNSFIMAITMIGL
SEIGDKTFLIAALMAMRNPRLLVFFAASSSLAIMTVLSGIAGHSFSYFISEKYTGFLAGILFLVFGYKLT
KEGLEMSKDADVSEEMAEVEEEIAVQSMNETNNKIEKGPSLREKLRRKRGMAKYLKKCKDLASYILSPVF
VQVFVMVFLGELGDRSQISIIALASNNNYWYAIAGAVLGHVVCSGVAVVGGRYLATKISMRTMTLVGALL
FYTFGIIYLYQSYTYAEITA
>Ssp6 gi|493499262|WP_006453787.1 hypothetical protein [Synechococcus sp. PCC 7335]
MLTAFTASLLLITVSELGDKTFFIAAILAMRHPRRWVFVGAASALAAMTTLSVLMGQAATFLPPQVLKWA
EIGLFLLFGIKLLYEASQMPAVSDHEEKHEEEKAAAQAVAKAEQGFTQKHQKETPLAVVSEAFGLIFVAE
WGDRTQIATIALAAANPPVGVVLGAVLGHAICAAIATLCGRWLCGKLSEKTLTVLGGTLFIFFAASALFA
>Gsu2 gi|452825781|EME32776.1 hypothetical protein Gasu_01380 [Galdieria sulphuraria]
MSVRRKVFEWFPHSSYLLVLLCVFCCLFICVDSLQNQQRFNVISGKQSVVDNLAHHSSWFPNTPTRTSVT
GDLAEETTKGISKLFPFLERMDRRAFLPSFIQSLFMILVTELGDKTFFIAAIMAMKNSRILVFQGALCAL
LCMTLLSVALGKTFPLLFSKKYTSLAAGVLFAYFGIQLLRDWWISRSNNTSNVDDELNELEEQITTGSYH
SESSESRLHMSLSSDSIGSRNKYARSNSSSASNGQLHHNTTAPTFYPFVSHVALQLFSPVFVRSFSLTFL
AEWGDRSQVATVALSASKDMYGVCIGAIAGHFVCTGLAVLGGRLLASRISERTVGFIGGILFLVFSVLSF
SGQLE
>Toc1 gi|397573344|EJK48658.1 hypothetical protein THAOC_32528 [Thalassiosira oceanica]
MSAAKWFHHAEEEIEVAIPEVIVDDELDLRRPSRSQSISHGNHHLWRITKVAVPLAALAVFTVPSASNAV
VALADIGAITGGAAASHLVYLVFLSEIGDKTFFVAALLAAKLSRVISFVGSLGALAVMTIISVVIGQVFH
AVPSELSNGLPLDDVAAVIAFTYFGVKILSEAFEEDEGKSAMDEEFEEAQEVVQENDMTNSNAGAQIASI
FGLVFAAEFGDRSFLATIALSAAQNPVSVAAGGIAAHGIATGIAVIGGAYISKYVSEKVIAIIGGTLFII
FAITTAVGIF
>Aae1 gi|157117362|XP_001658730.1 hypothetical protein AaeL_AAEL007936 [Aedes aegypti]
MYLIPYNADIGSSDMPADKSGGFFNSEVGFVHAFIASFSVIIVSELGDKTFFIAAIMAMRHPRLTVFTGA
IAALALMTVLSAVFGMAATIIPRVYTYYISTALFALFGLKMLRDGYYMSATEAAEELEEVQSDIRKREDE
LERETSATVVQDAETGVIRKNKQRSAWNLLLRIFMQAFTMTFLAEWGDRSQLTTIILSARENVYGVIIGG
VIGHAICTGLAVIGGRMIAQKISVRTVTLIGGVVFLIFAVSALFFSPEEEPVKVSP
>Csu4 gi|384251816|EIE25293.1 UPF0016-domain-containing protein [Coccomyxa subellipsoidea C-169]
MACVVQDWAANSALGKSGFLAAFTLIFLSEIGDKTFFLAGLLAMKVGRAISFIGSTLALALMTVISVLIG
YGFKSVPDALKSSVPVGRYLSVACMVYFGVRTLQEAWQTPDEPDDGGEFASAQLSLDEAEKSGGLKSQTA
WQAVLQVGSIIFLAEWGDRSMLATVALGVSHSPLGVGVGAILGHGLATLLAVTGGALASQYVSEKTLGFI
GGTLFLVFAVATLLGAF
>Csp4 gi|428301077|YP_007139383.1 hypothetical protein Cal6303_4510 [Calothrix sp. PCC 6303]
MDLTAFTAGLSLITVSELGDKTFFIAMYLAMKHSRSLVFSAATAALAAMTILSVAMGRIASFLPLPANLL
HHAEIALFLGFGVKLIYDAARMPKAISCDDVLEEAKEAVDKLEAENIKKNSPWAIWLEGFILTFVAEWGD
RTQLATISLAIKYHPLGVSVGAILGHAICAAIAVTCGKLICGRISERQLTFIGGCLFILFGILAIFEK
>Ssp7 gi|497989372|WP_010303528.1 hypothetical protein [Synechococcus sp. CB0101]
MAPPLPSDPGLAAFGSSLTAITLAELGDKTFFMALILAVRHSARLVFVGAFAALAAVTLLSLGVGYGLRE
LLPQNLVPWLAAVLFLGFGIKLLVDAQSLGAGAAQEEAEEAEEAVNAAEQGNGQGGAWAVIWEAFALVFV
AELGDRTQFATIVLATAPAQVFSFAGLLAGTLAGHALVTWLAVGAGKWVGGRVNEQLLYRLSGGLFVAFG
LVSLLQGLASVAGR
>Ela1 gi|471559275|EMR61715.1 putative transmembrane protein pft27 protein [Eutypa lata UCREL1]
MRIRRQRTPLLLLLIPSLALATAIPDVPSQKDARVAIPDNSGAQSALESTTKSKIEVGTKNAPVDGKDGM
PHEGPFITTDKDRKKGSDAPELSDSKSLPTLKDSSSESITIDGKKIPESNDGVMDDPNRQLPKQGTTGTE
GGVSEKDKARKVKEGVTGEKVENVPPTPNEVPLMPNESKGKTSDEKESTNKDDTYRTADDVVGLEKPEDL
PGKLRDAPNPVPDSAVKDHLDVTNPSKSSSKTLSNDYEGNEGIIQPFHSFILSLTMILVSEVGDKTFLVA
ALMAMKHDRMVVFSAAFGALLVMTIISAVLGHTVPSLIPKRVTAFAAAGLFLIFGIKLLREGLAMDPNEG
VTAEMQEVEQELQEKEHKALKQGRRRSSVTPYALEMGLNRNRKSRSQSRFPTPPRSPSMSPPRSPSPRGG
FMGGVGVGLANLFSLLLSPAWVQTFIMTFLGEWGDRSQIATIAMAAGQDYWWVTLGALVGHACCTGVAVV
GGRAIAGRVSMKVVTMGGAIAFLVFGFIYLFEALYA
>Tth2 gi|118394092|XP_001029433.1 hypothetical protein TTHERM_01514320 [Tetrahymena thermophila]
MKYSKYTGLIQAAYFLTILKVSLSQENTKSQFISQISQKSESSSYYNQLSGNIKDESMQITQLDQDLEKK
NDDLQLLRDNGAFIGSFLSILITEIGDKTFVITAILATKYDKQWVFLGSFGGLFLMTLISCGIGKASLSF
IDQTYIKLLASALFFGFGGNAIYEALANKIDDEQNEIQNNLKELQEKINAKIQSNIAECSDDLEYQDIDD
DEPKSDEQNQLETKQLQQSSLNEQEKRNRKNARIIPNTFIATQTFIQTFLGEWGDRSQISTMAMSTSFNL
MQVFVGCILGHTLCSYLAITGGKMLAEKFSERILTLIGGILFIIYGFLTLTSI
>Gma2 gi|359806660|NP_001241025.1 uncharacterized protein LOC100809618 [Glycine max]
MHSHSHPHALPRPHSLLPSSFLLLLPPSSLRISNTKRLQSSTFALSQNETKFPTQPYKNSNNSSQSLAHI
SNCKFPLARPLVSSSHPASTNSSTKLLNSMLLFAFLTLQPSYPALAASSDFSTIFGDIGDLSTGFASAFL
LIFFSELGDKTFFIAALLAARNSAGVVFIGTFGALAAMTLISVVLGRTFHYVDEILPFRFGETDLPIDDI
AAVCLLVYFGVSTLLDASSSDGQKSDEEQKEAELAVSEFSGNGAGILSAASTVASTFLLVFVAEWGDKSF
FSTIALAAASSPLGVIAGALAGHGVATLLAVLGGSLLGTYLSEKVIAYIGGVLFLVFAAITLFEIVQ
>Wic1 gi|505756023|EOR00204.1 GDT1-like protein C17G8.08c [Wallemia ichthyophaga EXF-994]
MSVLWQVSAILLTIHPNNNQSKSIAMIVVSEVGDKTFLIAAILAMRSPQLIVFSGSFGALAAMSVLSALL
GQILPAILPKTYTQVMAAVLFLVFGIKMYLDAKAMQGGSKEVEEDMQEAIQEIEHKDDELPKPTAQSRKK
TTFDTFRELLITVFSPAFVQAFALTFLGEWGDRSQISTIALAAAHGWKTVAFGTSLGHAMCTAVAVLGGR
IVASRISIKSVTYGGSALFILFGFVYVWDILVTMTSPAIQV
>Sla1 gi|336381628|EGO22779.1 hypothetical protein SERLADRAFT_471189 [Serpula lacrymans var. lacrymans S7.9]
MSVPLSNDSASEGNMEALLQSFAMIIFSEIGDKTFLIAAILAMRHPRLLVFAGAFGSLLLMSMLSAAMGH
LLPTLIPKRWTQVAAGILFLVFGSKMMMEGRYMKGGNGKIQEEMREAQEEIEGDDAGNDRTGFVNQDGDV
IPLERVEEGIRSPSATRHSRNKGGAVGIAEGARNFCSLFLGPVFVQAFILTFLGEWGDRSQIATIALGAA
HNVYLVTLGTVLGHTCCTALAVIGGRYVSTKISVKHVTLGGASLFLLFGIVYLYESLAMSAEELPISISP
EDAELITL
>Cgl2 gi|50294434|XP_449628.1 hypothetical protein [Candida glabrata CBS 138]
MTTIIAALALLPYVSATTTTTTNTTNDIPASHFGSFAMAVAMIGLSEIGDKTFLIAALMAMRHARLLVFT
AAAISLTIMTVLSGFLGHTFVSLIPESYTTFLAGILFLVFAYKLLIEGLEMSKDAGVEEEMTEVEEEIAI
STMNEKMDDIEGGSGKGKYTDAASGPVNQVKQLFSKVFSPIWVSIFLMVFLGELGDRSQISIIAMATDND
YWYVIAGGVMGHCICTGIAVLGGKLLATKISMRTITLSSAVLFLIFGIMYIYHAFHY
>Spu1 gi|115943704|XP_798718.2 PREDICTED: transmembrane protein 165-like isoform 2 [Strongylocentrotus purpuratus]
MGRRVRTVRRCAAYLHLLSCLMFGLCSLGLAYAHDESQSKEQRPVQGDQAAAMVAGELKDNDIIVNEDKG
EGGLDSPGEKGRMDMTFVHAFVASLSVIIVSELGDKTFFIAAIMAMRHPRITIFAGALSALAVMTVLSAM
LGYAITIIPRKYTYYASTVLFFIFGIRMLREGWSMSPDEGQEELEEVQADLKRRDEEREKEMKSTLTQDP
ESGIIRGGYRRKVFGIFSPILLEAFTLTFLAEWGDRSQVTTIVLAARENVLGVTIGGTLGHAFCTGLAVI
GGRMVAQRISARTVTLTGGMVFLVFALSALFFSPDES
>Cva3 gi|307103489|EFN51748.1 hypothetical protein CHLNCDRAFT_27561 [Chlorella variabilis]
MLAKSGFFAAFSLIFFSELGDKTFFIAALLAMRCGKWVSFVGSTGALAAMTVISVGIGFAVKRVPTVLES
SEVLGQWVGAALLVYFGLRTLKDAWEKTEEAADDELADAEEEVKSAEKGGKIHGRQAPMKALLEVASLIF
VAEWGDRSMLATIALGAVQSPLGVAGGAIVGHAVATLIAVIGGAVLSKHISERTVAFLSGVLFLVFAGAS
IMGVA
>Cte2 gi|443718151|ELU08896.1 hypothetical protein CAPTEDRAFT_159789 [Capitella teleta]
MIDLGFIHAFVASLSVIIVSELGDKTFFIAAIMAMRHSRLTVFTGAILALALMTILSAVLGYATTLIPRW
FTFYASSAMFAIFGLKMLREGYSMRDDEGQEEYEEVSADLRKKEEEAEKEGRSAGDQEIGVVRTKRHNPF
EAFFSRIFIQSFTLTFLAEWGDRSQISTIILAARDEVIGVICGGVLGHALCTGLAVLGGRFIAQRISIRT
VTLVGGIVFIIFALSALFIDPDD
>Nca1 gi|366989801|XP_003674668.1 hypothetical protein NCAS_0B02100 [Naumovozyma castellii CBS 4309]
MKTSSKNILILASLAGITFAASTSQANAKTSPDTSALTGTAANTQEVAENISQPRNSFFMAVSMIGFSEI
GDKTFLIAALMAMRHPRFLVYSAAASSLAIMTILSGIAGHTFSYFIPEQITSLLAGLLFLVFGYKLTMEG
LSMEKVAGVNEEMAEVEEEIALNDIDHSSKDLEKGPMDKLRSKKNCLFVCLDKVQDLASYILSPVFVQVF
AMTFLGELGDRSQISIIALASNNDYWYAIAGAIVGHLICSGVAVIGGRYLATKISMRTITLTGAVLFYLF
ALMYIYQCFTFSGEPTNV
>Clu1 gi|260941814|XP_002615073.1 hypothetical protein CLUG_05088 [Clavispora lusitaniae ATCC 42720]
MKLSALFSALVLTAWVSAAVEPQVGSVAKASLSQEGSLLATDKLSRDSETLTKQVDVEVEEAPGTVAQSF
YMAISMILVSEIGDKTFLIAALMAMKHSRWVVFSAAFSSLAVMTVLSGIVGHALPTLVSQRVTQFLASVL
FLVFGFKLMREGLSMPKEAGVAEEMAEVEEELQASAMNVQMHNLEDAHYEKKLPWYSEMGIQIRDLASFV
LSPTWIQVFVMTFLGEWGDRSQIATIAMAAGSDYWFVILGAIVGHGFCTAAACIGGQLLATRISMRNVTL
GGATAFFIFAVLYFYDFYYYDTSSDL
>Sce1 gi|45271024|AAS56893.1 YBR187W [Saccharomyces cerevisiae]
MGNMIKKASLIALLPLFTAAAAAATDAETSMESGSSSHLKSFLMSVSMIGLSEIGDKTFLIAALMAMRHK
RVLVFSAAATSLAIMTILSGVVGHSAVAFLSERYTAFFAGILFLVFGYKLTMEGLEMSKDAGVEEEMAEV
EEEIAIKDMNQDMDDVEEGGDTAYDKQLKNASIGKKIVHRIRELASFMFSPVWVQIFLMVFLGELGDRSQ
ISIIAMATDSDYWYVIAGAVIGHAICSGLAVVGGKLLATRISIRTITLASSLLFFIFALMYIYQAFTTQD
>Afl1 gi|380025642|XP_003696578.1 PREDICTED: LOW QUALITY PROTEIN: transmembrane protein 165-like [Apis florea]
MIMTSVKPENAIPSQTKDNLGFLHAFVASLSVIVVSELGDKTFFIAAIMAMKHPRLTVFIGAISALALMT
LLSVIFGYAATIIPSVYTYYISTALFALFGLKMLRDGYKMSATEGQEELEEVQSDLRKREDEYEKETGST
LVQDPETGVIRKATKISALMLLSRIFLQAFTLTFLAEWGDRSQLTTIILAAREDVYGVVIGGILGHSFCT
GLAVLGGRMIAKKISVRTVTIIGGLVFLLFALTALFISPTEDV
>Kna1 gi|403213539|CCK68041.1 hypothetical protein KNAG_0A03600 [Kazachstania naganishii CBS 8797]
MRPTSKVAALSVFVLGITTVAAVSSTISTGTVATARSIPPPVEQANVGTSDAGDISHSPQKAFIMALSMI
GLSEIGDKTFLIAALMAMRHSRLFVFSAAASSLTVMTILSGVIGHSFVAFIPERYTAFLAGLLFLVFGYK
LTMEGLAMPKDSGVEEEMAEVEEEIVEIDMGSRKNDVESGLHDGSHVSTFSTVYDLASLVFSPAWVQIFI
MVFLGEMGDRSQISIIAMASDSAYWFTIFGGVVGHAFCTALAVIGGKYLATKISMRTMTLVGALFFYIFA
ASYIISAFV
>Tca3 gi|508777639|EOY24895.1 Uncharacterized protein isoform 1 [Theobroma cacao]
MRGITLTESGLVVLSLLPPCLKPPKSFTSRLLSLNVNSLSKKQYSSKLSSRHQSLLFSRCYRNWSERTCE
ERFGRFLQKVAELQHGLEHKYVDCKNGEETRALGHNSEDCCVSDHAPVNYNLRRGNYIATNLAISNTLFN
NLLKFMVLFGLFTFQGSQPAAAVSDIASGLQLIPYIGDLGDISTGFASAFLLIFFSELGDKTFFIAALLA
ARNSAGVVFTGTFGALAAMTIISVVLGRTFHYVDELLPFRFGEADLPIDDIAAVCLLVYFGVSTLLDAAS
SDNQKADEEQKEAELAVSEFSGNGAGILAAANTVVSTFILVFIAEWGDKSFFSTIALAAASSPLGVIGGA
LAGHGVATLLAVLGGSLLGTFLSEKAIAYIGGTLFLVFAAVTLIEIVN
>Csa3 gi|449452426|XP_004143960.1 PREDICTED: GDT1-like protein 1, chloroplastic-like, partial [Cucumis sativus]
YRFSSCCRTATTKPWYWRKTEVVSKYYDHQEPCHHDYSSREVSTRSITILDNCRAPEKPLAKYSSAEGIH
ENTDNQKSSSIFSSSFLKFMLLSGFFILQDSQHALAGSDVATGLQSVPLLGDLGDISTGFASAFLLIFFS
ELGDKTFFIAALLAARNSAATVFTGTFGALGAMTIISVVLGRTFHYVDEILPFRLGDSDLPVDDIAAVCL
LVYFGVTTLLDASSSDGLKAEDEQKEAELAVSKFSGNGAGILAAASTVVSTFALVFVAEWGDKSFFSTIA
LAAASSPLGVIGGALAGHGVATLLAVLGGSLLGTFLSEKIIAYVGGVLFLVFAAVTLVEIVN
>Tca4 gi|508713521|EOY05418.1 Transmembrane protein TPARL, putative [Theobroma cacao]
MTKFGSDQFMVSIGGSKRFRNVLPKERRLQMALTQSSQVKMLVVFLAIIVLMSSAAAAAAVIPQNLILKP
IEYLGRKLLSAPNPPPLPSYATVASGSGGYKLILHRPPVISRGKLPLLVLADSMPSAGSISRIPNSPSLR
CRQISRLSSTCSTFRAQASNVGIGSGGYEGREEKEDHKSFVKAPSSDGSSEAVQPPSQIPYPLSIAIVLL
GCALVFSLIAFAKGGPSSLLAPFAKSGLTAAFTLIFVSEIGDKTFFIAALLAMQYKKGLVLLGSMGALSL
MTILSVIIGRVFQSVPAQFQTTLPIGEYAAIALLVFFGLKSIKDAWDLPPTVPKKSGERGPELDEFVEAE
ELVKEKVSKPLSNPLEVVWKSFSLVFFAEWGDRSMLATIALSAAQSAWGVASGAIAGHLLATSIAIVGGA
FLANYISEKLVGYLGGALFLIFAAATFFGVF
>Sel1 gi|81300799|YP_401007.1 hypothetical protein Synpcc7942_1990 [Synechococcus elongatus PCC 7942]
MNIPSLLAIDPNFLKGFTSGLIFISIAELGDKTFLIAALLAMRHRRRWVLLGTVLALALMTILSVAIGQL
ANQLLPETWVRWAEVAFFAIFGLKLWRDSLGMPQVGDSAEEEEAEELVLGAEAKLGKQVTVFTVVLEAFS
LVFVAEWGDRTQFTTMALAAAGNAWGVALGAILGHAIVAVIAVNVGRWVSRHISERVLTQISAGLFLLFA
AIALWGIVSK
>Cbr1 gi|268570631|XP_002640794.1 Hypothetical protein CBG15669 [Caenorhabditis briggsae]
KDVDTVDVKMDDAAVVETIGEEAKSEKKKISSQDISFYHGFLASFSVIVVSELGDKTWFIAVIMSMRHSR
LTVFSGAMGALALMTVLSACLGWVTQVIPRAVTYYLSTALFALFGLKMLHEGWTMSPNEGQEGFEEAQAE
VAKREGELDASKFEMLEGGGVAPQSETKKIFLFTSRIFIEAFTLTFVAEWGDRSQLTTIILGARENIAGV
IGGGVLGHALCTGIAVIGGKIVAQRISVRTVTLIGGVVFLLFALSALFINDIESAVDS
>Dre1 gi|47086671|NP_997848.1 transmembrane protein 165 precursor [Danio rerio]
MPLRAGERHGGGRFICFLVLLSVVLFSAGVTATQEEKKVINEEQPAEVQKGTTDHAPGPAIRVDEPNKGN
LGFIHAFAAAISVIIVSELGDKTFFIAAIMAMRYNRLTVLAGAMLALGLMTCLSVLFGYATTIIPRIYTY
YISTALFAIFGVRMLREGLRMSPDEGQEELEEVQAEIKKKDEELQRYKLANGAPDVEAGTAANMLPQRKW
PSLISPIFIQALTLTFLAEWGDRSQLATIVLAAREDPFGVAVGGTLGHCLCTGLAVIGGRMVAQKISVRT
VTIIGGIVFLAFAFSALFIKPDSGF
>Cma1 gi|459373676|EMG50811.1 Vacuolar protein, putative [Candida maltosa Xu316]
MKFSKVLFTLSLLSTTCIAAVENLDGSVDDVAAAPPPSVIIDKSSQKLGVQALEDEDNHPAAKHAKKPLD
PYKNGGAVEQEQQQEQQQSPDSWHAFVMSTSMIIVSEIGDKTFLIAALMAMRNARLIVFTSAFSSLVVMT
VLSGIVGHALPTLLSRRLTQFMASILFVVFGVKLLKEGMEMSKDVGVDEEMAEVEEEIASSKLNSQLDDI
EGGSSSNNSKKDVPFYVDIGNQVENLAAFVFTPVWIQVFIMTFLGEWGDRSQIATIAMAAGSDYWIVILG
AIIGHGICTAGACIGGKMLAKKISMRNVTIGGAIAFFIFSIMYFYDAYYNIEG
>Cch1 gi|493029905|WP_006099307.1 hypothetical protein [Coleofasciculus chthonoplastes]
MLTAFTAGLLLITISELGDKTFFIGVILSMRYSRRLVFLGVLAALAAMTVLSVLLGQVVSLLPEYYIHYG
EIALFLGFGFKLLYDASKMPAQAENTGAKEAAVEVAKQNKKDKLQSANFAILLQAFTMTFLAEWGDRTQI
STIALAASHQPVGVTVGAILGHGICTAIAVIGGRLIAGRISEKWVTALGGVLFLIFGVVAMLEQV
>Bfl1 gi|260806609|XP_002598176.1 hypothetical protein BRAFLDRAFT_204542 [Branchiostoma floridae]
MINAEGDSIGASYTKGANLGFIHAFVASLSVIIVSELGDKTFFIAAIMAMRYSRVTVFIGALGALAVMTI
LSALMGFATMIIPRVYTYYISTGLFVIFGLKMLKEGYYMQEEEAQEEFEEVQRELKQKDEEMEMESRTPV
TQDVESGVIRGGGWRRVWGIFSPIFLQSFVMTFLAEWGDRSQITTIILAAREDVLGVTIGGILGHALCTG
LAVIGGRMIAQRISVRTVTLVGGVVFLIFALSAFFIGQEEE
>Mfa1 gi|448089312|XP_004196772.1 Piso0_003997 [Millerozyma farinosa CBS 7064]
MKLGRFIFILSAALSCNTMVECRSTENKVDVVQRTVGNGIEGKPVIDNYGSRVVAGDNKKTASDEMKILS
SGSSGQEEEKREVSGYESFVLSASMIVVSEIGDKTFLIAALMAMKNSRVVVFSAAFSSLVLMTVLSGIVG
HALPSLISQRLTQFLASVLFLIFGVKLLREGLSMSKDVGVEEELAEVEEEIASSDINHKLEDIEGGGQQK
QEEQKLLSWAVDCCAQIKDLASFILSPIWIQVFIMTFLGEWGDRSQIATIAMAAGSDYWFVILGAIVGHG
ICTAAACIGGKLLASRISMRNVTLGGAIAFFVFSVLYFYDSFFHGDEQISE
>Tps1 gi|224003533|XP_002291438.1 uncharacterized protein [Thalassiosira pseudonana CCMP1335]
GFYQAFSLVFLSEIGDKTFFVAALLAAKLSRFISFVGSLGALAVMTVISVIIGQVFHAVPAGIANGVPLD
DVAAVLAFTYFGIKILSEAFESDDGGTSAMDEEFEDAEETVEGSDTITKSSAGAQIASIFALVFAAEFGD
RSFLATIALSAAQNPVSVALGAIAAHAVATGIAVVGGAYISKYVSEKVIGYIGGSLFLIFAVTTAFGI
>Csu5 gi|384245718|EIE19211.1 UPF0016-domain-containing protein [Coccomyxa subellipsoidea C-169]
MYHFDQHEVLEGFLKSWGMILLSEIGDKTFFIAAIMAMKNRRRTVFMGAIGALASMTVLSAAMGWAAPNL
ISKKYTHYAAITLFLYFGLRMLYEVAVGGDSEGASEYEEVEKELGSKAAKSGSKGSLNGEGDAKGRNNGQ
LLRRLFSPVFLEAFVLTFLAEWGDRSQIATIGLAASSDVVGVTLGGIVGHSICTGAAVLGGRHLASYVDE
RTMSLLGGLLFIAFGAHAYWEGVPT
>Ssp8 gi|497317758|WP_009631971.1 putative membrane protein [Synechocystis sp. PCC 7509]
MLTAFSKGLSLITVSELGDKTFFIAVILAMRHSRRIVFAGVLAALAAMTIISVLVGQVASLLPAKYVHYG
EIILFIGFGIKLLYSASRMPKDACDVEVVQEAAIAVDKAELILSKKQVAATIYIEAFVLTFIAEWGDRTQ
IATIALSAANNPVGVTIGAIVGHAICSAIAVIGGRMLAGRISERTLTFAGGGLFLLFGVLSLFEKM
>Cre3 gi|159487028|XP_001701538.1 predicted protein [Chlamydomonas reinhardtii]
MASPAAATAAGTAAVEVAAQQIANSVLHNRFLVGLFKSLGVILASEIGDKTFFIAAIMAMRNPRMTVFAG
AMGALAVMTVLSAALGWAAPNLISKTYTHYAAVALFFFFGLKSLYDAFLKKDDNEESELEQVEHELSDLN
KKNASTGKDMKDLEKKKTNFMVTLLGMIFSQIFLKSFTLTFLAEWGDRSQIATIGLAASEDVFGVTIGGI
LGHGVCTGAAVLGGRHLATHINEQSVAVFGGVMFLLFGAHALWTGP
>Smo2 gi|302803255|XP_002983381.1 hypothetical protein SELMODRAFT_118147 [Selaginella moellendorffii]
MNSTGALIQAPGIFSGYGLLDAVFSSFSMIIVSEIGDETFIIAALMAMRHPRAIVLSGALTALALMTVFS
TVLGRIVPNLISRRHVNSFATVLYTFFGLRLLYIAWKSGVTEKQNELGEVEEKLEGSTHGKSRVRQFFTR
FCTPIFLESFILTFLAEWGDRSQIATIALAAHKNAVGVTLGAIVGHTVCTSIAVVGGRILAMRISQRTVA
LIGGLLFLGFATSSYFYPAL
>Fme1 gi|393212118|EJC97620.1 vacuole protein [Fomitiporia mediterranea MF3/22]
MENGIQDGASNFKVLVQGFAMIIASEIGDKTFLIAAILAMRHPRAVVFSGAFGALAVMSVLSAALGHVLP
TLIPKSWTQFAASVLFFVFGAKMLQEGREMRSGSAKIEEEMREAEEEIEEDDALADGTGVITENGHAIPL
EELERGEVPTEDAMPATPKSPSRARKSEKETWREGARNFFSLLLGPVFVQAFALTFLGEWGDRSQIATIA
LGAAHNVYVVSLGTTIGHACCTAFAVIGGRYISTKISVKHVTLGGAVLFLLFGFVYLYEAFKENSAEHVL
VPHSHEDASDLLH
>Cpa1 gi|354543631|CCE40352.1 hypothetical protein CPAR2_103900 [Candida parapsilosis]
MRYQKFALPLVYIFATALAAVANEDYALGAAVVSNNDPSTGHDKSNNKLSVAPLEDEDNHPTPDHLKQPL
NPYQSSDSAVVGTNSGEAPAEAQNYDAFIMSISMIVVSEIGDKTFLIAALMAMRNSRVIVFTAAFSSLVV
MTVLSGIVGHALPTLISQRVTQFLAAVLFVVFGAKLLREGLSMSKDLGVEEELAEVEEEIASSKINSQLN
DIEGGAGTHSNSNGKKSKLSDMGHQIQNLASFIFTPVWIQVFVMTFLGEWGDRSQIATIAMAAGSEYWYV
IFGAIIGHGLCTATACLGGKLLAKKISMRNVTLGGAIAFFVFSILYFYDAYYNIES
>Tve1 gi|392572182|EIW65354.1 UPF0016-domain-containing protein [Trametes versicolor FP-101664 SS1]
MAQDAGVMSSVDEGAFHALWRSFAMIIFSEIGDKTFLIAAILAMRHPRLIVFAGAFGSLVVMSILSAELG
HLLPTLIPRKWTQICAAVLFLVFGAKMLQEGREMKAGNEKLQEEMKEAEEDIEGDDAAHDGEDGVPLEAM
EAGTAPGHVRRRSSSAGPASAKKSVQGYMEASRNFFSYLLGPVFVQAFVLTFLGEWGDRSQISTIALAAA
DNVYVVALGTVIGHSCCTALAVMGGRYVSTKISVKHVTLAASGLFLVFGVVYLYEALLSIDPETTDFHPDP
>Ptr5 gi|189204588|XP_001938629.1 transmembrane protein PFT27 [Pyrenophora tritici-repentis Pt-1C-BFP]
MRLRQSRTHTLLLLLPSLRVLATSVAGETLNDKRVARAALPVALPAYTQAAIVAEATPGTKGTKDAPVDG
LDGKPHAGPYVDDTPKAHEKAPNVVEDLGSPKKPKASPESVLVDKVLDGDKSVMQDPGRKLATGKTGTEG
GVSAKDKERLAHEDKTGSKMEQVPESPKEAPPHPADQKHLKGDAEATSTATRAPGAGGLEKPTDLPDSPH
DIPHPVPDSVTKDPLDQTLPPKTPISTPGGADTGPVQPFHSFVLAFTMIIFSEIGDKTFLVAALMAMRHP
RLLVFSAAFSALVVMTVLSAMMGHAVPALLSERFTHFAAAALFLVFGVKLIREGLDMSPEDGVGEEMREV
EQELEEKEQLARRQGRRKASVSPYALESGRGSRSNSRLPAPARSPSTSPDRAPSPHRGSLTSTMGAVNNL
FSLLLSPAWVQTFVMTFLGEWGDRSQIATVAMAAGSDYWYVTAGAVVGHGICTAGAVIGGRAIAGRISMR
NVTLGGAIAFLIFGIIYLFEAFYLG
>Rso1 gi|443921006|ELU40815.1 vacuole protein [Rhizoctonia solani AG-1 IA]
MAPLPIEVSEDNLHALSSSFLMILASEVGDKTFLIAAIMAMRHPRLIVFSGAFGALVVMSALSAAMGHLL
PALISRRWTTLAAAGLFLVFGVKMLLEAREMQAGQDKIQEELKEVEEELDAAEGNIPMRNMEEGGRNSDE
PEPLTPAPKDSSLAQGAKNLFGMCLGPIFVQTFILTFLGEWGDRSQIATIALGAAHNVYIITIGTIAGHA
LCTGVAVLGGRWLSTKISIKHVVDIRARRTLTRFGPSHEGRRAKILAYVVVC
>Olu2 gi|145347103|XP_001418017.1 predicted protein [Ostreococcus lucimarinus CCE9901]
MTTTAFVEGLSKAFGLIVLSEIGDKTFFIAALMAMKRRRVDVFLGAWSALFAMTALSACAGTMSARALSP
VVTKRAATGLFFAFGARGVRDACARGDDDDDELKEVEAELAGRQRNAKKKATTSWAVFAEAFAVTFLAEW
GDRSQIATVGLAAQSDVAGVTLGGALGHAVCTGVAVIGGRQLADRAANAERVVTGIGGCLFLLFGVHALL
SG
>Spa1 gi|344302764|EGW33038.1 hypothetical protein SPAPADRAFT_60355 [Spathaspora passalidarum NRRL Y-27907]
MKISKLILALALTTCSLAVIDTPVEEAAALAAPAAAPAAAPRSGNKMVTSGSDSSDDDVVESVRYHDSKN
SEDENAVESNSNAFIMSISMIIVSEIGDKTFLIAALMAMRNSRLVVFSAAFSSLAVMTVLSGIVGHALPT
LISQRLTQFLASVLFVVFGIKLLKEGLAMSKDLGVEEELAEVEEEIATSKLNHQLNDIEGGGNVSSATKN
KAWYAEFGQQVEDLASFVLSPVFIQVFVMTFLGEWGDRSQIATIAMAAGSEYWLVIMGAIIGHGLCTAAA
CIGGKLLAKKISMRNVTLGGAIAFFIFAMLYFYDAYYYIEE
>Fsp1 gi|497073970|WP_009459440.1 hypothetical protein [Fischerella sp. JSC-11]
MLTAFTAGLLLITVSELGDKTFFIAVILSMQHSRRLVFAGVVAALAAMTILSVGVGQAVSLLPKLYIYYA
EIVLFIAFGIKLLYEGSKMSAATCDTEIVEEAKTAVAEAEKQLKNQKSIWAILLEAFVLTFMAEWGDRTQ
FATITLAAANNPVGVTIGAILGHAICAAIAVIGGRMLAGRISERTLTIAGGFLFILFGIVAAVEGA
>Mpu5 gi|303276266|XP_003057427.1 predicted protein [Micromonas pusilla CCMP1545]
MEGLVKSGVMILLSEIGDKTFFIAAIMAMRHSRVTVFAGAIGALGVMTALSAAMGWAAPTLISKVYTHYV
AVALFLFFGARSLYDSTIAWDGGGQADELREVEEELGDETTGKDKGALLGWKKTLTFGGLLSPIFLQTFF
ITFVAEWGDRSQIATIGLAASSDPYGVTLGGIAGHAICTGAAVLGGRHMASKVSERAVSACGGVLFVLFG
LHALYVGPE
>Tps2 gi|224013508|XP_002296418.1 predicted protein [Thalassiosira pseudonana CCMP1335]
FLKALFSSFSAIIATEIGDKTFFIAAVLSMRNDRVAVFGGAILALIVMTILSTMMGLVLPSLIPRTYTHI
FGGILFLYFGVKLLVDSRSMEDKVSEELEEVEEELAEMNKKQSHMNGDGAKKRRGGNNKTVKHSASSGLS
AAGDYSGSSWEAVFLQALSMTFLAEWGDRSQIATIALAAAKDPVGVTIGGCIGHSICTGMAVVGGRMLAS
RISEKSVAFYGGLVFLAFGVHSVFFEE
>Ptr6 gi|219118730|XP_002180132.1 predicted protein [Phaeodactylum tricornutum CCAP 1055/1]
GFYQAFSLVFLSEIGDKTFFVAGLLAAQTSRFISFVGSMGALATMTVISVLIGQIFHKVPAGLADGIPLD
DIAAVIAFAFFGIKTLMEAFANTEESAMNEELEEAKEEVDKTSSSLADKTALGTIASIFALVFAAEFGDR
SFLSTIALSAAQNPVSVAGGAIAAHAAATGVAVSGGAVLAKYISERALGIISGTLFLVFAVTTAFGIF
>Sly3 gi|460400063|XP_004245555.1 PREDICTED: GDT1-like protein 1, chloroplastic-like [Solanum lycopersicum]
MRSLVLSCESSSFLFKPSFALSNFSPVNPSLTAISRFSRRHSLCKQHGWSEDFPKVVRTRNYKRCHMTRS
AYCDEECSITNKTALSKRKNQSTSVLQVLDMPENNYLKSIVLSGLFTLLFTQQASAASEVATGLQSFPFF
GDLGDLSTGFASAFLLIFFSELGDKTFFIAALLAARNSAVVTFLGTFGALGVMTIISVVLGRTFHYVDDV
LPFRLGGNDLPVDDIAAVCLLVYFGVSTLLDASSSDGMKAEEEQKEAELAVSEFSGNGAGLLSAASTIVS
TFALVFVAEWGDKSFFSTIALAAASSPLGVIGGALAGHGAATLLAVLGGSLLGTFLSEKVIAYIGGALFL
VFAAVTVIEIVS
>Psi3 gi|116785320|ABK23677.1 unknown [Picea sitchensis]
MQKMAARCESHVRFCYGVFAMVILVAVLRACPVAAQISEMERGDDPSHRSSNDLVKLPWRKAKLAIDPLQ
NDSVMEQSDVKAASVSDGQGIFDAFFASLSMILVSEIGDETFIIAALMAMRHPKSIVLSGALSALFVMTV
LSTALGRIVPNLISRKHTNRAATVLYAFFGLRLLYIAWRSDAKNSQKKEMEEVEEKLENGAGKTTFRRFF
SRFCTPIFLESFILTFLAEWGDRSQIATIALATHKNALGVAVGATLGHTVCTSVAVIGGSMLASKISQRT
VATVGGLLFLCFSLSSYFYPPM
>Ldo1 gi|398014038|XP_003860210.1 membrane protein, putative [Leishmania donovani]
MEIHKSTNLLDGFLSSLSMILVSEIGDKTFFIACLMAMRHPKLTVYIGALGALAAMTILSALMGVVVPNL
LSVQVTQVLAVVLFMVFGCKILYDELIRKKADDEESEDEMTEAAAALRRRDPNDPAETGSMASSAYVSAP
ARRWRKLLNPVMVEAFTLTFVAEWGDRSQLATIALAAAKNPYGVTVGGILGHALCTGGAVVCGNLIAQRV
SMKTVNIVGGVLFIMFGLVTLYELTYGEHEISKTHERPARTE
>Tth3 gi|118371568|XP_001018983.1 hypothetical protein TTHERM_00583430 [Tetrahymena thermophila]
MKNQVLSSIFILSFITFAFAEQKEDQTKQSISEDISSSLSLLKDHGALLGSMISILFSEVGDKTFIITAI
LSAKYNKFYVFLGSYGALFLMTFISCFIGNLSDYILPEKYIKIASAILFFFFGFKSLYDSATNQLEDDDQ
EIETEIKALEEKLNKGTKDSIDDQSEESKQEVKKVKGTEDSINSSSQSQVVQREQKKSETKQNSKQQSSH
QVSNKTIAALTFAQNFLGEWGDKSQLSTIAMGASFNFYKVFIGAALGHFCCSLLAITGGKYLAEQLSERT
LTFLGGLLFITYGCGTLYSSLV
>Lth1 gi|255715515|XP_002554039.1 KLTH0E12914p [Lachancea thermotolerans]
MSLMKKCVLPLAIISTLATAAVAVQEKEGTDSAPDSPAKAFLFSASMIAVSEIGDKTFLIAALMAMRYPR
LLVFTASASSLFLMTILSGLVGRTFTSWIPQSYTQFLAGILFLIFGYKLTLEGLAMSKDMGVEEELAEVE
EEIAVQDLNKNMTDVEGGELARDSSKNFTKNTVATKFVKKVTDLGAYIFTPVWVQIFSMVFLGEFGDRSQ
ISTIAMASGSDYWFVIWGAIVGHAFCTALAVVGGKMLATKISMRTVTLGGALSFFIFAVMYIREAFLNPN
>Uma1 gi|71020683|XP_760572.1 hypothetical protein UM04425.1 [Ustilago maydis 521]
MNLPVQAQTNGVNNTTIVWASSTILTIRTFAQVTVERLGARLYRQSRTPPAERMLDSAYTNCTSFTGHGS
ERGSKKRQEDGSDLSDRGGGQYGWHLGSERTASSLAGYSTALGALDQAWKNDPRALWSSFAMIIVSEIGD
KTFLIAAILAMRQNKVVVFSGAFASLAVMSVLSALLGVMFPSLLPRSVTNLMAAALFLVFGLKMLKDGLG
MSGDEIKHEWEEAEREIAQEQDSHEMDTLEQGCSPPVSSHSIKKDRGMTSTMREGAKNLCGLCFSPVFAQ
AFVLTFLGEWGDRSQIATIALAAAHNVALVCLGTILGHACCTSMAVIAGSWLASRISVKHVTLGGASLFL
LFALVYAWEAHSDRHGVQSVVDAANAAVRARALLLPIQE
>Mbr1 gi|167518145|XP_001743413.1 hypothetical protein [Monosiga brevicollis MX1]
MNDALIRPSVQAASFTHAFIGGLSMMVVSELGDKTFFIAAILAMRHSRFTIFCGAIGALGLMTFLSAYVG
ALATVIPRIYTHYIATGLFVIFGLRLLRDGYNMADDEGAEELEEVQQELKAKEEQLDGKCWSHSLHIHSA
GLLSPVLVQSFIMTFLAEWGDRSQIATIILGAREDPLGVTLGGILGHSICTFIAVMGGRFMAQRISVRKV
TIAGGVVFLIFALSGLFFEDPSSEGMDAAVAEIELNN
>Npa1 gi|485921509|EOD47212.1 putative upf0016-domain-containing protein [Neofusicoccum parvum UCRNP2]
MILRKQKIAALLLLLPVLSSALVVDVDGNGVQKVRDAQKDSASATNKLEVGTKDAPVDGYDGKPHDGPFV
VADTKEKPAKGSDSTKTTSTESLSDTIMVDQKKISSELLTDKDIGVMDDPDRISPKKGTTGTEGGVTQRT
KEHKALEQEKGEKLGKVPVSPDEERPLSNDEQERMGVDTADEEDADLLSASEKAKGAAGLAKPTDLPDTP
HGDSGSSKPVIPSMPKDSYDSSKTSTTVAEDEGEEGLIQPFHSFVLSFMMIIFSEIGDKTFLVAALMAMR
HPRLVVFTAAFAALITMTVLSAVLGHAVPTLLPKKLTSLAAAVLFFVFGVKLLREGLAMSPDEGVGEEMK
EVEAELAEKEHSLGKRRRSSVTPPAWVQTFIMTFLGEWGDRSQIATIAMAAGQDYWWVTAGAVVGHGLCT
SAAVLGGRAIAGKVSMRVVTLGGAIAFLVFGVIYLFESLYAD
>Pin1 gi|353235703|CCA67712.1 hypothetical protein PIIN_01539 [Piriformospora indica DSM 11827]
MEALSNSTITTPPSTTPSIGDSESSAAALYQAFLMILASEIGDKTFLIAAILSMRHPRLVVFLGAFSSLA
VMSLLSAGMGHVLPSLFLPRKWTQMGAAILFFWFGIKMAKEGWEMEAGNAKVQEEIKEVEEELEEEGEGH
QLRPIKGDRDEEECVEAAGTPSKSTFKRRRGFGSSVKEGAHNFASLFLGPVFVQAFVLTFLGEWGDRSQI
ATIALAAAHNVYVVTLGTVVGHSLCTAVAVIGGRWISTMISIKHVTLGGAVLFVLFGLIYLRESLFGAE
>Cor1 gi|477525778|ENH77650.1 upf0016 domain-containing protein [Colletotrichum orbiculare MAFF 240422]
MRLRSRNSPLLLLLIPGLVAGLAVETKDKNGAQAITSADKITADGASVKTRHGTDFAPVDGKDGMPHQGP
WVDKDKDNTEKKIVETDSKKDLPPLKGRPSDPTIIDGKKIPETNDGVMDDKTRQKPKEGTTGTEGGVSEK
DKARKAQEGRTGGKVDAKPVAPKEQPPLPHSEQEKILSDKDTKKDSSNDKEHDHDRHTPEHVAGLEKPAG
LPEKLDDKPNPIPSSAHKDHLDLSKSKGKSSTVEDAEEGVIQPFHSFILSLTMILVSEVGDKTFLVAALM
AMKHDRMVVFSAAFGALLVMTVLSAVLGHAVPTLIPKRVTSFLAAGLFFVFGAKMLREGLAMDPNEGVTA
ELHEVERELAEKEKEGKRRGSNVSPYALEMGLNDRKSRSKSRFPSPPRSPSTSPSRSLSPGPGAVKGALQ
GLNNLLSLLLSPAWVQTFVMTFLGEWGDRSQIATIAMAAGQDYWWVTFGATFGHCICTGVAVIGGRAIAG
RVSLKVVTVGGAVAFLVFGFIYFAEAFYA
>Ssp9 gi|493164766|WP_006170364.1 hypothetical protein [Synechococcus sp. WH 5701]
MASDPAIAAFGSSFTAITLAELGDKTFFVAFLLAARHRARWVFIGAFAALAAVTMISLAFGLGLRSLLPV
ELVPWLAALLFGGFGLKLLIDAQAMGAQAAEQEAQEAEDLVNAAEANQDQSRAGGWLVVREAFLLVFMAE
LGDRTQFATIFLATAPGFTFSALLAGTLAGHALVTGLAVGAGKWIGQLLSERLLYRLSGGLFLAFAVVAL
RQALG
>Car2 gi|502122432|XP_004497743.1 PREDICTED: GDT1-like protein 2, chloroplastic-like [Cicer arietinum]
MKGLGSHTVLIPKGKPPLSFAILDALPCCTYFSRTNTLSTLRCRQNLRLNLARGTIRVQASNVSVGPEDY
GSNHEKDSQNVSERNSVNDSSSKIVKPTRIPYPISIAFVLFGCALVFSLIAFVKGGPSSVLEAIAKSGFT
AAFTLIFVSEIGDKTFFIAALLAMQYEKGLVLLGSMGALALMSILSVVIGRIFQSVPAQFQTTLPIGEYA
AVTLLLFFGLKSIKDAWDLPSTVVKNGDNGSPELDELAEAEELVKEKVSQRLSNPLEIIWKSFSLVFFAE
WGDRSMLATIALAAAQSPWGVAGGAIAGHFLATCIAILGGAFLANYISEKLVGYLGGGLFLIFAVATFFG
VF
>Kla1 gi|50310021|XP_455024.1 hypothetical protein [Kluyveromyces lactis NRRL Y-1140]
MRSSVRTILSFALFLCAVTAIEPVDENNQDYGSSEEPVTAFLLAISMIGVSEIGDKTFLIAALMAMRHDR
LLVFSASTASLVIMTILGGLIGRTFTTLIPYKYTLFAAGILFLVFGYKLVLEGLEMPKNAGIEEELAEVE
EEIAIQDINHTLHESEEGTVKDSNKYAKEKTNGVFTKFKDFTSRYISGTWIQIFTMVFLGEFGDRSQIST
IAMASGSNFTYVMLGACIGHAICTGVAVIGGKLLASKISMRTVTLGGALSFFIFGFLYVYEAFLN
>Tde2 gi|367010254|XP_003679628.1 hypothetical protein TDEL_0B02880 [Torulaspora delbrueckii]
MATTVQSPEQVENPTKSFIMAVSMIGVSEIGDKTFLIAALMAMRHPRLLVFSSAASSLAIMTILSGIVGH
SFITLISERHTHFIAGIMFLIFGYKLTLEGLEMSKDAGVEEELAEVEEEIAVSDFNKNLHNTETAGIPEG
RLARGASGFKRFAAKVSDATSIVLSPLWVQIFTMIFLGEFGDRSQISIVAMASDRYYWHVISGAVVGHLL
CTGIAVLGGKLLASKISMRTVTLGGAFSFFIFAILYIYEAFTLEESA
>Tsp1 gi|339242523|XP_003377187.1 putative membrane protein [Trichinella spiralis]
MFHCFQNLCMAVSEYSMMLFYILLSCCSTLGWGLFITTVPWSSTHAVGEAQLLNSTTAASFVTFGDNLIT
HALTDVMSTLPPTSTIEADSSSSSSRFSHAFLASCSVVIVSEIGDKTFFIAATMAMKYSRIVVFSGALTA
LLLMTTLSAFLGSAVHLIPHHIVTYFSSALFAVFGLKMLRDAYYMTNNEAVEEFEEAQAEVSKLEATRNA
KDLEAGKSFAPSICTGSAMCRFIGAIFVEAFILTFLAEWGDRSQMATVILSASENITGVIVGGTFGHSLC
TGMAVLCGRIVSQKLSVKGVTYIGGVIFLFFSLSSLILNK
>Cfa1 gi|15420543|AAK97385.1 putative membrane protein [Crithidia fasciculata]
MEFTKSSSPIDGFLSSLSMILVSEIGDKTFFIACLMAMRHPRLTVYLGAISALAAMTVLSALMGVIVPSL
LSVYLTQMLAAVLFLVFGGKILFDELVRNKAEDEESEDEMAEAAAALRRRDPNDAVETGSVASSVYTSAP
ARRWRRLLNPVMVEAFTLTFVAEWGDRSQLATIALAAAKNPYAVTVGGVLGHALCTGGAVLCGNLIAQRV
SMKTVNVVGGVLFLIFGLVTLYELLGGGRHDLDNGQKNPAQNPPVKLFL
>Cra1 gi|493321792|WP_006279105.1 hypothetical protein [Cylindrospermopsis raciborskii]
MLTAFTTSLILITISELGDKTFFIAVVLSMQHSKKLVFAGVTLALMAMTILSVLFGQVLSSITQDSQIYV
RYGEIVLFIAFGLKLLYDAGKMKPTENQEVMEEAKEEVKKSQVTNHSTSPWAVLLKSFVLTFIAEWGDRT
QIATIALAAGNNAIGVTGGAILGHAICALIAVIGGGVIAGRISEKQITLIGGILFIIFGIIAAIELKTGG
>Spo2 gi|19115935|NP_595023.1 GDT1-like protein [Schizosaccharomyces pombe 972h-]
MINVESPLNLETTLGSLQFSHGSVQNIGMSISMIIGCELGDKSFIVTALLAYQYGRASVFFGSYLALFFM
TSFAVLVGRAAPFLFPKSITHILGGTLFLIFGVKMLKESKEVRESQQSLENEFDKVEKIIVNEEDMKKTL
ELGLPASNRSSSTLKDKFFKVFSMSCFKNLFSKKFSRAFIKAFALIFVSELGDRSQIATIVMSAKEKVLD
VFIGVNIGHMLCTMVAVIVGRYISNKIEMYKVLFFGGIVFMIFGILYIFQGF
>Msp4 gi|428313653|YP_007124630.1 hypothetical protein Mic7113_5592 [Microcoleus sp. PCC 7113]
MLAAFTAGLLLITISELGDKTFFIAVILAMRHSRRLVFVGVLAALAAMTLLSVILGQIVSLLPKHYIHFG
EISLFIGFGLKLIYDACRIPAQAENTGAKEAACAVTQQSEGGTITMPTKAWSVSPNLALLFQAFVMTFLA
EWGDRTQISTITLAASYQPLGVTSGAILGHGICTAIAVLGGRLIAGRISERVVTAIGGLLFLIFGFIAIL
DGV
>Pso1 gi|348687310|EGZ27124.1 hypothetical protein PHYSODRAFT_553793 [Phytophthora sojae]
MPRLFLQLAALSLSLLVALALAQSPPEPLHGAQADGDAATPAPLANPNPNAAVAAGAFERADADHNGLVD
AREFAAFTDSLKQALGPFLGALPSDAGAAAAAWGARPKLRAGGNPHKFWSGFVSGILTIWATEIGDKTFF
IAAILSMKKDRVVVFAGAIGALIVMTVLSVVMGVVATKFLPPSLTHYLGGVLFVVFGVKMLYDAREMNAA
GPSDELTEVEEELMGKKDEDAVQAEHVEEGLGKAESATDGMMKVFSQTFLMTFLAEWGDRSQIATVTLSA
TKDAFGVTLGAILGHSMCTGIAVIGGKFLATRISERTVTLVGGVLFVMFALHSFVTGPSVSE
>Tca5 gi|91081711|XP_971334.1 PREDICTED: similar to conserved hypothetical protein [Tribolium castaneum]
MKGKLISSINRIWVAPLLYLIYLRTIYAELEPKEESPEVNGLPSAASSDDGPGKIIAVENFGFIHAFVAS
FSVILVSEIGDKTFFIAAIMAMRHPRTTVFAGAISALALMTVLSALFGWLANVIPRAYTFYISTALFAIF
GLKMLKEGCAMSPGEGQEELEEVQSDLRKKEEEYEKQAMLPDPESGAPRKPKSDSIFSLISRIFLQSFTL
TFLAEWGDRSQLTTIILGAREDVYGVIIGGIAGHSICTGLAVLGGRMIAQRISVRTVTIIGGVVFLLFAF
SALFFDPNMGG
>Msp5 gi|255086149|XP_002509041.1 predicted protein [Micromonas sp. RCC299]
ALAKTGFTAAFALIFVSELGDKTFFIAALLAMRLGRFTVLTGAVCALSLMSFISVAIGKFFQQIPAAMTT
TLPVGEYLAVALLLFFGVRTLKEALDIDEDGDDEDGELADAQEAVSKSAGAGNKKTGFIAGFWETFTLVF
IAEWGDRSMLATIALGAAQSPLGVALGASVGHLVATLIAVVGGALLSEKISERQVGITGGILFIVFAVAT
LAGVF
>Gth2 gi|428174610|EKX43505.1 hypothetical protein GUITHDRAFT_73088 [Guillardia theta CCMP2712]
MPDICFQLSKNATSASKDSKSSIGGHIISGYADAFISSLMMIIVSELGDKTFFIAAIMAMKHSRWIVFSG
AIAALALMTVLSSAFGYLLPNILPRAYTHYASIVLFIIFGARLLKEGLEMESGKVSEELEELERKQMSRL
LVCDVALRFFPDAVDVDGNNQSNDNVSFTNGILWQSFILTFLAEWGDRSQIATIALAAHKDPWGVTIGGT
LGHAICTGLAVLGGRMLASRISEKTVALSGGTLFLLFAIHGILQVWVPGCHFGGWICL
>Car3 gi|502159813|XP_004511539.1 PREDICTED: GDT1-like protein 1, chloroplastic-like [Cicer arietinum]
MQSHSLPSFPKPFASSSSFTSRSNTHFTLQSSSFATSLISSSIFPPPRCNRIQIGGNIFRGTSGFARAYR
AALSKLHNSDYSVAENSDCECHLATPIVSSDADNNRSIELVKFMLFFAFLTLQDSYPAAAASDFASGLNS
IPIFGDVGDLSTGFASAFLLIFFSELGDKTFFIAALLAARNSAGVVFLGTFGALAAMTVISVGLGRTFHY
VDELLPFRFGETDLPIDDIAAVCLLVYFGVSTLLDASSSDSQKSDDEQKEAELAVSDFSGNGAGILAAAS
TIVSTFLLVFVAEWGDKSFFSTIALAAASSPLGVIGGSLAGHGVATLLAVLGGSLLGTFLSEKVISYIGG
VLFLVFAAVTLFEIVQ
>Dbr1 gi|385303378|EIF47455.1 gcr1-dependent translation factor 1 [Dekkera bruxellensis AWRI1499]
MKASVVSAILLACCTLSSAAIIPGERRYRSRKEGNVRHIKQSSNTGLRMYGSESTENELSGSISDVLIHS
EENNRNQNTVSKLRKRAADSPLESFLLSISMIAVSEIGDKTFLVATIMAMRYPRALVFSSSFAALGLMTA
LSGLLGHTLPTLLSTRVTRFLAAFLFLVFGTKLLRECLATSKGQGVENEMNEVEEEISAKAINTRSEKTE
GGSKLEKISENSGSKLSRFGKKALKLCHNFFSPTWIQIFVMTFLGEWGDRSQIATIALAAGSDYFMVIIG
GILGHAACSGIAVVGGKYLASKISVRTILMGGTIAFYIFSLTYFYSAYYYNEEAEVESAKKMIGEE
>Tth4 gi|118384788|XP_001025533.1 hypothetical protein TTHERM_01019570 [Tetrahymena thermophila]
MKYSRQLILVLTFFFLASLPQTLTQEIQQSPSKEEKYVQIIENSTSDKQEHKNFQVEKKESGLQLDEQKP
KDKDDEVDDDLQLLRDHGALFGSFLSILVTEIGDKTFIVTAILATKYDKKWVFIGSFGALFLMTLISCVI
GTASLSFIDESYIKIVAAALFFGFGGKAVYEAITNKIEDEEEEIEHDIKELEEKINQKAHINKDENNDTE
KQNEEENQEKQNDLETQQLQQSLLKSQEKQNKKNAQVIPNTLVAAQTFTQNFLGEWGDRSQISTIAMSAS
FNFIQVFIGCALGHAACSYLAITGGKMLAEKFSERTLTLAGGILFIIYGIITVFTI
>Fve2 gi|470148414|XP_004309760.1 PREDICTED: GDT1-like protein 2, chloroplastic-like [Fragaria vesca subsp. vesca]
MEGLVLVHTPLIPRKKLPLLALVDSLPSCTTLSKKPITPSIRNRELSRLVGSKVRVQASNVSIGSGGYEG
GEENKNRKIISSDANNDNSSEVEKPPIQIPYPLSVALVLLGCGLLFSLIAFVRGGPSTILAAIAKTGFTA
AFSLIFVSEIGDKTFFIAALLAMQYEKGLVLLGSISALALMTVLSVIIGRIFHSVPAQFQTTLPIGEYAA
VTLLLFFGLKSIKDAWDLPSNDVEGGDKSSPELDEYTEAEELVKQKASRRLTNPLEIIWKSFSLVFVAEW
GDRSMLATIALGAAQSPWGVAGGAIAGHALATFIAVLGGAFLAKYISEKLVGYIGGALFLVFAVATFFGVF
>Ame2 gi|328790251|XP_623837.2 PREDICTED: transmembrane protein 165-like [Apis mellifera]
MSFNRFLIINEYFLYICAINYFFLSIVLGESEPIYDGRFQMIMTSMKPENAIPSQTKDNLGFLHAFVASL
SVIVVSELGDKTFFIAAIMAMKHPRLTVFIGAISALALMTLLSVIFGYAATIIPSIYTYYISTALFALFG
LKMLRDGYKMSATEGQEELEEVQSDLRKREDEYEKETGSTLVQDPETGVIRKATKISALMLLSRIFLQAF
TLTFLAEWGDRSQLTTIILAAREDVYGVVIGGILGHSFCTGLAVLGGRMIAQKISVRTVTIIGGLVFLLF
ALTALFISPTEDV
>Gsu3 gi|452824600|EME31602.1 hypothetical protein Gasu_12720 [Galdieria sulphuraria]
MMQTGFLSGLKDSGLFHLYSGIGSSFSLILFSEIGDKTFFLAALLAMKYSKRIVFFGTLMALVVMTILSV
LLGQLFHMFPNQLHTLPIDDYVATALLFWFGIDNIREFLKVDENSSETNKWQEDLYQNKYASASKFQYGI
LDFRSAALRQALQVFSIIFTAEWGDKSMLATVALSATQPPIAVTLGAAMGHLLATVLAVLGGSAISRYVS
ERFLFLLSGLLFLLFAFLTALNLF
>Cth2 gi|428205694|YP_007090047.1 hypothetical protein Chro_0632 [Chroococcidiopsis thermalis PCC 7203]
MLAAFIASFLLIAVSELGDKTFFIAAILAMRHSRRLVFAGAVSALAAMTILSVLVGQVAALLPKTYIQYA
EIALFLGFGLKLLYEASKMPVSSCDTEIIQEAKTAIEKAEFNLPKTQNAGAIIAEAFTLTFLSEWGDRTQ
IATIALATRYPVVGVTIGAILGHALCAALAVVCGRMLAGRISERKLTIAGGILFIMFGIMAAVEAA
