# Supplementary material for: The LysE Superfamily of Transport Proteins Involved in Cell Physiology and Pathogenesis
Source: PLoS One. 2015 Oct 16;10(10):e0137184. doi: 10.1371/journal.pone.0137184 (PMC4608589; doi:10.1371/journal.pone.0137184)
Supplement: S1 Supporting Information — The corresponding zip file contains the FASTA files generated using Protocol1, for comparisons with Protocol2. (ZIP) [file pone.0137184.s030.zip › FASTA_Files/CadD.faa.faa]

>Lla1 gi|497688676|WP_010002860.1 permease, cadmium resistance protein [Leuconostoc lactis]
MKNNSYKNWGILMVETLLTALTSYIGTTSDYFVVLLLLFAQFRTQPQRQAIMWGAYLGNALLVFVAVAIA
LLLKRVPEEWVLGLLGFVPIAMGLQKFFSSKDEGEEVAEKLARLDKRKIVMTVIGLTAVTCGADNLALYI
PYFTMANFAYLPAILVIFIIVLTVVIYLAKKFTDFAPVHRLMNKYGDWIQLIIYVLLGSYVLFDAGTIQH
LLSLL
>Dal1 gi|495789387|WP_008513966.1 cadmium resistance protein CadD [Dethiobacter alkaliphilus]
MITTIITAAVVYVATSIDNLIILLVFFAHKKDNPTVMRIVGGKVLGTSVLIAVSLLSAFGLRVIPEQWIL
GLLGFVPLGLGLKVLFEQEGEESLEKIYFAANKKHGNLLVAMTIITIASGGDNLGVYIPLFAAISQAELV
VTVLVFYMGVALLCYLGYRLAKLQQLGGTIEKYERIIVPVVFIGLGIMILVENGTIAEIIEILM
>Ssu1 gi|386586993|YP_006083395.1 cadmium resistance protein [Streptococcus suis D12]
MTIITYALILGISTSIDYFLILFLLFSQAKKPGERRTIYFGQLLASFILILLSSTLSQVANVFLADWILG
LLGFVPILLGVRILFENEAETEIPDSKIGLLSIIFISLASGVDNLGIFTPYFTTLSTLETLLTAGLILLE
TVAICYLAEKFGSLHSISEFIEKYEKMILPTIFIILGIYILFEFGTMTYLLQLLK
>Efa1 gi|488251484|WP_002322692.1 cadmium resistance protein CadD [Enterococcus faecium]
MLQNILSALAVYISTSIDYLFILLIIFSQNHTKKGLRQIFFGQYLGTGILVAISLFAAYVLNFIPQDWII
GLLGLIPIYLGIRVAFVGEEEEEEGEVVEKLGSRGTNRLFWTVSLITIASGGDNLGIYIPFFTSLSFSEI
VTSLIVFAISVAVLCYISYKFAKISFVSETLEKYERIIVPIVFIGLGIFIMIENGTIQTILDL
>Mfo1 gi|490129024|WP_004029432.1 cadmium resistance transporter [Methanobacterium formicicum]
METIIILTAIFAFISTNLDDMFILAAFFVNPHFRTKDVVLGQYLGFVILLTVSSLAYFAQFIIPPRWISL
LGIIPIVIGIRSLIYLKNPESDDSGETPDFNKYKFGQKILPVALVTLANGGDNLGIYMPLFASMGLHSLF
LTAITFLFMVGVWCFLGFKLVNNSILGDKIKNYGHYILPFVMITIGLVILLRGWF
>Sep1 gi|488405300|WP_002474685.1 cadmium transporter [Staphylococcus epidermidis]
MFETITTAAILYIATAVDLLVILLIFFARANNYQQYKDIYIGQYLGSLTLIIVSLFFAYVLNYVPDKWIL
GLLGLIPIYLGIKVAIFDDCEGERRAKDELNKKGLSELSKSVAVVTLASCGANNIGLFVPYFTTINNYEL
VITLITFVILIFILVFTAQKLANIPGLGEVIERFSRWIMSIVYIGLGLFIIIENGTVQKLFHFVF
>Cbo1 gi|170758745|YP_001786186.1 quaternary ammonium compound-resistance protein [Clostridium botulinum A3 str. Loch Maree]
MIITVITAFISFASTNIDDIFVLMLFFSQVNNAMKKWHIIIGQYLGIGALITISIIGALGISVIPQEYVG
LLGMVPIYLGIKEYVDHKKESTNNGKIGQRGLQDNQNSKIEETNSTIASVKNIINPNIIKVFVVTFANGG
DNIGIYIPLFASMSLVEILVTAIIFVFLIALWCFIGLKLVEYPFVQRNIEKYKHILIPIIFTGLGIFILM
QSGTLTFVYKKIF
>Lci1 gi|491042711|WP_004904377.1 permease [Leuconostoc citreum]
MVQTLLTALTSYIGTTSDYFVVLLLVFGQYRGPKQTRSIIFGAYLGNALLVLIALLVAVLLKNIPESWLL
GFLGIVPIVIGIRKYFSNDDETEEVKDKLAQDNNRNLISNMVIITIGACGADNLALYMPYFATANLVYLP
AILLIFISVLTIVIFLAKKLTDFKPVHTFFERFGDKIQVIIYIVLGLYVMFDAGTIQYLISLL
>Sau1 gi|152979|AAA26611.1 putative [Staphylococcus aureus]
MKKSPIPKIFGDDKMIATILTATAVYVATGIDYLVILILLFSQVKKGQVKHIWIGQYIGTAIVIGASLLV
AQGVVNLIPQQWVIGLLGLLPLYLGVKIWIKGEEDEDESSILSLFSSGKFNQLFLTMIFIVLASSADDFS
IYIPYFTTLSMSEIFIVTIVFLIMVGVLCYVSYRLASFDFISETIEKYERWIVPIVFIGLGIYILFENGT
SNALISFLL
>Nsp1 gi|427706499|YP_007048876.1 cadmium resistance transporter [Nostoc sp. PCC 7107]
MNGIISGIPTGITAFTATNLDDLVILTLLFSQVNANFCRRHIVIGQYIGFSTLVIASLAGFLGGLILPSH
WMGFLGFAPIAIGLNRLLNQDKDTSSTTEPEQELTKSSPFAGLLSPQSFSVAAITIGNGSDNISIYMPLF
ANADLSNLLIIIAVFLALVGVWCYGTYKLTCQPAICNLISQYGNNIVPFVLIGLGVFIILDSASLPPIAL
AVSCLVLMGLVKLYGINTQIETSANIDW
>Sor1 gi|446453865|WP_000531720.1 cadmium resistance protein CadD [Streptococcus oralis]
MGQTIISAIGVYISTSIDYLIILIILFAQLSQNKQKWHIYAGQYLGTGLLVGASLVAAYVVNFVPEAWMV
GLLGLIPIYLGIRFAIVGEGEEEEEEIIERLEQSKANQLFWTVTLLTIASGGDNLGIYIPYFASLDWSQT
LVALLVFVIGIIIFCEISRMLSSIPLIFETIEKYERIIVPIVFILLGLYIMYENGTIETFLIV
>Bxe1 gi|91784362|YP_559568.1 cadmium resistance transporter CadD [Burkholderia xenovorans LB400]
MFSLALLAIAGYTATNIDNLFVLLAFLAEAGGERRRVIAGQCAGSLTLIVGSMLLAALLKHLPAGYVGLL
GILPIGVGLAKAWERFGPRNAQQEEARRTAGEPSAARASSWWVVACVAIANGSDNLAVYVPLYASHSHSE
GAFISLVFFVMIGLWCAGAAWLVKHPRLGAPIRRYGTALLPLILVVIGVSVIVQNDTPRIVFGL
>Sro1 gi|271961781|YP_003335977.1 cadmium resistance transporter [Streptosporangium roseum DSM 43021]
MGESIGTAAAVFAGTNVDDIVILTVLFLASRAGGVPRPWQIVAGQYAGIAILVAVSAVAALGLTVVPDRW
AGLLGLVPFGMGVWGLVRKDDGGEAGPVASGVVSVAGVTLANGADNISVYTPMFRTIGPSASLVTIAVFA
LLVAVWCAAASWLGSHKKIIGLVERSGRWLVPMVFMVIGAVIVVESAFR
>Mae1 gi|488882048|WP_002794273.1 transporter [Microcystis aeruginosa]
MTTMITAISTAIAAFIATNLDDILILTILFTQVNKLFRRRHIVIGQYLGFILLILASLTGFFGSFLIPAQ
WIRFLGLLPVIFGIRSLWQREETETDNPLEVTVESAPSSPLAAWFSPQTGAVAAITIANGSDNIGIYLPL
FASNTWPNLVTIVSVFLILVGVWCFTAHQLTQLPAIANLITSHSSHFVPCVLIGLGVFIIKESLPLAFLA
LSLSYGWALFQQQAESI
>Lla2 gi|490375235|WP_004254836.1 transporter [Lactococcus lactis]
MFSVIINSTVIYWATALDLLILLAILYVRFDKKSHLSITLGQIIGSFALVLVSLFFAVILKLVPEEWILG
LLGLIPLGLGIKYLFFGDDDDDEELDELLQKRKNKSLLGTVIIISFASCGADNIALFTPFFMTLSANNLL
LSIIIFALNILILGLLGKTIAKIPHLHDVLEKYSRWILAFVYIVLGIMVLLESGTVSKILSFL
>Asp1 gi|403529580|YP_006664319.1 permease, CadD superfamily [Arthrobacter sp. Rue61a]
MFATILAAAGMFAATNIDDIVVLTALFLASSKGTPRPWHIIGGQYTGFITLVGLSLLAALGLTIVPDEWV
GLLGILPLALGIVGLIRGLKKDGDDDENRLTEGLGLVGIAGITIANGADNIAIYTPVFRTMAPSDTAITV
IVFLALVALWCALGKIIGTHHKVVETLEKVEHWLVPTVFIGLGLTILLGSGSLQRLINLWI
>Pdo1 gi|495704406|WP_008428985.1 cadmium transporter [Planococcus donghaensis]
MFQVIATSTILYLATAVDLIAILLIFFARAETSKQVKNIYIGQYIGSLTLIGVSLFLAYVLNFVPEKWIL
GLLGLIPIYFGGKVAISGDDDEEYVEGRLNKHGFSKLVKTVALVTIGSCGADNIGLFVPYFLTLDMGELM
ITLIVFLVLIYFIAFTAQKIVHIPGIGEVIEKYSRWIMAIIYIGLGSFIIYENNTIQKIISFF
>Gva1 gi|490206522|WP_004104943.1 cadmium resistance protein CadD [Gardnerella vaginalis]
MHTLCTPLSKKFNILKGGIMETIVSALLVFVSTSIDYLVVLTILFASQGKKGLKSIYVGQYLGTGLLVLA
SLIAAYFLNFIPQDWIIGLLGLIPLGLGIRAIFVDEDIDEEDIEGKITGNGSKILAFTSLTVAMGGDNLG
IYIPYFTGKSLIEISISLVIFALGILILCKLSQNLASISAIGETVEKYEKVIVPVVFIGLGLYILIENGT
INYFIGQVLKVV
>Lfe1 gi|489777946|WP_003681837.1 cadmium transporter [Lactobacillus fermentum]
MTAMATVITSILTFISTGMDYLMVLLILFHRYRTPRQRLAIICADYAGTSILVGLALVAALILRRAPDQW
LLGFLGLVPLAIGCHLLTHQESMATPANRVSANHLFLTVTFITVASCGADNLGVYIPYFATRTSPELVIV
LVTFAVMVAVFCLLATIITHLPAVRALLDRYGTLLAGVIYLGLGILILVENGTALHLWHLIHH
>Msp1 gi|495789503|WP_008514082.1 putative permease, cadmium resistance protein [Methanobacterium sp. Maddingley MBC34]
METLIILTAISAFVSTNLDDMFLLAAFFANPEFRAKDVVLGQYLGFIVLLTISSLAYFVQFIIPSNWISL
LGVIPIMIGIRSFLHLKKPQTDYSGENRDFSKYKEGQMMLPVTLVTLANGGDNLGVYMPLFASMGPFDLF
LTAIIFLIMVGVWCFLGYKLVNNRVLGNKIKNYGHYILPFIMIVIGLVIILRGWF
>Csp1 gi|307155082|YP_003890466.1 cadmium resistance transporter [Cyanothece sp. PCC 7822]
MTNIITAIATGITAFSATNLDDILILMLFFSQAKSLFSRRQIVIGQYLGVMALVLVSLTGFFGGLLLPES
WIGLLGLAPIAIGINRLLNGDNDESEEKPTLSQPKRHSAWGNFLSPQTYGVAAVTLANGGDNVGIYVPLF
AHCTPQNLLIILSVFFCLIGVWCYVAYGLTRVPVIADNLTRYGNYLVPFVLIGLGLTILIESHTLENPAL
IILTLIVSSMSLIMLNCNSDQTLEV
>Lps1 gi|491054035|WP_004915685.1 permease [Leuconostoc pseudomesenteroides]
MLQTLMTAALSYIGTTTDYFVILLFIFGQYRQSAQVRSVVFGAYLGNAMLVMISVFIALGLKQVPEEWLL
GLLGILPIIIGIKNYYSDSDEVAEVADNLRQSGKKQLILKMVGITIATCGADNIALYVPYFTTINLTLLP
LIFAIFIVILSLALLLAYKVTQMPIVYQLLERFGDRVQLIIYVALGIYVMFAAGTLQHLFTLL
>Lbu1 gi|331702261|YP_004399220.1 cadmium resistance transporter [Lactobacillus buchneri NRRL B-30929]
MLTTIMTSILSFIGTNIDDTFVLAVWFSQVDASLRRRDIVIGQFIGFEILVLVSVLAAYGLSFLPTEQVG
WLGVVPIVLGIRKWLQYRHQLIETHETAHVKTKLNQELKVERHKSGLRKLFKPEILAVSLITISNGAGNL
TVYIPLFTEYTVAELGITVLVFSLMTGLWCYIGYQIANLPIIKDKLEHSKQILIPIIFIAIGVYVLIESG
VLG
>Lki1 gi|296111358|YP_003621740.1 integral membrane protein [Leuconostoc kimchii IMSNU 11154]
MPDLSLVTMLFIGVNLDFFVILLFLLQKYRFRDNFIGYELGMLIVFAISALAGQLIQTVIPTWAIGFLGL
LPIYMGIKGENEDEDDQSKSASHRGIIAVLTMYLASCGADNIAVYVPVLATMTTTAILITMVYFIVLTAV
SLTLASFFGQIPIIKRIFERWGSPLSRLIYILIGLFVMFDTGLIQFIINLF
>Aot1 gi|489873618|WP_003777141.1 cadmium resistance transporter [Alloiococcus otitis]
MFQTIVSAAGVFVATSIDYLVILTLIFAQVSGNQHKAVIYAGQYLGTGILVGVSLLAAYVVNFLPEDWLV
GLLGLIPIFLGIRLAIQGEEDDEVDESLIDQLEQNPSRQVFWTVTLLTISSGGDNLGVYLPYFASLAWQE
IVVALFVFVIGIVILCELSQKLSEAPFISQTVEKYERVIVPVVLVILGFYIMFEAGTLQKLISMIV
>Sma1 gi|496846981|WP_009383994.1 cadmium resistance protein [Staphylococcus massiliensis]
MLLTILTSTILYIATAVDLLVLLIIYFSKAQTKQHRRQIYIGQYIGSLTLITISLFFAYVLHFVPEKWLL
GLLGLIPIYLGIKVAIFGDEDEEEAMEKLDKYGLSKLAKTVALITIASCGADNLGLFIPYFISLNFIELA
VTLVIFIILIYIMVKVAEKINQISGIGEMIETYSRWIMAIIYIGLGIYILLENHTFQTLWAMLT
>Lco1 gi|489774340|WP_003678238.1 cadmium transporter [Lactobacillus coryniformis]
MLKTILTAIILYTSTALDLLVILMLLFSKYPGRNARRNIYIGQYIGSLCLIGISLFFAFVLHYVPQKWLL
GLLGLIPIFFGIKYLLSDEDEAAEVNEKLDQRQNKSLVATVAITTIASCGADNIGLFVPYFVSLTFWQLL
VTLVIFIICIYILVTLGEKSAHLSFVKVFLARYGNWIMALIYIGLGCLIIWESGTIQHFI
>Csp2 gi|220908242|YP_002483553.1 cadmium resistance transporter [Cyanothece sp. PCC 7425]
MMNLLTAIPTGLTAFVATNMDDILMLLLFFSQVNAVFRNRHIVAGQYLGFGALVLASLPGFFGSLVFPRP
WIGLLGVIPIAIGINRLLNPEEEELEELSAPEVSAPSLTSLLSPQTYSVAAITFANGGDNIGIYVPLFAS
NSLEELLVILGTFFSLVGIWCYTAYRLSRLPLLAATLTRYGNLLVPYVLIGLGVLILIDGHTLEDRGLTV
LTLVLCCFCLLTFNRSHLDGATTDNEEK
>Sau2 gi|310824613|YP_003956971.1 cadmium resistance transporter [Stigmatella aurantiaca DW4/3-1]
MFAAIAVSVVAFASTNVDDIFVLIGFFADPTFRARHVVTGQYLGIGALVAVSLICSLVALVIPPSSIGFL
GLLPIGIGVKKLWDARRNEGDSAEAAPPAPGAHKILSVAAVTAANGGDNIGVYTPMFATRSVDAKLVMIA
VFAAMTALGCLVAHHLVNHRALGSPIRRYGHGLLPWVLIAIGIAILVENDLPPPDRATPPPEEAAARRHS
AAASSQGAT
>Lin1 gi|489858986|WP_003762639.1 CadD [Listeria innocua]
MQTLISALLVFISTSIDYLVVLIILFANQGTRGIKSIYIGQYLGTGILVGVSLIAAYFLNYIPQDWMIGF
LGLIPLGLGIRSIFVDEDVDEDSIGNQIKNNQSQIFAITGLTLAMGGDNLGIYIPYFTGMNVGQIVIVLA
VFIIGIFLLCQLAKRFATIPMIGGIIERYGRIIVPVIFIGLGIYILVENGTINYLISFYN
>Spa1 gi|489198618|WP_003107889.1 Cadmium resistance protein [Streptococcus parauberis]
MINTIITGIILYTGTAVDLLIILMIFFAKLKKKDEIRQIYLGQFLGSGFLIFLSMIFAYLLHFVPNKELL
GLLGLVPIFFGLKVLLGGEEGGEELANERLEQPKKINIVYTLAMITAVSCGADNIGLFVPYFITLNFQKL
IVTLITFFVMIFLLVYSAQKIVNLPKIGEFLEKNSRWFISIVYIVLGIFILIENNSIELFKTLF
>Oki1 gi|495018450|WP_007744457.1 Cadmium resistance protein [Oenococcus kitaharae]
MLTVLSGALLSYFGTTSDYFIVLLAIFGKHQKSRCHRRIFFGELIGNGILIVMSLLLAYLLKFIPESWIL
GLLGLFPITVGLKTFFSKEDETAKAKASDAHLIRDVVLMTLTTCSADNLAIYIPFFASVDFSYLPVILIV
FLLILSAVSFTALKITKFPLIRGFLNSYADLFQLIVYVLLGASIMWESGTIQHFLLML
>Rpy1 gi|493601530|WP_006554188.1 cadmium transporter [Rhodococcus pyridinivorans]
MNLLASVLQAVGLFLVTNIDDIIVLSLFFARGAGVGGTTTAILVGQYLGFGAILAASVLVAVGATTFLPE
EVIAYFGLIPLLLGAYAAWRAWRGRGEDDEQKTAGKKVAVGTVAAVTFANGGDNIGVYVPVFVTVGAPAV
VAYSIVFLALVAVLVIAARYLATRKPIAEVLERWEHVLFPIVLIGLGVFILAEGDAFGL
>Lbr1 gi|489648430|WP_003552857.1 permease [Lactobacillus brevis]
MLTTILTGITAYISTSIDYLIILMVIFGATPKRHRFLVYLGDFLGTAILVLTSYLMAVILGFVPAEWLLG
FLGLIPILMGVKLLIFGEKEDDDLIENEIQKKTNVILKVAIITIATCGADNIGIYVPLFTQISPTNIPIL
LVTFFIMMTLFCYLGYLLSKIPTIGNILEKWSRYITAVVYIGLGIYILWESGTLTHLIQLL
>Lco2 gi|489774551|WP_003678449.1 cadmium transporter [Lactobacillus coryniformis]
MIRTIITSIILYTSTAIDLLVILMLLFSKYRSTKHRRQIYIGQFLGSYTLIGISLFFAFILHYVPAKWLL
GFLGLIPIAFGIKYIFSKEDEAAEVDQKIEARKNKNLIATVALITVASCGADNIGLFVPYFVSLSLVQLI
VTLFVFTICIYFLVFLGDKFSQVNFVKNFLDRFGDWIMAIIYIGLGIMIILESDTIRHIMQLLF
>Lpa1 gi|495486665|WP_008211350.1 calcium-binding protein [Lactobacillus parafarraginis]
MGGCAMLGTVITSIMSFIGTNVDDTFVLAVWFAQVGERLKRRDIIFGQFLGFEILVLVSVLAAYGLSFLP
TDQVGWLGVIPIFIGVRRWWTHRFARQIKSETEAPRRTVQAQARLETKLAHLGKWFRPQLLSVALVTISN
GAGNLTVYIPLFTEYSVSELVITIIVFTIMTGVWCYIGYRIAGLPYVKTKLERYEAILIPVIFIAIGIYV
LVESGVLT
>Nci1 gi|489772165|WP_003676069.1 cadmium transporter [Neisseria cinerea]
MIQNVVTSIILYSGTAVDLLIILMLIFAKRKSRKDIINIYLGQFLGSVSLILLSLLFAFVLDYIPSKEIL
GLLGLIPIFLGLKVLLLGDSDGEAIAKEGLRKDNKNLIFLVAMITFASCGADNIGVFVPYFTTLNLANLI
VALLTFLVMIYLLVFSAQKLAQVPSVGETLEKYSRWFVAVVYLGLGIYILVENNSFDMLWTVLGQEKIL
>Cst1 gi|434407344|YP_007150229.1 putative permease, cadmium resistance protein [Cylindrospermum stagnale PCC 7417]
MSELITAITTGITAFSATNIDDIVILTLLYSQINQTFRSRHIFAGQYLGFGLLVIASLPGFFGGLIVPQS
WIRLLGLMPIIIGFSSLLKHEEDSLQELSVESDPSYPSAIASILSPQTCNVAAIAFANGSDNISIYVPLF
ANTELENLLVIIGVFFTLVGVWCYAAYKITKLPTIAQVLTDYGNTFVPFILIGLGVFIIMENVMFTVLAV
AASYLFSVILGMKNQLALNSKAN
>Bli1 gi|497571181|WP_009885365.1 cadmium transporter [Brevibacterium linens]
MLTTIGSAIGLFAATNIDDIVVLTVLFLASRRGQLRPWQIVVGQYLGFITLVVISVVAALGLTIIPDEWV
GFLGLIPLGIGIWALVRGLRRNGDDDDKIAAVGLWGVAGITIANGADNISLYTPIFRTSSPGDVTIMIVV
FLILVAVWCAAGRLIGTHKAVTETLERVEHWLVPVVFIGLGLFILVESGVIIRLIEALA
>Osp1 gi|498338027|WP_010652183.1 cadmium transporter [Oceanobacillus sp. Ndiop]
MVTTIVSAIVSYIATSIDYIVILVVLFAQNERRKRAVRDIFLGQYIGFTILIAISLLAAFGLTLIPQHWI
GLLGLVPIFIGLKVLFEKEDDDDQEEIIDTNRFTSFILSVAVIMLAAGGDNLGVYIPYFTTLNTFELVVT
IIIYYVLAAVLLYLCRRIAAVKGVSETVEKYERIIVPIVFVALGIMIMYENGTFSWILNWIN
>Mva1 gi|493681544|WP_006631716.1 transporter [Microcoleus vaginatus]
MNWIAAAIIAGITSFAATNIDDMVLSMLFFAQVNDTFRPRHIFVGKYLGFAALIAASLPGFFGGLIVPKA
WIGLLGLVPIAIGISHLVKRENEENDVQAVSGEFNRQSNSSAVSKLANLFNPQTLNVAAVTVANGGDNIG
IYLPLFASSDLPSLVVILAVFSVMVGVWSYAAYLLTRQRAIAHILTRYTQAVVPFVLIGLGIFILIESGT
YRLLPAFQSN
>Cst2 gi|434402698|YP_007145583.1 putative permease, cadmium resistance protein [Cylindrospermum stagnale PCC 7417]
MNGLVTTISTGITAFTATNIDDLVILTLLFSQVNATFRRRHIVIGQYLGFSTLVIASLVGFLGGLVLPSQ
LIGLLGLVPIAVGLNRLLNPESDSETNTESETELSHPSSFGSFLSPQSYSVAAITIANGSDNVGIYMPLF
ANTTLPSLLVIIAVFLLLVGVWCYVTYKLTCQPAIYNLLTRYGNGFVPFVLIGLGAFIVLDSASLTPITL
AVSCLCLIGLSKTIQNSKFKTQSL
>Ssa1 gi|73663818|YP_302597.1 putative cadmium resistance transporter [Staphylococcus saprophyticus subsp. saprophyticus ATCC 15305]
MTATILTAAAVYVATGIDYLVILILLFSQVKKGQVKHIWIGQYIGTAIVIGASLLVAQGVVNLIPQQWVI
GLLGLLPLYLGVKMWIKGEEDEDESSILSLFSSGKFNQLFLTMTFIVLASSADDFSIYIPYFTTLNMSEI
FIAVIVFMITVAVLCYVSYRLASLDFVSEKIEKYERWIVPIVFIGLGIYILFENGTFNALFSFL
>Cce1 gi|302873954|YP_003842587.1 cadmium resistance transporter [Clostridium cellulovorans 743B]
MFSTVITAFISFVSTNIDDILVLMLFFSQINNIMKTRHIIIGQYLGIGTLTIISIVGALGISIIPHEYVG
LLGLIPIYLGIKAYADYKKESKYKKNIENQENKNDENNKLEETTDIKETRIITFIKNFINPSVFKVASIT
FANGGDNVGIYVPLFTSMNLISIFTTVVMFVFLTALWCFIGKRLSEYPFVQRNIEKYKHIFIPIIFIGLG
FFILIESCTITFIYKKIF
>Ara1 gi|222084347|YP_002542876.1 quaternary amine transporter [Agrobacterium radiobacter K84]
MIVDNIVGILGLAVVLFASTNIDDIFVLLGFFVDPKFRTRQIVIGQYLGIAALCGVSLLASMISLVIPAA
YIGLLGLAPIFLGLKKLWEWRKGSEIDHDPEDHSGASIGHGKIAAVAMVTIANGGDNISIYTPLFATRTM
GEIAVIAVVFTVLTTLWLSAAHFLINHPRIGAPIRRYGHRVVPFMLVALGTLILYEAGTIRLLCR
>Ssi1 gi|488410591|WP_002479976.1 cadmium resistance transporter [Staphylococcus simulans]
MIQTALTAVILYTATALDLLVILLIYFARAQTKREYRDIYIGQFLGSGALIVISLFFAFVLHYVPEKWML
GLLGIIPLYLGIKVALFDDCEGEARAKRELDKKGLSKLVGIVALVTLASCGADNIGLFVPYFVSLTLAQV
IVTLIVFVIMIFLLVFSAQKLAKVPGIGETVEKYNRWIMAIIYIGLGLYILIENKTIQTLLSFVS
>Rsp1 gi|495995882|WP_008720461.1 putative cadmium resistance protein CadD [Rhodococcus sp. AW25M09]
MITTIAAAVAMFAGTNIDDIVVLTVLFVASASQGRPRAWQIVTGQYLGLITLVATSVVAALGLVIVPQEW
VGLLGVLPLSLGLWTLIRWLRSDDEDEPPVAATGMAGVAAITIANGADNIAVYTPVFRTLGPPQTAVTIA
VFLICVGIWCYAGRLLGTRRKVVDTLERVEHWLVPAVFIGLGLFILLESGVLARLIAAAS
>Csp3 gi|427720787|YP_007068781.1 cadmium resistance transporter [Calothrix sp. PCC 7507]
MNELVTAIPTGITAFTATNLDDLVILTLLFSQVNATFRHRHIVIGQYLGFSTLVVASLVGFLGGLVLPPH
LVGLLGLVPITVGLNRLLNPESDSSSDADTETDLSHSSIFTNFLSPQTCSVAAVTIANGSDNVSIYMPLF
ANTNISSLLVIIAVFLSLVGVWCYVTYKLTCQPAISNILTRYGNNLVPFVLIGLGIFIILDSASLNPIAL
VASCLCLMGLVKLYAINGQAATSSGVDLRG
>Csp4 gi|220908241|YP_002483552.1 cadmium resistance transporter [Cyanothece sp. PCC 7425]
MGWAFSAFITGITSFAATNIDDIVVLMMFFTQVNDRFRPRHIVMGQYLGFSVLLLASLPGYLGGLVLPKP
WIGLLGLLPIAIGIKHLVQSDEAVAIQTVPEEIEPGVTAGGLKGLLHPKTYHVAAVTFANGGDNIGIYVP
LFASSNLPQLSIILAVFLLLIAVWCVVAHYLARHPAIAPLLSRYAHRLVPFVLIGLGVYILVENGSYRLI
SP
>Mva2 gi|493681304|WP_006631478.1 transporter [Microcoleus vaginatus]
MNPFITAISTGLTAFAATHLDDIVILLLFFSQVNAVFRRQHIVTGQYLGFAALVLLSLPSFFGCMMVPRP
WVGMLGLVPIAIGVSRLLNRDTEADDENTATDSPQSTIFASLLSPQTYSVAAVTFANGGDNVGIYVPLFA
NCTWESLLVILSVFFLLVGVWCYVAYQLTRMSAIATLLVRYGNSLVPFVLMGLGTLILLDSHTLENRGLT
VVTLAISCLWLLILLKDSYLSLETAPKVEKI
>Swa1 gi|488382087|WP_002451472.1 cadmium transporter [Staphylococcus warneri]
MLSIIFTAIVLYTATAIDLLVILLIYFARAHTKKEYRDIYIGQFLGSMTLIIISLFFAFVLHYVPEKWML
GLLGLIPIYLGIKVAIFDDCEGEKRAKDALNDKGLSKLVGIVALVTIASCGADNIGLFVPYFVSLNFSQL
IVTLIVFVILIFVLIYTAQRLADIKDIGEIVEKFNRWIMAVVYIALGIFIIVENDTLTTLFHFIF
>Cac1 gi|491421467|WP_005279264.1 cadmium transporter [Corynebacterium accolens]
MITTLASAIVLFIVTNIDDIVVLSLFFARGAGRKGTTKAILLGQYLGFLGILAVSVALGLGLSAILPEDW
IRFFGLIPLAIGLWAAWEAFRGEEDDDVSGKKLSVAAVAGVTFANGGDNIGVYLPVFTTSSPSDIAVYCI
VFLVLVAGLVAVAKFVATRPAVAEALEKWESVLFPTVLILLGLAILFAV
>Bth1 gi|470203719|YP_007594431.1 putative transporter [Bifidobacterium thermophilum RBL67]
MIASIIQAVALFAVTNIDDIIVLALFFARGAKQRNTTRTILLGQYLGFFGILVITAVASYGAVTLLPAEA
IPYFGLIPLALGIKAAWDSIRGEDDDDTGEGKSITLPTVAAVTFANGGDNIGVYVPVFVSNSLPVVIVYC
VVFLVLVTVLVLLARFIATRPGIGEWLERSDRYLFPLVLIALGVVILVKGHAFGI
>Asp2 gi|116662175|YP_829230.1 cadmium resistance transporter [Arthrobacter sp. FB24]
MLGIIAAAAAMFAATNIDDIVVLTVLFLASAKGRPRPWEIVGGQYLGFITLVGISVLAALGLTLVPDEWV
GWLGMVPLAIGVIGLIRFLRKRGEEDEEGAISAIGLLSVAGITIANGADNIAIYTPIFRTMAPQDTVVTI
VVFLILVAVWCALGRVVGTHPKVTETLEKIEHWLVPAVFIGLGLFILISSGVVPRLFGA
>Hku1 gi|491539119|WP_005396738.1 cadmium resistance protein CadD [Helcococcus kunzii]
MINTIISAIGVYISTSIDYLLILVILFAQLHSKREKLQIYAGQYLGTAVLVSISLFAAYVVNFIPDKWIV
GLLGLIPLFIGIKFALSGEDEDETEEIREKIEQDKSKNLLWTVVLLTIASGGDNLGVYIPYFSSLNWSKI
IIVLIIFAIGIAILCELSRSLSKIPMVSEIIEKYEKIIVPVVFIALGIYIMYENGTIQTIVKMLGI
>Pbi1 gi|497313626|WP_009627843.1 cadmium resistance transporter [Pseudanabaena biceps]
MEWLIGTVALAITIFTATNIDDILVLTIFFAQVDSKFRPRHIVIGQYLGFTVLILTSLPAYFGALMIDRK
LIGLLGILPIAIGIKHLLPKTEKLTVQTHPHRGKKKSLWLAPQTYHVAVVTFANGGDNIGVYVPLFASSN
AATLLVTIATFLVMIAIWCYAAFQFSSHPAITKFLEKYSDVIVPFVLIALGIYILYESQTYQMFPFFK
>Gru1 gi|491341859|WP_005199803.1 cadmium transporter [Gordonia rubripertincta]
MGREGSGVGVLSTIAAAAGLFVATNIDDIVVLTVLFAVAARGTSQLRGWQIVAGQYLGLITLIAVSLLAA
LGLTIVPDEWVGLLGLIPLTIGVLALVRTLRGQDDDDESESALKAVGLLGVAGITIANGGDNIAIYTPVF
RTFSTTDAVVTVVVFLVLLAVWCLLARAIGTNEKVAEALEKVEHWLVPVVFIGLGVLILIESGTLDHIAS
SL
>Lma1 gi|498306191|WP_010620347.1 cadmium transporter [Lactobacillus malefermentans]
MFKLIVTDIVLYASTAIDLLVILMLLFSKYKSKASQRQIYIGQFIGSLTLISISLVFAFVLHYVPAKWLL
GLLGFIPIAFGLKAIFGDDDETAEANEKIENRQNKNLIGTVALITVASCGSDNIGLFVPYFVSLTGWQLV
TTIIVFIICIYFLVFLGEKFAQNQLVCRFLDRFGNWLMAIIYIGLGLMILVESDTIGHLLSFLN
>Wci1 gi|90577188|YP_534785.1 hypothetical protein [Weissella cibaria]
MLQEIITGTILYWSTAMDLILISVVMIAAHPIAGKKQQIILGSIMGAIFLIIISLFLALGLRLIPDKWLL
GLLGFIPLVFGVIALFRGPEDLDDINKGNDTKSSRKIMWTMFILAITSCAPDNIGLFTPYFANLQTTFIP
VITIVLLINVLFMGLFTDFVSRVTSLQNFLFKYSGILVAVTYIILGLMIIIESDTLQHIGKFIFR
>Lme1 gi|116618237|YP_818608.1 permease, cadmium resistance protein [Leuconostoc mesenteroides subsp. mesenteroides ATCC 8293]
MLKDVLTAIFSYIGTTTDYFVVLLLLFGKYSTKHDTKLVVLGAYLGNGLLVLTSIIIALALQQVPEEWLL
GLLGIIPIIIGVRGYFSKEDEGEEIEEKLKIIKPDAILWNVLVITFSACGADNMALYIPYFTMLNVQILP
VILVLFIIILTAVIVAAYKLVNVPIVKAFFGKQGDLVQLIVYVSLGLYVLVEAGTLQHLLLLIY
>Sgl1 gi|325969973|YP_004246164.1 cadmium resistance transporter [Sphaerochaeta globosa str. Buddy]
MMHMQSVVLSAIVVFISTSIDDLVLLILFHAQAKTRAQRASILAGQILGIGMLVAISLLGSYLASRMLEG
WVIGLLGFIPIILGIKAMMSKDVEKNETTTIKAKSLFATVTLVTIASGGDNLGIYIPWFVTLDSASVMVT
MVVFLALILLFWALGYLLANQSHIKALLSRFSTVLVPVVFLVLGLVILSENGTFAKLASLF
>Osc1 gi|497781025|WP_010095209.1 cadmium resistance transporter [Ornithinibacillus scapharcae]
MGIILTTVVLFVATNIDDIFLLMAWFSQRDSKLKSHHIVFGQYVGFILLLIVSMVGSLGTFLISKEWIGL
LGLVPIYLGGKAIVEQYRERKESLLSEREGAGYSIEKTTGSEDLQVTSTWRQKVLHPSVYKVAAVTFANG
GDNIGVYIPFLATYNSGPSISLIIFIFLLLVAAWCYISFKLVSFPVIAQTLDIYGHIIIPFVLIGLGFFI
LHENRTFT
>Cps1 gi|491466963|WP_005324724.1 cadmium transporter [Corynebacterium pseudogenitalium]
MLTTLAAAAGLFVATNIDDIVVLSLFFARGAGRKGTTPAILVGQYVGFLGILAASAAVGLGFNAVLPEEL
IRYFGLIPLFLGLWAAWQAFRGEDDDEDVSGKRLSALAVAGVTFANGGDNIGVYVPVFTTSSPAEVAIYC
VVFLILVAPLVWAARFVATRPGIAETLEKWESVLFPAVLILLGIAILLAV
>Ppe1 gi|488922813|WP_002833888.1 cadmium resistance transporter family protein [Pediococcus pentosaceus]
MIKDILTGVTAYISTSIDYLIVLMVVFAMVPKNKRILVYFGDIVGTTVLVSASLMIALVLKSVPDEWILG
LLGLIPIAMGIKLIVAGAADDEDVIQKQINNRRGVILNVAFITIATCGADNIGIYVPIFTQLSVASLIVV
LLTFVAMMTLFALLGYLLVCLPTVAKIFDRWGTLVTIIVYIGLGIYILFESGTIQHFINLI
>Tbi1 gi|296268338|YP_003650970.1 cadmium resistance transporter [Thermobispora bispora DSM 43833]
MDGILGTVGTAGAVFAGTNVDDIVILTVLFLSARAHGLPRPWQIIAGQYTGIAVTVVVSVIAALGLAILP
DPWVGLVGSLPLAMGVRGLIEAVRAKDPADGSPPAVASGLLSVASITVANGADNISVYTPVFRTIGVSAS
LITIAVFAVLVAVWCLIGSWLGSHKKIIEFVERYGRWLVPLVFIAIGLVIVLESGVISLLADLVRHLLEPV
>Osc2 gi|497783130|WP_010097314.1 cadmium resistance transporter [Ornithinibacillus scapharcae]
MITILTMITTFIATGIDEMIILILIFAHARNHNQIRQVYIGQQIGMTFIIVVALLALYGITSLFTGKWTG
LIGLLPIIMGIMELVERDDDDESGEVLQKSAIFSNLTLRVTLIAIAGGAEELAIYIPYFTSLESQGLLLA
LITFVIMVPIWCAICQKLGSMKNVYELVKRYERILIPVVFIGIGLNVLVESDTLEAILDLFL
>Nfl1 gi|489774788|WP_003678684.1 cadmium transporter [Neisseria flavescens]
MFSTVITAAVLYIATAVDLLVILLIFFARANTRKEYRDIYIGQYLGSVILILVSLFLAFVLHYVPEKWVL
GLLGLIPIYLGIKVAIYDDCEGEKRAKKELDEKGLSKLVGIVALVTVASCGADNIGLFVPYFVTLDLVDL
LVTLLVFLILIFVLVYTAQRLANIAGVGEIVEKFSRWIMAVIYIGLGLFIIIENNTIQTIISII
>Csp5 gi|307151457|YP_003886841.1 cadmium resistance transporter [Cyanothece sp. PCC 7822]
MNWFIEAIIAGVSAFTATNIDDIVILIFFFSQLNASFRIRHILLGQYLGFTGLLIASLVGFFGGLVIAKT
WIGLLGFLPIFLGIRQLIQQDNSEEIPQAVSSEATKPSPLSSLLAPQTYSVAAITFANGGDNIAIYVPLF
ANSSLPELMVIVSVFIILIGVWCAVAYRLTRYPLIARFLTRFGKRLVPFVLIGLGIFILIDSHSYQLLPL
FKSDTTR
>Afl1 gi|493367649|WP_006324041.1 cadmium resistance transporter [Anoxybacillus flavithermus]
MKIGGMEMATTVLSAIAAYIATSIDYIVILIVLFSQFKKKKAGTRNIVLGQYMGFTLLIVISLLAAFGLA
YVPQKWIGLLGLVPIFIGLKVLFEHEEEGDEDEDEEIIESTNRFSKLFLSVAFISIAAGGDNLGVYIPYF
TTLSTLELVTTLTIFYVLSAVLLYFCSRLSAIKGVSETVEKYEKIIVPIVFVALGIMIMVENETVNWLLG
LF
>Avi1 gi|489235299|WP_003143587.1 cadmium resistance protein CadD [Aerococcus viridans]
MEIIISSMLVFISTSIDYLVVLTILFSTMNTVKQRSIYIGQYIGTGLLVGFSLIAAYFLNFIPQDWVIGL
LGLLPLILGIRAIFIDEDVDEKDLEEKMSHRQSEVASMFALTIALGGDNLGIYIPYFTGMSIQEVMVVIL
VFIIGIFTLCYLAKRLASVPMIGEVVERYEKVIVPVVFIGLGIFILLENGTIQHLWSLIA
>Npu1 gi|186685466|YP_001868662.1 cadmium resistance transporter [Nostoc punctiforme PCC 73102]
MNELVTAITTGAIAFIATNIDDIVILLLFFSQINTSLRPRHIVAGQFLGFTVLLILSLPGLFGGLVLSKN
WIGLLGLLPMSIGISSLVNREDDSSKEVFATTEEAEASTNTSFFSPQAYSVAAVTLANGSDNISVYVPLF
ASSSLESFLVIIGLFFLLLGIWCYGAYKLTHYRVIADILTRYVNNFVPFILIGLGAFIVLKSEALSLIKL
AASCFCLMILVKNNGSSRVVMLK
>Lbu2 gi|489654839|WP_003559207.1 calcium-binding protein [Lactobacillus buchneri]
MVTTIITSIVSFIGTNIDDTFVLAVWFSQVDTVLRKRDIVWGQFVGFEILVLVSVFAAYGLSFLPTDKVG
WLGVIPIILGVKKWLEYRHHSGKSDDAEEAEIQAEIKQTKKISPRATALSKLINPQMVSVGLVTISNGAG
NLTVYIPLFTEYTIFELVVTVIVFTIMTGVWCYLGYKIANLPIIKDKLDHYKSMMIPIIFIAIGIYVLVE
SGVMG
>Lsp1 gi|490139509|WP_004039863.1 cadmium resistance transporter [Lactobacillus sp. ASF360]
MLKTIITSAITYSSTAIDLLIILMLFFAKIKDKKGIRDIYIGQFLGSDVLILVSLFFAFILHYVPDKRLL
GLLGIIPIFLGLKALIFGDSDGEKMANKELNSNNKMNLIRTLMFITIVSCGADNIGLFVPYFISLTPLNL
VITLIVFLIMIFLLVFVAQKMANVPTIGAVLEKYSCWFIGFVYIFIGGSVLIENGSIQFIINLFK
>Fho1 gi|493965265|WP_006908673.1 cadmium resistance protein CadD [Facklamia hominis]
MFELILSSLVVFVSTSMDYLFILLIVFAAVHGSKARRQIYWGQYLGTAILVVISLLVAYFLKQLPSDEMI
GLLGLIPLALGIRLALVGEEEAEEADILSRLTGRKHSAQWLNMALITLASGGDNLGIYIPYFASLTWSEL
VLVMLVFAIATGALCYVAYRLTRFAGIGEQIETYETWLVPLVFILLGIYILWENHTISWLWNLVF
>Lsa1 gi|510996631|WP_016264491.1 cadmium resistance protein [Lactobacillus sakei]
MQTAILTGITAYISTSIDYLIILMVIFGSVNRKERWLVYWGDLLGTSVLVAASLVMAFILGFVPQEWLLG
LLGIIPVLMGLRLLISGESDDDEVVESQMKKRRNIIMNVAIITIATCGADNIGIYVPIFAQSTVQTLAII
LITFFFMLSLFCYVGYLLIKIPKVAEILERYGMYITAIVYIGLGLYIMFESGTVQHLVKMLG
>Wco1 gi|489703839|WP_003607976.1 transporter [Weissella confusa]
MVSTIVSTTILYWTTAIDLLLILLTLFAMYPRKTEHRQILIGQVIGSTILVMVPMLFAFVFKFIPADWVL
GFLGFVPIAFGIRYLFAACEADENALKIAQEREDKSLVLTMMIIALSSCLPDNIGLFTPYMATLSAGRLA
VALATFMTNILLLAFISQRLAKIPKIGEVFERFGRWITAFVYIVLGVLVIIEAGTIPHILNL
>Lbr2 gi|116333062|YP_794589.1 permease, cadmium resistance protein [Lactobacillus brevis ATCC 367]
MNMITYVENNILEMTKHATTNLTGVTAYISTGLDYLVILMIIFSRVKPQDRWLVLIGDFIGTLILVGSSL
ALAFFLGFVPTPWVLGLLGLIPIYLGIKLGLQGDDDDVAAVERRVSQSRGLIASVVLITVATCGADNIGI
YVPLFTTVATSQIPLILITFAGMVVVFWELGFRLATLPVIAGVLEKWGRHLTVVVYILLGGYILWDNGTI
HQLLRWLWT
>Scy1 gi|434398142|YP_007132146.1 cadmium resistance transporter [Stanieria cyanosphaera PCC 7437]
MSWWVRTAVAGSTAFIATNIDDIIILMLFFSQTNRSFRRRHIVVGQYLGFVALVIASLPGFFGGLILPKP
WIGLLGIVPIIIGITNLISSKKDEQEIQTVSDVHHLERSQSIFSKGIFKSLLVVIAPQTYQVAAVTFANG
GDNIGIYVPLFARSHLADLGIILLTFFILIGVWCYIAYQLTRHPLIARALTKYGKRIVPFVLIGLGIFIL
LESGTYQLLPSFQFK
>Ava1 gi|75911219|YP_325515.1 cadmium resistance transporter [Anabaena variabilis ATCC 29413]
MSELLTAISTGFTAFVATNLDDIVVLSLFFSQINACFRRRHIFIGQYLGFSALVVASLPSFFGRFIIPGS
WIGLLGIAPIIIGINRLLNQETSDTEDLNTLESSPSWWNNFLSPQTYGVAAVTIANGSDNISIYMPMFAT
NTWDNLLVILLVFFVMVGVWCYLAYHLTQIKAIASAITHYGNSLVPFLLIGLGVSIFIESQTIETPILLF
IICVSIGSYLLILSKNIWRVNYRFSLEAPEAEVIPGIKQK
>Ece1 gi|510930966|WP_016251468.1 hypothetical protein [Enterococcus cecorum]
MSFVFTSSVLYWSTALDLLVILMLINNRYSSKTQAQKIAAGQFIGSNGLIAVSLFLAFVLHFVPQQWILG
FLGLIPLGFGLKYLFFGDDDEEKVEATLTTRKDKNLLWTVALIAFASCGADNIGLFTPYFLTLSTAKLIW
TLVIFELNIILLIILGKAFAQLSFVSEFLEHFGRWVMAAVYIGLGIMIIIESGTWSHFFG
