# Supplementary material for: The LysE Superfamily of Transport Proteins Involved in Cell Physiology and Pathogenesis
Source: PLoS One. 2015 Oct 16;10(10):e0137184. doi: 10.1371/journal.pone.0137184 (PMC4608589; doi:10.1371/journal.pone.0137184)
Supplement: S1 Supporting Information — The corresponding zip file contains the FASTA files generated using Protocol1, for comparisons with Protocol2. (ZIP) [file pone.0137184.s030.zip › FASTA_Files/DsbD.faa.faa]

>Zma1 gi|413942790|AFW75439.1 hypothetical protein ZEAMMB73_477455 [Zea mays]
MVFRRQAMFHTVFFIIGFSIIFLALGLSTSLLGSLFSVYQDLLRQVGGIVLVLLGLIMVGLFKTEILMKS
WKIELKNRPLGYFGSVVIGITYAAGWTPCVGPILSAIIVLGVTNPENALYYTLAYTLGFAIPFFLMTFFI
SKVKAIVKYSDRLMKIGGTMMVLFGVLLYTDKMTDIPVFMSRLYGGFTGF
>Bla1 gi|489434974|WP_003340508.1 cytochrome C biogenesis protein CcdA [Brevibacillus laterosporus]
MDTQITVWLAFAAGLLSFISPCCLPLYPSFLSYITGVSVSEMKQGKAVFQRQALLHTLFFILGFSLVFIA
LGLSTSWIGSLFASKKDLIRQLGAILLIFMGLVITGVLKFDFMMKTWKKDINNRPLGYTGSILVGITYAA
GWTPCVGPILSGIITLGMVNPESALTYTLAYTIGFALPFFVMTFFISKISWIMKYSDKLMKIGGGIMVLF
GILLYFDKLTDISIYLIKIFGQPSL
>Bce1 gi|446913193|WP_000990449.1 cytochrome C biogenesis protein CcdA [Bacillus cereus]
MNAADLTIWLVAGAGVLSFISPCSLPLYPSYLSYITGVSIQDLKENRGMMQKSAIIHTVFFMIGFSVIFY
ALGLSVSWIGITFSSNQKLIQQIGGVFIVLMGLFMTGLFQPKWLMAEKKVQYSSKSTGYIRSILVGMTYA
AGWTPCVGPIFSAVLMLGATNPEGALLYITAYTLGFAVPFFVMAFFIGKVKWIVTYANVMMKIGGGMMIV
TGVLLYTNQMTKITAFFIRLFGGFTGF
>Bme1 gi|489444632|WP_003350071.1 cytochrome C biogenesis protein [Bacillus methanolicus]
MSDINVFIALGAGFLSFISPCCLPLYPAFLSYITGMSVGEIKTENAMLQRRSLLHTICFLLGFSVIFIAI
GYTTSFIGQFFADYKDLIRQIGAIFIVFFGLVIVGILKPEFMMKDRRFEFKNRPSGYIGSAFIGMAFAAG
WTPCTGPILMSVFALAASNPGSGMLYMIAYTLGFAIPFFVLSFFIGKLQWIKKHNVKIMKVGGYIMIVMG
IVLFFDWMTKIISIVTSIFGGFTGF
>Bha1 gi|15613757|NP_242060.1 required for a late step of cytochrome c synthesis [Bacillus halodurans C-125]
MVEVTIWLAFFAGVVSFLSPCVFPLVPVYLAQLTGTQISGNEITADRKLILMRSLGFILGFTSIFIFLGA
SSTFIGQLFWGNRQLFEQIGGIIITVFGLQMMGVISIRMLLSEKRLQAKPRQSASFANSVLIGFLFATGW
TPCIGLVLGAILVLAGDANTMWSGMSMLFVYSMGLAIPFFLVALLWSRSLHKVRKLNKWLPTIQKGSGVV
MVALGVLLFTGQFSTIAAYLARINPFGI
>Orf1 gi|495211594|WP_007936374.1 cytochrome C biogenesis protein [Pelosinus]
MDYNEVTLVTAFIAGTISFLSPCVLPLLPTYMAFLTGAESGKLQDDNLVNTWPFLLRISCFLSGLSLVFI
MMGATASYFGQLFLDYQDAIRQIGAIFMVIMGIHLLGIVKLEWLEREYRPLLQHTFQGPIGAFILGVAFT
AGWTPCTGPILASILVYASTTITLSQGAFLLFVYSLGFSVPFLLMALFFKNYFFRIKVVMKWLPYLQGLS
GVMLIIIGIMLYFNLIQRVLGIFLGFEGFQS
>Bja1 gi|517127226|WP_018316044.1 cytochrome C biogenesis protein [Bradyrhizobium japonicum]
MTLDVTLGAAFVAGLLSFLSPCILPLVPPFLCYMAGVSVTDLSGDRPDLRPRILISALAFVAGFSLVFVA
LGSTASIAGRFISAHLSTLGIVAGGLIIVMGLHFLGLLRIPLLYRSATVQVDNRPAGVAGAFVMGLAFAF
GWTPCAGPILAAVLLMAGSEDTTGRGALLLLAYSVGTGIPFLVAAAFTGRFIAALGRVRRHLGLIEKTMG
VFLVATGLMFLTGLMPVVSEWLLEHFPALTSIG
>Kve1 gi|94967211|YP_589259.1 cytochrome c biogenesis transmembrane protein [Candidatus Koribacter versatilis Ellin345]
MSSLPLPIAVFLAGLLSFLSPCVLPLVPGYVSLISGASVEDLQSGDRKLSRTVLLNSIMFIVGFSVVFIA
LGAVATGIGQFMNIYRRQLMQVAGVVIIIFGLHLIGVFKIKALLADKRLHDMKGSGTAIGAFLIGFAFAF
GWTPCIGPILAGVLAIAGSQDTVVKGVLLLAVYSSGLAVPFLLTSLFVGGFLAFYTKFRRHLHAVEVVSG
VFLVVVGALILTRHFTILSSYLSFLNRFSL
>Psp1 gi|518244457|WP_019414665.1 hypothetical protein [Paenisporosarcina sp. TG20]
MEDVNLLLAFAAGVLSFISPCCLPLYPAFLSYITGMSVDELQNGKGLLQKRAMLHTTFFLIGFSIIFIAL
GFSTSLFGDLFSYYGDLIRQLGAILIVLLGLVILGVFRPKFMMTEKRMTFKDRPSGYLGSSVIGIAFAAG
WTPCTGPILAGVIALGVSNPDQALVYMIAYILGFSIPFFFMSFFIGRMKWVKKYNRIIMKIGGVAMLIMG
VILYFDWMTKLTSFLSNNFFNGFTGF
>Osp1 gi|498336139|WP_010650295.1 cytochrome C biogenesis protein [Oceanobacillus sp. Ndiop]
MELILLAFSAGVLSFLSPCTLPLYPTYLSYISGLSVAQISDRTGQTTDMKKDLFIHSLCFVFGLALVFFL
LGSVFTLIGDLFFSYKNFIRMIGAIFIITMGLFLMGVFQPVKMMQEKRFSNIKKPAGYMGSFFVGVIFSA
GWTPCIGPILSSVLSLSVANPNEGLYYISAYTLGFAIPFLVLSFFIGKSRLLLRYSDKVMKFGGLIMVFV
GILLFFNKMASLGLWLTDLFGGFSGF
>Hha1 gi|386712894|YP_006179216.1 cytochrome c biogenesis protein CcdA [Halobacillus halophilus DSM 2266]
MSVDVTIWLAFGAGVISFLSPCTLPLFPAYLSYITGMSVKEIKEDQSAKVKRKLLLHSVFFLLGVSTVFL
TLGIGASYLGNVIQGFLSGESGLLLQRIAGVFIILMGFFVAGWLKINWFMSEKRMSFKPRRSFSYAGTWF
AGMGFAAGWTPCIGPIFASILMLAASQPTQGVLYTVVYVLGFILPFLAFSFFLGSTRIILKYSGQIMKAG
GAMMIVAGALLYTGYMTRISTFMLNLVQDTWLSNLGFIF
>Bco1 gi|516122430|WP_017553010.1 cytochrome C biogenesis protein [Bacillus coagulans]
MADVTVWLSFGAGFMSFISPCCLPLYPAFVSYITGASVSRLKSGGGMREWKSILHTVWFLAGFSTVFIAL
GFGASWIGSFFIRYQDAIRQLGAVALIFFGLLAAGIFQPGIFMKVYRIDVKKQPAGFLGSFLVGLVFAAG
WTPCTGPILASVLAMAVAHPASASVYMAAYVFGFSIPFFVLAFFIGRLGWMQKYSVKLLKWSGVVMIFAG
ILFFFDWMPVISGYMSALFGGFQGF
>Aac1 gi|495614693|WP_008339272.1 cytochrome C biogenesis protein [Alicyclobacillus acidocaldarius]
MTPTVWISFVAGLVSFFSPCVLPLYPSYLSYLSGVSLRPVDEQLLTWQARIRVFSHALFFVLGFSVIFFA
LGLSASALGRAFIQYRGIIRVAGGFLVIGMGLVLAGVVKPSLLMREWKLHGHSRRVSYLGSFLVGLTFAA
GWTPCIGPILSSVLVLTATHAALGLPLIAAYVIGFSIPFLAIAGAFASLGRLRGMTRYSVWISRVSGYLL
VLMGILLVTHGIGRVSWAAQMLGKWV
>Psa1 gi|517581322|WP_018751530.1 cytochrome C biogenesis protein [Paenibacillus sanguinis]
MADIHLGIAFGAGIASFISPCCLPLYPSYLSYITGLSVQQLKTEQGKREVRFRTMTHTLAFILGFSVVFY
TLGFGAGLFGEFFNQYRVLIRQLSAILIMVMGLVLLGLFQPQFLMKERKINLTSKPAGYIGSFIFGIGFS
AGWSPCVGPILAAIIAMAVTEPNTWIRLITAYTLGFALPFFILAFFIGSTKWILKYSAVIMKIGGALMLL
MGVLLFTNRMAQITIWLQQITPEWLKF
>Ssp1 gi|495864642|WP_008589221.1 cytochrome C biogenesis protein [Salimicrobium sp. MJ3]
MEADVTFWLAFGAGVLSFLSPCTLPIFPAYLSYITGMSVKDIQDQNNPQIRKKVLLHSVFFLIGVATVFL
SLGFGASLAGQWMQGVLTGDSGVFLQRIAGVFIIVMGLFVAGWINFSWLMREKRFSVKPKRTLGYTGSVF
TGLGFAAGWTPCIGPIFGSILVLAASNPTQGMVYSVFYVLGFALPFLIFSFFVGSARAVVRYSQIFMKVG
GSLMVVMGIMLYTGQLTRISNMLLRMVQDTWLSNLGTIIFRGIL
>Bso1 gi|493687039|WP_006637127.1 hypothetical protein [Bacillus sonorensis]
MQSITVWLAFGGGFLSFISPCCLPLYPSFLSYLTGFSVSDLKNKQSKGVNQIVLLHAAAFLVGFSLIFYI
LGFSASSVGSIFSEYKDLIRMLGGILICLMGLFLLGVFQPKFMMHERRFSFKKGKIGVLNSILVGIIFAA
GWTPCIGPIFGTIAYANFTNPDPARTLILVTAYSLGFAIPFLLMAFFIGRVSFFAKYSNTLMKIGGGILV
LIGILLYTNKMVWINIWYSNFTNLF
>Pca1 gi|404493592|YP_006717698.1 cytochrome c biogenesis protein CcdA [Pelobacter carbinolicus DSM 2380]
MEGQEITLWIAFSAGLASFVSPCVLPLIPSFITYITGLSFQQLQQAHPGGRIRMRVALHCLLFIAGFSLV
YTTMGVVAVSLFSLMDVGLWWIQKIGGVLIFLFGVHLTGLFHFGILLGEKRLHLHAKPAGYIGSFLVGLV
FSAGWTPCTGPIFGAVLTMAAGSSDDSVRGGVLLATYSAGLGLPFLLSGLLFHSFLGFFNRFRKYIRLAE
LATGVMLMVVGVILFFDWFIFLTGYLSQWLPAAG
>Psp2 gi|374331695|YP_005081879.1 Cytochrome c assembly protein, transmembrane region domain-containing protein [Pseudovibrio sp. FO-BEG1]
MLQDITLWGAFFAGILSFVSPCVLPLVPPYLGYIAGLSIEEVTSKDKSAAQSNRVMIAAMCFVAGFSTVF
VLLGASASFLGQFVLQYSQYLAYVAGAMIIIMGLHFLGAFKIGFLYREARVQIDRQPGGFGGAYLMGLAF
GFGWTPCIGPVLASILLIAGTQASVNQGVILLAAYALGIGVPFMIAAMFAGPFMGFMARFRKHMGTVEKV
MGAFLVLTGVGFLTGYIQAFSFWLLETFPVFSQIG
>Hph1 gi|494369686|WP_007198002.1 cytochrome C biogenesis protein [Hoeflea phototrophica]
MTQVIDVGYGAAFLAGLMSFFSPCVLPIVPPYLAYLAGMTFNEVQNADADRAASRRIAVASIAFVLGFTT
VFVALGATASVIGQSLARYFDTLAIIAGILILLMGLHFLGVFRFALLYREARVQVERKPAGVVGAYVMGL
AFAFGWTPCVGPILAAILFIAAAKETAAQGAMLLGLYALGIGIPFVIAGFFASRFIAVSNRFKKHMALIE
KAMGVLLVITGVLFMTGQMSRIAQWLLEMFPAFATIG
>Lsa1 gi|550989052|WP_022736484.1 cytochrome C biogenesis protein CcdA [Laceyella sacchari]
MAGLSVWLAFGAGILSFISPCCLPLYPSYLSYITGISVAQLKERERSAEIKRNTMLHTLFFILGFSLLFY
AIGFAASWVGTAFKAYDDLIRMIAAVLLIAFGLFMLGVFQPSFLMREYKWQVTKKNVSYFSSFIVGIGFA
AGWTPCVGPILGSIITMTTLRPEMGFTYLTSYILGFAIPFFIMAFFIGKTRWILKYSNQVMKVGGGLMVL
FGVLLYTDQMSVIAAWLTQVTGFTGF
>Boc1 gi|518210756|WP_019380964.1 cytochrome C biogenesis protein [Bacillus oceanisediminis]
MDLNLFLAFGAGLLSFISPCSLPLYPAFISYITGISVNDLKSKRAQFFKSNAFFHTLLFLVGFSIIFLAL
GWSSSLIGVLFIQYKDLLEQIGAIIIFFFGLIMVGVLKFDFLMMDHKVQFKKKPAGFLGSILIGMGFAAG
WTPCTGPILAAVFALGITNPGQGLLYMAVYCLGFSIPFLFMSMFIDKLTFFKRHSDSLMKAGGIIMILMG
VILYFNWLTKLISVITNSLFGGFTGF
>Bsu1 gi|518544319|WP_019714526.1 cytochrome C biogenesis protein CcdA [Bacillus subtilis]
MGDVNYFLTFGAGFLSFISPCCLPLYPAFLSYITGVSMDDVKTEKLLLQKRSLFHTLCFLLGFSVIFVAL
GYGTSFVGSLFRDYHDAIRQIGALLIILFGFITLGVFRPEAMMKERRIHFKHKPTGFLGSILIGMAFAAG
WTPCTGPILAAVITLASTNPGSAVPYMMLYVLGFAVPFLLLSFFITKLKWIRKNQLLIMKAGGVLMIVIG
VLLFFNWMSLIIILLSDLFGGFTGF
>Oih1 gi|23099132|NP_692598.1 holocytochrome c synthase [Oceanobacillus iheyensis HTE831]
MSEINIFLAFSAGFLSFISPCVLPLYPIFLSYITGMSMNEITDDNKRMDKKAILHTLCFLIGFSSIFIMI
GFTTTFISEFLMTYQATIRQVGAILIIFFGLVIVGVLNFEFLMKDRKIHFKNRPAGYIGSLLIGMAFSLG
WTPCTGPILAIVLSLAATQPDIGMIMMISYILGFSIPFFVLAFFIGKLTWFKKHSQLLVKIGGWVMILMG
IALFFDWMTKLTSYLASLFGFSGF
>Lje1 gi|498215483|WP_010529639.1 cytochrome C biogenesis protein [Lentibacillus jeotgali]
MTAASNLTIWLAFGAGILSFLSPCTLPIFPAYLSYITGMSVKELKENQDIRIRSKLLIHSVFFLLGVSTV
FLGLGVGISFLGQWIQGMLTGDSGLFIQRIAGIFIIGMGLFVAGLLNISSFMKEKRMQFARKPAGYLGTI
FVGVGFAAGWTPCIGPIFASILAVAASNPTQGTIYTTMYIIGFALPFLILTFFLGSTHLILRYSQKIMKA
GGAVMIFMGILLFTGQMTRISQVLLKLVEDTWLSNLG
>Afl1 gi|491028917|WP_004890605.1 cytochrome C biogenesis membrane protein, DsbD family [Anoxybacillus flavithermus]
MDIQLFVAFGAGVLSFISPCCLPLYPAFLSYITGVSVSDLKSDYALLQKRSLLHTLFFLLGFSFIFIAIG
FGTSILGRFFHTYQDLIRQIGAILMVFFGFVIIGIFKPTFLMTDRRLSFQQRPSGYIGSFLIGMAFAAGW
TPCTGSILVSVIALAATNPSLGVVYMTAYSLGFALPFLLLSFFIGKMGWIRKHHVKLMKVGGYVMIGMGV
VLFFDWMTKITIYMTNIFGGFTGF
>Cth1 gi|494769449|WP_007504857.1 cytochrome C biogenesis protein [Caldalkalibacillus thermarum]
MVDPTDITVWLALWAGVLSFISPCTLPLFPAYLSYITGISVQDLQQSKSPKIRAKVMSHSLFFLLGVSSV
FMALGFGASFVGELISGFLTGSSGLLIQKLSGIFIVLIGLFLIGFLKWDWLMQERRFQFATKPAGYLGTT
LVGMGFAAGWTPCIGPIFAAILILAANNPAQGLTYTSFYIVGFALPFMLLSFYISTSKWIMKYSTLIMKI
GGAMMIVMGILLYTGQLARLSSWILQLIDGTWFSRLG
>Pan1 gi|493885282|WP_006831436.1 cytochrome C biogenesis protein CcdA [Planococcus antarcticus]
MASDINLFLAFGAGFLSFISPCTLPLYPAFLSYITGMTMDEIKNDKKVMQRRGMFHTLFFLLGFSTIFIA
LGFSTSFFYEWFIRYDELIRQVGAIFIVLFGLMIVGVFSPKFLMQDRKFSFKNRPAGFLGTFVIGLAFAA
GWTPCTGPITAAIYALAAANPGSGVWYMLAYVLGFAIPFFVLSFFVARMGWLRKHNQKIMKIGGYVMIGV
GILLFFDGMTYLIRILSPFFGDFQGF
>Bbr1 gi|515114490|WP_016743533.1 cytochrome C biogenesis protein CcdA [Brevibacillus brevis]
MTGDITVFVAFAAGFLSFISPCCLPLYPSFLSYITGVTIDEVKKGRAVFRKEAFLHTFFFIVGFSIIFVA
LGLSTSWIGSLFTDQQDLIRQLGGILLAVIGFVMLGVFKMDWMMRSFKVDLKSRPLGYTGSILVGMTYAA
GWTPCVGPILSGIIVMGVSNPSSALAYTLAYTLGFAIPFFVMTFFISKVKAIVKYSDLFMKIGGAIMILF
GILLYTDKLTDITRVLIQMYGGFTGF
>Pgi1 gi|328544311|YP_004304420.1 cytochrome c biogenesis protein, transmembrane region [Polymorphum gilvum SL003B-26A1]
MLDVSFGAAFLAGLLSFISPCVLPIVPPYLCYLAGVSVDQFKGDTVEPGTGRRVLLSAIAFVLGFSAVFV
GLGATASVIGQSIARYFDTLAIVAGIIIIVMGLHFLGVFRIALLFREARVHVDRQPAGLAGAFVMGLAFA
FGWTPCVGPVLAAILFVAGSTDTVLRGSLLLATYSLGIGLPFILAAAFASRFLSWAARFRRHMGTVEKAM
GALLVLTGVLFVTGQMSAIAYWLLETFPIFSQIG
>Dto1 gi|408421088|YP_006762502.1 cytochrome c-type biogenesis protein CcdA [Desulfobacula toluolica Tol2]
MFAENITYPAALLAGLLSFFSPCILPLIPAYFSFITGLSLDELKENKRQTRQKVFLSTVFYVAGFSFIFI
LFGASASFLGGLASQYAWVVRYIGGGIILVFGLHLLGIINIKGFNFEKKIHVKEKPLHLMGTFVIGMAFG
AGWSPCIGPLLGSILIVAGNQETVLKGVFLLAVYSAGLAVPFLILSVFINSILEIMKRATKFIRVLNKIS
GILLIAIGLLLVFDKFRLFAIL
>Hmo1 gi|167630639|YP_001681138.1 cytochrome c assembly protein, ccda [Heliobacterium modesticaldum Ice1]
MDSVSLTVAFLAGIASFLSPCVLPLVPAYVTYLTGSVVAELPQGEAAKPNNPFWRAIAFVLGFSVVFIAL
GATATVIGKWLVQYQGGLRVTAGAIIVLFGLHLSGLLPIPGLYREVRLGGKPKTGGWLGAFLLGMAFAAG
WSPCVGPILSAIYIYAATGETLGQGLALLTAYSTGLAIPFLVTALSIARFDFWFRRMSRHLTKISMASGL
IMVAVGILILTDRLGRMSAYLDFLPNF
>Psp3 gi|516284263|WP_017687570.1 cytochrome C biogenesis protein [Paenibacillus sp. PAMC 26794]
MPDVNVWMAFVAGLVSFISPCCLPLYPSYLSYITGMTVQQLKDDRNQREVRFKTMTHTLAFILGFSAVFY
SLGLGAGLFGQFFNDNRELIRQLSAILIMLMGLFLLGVFKPQFLMKERKLDMKWKPAGYLGSFIFGIGFS
AGWSPCIGPILATIIAMAASEPTTWLALITGYTAGFAIPFFILAFFIGSTRWILRYSNVMMKVGGALMLF
LGVLLFTDQMTKITIWLQQITPDWMII
>Lfu1 gi|496822068|WP_009374095.1 cytochrome c-type biogenesis protein CcdA [Lysinibacillus fusiformis]
MLEQLNLILAFGAGLLSFVSPCSLPLYPAFLSYITGISFNELKEEKGILRRKSLIHTLLFLLGFSIIFMA
LGFSTSFIGKIFIQYKELLRQFGAIFMVFFGLVILGFFKFDILQSEKKISFKKRPKGYFGSVLIGMGFAA
GWTPCTGPILAGVIALGVSNPGQGMLYMLFYVLGFSIPFLIMSLFIGKMKFLQRKNGLFMKIGGAIMILM
GVLLYFDMMTKIIAFLTPIFGGFTGF
>Ksp1 gi|497973479|WP_010287635.1 cytochrome C biogenesis protein CcdA [Kurthia sp. JC30]
MTDLNYLFALLAGLLSFMSPCTLPLYPAFLSYITGVSANQLTREGIRQKQALLHTIFFLIGFSLIFIALG
FSTSFIRMWLTQYDELIRHLGGIAIVFFGLVIAGVCQPSFLMKTRKIELARRPIGYIGSGMIGFIFAAGW
TPCTGPILASILLLGSTQPSAAVGYMTVYVIGFAVPFIVMAFLLPKLSFLTRHLTRFMQIGGVIMVIVGV
LIFFDQMSKLNTLLTPFFGDFTGF
>Mex1 gi|240139175|YP_002963650.1 cytochrome biogenesis protein (CcdA, CdcA) [Methylobacterium extorquens AM1]
MAIDASSVGFVAAFAAGAVSFLSPCVLPLVPGYVSYVAGQSAAGGRDSLRTLGLSLCFVLGFTTVFVAFG
AGASALGFALLAHREALNLASGLLVILFGLFTAGLLRPAWLQRELRWHGDPPGRGPVAAYLLGTAFAFGW
TPCIGPVLGAILAVTASSASGKGVALLTVYSLGLGVPFVAAALFLSGFVARLRTLRWFGRALQVVGGGVM
VAMGLLMITDRMTAVAALILEAFPALGRIG
>Orf2 gi|496689009|WP_009330552.1 cytochrome C biogenesis protein [Bacillus]
MTDLNVFIALGAGFLSFVSPCCLPLYPAFLSYITGMSVGEIKEENAMLQRRSMLHTLFFLIGFSAIFIAI
GFGTTLLGQFFQQYQDLIRQIGAIFVFIFGLLIVGIIKPEFLMKERRFEFKNRPSGLFGSVLIGMAFAAG
WTPCTGPILGAVWSLAVTNPNSAMVYMFAYILGFAIPFFVLSFFIGKMQWIRRNSAKIMKIGGVLMMIMG
VVLFFDWMTKIIIFLSPFFGGFRGF
>Baz1 gi|489424724|WP_003330410.1 cytochrome c biogenesis protein transmembrane protein [Bacillus azotoformans]
MADVNVFLAFGAGFLSFISPCCLPLYPAFLSYITGVSVTELKEENAMMQRRTMLHTIFFLIGFSSIFIML
GMSTSFIGKFFMQYNDLIRQIGAILIVFFGFVIVGVLKPDFLMKDRKIAFKNRPTGFIGSILIGMGFAAG
WTPCTGPILAAVIALSVSNPGSGMLYMIAYTLGFAIPFFILSFFIGRMQWIKRNSVKIIQIGGYVMIVMG
IFLFFDWMTKITTYLIGIFGGFTGF
>Sne1 gi|497174488|WP_009496714.1 cytochrome C biogenesis protein CcdA [Sporosarcina newyorkensis]
MGTDVNIFFAFGAGFLSFISPCVLPLYPAFISYITGMSLDDLGDKSKGMNRTGILHTLFFLLGFSVVFVF
LGFSTSFIGAIFLQYQDLIRQIGAIFIVLFGLMTIGLFKPEFLMKEKKLQFKNRPAGYLGTALIGLAFSA
GWQPCMGPIIGAIIYLAATNPASSMLYMMLYVLGFAIPFFFLSFFITRIGWIRKHSMKITKAGGYLMIAF
GILLFFNGMVYLTSLLSPIFGDFQGF
>Mme1 gi|516726050|WP_018067710.1 cytochrome C biogenesis protein [Martelella mediterranea]
MSIGDISLLSALLAGALSFLSPCVLPLVPPYLCYMAGISVDQLKGGGEAKPASQWAVLLPAFFFTLGFAT
IFVALGAGASTIGQLLRQYMDILSKVGGVIIILMGLHFLGVLRIPILAREARFHGGGKPASVTGAYIMGL
AFAFGWTPCIGPVLGAILAVAATKATVSNGAILLAVYSLGLAVPFWIAAYFSGAFMRFLTRFRKHLGAVE
KIMGVLLILTGVAFLFGFIADMAIWFQQTFPVLSRIG
>Bsp1 gi|516337650|WP_017727683.1 cytochrome C biogenesis protein [Bacillus sp. L1(2012)]
MTDLTFLLAFGAGLLSFVSPCNLPLYPAFVSYITGLSVDELKEKGRFMPPRATLHTVIFIFGFSTIFIVL
GMSTSLIGETFVQYNNLIRQIGAILIVLFGLVTMGALQPSFLMKNHQFSVSKKPTGFIGTYVIGLAFAAG
WTPCVGPILSSVMALSLSNPGSGMLYMGAYSVGFAIPFFFLTFFIGKFNGLKKHMHKIMKIGGAMMIIFG
IFLFFDWMAFISSYLINNVFNGFMGF
>Rpa1 gi|115525086|YP_781997.1 cytochrome c biogenesis protein, transmembrane region [Rhodopseudomonas palustris BisA53]
MISNISFAGALGAGVLSFLSPCVLPLVPPYLCFLAGVSLDDLAAREGQSGGRPNGRVVASAVAFVLGFST
VFVALGASASALGKAVTAHFDTLGIIAGVAIVIMGLHFLGVFRIGLLFREVRFQNLRKGAGYLGAYVIGL
AFAFGWTPCVGPVLATILMVAGIEGSAAHGAMLLGAYSLGIGLPFLLASLFSGQFIALMARMRAHMGLVE
KLMGSALVLTGVLFLSGAMPKIAGWLLQTFPAFSSIG
>Bli1 gi|52078813|YP_077604.1 hypothetical protein BL01701 [Bacillus licheniformis DSM 13 = ATCC 14580]
MAALWLAFGGGFLSFISPCCLPLYPSFISYITGISVGDLKNRHAKHIKQSVMIHAAAFLAGFSVIFYILG
FSASSVGLLFLQYHNLIRMLGGIFFVVMGLFLLGVFRPAFMMKERRFSIRKGKIGLLNSMLVGMIFAAGW
TPCIGPIFGTIAYANFQNPDFGSAFMMITAYSLGFAIPFLLMAFFIGNIRPLMKYSNMLMKIGGALMIVI
GILLYTDNMIWINIWYSNLTNLF
>Pgi2 gi|518362499|WP_019532706.1 cytochrome C biogenesis protein [Paenibacillus ginsengihumi]
MELNVWIALWAGFASFISPCCLPLYPSYLSYITGISVSQLKNPGADANIRIRTVSHTLFFILGFSVIFYS
LGLSAGLISNLFVDYRELLRQIAAILILVMGLFLLGIFQPQFLMKERKLQLKWKPAGYLGSLLIGMGFAA
GWSPCIGPILTAMLALATTEPGSWTKLITAYSLGFAIPFFALAFFIGSTKWILRYSGKIMKVGGALMVVV
AVLLYTDQMTRITMWLLSITPEWMKV
>Sne2 gi|497452248|WP_009766446.1 cytochrome C biogenesis protein [Sporosarcina newyorkensis]
MDDMGGIETDTVLIVGMLLAVGAGALSFLSPCVLPIFPAYLSYITGISVKELQGNQTIKIRRKLISHSLV
FLLGVSLVFISLGAGASFFGQWISELLRGDSGLFIQRIAGIFIIVMGLFIGGWVNITGLMKERRIQSSRR
PTGYIGTFFIGLGFAAGWTPCIGPIFGSILMLAASNPSQGIFYTIMYVIGFALPFLILTFFLGSTKWIVR
RSEIIMKVGAVIMILMGIVLFFGLMPLITGWLLDLVDGTWLSNLG
>Orf3 gi|544919316|WP_021328792.1 Cytochrome c biogenesis protein, transmembrane region [candidate division ZIXI]
MFQENVTLIAAFGAGIISFVSPCVLPIVPGYLSFISGATFEELVSRSRAEVLRKVIINTLFFILGFTLIF
VLLGATASSLGQFISSKRNWFNWIAGAIIIVFGLHLLGVFRIKWLNYEKRFQAQTKPIGIFGSFVVGLAF
AFGWSPCIGPILSGILLLAANQDTVSKGMILLGVYSLGIGIPFLITGIGFNYFLGFSKWLKKHFRTIEIV
SGAFLIAMGVLIFTGSIGVLSRFLAKYFPWLNLG
>Dph1 gi|494023260|WP_006965513.1 cytochrome c-type biogenesis protein CcdA [Desulfotignum phosphitoxidans]
MFTETVTFPAAFIAGLLSFLSPCILPLIPAYFSFITGLSLDELTQGRQETRKKVILSTLAYVAGFSLVFI
LMGASASFLGAAFTRYAYIVQYVGGAIILIFGLHLLGVINIKALAFEKRIHMKQKPVHLAGTFVIGMAFG
AGWSPCIGPLLGSILIVAGNQDTVAKGIWLLAVYSAGLALPFILMSFFITSLVETMKKATRFIPIINKVA
GGLLVVMGLLLIFDKFHLLTLV
>Vha1 gi|518206117|WP_019376325.1 cytochrome C biogenesis protein [Virgibacillus halodenitrificans]
MTSAADLTIWLAFGAGLLSFLSPCTLPIFPAYLSYITGMSVKEMQDKPSMKIRSKLLIHSVFFLLGVSLI
FIGLGIGVSFLGQWIQGLLAGQSGLFIQRIAGIFIIIMGLFVAGWINITSFMKEKRFRFTNKPVGYLGTV
FVGMGFAAGWTPCIGPIFASILVVAASNPGQGGLYTLMYVIGFAVPFLVLTFFLGSTRWIVRYSDKIMKV
GGIVMILMGVLLFTGQMPRISAFLLKLVQDTWLTKLG
>Bal1 gi|489415779|WP_003321612.1 cytochrome C biogenesis protein [Bacillus alcalophilus]
MADLTILLAFGAGVLSFISPCNLPLYPAFLSYITGMTVDEMKKKGRFLPPRAMLHTFIFILGFSTIFVVL
GMSTTLVGDLFLKYNNLIRQLGAIFIILFGLVTLGVIRPSFLMKNHQFQFSNKPSGYIGTYVIGIAFAAG
WTPCIGPILASVITLSMTNPGSGMLYMSAYSIGFAIPFFLMTFFIGRMNWIKKYTNLIMKFSGILMIIFG
VFLYFDWMTRITSYLVNNIFNGFMGF
>Ama1 gi|496501266|WP_009209549.1 cytochrome C biogenesis protein [Aurantimonas manganoxydans]
MFAELSYPTAVFAGALSFLSPCVLPLVPPYLCYMAGVSADELRAGRQMETTSYGRLIATSVTFVLGFSTV
FIMLGAGASTIGQLLRQNLDWLGMVAGVAIIVMGLNFLGVFRLSFLSREARISAPDKPRSVLGAYLMGLA
FAFGWTPCIGPVLGAILGLAGAKSTVGEGALMLGFYSAGLGIPFILAAAFSGAFFRWMHGFRAHLATVEK
AMGGLLVVTGLLFLTGGMQTMSFWLLETFPALQTIG
>Zra1 gi|518383561|WP_019553768.1 hypothetical protein [Zymophilus raffinosivorans]
MEIGNMTIMAVFLGGFLSFLSPCVLPLLPTFSAILAGSIADETDKPRNIYINTLCFLIGFTLVFIAMGAT
ASFVGQWFFDYQPVLKKVGAVMIIFMGVFLSGLIKFTPMQREYRPFLKQTFRGPFGSFLLGMAFTIGWTP
CTGPILATILLYAGGTNTVGMGSFLLLVYAMGFSIPFFLLAVVLRKYIFCIRNIYEWLPKIQKIAGYMLI
FIGIFIWMDWIEKGLGMFLSIF
>Bma1 gi|494376368|WP_007201069.1 cytochrome C biogenesis protein [Bacillus macauensis]
MDLNIWLAFAAGLLSFISPCCLPLYPAFLSYITGISVRDLKEEKGMLKRQAMIHTACFLLGFSIIFIVLG
LSSSFIGQFFVQFKDGLRQIGAIIIVVFGLIILGVFKPSFLMKDHKLTFRNRPTGYLGSILIGIGFSAGW
TPCTGPILAGVIALAVTHPGAGMLYMFFYVLGFAVPFLCLSFFLDKLSYIKRFNVQIMKSGGVLMVSMGV
ILYFDWMTKVTSYLVNRVFGGFQGF
>Orf4 gi|496686681|WP_009328224.1 cytochrome C biogenesis protein CcdA [Bacillus]
MADINYILAFGAGFLSFISPCCLPLYPAFLSYITGVSMSEIHSDKLMFQKRSLVHTVFFLIGFSMIFVAL
GYSTSLVGSFFKDYHQLIRQLGAVFIIFFGFVTLGVFKPEFLMKERRLQFKNRPGGLLGSIGIGMAFAAG
WTPCTGPILAAVIALAGTNPMSAVPYMVLYALGFSLPFLLLSFFITKMKWLRKHQLIIMKIGGVAMIVVG
ILLFFDWMTKIIIVLSSLFGDFRGF
>Fpe1 gi|492798500|WP_005967283.1 hypothetical protein [Fusobacterium periodonticum]
FTQEVAYSTAYLAGIASFFSPCIFPIIPVYISILSNGEKKSVSKTLAFVLGLSVTYIVLGFGAGFIGELF
LNSKVRVIGGILVVILGLFQMDILKLKFLEKTKVMNYEGEEQSLFSTFLLGLTFSLGWTPCVGPILASIL
ILAGSSGDTGNSVMLMVLYLLGMATPFVIFSLASKTLFKKMSFIKKHLPLIKKIGGFLIIVMGFLLIFDK
LNIFLTV
>Lfe1 gi|251771473|EES52050.1 cytochrome c biogenesis protein [Leptospirillum ferrodiazotrophum]
MSHQPISWTLAFLAGLVSFVSPCVLPIVPSYVSYITGLSFEELTGRSQSLSRGVILRESLRHALVFSLGF
STLFIGFGASASFLGELLLTYQDVIRKVGAILIIFFGLFIAGWLKIPFLNREVHLPFLGKKATLSGSFLV
GIGFAAGWTPCVGPILGAILFYAGSQGTVAKGVVLLSFYSLGLAIPFILASVLFNLFLGSMRSLNRFMPL
LTRLSGGFLVVMGVLIFSNAFTIISAFLTQHHIGWTPNL
>Aha1 gi|515754563|WP_017187163.1 hypothetical protein [Alkalibacillus haloalkaliphilus]
MAEVNILLAFGAGFLSFISPCVLPLYPVFLSYITGMSVEELKNDKAILRKRAMLHTLFFLIGFSSIFIML
GFTASFIGGTLYAYSDLIRQVGAVLIVFFGLMMIGFFNFDFLMKERKVTLKNRPAGYLGTLFIGAAFSMS
WTPCTGPILMAIIGLAATNPESGVIMMTAYSLGFSIPFFVMSFFIGKMDWIKRNSQKIVKIGGYVLIVLG
IALFFDLLRIFTAYLANFFGFYGF
>Bce2 gi|507046789|WP_016117825.1 cytochrome c-type biogenesis protein ccdA [Bacillus cereus]
MTDITIWLAFGAGVLSFISPCSLPLYPAFVSYITGMSVSGVQQGNTFRQKKALLHTIFFLIGFSTIFVAI
GFGASFIGRFFTDYQDLIRQLGALLIIVFGLVILGVFSPNFLMKDKKFTFQHKPSGYIGSVLIGVSFAAG
WTPCTGPILVSVIALAATNPESAIVYMLLYVLGFSVPFFTMSFFIGKLKWIKTHNVIFMKTGGSLMVLMG
VLLFFDWLTKIISLFTSLTGGFTGF
>Bma2 gi|517985358|WP_019155566.1 cytochrome C biogenesis protein [Bacillus massiliosenegalensis]
MNVIGADTVIIVGMLLAMSAGALSFLSPCVLPIFPAYLSYITGISVKELHEKQNTKIRGKLLSHSIVFLL
GVSLVFISLGASASFFGEWIQTILNGETGLFIQRIAGIFLIVMGLFVAGWLNISLLMKERRFQFARKPSG
YLGTFFVGLGFAAGWTPCIGPIFGSILLLAASNPAQGMIYTMMYIIGFALPYLILTFFLGSTKWIVRKSS
LIMKMGGLIMILMGLVLFLGLMPRITGFLLDIVEGTWLSKLG
>Gme1 gi|404496244|YP_006720350.1 cytochrome c biogenesis protein CcdA [Geobacter metallireducens GS-15]
MDFGSDITVWIAFSAGFLSFFSPCVLPLIPSYMTYITGLSFGQLQEAHPGAKVRLVVLAHSVVFVLGFSV
VFVAMGALAGAASSTFQTVMKDGLVWLQRAGGLLIFMFGVHMSGLFHFGLLLGDKRVQIQNKPGGLAGTF
LVGIAFAAGWTPCIGPILGAILAMAAGTSGSTATSMLLLGSYAAGLGIPFVISGLLFHGFLDIFKRFKSH
IRKMEFFTGLLLMSVGILLFFGLFNNLTTLLYQWLPMGA
>Sth1 gi|51892870|YP_075561.1 cytochrome C biogenesis protein [Symbiobacterium thermophilum IAM 14863]
MASPNLFLAFGAGVLSFVSPCVLPIYPSFLSYLTGVSVDQLSEGSRAVRAHVLKHSLAFFAGFSVIYVAL
GLTASALGSFFYSSRSWLPVVGGIFIALMGLSMMGILRVPFLMRDTRRQLASRPEGYLGSALIGLTFAAG
WTPCIGPILGAVLALAATSPGYGGLLLLAYSVGFALPFIGMAYALGSVRSLARHSVAIQRVGGAVMVFMG
ILLATGGLERISAWLLEITGFTGF
>Gla1 gi|517763812|WP_018934020.1 hypothetical protein [Gracilibacillus lacisalsi]
MTNLNEVNIFIAFGAGFLSFISPCVLPLYPAFLSYITGMSVNDIKEEKAMFNYKSILHTLFFLLGFSSIF
ILLGFATSFIGEFLNYWENLIRQIGAILIVLFGLIIIGALNFDFLMKEKKVHFKNRPAGFVGSFIIGMAF
SLGWTPCTGPILMAVISLAATNTELGILLMTAYSLGFSIPFFILAFFIGKMKWIKRNSQKLVKIGGYVMI
FMGFFLFFDLMTKLTSFLAGFFNFQGF
>Sov1 gi|544738390|WP_021167289.1 cytochrome c-type biogenesis protein CcdA [Sporomusa ovata]
MDYNLTIITVFGAGVVSFLSPCVLPMLPTYTALLAGTGKQLNSSTNRWNFIVNALSFLCGFTLIFVAMGA
TASYIGELFINYQEVIRKVGAAFMVLMGLQVLGVVKLPGLEREYRLPLQGTFTGPCGAFLLGLAFTAGWT
PCTGPILATVLMYAGSTATVLQGAFLLFIYAMGFCLPFLALAIVINRYMNQIKGLYKWLPLIQQIAGAVL
VMAGMLIYFDLMQKVLGLFSGLFY
>Lje2 gi|498216562|WP_010530718.1 cytochrome C biogenesis protein [Lentibacillus jeotgali]
MSEEINVFIAFGAGFLSFISPCVLPLYPVFLSYITGMSVNELTNENKMLTKQSLMHTVFFLVGFSLVFIM
LGFGSSFVAGFLESNRDIIRQIGAILIVFFGLVIVGVFNFEFLMKDRKITFKNRPAGFFGSFVIGLAFSL
GWTPCMGPILVIVISLAATNPDLGMVMMISYILGFSIPFLVLSFFIGKLSWIKRNSSKIVKIGGYIMIFM
GIALYFDWMTDLTAFLAGLFGFSGF
>Dpe1 gi|429218370|YP_007180014.1 cytochrome c biogenesis protein [Deinococcus peraridilitoris DSM 19664]
MISSPSFLFAFGAGLLSFLSPCVLPLLPAYLGFLTGMSRGELSERAARRPALKHALAFLAGFGVVFLALG
ALVESASIILTTYGTPVRVLGGVIVLLLGLVTLGALRAPWLKMERRTHLARKPAGYLGSALVGLAFAAGW
TPCMGPILAGVLFVAAQQPGLGVPLLLTYALGFSVPFLLGALFLERIRLLGRFTPTLERVGGVMMVVAGV
LLLTNGFAVMSQYLVNVLGFQGF
>Sle1 gi|515566760|WP_016999595.1 hypothetical protein [Staphylococcus lentus]
MELTVFVAFGAGILSFVSPCVLPIYPAFVSYITGMSYDDLKNKGLSRNAILHTIIFLLGFSLIYMILGMG
IGYISGLFINYQTLIRQVGAIIIIVFGLIILGVFQPQFLMKDRKINFKAKPSGFIGTFLIGMAFAAGWTP
CNGPIIAAIGTLAATNSSQAMLYMLLYVLGFSIPFFVLTFFITKLQIIRKYNVAIMKFGGIIMIIMGILL
FFDLLTDITIFFQSLGLE
>Orf5 gi|489291633|WP_003199170.1 cytochrome C biogenesis protein [Bacillus]
MQDINIFLAFGAGFLSFISPCCLPLYPAFLSYITGMSVSELKEENAMLRKRSMIHTAFFLLGFSIVFIAI
GFGTSFIGSFFQDYKDLIRQLGALFIIVFGLVIVGVFKPKFLMQDRKFTFKSRPSGYIGSILIGLAFAAG
WTPCTGPILVAVIGLATTNPESAMLYMIAYILGFAIPFFILSFFITKMSWIKRHSGTFVKVGGYIMIVMG
IFLYFNWMTKIIAYFSSLFGGFTGF
>Mex2 gi|240139136|YP_002963611.1 sulfur oxidation V protein, cytochrome c-type biogenesis protein [Methylobacterium extorquens AM1]
MFEGVSAVTADVGILTAFGAGLLSFLSPCILPLVPPYLCFLAGVSLQELVERPDRSLARRAVLRALAFVL
GFSTVFVALGASASAAGQLLADHVGVLSRVAGIVIAALGLHLIGVFRWMPLLRDVRVQVEARPQGVAGAF
LVGLAFAFGWTPCVGPVLASILLLAGGEDEVARGAWLLAAYAAGIGLPFVAAAFFTGPFLRLAGRFRRHL
RTVEATMGLALVATGLVIFGGWMPLVGAWLTDAVPVLGRIG
>Bsp2 gi|518073346|WP_019243554.1 hypothetical protein [Bacillus sp. AP8]
MEDIGVFFALAAGVLSFFSPCVFPLLPAYITHLTGGKIENAKIDVNKSKLYIRSFGFIIGFSLIFTVMGA
SASFLGKVFLDYRMIIMQIAGFLIIIFGLQMAGLLKLNFLMKEKRFHTEKKTKGIFSSILLGMAFASGWT
PCVGLALSSILLLASSTDTLYQGMFLLIAYSVGMAIPFLIISIALSYSLKTLRRINKYLGKLSFINGMIM
ILLGFLVLSGQMQKISAWLSSFNLFW
>Orf6 gi|490536695|WP_004401854.1 Cytochrome c biogenesis protein [Thermoanaerobacter]
MPIYTAFLAGIVSFLSPCVLPLIPAYVSYIFGNKKNNLINLFLFVLGFSIVFVLMGATASQLGKLFLAYK
DIFRKVSGIIIVLFGLQMTGIFRPLFLNKEVKLINMEKVQTGYIGSLVLGITFAAGWTPCVGPILASILL
YAGSVSTLSVGVILLFAYSMGLGIPFIVTALLIDKFKSMYKRINKILPYIEVISGVILIIFGVLLYFNML
IKISGYFY
>Acl1 gi|488800044|WP_002712450.1 hypothetical protein [Afipia clevelandensis]
MIQDVSIPAALAAGIISFLSPCVLPLVPPYLIYLTGATIEHVANDEEPRASKRAVMLSALVFVLGFSTVF
VALGASASLIGGFIRAWSAQLSIIAGIAIILMGLHFLGLTRIGFLMREGRLPIPKPVGLWGAYVMGLAFA
FGWTPCIGPILAAILSVAASETTVAKGAGLLAVYSAGLGIPFLIAAFMVERFSAVLARMKKHLATVERVM
GVLMVLVGIGFLTGAISDVSIWLLETFPALQNFG
>Rce1 gi|494063677|WP_007005755.1 cytochrome C biogenesis protein [Roseomonas cervicalis]
MTIDLTLFGLVLAFGGGLVSFLSPCVLPLVPGYVAWVAGTDLATARAERWRALRLSAFFVLGFGLVFVLL
GLGATAIGGLLRRWSNELTIVAGLLIAAMGLVQMGLLRAAPLMRDLRFRPPGEGGGPVSATLIGVAFGFG
WTPCIGPVLAGVLTAAALTPGAGVGLLAAYALGLGVPFLLAAFYLPAAMARARRLGRLGRVLQVASGVIM
LAAGLAIATGEMTRLAIWILEAFPWLARLG
>Dde1 gi|226358062|YP_002787801.1 Cytochrome C biogenesis protein transmembrane region (DsbD-like) (CcdA) [Deinococcus deserti VCD115]
MTDSPGFLFAFGAGLLSFLSPCVLPMLPAYLGFLTGMSRGELAGPQARRLALSHAVAFLAGFSVVFLALG
ALVESAAVVLTTYGTPVRVIGGAMVLMMGLFTLGVLRVNALYLERRVQLKSKPAGYLGSAVVGLAFAAGW
TPCMGPILAGVLFMAAQQPALGVPLLLTYALGFSVPFLLGALFLERVRALHRFTPRLERAGGALMVVAGI
LLITNGFAWISRSLVNVVGFQGF
>Mpa1 gi|515487883|WP_016921151.1 cytochrome C biogenesis protein [Methylocystis parvus]
MAADVTFPAAAAAGLLSFLSPCVLPLVPPYLTYLAGVSMEDLEIETRSRARRDVLFSAVLFVLGFTTVFV
ALGATASAFGAVIRANLQILSWIAGGVIILMGLHFIGVLKVELLYREKRAEISKPMGLFGSYVMGLAFAF
GWTPCIGPILAAILAVAGTQDTVARGAALLATYSLGLGLPFIGAGFALGRFLAFVARFRKHFGKVEKIVG
VLLIVTGVAFLTGGVQEMSFWLLEMFPGLATLG
>Psp4 gi|546572949|WP_021878227.1 Cytochrome c-type biogenesis protein CcdA [Paenibacillus sp. P22]
MVQTMSSVNIGLAFAAGIASFVSPCCLPLYPSYLSYITGISVTELKSDNPGREVRRRTMSHTLFFILGFS
LVYYTLGYGTNRFAEVFADYQDLIRQLSAILIMLMGLFLIGLFQPKALMRDFKMPVKLRSGYLGSFIFGI
GFSAGWSPCVGPILAAILALAASDPGTWFGLTTAYALGFAIPFFVLAFFIGSTRWIVRYSSVLMKIGGAL
MLVMGVLLFTNKMSVITIYLNGITPEWLRF
>Bps1 gi|288556655|YP_003428590.1 cytochrome c-type biogenesis protein CcdA [Bacillus pseudofirmus OF4]
MEEITIYLAFAAGVLAFLSPCTLPLYPSFISYITGVSVHELKTNKKLWKITLAHSSLFCLGFSIIYYVLG
FSASLLGRLFIENQMLIQQLGGIFLVLVGLFLAGVIEPKLLMSEWRIKYRPKKVSYINTFLIGLIFSAGW
TACIGPIFSAIMYSSVANPAGAFINVTAFSLGFSVPFIAMGFAIGKVLFLTKYSAMLMKIGGVIMIILGV
TIFFNKMYYVNIWGNQIQQFFGGLF
>Cla1 gi|517834329|WP_019004537.1 cytochrome C biogenesis protein [Cohnella laeviribosi]
MNELNIGIAFMGGLASFISPCCLPLYPSYLSYITGISVTQLKTDSSREVRMKTMAHTFFFILGFSLVFFT
LSYTANAFAAAFREYQDLIRQISAILIILMGLFLMGIFQPQLLLKERKLDVSWRPAGYVGSFIFGIGFSA
GWSPCVGPILSSILLLAGSQPGTWLQMTAAYSLGFGVPFFVLAFFIGSTKWILRYSARLMKIGGALMIVM
GVLLFTDRMTYITIWLNSITPEWLKF
>Bne1 gi|510832936|WP_016204863.1 cytochrome c-type biogenesis protein CcdA [Bacillus nealsonii]
MVDINLFIALGAGFLSFISPCCLPLYPAYLSYITGMSIGQLEEDRLFKNNSFIHTILFLLGFSIIFIALG
FGSTYIGTYFKSYHEEIRKIGSITIVFFGLIISGVLKPKWLMKEYRFSFKSRPTGYLGSLLIGLSFAAGW
TPCNGPILATVLSLASLHPETSLLYLGGYILGFALPFILLSFFISHLNKLKKYSVHFMKFGGYCMIAMGF
LLYIDGMKWFTRVISPIFGDFQGF
>Bam1 gi|154686206|YP_001421367.1 hypothetical protein RBAM_017730 [Bacillus amyloliquefaciens FZB42]
MSFNYFLTFGAGFLSFISPCCLPLYPAFLSYITGVSMDEVKTEKVMLQKRGLVHTLCFLLGFSVIFIALG
YGTSFIGSFFTQYHEAIRQFGAIMLILFGLVTAGVFQPKFMMKERRIHFKRRPEGFIGSVLIGLAFAAGW
SPCSGPILGAVFSLANTNPSSAVPYMFLYVLGFAIPFLVLSFFITRMNWIRKHQLLIMKIGGILMILIGV
MLFFNWMSYILIVLSNLFGGFTGL
>Hde1 gi|488576527|YP_007914174.1 cytochrome C biogenesis protein transmembrane region [Hyphomicrobium denitrificans 1NES1]
MRRLRAEGSSCAEGARKWIDRMLADAHIYIGVALAGLASFLSPCVLPLVPPYLGYIGGTTLDQLTGEDAV
DRRVWGRVVISSLFFVLGFTTVFVALGAGASTIGQVLLAYRASLGTIAGIVIVLFGLHFLGVFRIPLVYS
EARYSHAAEEASFVSAYIMGLAFAFGWTPCIGPVLATVLTLAASETSLWAGVKLLFAYSLGLGVPFVLAA
IAIRPFLGFMKRFKKHFTTLEKLMGLLLIAMGLLFIFGAQNWFSQWMIENFPGLTKIESLVTPADLGNQI
LQKGTP
>Orf7 gi|494763930|WP_007499338.1 cytochrome c-type biogenesis protein [Bacillus]
MSDLNYFLAFGAGFLSFISPCCLPLYPAFLSYITGVSIDEVKSEKVMLRRRSLLHTLFFLIGFSLIFIAI
GFGTSFVGKFFIEYQDAIRQIGAILIILFGFMILGVFQPSFLMGEKRLQFKNRPAGFFGSILIGMGFAAG
WTPCTGPILSAVITLASNKPESAVTYMIAYVLGFAIPFFVLSFFITKMAWIRKRQQLIMKTGGIIMIVVG
ILLFFDLLTWIIIMFSSLFGGFTGF
>Pel1 gi|498183371|WP_010497527.1 cytochrome C biogenesis protein [Paenibacillus elgii]
MELNIWIALWAGFVSFISPCCLPLYPSYLSYITGVSVGKLKDEQSAKEVRFKLITHTLSFILGFSIIFYT
LGLGANVIANAFLDYRDLLRQISAIMIFVMGLFLLGIFQPQWLMRERKLQIKSKPAGYLGSLLIGIGFAA
GWSPCIGPILSAMLMLAATEPNSWLPLISAYSLGFAIPFFILAFFIGSTKWILKYSATMMKVGGGVMLVV
AVLLYTDQMTRITIWLQGITPSWIG
>Dku1 gi|333980368|YP_004518313.1 cytochrome c biogenesis protein transmembrane region [Desulfotomaculum kuznetsovii DSM 6115]
MPEVNVSLGAAFLAGLVSFLSPCVLPLIPTYMAYLTGVSVTDLTAPGTARLRLLLLANALLFVTGFSLVF
VALGLSASALGKLLLRHQNLLRQVSGVLIILFGLHMAGLLRLNWLMREKRVHFVPQRASWINSLVMGMAF
SAGWVPCVSPILASILLLAGQSESLIQGTYLLVTYALGLALPFLIAALGLGHMVQALRRHASLLPLVTRV
GGWLMVGVGLLVLTNSFARLSGYFPFTL
>Lal1 gi|495467522|WP_008192212.1 cytochrome C biogenesis protein [Labrenzia alexandrii]
MIQDVTIIGALLAGVLSFVSPCVLPLVPPYLGYLAGVSLDQLTGEDDTDEAASRRVFFSALVFVLGFSTV
FVLLGATASFLGQFIRMYLDYLGYIAGAAIIVMGLHFLGVFKIGFLYKEARVHVDQKPAGPMGAYVIGLA
FGFGWTPCVGPILAAILFVAGAKDTVLQGTVLLAAYALGLGIPFLIAALFARPFLRFMKRFRKHMGTVEK
AMGGVLVLTGIMFLTGQMAVFSYWLLETFPAFQYIG
>Cul1 gi|491755550|WP_005586217.1 Cytochrome c-type biogenesis protein CcdA [Clostridium ultunense]
MSEVTVWLAFSAGIISFLSPCVLPLYPSFLSYISGVSVADLKEGDKTGIRKQVLLHTLFFVTGLSLIYVM
MGFGASLIGDLFQTYNGLIRQIGAIFIIMMGLVLIGWLKFDFLMREHRLEIRNKPAGYLGSFFIGFSFAA
GWTPCIGPILGSILALGATQPDLALYYTLFYSIGFSIPFILLAFFIGTTRAILKYSNLIAKVGGGLMILM
GILLFTDQMSKITIFLTKIFGTSWF
>Bsp3 gi|497879317|WP_010193473.1 cytochrome C biogenesis protein [Bacillus sp. m3-13]
MSGDLTLFLAFGAGVLSFISPCTLPIYPAFLSYITGVSVGELKEEKGMLQKRSILHTLFFLVGFSLIFIA
LGFSTTFLGRFFLQYQDLIRQVGAILIIFFGLVILGVFQPKFLMQDKKFAFKNRPSGYIGTVLIGMAFAA
GWTPCSGPILGAVIAMSINNPSSGMYYMLAYVLGFAIPFFILSFFIGKMGWIKRNHTLIMKIGGYAMIIL
GVMLFFNWMTKIIIWLTAITGGFQGF
>Glo1 gi|189425334|YP_001952511.1 cytochrome c biogenesis protein transmembrane protein [Geobacter lovleyi SZ]
METQQITYIGAFVAGLLSFLSPCVLPLIPSYITYITGLSFSDLDAEHPTHVVRRKTMLHSLAFVSGFTVV
FVLLGASATYIGSFLQQHMELVRKLGGILIIVFGIHVTGLVPLKWLLGEKRVSLKHKPAGFLGSFLVGLA
FAAGWTPCIGPILASILMIAATEEKVAHGIVLLLLYSIGLGIPFLLSSLALHRFITVFNRFKKHIRLFEI
ITGFFLIIVGVLIFTNWLSVLSGYVNLLFMKN
>Msp1 gi|497165523|WP_009494120.1 cytochrome C biogenesis protein [Microvirga sp. WSM3557]
MLSVSYPAAALGGLISFLSPCVLPLVPPYLSFLAGTTFDRLSAGDDRAVRQRAILAALLFVAGFSTVFVL
LGATASALGQVIRQYLDVLSTVAGIAIIVMGLHFLGLFRIGLFYREARFQVTRPVGLWGAYVMGLAFAFG
WTPCIGPVLAAILTVAGSEDSVSYGALLLAAYSAGLGIPFLLAAFAMKPFVALLKRMRSRFALIEKVMGV
LLVLTGIAFLTGWIGNMSFWLLETFPALGTLG
>Dre1 gi|134299390|YP_001112886.1 cytochrome c biogenesis protein, transmembrane region [Desulfotomaculum reducens MI-1]
MSSIPLYLAFGAGIVSFLSPCILPLVPGYLSYLAGVSVTADSTEINRRQLISRALLFNLGFILVFISLGV
TGSYLGKVLLTYKPVLTKIGGIFIFLMGLHMTGILKWSTLYRTYKFHNNSPVTGPLGALLLGVTFAAGWT
PCVGPVLGSILVYAGMSGTVSKGVLLLGVYSLGLAIPFMLAAISLSWTVKYLPRISKYLPYISLVSGIVL
MIVGGLLFFDIFSRLSAYLTF
>Mma1 gi|117923561|YP_864178.1 cytochrome C biogenesis protein, transmembrane region [Magnetococcus marinus MC-1]
MPDVTLLTAFGAGFLSFISPCVLPLVPAYLSYMSGISVDEMKAAGAQGNHKVAMHAALHSLAFVLGFSLV
FVGLGATASALGQLMFDYMEYLSKIGGVLIVIFGLHFMGLFRISFLNFEARFNPDRKPPGMWGAFFIGLA
FAFGWTPCVGPILAGILALSAGQDTVHEGIVLLVAYSAGLGLPFILAGLAINRFLVFFKKVRQHMHKVEI
VAGGLLVIIGVLIFFGNMTVISSLLLQIFPGLGELG
>Psp5 gi|251799993|YP_003014724.1 cytochrome C biogenesis protein transmembrane region [Paenibacillus sp. JDR-2]
MDILLAFSAGLLSFLSPCVLPLIPVYLSYIAGTSATDLKNSPNKLTVISQTVLFILGFSILFVLLGISVS
TVSRLLSEHMRLVQQIGGALIVVFGLHMTGLLRIKLLYSEKRYLPSGSPGKKAGALVLGMAFAVGWTPCI
GPILSSILIYAGSMATLGKGVLLLSMYALGLAVPFLLSAVLIDNLTAYLRKVTKHLPKISVASGVVMMLM
GVLVFTNQLEVFSKYAGLIQL
>Cba1 gi|493357503|WP_006314038.1 Cytochrome c-type biogenesis protein CcdA (DsbD -like protein) [Clostridiaceae bacterium L21-TH-D2]
MQDTSIPIAFAAGFLTYFSPCILPLIPAYITYITGTTLEEELQDKKLFALSRTLGFVLGFTIIFMIFGIL
AGFVGQAFIRYRNVLTKIGGIIIVLFGLNMVGLLKLEFLNKQRNVRSPKEVKNWFSSILMGMAFAAGWTP
CIGPVLGTILIYVGTTATVSKGIILLLAYSIGLAIPFLLTALLINQFSKFLMKSEKVLPYIVKISGVVII
VVGVLIVFNKLNFLAYF
>Dac1 gi|492845840|WP_005999794.1 cytochrome C biogenesis protein [Desulfuromonas acetoxidans]
MLNEAANIPTFSVAFSAGLLSFFSPCVLPLIPSFITYITGISFGELKQDHPSSKIRWQVASHSLAFVLGF
STVFILLGIIAGSLNQAMQDWLIWLQRGGGLMIFLFGIHMTGLFHFGVLLGDKRVTIRNKPSGYLGSFLV
GVAFSAGWSPCVGPILMAIFILAAGTSSDTAQAVLLLCCYSAGLGIPFMLSGLLFHGFLNVFNRFKKHIR
IMEIITGVLMIVVGIMLFFNMFSDLSSYLYQWIPVE
>Mox1 gi|392373143|YP_003204976.1 cytochrome c biogenesis protein CcdA [Candidatus Methylomirabilis oxyfera]
MLETGEALTIWMALGAGIFSFLSPCVLPIFPSYLSFVTGLSFGELSGSVDNVKTRRAIILNALCFILGFS
VVFMSLGASFSLLGRLLFDYQQILRKVGGVLVILFGLYIAGFLKLPFLARTFRVELHDRPAGYLGAFIVG
VTFAAGWTPCVGPILGSILLYASTAKTAYMGILMLGAYSLGLAIPFFLSALALNRFLNYFDQLKHLVPII
SAVGGIFLVVVGSLLLTNYFTLLSTYALRLTPQWLWQRL
>Mfe1 gi|497535436|WP_009849634.1 cytochrome C biogenesis protein [Mariprofundus ferrooxydans]
MIEVTLAGALIAGLLSFLSPCVLPLVPAYLSYISGVSVNELRQQDDEAASVRRHALAQSLWFVGGFSLIF
IALGASATLLGQWMMAHMEMLGKIAGSIIVIFGLHYAGLIRIPLLMMEARFEAGGVNARHGMGALILGAA
FAFGWTPCIGPILGAILAVAGAQSEMTRGIALLAVYSLGLAIPFLLAALATDSFLRWSQRFKHHLAMVEK
VSGVLLIIVGLLIFFGSFNIVSGWIIDWFPALADIEGAFASVPK
>Lba1 gi|557674831|WP_023430408.1 Cytochrome c-type biogenesis protein CcdA [Lutibaculum baratangense]
MLEVSIGAAFLAGLLSFASPCVLPIVPPYLCYLAGVSFDQLKDQRAETETARRIIFSAVAFVLGFTTVFI
ALGATASFVGQAVARYFDTLSIIAGVIIAAMGLHFLGVFRIGLLYRQARVEVERKPAGLAGAYLMGLAFA
FGWTPCVGPILAAILFVAGSTETALRGAGLLAVYALGIGVPFVLAAAFASRFLGWAARFRRHMGAVEKAM
GGLLVVTGLLFITGQMSTIAFWLLETFPAFSQVG
>Atu1 gi|489603555|WP_003507996.1 cytochrome C biogenesis protein [Agrobacterium tumefaciens]
MSIADISLFSALLAGALSFLSPCVLPLVPPYLCYMAGVSVEQFRTEDTAPRPEIRRAVLFSAFFFTLGFA
TVFVALGAGASTIGTLLRQNLDILAKIGGFIIILMGLNFLGVFRIGLFSREARFQGAGKPATLSGAYVMG
LAFAFGWTPCIGPVLGAILGVAAARDTVGDGAALLAVYSLGLAVPFWIAAAFSGSFMRFLVRFRRHLGLV
EKLLGVLLVLTGLAFMSGFITNVAIWFQETFPILMKIG
>Psp6 gi|497959998|WP_010274154.1 cytochrome C biogenesis protein CcdA [Paenibacillus sp. JC66]
MNAADLSIWLVFGAGVLSFISPCCLPLYPSYLSYITGVSVKDLQEGRGMFQQRAMLHTAFFMLGFSIIFI
ALGWSLSLVGSLFANYQTLIRQLGGVLVALMGLVMMGIFKPKMLLKDLRFSLPSKPVGYTGSVLVGMTYA
AGWTPCVGPILGAVLAMAVSNPDQALLYTVSYTLGFAVPFFVMAFFIGRTKWIIKYSNRIMKIGGAVMVL
VGILLYTDKMTDITIFFINLYGGFIGV
>Gel1 gi|522165402|WP_020676610.1 hypothetical protein [Geopsychrobacter electrodiphilus]
MHAAADITLWVAFYAGVLSFFSPCVLPLIPSYLTYISGLSFGQLSDAHASAKVRMTILAHSLVFVAGFSL
VFISLGALAGMASATFQMHLREGLGWLQKIGGVLIFLFGVHLSGLFHFGVLLGEHRFQLRNKPSGFIGTL
IVGIAFAAGWTPCIGPILGAILAIAASSSGGAWRGVTLLAVYSAGLGVPFLIAGGLFHWFLNFFDRFKKH
IRFVEVFTGGLLMAVGVLLFFDLFSRMSGFLYGFLPSTFG
>Pal1 gi|544837610|WP_021253006.1 cytochrome c biogenesis transmembrane protein [Paenibacillus alvei]
MGHITVWIAFWAGFVSFISPCCLPLYPSYISIITGMSVSQLKDKQNKREVRWRTMTHTLFFILGISVVFY
TLGLGATLLGSYLAEYRDLIRQISAIFILIMGLVLIGVFKPQLLMKERKLDFGQKSGYLGSFLFGMGFSA
GWSPCIGPILTAIISLSASEPSTGMLMITAYCIGFGLPFFILSFFIGSTRWLTKYSGVMMKVGGAIMIVM
GILLFTDHLSQLNIWLQQITPEWMRRLT
>Tco1 gi|430750212|YP_007213120.1 cytochrome c biogenesis protein [Thermobacillus composti KWC4]
MDLNVWIALGAGFASFISPCCLPLYPSYLSYITGISVSDLRAGAHTRQMRVKMASHTLFFLLGFSLLFYT
LGYGVNAFADFFRDNQQLIRQISALLVILMGLILAGVLQPKFLMQERKLKLGGPKAGYLGSFIFGIGFSM
GWSPCAGPILGAILGLQASSPGSWFAMTTAYAIGFAIPFFILAFFLGSARALLKYSNAVMKTGGVLLVVL
GILLFTDQMTLITVYLNSITPDWLKANF
>Psp7 gi|512479983|WP_016427156.1 hypothetical protein [Paenisporosarcina sp. HGH0030]
MTTDINLLLAFGAGFLSFISPCTLPLYPAFLSYITGMTLDELKTNRGILQRRGMLHTLFFLIGFSSIFIA
LGFSTSLFYTFFQQNQELIRQVGAIFIVLFGLLVVGVFKPEFLMKERRIQFKNRPSGYLGTVLIGMAFAA
GWQPCTGPILASVFVLATDNPGSGVWYMLAYVLGFAIPFFVLSLFITRLGWIRKHNAKIVKIGGYVMIAV
GILLFFDGMTYIIRILSPIFGDFQGF
>Rsp1 gi|497090614|WP_009466061.1 cytochrome C biogenesis protein [Roseibium sp. TrichSKD4]
MLQEVTLLGALLAGVLSFISPCVLPLVPPYLGYLAGVSLEELSGEDVDQAATRKVFFTALAFVAGFSTVF
VILGASASLIGQFVSQYLQYLSYIAGALIIVMGLHFLGVFKIGFLYQEARVQVERKPAGHVGAYLMGLAF
AFGWTPCVGPILATILFVAGSEETTGQGAILLSAYALGLGIPFLLAALFAGPFLNFMKKFRKHMGTVEKG
MGVVLVLTGVMFLTGQMAVLSYWLLETFPVFQNIG
>Aar1 gi|302392699|YP_003828519.1 cytochrome c biogenesis protein transmembrane region [Acetohalobium arabaticum DSM 5501]
MQEVSIIVALLAGITSFVSPCVLPLVPAYVSYITGSAAQKGRLFTLVRAIGFVIGFSIIFILMGASASYL
GQLFARYQSIFTKISGILIIVFGLQMVGILKFDLLYKEVRFKGPQQATNWFSSILMGMAFAAGWTPCVGT
VLASILLYAGSSTTVVTGVLLLTVYSLGLGIPFILTAVFINKFTSLSNKINKYLPLISKVSGVVMIIFGI
LLYLNQIQKLSQYFYW
>Hha2 gi|386714436|YP_006180759.1 cytochrome c-type biogenesis protein CcdA [Halobacillus halophilus DSM 2266]
MSEINIFIAFGAGFLSFISPCVLPLYPAFLSYITGMSVSELKDDNAMLRRKSLLHTISFLIGFTTIFLVL
GFSGSFLSQFLIQNDTIIRRLGAILIIFFGFVIIGVFNFQFLMKDRKIAFKNRPAGFIGSFLIGLTFSLG
WTPCTGPILSAVLVLAADSPELFMVMMLAYSLGFSVPFLVLSFFVGKLNWVRKHSGTIVKIGGYIMIMMG
IALYFDWMTDLTSYLVGLFGFQGF
>Oar1 gi|478177835|YP_007698908.1 cytochrome C biogenesis protein transmembrane region [Octadecabacter arcticus 238]
MFETETFLLASLLPALLVAFSAGILSFLSPCVLPIVPPYLAYMGGVSVTDMEDNRAARGRAVVASLFFVL
GLSTVFLILGAGASALGRAFASYRPYLEVGAGVVVVIFGLHFLGLFRLKFLDREMRMDAGDQGGSAFGAY
FLGLAFAFGWTPCLGPILSAILSLAGGQADVSKGVMLLGVYAIGLGVPFVLVAAFFPQMKRPMAWMKRNM
GVIEKTSGVLLVVVGLAMATGFMSMFSFWMLETLPFLAIFG
>Bps2 gi|288555605|YP_003427540.1 cytochrome c-type biogenesis protein CcdA [Bacillus pseudofirmus OF4]
MDLAQITVWAAFLAGFISFISPCTLPLFPVYLSYITGISVKELQTNHKSQKVRKQLMIHSFFFLLGVSSI
FFALGFGATFFGQWLEDMIIGRNGNLIQQLAGIFIVVMGLFVSGIIQFDWLMKDRRFNVGKKPAGFVGTT
FAGMGFAAGWTPCIGPIFASILMLAASNPQEGLLYTLFYILGFTLPFFVLTFFIGSTRFIVKYSQPIMKI
GGAIMILMGILLFTGKMTDISIFILRLIEGTWLENLG
>Ppr1 gi|118580421|YP_901671.1 cytochrome c biogenesis protein, transmembrane region [Pelobacter propionicus DSM 2379]
MIHTQDVTYAGAFVAGLLSFLSPCVLPLIPSYITYITGLSFADLQEQHPSHLVRRKTFLHSICFIIGFTA
VFVLLGASATMIGSLLQQHAAAIRKIGGLLIFLFGAHVTGLVPLRLLLGEKRISVRNKPAGYAGSFLVGL
VFAAGWTPCIGPILASILMVAANEARVAQGIILLLLYSLGLGIPFLLSSLALHQFLSLFNRFKRFIRLFE
IITGVFLMLIGILLFSNWLSRLSGYASYLFGGV
>Bce3 gi|495573742|WP_008298321.1 Thiol:disulfide interchange protein [Bhargavaea cecembensis]
MSTDLNILLAFGAGFLSFISPCTLPLYPAFISYITGMSLDDLKSDRGKMPKSGILHTVFFLLGFSAIFIA
LGFGTSFIGSFFVRYDDLLRQIGAIFIVAFGLMIVGLLTPEFLMKERRIQFKNRPAGYFGSAVIGLAFAA
GWTPCSGPIIGAIIALAGQNPGSGMWYMIAYVLGFAIPFFVLSFFITKLAIIRKYSNVIMKVGGWVMILV
GILLFFDGMTMIISWLSPFFGDFQGF
>Pcu1 gi|492908987|WP_006039393.1 cytochrome C biogenesis protein [Paenibacillus curdlanolyticus]
MELTDVNTGLAFAAGIASFISPCCLPLYPSYLSYITGVSVTELKSSEKSGSVRWRTMSHTLFFLLGFSVV
FYTLGYGTNRFADFFSEYETLIRQLSAILIILMGLFLIGLFQPQALMKDRKLHMRLKKPSYIGAFIFGIG
FSAGWSPCMGPVLTAILALAASSPGTWFQMTTAYALGFAIPFFALAFFVGSTRWVLKYSDKLMKLGGFVM
ILMGILLFTDRMTQITIWLNMITPDWMKI
>Gla2 gi|517760706|WP_018930914.1 cytochrome C biogenesis protein [Gracilibacillus lacisalsi]
MSAVAEITIWLALGAGTLSFLSPCTLPIFPAYLSYITGMTVKEIQDSQEIKVRSKLLLHAILFLTGVSMI
FIGLGIGVSILGQWVQDLLSGQSGIFLQRIAGIFVIIMGLFVAGWIQWKGLMKEKRFHFNKKPVGYFGTI
FVGMGFAAGWTPCIGPIFASILVVAGNNPTQGAIYTIMYVIGFAIPFLLLTFFIGSTRWLVRYSQKIMKF
GGAIMIVMGVLLFTGQMARISNFLLKLVQDSWLANLG
>Bfo1 gi|517536103|WP_018706311.1 hypothetical protein [Bacillus fordii]
MQQINLFLAFGAGFLSFISPCALPLYPAFLSYITGMTVNEIKEKRGIFKKKAFIHTILFLVGFSIIFLAL
GLSSTIFEEIFIKYQTLLRQIGAIVLVFFGLVLTSVLNFSFLNMDKKIQFQNRPAGYLGSILIGIAFAAG
WTPCTGPILMGVIALVAANPGMGLLYMGVYVLGFSIPFIIMSLFIDKMTFLKKHGQRFMKIGGILMIVMG
ILLFFNWMTVIISILIPLFGGFTGF
>Kgr1 gi|516951888|WP_018181529.1 hypothetical protein [Kaistia granuli]
MSADVTLWAALFAGLLSFVSPCVLPLVPPYLCYVTGLSLDEVTGSNADRRVRGVVLRSSLAFVLGFTTVF
VLLGATASVLGRVVARQQEMLSIIAGLVIIVMGLHFLGVFRISFLQREARVQVANQPAGLAGAYVLGLAF
AFGWTPCIGPVLASILWVAGSTDTVGRGAGLLAIYSLGLGIPFMIAAGFAGHFIGGMRRFRRYMPMVEKV
MGVFLILTGILFLTGQMTAMSFWLLETFPALSRIG
>Fpe2 gi|494127867|WP_007067639.1 cytochrome C biogenesis protein [Fulvimarina pelagi]
MLDVGCGAAFFAGLLSFVSPCVLPLVPPYLAYLAGISFDQVREQGADPAVARRIVLSSFAFVVGFTTVFI
ALGATASVIGQAIAEWFDTLSVLAGILIIVMGLHFLGVFRLSLLYREARFNIGAKPAGPLGAYIMGLAFA
FGWTPCVGPVLAAILFIAGSQETAMRGAGLLATYSLGIGIPFMLAAVFATRFLDWASRFRNHMATVEKVM
GGALVFTGALFATGQMSTISYWLLETFPVFATIG
>Npa1 gi|495874078|WP_008598657.1 cytochrome C biogenesis protein [Nitratireductor pacificus]
MLDVSLGGALLAGLLSFVSPCVLPIVPPYLAWLAGLSFEELNADTLQAGRRRRIILAAIAFVLGFTTVFV
ALGATASLIGRTIAQYFDVLSVIAGVIIIIMGLHFLGVFRIALLYREARVQVTRKPAGLAGSFVMGLAFA
FGWTPCVGPVLAAILFVAGSEGSAARGAMLLAVYSLGIGIPFILAAVFASRFLGWAARFRKHMHKIEMAM
GGLLVLTGILFVTGQMSVISYWLLETFPVFQNIG
>Txy1 gi|333896956|YP_004470830.1 cytochrome c biogenesis protein transmembrane region [Thermoanaerobacterium xylanolyticum LX-11]
MSLFAAFLGGIVSFFSPCILPLIPVYVTYIFGGKKKNFFNLFLFVLGFSIVFVLMGATASQLGKFFVSYK
VLFRKASGIIILLFGLYMMGIIKPAFLSREVKLNVSNKKEGYFSSFIFGIAFASGWTPCVGPILATILLY
AGEQNTVYVGVLLLFAYSLGIGIPFIVAAILIDRFKAFYKKMNFIMPYIEKIGGLFLIIFGILMYFNLII
RFESYINILR
>Bce4 gi|515088926|WP_016718254.1 cytochrome C biogenesis protein [Bacillus cereus]
MQDISIFLAFGAGFLSFISPCCLPLYPAFLSYITGMSVSELKEENAMLRKRSMIHTAFFLLGFSIIFIAI
GFGTSFIGGIFTNYKDLIRQLGGIFIIVFGFIIVGVFKPKFLMQDRKFTFKNRPSGYFGSVLIGLAFAAG
WTPCTGPILVSVIGLAATNPESAMIYMIAYILGFAIPFFVLSFFITKMSWIKRNSMKFMKIGGYIMIIMG
IFLYFNWMTKIIVYFSSLFGGFTGF
>Lsp1 gi|206603555|EDZ40035.1 Putative cytochrome c bio-202sis protein (CcdA) [Leptospirillum sp. Group II '5-way CG']
MDHSSVTLPLSFLAGLVSFVSPCVLPIVPSYISFVTGLSFDDLTGKNNSLTRHEVTRTTLWHSLIFIAGF
SALFIGFGASASFVGQVLLTYQEVIRKVGGILIVFFGLFIAGWIRIPFLNQDFKLPVGKRKSTVIGTFLI
GVGFAAGWTPCVGPILGTILFYAGTEGKVVRGIELLTAYSLGLAVPFLLSAIMFNSFLGSFRQISRWIPL
ITKSSGVFLIVMGVLIFTNAFSILSAFLTQHHIGWTSTL
>Rpa2 gi|39937532|NP_949808.1 c-type cytochrome biogenesis protein [Rhodopseudomonas palustris CGA009]
MVSNISLVGAFGAGVLSFLSPCVLPLVPPYLCFLAGVSLDQLTRGADQPSKTVDGRVVAASLAFVLGFST
VFVALGASASAIGKAVTDHFEALGIVAGVIIIVLGLHFLGLFRIGLLYREARFHNVSRGVGLVGAYVVGL
AFAFGWTPCVGPVLATILLVAGVDGSAAHGAVLLGAYSLGIGLPFLLASLFSGAFIRLMARLRAQMATVE
KVMGGALVLTGVLFLTGAMPKISGWLLQTFPAFGEIG
>Gsu1 gi|39996424|NP_952375.1 cytochrome c biogenesis protein CcdA [Geobacter sulfurreducens PCA]
MESTNITFVGAFVAGLLSFLSPCVLPLIPSFITYITGLSFADIQSEHPTHKVRQQTIVHSLLFIAGFTFV
FVLLGASATFIGGFLHEHMNVIRKVGGALIVIFGIHVSGLVPIHLLLGEKRLQVHRKPAGYLGSFLVGLA
FAAGWTPCIGPILASILMVAATEETVTKGILLLFTYSMGLAIPFFLSSLAMHQFLTFFNRFKKHIRILEI
VTGLFLVVVGVMIFTNYLSVLSRYTMKWFGGM
>Vha2 gi|518208276|WP_019378484.1 cytochrome C biogenesis protein [Virgibacillus halodenitrificans]
MAEINIFLAFGAGFLSFISPCVLPLYPAFLSYITGMSVSEIKEENKKLNKKAILHTIFFLIGFSSVFIMM
GFLSSYVSDFLLTYRNIIRQVGAILIIFFGLVIVGILNFKFLMKDKKITFKNRPAGFAGSFLIGMAFSLG
WTPCTGPILAIVLSLAATNPDTGMIMMISYILGFSIPFLLLAFFIGKLNWFKKHSMKLVKIGGYVMIFMG
VALFFNWMDKLTSFLAGWFGFYGF
>Atu2 gi|489619009|WP_003523449.1 cytochrome-c-type biogenesis protein [Agrobacterium tumefaciens]
MSIADISLFSALLAGALSFLSPCVLPLVPPYLCYMAGVSVEQFRTEDTAPRPEIRRAVLFSAFFFTLGFA
TVFVALGAGASTIGTLLRQNLDILAKIGGFIIILMGLNFLGVFRIGLFSREARFQGAGKPATLSGAYVMG
LAFAFGWTPCIGPVLGAILGVAAARDTVGDGAALLAVYSLGLAVPFWIAAAFSGSFMRFLVRFRRHLGLV
EKLLGVLLVLTGLAFMSGFITNVAIWFQETFPILMQIG
>Esi1 gi|172057140|YP_001813600.1 cytochrome c biogenesis protein transmembrane region [Exiguobacterium sibiricum 255-15]
MELSLWLAFGAGLLSFVSPCTLPLYPVFLSYITGVSVTDLKEKGVREKRSLLHTVAFLVGFAMVFAVLGL
STSLLADVFITYRDTLRMVGALVIFVFGVVLLGLWQPKFLMREKKLNLGERKGGYIGTILVGIGFAAGWT
PCTGPILAGVIGLAATNPSQGMLYMLFYVLGFSIPFLLMAFFVGRSRLFVQYSLKLTKFGGALMMLFGIV
LYFDGLSAFAAWMSDIVGFTGF
>Bba1 gi|121601918|YP_989050.1 putative cytochrome c-type biogenesis protein [Bartonella bacilliformis KC583]
MLTGFSIFSVFFAGALSFLSPCVLPLVPPYLCYMAGVSIDDFRSENRSEKVSVRLALLFSSIAFIFGFTT
VFVALGASASTIGKFIGYYRDWLVIFSGIIIIIFGLNFLGILKINFLSREVRIQMRKIPTGPLGSYIIGL
AFAFGWTPCIGPILGPVITLAGTKETVGEGAMLLGIYSLGLAVPFVLAAFFSGIFMRFLESFRIHLGKIE
KAIGIFLIITGILFLTGSIHDFSFWLLTNFPLLSDVEAIS
>Pda1 gi|522105602|WP_020616811.1 hypothetical protein [Paenibacillus daejeonensis]
MDLNIWLAFGAGFLSFISPCCLPLYPSYLSYITGISVTDLKAERRTRDVRIRTMVHTFFFMIGFCIVFYT
LSYGTSAFGDFFRDYERLIRQISAIMIIVLGLVLVGFWQPRFLMKERKMDVQLGKKSYLGSIIFGIGFSA
GWSPCVGPILSAILLLAATNPGTWFQLTTAYALGFAIPFFVLAFFIGSTRWILKYSSTIMKIGGGVMILM
GILLFTDQMSRLTVWLNQFAPDWLG
>Osc1 gi|497779077|WP_010093261.1 cytochrome C biogenesis protein [Ornithinibacillus scapharcae]
MSEINIFLAFGAGFLSFISPCVLPLYPAFLSYITGMSVSEIKEDNKMISRNSIIHTICFLIGFSSIFLVI
GFATSFLAEFLVAYQDIIRQVGALLIIFFGLVIVGIFNFKFLMKDKKITFKNRPSGFLGSLLIGLAFSLG
WTPCTGPILGVVFTLAANDPSRGMVMMIAYILGFSIPFFVLSFFVGKLGWIKRHSLKLVKIGGYFMIALG
IALFFDWMTKLTAFLAGWIGFTGF
>Pph1 gi|518810337|WP_019966291.1 cytochrome C biogenesis protein [Pannonibacter phragmitetus]
MIQEVTLAGAVFAGVLSFVSPCVLPLVPPYLGFIAGTSLEELSADDRTDEAVRRVFFAALAFVAGFSTVF
VLLGASASFLGQMVTQHIQVLGYVAGVLTIVMGLHFLGLFRIPLLYREARVHLDRKPAGLAGAYVIGLAF
GFGWTPCVGPVLAAILFVAGSEETVARGAILLSAYAMGLGIPFLIAALFAGPFLRFMQKARRHMGKVEKG
MGVVLVLTGVMFLTGQMAVFSYWLLETFPQFQVIG
>Gha1 gi|489566532|WP_003471034.1 cytochrome C biogenesis protein transmembrane region [Gracilibacillus halophilus]
MGSIEVDTMLIVGMLLAVGAGALSFLSPCVLPIFPAYLSYITGISVKDLQENKNTQIRRQLMSHSFFFLL
GVSLVFISLGAGASFLGNWIQSLFVGSTGLLIQRIAGIFIIVMGLFVAGWLNIPFLMRERRYQFAQRPAG
YLGTFFIGLGFAAGWTPCIGPIFGSILLLAASNPGQGIFYTFMYVIGFILPFLALTFFLGSTKWIVRRSG
IIMKIGAVIMIIMGVVLFFGFMPLISSFLLEAVKDTWLAKLG
>Cbe1 gi|150017818|YP_001310072.1 cytochrome C biogenesis transmembrane protein [Clostridium beijerinckii NCIMB 8052]
MKDISILLAFSAGLLSFLSPCVLPLVPAYISYLTDSSIKELKEGKTKLFTLYKSFGFVLGFSIIFILMGV
SVTSLGKLFITHKDLFRKFGGILIIVFGLHTTGVFKIKLFYQEKRFLHFDKIKGPFSSIIIGMAFAAGWT
PCIGPILSSILIYAANMDSMDKGILLLIMYSIGLAVPFILTALAIEGFAEQFKKFSKYLPIVSTISGILM
VIMGVMIFTNKLAILSQYSSFINF
>Dsp1 gi|308270753|CBX27363.1 hypothetical protein N47_H21850 [uncultured Desulfobacterium sp.]
MNMFAESISYPAAFIAGLISFSSPCIFPLIPGYFTFITGFSLDQLTSEYNSQVRKKVFFSTISYVIGFSS
VFIMMGASASFLGGVIFKYRPVIRVIGGLIVILLGIHLTGIIRIKSLEFEKRIQVNNRPLTYVGVLFVGM
AFAAGWSPCIGPLLGSILIYAGSIETVSEGIILLAIYSAGLAIPFIAISVFINLFIKFIKKVSFAMKYIN
TAAGILLVLVGIFLLANIFL
>Psp8 gi|495398372|WP_008123072.1 cytochrome C biogenesis protein [Phyllobacterium sp. YR531]
MALDVSYLTAAGAGALSFLSPCVLPLVPPYLCYMAGVTVEDFRADAPAARISPVRRALLLSSFCFVLGFT
TVFVLLGAGASTIGGFLRMWQQEIAIVAGVVIILMGLNFLGVFRLAFLSREARFQSQGTPANPFAAYVMG
LAFAFGWTPCIGPVLGPILALAGARDTVSDGALLLAVYSLGLGIPFIIAALFSGMFMRFLSRFRMHLGKV
EKIMGVLLVITGVLFLTGGLQTFSFWLLETFPILGQLG
>Mfe2 gi|497535335|WP_009849533.1 cytochrome C biogenesis protein [Mariprofundus ferrooxydans]
MIEVTFAGAFIAGLLSFLSPCVLPLVPAYLSYISGVSVSELRRQDEPASVRRHALAQSLWFIAGFSLVFI
ALGASASLLGQWMLSHMAILAKVAGAIIVVFGMHYAGIIRIPLLMMDAHFDTGGINAKHGTGALILGSAF
AFGWTPCIGPILGAILAIAGAQAEMTHGILLLATYSLGLAIPFLLAALATDSFLRWSQGFKSHFVFVEKL
SGVLLIIVGVLIFLGSFSVVSAWLIEWFPALADLESKLTP
>Aha2 gi|515753198|WP_017185798.1 cytochrome C biogenesis protein [Alkalibacillus haloalkaliphilus]
MIDVADLTIWLALGAGMLSFLSPCTLPLFPAYLSYITGVSVKELENNKDMKVRSKLLIHSVLFLFGVSLI
FIGLGVGVSFIGQWIQSFLAGESGQFIQRIAGIFIIVMGLFVGGWLNIKTFMKEKRFNFARKPAGYLGTV
FVGMGFAAGWTPCIGPIFATILVAAASNPSQGAFYTIFYVIGFALPFLILTFFIGRTRWIVKYSGMIMKV
GGVVMIIMGLLLFTGQMTRISIFLLELIDDTWFSNLG
>Lfe2 gi|383785373|YP_005469943.1 cytochrome c biogenesis protein [Leptospirillum ferrooxidans C2-3]
MNHEPLSVTLAFLAGMVSFVSPCVLPIVPSYISFITGLSFDQLTGKNGTVEKAEVTKTTVVNSLAFIFGF
SALFIGFGASASFIGEFLLTYQEAIRRVGGLIIVIFGLFIAGILKVPFLNKEFRLPARKRTSTLAGTFLI
GVGFAAGWTPCVGPILGSILFFAGSEGNVLKGIELLAFYSLGLAVPFFLSAVMFNSFLGRFSQISRWIPT
ITKVSGGVLVVMGVLVFANAFSILSSFLTQHHIGWTSNL
>Bin1 gi|549475093|YP_008608759.1 cytochrome C biogenesis protein [Bacillus infantis NRRL B-14911]
MTDVNIFIALGAGFLSFISPCCLPLYPAFLSYITGMSVGELKEENAMLQKRSMLHTLFFLLGFCIIFIAL
GFGGSFIGRIFSDHNDLIRQIGAIFIVIFGLMVVGVFKPEALMKERRLEFKNRPGGYLGSVLIGLAFAAG
WTPCTGPILMSVWALAASNPGSGLVYMIAYSLGFAIPFFVLSFFIGKMQWIRRNNVKIMKIGGYVMIVMG
IVLFFDWMTQIISIMTAMFGGFKGF
>Bel1 gi|492187025|WP_005773411.1 cytochrome C biogenesis protein [Bartonella elizabethae]
MKDGVCVLIEISTISVFFAGALSFLSPCVLPLVPPYLCYMAGIGIDDFRSEKRDEKVFIRWALLSSVIAF
VLGFTTVFVALGASASTIGKFIGYYRDWFALAAGVIIIIFGLNFLGLFKISFLFREARFQTHKTPAGPLG
AYVIGLAFAFGWTPCIGPILGPIITLAGTKETVGEGAILLAVYALGLAVPFVLAALFSSHFMRFLAAFRI
HLGKVEKIIGVFLILTGILFLTGSMQDLSFWLLEHYPSLSYVEDIRWHDIVNFFGFSR
>Oba1 gi|551124534|WP_022807734.1 cytochrome C biogenesis protein [candidate division OP3 bacterium SCGC AAA011-A17]
MTDSGQISLSVAFLAGVVSFLSPCVLPLIPGYISFVSGVSAEEMKLEDKPAGLNARIFFSALFFVLGFSA
VFILLGASATGIGKFLVSRLQIFSKIAGAVIILLGLHVMGVFKWDFLLREKRIEVRKKSMGWAGCFVVGA
TFAFGWTPCIGPILAGILTYAGTRETVLQGVILLTFYSLGLGVPFLLAALGVPQFFRFFGKVKHWLHGIE
IASGLLLIAIGVLIFTDRLTILANSLSFLNRFSL
>Cul2 gi|491749752|WP_005582885.1 Cytochrome c-type biogenesis protein CcdA [Clostridium ultunense]
MNVLRIYFYRGESMDLGNVSLPIAFGAGFLSFFSPCILPLIPVYIMYMTGVNLESEMEERRLIALTRTTG
FVIGFTIIFMIMGTSASFIGKIFIRNKEIFSKVSGALIVIFGLNMMGIIKFRFLNMEKKMKAPKKVSNWF
SSILMGMAFAAGWTPCFGPVLASILIYAGGAATVSKGIYLLFIYSVGMAIPFLLTALFINVFSKFLEKME
KVMVYIPKIGGLIMVIFGMLVFFNKVIDISRLML
>Bba2 gi|494144148|WP_007083895.1 cytochrome c biogenesis protein transmembrane protein [Bacillus bataviensis]
MSDVNIFMALGAGFLSFISPCCLPLYPAFLSYITGMSVGELKSENAMLQKRSLLHTLFFLIGFSIIFVAI
GFGTTFIGSFFREYKDLIRQLGAIFIILFGLMIVGIFKPEFLMKDRKFEFKNRPSGYIGSILIGMAFAAG
WTPCTGPILGFVITLAGQNPSSGVLYMVAYSLGFAIPFFILSFFVGRMNWIKKHSVKIMKVGGYIMIVMG
FVLFFDWMTKIITIFSGLFGDFTGF
>Pma1 gi|517716200|WP_018886408.1 hypothetical protein [Paenibacillus massiliensis]
MPDIHWGIAFTAGLVSALSPCCLPLIPAYLSYISGIPAGNRGQNSLAMEERRVRMLTHAVAFILGFSAVF
YSLGASASLFSYWFGQYRDTLRWISAICMILMGLVAMNVLRVHLFMRDYRVSLRIKPVGYVGSLLVGIGF
AAGWTPCIGPMLAAIIALAAVEHQQWFWLMTCYVAGFAIPFILLAAYAGSGPRLSGRYGAWAMKLGGGML
VLTGFLLLTDHWAELSILLQRVTPNWLRL
>Ktu1 gi|295695002|YP_003588240.1 cytochrome c biogenesis protein transmembrane region [Kyrpidia tusciae DSM 2912]
MIIVSEPVTLWLAFGAGLLSFVSPCVLPLYPSYISYISGVSWGEGADRAEARRRALKYAVFFVLGFSTVF
LALGWSASLIGQLFVEYKMWLRIIGGIVVIFMGMVIAGWIRSDWLMQEKKWTVNRKPVGYFGAWLIGVSF
AAGWTPCIGPILASVLVMAANEPGRALLFMALYALGFALPFLILAFSLTSWKWLQQKSGVVSKAGGVIMV
VMGFLLLTDSLSTITVWLTKLFGGFTGF
>Aji1 gi|516041074|WP_017471657.1 hypothetical protein [Amphibacillus jilinensis]
MESTVDITIWLAFSAGVLSFLSPCTLPIFPGYLSYITGVSVKDLQEKGNLKLKVRLFIHAISFLLGVSMI
FFSLGLGATVFGEWLHQLLTGASSVLVQRIAGLFLMVMGLVVGGWFRFSTLMKTKRFQIKTKPTGVLGSF
FVGIGFSAGWTPCIGPIFASILILAASSPAEGALYTSIYIIGFALPFLFLTFFLSYVKWIVKYSEQIMKL
GGGLIVIFGLLLFTGQLARFSNYILRIIQDTWFSNIG
>Cde1 gi|518999618|WP_020155493.1 cytochrome C biogenesis protein [Caldibacillus debilis]
MVDINVFLAFGAGFLSFISPCCLPLYPAFLSYITGMSVGELQEENALLQKRSLLHTLFFLLGFSVVFIAL
GFGTSFIGSFFTQYKDLIRQLGAVFIVFFGLVILGLFRPAFLMKDRRIQFSKRPSGYLGSAVIGLAFAAG
WTPCTGPILASVIFLASTNPGFAVLYMIAYVLGFSLPFLLLSFFIGKLQWIRRHSAQIMKAGGALMVAVG
VMLYFDWMNLFIQWLNPLFGGFTGF
>Bsp4 gi|497968061|WP_010282217.1 cytochrome C biogenesis protein [Bacillus sp. 10403023]
MADVNVFLAFGAGFLSFISPCCLPLYPAFLSYITGASVSELKSDNAMLQKRSILHTIFFLVGFSIIFVML
GFGTSFVGQIFSDYKDLIRQIGAILIIFFGLVVLGIIKPGFLMKDRKIEFKHRPAGYVGSIFIGMAFAAG
WTPCMGPILMSVIALAGTNPDSAMLYMVMYSLGFSIPFLILSFFIGRLQWIRKNSIKIVKIGGYAMIIMG
IILYFDWMTKIIAYATAIFGGFTGF
>Bse1 gi|297584768|YP_003700548.1 cytochrome c biogenesis protein transmembrane domain-containing protein [Bacillus selenitireducens MLS10]
MYTAAIMINELTFLSIWIALFAGLVSFLSPCIFPLVPAYIAQLTGSNIADNQIEAERRLIFSRSIGFIIG
FTSIFMIIGASSSLIGSLFINYQQLLQQLGGIIIILFGLQLMGVFSLDFLMSNKAMSRPSKTTSFGRSIL
FGFVFAAGWSPCVGLVLGSILALGVGSGADTTGMMILLLFYSMGIGIPFLLVSLIYAKSLDKVRNLNRFL
PALQKTSGVIMIVLGVLLFTGIFFRIASYLSQFVPFGI
>Dsp2 gi|497394912|WP_009709125.1 cytochrome C biogenesis protein CcdA [Desmospora sp. 8437]
MADVSIWLAFGAGVLSFISPCCLPLYPSYISYITGVSISQLQDANQPRQLKRATMFHTSFFILGFSIIFF
ALGFSASWVGSFFSEYRDLIRMLGGVLIAVMGLFMLGLIKPGFMMKEKRLEVGRKRWGYLGSSVIGMAFA
AGWTPCVGPILVSVLALAASNPSAGLAYITAYTLGFAIPFFIMAFFLGRTRWILKYSNSLMKAGGALMVV
FGVLLYTNQMTILIAWLTELFGGFTGF
>Lsp2 gi|499133038|WP_010861069.1 cytochrome c biogenesis protein [Lysinibacillus sphaericus]
MFSDLNILLAFGAGLLNFLSPCTLPLYPAFISYITGMSLDELQGENKKSKRIGMLHTIFFLLGFSIIFIF
LGYSSSVVGWLFFQYQDLLRQVGAILIIIFGLMIIGVFSPKFLMNDKRIQFKNRPTGYFGSFLIGLAFAA
GWTPCTGPITGAVFMMASQNPNVGMLYMLAYVLGFAIPFFLLTQFVTKVTWIRKYSRKITKIGGYIMIAL
GLLLFFDGLTYIIMWLSPFFNGFSGF
>Dau1 gi|224371277|YP_002605441.1 protein DsbD [Desulfobacterium autotrophicum HRM2]
MFTETVTFQAAFVAGLLSFFSPCILPLIPAYFTFITGLSLDELTLDLKETRKKVMLSTLAYVCGFSFVFI
LLGASASFLGSFMAKYTWLVRYLGGAIVIVFGLHLLGIINIKGLNFERKIHLDQKPVHLMGTFVIGMAFG
AGWSPCIGPLLGSILIVAGNQETVVKGMALLGVYSAGLALPFILISLFINRLLEIMKRATRVISYINKIS
GILLIALGLLLITDRFRILAGL
>Tye1 gi|206890683|YP_002249022.1 C-type cytochrome biogenesis protein [Thermodesulfovibrio yellowstonii DSM 11347]
MNEVTFTAAFLGGIISFFSPCILPLLPVYISLFSGLSTAELSVGNSRLRIFIYTLIFIAGFSTVYLALGV
GSSFIGTLFFDYQDYLRIIGGVFLILFGLVLIGLIKSGFFVREFRLNVKAQKFGTPVGAFLIGVGFAAGW
SPCIGPVLGSILIYSSMSGSIVSGIKMLGAYSMGIAIPFLISSLLIDTVMRYLRKFMKIFRWINYLIGVS
LIILGLLMISGIFTV
>Hha3 gi|435854651|YP_007315970.1 cytochrome c biogenesis protein [Halobacteroides halobius DSM 5150]
MENISVVVAFMAGVASFVSPCVLPLVPAYIGYITGSAIDKGRLFTVVRALGFVIGFSIIFITMGASASYI
GRLFSQYKLLFTKVSGILIIIFGLHMTGLFKLKLLYQEFRVQGPRQATNWFSSILMGMAFAAGWIPCVGT
VLGSILLYAGAEATLKTGVLLLTAYSLGLGLPFILTAIFINQFSNFSNHINNYLPIISKFSGVIMIVFGV
LLYLNKVQQLSQYFYF
>Ben1 gi|518221830|WP_019392038.1 cytochrome C biogenesis protein [Bacillus endophyticus]
MVSDINLFLAFGAGVLSFISPCCLPLYPAFLSYITGVSVEKLKEGERAGRKMAMFHTLFFILGFSVIFIA
LGFATSFVGTWFHNYQDFIRQIGAIFIVFFGLIVLGILKPTFLMKDRKLSFTKRPSGLLGSSLIGVAFAA
GWTPCTGPILVSVMALAATNPGSGLLYMTAYALGFSIPFFLLSFFIGGAKWIKKYSRHFTKVGGGLMVAM
GVVLYFDWMTKIIVYSTSLFGGFQGF
>Bma3 gi|517982460|WP_019152668.1 cytochrome C biogenesis protein [Bacillus massiliosenegalensis]
MTDVNVFLALGAGFLSFISPCCLPLYPAFLSYITGMSVGELKNENAMLQRRSLLHTLFFLLGFSIIFLAL
GFSTTFIGEFFSQYQDLIRQLGAILIVFFGLMIVGILNPEFLMKDRKYEFKSRPTGYFGSVLIGIAFAAG
WTPCTGPILMTVIALAAANPGSGLVYMIAYILGFAIPFLVLSFFIGKMKWIRTHNVLIMKIGGYIMIVMG
VVLFFDWMTKIIIVFSGLFGGFKGF
>Hph2 gi|494368115|WP_007197398.1 cytochrome C biogenesis protein [Hoeflea phototrophica]
MSFLSPCVLPLVPPYLCYMAGVSVEDFRGSGAAERSRETRRAVFFASLFFTLGFATVFVALGAGASSIGT
ALRQHMDLLAKVGGLVIILMGLHFLGVFRIGVLAREARFSGGGKPATFSGAYVMGLAFAFGWTPCIGPVL
GAVLGVAASHETVTSGALLLAAYSLGLAVPFWIAALFSERFMRFTQRFRKHLGTVEKITGALLVLTGILF
LTGGMATMAFWLLETFPALGKIG
>Ppo1 gi|515240844|WP_016822306.1 cytochrome C biogenesis protein [Paenibacillus polymyxa]
MMMSDVNAGLAIVAGLVSFFSPCCLPLYPSYLSYITGMSARELAEGRHRAEVRYRTMGHTLAFVLGFSVV
FYSLGASVGLLGEWFANYGDTLRVVAGLLIILMGLVSLGFVRPLFLMREHKLRWTWKPAGYAGSFVIGIG
FAAGWSPCIGPMLTAIIALAAVEHHIWFKLITGYALGFAIPFFVLALLAGSVKLSSRYTSILIQIGGMLL
VITGGLLVTDHMTDVTLFLQRITPDWMLVM
>Bac1 gi|517494003|WP_018664580.1 hypothetical protein [Bacillus acidiproducens]
MADVNLFLSFGAGFMSFISPCCLPLYPAFVSYLTGVSVGKLKTENVMLRRRSLWHTVCFLFGFSVIFVAL
GFSTSWIGNFFKVYQDLIRQLGAVFFIFFGFMIAGLIKPAVLMKDYRFRLKNRPLGYLGSFLTGLVFAAG
WTPCTGPILASVIYLGLSHPGSAIAYMAAYVLGFSIPFFVLSCFIGHLKWIRLYSMKLVKIGGYMMIAVG
IMLFFDWMAVISGYLSTFFGGFQGF
>Axy1 gi|408357067|YP_006845598.1 cytochrome c-type biogenesis protein CcdA [Amphibacillus xylanus NBRC 15112]
MSNLELSATLALGAGIVSFLSPCTLPLFPAYLSYITGVSVKDLMVHRRQSHMHMTILIHSIVFLLGLSVV
YFSLGIGVSVFGQWLQGLLIGRTGLLIQRLTGILLIMTGLVIGGWLTIPIMMKQYTLPRVKRPVGMLRSF
FVGFGFSASWTPCIGPIFTSILLITGSNPTQGLLYTSLYIIGFSLPFIIFSFFLGYAKWLIKYSEKVIKL
GGALIVIYGLLLFSGQLTKLSNVLLRMIQESWFSNLG
>Orf8 gi|495786042|WP_008510621.1 cytochrome C biogenesis protein [Brucella]
MKEVLVLDISYMTAAGAGALSFLSPCVLPLVPPYLCYMAGVSVEDFRADASKATAKPSARRSLGFAALCF
VLGFTTVFVALGAGASSIGAFLRTWQQQIAIVAGVVIILMGLNFLGLLRLSFLSREARFQARNAPASPLG
AYIMGLAFAFGWTPCIGPVLGPILTLAGGSSTVGEGALLLATYSLGLGIPFLIAALFSGAFMRFLSRFRV
HLGKVEKAMGVLLIIAGVLFLTGGMQSFSFWLLENFPALGRLG
>Uth1 gi|515283041|WP_016838051.1 cytochrome C biogenesis protein CcdA [Ureibacillus thermosphaericus]
MATNINILFAFGAGFLSFISPCTLPLYPAFLSYITGMSYDEIKNDKGMLQKRAILHTLFFLLGFSIIFVV
LGFGARLLSIENFFINYQDLIRQIGAILIVLFGLMIVGWLNIDFLMKDRKIQFKNRPSGYLGSSLIGLAF
AAGWTPCTGPILAAIFALAMTNPNSAMGYMIAYVLGFSIPFFILSFFISRIGWLRKYSNKIVKIGGYVMI
AVGILLFFDGMNIIIRILSPIFDGFTGF
>Gau1 gi|226226336|YP_002760442.1 cytochrome c-type biogenesis protein CcdA [Gemmatimonas aurantiaca T-27]
MAPESLTVLVAFTAGLLSFLSPCVLPLVPSYVTFITGMGLDDVSRARRTALVHALLFVLGFSFIFVALGA
GASVFGQLLREYRVWIARIGGVLMVLMGLWMLDVLRIGALQQERRFHLSDKPLGYLGTVLVGIAFGAGWT
PCLGPTLGAILLLAANESELGKGITLLSFYSAGLAVPFLVSALALEKFLSFFQSFRHNIGKVNRIAGILL
IVVGVLMFTGLFERLAAVLQPLTPAFLVERL
>Fpe3 gi|494126834|WP_007066607.1 cytochrome C biogenesis protein [Fulvimarina pelagi]
MLSELSYPTALLAGALSFLSPCVLPLVPPYLCYMAGVSADDLRAGARSESVRQGRLLLASVVFVLGFSTV
FVALGAGASTIGGLLRHNLSWLGIVAGIAIIVMGLNFLGVFRLSFLAREKRFRGPDSPAGVVGAYLMGLA
FAFGWTPCIGPVLGAILGLAGSRDTVGEGAFMLAVYSAGLGVPFILAATFSGAFLSWLGGFRRHLKTVER
TMGGLLVVTGFLFLTGGIQWMSFWLLETFPTLQTIG
>Esp1 gi|229916130|YP_002884776.1 cytochrome c biogenesis protein transmembrane region [Exiguobacterium sp. AT1b]
MEVTLWLAFGAGVLSFLSPCTLPLYPVFLSYITGVSVSELKNEGLKQRTAWFHTFSFLFGFSIVFLVLGL
STSLIADVFIQYKDSLRMFGAILIFVFGVFLAGLWQPQFMMREKKMDIGERKSGYFGTVLIGIGFAAGWT
PCTGPILAGVIALAATNPSQGLGYMLAYVIGFAIPFLVMVAFVGKIKYLARNSAKVAKVGGYLMMAFGVL
LYFDGMNRFAAWMSELVGFTGF
>Psp9 gi|251796288|YP_003011019.1 cytochrome C biogenesis protein transmembrane region [Paenibacillus sp. JDR-2]
MDNINVWLAFGAGFASFISPCCLPLYPSYLSYITGISVSDLKNNNHTSQMRMRTMSHTLFFILGFCTVYY
TLGYGSNVFAEFFSQYEDLIRKLSAILIVLMGLFLAGIFQPQVLMKERRFNFDPTKKTGYLGSFIFGVGF
SAGWTPCIGPALTAILALAASKPGTWFELTTAYALGFAIPFFLLAFFLGSARWLLKYSSVVMRIGGGVMV
LMGILLFTDQMTKITIWLNQVTPAFMKF
>Mlo1 gi|518696764|WP_019858381.1 cytochrome C biogenesis protein [Mesorhizobium loti]
MALDIGYVSAVGAGAISFLSPCVLPLVPPYLCYMAGVSVDDFRGNAGVTAREGTRGALLYSSIAFVLGFS
TVFVALGAGASTIGRLLRVWQEPLAMGAGVLIILMGLNFLGILRIPLLSREARFQSQGKPASAVAAYVMG
LAFAFGWTPCIGPVLGPILTLAGGRETVGEGALLLAAYSLGLGIPFLIAALFSGAFMRFLGKFRVHLGRV
EKAIGALLVVAGVFFLTGGVQTVSYWLLENFPVLGRLG
>Bsp5 gi|518071973|WP_019242181.1 cytochrome C biogenesis protein [Bacillus sp. AP8]
MADLNLFLAFGAGFLSFISPCSLPLYPAFLSYITGMSVGEIKSENVMLRKRSLLHTLFFLLGFSIIFIAL
GYATSFLGVFFKSNQEMIRQIGAIVIVFFGFVIIGFIRPTFLMKDHKFELKNRPGGYIGSVIIGLAFAAG
WTPCTGPILFSVLALAAQNSDSALIYMAAYILGFAVPFFILSFFIGRMNWIKKHNVRIVKAGGYIMIIMG
TILFFNGMSYISSFFVNQLFGGWTGF
>Aki1 gi|517517626|WP_018687834.1 cytochrome C biogenesis protein [Ahrensia kielensis]
MALDISYATALGAGALSFLSPCVLPLVPPYLCYMAGVTVDEFRGEAVEKKAIVIRGALITASLAFVLGFT
TVFVALGAGASTIGGFLRAYQQELAIAAGVVIIIMGLNFLGVFRLSILSREARFQAQGKPANPFMSYIMG
LAFAFGWTPCIGPVLGPILTLAGAKDSVADGAMLLAVYSAGLGIPFLIAALFSGAFMRFLSRFRSKMGLV
EKVMGVLLIIAGVLFLTGGMQSMAFWLLEEFPALGRLG
>Bme2 gi|515136564|WP_016765342.1 cytochrome C biogenesis protein [Bacillus megaterium]
MGDLNLFLAFGAGFLSFISPCCLPLYPAFLSYITGVSVSELKEGAKSHQRKAFIHTAFFLLGFSVIFIMI
GFATSFIGQWFFNYKDLIRQIGAILIIFFGLVVLGIFKPRILMQEHKLKFANKPAGLLGSSFIGMAFAAG
WTPCTGPILVSVMALAATNPGSGLLYMIAYSLGFSIPFFIMTFFIGKMNWLKKHMNFMMKVGGYAMIGMG
FILYFDWMTKIIIYTTSVFGGFTGF
>Psp10 gi|518751558|WP_019909634.1 cytochrome C biogenesis protein [Paenibacillus sp. HW567]
MSNLNAGIAFAAGVASFISPCCLPLYPSYLSYITGLSVQELRSGGGRKEVRFRTLTHTLAFILGFSAVFY
TLGFGAGLFGQFFNGQRDLIRQMSAILIIVMGLFLLGIFQPQFLLRERKLELTWRPAGYVGSFVFGIGFS
AGWSPCIGPILTAIIALSASNPGTWFAMITAYSAGFAIPFFALAFFLGGARRILKYSNLLMKLGGGLMVC
MGLLLFTDQMFRITIWLQGITPEWLKF
>Sko1 gi|517753725|WP_018923933.1 hypothetical protein [Salsuginibacillus kocurii]
MTEVTILLAFGAGMLAFLSPCTLPLYPSFISYITGVSVNELKTNKSLWPVTLKHSILFCLGFSVIYYILG
FSAGAIGNIFYSYQGLIQQLGGIFLILVGLFLTGIIKPSLLMSSKKLNYTPKKTGAFNTLLIGLIFGAGW
TPCIGPIFGAIMMQSAAQPEQTFINVTSYSVGFALPFIAMGFALGKVSVITKYSGLLMKIGGVFIIIIGF
MVFFDLMYYLNIWSNQLPFNLG
>Abr1 gi|492881521|WP_006021143.1 hypothetical protein [Afipia broomeae]
MALISNIGLTTAFAAGAVSFLSPCVLPLVPGYVSYVAGQSVVGSTAGKARLRTLGLSLCFVLGFSTVFVL
LGLGANALSMLLNAYRWEVNLASGLLVIIFGLFTAGLLRLPWLQRELRWHGNPPGSGPVAAYFLGMAFAF
GWTPCIGPVLGAVLAVSTSSSNLNGVALLVAYSLGLGLPFILAALFMGGFVERLRTFRQAGRALQLAAGA
VMIVMGIAMITGHLTMFAIFMLEMFPALGTIG
>Lba2 gi|557678262|WP_023432567.1 Cytochrome c-type biogenesis protein [Lutibaculum baratangense]
MTEVGILGALVAGMISFVSPCVLPLVPPYLCFLAGVTLDQLTGVGAAEARGAVRRRVFISALAFVAGFTT
VFVALGASASAIGRLVLSYMNVLSYVAGAVIIVMGLHFLGLLRIGFLYREARVHVERKPAGPFGAYLVGL
AFAFGWTPCIGPVLAAILFVAGTEDTVARGAGLLAVYSAGLGIPFLVASLFAGPFMRMMARFRRHMATVE
RTMGALLVLTGVMFLTGQMQSLSFWLLETFPGLARFG
>Cba2 gi|545418896|WP_021657810.1 putative cytochrome C-type biogenesis protein CcdA [Clostridiales bacterium oral taxon 876]
MNNVSFILAFSAGLLSFLSPCVLPLVPAYVSYITGTTIGEIKSKKSNLYVLYKSFGFVIGFSLIFIIMGA
SITSLGKVFIKNQEIFRKTSGALIFIFGLHTTGILRIKLLYREKRFLSFSKTNGTFGSFFMGMAFAAGWT
PCVGPILSSILVYASSMETINKGILLLVFYSLGLAVPFILTALAIDNLSARIRNLGKYLKIISAISGILM
IAMGVLIYTNKISILSQYLNFINF
>Sal1 gi|518850763|WP_020006653.1 hypothetical protein [Salinicoccus albus]
MGSEVTFLLAFGAGVLSFVSPCVLPVFPAFVSYITGMSYNEVENQKFNVRAILHTLFFLIGFSLVYIALG
FGTVFLGGLLIEHANLIRQLGSILIIIFGLIITGVLNFNFLMKNRKIHFKNRPSGFLGSIFIGTAFGAGW
TPCNGPIIGAIFAMSATAPNNALILMIVYCLGFAVPFFILSFFVSRTRWMLKYSNVIMKVGGVVMILMGV
LLYFDGLTQIIIWLQPFFGDFQGF
>Afe1 gi|488804055|WP_002716461.1 hypothetical protein [Afipia felis]
MLDISLGSALLAGLLSFISPCVLPIVPPYFAWMAGVSFDDLRDGRTERSQLRLAAIAIAFVLGFTTVFVA
FGATASLIGKTVAQYFDTLSVIAGLIIIVMGLHFLGLFRIEFLYRQLRMNVDRKPAGLLGAYIVGLAFAF
GWTPCVGPILAAILLIASSAGSAMHGALLLTAYSLGIGIPFILAAIFMGRFMHLFSRFKMHLDKVEKIAG
GLLVLTGILFVTGKMSEISNLLIKMFPAFQTLG
>Boc2 gi|518210702|WP_019380910.1 cytochrome C biogenesis protein [Bacillus oceanisediminis]
MEQISLFLAFGAGLLSFISPCSLPLYPAFLSYITGVSINDLKEGKGILRRKAFLHTILFLVGFSIIFLAL
GLSTSFIGTFFMDYQDLLRQLGAIVMVFFGLVLTGVLKFDFLLSDKKIHFQKRPSGYIGSILIGIGFAAG
WTPCTGPILAGVIALGVSDPGKGLLYMVFYVLGFSIPFLLMSLFIDKMTFLKKHSAIFMSIGGILMILMG
GLLYFNMMTKIIAVLTSLFGGFTGF
>Aor1 gi|158321737|YP_001514244.1 cytochrome c biogenesis protein transmembrane region [Alkaliphilus oremlandii OhILAs]
MNLENVSLSIAFGAGFLSFFSPCILPLVPVYIMYITGISVEEEINQSKLLAFKRTMGFVLGFTIIFMIMG
TSAGFLGKIFIRNREIFSKISGILIMIFGFNMMGILNLNILKLEKRLKAPKKMTNWFSSILMGMAFAAGW
TPCFGPVLASILVYAGSSATVSKGVYLLLIYSIGMAIPFILTSLFINTFNRFIQKAERFIPYIPKISGFI
MIVFGVLVFFNKIVYISRFLL
>Cla2 gi|517837435|WP_019007643.1 hypothetical protein [Cohnella laeviribosi]
MQEGKGLLQKQAFLHTLFFIIGFSIIFFALGLSASFVGNLFSGNRDVIRQLGAIMVVVMGLIMLGVFKPK
LLLKNARFEWKRKPFGYLGSILVGVTYAAGWTPCVGPILAAVLALGVSNPGQAVVYTFAYTVGFSLPFFA
MAFFIGKLRWILKYSNGFMKAGGALMILTGILLYTDKMTQITIYLIKLYGGFTGF
>Psp11 gi|518254416|WP_019424624.1 hypothetical protein [Paenibacillus sp. OSY-SE]
MDTLTWSIAFGGGVLAFVSPCTLPLYPSFLSYITGMSVSQLQTRDSSKIHKILFLNSVLFLFGFSLVYYI
LGFSASFMGHLFENYRDLIRMLGGVFISVMGLFLIGIFQPQMMMREFRFPFIKAKMNKSLGSVLVGIIFA
AGWTPCIGPIFGAIMYSNIINPNPVQTFVNVTAYSLGFGIPFIVMAYFIGKIKGILKYSGMLMKIGGVLL
LIVGMLLYFDKVSMMNTWFSSFL
>Osp2 gi|498334649|WP_010648805.1 cytochrome C biogenesis protein [Oceanobacillus sp. Ndiop]
MGIIETDTMLLVGMLLAIGAGALSFLSPCVLPIFPAYMSYITGISVKELQGNKNRKIVRQLFAHSFFFLL
AVSLVFLSLGASASFLGQWAQKLLVGDSGLLIQRIAGVFIIIMGLFIAGWIQIPSLMKERRFHYTKKPAG
YVGTFFIGLGFAAGWTPCIGPIFGSILLLAASNPGQGMFYTIMYVFGFALPFLVLTFFIGKTKWIVRHSN
IIMKIGAIMMILMGFVLFFGLMPRISGFLLDLVQDTWLSRLG
>Apo1 gi|516851598|WP_018130680.1 hypothetical protein [Alicyclobacillus pohliae]
MFDTTNPNFMVAFAAGVLSFLSPCCLPLYPSYISYITGISYDKMQGERDRFAIRRMALVHSLFFVLGFSV
IFVALGASAGLVGRLFVQYKDLIRQIGGIVIIVMGLFLAGVIKWESLMKERKWHLRNKPAGYFGSLLVGI
SFSAGWTPCIGPILASVLAIAATDPANGTRLMIAYSLGFAIPFLILAYSLGSVRWLLKYSGVIARIGGIV
MVLMGILLYTNAMTAITIYLVRLFGGFTGF
>Rsp2 gi|497504541|WP_009818739.1 cytochrome C biogenesis protein [Roseovarius sp. 217]
MFGIEIIDAALLPAMFVALAAGIISFLSPCVLPIVPPYLAYMSGISLSDLSESGSSRARAVVPALFFVLG
LSTVFIFLGFTASAIGTVFLQYQSYFNTIAGVLVMAFGAHFVGVYRIKFLDREARIDAGDKGGSSFGAYV
LGLAFAFGWTPCIGPQLGAILSLAASEGSVARGTALLAIYAIGLGVPFLLVAAFLPRLQGLMGWMKRHME
QIERVMGLLLWTIGLLMLTGGFSAFSFWLLETFPALAVLG
>Bsp6 gi|517203995|WP_018392813.1 cytochrome C biogenesis protein [Bacillus sp. 37MA]
MADLNIFLAFGAGFLSFISPCCLPLYPAFLSYITGMSVNELKNDNAMLQRRSMLHTLFFLIGFSLVFILL
GFGSSFIGQFLKEWDDLIRQLGAIFIIFFGLIVTGILQPKFMMSEKRVAFKNRPVGYLGSVLIGLAFGAG
WTPCTGPILLAVIYMAGTHPDSAMLYMIAYTLGFAIPFFALSFFIGRMKWIRTNSAKIVKIGGYVMIIMG
IVLFFDWMTKIIMILTPLFGGFTGF
>Cac1 gi|407472618|YP_006787018.1 cytochrome c biogenesis protein, transmembrane region, dsbD family [Clostridium acidurici 9a]
MIGSEVSLFIAFGAGFLSFLSPCILPLIPAYIMYITGCSNEYDIKNKKLFTLIRTIGFVIGFTLIFMVMG
SSASFLGKIFIRNKDIFSKLSGIIISVFGLYLMGFINFKFLNIEKRISAPKNMNNWFSSILMGMAFAAGW
TPCFGPVLGSILFYAGSSATVSKGTLLLLVYSVGMAVPFILTALFTDIFNKFLIRAGWFLKYIPKISGLV
MFIFGILVFFNKVVVISNLFI
>Bal2 gi|489415595|WP_003321431.1 cytochrome C biogenesis protein [Bacillus alcalophilus]
MNEINIFLAFGAGVLSFISPCNLPLYPVFISYITGVSIEDLKEKGRKISPIAMLHTFIFILGFSTIFVAL
GMSTSLIGEFFIMYNQLIRQIGAIVIVIFGLITLGLFKPSFLMKNHQLQLSKKPVGFFGTYFIGIAFAAG
WTPCIGPILTAVITLSLTNPGSGMTYMSAYSVGFALPFFFMTFFIGKLNWIKKYMNLMMKIGGILMILFG
IMLYFDWMTKVTSFLINNLFGGFMGF
>Orf9 gi|497360700|WP_009674913.1 cytochrome C biogenesis protein [Paenibacillus]
MQHVNVWLAFWAGFASFISPCCLPLYPSYLSYITGISVSELKSGQTKGAARLQTMAHTLAFILGFSIIFY
SLGLAASSVSEFFVTNRDLLRQIAALLILVMGLFLLGIFQPKWMMRERKLQFKWKPAGYLGSVLIGIGFA
AGWSPCIGPILSSMLVMAAAEPDSWLPLISAYSLGFAIPFFVLSFFIGSTKWILRYSATIMKIGGGVMIV
FAILLYTNQMYKITIWLNNITPQWLQF
>Ksp2 gi|497986426|WP_010300582.1 cytochrome C biogenesis protein CcdA [Kurthia sp. JC8E]
MDLTIYIAFAAGLFSFISPCTLPLYPAFLSYITGVSSDHLRNGGMKQRTAILHTICFLIGFSLVFIALGY
STTWIRALFFEYDELIRQVGAIFIVFFGCVMVGIWTPRFLLKERRVTLKNRPTGFFGSILIGLVFAVGWT
PCTGPILASIFFLAATAPTHAVNYMASYVIGFSLPFLTLAFFVPKLTWVKNKMQLFFKIGGIIMVIVGIL
LFFDQMSTLNRLFIPIYGDFIGF
>Bsp7 gi|496695249|WP_009336792.1 cytochrome C biogenesis protein [Bacillus sp. 2_A_57_CT2]
MVNEEVKYYDLNLISFQYFIVAIFVLSRVILYLQEFTYGGLGLMADISILLAFGAGVLTFLSPCVFPLYP
AFLSYITGMSVVEIQNGELKGQHKAIFHTFFFLFGFSIIYLVLGFGTAEGATVLESWYLQYGDLIRQIGA
ILMVVFGLITIGLLQPKFLMKERKFHIKNKPAGYLGSIVIGLAFAVGWTPCTGPILAATLTLVGANPSQG
LWYMAAYIFGFSIPFLLMAFFITKFTWLKKYSDTVMKIGGVIMIVMGVILYFDKFTLINSLLQPLFRDFQ
GF
>Gel2 gi|522166782|WP_020677990.1 hypothetical protein [Geopsychrobacter electrodiphilus]
METDINLSLWIAFSAGALSFSSPCVLPLLPSYVSYITGLTFGQLQEEHPGAKARLTVLLHTLVFILGFSA
VFVSLGAIAGLASQAFQLYFREGLGWLQRGGGVLIFLFGIHLTGLFHFGILLGDKRVQVPNKPKGFLGTF
LVGVVFAAGWTPCIGPILGAILALAAGTNSSAGQGVVLLSFYSAGLGIPFLISAMLFHGFLSAFKRFRKH
IRLVEIVTGVMLMAVGAMLFLDYYARLTSYLFQWFPATG
>Pte1 gi|517584895|WP_018755103.1 cytochrome C biogenesis protein [Paenibacillus terrigena]
MSVWIAFWAGLASFISPCCLPLYPSYISFITGVSVNRLKTEQNTREVRMRVMSHTFFFVLGFSVVFYALS
YGASLVGDLFVDYKDLIRQISAILILVMGLFLVGLFQPQFLMKERKFQFKFKPAGYIGSFVFGIGFSAGW
SPCVGPILTAIIGLAATEPNAWLRLITAYTIGFAVPFFIFAFFIGSTRWILKYSNRLMKIGGVIMILMAI
LLFTDQMSRITIWLQSITPSWLKF
>Scl1 gi|297182662|ADI18820.1 cytochrome c biogenesis protein [uncultured SAR11 cluster bacterium HF4000_37C10]
MNTTLSIAFLAGLISFLSPCVLPLIPGYISYISGTSFDKLVEKKKNLVVIKTIFFTLGFSFVFIALGSTA
SFIGKLFLTNSDIFRIIAGLIIIFFSLQLIGIINFKFMNKDIRIYTDQYSHNLAFPVLVGAAFGFGWTPC
IGPILGSILTLAAIETNISKSIFLLSSYSLGLAIPFIISGILIDKFLFFSKNFRKYISTITKIGGTILLL
TGIAILTGQLQVLGFFILEYFPALGNLG
>Mca1 gi|222151248|YP_002560402.1 holocytochrome C synthase [Macrococcus caseolyticus JCSC5402]
MNDITIAVAFGAGLLSFVSPCVLPIYPAFLSYITGVGYNDLQDSKLNRNALLHTIFFLLGFSVVYISLGV
GIGMFSDFLLSYDNTIRMLGGLLCIIFGLIILGIFNPKLLMKDRKFEFKNKPAGFLGSFLVGIAFAAGWT
PCMGPIIGVIFSMAAVNQSLALVYMTMYVLGFCIPFFLLTFFITKINILKKYSQLLTKVGGVIMIIMGLL
LFFDKLTVINQYFS
>Nde1 gi|302036221|YP_003796543.1 cytochrome c biogenesis protein CcdA [Candidatus Nitrospira defluvii]
MTDSVQSISLVAAFSAGLLSFVSPCVLPLVPSYISYITGLSIEQLTDVSERNRFRKAIILNSLLFIAGFS
TVFVAFGASASLLGQALITYQEHLRRFGGIVVIIFGLYLLGILNLNFLKMEHRYQFRNRPAGFLGSFLIG
IAFAAGWTPCVGPVLGTILLYASTTESMLSGVVLLTFYSLGLALPLFLTALGVDRFLSYFKEVRAYLWGV
STVSGVLLIVVGVMIYANSLTMITSFLERYGIGWYLGQ
>Bce5 gi|317128044|YP_004094326.1 cytochrome C biogenesis protein transmembrane region [Bacillus cellulosilyticus DSM 2522]
MEELANVTSWAALFAGVISFISPCTLPLLPAYLSYITGMSVKELNMNKNFKVRKKLMIHSVFFLIGVSMI
FLGLGLGMTYFGSWVQGLFVGDSGYLIQRFAGIFIIFMGLFVVGLFKFDWLLKERRFRFAKKPAGYLGST
FVGIGFAAGWTPCIGPMFGAILLLAASNPSQGAVYTIFYIIGFSFPFLLLTFFIGSSRWVMKYSGKIMKI
GGTLMVIMGILLFTGQLANISIFLLRLIEGTRFENLG
>Aac2 gi|258511100|YP_003184534.1 cytochrome c biogenesis protein transmembrane region [Alicyclobacillus acidocaldarius subsp. acidocaldarius DSM 446]
MLGTHPTLWLAFIAGILSFLSPCCLPLYPSYLSYISGVTFGQGGGATWNHRVRALTHTLFFIIGFSIIFL
ALGLSASLIGQVFVNYRGVIRIVGGIIVFLMGLVLSGLFTPKWMMMEKKWEFRSDRTGYLASVLVGVSFA
AGWSPCIGPILAAVLVMTATNSALGLPLILAYILGFAIPFFVLGFTLGSVRRLAKYGAMLSKIGGYIMMV
LGVLLLTNTMSKITVALIRLYGGFTGF
>Lfu2 gi|490343603|WP_004225384.1 cytochrome C biogenesis protein [Lysinibacillus fusiformis]
MQNEINLLLVFGAGLLSFLSPCSLPLYPAFLSYITGVSLNELKENKGILSRHAIKNTLLFLLGFSIIFIA
LGLSTSFIGTFFIQYKDLLRQVGAIIMVFFGLISVGILKLDFLLSEKKYQFKNKPSGNIGSIFIGIGFAA
GWTPCTGPILAGVMALGLTNPDKGLLYMLIYVLGFSIPFLMMSLFIGKLRFFQKRSHQFMIIGGWIMILM
GILLYFDMMTKIIAWVTPIFGGFTGF
>Lag1 gi|493994503|WP_006937181.1 cytochrome C biogenesis protein [Labrenzia aggregata]
MLDVSLGAAFLAGLLSFISPCVLPIVPPYLCYLAGVSVDELKGETATAETGRRVILAAIAFVLGFSLVFV
ALGATASVIGQSIARYYDILSYVAGAIIIVMGLHFLGVFRIGLLFREARIHVERKPAGLVGAFVMGLAFA
FGWTPCVGPVLAAILFVAGSSDTTWHGAGLLAVYALGIGLPFILAAAFASRFLKLAGRFRKHMGTVEKIM
GGLLVLTGLLFITGQMSAIAFWLLETFPIFSQIG
>Bsu2 gi|350267446|YP_004878753.1 cytochrome c-type biogenesis protein CcdA [Bacillus subtilis subsp. spizizenii TU-B-10]
MENVTVWLAFGGGLLSFISPCCLPLYPSFISYITGVSVNELKNRNSKTLNKNIAIHAASFLLGFSIIFYI
LGFSASSIGRFFTEYKDLIRMLGGIFVCTMGFFLLGIFQPKFMMQEKRFTFRRGKIGVLNSILVGIIFAA
GWTPCIGPIFGTIMYANFNNPNTIDTFINVTGYSLGFAIPFFLMAFFIGKARVFLKYSNLLLKIGGGLLV
IIGVLLYTNKMIWINIWFSNLTTLFQS
>Bsp8 gi|493892249|WP_006838236.1 cytochrome C biogenesis protein [Bacillus sp. SG-1]
MGDINIFLAFGAGFLSFISPCCLPLYPAFLSYITGMSVSDLKNENVKLQKRSLIHTILFLIGFSSIFVVL
GFSTTFLGNVLFQYEDIIRQVGAIFIVIFGLMVIGVFQPQVLMKDRKFEFKNRPAGYAGSVLIGMAFAAG
WTPCTGPILGAVISLIGTNPGSGMIYMTSYALGFAIPFLILSFFVGKMQWIRKNNAKIMKVGGYIMILVG
IMLFFDWLTAIIIFFSKLTGGFTGF
>Bme3 gi|489444493|WP_003349934.1 cytochrome C biogenesis protein [Bacillus methanolicus]
MSDINVFLAFGAGLLSFISPCCLPLYPAFLSYITGVSVDEVKKENVMIQKRAMLHTLFFLLGFSVIFIAI
GFGTSVIGKIFVGYQDLIRQISALFIIFFGLVILGVFSPSFMMKDKRFVFRNKPSGYFGSILIGIGFAAG
WTPCTGPILVSVIALAATKPSAALLYMFVYVLGFAVPFFIMSFFIGKLNWIKRYNSVIVKVGGFLMIVMG
ILLFFDWMTKIIIFFTGLFGGFTGF
>Psp12 gi|550964032|WP_022712343.1 cytochrome C biogenesis protein [Pseudochrobactrum sp. AO18b]
MAIDISYLTAVGAGALSFLSPCVLPLVPPYLCYMAGVSVDDFRNGGEASQATRNRIRLLVTSFAFVLGFT
TVFVALGAGASSIGHFLRQWQQEMAIAAGLVIIVMGLNFLGLIRIPLLSREARFQANSAPATPLGAYIMG
LAFAFGWTPCIGPVLGPILTLAGSKASVLDGASLLAVYSLGLGIPFMLAALFSGRFMRFLSRFRVHMGKV
EKVMGILLVLAGILFLTGGMEAFAFWLLETFPVLGKLG
>Gca1 gi|516004431|WP_017435014.1 cytochrome C biogenesis protein [Geobacillus caldoxylosilyticus]
MTDVNVFLAFGAGFLSFISPCCLPLYPAFLSYITGVSVSELKTEKGMMQRRSLLHTLFFLLGFSLIFISI
GFGTSLVGRWFSEYQDFIRQIGAIFIVIFGLMIVGIWKPSFLMKDRRLSFQERPSGFIGSLVIGMAFAAG
WTPCTGPILVSVIALAATNPGSGMLYMLAYSLGFAVPFFILSFFIGKMQWIRSHSEKMVKVGGYVMIAMG
VILFFDWMTKIIAYTTGIFGGFTGF
>Lsp3 gi|499131100|WP_010859156.1 cytochrome c biogenesis protein [Lysinibacillus sphaericus]
MQTDINVFLAFGAGFLSFISPCTLPLYPAFLSYITGMTLDELKSERGMMQKRAILHTLFFLLGFSIIFIM
IGLGASLAKEFFLNYQTLLRQIGAILIVVFGLMIVGLLQVDFLMKDRKFQFKNRPSGYLGSVLIGLAFAA
GWTPCTGPILMSIISLAGANPSSGFSYMFAYYLGFAIPFFVLSFFISRMTWIRTHSQKIVKVGGFIMIAV
GILLFFDGLTYITRLLEPIFGGFTGF
>Bal3 gi|490562588|WP_004427634.1 cytochrome C biogenesis protein DsbD [Bacillus alcalophilus]
MRKIDNLSILVAFTAGLLSFLSPCVFPLLPAYISTLTGSTVSDKVNVNKKLVFTRSISFILGFSIIFVLL
GVSASFIGQMFMENRNIVEKISGLLIIIFGLQMVGLLQLKFLMREKRIHMQSKRAGAGPSFLIGMAFAFG
WSPCVGVVLSSILLLAASHETVSSGVILLSVYSLGLGIPFLMVSILVTYSLKVVRNINSILPKLSVVNGW
ILISLGLLLFTGQFQRISAWLATFTYFG
>Bce6 gi|317128189|YP_004094471.1 cytochrome C biogenesis protein transmembrane region [Bacillus cellulosilyticus DSM 2522]
MTVLSVFNISEFTFLSIWIALFAGIVSFLSPCVFPLVPAYIAQLTGSNISNNEVIADRKLILTRSIGFII
GFSSIFLVLGFYSSYLGSLFIENSQLLERLGGIVIVLFGLQLMGIFSFNFLMSEKRLMRPSKTTSFGRSI
LFGLVFAAGWSPCIGLVLGSILALASQSGGAFGGVILLLVYSLGLGIPFLIVAMLYSKSLEKIRNINRYL
PIIQKASGVIMILLGVMLFTGLFSRLAAYLARFIPFYL
>Bba3 gi|544590929|YP_008567667.1 cytochrome C biogenesis transmembrane region family protein CcdA [Bacillaceae bacterium JMAK1]
MNDLTIWIAFGAGLLSFLSPCIFPLVPAYLAQVTGTSISNNEINSNQRMIMIRSLGFIAGFTFVFMLLGA
SSTYIGQLFNQYNNMVSQIGGIIIVLFGLQMAGIISIRTLMTGKSVRNRPKQANSFGGSIMFGVFFAAGW
TPCVGIVLGSILALASQNETLSSGILMLLMYSLGLGLPFLLVGFFYSKSLHKLSRFNRLMPRIQKAGGVV
MIIMGIMLFTGYFQLISSYLAQFVPFNI
>Gbe1 gi|197119773|YP_002140200.1 cytochrome c biogenesis protein CcdA [Geobacter bemidjiensis Bem]
MQAQNISIVGAFVAGLLSFLSPCVLPLIPSYITYITGLSFADLQAEHPSHKVRQQTIIHSLLFIAGFTCV
FVILGASASFLGDFLQEHKTAIRRIGGVMIVIFGVHVSGLFDIGLLLGEKKLTLHRKPAGYLGSFVVGVV
FAAGWTPCIGPILATILAVAATEGRGVWLLLAYSMGLAIPFFLASLALHQFLVFFKRFKRHIRLFEIITG
LFMVVVGILIFTNSLVVISRYTSAWFGE
>Dol1 gi|158520147|YP_001528017.1 cytochrome c biogenesis protein transmembrane subunit [Desulfococcus oleovorans Hxd3]
MFDTPSVSYAVAFGAGLLSFFTPCVLPLIPVYFTLITGLSLENLTQAPDAEVRARVIFSTIAYVLGFSAV
FILLGASAFFLGSLINQHLGVLRVIGGVVIVVLGIHMTGVITIPGLQSEKRVHVRQRSMSLAGAFLVGAL
FAAGWTPCIGPILGSILIVAGSQETALRGMLLLSAYSAGLALPFLLLSFFINALISFIRRASRVIKYINI
VAGVLLIGIGIVLIAGLW
>Dcu1 gi|522077458|WP_020588667.1 cytochrome C biogenesis protein [Desulfobacter curvatus]
MLTQTITFPAAFAAGLLSFLSPCVLPLIPAYFSFITGLSLDELTADDKDVRKKVILSTLAYVAGFSFIFI
LFGASASLLGGLAARYSWVVRYVGGGIILVFGLHLLGIINIKSLQFERKFHFKETPFHLFGTFLIGMAFG
AGWSPCIGPMLGSILIVAGSQDTILKGVLLLATYSAGMALPFLLISIFINSMLSFMKKATRAMGIINKCA
GALLIVIGLLLIFDKFRLLAAF
>Psp13 gi|496840499|WP_009381621.1 cytochrome C biogenesis protein [Candidatus Poribacteria sp. WGA-A3]
MIDAISQVSLFAAFSAGFLSFISPCVLPLVPSYVSYITGLSLEQLVDASERQRFRKAVILNSLLFVTGFS
TVFIAFGASASFVGQVLYEYQDLIRKIGAVLIVVFGLYLLGLIKWNAMMTERRLFSFGSRPVGYVGSFLI
GTAFAAAWTPCVGPILGAILAYASTTESMQSGILLLASYSLGLGLPFLLTAFSVDRFLSYFQKARRYLHG
VSLASGACLVLIGAMIYVDSLARLTSFLERNGIGWYIGQ
>Sne3 gi|497178327|WP_009498366.1 cytochrome C biogenesis protein CcdA [Sporosarcina newyorkensis]
MLADLNLFLAFGAGLLNFISPCTLPLYPAFISYITGMSLDEMNTDKGESRKSGILHTIVFLVGFSVIFIF
LGYSSSLVGTFFYQYQDLLRQIGAIFIVIFGLMILGFFTPKFLMKEKKLQFKNRPAGYFGTFLIGLAFAA
GWTPCTGPITGAVFMMAAQNPGSGMWYMLVYVLGFAIPFFLLSIFITRVKWIQKYNRTITKVGGYLMIAL
GILLFFDGLTYIIIWISPFFGGFMGF
>Xau1 gi|154247709|YP_001418667.1 cytochrome c biogenesis protein transmembrane subunit [Xanthobacter autotrophicus Py2]
MADVTLPAAFLAGLVSFVSPCVLPLVPPYLCFLGGSTLDDLAGDEPVKEVGRRAMVGAVLFVAGFSVVFV
MLGAGASAIGDLLRAHLDVLSIIAGLAIIVMGLNFLGVFRIHLLHRTARAHVHEPTGIWGAFVMGLAFAF
GWTPCLGPVLGAILAVAGSEATVSKGAGLLAIYSLGLGVPFLLAAFAVRPFLKSLVHMRKILPVVEKAMG
ALLVLTGIAFMSGWIAHASYWLIETFPALSTLG
>Bsp9 gi|517949100|WP_019119308.1 hypothetical protein [Brevibacillus sp. phR]
MDEIKQGRTIFRREALLHTLFFILGFSIVFLALGLSTSWLGSFFSNQRDLIRMLGGILLVVMGLVMLDVF
KLSWMMRTWKVDIKNRPLGYTGSVLVGITYAAGWSPCVGPILTGIIALGMSDPARALNYTLAYTLGFAIP
FFLMTFFISRVRWIAKYSERLMKVGGALMVLFGILLYTDQLTVITIYLQKLWVPAL
>Orf10 gi|494191413|WP_007121399.1 cytochrome C biogenesis protein [Rhodobacteraceae]
MDISGIGIFAAFLAGAISFLSPCVLPLVPGYVSYIAGQPDLRTTRSVGLRARAGALGLSTCFVLGFSTVF
VALGAGASALGSLLLTWRTELNYLGGAIIILFGLVMLGAFRLEAFSRDTRFTLDIPGGRPLGAYVLGLAF
AFGWTPCIGPILGAILTLSSTSGGMSDGIWLLSIYSAGLGVPFLLAALFTDAIAARVRQIGKAGRWLYKG
AGVAMIIMGVAIMTGQLSRFAYWLLGTFPFLASIG
>Pvo1 gi|493235385|WP_006209349.1 cytochrome C biogenesis protein [Paenibacillus vortex]
MADINIGIAFAAGFASFISPCCLPLYPSYLSIITGMSVNDLKNEQNRKEVRFRTMTHTLAFILGFSAVYY
TLGWGAGLFGEFFTEYQDLIRQLSALLIIVMGLMLIGLFQPKFLMKDRKFNFKSKPTGYIGTFLFGIGFA
AGWSPCVGPILTAIIALAASDPGTWFPLITSYSLGFAVPFFILAFFIGSTRWILKYSSTLMKVGGILMIL
MGVLLFTDQMYKITIWLQGITPEWLKF
>Gda1 gi|222054625|YP_002536987.1 cytochrome c biogenesis protein transmembrane region [Geobacter daltonii FRC-32]
MGSSNITIFGALIAGFLSFLSPCVLPLIPSYITYITGLSFNDLQAEHPSHKVRQQTIIHSLCFIAGFTSV
FVLLGASATFIGSFLQSHMTLLQKVGGALIFIFGIHVTGIFDIGMLLGEKRLTLHRKPAGFLGSFVVGVA
FSAGWTPCIGPILASILMVAATESTIYRGVSLLLAYSIGLAVPFFLSSLALHQFLVLFTRFKKYIRIFEI
ITGVFLMVVGILIFTNNLSLFSRYATIWFGGE
>Rsp3 gi|430004544|CCF20343.1 SoxV protein; CcdA-like oxidoreductase; SoxW reductase [Rhizobium sp.]
MLDVSLWGAFLAGLLSFVSPCVLPIVPPYLAWLAGVSFDRLKDSNPGAAERRQIVLSAVFFVLGFSTVFV
ALGATASVIGKTIAQYFDVLSVVAGVLIILMGLHFLKVFQIGLLYREARVQVASKPAGFAGAFVMGLAFA
FGWTPCVGPVLAAILFVAGGEGTAAKGSLLLAAYSLGIGLPFIASAVFASRFLDWAARFRRHMRKVEIAL
GLFLIMTGILFVTGQMSAIAFWLLETFPVFQSIG
>Tca1 gi|494499987|WP_007289450.1 cytochrome C biogenesis protein [Thermosinus carboxydivorans]
MAENSLTLLTAFAAGVVSFLSPCVLPLLPTYTAVLAGTGTQTGRISQWRFLMNAACFFSGFIIIFVAMGA
TASYFGQVFFKYQDIIRKVGAVFMILMGIHLAGFIRLPALYREYRPLLSGAFEGPLGAFILGIAFTAGWT
PCTGPILASILIYAGASATVAQGAFLLFIYAIGFCLPFIVLALLFNRYLHKVRRLYQWLPAIQRAAGVIL
IIVGCFIYFDWLQKGLGFIWNLL
>Din1 gi|317051824|YP_004112940.1 cytochrome c biogenesis protein transmembrane region [Desulfurispirillum indicum S5]
MDLTLWTAFIAGILSFISPCLLPLVPAYFSFITGGAAQMDMTGSDRLRLFIRALWFVLGFSLVFIIMGAS
ASALGILLIQQQVLLAKVAGAVIFLFGLHYTGFLPIKWLYHEKRLHLQKIPTGALGSFIMGFAFGFGWTP
CIGPILAAILTIAASKETIAEGMILLSVYSAGLGIPFLVSTLLISHFMGFLQRMKSGMRVVEIVSGILLM
VIGIMIFSGYMGYIAAWMNQAFPFTVNL
>Pla1 gi|558476329|WP_023485537.1 cytochrome c-type biogenesis protein CcdA-like protein; thiol-disulfide oxido-reductase-like protein [Paenibacillus larvae]
MLHTLAFILGFSIIFFSLGWTTGLLGSFLFDYGELLRQIAAILIFVMGLMLLGIFQPQWLMKERKFQINR
RAGYLGSVLIGIGFAAGWSPCVGPILSAILALTATEPGTWLQLITAYILGFAIPFFVLSFFIGTTKWIIR
YSNLLMKIGGGVMVIVAILLYTDQMTKITIWLNSITPDWLKF
>Ppo2 gi|493329368|WP_006286581.1 cytochrome C biogenesis protein [Paenibacillus popilliae]
MSDVTVWVAFWAGVISFISPCCLPLYPTFLSIITGMSVNQWKEERNKRVVRWKTMTHTLFFLLGVSVVFY
TLGLSATFLGSRLAEYRDTVRQVSAMIIIAMGLVIMGVFRPQLLMKEWKFGVSRKGGYLGSFLFGMGFSA
GWSPCVGPILGAIFTLSASQPRLGIVMTTAYCIGFGLPFFILSVFLGSTRWLLRYSNAMMKFGGLVMIIM
GVLLFTDHLNQINIWLQQITPDWLRRLT
