# Supplementary material for: The LysE Superfamily of Transport Proteins Involved in Cell Physiology and Pathogenesis
Source: PLoS One. 2015 Oct 16;10(10):e0137184. doi: 10.1371/journal.pone.0137184 (PMC4608589; doi:10.1371/journal.pone.0137184)
Supplement: S1 Supporting Information — The corresponding zip file contains the FASTA files generated using Protocol1, for comparisons with Protocol2. (ZIP) [file pone.0137184.s030.zip › FASTA_Files/GAP.faa.faa]

>Ait1 gi|551268804|WP_022888972.1 membrane protein [Agromyces italicus]
MGSVIGDILPLALGIAISPIPIIAAILMLLSPKAKGTSVGFLLGWLLGIVVAVVVFTLLGSVIPESDPNA
SKPIAGTIKIVLGALLLLLALKQWRSRPKPGEEAALPKWMAAIDQMNAGKALGLAFLLAAVNPKNLLLAA
AAGVAVGTAGLGGGEITVALIVFVVIAACSVAVPVIAYLVASKQMAGPLESLRGWLVHNNATVMAVLLLV
IGVAVVGKGIGSF
>Mha1 gi|491847381|WP_005630492.1 hypothetical protein [Mycobacterium hassiacum]
MAALALLTTINPVRLSLILLVLSRPRPMQNLLAYWLGALAVGLVSLLVPLVVLHTAPASAEFARGFAEPA
ANPALQRGVIGTGVVLLVLAAVLLTLAALRTPRRDAVAVGGAGGAHPTVVDGSSVPPFLRRLLNPDPGPP
NGGDAAPRRRLLRLRDAWREGSPWIGFLIGVVFLPPLDGIFFALGIVVASGAPTQTQFAALVVFVLGVLA
VEEIILAINQFAPARTQSALHRIHDWARAHHQKFAAAILTVVGVALIVRGMGGL
>Pfa1 gi|518449060|WP_019619267.1 hypothetical protein [Pseudoclavibacter faecalis]
MLEYIGATLPQAVGIAASPFPIIAVIILLMAPNSTPKAIVFLVGWVLGITAATTLFSFATLTVVGDSSAA
ESQPVLGWFELVLGLILALLAVRQWRKRPRPGTEPEMPSWMSRVDGVKTPTAFVLGLGLSMNPKNLIMAA
TAGSVFGATRVVVGDSVWMIVIFTVLATATVTVPVPVSLVAPRASAGALAKARAWLVANNATIMMVLFIV
LSAQNIGAALQAF
>Rop1 gi|491390647|WP_005248519.1 membrane protein [Rhodococcus opacus]
MGDLIWLLVPEMIGLVITPAAVVGCVLLLESANAVRNALAFGSAFLLVYSQIAVAALLGGAGDPSATSKT
VSNWVGLIVGVLFLVVGVILLAQRPKPAGTAPKWMSALESATPRTAFIAGLTLGTINPNIFILLSGMTII
SSSHVGVGGALLGTVLLLISSMLDFIIPIGIFTILGTRAQRGLSAAKAWMVRHNKALGVGVFFGFGTLFA
LRGLFALI
>Req1 gi|550237840|WP_022593290.1 hypothetical protein [Rhodococcus equi]
MGHTAGQIIPLALGMVVSPIPVAALIAILLSARARTNAFAFTAAAVAASAVVVGITAATTRTSAAHAGRA
AHPTQLIFATLFGLTFVVLAVLTWRGRPRNGAPAVMPTWMAQIDTMGPGRAAVLSLLLTVPNAKNLPLEL
KAGALIAEGHLPPSHAAALTALFAVLGGTALIVLAVLAAVPSKRVTAALGVVKEELIQHNAAIMTVLFVL
LAGLQVSHIVTALTA
>Ssp1 gi|493166180|WP_006171182.1 possible cytochrome c biogenesis protein [Synechococcus sp. WH 5701]
MPSLDLLGPAPHLSSAALFGQSSLFGFGIAFSPLHIAVVVLLLLGTFPLRRALAFVSGWASANGLAIVGL
MVVGDNLALALNHGERGQVMIDLIGAAVLMGLGVYQLTPAAAIGEQGMAMRLISQLPDFSTPMLVLIGAA
SALLTPENLVFYLKEAGLLLINQPGVSTDLELTGVFMAVASSLLLLPPLAWIATGGRIRVPLSRLEGWME
HHGEWLVGVLALLISAYLIWEGLHGLWLMQGAAPL
>Got1 gi|494445354|WP_007238138.1 hypothetical protein [Gordonia otitidis]
MIAHAIGDVLPIAVAVAISPVAIITGVVLLLSEHGRGKAALFAIGWVVTLLIVTGVAVAITDVAEEDEPT
ATEHGVQVFTLVLGLFFLFLAVMSWRNRPAPGEPAKEAKLLARVTAMSGLAVLALGLIEGIAIVKNVPLS
LGAGARIAEDTQRGASAWVVLVIYVLIASIGILLPLLIAVVGGHRLDPALSNFRQWLEDNISPITIITLL
VVGAYFVGKGLAIFS
>Mph1 gi|489986016|WP_003889073.1 hypothetical protein [Mycobacterium phlei]
MWITLLVMALAVSLEPFRVGMTVVMLNRPHPRRQLLAFLAGGFAMGLAVGLVVLFLLRPALNSTHFTLPR
VQLVVGALLLISAVVMAVGRVPDPAGLADGRFGPLAARTRRLFTGASLWTAGIAGLGIALPSVDYLAALA
LIAASGAAGTVQLGALIAFNAVAFALVEIPLLCYLVAPERTRAALQALYDWLRAQGRRGVALLLAVVGGV
LVVVGLVNL
>Mph2 gi|336116664|YP_004571431.1 hypothetical protein MLP_10140 [Microlunatus phosphovorus NM-1]
MIEEEGGMLGSLSQLLTVGLAAAFSSVPITVLLVILVSPRRSVSAFPYAMGCVAGTLGVVLAAVAAAQLM
PEPRPRQPSVTIAIVEFVLGAALIGLGIRAWVRRRRPRHTRKLPNWAATALEGMGPFRAFVIGVILEFRA
KSIVLALVVSLQVHATANRTLAILVIVIYVVISTVTITIPALAMLMAPQRTEPWLTAATARLATAGPVIS
AAALCLLGLGLLGLGLVGLGVVGAGVSN
>Mab1 gi|491207169|WP_005065502.1 hypothetical protein [Mycobacterium abscessus]
MLTLLLAFAGFACLDALNVLNIGVATTIVYVTRLERRSVFPGGLSFVTGLFVALFTFGVATVLGVRSLTD
VAAGAEITPSTRYWAQLVIGVLLIAVAALTWFSEPVTPPWIRSVARRHPWLLAFVGLALGYAEAPTSVPY
LSALAMLASRHPLPTLWPLLLVGYGLVAILPSLLILVLSTRRSPRARRMQRGLVRTVTRHGPTAIRVIFL
CLGVVLITSALVHHSALGLR
>Ach1 gi|517146760|WP_018335578.1 hypothetical protein [Actinomycetospora chiangmaiensis]
MLSEAVPAAFGAALYPPALLFVAFLLVNPQPWKRALIFLAGAVIATLGVGFAVVFILQGTGVERDPHHRT
VPAWVDLAIGVLLVGAAIYVWFRPPRGPKAATERKELDLLGLLAVGLVMYSPSPLYLAALHAIAKAHAAV
LVTILSVLLVAAIYMLVVEIPVVAHAIWPETTIRAVTAVNAWLGRHGRTIVVLAAGAFGVYLIVAGTVHL
VTA
>Ssp2 gi|517791476|WP_018961684.1 hypothetical protein [Streptomyces sp. CNB091]
MGDAIGQMLTPAVGIAISPVPLIAVVLMLATPRGRANGTAFTAAWVVTLTALSTVVVLLGSGADAHEDGE
TASWVYWVKLLAGVLFVLLGLKQWKGRPRAGQEAELPGWMKAIDTFSPSRAAGLAAALSGLNPKNLVLAV
GGAVSISGSSASAGGKTVAVALFVLIASLCALLPLGVYLTGGEKSARVLESWKGWMAAHNAAIMTVVLVL
LGAKYVGDAISGLTS
>Msp1 gi|518342619|WP_019512826.1 hypothetical protein [Mycobacterium sp. VKM Ac-1815D]
MTTGWGSLLAELAPLAMVIALSPLSIIPAVLALDSARARPTGLAYLAGWLVGLGVLTSVFVAASGLVGSF
DEPPGWASWLRLVVGAALIVFGGYRFATRHKSEHSPAWMRKLSGLTPARAAATAAVLAVVNPKVLFICIA
AGLAIGSAGVGVEHAWLAVPYFVVVAASTVIVPIVAYTISGERLAGPLRRLRMWMEHQHATLVAAILLVI
GIMVLYKGIHGLA
>Fsp1 gi|551291380|WP_022911477.1 hypothetical protein [Frankia sp. Iso899]
MGAAIGSMLGFAAGVAVSPLPIVAIILLLATPHGRSTGSCFALGWVLGLAVLGVIVLAIAGPADASADEG
PATWTGWLKLILGLVLLVFAGRQWRTRPAAGEAVPPPKWMSGLDTMDAGKSLGLGALLATVNPKNGVLTI
AAASSIAATGASGGEQAVALALFVLIGSLGVLAPVAVFFFTGAKAVHTLDSWRSWFIANNAAIMAVLFFV
IGLKLVGDGIGIIS
>Mfo1 gi|489981000|WP_003884103.1 membrane protein [Mycobacterium fortuitum]
MTESWGSVLAELIPLALVVALSPLSIIPAVLVLHSPRPRPTGLAFLTGWLVGLAALTTIFVGVSGMLGGL
NAAPTWASWLRVVVGAALIVFGVYRFLTRAKSEHMPSWMTSLSKLTPVKAGAAGVVLTVVNPKVLFICAA
AGLAIGSAGLGQPGVWAAGLYYVVAAGSTVALPILAYAVSGERLDPALNRLKEWMERNHAVLVAAILVVI
GVLVLYKGIHVL
>Rrh1 gi|515035108|WP_016692234.1 hypothetical protein [Rhodococcus rhodochrous]
MGAVLGQLLPLAVGVAVSPVPIIATILMLLSDRARTTSLGFAGGWLVGIVVATVVFALLGGVVTDSQDDP
STSRATIEIVLGVLLLVVGLRQWRNRRAEHDTPAWMKTIDHMTVAKSAGLGFALAAINPKNLIMCAAAGV
AIGGADLTSGGTVVSIAVFAILAASTVVLPVLGYLLAADRLRGPLDKLESWLRAHNTAVMSVLVLVIGVT
LIGKGVGALG
>Msp2 gi|495787717|WP_008512296.1 Protein of unknown function (DUF2910) [Methanobacterium sp. Maddingley MBC34]
MSDFSTLLLEVIPLALVASISPTTFAVMVFSLSLSKKPKTSGIGFLTGSLIVILVAVLLGFLAVDGASIA
TGGDNTIFQGWINIVLSGVLIFFSIKTLVKKDNKIGNIENFKNNRSESSEFIASFLLAMGLFSMNFITTV
LVVYASSEIAMSSVNWTGKTISLISLVILTLLLVEIPVLICYIKPLKADEILSRLNKWIQRNGYYLTAGL
LFILGMYLLSNGLEKLGWI
>Msm1 gi|489989092|WP_003892149.1 hypothetical protein [Mycobacterium smegmatis]
MLTELIPLAMVVALSPLSIIPAVLVLQTQHPRPTGLAFLGGWLVGMAALTALFIEISNLFGRLDKPPVWA
SWLRIVLGTALVIFGVFRWLNRSKAAHTPKWMQSMGKLTPPRAGVTGVVLTIVNPKVLFICAAAGLAIGS
AGLGQPQVWAAAVWFVVFASSTVALPILAYAVSGSKLDPTLARLGEWMERQHAVLVAVILVVIGLLVLYK
GIHAL
>Mbo1 gi|518113286|WP_019283494.1 membrane protein [Mycobacterium bovis]
MTLKPAGVISSDDAPQTTIVSGGVRLLTMWSTVLVLALSVICEPVRIGLVVLMLNRRRPLLHLLTFLCGG
YTMAGGVAMVTLVVLGATPLAGHFSVAEVQIGTGLIALLIAFALTTNVIGKHVRRATHARVGDNGGRVLR
ESVPPSGTHKLAVRARCFLQGDSLYVAGVSGLGAALPSANYMGAMAAILASGATPATQALAVVTFNVVAF
TVAEVPLVSYLAAPRKTRAFMAALQSWLRSRSRRDAALLVAAGGCLMLTLGLSNL
>Sma1 gi|496445676|WP_009154521.1 Protein of unknown function (DUF2910) [Saccharomonospora marina]
MKPASTLHGRVSPSSSDTGDRDRFLDSAGVNEAIGQLLPLAVAVTISPVLVIAGILLLFTESPVFNGAAY
LLGTVVGVGGVLAALTAVAATQDLSAGTAGSAGVAWLRIVLGVLLLGGAVRRFRARPGPQEEARMPSWMG
GITSFHPGKSLVTGLVLGAANPKNLAMAFSAAVSIAGADLTVGQSVASGTVFTVIAVLGVATPLAMVVTM
GERARPRLDTWKDWLRQHNSVVMSVLFLVFGVVLVGEGVRQL
>Mav1 gi|489976042|WP_003879206.1 hypothetical protein [Mycobacterium avium]
MPLMAGSWGTVLTGLVPLGLVISLSPLTVIPAVLVLQAPRPRPSSLAFLGGWLLSLAALTALAVAASHLL
GGLDRSPPRWSSWLRVVLGAGLIGYGIFRWHTRHRHSESPAWMRSFASITPARAGITGAVLAVVRPDVAL
ICVPAGLAIGSSGLGPIGDWMAALFFVAVAASSVAIPILAYLAAGSRLDDALARLRDWMDRNNAALLAAV
LVVIGAMVLYHGIDAL
>Mgi1 gi|145221004|YP_001131682.1 hypothetical protein Mflv_0400 [Mycobacterium gilvum PYR-GCK]
MWITLLAMAVAVSLEPFRIGMTVLMINRPRPGLQLLAFLTGGFAMGTAVGVAVLFLLRPVLDSAQFTLPR
VQIVVGLVVLCTAAAVGSGLVGRPRDPGRAPGVLAMRARRLLDGRSLWTAAAVGLGTALPSVDYLAALAL
IAASGAAAATQFGALMAFNAVAFALIEIPLLCYLVSPDRTRAVLASLNSWIRARGRVGVCALMAIVGGVL
LVVGLAGL
>Nmu1 gi|258650554|YP_003199710.1 hypothetical protein Namu_0291 [Nakamurella multipartita DSM 44233]
MTGGAILAVLPLAIGLALAALPVTLIPIALAAKRPPAVARAFLLGWLLGIAVVGTVVIVLADVIVLPSGN
LSWFGYIKIAIGLVLIGLAGRRWLGRPRAGEDPPVPGWLASVDAMGAGRAFGLALLLAGLNPKNLALVLA
GAVTIAEATAVPAQQAAALAVFTVIGSVGVAAPPVLTLVLGDRAGPLLRSVDEWMTRQSTVIVAAVLLVL
GVVLIVNGVTALR
>Mth1 gi|490025161|WP_003927638.1 membrane protein [Mycobacterium thermoresistibile]
MTGSWASLLTELIPLALVIALSPLSIIPGVLVLHTPRPRPTGLAFLLGWLIGLAVLAAAFVALSGLLGGG
LEHPPGWASWLRVVIGALLIVFGGYRWATRHRSTEMPRWMRSLTTASPPRAAITAAVLTVANPKVLFICA
AAGLAIGTAGVGVGAWPAVLYYVLVAGSTVALPILAYALAPDRLGQPLERLREWMERQHGALVAAILVVI
GLMVLFKGIHAL
>Msp3 gi|551259540|WP_022879775.1 membrane protein [Microbacterium sp. B19]
MSELSTLLPLAVGMAISPLPIVAVAAILLSTRGRAAAPAYTGAFLAVTLAVIAVGAATSAGASAASHGSG
GKIVVLILTALLTVGFAAFAVVSWLGRPKPGTPPATPSWLAAVDAITPARAAGLGLIMAATNSKNLPLEL
KGGAVLGTAHLPVAVTVLLCVALAVAGSLTLVVPTILGATGLPPVVAALRRLKDEMIAHNAVIMTVLFAV
LAASEASHLIHQLTA
>Vma1 gi|330464908|YP_004402651.1 hypothetical protein VAB18032_04625 [Verrucosispora maris AB-18-032]
MSGGDRLPMVFLTLLPLAVVMVAGTQLVAAVFFASSDRPRAASLGYLAGAAIVVGGGTTVAWLALRLFRI
RFSTGSERGAVERNIDWLVLGVLVVLAIVVYLLRHHGPPSWMGRLQHASPGYAFRVGLLLFLANPTDGLT
MIAVGAAAARRDEAWWHLLPFVLLTLTLLALPLLALLLLGHRAEVVLPRIRRWADTHSWIVSEAVIAIFF
AITVVDLVR
>Rer1 gi|490040707|WP_003943110.1 membrane protein [Rhodococcus erythropolis]
MGSLLLQQIPLALGIIMSPLAVVAVVAVLFSERARINSIAYLIGWYLGIVVALAGSYVILTALQVHQRTH
PPLWVPIIHLVLGATLLAGAWFVYSRSRRGVQAMAAAVAPGDVVAAAPQLPKMLQSVEHFQPTRSGVLGF
ALFVLNPIDMSCAIAAAMNLRLSTVAPTSQIVSAVIFSLVSVTSVAVPVALLLIKKDEATEPLLKIRTWI
ATNTHLLNVGLLVLIAAMQISKGVQGL
>Orf1 gi|551278644|WP_022898768.1 hypothetical protein [Corynebacterium-like bacterium B27]
MFWHALGEALPLAFAVIISPMPLVAVITLLLGPRGRGNAWAFTIAFAVSFFALTLALASGSKGTTQDDSF
FATVFHIVIGFAFAALFFYLAFRSWQKRPKKGAKPVEPKWLAAMESFGIVKSAGLGLLLGVANIKNVPIA
IAAGASLGAADMPWSLVFVGAAVFAAVSSLGLIALSLAGGSHRLAAPLASAKASLIRYNNVIMAVLFIIL
GGLQLGRAFEAF
>Orf2 gi|518496383|WP_019666590.1 hypothetical protein [Rhodococcus]
MAGHALTFALVGLVVMVWPWSVVPAFLLAATDNGPRKLVAYVLGYVLALALVMVLAATLLPPGPRAKSTS
HALSWFELAVGLVLALFVLVLWIRGRRTAGQTPKWLRGLDRLSVIAAFVLGLWVPNYMLVTVAVAELSLW
ELHGAEAVAAAVVWVVVATLGVVTPLVVLARSGRNSAAVQQSWREWLVQHSAAIVCLVLGLVSVVLIVKG
GASV
>Nno1 gi|515866327|WP_017296955.1 hypothetical protein [Nodosilinea nodulosa]
MGSILVSLLPYILGSALVPLQIIILLLLLQSPNRGLLKGIAYVGGMTLTRLLQGAAFGLWLGESVALSAE
EEGKGPVVSTLLLVLGLLLLVTAYKKWRKQPDPDEPPPKWLTAIDSTTPLQALGIGLTLPLIAVKLWVFT
LSALATIATAQLGSRNGAIAYLLFVLLAQSLLLLPLALRLVRPQQSKASLDRASGWLTAHNRPIVIGVSL
VFGLLFLQSGLSGLRSLSG
>Mrh1 gi|375142776|YP_005003425.1 hypothetical protein [Mycobacterium rhodesiae NBB3]
MWSVLSQLLAPAMVVAISPFSIIVAIVLVLHTDRARANGWAFLAGRLLALAAVTVAFMQAPRLIGNLNRP
VSPRVLIGAGALLLMIGVWVWFRRDRMTEEPPWLAKLTRLTPIGAAVIGMLLVVSNPKMLAATAAAGLLI
GTASVSVAGAGGAVVYYSVVASSTVAVPVLAYAAVGSRADDQLTRFKAWLHRHSGVVTAVILAAVGIALL
VIGISEI
>Bca1 gi|229819255|YP_002880781.1 hypothetical protein Bcav_0758 [Beutenbergia cavernae DSM 12333]
MGSAIGASLPIAVGVLVSPMPIVAVVLMLVTKRARSNAFSFLLGWVVGVALVGTLVILLMGGAADSDDGG
TPLWAAIVKIVLGVGLLLLALKQWRGRPKRGEEPPAPRWMAAIEGFTPPKAFGLAFLLGAINPKNLLLVV
SGAAAIVSATSERSDQFVALAVFVVVATIGVAAPVVVYLAMGTRAGAVLDDLKHWMVQNNAAIMTVLLLV
LGMKMIGDGIGAL
>Nsp1 gi|518440516|WP_019610723.1 hypothetical protein [Nocardiopsis sp. CNS639]
MDLKILPLAVTMMAGPQIIAAMVLVTSRQAVRVSLAFLAGVALATGAGVILAHAVLALLGGVVPLGDPSD
TGSVGNLIQFALVALLIAAAIRAFVRRETSTPPGWLTGLMEAGTARAFATGLLVILVMPSDIVVMLTVGA
HLAHGGEGFAAALGFVVLTVLIAALPLLVLVTAGRRARNAMPTARDWLNTHSWLVTIATCVVFVLLLL
>Sco1 gi|529225559|YP_008386380.1 hypothetical protein B446_13755 [Streptomyces collinus Tu 365]
MGQVLGDVLGLAAGVAVSPLPIVAIIIFLATPHGRRNGLVFAAGWVMGLSVLGAVVLAIGGGGDASGHGH
PADWVGALKLALGLVLMFFGVRLWRHRPTDVTQAQLPKWMAAIDRFRPGKIFLLALLLSAGNLKNAPLTI
AAAASISASGLPVGQQVGAMAIFVVIASVGLLVPLVVFLVMSERAAAMLGNWKEWAARHNVAIMAVLFFV
FGLKLLGDGIDVFTS
>Cgr1 gi|427704189|YP_007047411.1 hypothetical protein Cyagr_2984 [Cyanobium gracile PCC 6307]
MPPLLSPVCLSVPALLSPALITQSSLFGIGIAFSPLHIAVVTLLLLGRDPLKRAMAYVAGWAAANALAIV
LLMVLGETFAISLSHGEREQVLIDLLGAGALVGLGLYQLTPQANIGEEGMALRLMNQLPDFSTFTLVLIG
ATSALLTPENLVFYLKEAGLLLLNDPGLTADAEVTGLFTLMASSLLLLPPLAWLVSGGAIREPIMRLEDW
LQHKAEWLVGVLALVLGAYLLFEGLHGLNLLSVAG
>Ser1 gi|497634938|WP_009949122.1 hypothetical protein [Saccharopolyspora erythraea]
MAVHRAGYPCGELTAAAWGEAVTLQILPLAITMMAGPQIMSAIVLVTSQRAVRSSLAFLLGVAVAATAGV
AVARGLAALLGNAVHIDGESHTASVVGKVVQIVLVGLLILLAVKNYVQRSTSKPPKWLSTLLTASPATAF
KTGLVLILTMPSDVIIMLTVGTNLEHRDLGLVAAVPFIALTVLVAALPLIAYLLFHRRAVTAMPKVREWM
NSNSWLINIVVCGIFIALVLSGG
>Ade1 gi|494092944|WP_007033772.1 hypothetical protein [Amycolatopsis decaplanina]
MTDDSLTVLPLAITMMAGPQFVSALILITTARAVPTSLAFVAGVATAATTGTALTTWLAGLLPPDPLVSD
SDGSLYTLIQYVLVAILVGIAIWNWTHRETAEPPKWLGSLMSAGPGRGFRTGFLLIAFFPSDVVVMCVVG
LNLARSGAGFSAAIPFLLTTTLIAALPLLAYLLFRRRAARVMPEIRDWTNDHGWLLNIVASLFFVVLILF
>Msm2 gi|433645121|YP_007290123.1 Protein of unknown function (DUF2910) [Mycobacterium smegmatis JS623]
MSGSWTAMLGQLIPLALVVAMSPLTIVPAIVLVLQSDRARSTGLAFMFGWLIGLAATTALFVQLPRLLDG
LNRPVPTWAAWVRLAVGIALIVFGVWRWLTRHQVTRQPAWLNRLSRLTPVGAGAVAVGLILVNPKVLVMN
AAAGLVIGTASLEMPGIWVAVLYYTVIAGSSVLLPILAYAIAGHRVDHQLERMKQWMERQHAALMAGFLV
IVGLLLVYTGIRAV
>Mtu1 gi|15610617|NP_217998.1 Probable integral membrane protein [Mycobacterium tuberculosis H37Rv]
MRGLLPVAGHWVSVLTGLVPLALVIALSPLSVIPAVLVVHSPQPRPSSLAFLGGWLLGLAVVTAVFVAAS
GALGGLSTTSPAWASWLRVVLGSALIVFGVLRWLTRHRHTEMPGWMRAFASFTPARAGLVGAVLVVVRPE
VLIICAAAGLAIGSGGHGAAGSWIYTAFFAMLAASTVAIPILAYVAAGDRLDDSLERLKDWMEKNHAGMV
AAILVVIGLLLLYNGVHAM
>Ppa1 gi|494660732|WP_007418676.1 hypothetical protein [Pedosphaera parvula]
MGMVMANLLPVVFVASVLPLEIVMTLLLLSGERGLIKAMAFAAGAMGVRTIQSILFGCVFVIAGEAGGEY
ASHPIASILLLMAGIIMLINVVRTWRKKGDPDAPPPKWMTSLSAASALTTFGIGGLSMVISIKQWIFTLS
AIAVINEVQLSRLGRILMYLFFVVAAYSLVLAPIITSVFAPMQAAKLLEITQVWLGRHNRRITMVASLIL
GVWFMWKGTTDLLAHGGTHGSPTTTAMGLPIHGTLWIHFNDLAFVWLS
>Msp4 gi|518813479|WP_019969433.1 hypothetical protein [Mycobacterium sp. 141]
MWSTVLVMALVAATDPLRIGVIAYMVSRARPVRLLLPFFAGGFATNVAVAVAVVFVFRESALGDRSVHPG
IEITIGVVAGLIAVLSATGLLERLFHRVRSKRVAVTAAVGNHADPATGQPHSEPVEPPTLDSLPVVSKLP
ESIKAALRGEAAWAAGLLGLSNGIPSPYYVGAIAAVLTSGAEVGQQLSALVIFNLVAFAGALIPILSFWI
APDATRSAVERLYAWMKIHHRLVVTVIASAVGVFFVGLGISHL
>Hha1 gi|494969044|WP_007695070.1 hypothetical protein [Halococcus hamelinensis]
MSFLTVLPLAVVMVSGPQILSAIFLATSNEWRRNSLAFVAGAAVSISLVIGVAFVLGFGAVGTGQSRPVL
HVLILVVILAAMVSTYLKREQSEPPKWMGRLERATPRTSLRLGFLLLGFFPTDVITSATVGSYLATQGLP
LTDAVPFVLATLLLLALPSLAVVMLGDRAKTVLPNVRDWMNTNSWVVNEVVLLFFAGIVLNGLLN
>Fsp2 gi|551295710|WP_022915776.1 membrane protein [Frankia sp. Iso899]
MGNAIGQILPSAVVVALTPTGIIALVLMLVSARGRINGPAFLLSWMASVALVGTVVLLLAGSIGSTSNSS
PATWVGILELALGALLLLFAAKQWQGRPRPDAPAEPPPKWMSALDEFSPVKAGGIATLFGGFNPKNLLIT
AAAALAVAQTGIAGGEQALSMLIFVVIASLGVGTPVVLYYVLGDRSRKMLNSLKIWMTDNATVIVVVILL
VIGVKILGDGVSALSN
>Mtu2 gi|493284333|WP_006242074.1 hypothetical protein [Mycobacterium tusciae]
MVVAISPFSIIIAIFLVLQTDRARANGVAFLVGRLLALAAVTAAFLQAPRLISSLNRPVSPRVLIALGGT
LIVIGVWVWLRRDRMTEEPPWLVRFSRLTPVGATAIGALLVLTNPKMLAATATAGLLIGTAGISVAGASG
AVAYYSAVASSTVAVPVLGYLAVGARADDQLTRLKEWLHRRSGLVSAVILLAVGITLLFMGISEL
>Ssc1 gi|522037796|WP_020549005.1 hypothetical protein [Streptomyces scabrisporus]
MVLDLVVIGTAITLGPLHNSAFILLLSAQRGLLKGLVFILTWLVELLVVVASVQLMTGGDPLTQQSAPST
AALAVKLTLGVALVVYGERKRRRKHVRSRGTPKWMARLDRVSAWTAAGLAVLLQPWALVAAGGATVVNAD
LSSAATFVALMTYFLLATSSLLVMELYATFAPAKAAARLTRLRLAIDEHQDQAIVVLSLLIGLWLVASST
YELVT
>Orf3 gi|551278518|WP_022898642.1 hypothetical protein [Corynebacterium-like bacterium B27]
MAGIIGHILPLALGVALSSVPIVVMVLILLSPRGRWSSLTYLAGAVVGLAGLTTLFTAVATLLPPAPAEA
KSPLIATIEAAIGVGLLVMAALRWRTARRLRRQPALPSVADGDPPVAKPQTATARLMARVTTLGPVASLG
LGFVLMLRPKNLLLTIAAGVAIGASGAPLSEVVIGIALFVVLGISTLAAPIIFAFADPARMRKPLEETRV
WIEGNSSTVTTIVLLVLGTVIIGSGLAHY
>Ssp3 gi|518188763|WP_019358971.1 hypothetical protein [Streptomyces sp. AA1529]
MDSLKILPLAITMMAGPQIMSAVILATAQRAVRVSLGFVTGVLIATSLGVAIMLGIATALGGAVDFGSSG
DKSSVGRVIQYVLVALLILAALRNWRKRETVEPPKWLHALMSADTRKAFETGLLVVLLMPSDLMVMLTVG
VHLDQGHSSFVDALPFIALTTLVAATPLLLRVLLGRRAASAMPGLRDWMNNNSWLVNIIVCLLFVVLILA
>Orf4 gi|516970824|WP_018191033.1 hypothetical protein [Microbacteriaceae]
MGPVIGDVIPLALGVAISPIPIIAAILMLLSPKARGTSLGFLLGWLLGIVVAVVVFTLLSSVLPQGDPSE
SKPILGTVEIVLGLLLLVLAVQQWRGRPKVGTEPALPKWMSAIDTMTGARALVLGFLLSALNPKNLLMGV
AAGVAIGSDAQTTAETVVAVIVYTVIAASTVAIPVIAYLAASARMARPLESLRAWLVYNNATIMAVLLLV
IGVVLIGKGLGEF
>Msm3 gi|433645238|YP_007290240.1 Protein of unknown function (DUF2910) [Mycobacterium smegmatis JS623]
MLTELIPLALVVALSPLSIIPAVLVLHTPRPRPTGLSFLAGWLLGLAALTVIFLEISNLLVDLSKPPVWA
SWVRIGVGAALIVFGIYRWLTRKRAAHTPGWMQSLGKLTPVRAGLAAAALTVVNPKVLFMCAAAGFAIGT
DGLGSTGVWSAVVWYVAVAGSTVAIPILAYAVSGDRLDEPLRRLKDWMEQQHAALVAVILVVIGLLVLYK
GIHGL
>Sav1 gi|29833855|NP_828489.1 hypothetical protein SAV_7313 [Streptomyces avermitilis MA-4680]
MVLDLVVIGVAITLGPLHNTAFILLLSAPKGVRKGLAFILAWLACLVLLIAVVVLLTGGRPPPHKSAPST
AVLVLKLILGLGMVFYGERKRRRGSRPRQSPKWMARLDHVSVWAAAGFGVLLQPWGAVAAGAATVVEANM
SSAATYFALTGYCLLATSSLLAMELHATFRPLTAQVRLRKLRAWIDGHQDQAIVSISLALGLWLMAKSIY
QLVG
>Ssp4 gi|517718707|WP_018888915.1 hypothetical protein [Streptomyces sp. CNT302]
MPVSFGEVVFFAVVIAVSPFTLIPALFMQFTPRPRATSSAFLAGWVIGILVPATACAALASVVHRPEEGP
PWVAWARVGLGSLLIAFGLRQWLTRHGRPAPGWMRMLTGAHPAKAFRLGLLLSLANPKILLLSAAAGLAI
GSGAHATTSGVSALAVFAACAASTVALPVALHVVMGERVLAPLTRVRRWLEGHAAGVMAVVIAAVGVLVV
FEGAVRL
>Tsp1 gi|557401183|WP_023411229.1 hypothetical protein [uncultured Thiohalocapsa sp. PB-PSB1]
MIETFGILIPFLIADVLNPVLFAFMVYAAGTQRPVVTSSAMLLGHTAAYFGAGIVIALGLEKITHYLANP
SSIDYLIALVVGLLLLWVALPTAKKPETKRPEDSGSMTPLAAFWLGAVINFIGIPFALPYFAAIDQILKA
NLTTGDTLVLLVAYNLVYALPFLVVPVLVASLGERSRPVLQRINRTLERASAFLMPVLLGLAGLALVADA
LLYFTIGQGLF
>Ssp5 gi|493168701|WP_006172602.1 hypothetical protein [Synechococcus sp. WH 5701]
MLPLALGAAVSPLLLVGQVLTLTSPGSGLRRGWCFAFGSALVVVVWAVLGLATGAALPARSSGPDPVSAC
LHLVLAIVLLVIGIEILQRPAPQKVAPTAPVAHPLRGSFLLGLGLMAANLTSLVLFLPAIQDVARSGAST
ITQGLMVGLVSLITLLPALGPLLALVLAGSSGRRRLVALSSWSERHQRQINAALCFGFSIYLAISGLLRL
>Mma1 gi|544773267|WP_021198030.1 hypothetical protein [Microbacterium maritypicum]
MGELILALVPVALGVVLSPLAIMALVAVLLSRNARMNGITYLVGWFLGLGGLMALCLWLFPLLAVHELGE
PPLWVPIVRVLLGLFLIGSAVWVYRKGRAHIAQMAAASSPREVVAASPQLPGWLHSVESFRPGRTLLLGL
GLFVLNPVDASCAILAALDISLSDVDRSSGLWVAVVFVVIGTLPIALPVLYVVVRGADAQPLLDRVRTWI
AGNTHVLNAALLLVIGALQLEKGIAALL
>Hsa1 gi|492979245|WP_006076498.1 hypothetical protein [Halococcus saccharolyticus]
MSFLTLLPLAVVMIAGPQLLSAIFLATSEDWRQNSASFVFGATLSIALVVTVAYFLGNSATDGGSSHTGL
QIIVLLLLLFAMVSVYLNREEAEPPKWMGKLQSANPRFSFRLGFLLLGVFPTDILTSAAVGSYLSGNNLP
LTDSIGFILLTVFLLALPSIAVLALGERAEAFLPKIRDWMNTNSWIVNEAVILLFIALTLNNLFG
>Mrh2 gi|491284667|WP_005142710.1 hypothetical protein [Mycobacterium rhodesiae]
MWFTLLVMAAAVSLEPFRIGMSVLMLNRPRPHLQLAAFLCGGFVMGLTVGAVVLFALESRIPASAHFTLP
RVQVVIGALALLAAALLAVTRGRYRTPPPWLNRLLDGQSLWVAGVAGLGIALPSIDYLAALAVIAAGAGA
PEVRFAALVTFNVVAFALVEIPLLAYLVAPQRTHAAMTALHGWVRARRRREVAMLLAVVGVVLLTAGLLGV
>Fsp3 gi|86741436|YP_481836.1 hypothetical protein Francci3_2747 [Frankia sp. CcI3]
MDGLQILPLAITMMIGPQIMSAIIFVTTPRAGRVSLGFLAGVAAATAAGVAVMMGLAALLDSAVDLGSSR
SNGSAGQIIQYVLVGLLAVAAVKNWVRRETVEPPKWLTTLMAADLMKAFQVGLFVILLMPSDIVIMMTVG
IHLQQNNASYAAALPFIGLTVTVAALPLLARLLFHRRAEVAAPRVRDWMNTHSWLINIIVCIIFIALIID
>Mla1 gi|491192571|WP_005050922.1 integral membrane protein [Microbacterium laevaniformans]
MNDLHNLLPLAVGMLLSPLPIVAIVAIVLAPRGRACAPVYTAVYTLVAFAATGLGALGAARASASSGPAA
QTVSLILAIVLGLGFTVFAIVSWMSRPKDGKPATAPTWLAAIDSVTPLSAAGLGLVMAVTNSKNIPLELK
AGALIGEAHLAPLAAVGLCLAVAMIGSLLLVIPALVQLTGTARVLSALQALKSQLITHNAAMMTVLFAIL
AANELAQVIHRLAA
>Mav2 gi|515075954|WP_016705762.1 membrane protein [Mycobacterium avium]
MLSKLVALAAVIALSPITVIPAVLVLHAPRPRPASLAFLGGWVLGLVGLTAAFVGGSELLSGLHATPPKW
ASWVRLVFGVALLALAAYHWFTRHRQRSMPRWMRSFATLSPVRAGVVGAVLVPLRPEVLILCAAAGLAVG
NSSLSAGAQLVAAAIFVVLAASTVAVPILAYAGAGDRFDDALERLKAWMEANHDAMLAVILLLIGLIVLY
NGIRALA
>Sna1 gi|291299729|YP_003511007.1 hypothetical protein Snas_2224 [Stackebrandtia nassauensis DSM 44728]
MNLQVLPLAVTMMVGPQIMAATVFVMNARAIRVSAAFLAGVALATTAGVVVARGLASVLGGVVLSGGGSL
SAGWVGVLVQLGLVVLLLVLALVSFLGRGDARPPRWLEALMSATPSMALRTGLMVILTMPSDIVIMLTVG
VNLDHHGETVLAAVPFIVATVLVASLPLGFYLVLRDRAERVMPRVRDWLNVNSWVVNVGVCLFFAALVAF
>Ssp6 gi|492911329|WP_006041735.1 cytochrome C biosynthesis protein [Synechococcus sp. WH 7805]
MSDTTLWAELLAYGTGIGLSPIHIAVLLLLLLGPQPLRRGGWFVAGWVVTTLLTATLLVTVGHTLVLDMS
HGSHHRTGLDLLAGGALIAIGGRELLRSFADGAEPPAWTTSIDRFVAMPLPLLLLLGAAGEVISPDDLVL
FAKSAGVVLAAQLPTWQEWIGLVAFTIGASIFLLTPLVAVIIGRDKVIPILEKGKQVLFARGGLVVGGVS
LGLGGYLGWQGINGLSLL
>Sni1 gi|516911541|WP_018161757.1 hypothetical protein [Smaragdicoccus niigatensis]
MEESLGSALTTLIPLALVVALSPLTVIPAVLVLHSSKPRPTSLAFLAGWVVGLVGLTVVFIEASSLAGGE
QHTRPAWMSWVRIILGAALIVFGVYRFVTRHRHTEQPRWMRPFAKLTPGRAGLTGVAVAVVRPEVLALVA
TAGLEIGAGGLSTAGAWTCGVLFIAVAASTVAIPVLAYAIAGERLDPTMARIKDWMDRNLGAMEAVVLVV
IGLMVIEKGISSLS
>Rru1 gi|490036288|WP_003938711.1 hypothetical protein [Rhodococcus ruber]
MSVSTGRGCDYSSSEIDDRRSEGWLMAGAIGQSLPIAVGLLLAAMPMVMLSVLLVTKRPLRVSYAFVGGW
FAGLLVVGAVVVAVADVIMLSDEPTWWAAAAKLVLGVVLVLLAVRKWYSRPQPGEESTVPGWMAAAQTMT
ARRALALGFLFAAANPKNLALVAAGAVVIADATARVPEQIVALIVFAVVASLGVAAPPVVRGVFTDRADR
ALAAADEWMTRQHTVIMAAVLLILGLILIGNGIAGL
>Mrh3 gi|491285093|WP_005143127.1 membrane protein [Mycobacterium rhodesiae]
MTTSLGSELIELIPLALVITLSPLTIIPGILMLHTPSPRPTSMAFLLGWVLGIGALTAGFVLVSDALGGL
NKQPTWAPYVRIAVGAALIAFGLYRWFTRKRAEHTPGWLKSMTTIRPARAFVTALVLVVVNPKVLFMCAA
AGLAIGSAGLGTTGAWTADAVFTAIAASSVALPVLAYLVAGERLDEPLNKLKNWMEAQHATLVAVILVVL
GAMVLYKGIHGL
>Sgr1 gi|490067728|WP_003969909.1 membrane protein [Streptomyces griseus]
MGDAVGQMLASAVGIAISPLPLIAVVLMLATPRGRVNGTAFTLGWMLTLGAITAVVVGAGSGAGADDAGT
PADWTYWLKLALGVLFLLMGAKQWKDRPREGQEHTLPGWMRAIDRFTPGKAAGLAALLSGANPKNLVLAV
GGAASIASSPANVGGKAVAGVLFVLIGSACVLLPLLVYVFGGSRSAAVLGGWKTWMGEHNSAIMTVVLTV
LGAKYVGDAISGLAS
>Mlu1 gi|494718174|WP_007454040.1 hypothetical protein [Micromonospora lupini]
MNFLTVLPLAVVMVAGTQLVVAVFLASSDRPRAASLGFLAGAGLVVAGGVTVSWLLTRLLGGLATDASAA
ASRIDRGPAIDLVVLALLVSLALVVWLRRNRSGPPRWLGSVGHADPRWAARTGALLFVVTPTDLLTMATV
GASVARHDLPWWHLVPFVLLTVLLLAVPLLALVLLGQKAARVLARMREWAEGHSWIVNEIVIAFFALLTV
LDLIRSG
>Nsp2 gi|516550861|WP_017933646.1 hypothetical protein [Nocardioides sp. Iso805N]
MGKVIGDLLPTALGVAISPVPIIAVILMLFAPHARSASLAFLVGWVVGVAVVLAVVTALLGPTNGSPDDP
STVASVLKIVLGALAVLLGARQWQGRPHAGETAELPSWMKAVDTMTAVRAGGLGLLLSAANPKNLALCIA
GGATIGGAGLAVGQEVIAGAVFVVVASISIGVPVIGYLVAADRMRAPLNELREWLTVHNAAVLSVLLLVI
GVALIGKGVGGL
>Cko1 gi|522008397|WP_020519668.1 hypothetical protein [Catelliglobosispora koreensis]
MGVGSVLGDLLPLALGVAVSPVPVIAVILMLFGPKAGSTSFGFLGGWVAGIVLAVTAFALIAGTAGMGTS
AEPSAMASWFKLLLGVLLLYLAWQQWRSRDEPVLPKWMSAIDTMTLGKGAGLGFLLSAVNPKNLAMCAAA
GTIIGAGGLSGGQNVLTVAIFTVLAALTVAVPVIGYAVAQDKMRGPLDRLKGWLEANNATVMAMLLLFLG
VVLLGKGFGGLV
>Mch1 gi|146760141|CAJ77662.1 gap like protein [Mycobacterium chelonae]
MWITLLVMALAVSFEPFRLGMTVLMLNRPRPQLQLLAFLCGGFAMGTAVGLVVLFTFRHVSTGSAQFTLP
RVQIGIGVAALLVAALLASRVRGPSSNAQLDKVTGRIQSIATGGSLWVALVAGLGIALPSVDFLAALAVI
VASGTPAATQVSALLMFNIIAFALIEIPLLAHVVAPERTAEVMARLNSWIQSNRRRNIALVLAVVGCVLL
AVGLAAI
>Cac1 gi|256395681|YP_003117245.1 hypothetical protein Caci_6558 [Catenulispora acidiphila DSM 44928]
MGAAIGAMLGSAVGVAISPLPLIAMVLLLATPRGRADGLAFCAGWLLSLTLVGTVMLLIGAGEDADEGSA
PATWVSWLTLVLGVLFAFLAVGQWKARPRPGRPARTPGWMAGLDRTTPARAAGLGALLSGANPKNLALTV
GAAAGIAGATSQPGARAVALVLFVLIGSLCVLVPLGVYLAGGKKAAATLEGWKDWMATHNAAIMTTVLAV
LAAKYVGDALANL
>Bsp1 gi|545117156|WP_021479813.1 hypothetical protein [Bacillus sp. EGD-AK10]
GSAVPQDGGPPLWAAILKLVLGVLLLLLALKQWRGRPRDGVDPPAPRWMAAIDAFTPVKAAGLAVLLGAV
NPKNLLLVVSGGAAIASAAPDDTNAQVVAAVVFAVVASIGVAAPVFIYLFMGARAAAMLDALKAWMTHNN
AVIMAVLLLVLGAKLLGDGIAAL
>Spa1 gi|494081617|WP_007023657.1 membrane protein [Saccharomonospora paurometabolica]
MGQVIGQVLSLGVGVALSPLPIIAVVLLLTTPRARSTGPAFLTGWVLGPTVVGTIVLLVAQGIGPGGAQQ
PADWVSVLHLVLGVALVGVAAREWRHRPRGTEQAALPRWMRAIETVTPLRAGAFGATMSSVNPKNLLLVV
SAAAAIARTGATAGGQAVALAVFVVLAAVGTATPVALYFALGERANHLLAELKLWMGRNSSAITAVVCLV
LAAKLVGDAVSGLSG
>Nas1 gi|493048510|WP_006109535.1 hypothetical protein [Natrialba asiatica]
MIAGPQILSPIFLATSEQWRANSAAYVLGASLSISLVVVIAYLFGNRFGAGGGLLGASAKQLLYVLVLVF
LLYAAVDTYRKRNVSKPPAWMGKLTNATPQLSLKLGFLLLGVFPTDIVTSVSVGTYLAANGDPVTDAAGF
VLLTLFILAVPSLSVSLLGERAEAALPRVRNWMNENSWVISEAVILLFVALTLQNLFG
>Ppa2 gi|494027035|WP_006969197.1 phosphoenolpyruvate synthase [Plesiocystis pacifica]
MPIPAAVLQAWAIAVGGMSSLATALIVLILLNRKRGPGAAFAFGLAYFGGYVVIGLTGVFVGASVLELDL
STGPSPTTAGVTLALGLLLSAASVRVWRRPPASLGGEDDDSFLGQVFATLDELPLARALGFGAALPLLNV
KNLAIYLPAVALLASAELTPTGRALAVVSSAAIFSGGLLIPLLIRVLFPRRCADWLAAMRRWIEAHATRV
AQVILPCIAVALLARGGWSFWQLYA
>Mma2 gi|544774671|WP_021199289.1 hypothetical protein [Microbacterium maritypicum]
MNQLHDLLPLAVGMLISPLPLVAIIAIILAPRGRTAAPVYAAVFIAISLAFVMVGALTSAGSASGSPSAT
AKTVSFFLAIVLALGFAALAVASWSSRPRHGQPPQTPAWLAALDAVTPAKAAALGSIMAVTNTKNIPLAL
KGGALIGEAHLPLLAAGGLCIGLVVAGTLPLLVTAAVATSRSAVVTKALERVKSEMIAHNAMIMTVLFAV
LAANEAAQVIRHLS
>Nmu2 gi|258651397|YP_003200553.1 hypothetical protein Namu_1157 [Nakamurella multipartita DSM 44233]
MNGVIGDVLPLAIAIAISPIAIVAAILMLFSTHAGSTSLGLLIGWVVGIVAAVTVFTVITGGVDAGQSQA
GVSWVKVGLGAVLMSAGLRQWHARDRHRSAPKWMAAIDRMGFVQALGLGLALAAINPKNLLMAAAAGIAI
GAAELSVADTVVVVAIYTVIAASTVAIPVVAYAVTRDRMRAPLDRAKSWLEANNAAVMSVLFLVIGAVLV
GKGIGGF
>Csp1 gi|493965661|WP_006909040.1 cytochrome C biosynthesis protein [Cyanobium sp. PCC 7001]
MTLAAVHGSTPHLVGELAAFGLAVALSPAHIVLLLLVLLGEKPRLRGSGFVLAWLATSGLVVAGLLTVGH
GLLLTMERGSAHRTGLDLIAAGGLLALGLRELLGRSAEGGTPGWADKLDRFCALPLPLLLLLSSAFQIAS
PDDLFLFARTAASVLEAGLAPAQEIGATVLFSLTSGLLLLGPLLALLLLGPERMLPQLQRGKSWLLARGD
AVVGLVSLALAVYLGWQGIEGLQLQL
>Msp5 gi|325957985|YP_004289451.1 hypothetical protein Metbo_0227 [Methanobacterium sp. AL-21]
MSGTVSLLAQIIPLAFGAAVSPTALMGIILLLSISKKPKISGMSYYAGSILMVLIVLCVGFILGNGVSSE
SPHPNPLLAAIDLILGVILLIMGIIRIFRPQKSPKHRFNGEHPDSSSLLVFLKGLSFGFVMFFINFSTTL
IVLEAGKLIATAAVPITGKVTVSVILILITLLVCEVPLLIYFLLPGRSEKLLSKINVWMQKNGHILMGLV
ILAIGLYLIWIGSIKFGLI
>Mfo2 gi|490129060|WP_004029467.1 hypothetical protein [Methanobacterium formicicum]
MSDLASLLAITIPLSWAAAVSPVTLSIFLVIMSMTKKPRLAGLSFYMGAIVVLLVTVVIGIFLGQKLSVS
GHADPTTMAAIDIFLGAVLFLLGFRNIVSKDQGKNKNILNRLQVDPKTGVLRQFTKYFSIGIIAFLMNFS
TAIFVLAAGRAIGVANAGLTNDTTSVLILILITLVIIEIPLLFFILLPDKAHKILSPVNDWISNHGNLVT
GIFCIAIGFFVVYSGLGKLGIA
>Msp6 gi|108797453|YP_637650.1 hypothetical protein Mmcs_0473 [Mycobacterium sp. MCS]
MTGSWGTVLTELIPLALVIALSPLSIIPAVLMLQTPRPRPTALAFMAGWLIGLGALTAIFVAVSGAIGGF
EKPPSWASWLRIVIGAALIVFGLVRFARRHSSSHQPKWLRNLTTLGPGRAAGTAAVLTVANPKVLFICVA
AGLAIGSAGLGNAVWAAVVYFAAIAGCSVAVPILAYAVSGGRLDDPLARLKDWMERNHATLMAVILVVIG
LLVLYKGIHTL
>Asu1 gi|551274484|WP_022894623.1 membrane protein [Agromyces subbeticus]
MGSVIGDILPLALGVAISPIPIIAAILMLLSPKAKGTSVGFLIGWVLGIVVAIVAFTLLASIIPEGDPDA
SKPIAGWIKILLGIGLLFLALKQWRGRPQHGEAAVLPKWMSAIDSMTPVRALVLGFLLSAVNPKNLLMAV
AAGVIIGTGGLSGGEITLSIVIFTLIAACSVAVPVIAYLLASKQMARPLEALHAWLVQNNATVMAVLLLV
IGVVVIGKGIGSF
>Sro1 gi|271965848|YP_003340044.1 hypothetical protein [Streptosporangium roseum DSM 43021]
MGQALGDVLGLAAGVAVSPLPIVAIILVLATPQGRLNGLLFTLGWLAGLSALGGIMLAIGGAGGSSTHHQ
PATWVGGLKLVLGLLLVLFGTRQWRHRPKGATQAELPKWMAAIDRFTPIKVLGLGLALSAANLKNAPLTL
AAAASISASGLPAGQQIASLAVFVIIGSLGLLAPLGVFLFMGDQAKTVLGGWKDWAAQHNVAVMAALFFV
LGLKLLGDGIGILTS
>Hsa2 gi|491185730|WP_005044089.1 hypothetical protein [Halococcus salifodinae]
MATRGGSTVVSFLTVLPLAVVMIAGPQILSAIFLATSEGWQRNSGVFVLGAALSISLVVAATFFLGVGAT
GQGLSGGTLNVIILVLLLIAMVRTFLGRGQSEPPKWMGRLQAATPQFSFRLGFLLLGFFPTDIITSVTVG
SYLAAHDFPLTDAIPFVLVTLVLLASPSLGMVVLGERAEAILPKIRDWMNTNSWIVSEVVILFFVASILN
GLLG
>Gsp2 gi|464804061|EMP11045.1 putative membrane protein [Gordonia sp. NB4-1Y]
MNTVIGEILPLAVGVAVSPVPLIAAILMMLGTRARSTSIGFGVGWVAGILVATVIFVIVGGAISTDDGAS
STTGWIKLALGIVLLADGLRQWRTRDADAGTPAWMRAIDEMKAPAAAGIGFALAAINPKNLMMCIGAGIA
IGAADLGTGQLIGTIAIFVALAASTVLVPVIAYLAAADRLRDPLDHLKAWLEANNKTVMAVLILVIGAVL
VGKGIGGI
>Min1 gi|379745950|YP_005336771.1 hypothetical protein OCU_12310 [Mycobacterium intracellulare ATCC 13950]
MLFTIGVMALAVSLEPFRIGMTVLMLNRPKPLLQLLAFVAGGFAMGLTVGATVLFLLRRVLLRSTYFTLP
RVQILIGALALAAAAGLAVKIVADRRRGSRGVPPDRDRAGPAWLTTRLRRLLDGRSLWVAAAAGLGIALP
SVDYLAALAVILASGAPVMTQLGALLMFNVIAFSLVEIPLVAYLLAPTATRAAMTALQDWIRSRRRIEVA
ALLVAVGLVLLAAGLADL
>Mrh4 gi|491291251|WP_005149267.1 hypothetical protein [Mycobacterium rhodesiae]
MMWHGWLPLLGELTALAAVVALSPFTVIPAVALVVHSERPRPVGLAFIAGWLVGKAAITVAFLQVPQLVQ
RLDAPAPSWTSWLRIGLGVLALVGGVIYWRRSQSSTDTPRWVGRVKRITPLSAAVTGVALTVINVKVVAA
CAAAGYIIGASPLSSAGVAGAVAYFTFVGGSTAAVPILGYAVWTHRIDRFLDAFRDWMRRRQRILTLIVF
AILGGALVYSGANSL
>Mph3 gi|336120340|YP_004575123.1 hypothetical protein MLP_47060 [Microlunatus phosphovorus NM-1]
MLDVVGDLIPFAVGVALSPLPLIAVLLVLGSSSPRAASAFFMVGRYVTVAAVALLAAFAAELLPEQGDTP
FVGAVLRIVLGAVLIGWAVHKTVHWAGGRDREPELPGWMASIQGTTPPGAARLAIILSAVNVKEVAFGVG
AGLTIAAGRPGPGAAVVVALCYAVLACVGVIAVAVCYLVAADRVGPALERVRDWLVANNKIIIAGVLLVI
GAILMGEGLRAL
>Msp7 gi|108797229|YP_637426.1 hypothetical protein Mmcs_0249 [Mycobacterium sp. MCS]
MWIPLLVMAVAVSLEPFRVGMTVLMINRPQPRRQLLALLAGGFAMGLTVGVIVLFVLRPALDSAHFTLPV
VQIAVGAVVLVNAALVATGVWGRGRDAVSLADTRFGPLATRTRRLLDGRSLWTAGIAGLGIALPSVDYLA
ALALIVASGAATTVQLGALMVFNVVAFALVEIPLLCYLVAPERTRAALSALYEWLRAQGRRGVGALLAVI
GCVLLGVGFAGL
>Mav3 gi|497661828|WP_009976012.1 hypothetical protein [Mycobacterium avium]
MITVLVMAAAVSVEPFRIGMAVLMMTRPRPVLQLLAFLAGGFAMGMTVGLVVLFLLRRVLLGSSYFTVPK
VQLLIGVLALLVAAALAVDVPRWLGSRPAAMARPAQRLLNGDSLSVAGLAGLGIALPSVDYLAALAVIVA
SGAAAATQVGALLLFNVVAFALVEIPLLAYLVAPARTAASMTALHNWIRSRRRPQVAVLLAAAGCVFLTV
GVTGLg
>Gpo1 gi|493415712|WP_006371609.1 membrane protein [Gordonia polyisoprenivorans]
MGAVIGDVLPLAVGVAVSPIPIIGAILMLLGRHARTTSVGFATGWLAGIVIATVVFVLIGGSAGGGSTLT
GWIKLALGVLLLLEGAREWRARGGDVSTPKWMAAIDDMKPPKAFGLGFALAAINPKNLMMCIGAGVTIGA
AGLTSGSVVVAVAVFAVLAGCTVIVPVVAYQVAAQALRAPLDRLKEWLQANNTAVMATLFLVIGVVLIGK
GISVLA
>Ssp8 gi|496019236|WP_008743759.1 hypothetical protein [Streptomyces sp. Mg1]
MAIALYPLPLMALILVVSSPRGVWKGLAFLLAWLGCLVAVIAIVLALTGGQPPAPRSPPSVVALALKLAI
GVWLVLYAMHRYRRRQARAAARGAASEPPSPPSRMDVGSPWAAAGLAVLIQPWGMVAAGATTVIQADASH
ATTYLALFGFCLLASSGLLAAELYMVFAPEAAQARLLRMRRWMEGHKDEAIVFVCLLLGLWLTGQSIYQL
TG
>Nsu1 gi|495434123|WP_008158818.1 hypothetical protein [Natronorubrum sulfidifaciens]
MSMLELLPLVFVMIAGPQILTPIFLATSENWRKNSAAYVAGASLSISLIVTLAYVFGTGTVGQGASNTTL
SAIVLVALLLAMVNTYRTRNESEPPRWMGKLETATPRFSFRLGFLLLGFFPTDILTSVAVGSYLAANEAP
LTDAIPFILLTLLVLALPSLTLIAFGDRAETFLPKARDWMDENSWLVNEAVIVFFIAMSLNNLF
>Msm4 gi|489988676|WP_003891733.1 hypothetical protein [Mycobacterium smegmatis]
MINLEPFRIGMTVVMINRPQPALQLSTFLAGGFVMGTAVGMVVLFVMRPALGSAHFTLPRVQIAVGALIL
ANAVLVATGLLGGRRKDPGPPGRVRRMLGPAADRTRTLLTGSSLWAAGVAGLGIALPSVDYLAALALIVA
SGAAASTQFGALMLFNVVAFALVEIPLVCYLVAPERTRATLAAVYDWLKARGRRGFATLLAVVGCMLLGV
GIAAL
>Mrh5 gi|375138518|YP_004999167.1 putative threonine efflux protein [Mycobacterium rhodesiae NBB3]
MSGDWGSVLIELVPLALVVALSPISVIPAVLVLHTPRPRPAGLAFLAGWLVGLAALTSVFLELSSLIGGL
GGKPPGWASWLRIVVGALLIVFGIYRWLNRKKSAHTPKWLQSMSKLTPARAGLTGLVLTIVNPKVLFICA
AAGLAIGTTGMADTRVWLAVLWFVVVAGSTVALPILAYAVSPERLDAPLTRLKGWMERQHAVLIAGILVV
IGLLVLFKGIHGLNETHPTSGSPSSSASAVR
>Sgr2 gi|491075252|WP_004936874.1 membrane protein [Streptomyces griseoflavus]
MGEAIGQILSYGVAVALSAFPIIGVVLMLATPRARSNGPAMLLGWALGLALVGTIVLLVSGGAGPTDQGQ
PADWVSALDIALGVLLLWVAVKEWRGRPRSDQEVTLPKWMRTVDSFTPVKALALGTALSALNPKNLLLSI
AAASAIARTGTSAGAQAVALAVYVVLGALGPGAPVVLYFVLKERSKHILDGLKLWMERNNTAIIAVICLL
FAAKLVGDGISDLSS
>Mma3 gi|522737041|WP_020726730.1 hypothetical protein [Mycobacterium marinum]
MRKLLPVTGNSGSVLASLVPLALVIAVSPITIIPAVLVLHAPRPRPTGLAFLGGWVLGLIAVTAMFVGGS
ELFGGLRRSPPAWASWARIVVGSLLILFGIYRWLNRHGEVESPRWMRSFATITPRRAGITAAVLVLVRPE
VVIICLAAGLAIGTGGLGVAMRWVCGAIFVAISASTVAGPILAFVGAGDRLEDSLDRLKEWMEKNHAGML
AAVLILIGVMVLYNGIHAL
>Mav4 gi|518567133|WP_019737340.1 membrane protein [Mycobacterium avium]
MTSGLGSVWTALIPLALVVALSPITVIPAILVLHTPRPRETGLTFLIGWLAGLAALTAAFVAGSGLLGGL
DKTPPAWASWLRIAVGATLIAFGIYRWTARHGHGEMPGWMRSFTTMTPLRAGLMAAVLAAIRPEVLFMCA
AAGLAIGSAGLGAAGAWQAAAFFVAIAASTVVIPILGYLAASHRLDPALGRLKDWMEQQHAALVAVILVL
IGAMMTYNGIHAL
>Laq1 gi|545650769|WP_021758320.1 hypothetical protein [Leifsonia aquatica]
MGDLILGLVPLLFGILLSPLALMALIAVLVSSRARVGGIAFALGWLAGIALVLTVAFLVFGALQVRALRE
PPLWVPILRLVLGLLLVGAAVVVYRRGRARIAQMAEARSPRDVAAAAPQLPGWLQQVETFRPVRTFFLGL
GLFVVNPVDASCAIIAALDARVAAVATGPAVVVLVVFGLVGSLSIVLPVLLVVVRGAAAEPLLARTRSWV
AGNTHVLNAALLLVIGALQLQKALSAFV
>Csp2 gi|551282860|WP_022902963.1 hypothetical protein [Curtobacterium sp. B8]
MDALALVPAAVGIALSPLPAASVVFLLGHRRGPGSAVGLAAGWTATIAVGLAVAVLLGERLPPETSGGTT
VEAVIALCAAVLLFALAVWQWVRRRLPDGSPASSRWADRVDAIGSAHAVGLGALLTVNPKVVVLVLSAGL
VFGEADPAAGWTVLAGVCFVLVAALPTVLPIGIAVALGRRAQPVLDTLREWIARWGSLSLVVVLVVLGAV
QLVTGLAGLR
>Hli1 gi|495288986|WP_008013740.1 hypothetical protein [Haloterrigena limicola]
MRFLEVLPMVFVMIAGPQILSAIFLATSDRWRQNSAAFVGGAAISISLVVTIAYALSAGVTEQGQSNTTL
SAIVLVALVLAMVHTYRTRETSEPPRWMGKLETATPRFSFRLGFLLMGFFPTDILTSVAVGSYLAARGAS
LLDAIPFILCTLLVLALPSLTLVVFSERAETFLPKARNWMDANSWIVNELVILLFIAMTLNNLLG
>Ami1 gi|383778227|YP_005462793.1 hypothetical protein AMIS_30570 [Actinoplanes missouriensis 431]
MPERRNAGAPAADEEDVMGEAIGGSLATAVGVALSPVPIIAVILMLTTPRARTNGPAFVAGWLAGLAAVG
ALVLLLSGPAPDTDGAGPPAWAGWLKLVLGLLLMLLAGWQFRGRPQRGEAAAMPGWMNAIDGFGALKSFG
VAAALSAVNPKNLLLAVAGATAIAQTGIPGGQQAAAYGIFMVVGTLGVAAPLVLYFAMGDRSADLLGRLK
DWMSSHNAVIMSVLCLVIGAQLVGDAAGILW
>Mrh6 gi|491288366|WP_005146384.1 hypothetical protein [Mycobacterium rhodesiae]
MVLLGLAVSIEPARIGLIALLLTRPRPARHLLVFLCTGLALSLSVGFAVLFVFHHTFLGKANFNPALIQI
GIGVVAVLLGALLASNIPLRQFARKEMVEVHPGGTGESAVVVADPPPPGRFARLSTKVRGFAKGESSWFS
GSIGAALAMPSVDYMALLALIIASKTPPIEQASALVTFLLLASWAAVIPLLSFMVAPAKTRIWVQRFNEW
IRTRTRKHAGAFVAIVGIILIGVGLHGL
>Orf5 gi|515386347|WP_016877952.1 hypothetical protein [Chlorogloeopsis]
METVLISLLPYIIGSAIVPLQIIIGLLLLKSPNQGLFKAIAYVAGMTITRLLQGLIFGLVLSGSSALTEE
SSAKNSIISTLLLVLGILLLITAYKKWRREDDPDDSPPKVLTMIDSLTPLRAFGIGLGLPLIAAKLWVFT
LSALATIAAAQLGQLSSTIVYLLFILLAESLLLIPILARILIPERSKYLLTELSAWLTKNSRPITIVVSL
VFGLFFLHSGISGLVS
>Ssp9 gi|148239902|YP_001225289.1 hypothetical protein SynWH7803_1566 [Synechococcus sp. WH 7803]
MSDTTLWAELLAYGTGIGLSPIHIAVLLLLLLGPQPLRRGGWFVAGWVVTTLLTATLLVTVGHTLVLDMS
HGSHHRTGLDLLAGGALVAIGGRELLRSFADGAEPPAWTTSIDRFVAMPLPLLLLLGAAGEVISPDDLVL
FAKSAGVVLAAQLPTWQEIVGLAAFTIGASLFLLAPLIAVIIGRDRVIPILEKGKQVLFARGGLVVGGVS
LGLGGYLGWQGISGLSLL
>Gte1 gi|498807153|WP_010841425.1 hypothetical protein [Gordonia terrae]
MGPVLGELLPLAVGVAVSPIPIIAAILMLLGRHARTTSIGFAVGWLVGIVVAVVVFVALGNAVDIGGSSS
GTGWVKIALGGVLLVVGLRQWRSRDAESATPKWMSAIDEMRPLTALGIAFALAAINPKNLVLCAAAGVTI
ASGALSASGDVVAVAVFALLASTSVVVPVVGFQVAAARLRGPLDRLKSWLQANNATVMAVLILVIGIVLI
GKGIGAASG
>Rop2 gi|491390641|WP_005248513.1 membrane protein [Rhodococcus opacus]
MGSVIGELLPLAVGVAISPIPIIAVILMLLSKRAGGASAGFGVGWILGILVATGIFMLLAGSIDTSDSDG
PSATASWVKVVLGVLLLLLARRQWRSRNAHAEPPKWMQAVDDLNFVKSTGLGFALAAINPKNLLLCVSAG
VGIGTAGVNGGEQVVALTVYTVLAGSTVLVPVIAYAVAADKLRGTLDNLKVWLQANNAAVMSVLLLVMGA
VVLGKGFGGLF
>Fsp4 gi|494774886|WP_007510294.1 hypothetical protein [Frankia sp. CN3]
MTSSLPLAIAAGIYPLGLAIVVRYLGDPPSLRHAFAYLGGAAAVTVGAGAAIVVALRVADLSGSQERTLS
AGMQTFLGAVLLLVAFWVSRHRPTEIRRPSRRVVATSREVGGPDAARDLTPKEAGESRKAVGARTMFFVG
VTTYLPSAFYVAALKNLAATDSGPGLTILSLFVCAALVLIMVEFPIVLRLLAPRQTGRILAAYNTWMGRH
GWDVIFLVATVSGLCFLASGIVGLITSE
>Mch2 gi|392414140|YP_006450745.1 Protein of unknown function (DUF2910) [Mycobacterium chubuense NBB4]
MWITLLVMAVAVSLEPFRIGMTVLMINRPRPALQLLAFLAGGFVMGTTVGVVVLFVMRPALDSAHFTLPR
VQVVVGAVILLNAALVATGVLGRMRRDGTGGRAHRMVEPVVTRARQLLGGRSLWAASVAGLGIALPSVDY
VAALAIIVASGAAVAVQFSALILFNVVAFALVEIPLLCYLAAPERTRATLSALYDWLRARGRLGIAALLA
AVGCVLLGVGIAGL
>Lsp1 gi|516970814|WP_018191028.1 hypothetical protein [Leifsonia sp. 109]
MLSVIGQLLPLAVAVALSSVPILAVLVLLLGAARPRVPTLFVVGYVAGLVTITSLFAIFLHAIPANTSVG
PEPFVGVLEILVGVALLVYAVIELRRHPQAAERETLPRWMVALGRMRSLPALGLGFALNIRPKSILLAIA
AGLVIGPAKLPVSEDVIVIAIYVLIGGSSVGGPALFALIRPDKARPALAATERWLLRNDTTVAIIVATVI
GTVIIGNGLSRF
>Mco1 gi|495045379|WP_007770215.1 hypothetical protein [Mycobacterium colombiense]
MLITLIAMAFVVSLEPFRIGMTVLMLNRPRPMLQLLSFLGGGFAMGMTVGLLVVFVFRRTLLGSTYFTLP
RVQILIGVFALLLAATLVAMDRTHRSGPQPGMLATRVQQLLNGRSLWIAGVAGLGIALPSVDYLAALAVI
LASGATATTQVGALLVFNCVAFALVEIPLLSYLLAPQATHASMVALHGWIRSRRRIEVAALLAAVGCVLL
AIGGANL
>Ssp10 gi|517664645|WP_018834853.1 hypothetical protein [Streptomyces sp. CNQ766]
MVAGPQIVTSFFLATSGRWAANSLAYVLGAAISVTTTVTVAYFVAKGVDNSASGHKGAFDRSIDGIVLVL
MLFLIVRVYLTRGKSQPPKWMGKLQTAEPRFALLMGLALMGVFPTDIASSVAAGFHVERSGDPWWQCLPF
VALTLLLLAMPALCVVILGRRADVVLPRIRDWMNSHSWVISEIVLVFFAAIAINGLIKG
>Gai1 gi|491314849|WP_005172827.1 hypothetical protein [Gordonia aichiensis]
MIAHAIGDVLPVAVAVAISPVAIITGVVLLLSDHGRGKAALFAVGWILTLLIVTGIAVAVTDVAEEDEPA
ATEHGVQIFTLVLGLFFLALAVMSWRNRPAPGEPAKEAKLLARVTAMSGLSVLALGLIEGVAIVKNVPLS
LGAGARIAEDTLGGASAWVALVIYVLIASIGIVLPLLIAVVGGHRLDPALGNFRQWLEDNISPITIITLL
VVGAYFVGKGLAIFS
>Mab3 gi|544854671|WP_021269209.1 gap like protein [Mycobacterium abscessus]
MWITLLVMAAAVSLEPFRIGMTVLILNRPRPLPQLAVFLLGGFAMGITVGLIVLFILTPALGSTHFNLPR
VQIAVGVSAIVIAALVTVGTATGLLRPRPDRTPGPLEIGIRRLLEGHSLWTAGAVGLGTALPSVDYLAAL
ALIVASGAAAATQIGALLIFNVVSFALVEAPLVAYMLVPNRTSAALSAVQEWLQTHRHRKLAAILAVVGG
VLLLAGVTGLSAG
>Msp8 gi|518944385|WP_020100260.1 hypothetical protein [Mycobacterium sp. 360MFTsu5.1]
MTWLIPDALIVALSPMAVLPPVLLLLYSDRPRSTGLTYLCGWLAGMAAVISAVVLVSPVGRSHAAATSSR
LQLGIGIVLIVLGVVTWLRRAHYAQATGWLTRLQSASPVVTGVTGLVFAVANPKFILACVAGGVAIDALL
TAPAEKAGAIGFFVVLAGSTTAAPILAHLVASRYADKGLERMRHWVQEHTAAITAVTLTAVGSLLVVVASL
>Nga1 gi|516158527|WP_017586214.1 hypothetical protein [Nocardiopsis ganjiahuensis]
MLNALTQVLPFVVGLIAAPLPIVAVILLLMAPAGRGKALAFVLTWAAVVLVVSAAVGLAAGTGDTTASGE
SPVWVGWAQLLLGLLLLLVTVKNLRDRLGQPSGTEPEPPAWLTAIGSMGGGRVVGLAVLLAGANPKSLAM
ILGGGAAIAAFDLGTGGTALAALVFAVLGSLGLLAPVVAAAVWGERGAHALERARSWLTANNDTVTMTVL
FVFGGVFAAKGLGVLLG
>Ssp11 gi|494158501|WP_007098239.1 cytochrome C biosynthesis protein [Synechococcus sp. RS9916]
MECTHLGCLLSCDCGNINESTAGCAGMSDTTLWAELLAYGAGISLSPIHIAVLLLLLLGPNPVARGGWFV
AGWVITTLATVSLLLTVGHTLVLDMTQGSDHRTGLDLLAGGALIAIGVKELLRAFADGDNPPSWTRSIDR
FVAMPLPLLVGLGAITEVASPDDLFLFAKSAAVVLAAGLPTWQELVGLLAFTTGASLLLMLPLGAVLIGR
EKVLPLLEKGKQVLFARGELVVSGVSLALGGYLGWQGISGLMLT
>Ksp1 gi|516444880|WP_017833792.1 hypothetical protein [Kocuria sp. UCD-OTCP]
MPAAAAAGLPIAVGLLAASLPVAVIMLMLVTSGTRGAVTAFLSGWIAGIAVVTALTVLVVDTTLPRDDPA
PWVGVLRVVLGGTLLLLGVKQWRSRSLEGSQPARWMTAVDTMTPPKALAVAFLLVTVNPKNAVLVVTGAA
AIATATASVAHQVLALLLFTGVASAAVAAPVLLHVVLGDRAATVLAAAKGWMTANGSWVMTVVLVVIGAV
LLGNGVSGLRSG
>Sbi1 gi|374984781|YP_004960276.1 hypothetical protein SBI_02024 [Streptomyces bingchenggensis BCW-1]
MDLQILPLAVTMMAGPQIVAAVILVTTPRPVRVSLAFLLGVAIATTAGVTITLGIFALLGQVVAPGSPSE
RGSAGTVVQLVLVALLVFAAVKAYVRRETAEPPKWLGSLMEAGAWKAFTVGLLVILVMPSDIVVMLTVGA
SLEQHGGGVAAALPFIGLTVLIAALPLLVYLLAGERGRRAMPRVREWLTSHSWVVTIATCLLFIVLILT
>Sal1 gi|514436859|WP_016575821.1 hypothetical protein [Streptomyces albulus]
MGEDHAVRSPVAPRGPPAPAAPYPVCSEATMGHAVGDVLGLAAGVAVSPLPIVAVILILATPRGRLNGAL
FGLGWLVGLAALGAIMLAVGGSGGAASHKQPATWVGALKLALGLLLALLGARQWRHRPTDPSQAQLPKWM
AAIDHFTPPKILGLGVALSAANAKNAPLTLAAGASISAAGIPVAQQAGALAIFVLVASVGVLAPLVVYLL
MGERAQRVLGSWRDWAARHNAAVMAVLFFVLGLKLLGDGIGILAP
>Mfo3 gi|489977588|WP_003880734.1 hypothetical protein [Mycobacterium fortuitum]
MRTITLTASSRIRAALVEFSGGNGTEGMWPPAMWSTVLVMAVVAAVDPLRIGVVAFMLSRSRPVRLLLPF
FLFAFTANVAVGAAVVFGFKNVTGDGGQTMPPGLEIGIGIAALAIGALSITGVLERLVMRVRTRRAAPVA
DPEADAPPGLSKLPGGMQTALRGEAPWAAGLLGLINGFPTPYYLAAMAAALTSGAAVTEQMAAMVVFNLV
GFLAAIIPLISFLVAPSATRSAVERIYEWMGIHHRLVVAVIAGAVGVYFLVTGISHL
>Mch3 gi|392414313|YP_006450918.1 Protein of unknown function (DUF2910) [Mycobacterium chubuense NBB4]
MTATWTSILMELIPLGLIIALSPLTIIPAVLVLRTPHPRPAGLAFLAGWLIGLAVLTGVFLSLSNLIGGI
GGNPPSWSSWLRVIVGALLIVFGVYRWLTRKKSEHMPGWMTRMSTLTPGKAAVTGAALTVVNPKVLFICA
AAGLAIGSEGIDFPAVWIAIVWYVAVAACTVALPILGYAVTGDRLEPTLRRVEEWMERQHATLVAGILVV
IGLLVLYKGIHHL
>Mva1 gi|490031429|WP_003933893.1 hypothetical protein [Mycobacterium vaccae]
MWIPLLAMAVAVSLEPFRLGMTVLMVNRPRPALQLLALLAGGFAMGTAVGLVTLFVLRPALGSAHFTLPR
VQIVVGAVVLVNAALIAVGRFGGGGGSGSRFAPLVGRARQLLDGRSLWTAGVAGLGLALPSVDYLAALAL
IVASGAAAGVQFGALILFNVVAFALVEIPLLCYLVAPERTRAALSGLYEWVRAQGRRGVSLLLAAVGCVL
LAVGFAGL
>Bca2 gi|229818717|YP_002880243.1 hypothetical protein Bcav_0216 [Beutenbergia cavernae DSM 12333]
MHPAAEVLGATLPLAVAIALSPLPVIALLLLLSGPRGTAAGTLFALSRVIALAVLLGIVVAASDAVEHLT
GAASLPAVVRLVIGAALVVLGLTRWRPRPDDGEPELPRWLASITEAPPSRGLVLGAIVTISNPKELAFLL
AAGVSLGGSAVSGLQEVGIAALLVVISALSVLAPLVAMVVAPHRVAPALDRLRRWLTTNTSLVMGVLLIV
IGTVVVGGAIGDL
>Svi1 gi|345013264|YP_004815618.1 hypothetical protein [Streptomyces violaceusniger Tu 4113]
MIGRRGLEGQAVVDLQILPLAVTMMAGPQIVAAVILVTTARPVRVSLAFLLGVAVATAAGVALARGLCGL
LGQVVSPGSPADRGSAASVVQLVLVGLLALVAVKNVVKRRTVEPPKWLGALMEAGPRKALTTGLLIILLM
PSDIVVMLTVGANLEQHRAGLAAALPFIAATVLIAALPLLGYLLLGDRARRAMPRLREWLATHSWVVNAA
ACLIFIVLILTP
>Kse1 gi|357390351|YP_004905191.1 hypothetical protein KSE_34280 [Kitasatospora setae KM-6054]
MGDAIGQMLASAVGIAISPLPLIAVILMLATPRGRSNGIAFTAGWVVALGAVTTAVVLAGSGIDSSAGTP
DWSYWVKLGLGVLFLLLAARQWRGRPRAGQTAEQPGWMRAIDRFGPPKSAGLAAVLVAANPKNLVLAVGG
AVSIATSGASGGGKAVAGALLVLIGSLCTLLPLGVYLLGGARATEVLGGWKAWMSAHNSAIMIVLLLVLG
VKYVGDAVSGLA
>Mau1 gi|302866199|YP_003834836.1 hypothetical protein Micau_1705 [Micromonospora aurantiaca ATCC 27029]
MPLLTALPLALEMVAGSKLVSAVVLASGRHPRRSSAAFLGGVAVGVLGPLTLWYAAFRVVRHTAVHGIGA
GGSRRLIDWIVLGLLAVLMVVTFRRRRRDRPSGWLRRLQDPRPAYAFGLGLVLAVAVPSDELVMASVAGS
MAGHGRPWWHLLPFVALTVLLLALPLLTLLLSGERAERLLPAFRSWTDRHSWLVSETVILIFAAFVVADL
AGSFSRP
>Fsp5 gi|497426519|WP_009740717.1 hypothetical protein [Frankia sp. QA3]
MTRALPLAFVAGVYPLGLAIVLRYLGEPTAMRHAFAYLAGAATVTLGAGAAILVALRVSDFPERQQRTMS
AGMQTFLGVMLLLVAVWVARHRTPAGMRRPARRVAAPPREADTPDAVRSPAANEPATRRRASGARAIFFL
GMVTYLPSAFYVGAIKDLADADLSRAATILALFACTLLVLHMVELPIILRLLVPRRTGAILAAYNAWMHR
HGWDIVVLAAAASGIYFLASGIITLLTSK
>Mpa1 gi|501185466|WP_012228539.1 conserved membrane hypothetical protein [Candidatus Microthrix parvicella]
MIQVIGDLLPSALGVALSPVPIIAVILMLGTPKARATGSAFAVGWIAGLVIASTIVLVATSGASDSTSAT
ATGVNWFQVAIGALFLLLALKQWRDRPAPGEEAEMPAWMASIDTFSVGKSLGLGALLSGVNPKNLALTAA
AAASISQAGLGGTDSAIAVAVFVIIGSLTVAGPVVFYLVASKRAAGPLASIKDFMSVHNPAIMMILLLVL
GVKLLGQGLGALGG
>Mva2 gi|490030456|WP_003932933.1 membrane protein [Mycobacterium vaccae]
MPGNWGSILTELIPLALVIALSPLSIIPAVLVLRSAHPRPTGLAFLAGWLLGLTVLTGLFLQLSSLIGGG
GGHPPGWASWLRVVVGAALIAFGAYRWIMRRKSEHMPGWLTRMSALTPGKAGGMAVALTVLNPKVLLICV
AAGLAIGSAGLTSPSVWFAVIWFVAVAGVTVAAPILGYAISGQRLDPALTRLNEWMERQHAALLAAILVV
IGAMVLYKGIHALLG
>Has1 gi|494970269|WP_007696295.1 hypothetical protein [Halovivax asiaticus]
MQFLEVLPLVVVMVSGPQILSAIFLATSQRWRTNSAAFLAGAAVSISLVVGIAYVLDVGVVGRGRPSMVR
TGVVLVALALAMIHTYRTRETAESPRWMGSIESASPRAAFRLGFLLMGFFPTDLLTSIAVGSYLSGRDAP
FWHVAPFVGATLVVLALPSLALIAGGERAQRSLPSIRTWMDDNAWLVSEFVLLFFVVMTLSNVAP
>Ghi1 gi|492734368|WP_005939512.1 hypothetical protein [Gordonia hirsuta]
MWAALGGTFAVAMALTLSPIAITTVLVLLLGARGRLRALLFTVGWFVSMFLMTLVTALVTGSASEDDPEG
TADGIDVLHLVLGVLFFVLAAITWRRRPSARAEVDKAEEPHKSPLFQRIDNLGLAGCMVTGLAMGTLIIK
NPPLAISAGLELGSVPDITVAQTLVVVILFAILASIAPLVLMLVLLAGGDRMRGQLQAGRNWIEANMTAV
TLVILVVVGALFIGEGLSIID
>Sxi1 gi|493283019|WP_006240773.1 Protein of unknown function (DUF2910) [Saccharomonospora xinjiangensis]
MTWGMLAGLAGLAVVDSTSVGTLAVPLWLMLRLGEPVRPVLVYLATLAGFYWLVGLALVFGLDHLEPVGA
ALASSTPVTWAQLALGVALFLAGLRLDRRRAGAASRPARWRNRVTGDAMPDRKAVGLALGAGVVEIASML
PYLAAIGLLSAGGVAPATASAILAGYAGLMIVPGLGALVALRCARGRAERALDRLRRFLESRGDQVLGWV
LLVVGFSLTGDAVQRLELFD
>Nmu3 gi|258652796|YP_003201952.1 hypothetical protein Namu_2611 [Nakamurella multipartita DSM 44233]
MGAVIGQTLPLAVGIALSPLPIIAAILMLLSPRAATNGSGFLLGWIIGVVVVTVVMIGLSGSLHTGGPPP
AWASWTKIVLGILLVLRGAGRWRRRGEQRDTPKWMKAIDNFTFGRSLVVGMLLSAVNPKNLILAVAAGLA
IGTAGLAIGAEVVVLIVFTAIASLTVAIPVIGYLVAGQRMRPWLDRAKVWLQANNAGMMAVLILILSAVL
IGKGIEGLSSISM
>Ncy1 gi|379708682|YP_005263887.1 membrane protein [Nocardia cyriacigeorgica GUH-2]
MADLLVALLPEMTGLVVTPGAIAGCILLLHSRRPVGNALAFGGAFFAVYALIAISALLGGASDPGSTSKD
VSHGTGLVVGLLFLLAGLWVLFRRPADRVRTEPPKMLRELESSGPQRAFVIGIALAVLNPNLFLMMSGMS
AISSSDASPSAALGATALLLLAASLDFLVPIAVYVIAGHRAQRWLDAMQIWMIRNSRPMTLAVLFGFGAL
FAVRGIVDLAG
>Mba1 gi|515770577|WP_017203177.1 hypothetical protein [Microbacterium barkeri]
MGTVIGEVLPLALGVAISPIPIIAAILMLLSPKARVTSVGFLLGWVVGIVVAVTVFTLLSSILPAQDPDA
SRPVRGIIQIVLGLLLFLLAFSQWRKRPKAGEQAALPKWMKAIDTITFIAAAGLGFLLSALNPKNLIMAA
GAGVDIGAAGLSAGSSALVIAVFTLIAASTVLVPVIGYLIAADRLRAPLDALRGWLAAENAVIMAVLLLV
IGVSMIGKGIGSF
>Sav2 gi|29830140|NP_824774.1 hypothetical protein SAV_3597 [Streptomyces avermitilis MA-4680]
MGKVLGDVLGLAAGVAISPLPIIAIILILATPRGRLNGPLFTLGWILGLSALGAVMLAIASPAGASAHNQ
PATWVGAVKLALGVVLVLFGARQWHRRPKDPSQAQLPKWMGAIDRLTPVKVFGLGLALAALNAKNAPLTI
AAAASIGSAGLPVGQQIASLAIFVLIATLGLLAPLGVFLLGGERAKTTLGNWKDWAAQHNVAVMAVLFFV
LGLKLLGDGIGILVS
>Gar1 gi|494532216|WP_007321666.1 hypothetical protein [Gordonia araii]
MISAIGDILPLALAIGISPFPIVGMILTLLSPKPRGSGITFALGWLVGVIGPLVAIILVAGATGLGDDGQ
PGKTIGVIRLILGVALIALAFQQWQSRPGAGEEPHMPRWLASVDALTPAKSAVLGFALAAINPKGLFITI
AAGLALNRTGLGGADLVVPAAVYVLIASSSVIILLGAYLLAPDRMGQPLTKTKAWLIANNSVIMVVILLI
IGAMVFSKGLHSF
>Gar2 gi|494531269|WP_007320719.1 hypothetical protein [Gordonia araii]
MLEVIWRFIPIAICLIASPLAVLAMVGLMLGPNAKRNCAAFTLGWLVSIAAVFAFFLFLLDAIGFTEPHP
EALRARILHGIVGVICLTGAFLYYRKAQQVTAALQAASTPSELAQALPRPRAIKDLEAFSAPRSLRVGAL
VFLTNPPNLALTAATAVEVLSATLTRTEATGLAIVFMLAAAAPVLAPTMAVLGGWHEKGDNAHRIFNWTL
SHNSFIRAGTMLLIGFIQLGKAVTGGLF
>Mph4 gi|489984967|WP_003888024.1 membrane protein [Mycobacterium phlei]
MLTELIPLALVIALSPLTVIPAVLTLHTPRPRPTSLAFLVGWVAGLAVMTIAFLQLSSLAGGRQDHPPGW
ASWLRVVVGSALIVFGLYRWFSRHRSAHMPRWMQGISNLTPPRAAVTGVALTVVNPKVLFICVAAGLAIG
SAGTHSLVWLGVVWFVAVASATVAVPILAYAVSGDRLDPALARLKEWMERQHAVLIAVILVLIGLMVLYK
GIHGLLGV
>Req2 gi|491657221|WP_005513940.1 membrane protein [Rhodococcus equi]
MGTAIGDVLPLAIGVAISPIPIIATILMLLTPRAGSTATAFLAGWILGIAVGYVVFVAIGSAIDLSSNSD
GNAVTATIRLVLGVLLLALAVKQWRTRPAPGEDPSMPAWLAAIDKVTPGKALALGVGLSAINPKNLLMIV
GAAVAVSQLDVGVGAKTVTGVVFTILAASTVAVPVVGYFTMRERATSWLQGLKVWLTANNAAVMAVLLLV
IGVSLIGKGIGGY
>Cac2 gi|256393015|YP_003114579.1 hypothetical protein Caci_3840 [Catenulispora acidiphila DSM 44928]
MLWEAIPTALVAAFSPSMLLIVAGLLDQKRPLRNALVFLTSAAAVTLIAGFVMYALLHNTGFDDTRKHRT
VPPTLDIFLGVLILLFGWFVARRPPAEPKAARQREGRLLVVVGLGLFMGSPSPFYLASIHSIAKGAPGPV
LGVVDVLVIAAVVLLLAEVPIICYLYAPQRTATTLRTVNGWLARHGRAIAVAAAVVGGAYFVISGLIRLLR
>Gne1 gi|497366518|WP_009680731.1 membrane protein [Gordonia neofelifaecis]
MGAVIGDLLPMAVGVAISPIPIIAAILMLLGKHARTTSLGFAAGWIIGVVAATAIFTTVGSAASGSSTAV
GWVKLVLGVLLLAEGVREWRARSGPASTPKWMKAIDEMKAPAGAGIGFVLAAVNPKNLMLCIAAGMQIGA
ASLSTGDDIVAIVVFSLIASSTVVVPVLAYQVAADRLRGPLDSLKAWLEANNKTVMAVLILVIGVVLIGK
GIGGVA
>Hal1 gi|551281410|WP_022901518.1 membrane protein [Humibacter albus]
MIQVIGGILPQALGIAISPIPIIAAILMLLSPRARVTAVGFLLGWVVGILVAVIVFILLASVIPATDPDA
SKPVQGVIQLVLGVLLLLLAVRQWRHRPKPGAKPVLPKWMQAIDGFSFIAAFGLAFLLSAINPKNLLMAV
SAGVEIGSAQLGVGAVIVTIVIFTVIAACTVLVPVLGYLVAADRLRSPLDSLRGWLAQENAVIMAVLFLV
LGVNLIGKGIGHF
>Ssp13 gi|148241853|YP_001227010.1 hypothetical protein SynRCC307_0754 [Synechococcus sp. RCC307]
MPLTRTFTELTACGFAVALSPLDIALVLLLLLGSTPLLKSSLFSGAWFVTNSVAIALLVTVGKGLTLSME
KGGIHQVGIDLFAAGALLALGIRELDPKPKDFKDLQGSWITKLEKVGQLPLTVLLLTAPLTLLLSPDNLF
LLAKGASLVQGGHHSQLLELGLIAYFSLISSTLLLIPILLVLVRKQQVQPLLEQGKRFIEQRSSLILGLI
SVALALYLGWSGWSGLDGFTAIS
>Mtu4 gi|493284019|WP_006241764.1 hypothetical protein [Mycobacterium tusciae]
MWITLLVMAVAVSFEPFRVGMTVLMLNRPRPLLQLFAFLCGGFAMGMTVGLVVLFVVRSAVSPDQFTLPR
VQVVIGLFALLTAAVIAVRPARTDSHRFTASARRLANGRSPWVGAAVGLGIALPSIDYLAALAVIAASGA
AAATQIGALLTFNAVAFAFVEIPLLGYLVAPLRTQAAMTSLHDWLRSLRRRDIAALLAAVGCVLVVVGVL
GS
>Cwo1 gi|284042993|YP_003393333.1 hypothetical protein Cwoe_1530 [Conexibacter woesei DSM 14684]
MGDAIGQVLSFGVGVALSPIPIIAVVLMLATPRGRVNGPAFILGWVLGIAVVGTIVLLVAGGADASEGGE
PATWVSILKLVLGVLLLGLAWKQWKGRPRGTEQARLPGWMRTIDGFTPPRAIAMAVALSAINPKNLVLVV
GAAAAIAQTGAGTGDQAVALAVFTLVATLGPGLPVAIYFGLGERATAILDELKTWMSRNNGVIMTVIALI
IGAKLIGDGISGL
>Npr1 gi|516112704|WP_017543284.1 hypothetical protein [Nocardiopsis prasina]
MPPLDVLLPVAGLALLDTLSPTTLGVSLFVLLSGASSVARPLFVYLGTVALFYFVLGCALMLGLGVALSE
LSHLADSPVTGWVMVVLGAGLFAYSWVMPTKRRAPRRPASFRTTSMVGLGLATGLLEAGTALPYLGAIGV
MSTAELAPHTWVPMLAAYNLVMVLPPVLLYLGHRVFGERLRPRLDRWREKIDSGSREVLSWVIGIVGLLL
LINGLQQVGIIDLIDSLDL
>Ncy2 gi|379708691|YP_005263896.1 hypothetical protein NOCYR_2489 [Nocardia cyriacigeorgica GUH-2]
MGSVIGDLLPLAVGVAISPIPIVAAILMLLSADAGKTSTGFGLGWVIGILVVTGLFVALSGTLSDSTDDQ
PSAAASWVKIVLGVLLIGLAAKQWMDRADTAEPGWMKAIDQFGFGKATGLGVLLSAVNPKNLLLCVSAGV
VIGTGGLAAGGDVVAVLIFTVLAASTVLVPVIGYAVAADRLRGGLDAMKVWLQDNNHLVMAIVLLVMGAV
VLGKGIGGL
>Gsu1 gi|551265795|WP_022885997.1 hypothetical protein [Glaciibacter superstes]
MIGGIAELIPHALAIAISPMPVLGVILMLLSSRGKGSSIGFSVGWVTGVAFITAGASALSSLVILPSLSA
AESHPLLAAVPIVLGAGFVALGIVQLVRGSRVAPDAELPGWLSRVDRLSPARASLVGFAYAAFRPKNFVI
SVAAGLVIGQRGHDLAEVTIMVVVFSVVASLTIVAPVVIFAFGGDRVKGAVRSARGWLLRHIRTIGSVAI
LFVGAALIVIGLVKL
>Ssp14 gi|497989452|WP_010303608.1 cytochrome C biosynthesis protein [Synechococcus sp. CB0101]
MTNGTLWAELLAYGSGIAISPIHIGLLLLLLLGPQPLRRGGLFVLAWMVTVTSMVVLLLTVGHGLLLTME
KGSSHRTGLDLLAAGALLALGLKELLDRKEEGQDPPAWTRQLDRFCAMPLPLLLGASCAIEVISPDDLFL
FAKAASALLASGLSRVQEVIYTAGFSISASLALLLPFGAVLVGRDRVVPLLEKGKQVLFARGDLLVGALS
LVLAGYLGWQGIEGLQLS
>Nal1 gi|403510849|YP_006642487.1 hypothetical protein B005_3418 [Nocardiopsis alba ATCC BAA-2165]
MDLKILPLAITMMAGPQIIAALVLVTARQAVRVSVAFLLGVAIATSVGVAITHGLFGLFGNKVSLGSPSD
SGSVGTLIQIGLVVLLVLAAIRAFLTRETSEPPGWLTGLMDAGVGRGLTTGLLVILAMPSDIVVMLTVGA
HLAHGGEDFVAGLGFVAATVLIAALPLLTLLALGHRGRDAMPAVRDWLTSNSWVITIATCAVFVLLIL
>Msp9 gi|518945193|WP_020101068.1 hypothetical protein [Mycobacterium sp. 360MFTsu5.1]
MTGSWGTVLTGLVPLGLVVALSPITVIPAVLVLQAPRPRPTGLAFLAGWAVGLAAVVAVCVQLSHSLSGV
HKSPPEWASWLRVVLGAALIVFGVYRWFTRHNSTDSPGWMKKIATVTPARAAAMGVALVVVRPDVVLICV
PAGLAIGTAGHGIEGDWLAAAFFVIVAASTVAIPTLAYAIAGARLDDTMRRLKDWMEKNNAALMAVIMVV
IGAMVLHNGARALGWL
>Rer2 gi|518575645|WP_019745852.1 membrane protein [Rhodococcus erythropolis]
MGSVIGDLLPLAVGVAVSPIPIIAAILMLLSKRAGSTSVGFALGWILGIVVATVIFVLLSSKLGDSEGDP
SATVSWIKLALGVLLLAFGVKQWRGRGGEHETPKWMQAIDDMTAAKGLGLGFALAAINPKNLMMCIAAGI
SIGSASLGSGEVVVAVLVFTIIAASTVCVPVIGYLVAAERLRGPLAKLKVWLQDNNATVMSVLILVIGVV
LIGKGIGGL
>Gne2 gi|497366519|WP_009680732.1 membrane protein [Gordonia neofelifaecis]
MIGDVGSLALAVSVSPVPVLAVLLVLLGRHARAASLAFAAGWVLGLASATGLFILLGRSAQGVSAVTYWI
QLVLGVLLVGEGLRQWLTRGRPRPTPRWLSAVDELVPAAGFGLGLAVSALNPKILVLCAAAGIAIGTTTA
AVRDDVLALVVFTLVGSWTVLVPVAAYQIAADRLRGTLDRLKSWLDVHNRVVVAVLLITIGIVLTVRAIP
GLTR
>Sve1 gi|408677965|YP_006877792.1 hypothetical protein SVEN_2247 [Streptomyces venezuelae ATCC 10712]
MVLDLFLIGLAIALYPLPGMALVLVLSSPRGVYKGLAFITAWLACLVAVIALVLLCTGGEPPAPRSPPSL
ASLAATLVIGLSLVVYSEHRRRRSRRVTAASDDGEGTAGSGRSPASRMDQATGWSAAGLAVLLQPWGMVS
AAAATVVKADASHAQSFLALLGFCVLATSTLLAMELYTVFAPEDAQRDLTRLRAWLSRHKDQAIVLLCLL
LGLWLVGRSLYQLTG
>Nco1 gi|522035139|WP_020546348.1 hypothetical protein [Nonomuraea coxensis]
MTIGLMLTLAAFALVDSTSFGTLVIPLYLLLSGGRSKVPGQLVYLATIAAFYFLVGVALMLGLSAAMDGL
GEALHSKVAYGVQLALGVGLFALSFRFDPKYRAKRGLPERRFEPRTGGPGTMVLLGLTAGAVEVATMVPY
LAAVGIMTTAGLSAAQWLPLLAGYVLVMIVPPLALIGLRGMTGARLEPRLERLRAWLTRHSASMVSWALG
IIGFLLARDAAAQLFFAPA
>Mfo4 gi|489977752|WP_003880897.1 hypothetical protein [Mycobacterium fortuitum]
MAVAVSLEPVRIGLTVLMLNRPRPVHQLLAFLCGGFLMGMVVGVTALLVLDAAPLAAGTLTVPRMQIGIG
ILALIAAALVAANVGGRRAKTPPEEPEACGQSGQVALAAPRVGLRARIRAVMQGNSLWVAGVSGLGIALP
SVDYLAALAVIHASGVAPGTQLGALIGFNLVAFALVEIPLLSYLVAPQRTLEWMTRVHAWIRSCTRRDVA
MILTAAGALFITIGLLGI
>Mya1 gi|518010132|WP_019180340.1 hypothetical protein [Microbacterium yannicii]
MGAVIGDILTLALGVAISPIPIIAAILMLLSPKARVTGTGFLLGWVFGIVVAVTVFTLLSSVLPEDETEG
GQPTKGVIQLVLGVLLLLLALRQWRGRPKPGVEPAMPTWMRAIDSVNFPKALGLGFLLSAANPKNLLLAA
SAGVTIGAAGLDTGSIVVVIAVFTLIAASTVLVPVLGYLIAAEKLRGPLDALRGWLAKENAVIMAVLLLV
IGVSLIGKGIGSF
>Mpa2 gi|494293178|WP_007167411.1 membrane protein [Mycobacterium parascrofulaceum]
MLPVEASWGSVLTKLVALAAVIALSPITVIPAVLVLHAPRPRPTSLSFLAGWVLGLAALTAAFAGASDLL
GDLHTAPPTWASWLRVVLGSALIALGAYHWLTRHRHGAMPRWMRSFSTLTPRRAGVTAAALVVLRPEVLL
LCAAAGLAVGGSSLGAAGRLLAGAVFLVFAASTVALPILAYAGAGDRLDDTLERVKVWMEENHGTLLAVI
LVLIGLMVLYNGIHAL
>Ssp15 gi|493163790|WP_006169810.1 cytochrome C biosynthesis protein [Synechococcus sp. WH 5701]
MLGLLTLGHGLLLDMSHGSKHRTGLDLIAGGALVALGGRELIRSWLNQDGPPGWTQSVDRFAALPLPLLL
LISSATEIISPDDLLLFAKTAGVILAQGLSLQGEVASSLVFSLSASVLLLVPFVAVVLGGERVLPMLQQG
KTTLLNRGELVVGSVSLGLGGYLSWQGITGLALR
>Lmo1 gi|489834313|WP_003738038.1 membrane protein [Listeria monocytogenes]
MGSAFSAILSPAVGILISPFPIVGLILILLSNKARINSIFYTVGWIVGNIAIFFIGLFLMSSAVSSSGDQ
STLVKVVLIVLGALLILLGAHDFTKRPRNGQKAATPKWFEKMSNIKPGGAMIFAFVLSAVNPKNMLLSLT
AGVSVGALNLSGGQETTATIIFGVIACCSIYIPTIAFLLAGSRLNNALDSTRKWLIQNNSVIMAVLFLFI
GLSVISKAF
>Sca1 gi|518965761|WP_020121636.1 hypothetical protein [Streptomyces canus]
MVLDLVVIGLAIAVFPLSVTAFVLVLSARGGVWNGLVFILAWLACFVAVLAAVLLTTGGKPPAPHSPPST
ASSAVKLAIGLGLVGYGWHRHRHQSRRKNGEEAVAPSGRRHKSSGGLMARLDQISLWTAAGLAPLLQPWG
LVAAGAATVISADMSHASSYLALFGYCLLATSSLLAMEVYTTFAPDSARVRLGKLRTWITTHQEQALVAV
ALVAGLFLVSRSIAQLTS
>Rer3 gi|490040568|WP_003942973.1 membrane protein [Rhodococcus erythropolis]
MESITAQLIPLATGVVISPIPLVAIIAILLSTRAKANAFAYTASIVLAAAAITAATALSTTGVESKSSGS
AHTVQTVFAVVFTVGFLALAYSSWRGRPKDDAEPAMPSWLAQIDSMQPAKAAVLGLLLTVPNAKNLPLEL
KAGSIIGGGHLGWVSVVAYSVLFAVAASIALIVLSALAAVPSAKVTDALSATKSTLIRHNAAIMTVLFLM
LAALELSHVVEALSK
>Mha2 gi|517165454|WP_018354272.1 hypothetical protein [Mycobacterium hassiacum]
MLLELIPLALVIALSPLSVIPAVLVLQTPRPRAAGPAFLVGWLAGLAVLTLIALRLSGLAGGMHDHPPGW
ASWLRVVVGTALIVWGGYRWFTRHRSHQAPKWMTGLQRLTPARAGATGLLLTVVNPKVLFVCLAAGLAIG
TAGVSLPQVWAGAAWFVAVAASTVAAPTLAYAAAGDRLDPLLDRLRAWMDRRHAALVAGILVVIGIMVLY
KGVHHLATVG
>Msp10 gi|518341517|WP_019511724.1 hypothetical protein [Mycobacterium sp. VKM Ac-1815D]
MWITLLVMAVAVSLEPFRVGMSVVMLNRPRPQLQLAAFLAGGFSMGLVVGAVVLLVLDAHLPDSARFTLP
KVQIVIGVGALLVAAIIAATKGKPRTPPGWVRRALDGRSLWVAGAAGLGIALPSVDYLAALAVIGAAGVS
VGTQLAALLVFNTVAFALVEIPLIAYVLAPERTRATLARFNDWLRSQGRRAVAALVAMVGLVLLAVGFAGL
>Nsp3 gi|397775334|YP_006542880.1 hypothetical protein NJ7G_3587 [Natrinema sp. J7-2]
MSLVEVLPLAIVMIAGPQILSPIFLATSDQWRKNSAAYVFGASLSISLIIVVAYLLGSNLGGGGGGLLGT
TGQQLLFLVVLVLLLYAAVATYRKRNVSEPPKWIGRLTSASPRFSFRLGFLLLGVFPTDIVTSISVGTYL
AANGDPITDAAGFVLLTLFILAVPSLSVLVLGKRAEAALPKIRDWMNDNSWIISKVVIALFVVLTIQNLLG
>Ppa3 gi|494660731|WP_007418675.1 hypothetical protein [Pedosphaera parvula]
MVSLLPLIIGASFGGPMWAIMTLLFLRGEGGMVKATAFAVGAMIVRVLQGILFGYVFISAVRAGGEVGAN
FMASTMLLMVGVLLLATVIKTLCKEEDPDAPPPKWMTALDGITALTACGMGALLMLIGMKQWIFTLSAIA
VIDEAQLGLTASIFAYLFFAVAAQALVLAPIISRAVAPKQSARVLELLLAWLERRSRAITIVASLIFGVW
FITKGVTGLMGHGAETAITNTHK
>Msp11 gi|518947631|WP_020103506.1 gap like protein [Mycobacterium sp. 360MFTsu5.1]
MWITLLVMAVAVSLEPFRIGMSVVMLNRPRPHLQLAAFLCGGFLMGLSVGAVVLFFLESRLPAWASAHFN
LPTVQIVIGVLALVAAVLLAVTKGRERTVPDWLTRLLTGRSLWIAGVAGLGIALPSVDYLAALAVIAAAH
LEAGVRMGALVTFNVVAFSLVEIPLLAYLIAPQRTRTAMSNLHNWIRARQRHEVAGLLAAVGVVLVAAGA
VGI
>Pma1 gi|124022645|YP_001016952.1 cytochrome c biogenesis transmembrane protein [Prochlorococcus marinus str. MIT 9303]
MADTTLWAELLAFGTGLALSPIHLGVLLLLLLGPKPIQRGSWFVTGWIVTTLVTVILLLTVGHSLVLDMT
QGSHHRTALDLLGGGALISLGLKELLRSFAAGEEQPAWTHTIERFINLPLPLLIAVGALTELISPDDLFL
FAKTSAVVLAASLPSWQEIVGLVFFTFGSSLLLLIPLVAVIIGRERVIPLLQSGKQILFAKGDLIVGGVS
FALGAYLGWQGISGLTIVI
>Ssp16 gi|78213440|YP_382219.1 cytochrome c biogenesis protein trans [Synechococcus sp. CC9605]
MAEPRIWTELLTYGLGVALSPIHIVLLLLLLLGGSPLRRGGLFVGGWLLTSALAVIGLLTLGHGLLLDMT
HGSDHRTGLDLIGGGALIALGGRELIRGVLDDGTAPAWSGAVDHFATMPLPLLLLISSVTEVISPDDLLL
FAKSAAVILAAQLPLQEEIACSIGFSTAATALLLVPFLAVLIGRQRVLPLLQRGKTALLRRGELVVGSLS
FGLGSYLSWQGISGLIMN
>Orf6 gi|517345245|WP_018520737.1 hypothetical protein [Streptomyces]
MGEVIGAMLTSAVGIAISPLPLIAVILMLATPKGRTNGTAFTAGWVAGLAAVVAVVVAAGSGLHTGGDKP
SWAYWLKLALGVLFVLMAFKQWRDRPRAGHDAAAPKWMRAIDRFTAAKAAALAVVLVAANPKNLVLAVGG
AVSIATSDTGAGGKTLAAALMVLIGSLCTLLPLGVYLLGGSRSAHVLSGWKEWMSAHNAAIMTTVLAVLG
TKYIGDARTGLS
>Nas2 gi|517874766|WP_019044974.1 hypothetical protein [Nocardia asteroides]
MGSVIGDLLPLAVGVAISPIPIVAAILMILSKNAGGAARGFAAGWVGGILLVTVVVTLLAGPLGGSGDTE
PSTAASWVKIVLGALLIVLAAEQWHARSDTAVPGWMQAIDTLTVAKAAGLGAVLSGVNPKNLLLCLSAGV
AIGSGGLSAGGDIVAILVFTLIGSATVLAVVLGYAVAADRLRPTLDSARQWLQDNNHAVMAIVLLVMGAV
VLGKGIGGL
>Hca1 gi|493939602|WP_006883813.1 hypothetical protein [Halosimplex carlsbadense]
MSFLTILPLAVVMVAGPQILSAIFLATSREWRRNSALFVVGAGLSISTVIALAYFLGIGSRRAGGGSNEL
LSTVVLVLIVAAMLSTFLGREDSEPPKWMGKLERATPRFSFRLGFLLLGVFPTDIITSVAVGAHLASNDL
PLVDAAPFVGLTLSLLALPSLAVFLLGDRAETVLPRIRDWMNDNSWVVNEVVLAFFLVLTVT
>Hpa1 gi|495257327|WP_007982082.1 hypothetical protein [Haladaptatus paucihalophilus]
MSLLQVLPLAFVMIAGPQFLSAIFLATSENWRRNSAAFVFGAALSITLLVSLTYFLGIGANRQQGSNTAL
SAIVLVLLLAAMVHTYLTREESEPPKWMGKLTSASPRFSFRLGFLLLGFFPTDILTSVAVGSYLASNGLP
LTDSFGFIVVTLLILAFPSLVLLAFGERAEAFLPKAREWMNDNSWVVSEVVILLFVGMSLNNLLG
>Mae1 gi|166364860|YP_001657133.1 hypothetical protein MAE_21190 [Microcystis aeruginosa NIES-843]
MLTLTILWLAFIDSINPTPIAIAILIFLYRGTRGVWAYVYGIFLTTLVQSFVFYFGLSELQEIISRQHLS
SVNWGWLLILVGVVVSAYGLYRWCHRKEIPNLRRWDSLPPLDYANRLKFLAFGSATTLAETPGAFLMILA
IIEIRKLATPFVFLPFYLGLYATIYTLPIVLLNLAGIWHKKPLETWLSRHFKLLYLILNITISLSLIAFG
VFFLAMGVKQLR
>Aen1 gi|517510713|WP_018680921.1 hypothetical protein [Actinokineospora enzanensis]
MAFGEVVGELLPLAVGVAVSPVPVHAVLAMAPERAGGFRIGWVVGSLAVLSVCATVRVPAVSWVKIVLGV
VLLVLSALQWRRHQAVDDPPVLPKWTRGLDAVGAVKATALGVALVVLTPKNLVLLVAGGLVLGAADLGFV
QDAVAVLVFVVVAAPTVVIPADRYGDVERTRAWLVRDHASITAVLLLVLGVVLIGRGF
>Mph5 gi|336116079|YP_004570845.1 hypothetical protein MLP_04280 [Microlunatus phosphovorus NM-1]
MGEVIGDILPLALGITISPIPIIAAILLLLSPKAKGTSVGFLVGWILGILIVLAVFILLASVITPADPDQ
PQPISGAIKLLLGALMLVLAIKQWRGRPRDGAEPSMPAWMSAIDQLTAAKGLGLGLLLSAVNPKNLLMGA
SAGVTIGSAGLPFGSTVVTVALFTAIAAASVAVPVIGYLAAAEAMSGPLEELRCWLTSNNATVMAVLLLV
IGVMMIGKGIGSF
>Nal2 gi|516105951|WP_017536531.1 hypothetical protein [Nocardiopsis alba]
MLNALAQVLPFALGLIAAPLPIVAVILLLMAKGGRGKALVFVLAWAVVILVLSLVVALIAGAGDTTGSGE
SPTWVGWVQLLLGLLLLLLAVKSLRERLGRPEGGSPEPPAWLTAIDSMNTGKVVGLALLLAGANPKSLAM
ILGGGAAIAAFGLQPGGSAVAALFFAVLGSLGLLVPLLAVTVSGERGTRTLEKAHTWLIANNDTVTMTVL
FVFGGVFAAKGLGTLLG
>Ssp17 gi|517718592|WP_018888800.1 hypothetical protein [Streptomyces sp. CNT302]
MVLDLLLIAVAITLDPLPIMAFVLVLSSYRGVWRGLAFILAWLACLVAVIALVLLFTGGQPPPPRSPPST
AALAAKLAIGVGLVLYGAHRRRVHRAPQAATEAKGRAKHASDPHGGTGRMSPWSAAALAVFLQPWGLVAA
AATVVVRADLSHFASFAALFGFVLLATGSLLAAELYTVFAPEAAGVRLARLRSWLQEHQEPAIVVGCLVL
GLWLTGNSIYQLTS
>Ssp18 gi|494984007|WP_007710030.1 Protein of unknown function (DUF2910) [Sphingobium sp. AP49]
MFEAIGELLPLAVGVSISPLPIIAMIVLLMSPQARLTAPVFLVGWLAAIVGALLLFSWLSDLGLGSGGKG
HGAAMVKLVVGVLLLGLAWHEWRVRPAPGEVATLPHWLAAVEHMGPLAAAGLGFGIYAANPKNLTVGMAA
GISFGAHHLPPGQTIFTVIIYLLIAAVTIWLPILGYFLAERRVRPWLDEMRVWLTQHNAAVMAVLLLVIG
AMMSGKGIAALAP
>Rer4 gi|490037875|WP_003940298.1 hypothetical protein [Rhodococcus erythropolis]
MLAAIGLSLPIALGLLFVSMPMAVIVLVMITAGAHRGAASFLLGWVLGISAVVAVTIVIADYSFAESESS
QTSMWSSVVRIVLGLVLFGLAYKQWRARPRNGSEPTVPKWMKSVDGLTPRKAFGLAFLSAAVNPKNAALA
VSGAATIAVATNVVAQQIVAAVIFTVIASVGIASPILVKVFSGKRADEILASAKAWMTANNAVMMTVILT
ILGATVLGEGLSGLQ
>Gef1 gi|494527338|WP_007316790.1 membrane protein [Gordonia effusa]
MGTVIGDLLPLAIGVAVSPVPIIAAILMLLGTHARTTSIGFAIGWIIGIVSATVIFVLVGAAIDTSSGPS
RASSWIKLVLGLLLLLLGVRDWRVRSAVAASPKWMAAIDDMKPPAGFGIGFVLAAVNPKNLMLCAAAGVD
IGTGGLSGRAVLTAIALFGVIAASSVAGPVIAYQVAADSLAGALDALKEWLRANNQAVMAVLFLVLGISL
LGKGIGGLT
>Msp12 gi|518942827|WP_020098702.1 hypothetical protein [Mycobacterium sp. 360MFTsu5.1]
MTDWASVLTELIPLALVIALSPLSIIPAVLVLQSPHARVTGLTFLAGWLVAIAVLTGVFVQLSGLMPQAG
HPSTTASWVRIVIGVLLVAFGIYRWANRNHDAPEPAWMRKLTSVTPARGFVTAAVLAVVNPKVLFMCVAA
GLAISTDELPHAAALASVLCFTVVAGSSVAIPILTYAAAGERLDPAMARLGAWLHRQHAVLVAGILIIIG
LLVAYKGLSHL
>Mka3 gi|556580096|YP_008747792.1 hypothetical protein MKAN_01030 [Mycobacterium kansasii ATCC 12478]
MTAMWSSLIPLILGGVLEPIEIAITIMLLGTPSHLRTAGAWVGGHIGTRLLQGLIFGTILHWGTRARSTD
ATHPHHWIVSTVLLVVALLFLVTAARELLSDDDPEAPPPKWMTMLTTATPTKAFFIGAGVITVSVKTWVF
TLAAISVIGNAGLPRAANIASYIAFVLLAMSANLLIIAMAALFPTQSRTLLDRILRWLQDNNRPIMVVVG
TVFGLWFGWKALHGLGIL
>Mle1 gi|15827631|NP_301894.1 hypothetical protein ML1233 [Mycobacterium leprae TN]
MWITILLMAIAISLEPFRIGMTVLMLNRPRPTLQLLVFLCSGFTMGMTVGFVVLFVFRRRLMASMQLTLP
KVQILIGVLALLVAAVLTVQVCISSEPPAESPVDSASGPPKPSKWAPRPLARLLNGDSLWVAGVAGLGIA
LPSVDYLAALAVILTSGAAATTQVGALLMFNVVAFALIEIPLAAYLLAPDTTRAWTAALNNWIRSRRRLE
VATLLAGVSCLLLAVGIAGL
>Ssp19 gi|515807551|WP_017238304.1 hypothetical protein [Streptomyces sp. SS]
MTLDLMVIGTAITLGPLHNSAFILLLSSRRGIRHGLAFLLSWLANLITVIAVVVLLTGGQPPARHSAPST
AAIAAKLAIGLALMLYGAYRHRRPPRPHGPPRWAARIDNASLVTAAGLAWLFQPWGLVGAGAATALDSDL
STLTDWLVLTGYCLLATLSLIVMEMYAVWRPAAANARLNALRSWLEQHQEQLVVTLALLAGLWLTARSIY
ELVA
>Laq2 gi|545656645|WP_021763869.1 hypothetical protein [Leifsonia aquatica]
MGGAIGDTLPLALGIAISPIPIIAAILMLLSPKARGTSVGFLLGWLLGIIVAVVVFTLLSGLIPAADPDA
SQPIGGTIKIVLGVLLLLLALRQWRSRPKPGETAALPKWMAAIDQMTAGRSLGLAFILAAVNPKNLLLAA
GAGVAIGTAGLSVGADVVVIVIFVIVAASSVAIPVIGYLVAADRIRGPLDSLRGWLVGNNATVMSVLLLV
IGVVLIGKGIAAF
>Pma2 gi|488724690|WP_002648259.1 hypothetical protein [Planctomyces maris]
MFELWMTLIPILIADVVNPVLFAFLVYAAGTDRPVINCCAVLLGHTLAYYLAGIVIAIGIEQISDHLSHP
QLIDYIIGFVLGVILLWVGYLSWKTKSKEQAEENRRLTPLKAIGLGAVVSFMGMPFALPYFAALDQMLKA
DMTPLTALVVLAVYNVLYALPFALVPVLIATSGQKSQDILRKINSWLVGISNILMPILLTLVGLALIADS
MIYFVTGYEMF
>Mxe1 gi|490019956|WP_003922459.1 membrane protein [Mycobacterium xenopi]
MTPSWGSELTGLVSLALVIALSPLSIIPAVLVLQTPRARASSLAFLAGWLATLAAVTAIFVAVSGLLGGL
HKSPPTWASWLRIVVGAALIVFGIVQWLRRHRHTHTQRWMRSLTELTPARAVVTGSALAVVRLEVLFVCA
AAGLAIGSAGLGATRAWVSAAVFVAVAASTVAIPILAYASAGERLRDPMARIKEWMERHHAVLVAGIFVV
IGILVLYKGIHAL
>Cgr2 gi|427701626|YP_007044848.1 hypothetical protein Cyagr_0312 [Cyanobium gracile PCC 6307]
MPTPSLWSELFGFGLAISFSPLHIGLLLLILLGPSPLRRGSWFVFGWLLTSAAAIALLLTVGHGLLLTME
RGTDQRTGLDLLGAGGLLALGLNGLLNSRQGGGPPGWTRRLDGFCALPLPLLLGLSAAVQVSSPDDLFLY
ARTAASLLEAGLSRPREVLTTAVFSLFSGTLLLLPLAGLVLVGQERLLPVLQAGKLWLFDNAELIVAALC
FGLAVYLGWQGVEGLRAG
>Nba1 gi|492959063|WP_006067148.1 hypothetical protein [Natronorubrum bangense]
MIGGPQILSAIFLATSEDWRRNSAAFVFGASLSISLVVTLAYYLGSGVRQGGSNRTLQLLVLVVLLAAMV
NVYLKREQSEPPTWMGKLETANPKFSFQLGFLLMGFFPTDILTSITVGTYLASHGDPLWYATGFVLLTLL
FLAIPSLSLVMIGDRAETLLPKVRTWMNTNSWIVSEIVILIFVAITINNIVG
>Rtr1 gi|494794461|WP_007529869.1 hypothetical protein [Rhodococcus triatomae]
MGEVIGALLPLAVGVAISPIPIVAAILMLLSANAGSASVGFGIGWIVGIVAATGVFILLSGAVGASDEDG
SSSVSWIKVVLGVLLVLLAAKQWRDRADTSTPKWMQAIDQLTLPKAAGLGVVLAAVNPKNLLLCVSAGVT
IGAGGSSAGGDVIALVVFTLIAGSTVLIPVIGYALAADRLRDPLASAKTWLQEQNHAVMAIVLAIMGAVM
IGKGLGGF
>Mpa3 gi|494299613|WP_007170148.1 hypothetical protein [Mycobacterium parascrofulaceum]
MLAVWGDLIPLILGSALEPVEIVITIMLLGTPSRVRAAGAWVAGHLSTRLLQGLVFGSILHWGSRNADSS
RQHHWVVSAVLLVVAVLFLVTAARALFTDDDPNAPPSKWMTMLTSATPAKAFLIGAGVITVSVKAWVFTL
AAIGVIGDANLSRPANVGSYVVFVALAASANLLIVGVAAIFPSRSRSLLDRVLRWLQEHDRYLVIVVGLI
FGVWFGAKALRGLGIL
>Msp13 gi|518814376|WP_019970330.1 membrane protein [Mycobacterium sp. 141]
MSESWGSVLTELIPLALVVALSPLSIIPAVLVLHTPRPRPTGLAFLGGWLVGLFVLTAVFVEVSSLLGGL
DQAPRWASWLRIVLGVALIVFGVYRWLTRAKSEHSPAWLNSMSKLSPARAAATGAALTAINPKVLFICAA
AGLTIGSAGLGQHRAWPAVIYYAAIAGSTVALPILAYAISGDRLDPLLARVKDWMERQHAVLMAGILIVI
GLLVLYKGIHAL
>Csp3 gi|551286032|WP_022906135.1 hypothetical protein [Curtobacterium sp. B18]
MPTRASRPDYAPIVDIAALVPAAIGIALSPLPIASVVFLLGHRRGYGSALACALGWMAAVAVALVVAVAV
GEQLPTGTGDGPPVQALVALAAAVVLFAIAAWQWARRRLPDGSPASTRWADAMEALGPGRAFGLGALLFL
SPKSVVLALAAGLTFGDEDPRAVETLVVGALFVLASGAVVLLPIVLAVALGRRAERPLEAMRSWIAEWGA
RSLVVVLVVLGAVQLVIGLTGLR
>Ocy1 gi|497454731|WP_009768929.1 Protein of unknown function (DUF2910) [Oscillatoriales cyanobacterium JSC-12]
MEPLFISLLPYIIGSAVVPVQIIIGVLLLRSPRYGLLKAIAYVGGMTLTRILQGVIFGLILAEAIATAEK
GSGKGPVISTLLLVLGILLLIAAYKKWSGEDDADTPLPKWFTRIDRATPLQAFGFGFAFPLISAKLWVFT
LSALTTIAAAELGQLSSVITYLLFILLAQLLLLIPILICILRPTRSKATLAQLSDWLTENNRPIAIVVSL
VFGIFFFYSGISGFLA
>Msp14 gi|518340616|WP_019510823.1 hypothetical protein [Mycobacterium sp. VKM Ac-1815D]
MWAELMSLAVVIAVSPASVIPAILMLNTPRPLAAGWSFAAGWVLSLIVATGLFVELSGSLPTAGGPAPAW
VRPAIMALAVLLVLAGAVTWVRRGRSTRAPAWLRGLDSVTAWRALAAAPILAIMNPKVLSVCAAAGFSIG
STDGMHALAEMAAFAVMASLTVIMPVLSYAIWRERMEGPLHRLRVILERHNAAILAVVLVAVGSMLFLHAA
>Rer5 gi|490039754|WP_003942171.1 membrane protein [Rhodococcus erythropolis]
MGSVVGELLPLAVGVAVSPVAVIATILMLLSKRAGSTSAGFAVGWLLGIFIATVLFVILSSAVSTSDDGP
SATVSWIKLALGVLLLAVGVKQWRGRSGEHETPKWMQAVDEMTAAKGLGLGFALAAINLKNLLMCIAAGV
SIGSASLATSGAITSILVFTVIASSTVAIPVIGYLVAADRLRKPLANLKVWLEDNNTTVMSVLILVVGVV
LIGKGIGGIF
>Cac3 gi|256395389|YP_003116953.1 hypothetical protein Caci_6258 [Catenulispora acidiphila DSM 44928]
MLWEAVPTALAASFSPTTLVIVAGLLARERARLLSLTFLAAAASLTLLIGFLVVTVLAGTEFDDRQRHPT
APPVLDIVLGAAAVALAVVILRRTPRVKSKDKKPSLREPRLTTAVMLGLVVGTPSPMYLLALHSISQGKP
TVGVGAFSVILIAAVVLLAAEVPILTYLIAPERTHSTLRAANIWLARNGRVIAAAAAAGVGCYFMIKGIV
GLL
>Nga2 gi|516158968|WP_017586424.1 hypothetical protein [Nocardiopsis ganjiahuensis]
MPPLEVLLPVAGLAILDTLSPATLGVTLFVLLSGARSIARPLFTYLGTVAVFYFALGCALMLGLQTALNR
LSHLADSPAAGWVVLVLGAGLFAYSWVMPTSKRAPRRPASLRTATMVGLGLATGLLEAGTALPYFGAIGI
MGASGLAAHTWIPVLAAYNLVMVLPPVLLYLAHRVFGERLRPRLDRWREKIDAGSREAMAWIIGIVGFLL
LVNGLQQVGFVPFLSNLGN
>Mka4 gi|556581874|YP_008749847.1 membrane protein [Mycobacterium kansasii ATCC 12478]
MRRLQPVTSNWGAVLASLVPLALVIAVSPLTVIPAVLVLHAPRPRPTGLAFLGGWLLGLAAVTAIFIAGS
GLLGGLHRTPPAWASWLRVVLGSALILFGGYRWLTRHGHAESPRWMRSFSTITPRRAGITAAVLVVLRPE
VLIICLAGGLAIGTSALGVAGKWICAAVFVALAGSTVAFPIVGYLSAADRLDEPLTRLKDWMAKNHAAML
AVVLVLIGAMVLYNGIRAL
>Orf7 gi|491320015|WP_005177982.1 hypothetical protein [Gordonia]
MWSAIGDTLPLAVGLALSPVALATAVMLLLGSRGRLKTALFGVGWFVVLLVITAIAAAIVDVADDDAPEA
TTDGVDILLLVIAVLFAVLAMVAWRKRPKEGDEEKPSILDRLDGLSVWGALAMGVAQGVIVIKNIPLAVA
AGARLGEADLDTAQLVVGLLVFALVAASGVIVPLVLAVLGGERAAPTLARFRDWLSHNMTTISIVVLVVL
SAYFFGQGIGILD
>Ait2 gi|551269224|WP_022889391.1 membrane protein [Agromyces italicus]
MGELIVALLPLALGILLSPLAYMALVAVLLSRIPRANGIAFLAGWAIGLVGVLALSIWIFGLLGAQPPGE
PARWVSIVHLVFGLFFLGAAVWVHRRGAERLRAMSEANTPREVVRAAAPRVSASPRLPGWLQAVDSFKPG
RSGALGVAIFALNPVDASCAIVAGLDFVIAELPDAETVAIATGFAVIGILPIAVPVVYVLVRGAKAQPFL
DATRTWIASHTGLLNAAFLLVIAVLQLQKGIAGLL
>Msm5 gi|433645072|YP_007290074.1 Protein of unknown function (DUF2910) [Mycobacterium smegmatis JS623]
MWITLLAMAIAVSLEPFRIGMTVLMINRPRPGLQLLAFLTGGFAMGITVGLIVLFILRPALGSAHFTLPR
VQIVVGAVLLINAALVATGVLGSRRFEPLATRTQPLLNGRSLWMAGVAGLGIALPSVDYLAVLALIVASG
AAASVQFGALLLFNMVAFAFVEMPLVCYLVAPDRTRAMLSAVQDWLRSRRRRALTVLLAAVGCVLLVAGL
AGL
>Ait3 gi|551268814|WP_022888982.1 hypothetical protein [Agromyces italicus]
MTLWTTLTPLILGSAIVPIQIVITILLIKTPRGVLTSAAFVAGMTTVKLTQGALFGFVFTASAAEDASAT
DSESSAVVAVLLLVVAVLFLVTAFKQLFARVDPDAPPPKWMGTIASMTPDRAYLLGLGLMVIGAKFWVFT
LGAVGAIADERLGAAASVAVFVVFIVASEIVHLVVLAIAVVAPKRSASLLDAATGWLQHNNRVIMILIGF
VFGAWFAVKALQGLGVF
>Mpa4 gi|494292208|WP_007167177.1 hypothetical protein [Mycobacterium parascrofulaceum]
MVLAKLSAPALVVAVSPVPIVVSLVLLIHNDRPYSSSVAYLLGRLVSLTVLTTAFMRAPRLFDDLVGPAP
PWGDWVVIGVGAALVAFGAWLWWRRAHGTGRPGWDGGVGTITPAAAAAIGMLPMLANPKVLAATAAVGTQ
IATSRLTALSAVVAVAYYAVLATSTVAAPVVAYFVVGPRIDPHLERIRCWIQDRHRALAAITVALVGFAV
VLYGFS
>Sav3 gi|29828087|NP_822721.1 hypothetical protein SAV_1545 [Streptomyces avermitilis MA-4680]
MGVPAVAGCMPVRLGRLSPSGGRYMGKVLGDVGGSEGASGHGQPATWVGGGLKLGLGVLLALFGVRLWHR
RPRDVSQARLPKWMAAIDSFTPVKIFGLALLLSAANIKNATFTIAASASISSSGIPLGQQIGALAVFVVI
ASLGILAPLAVFLIAGERARNTLDGWKNWAAQHNIPVMAVLCFVIGLKLLGDGIAILTG
>Msp16 gi|518815776|WP_019971730.1 hypothetical protein [Mycobacterium sp. 141]
MWITPLLVMAAAVSLEPFRLGMTVLMLNRPRPLLQLVTFLAGGFAMGILVGVTALFVLRPALGSAHFALP
RVQMAAGVIVLLVAAAVAVGLGGTKAGRRGQLATRTSRLMEGHSLWIAGVAGLGIALPSVDYLAALTIII
ASGAAAATQVGALLLFNVVAFGLVEIPLICYLVAPDRTRAMLSALHDWLRARHRREAAALLATVGCVLFI
VGFVGL
>Ama1 gi|545321123|WP_021595754.1 hypothetical protein [Actinomadura madurae]
MTGEHPRSGVEGAHVSLQILPLAVTMMVGPQIMSAVILVTAERAVRVSLAFLAGVAVATMLGVAATRGVF
ALVGNNVELGDSSDRGAAGTIVQYVLVGLLLLAALKSYVRRETAAPPKWLGALMEAGTRKAFTTGLLVIL
LMPSDIAVMLTVGANLEQSDATLVSALPFVGATVLVAALPLLALLLFHRRAERAMPRVREWIGSHSWVVN
IVAYLIFAVLLL
>Grh1 gi|493374934|WP_006331234.1 membrane protein [Gordonia rhizosphera]
MGAALGDLLPLAVGVAISPIPIIGAILMLLGTHARTTSVGFATGWLAGIVIATTVFVFIGGGFDDSTSTT
SAWIKLALGVLLLVVGLRRWRSRDEQSTPKWMAAIDDMRPVPALGLGFALAAVNPKNLMMCIAAGVTIGG
ASLPAGSDVVLVVVYSLLAATTVVIPVIAYQVSAQRLREPLARLKDWLSAHNAAVMTTLIVVIGAMLIGK
GITGLS
>Mgi2 gi|145220856|YP_001131534.1 hypothetical protein Mflv_0252 [Mycobacterium gilvum PYR-GCK]
MPGTWGSILIELIPLALVIALSPLSIIPAVLVLSAARPRPTGLAFLAGWVLGLAALTAVFLQLSDLVGGI
GTKPPSWASWLRIVVGVLLILWGAYRWLKRASSEHMPGWMTRISALTPAKAAATAAALTVLNVKVLFICA
AAGLAIGSSGLDTPTVWAAVLWFVLVAASTVAAPIVAYAISGERLDPTLNRVQAWMERQHATLIAAILVV
IGLLVLYKGIHALAG
>Mma5 gi|389865584|YP_006367825.1 hypothetical protein MODMU_3947 [Modestobacter marinus]
MGAVIGDLLPLAVGVAISPIPIIAVILMLLAPRAGGTSAGFLVGWLVGIAGATTLFLLLAGFLDLDSSAA
PSATASWIKLGLGALLLLLAAGQWRSRPQPGEQPTLPKWMTAIDRFTAGRAAGLGVLLAAVNPKNLLMCV
AAGTTIAGGSLPAGQTVGSVVVFTVLAASTVAVPVVGYAIGRKRMAGPLESLHTWLTAHNGAVMATLLLV
IGVVLIGKGLGGLL
>Ssp20 gi|510880900|YP_008053568.1 hypothetical protein L593_04095 [Salinarchaeum sp. Harcht-Bsk1]
MSLLQVLPLAIVMVAGPQFLSAIFLATTDRWRANSLAFVAGAALSISAVVTAAYLLGGGVRDQTGSSGVL
DAVILGLLLLAMVRVYLNREESEPPEWMGKLTTASPRFSFRLGVLLLGFFPTDVITSVSVGSFLAAQEAP
LTDALGFLAVTLTLLALPSLTVLAFSERAEAFLPRVREWMNDNAWIVNEVVLLFFVAIVGSNFL
>Pfu1 gi|544700962|WP_021132055.1 putative threonine efflux protein [Phaeospirillum fulvum]
MSLDLVQAGSFLAVAVAVTLAPGPDNLMILSLGLARGRRAGLAFGLGCALGCLCHTALAALGVSALIAAS
PVAFLALQIVGGMYLIWLGLEAWRSRTTPAPTILSSSGPKPPVWPLFRRGLAANAINPKVVLFFLAFLPQ
FVVVGRADSEAMQIAALGGLFTLQAVVLFGLIGWFSGMIGQWLGRIPGAARRLDQVAGTIFIGLGLRLIL
VR
