# Supplementary material for: The LysE Superfamily of Transport Proteins Involved in Cell Physiology and Pathogenesis
Source: PLoS One. 2015 Oct 16;10(10):e0137184. doi: 10.1371/journal.pone.0137184 (PMC4608589; doi:10.1371/journal.pone.0137184)
Supplement: S1 Supporting Information — The corresponding zip file contains the FASTA files generated using Protocol1, for comparisons with Protocol2. (ZIP) [file pone.0137184.s030.zip › FASTA_Files/ILT24.faa.faa]

>Aod1 gi|490702001|WP_004565478.1 hypothetical protein [Actinomyces odontolyticus]
MWLGSTFRNSIIPAIPHHWTYRRQAVAVLRVHLSNIGQRLSRVLIVAVMAALAVAMFASPSRAADQTWSD
VSTTINGLIDEGVSTFKAGDAKGGKDKVNDAYYKHYEITGMEKQVMARISGSRVSQVEMEFSLLKKAMSD
ADSAGVDNHATTLKQYMVEDGASLDGVAPGSAAQASSDDYSPGAWGEVAKTINGILEDGVNAYKGGDAKA
GKDKVNEAYYKHYEITGMEKQVMSRISGSRVSQVEMEFSLLKKAMTDDDSAAVDQHLSTLTNYIREDANS
LDGYTGKAADKTTDSSGTSPWIAQFLPSLLVILREGMEAILVVAAVLAYLAKAGHKNKAPIVWGGVVLAF
GLSIGLAFLFSYVTSLAGANQELLEGFAALFAVAMLIWVSNWMINKSSNKAWDEYIKKQTDASLSSGSLL
GLAFISFLAVLREGAETILFYVPIVTAAGDKVHYVWIGLAVGLVALVIIYLLIQFAAVRIPLRPFFTITS
LLMAFMAFTFTGSGIGELQEADVVSLTPISGFPTIDLLGIYPRVENLAAQAIVLAIIVGLYFFGKARLAR
EAAAQSRAGE
>Gva1 gi|490233217|WP_004131557.1 iron permease [Gardnerella vaginalis]
MHACAKARQKAQQVYAFLLAICVFVSCAIGFAGVAGFAGIAGLIAAPTPAYATDANKTYNTWSEVSLAIK
SQLEQGKSEYANANMAGAATRFQAAYNSVYVASNMITVVRDTISQNKVQSQSDQFQQLQTLVYQQNQAAQ
ISEVVSALEEDVAQTASQLDSNANLDKPNVYASKLRAQIAKERKKLDAAKKKNLGRNGRTWSQVAREMNV
ILDKSASTYKAAKANKQEVAKAVDLVNEAYYQYYEKLGFEKNVMNAISGSRVSTVEYQFKECRQAMNNGK
SFAQTKKLFTDLKSMLIEDASKLDGGAAANANVFMQFITSSFGQAFIILLREGLEALLVVAAIIAYLIKS
GHKHMVKYIYMGLVAGIAASLVVAALFGLLFNGSGPQQEITEGVVALFAMLMLLYTSNWMISRSSVQAWN
EYIRNQTTAAVSKGSLISLALLSFLAVFREGAETVIFYQAIFAVSSGADSMIWGGFVAAAAVLVVIFLLI
RFASVRIPIRPFFAGTSALMCILVVIFAGGGVHALIEGDALAGAYIQGLPTNDWLGFYPYVETISAQVVA
AIVVVALLCVSFVRARKSQATVGNS
>Asp1 gi|496525374|WP_009233657.1 iron permease [Actinomyces sp. oral taxon 849]
MRHSQAALPHRRDGSFAACAAFALMAMALFITPLLSCPALRADAAESATDYDTWTAAATTVDTELQAAVA
QYNNGNTSGAAAGIQRAYNTAYVASNLSRVTTDRIGVQRAADHKTTFDTLRQSAYSAGNGEALSSQAAAL
SADIAADATQLDGMADLAGPRDYAAQQAATTATERAQLDAKKTNVNEGRGERSWAQVASEMSGLIDQAVE
KTRSGDGQGGAELVNKAYYGYYEKLGFEKTVMAVISGDRVSEVENQFKVVRKAMIAGDSNATAQSERLKD
MITQDAGTLDASGGKVNPVRAFFTGSFGQAFLILLREGLEAILVVAAVIAYLIKAGLKDRVRLVYLGLIL
GLVASGIVAVLFAVLYNSASSHQEILEGVVALMAMVMLLFTSNWMLSKSSVSSWNAYIKNKTEASVSTGG
VWALASLSFLAVFREGAETVMFYQALLTMDRSGGASIWQGFAAGMVVLVAVFLVIRYTSVKIPLRPFFAI
TSALMAILVVIFAGGGLHALIEGDIVSGTYVTGWPTYDFLGIYPYHETLVFQALIAIVVVVLGIVSTIKR
RQAERTHRANDERGLSTRRSGEAGRSSRDAAKEAEEAEQAEEVADVSSAH
>Asp2 gi|497435677|WP_009749875.1 iron permease [Actinomyces sp. oral taxon 448]
MSYIPSALPPASNEHVRRRGTPLVLVAVFLVTLASLTLVHSGGARAEESGSATASADSSQAGTATDYDTW
SAVAVAVSADLDGALEQYRSGNTAGAAATFQKAYSTDYVASNLGRVVQDNLGQDTSTSQQQSFADLRTRA
YKVGDDALAADAASLKSSVADSAASLDATSSLASPRDYAAAQADAVATQRAEIQANSQEVNEGRQGRTWT
EVADEMTPLIDQGVDKAGNGDGQGGAELVNKAYYGYYEKLGFEKTVMSAISGDRVSQVENQFKVVRQAML
EGADSSTVTSNAQQLKDMLTQDAATLDSGAAAGVNPVKAFFTGSFGQAFIILLREGLEAILVVAAVIAYL
VRAGMKDRVKFIYAGILLGLIGSGVVAVLFALLYNSADAHQEVLEGVVALIAMAMLLFTSNWMLSKSSVS
SWNAYIKDRTEASISSGGFWALASLSFLAVFREGAETVMFYEALFTMDPSGSASIWQGFAAGAVCLVVIF
LIIRFTSVKIPLRPFFAITSFIMAVLVIIFAGGGVHALVEGDVVPASYLPGWPTYDYLGLYPYKQTLVAQ
AVMAAVVVVLFVVSTVRRRREERVEAVEAAAAEDTGPAASTGSADGAGEPAPSACADEEDPVGHDPVRRD
FGDAPAPTGGGAGPEVEES
>Pde1 gi|493333750|WP_006290829.1 membrane protein [Parascardovia denticolens]
MRAQGTDSRKQLISRVGLTLFRLRAFFLILIALFLSFISSSPSAPFLGPLTASAQAAEATDHPSWASVVS
LISSDLDQAAKAYQKRDPASAQAAAQKAYNGDYMGSNMSRAVKQVQGGTESGRQIGSFTAIINLTYQPTD
GKRSADLKAAISRLESSLTSSASALDADRSLGSPREYGKALEAATRAERKKIEEKSTIKNEGKGSRTWSS
IAQEMNALLDKAFDQTIRQGDGEAGAGLVNDAYYKYYEKLGFEKTVMSVISGSRVSAVEYQFKQTRKDMV
AGKGRAVIRKDVDALKSMLSTDAAILDKGGTGDQGNPVATFFTRFFSSAFGQAFIILIREGLEAILVVAA
IIAYLVKAGQRNKLGWIYLGIVAGLAASALMAVILNLLYGASGSNQELIEGITALIAMVMLLYTSNWMLN
KSSTSSWDSYIKRQTKQGITSGSILSLASLSFLAVFREGAETVLFYQALVGMVSNGDHSALYGGAGLATV
ILVIVFLLIRFTSVKIPLRPFFAITSTLMAVMVVIFAGGGLHELIEADLVDGHYHASWITNDFLGIYPYA
ETVAFQVVMGVVVLLLMGFSVAQRRSRDRLKAAERPAEGRIGKSGKARRHTKSGPSRRTGRRNIHTPSIN
PSTKTKKS
>Cva1 gi|494043056|WP_006985177.1 iron permease [Cardiobacterium valvarum]
MTSLRHLLLPLFFLCCLPVFAQDYRAFAEDIATRLDATNELYQADKVDEAKEKVQMAYFEVFENLEGPIR
INISAKKSADMEAEFGSIRRMISQGEAKDAVAARLQALRDEVRAVVPTLESGHKLVAHGAHSALEGIDPG
WAAAYQAIDDNLAAAVSAFEKKNPAEAKARVQQAQYDGFKNSDMETTIRMQKSARAAEVINREFAALMKQ
AESDDNISSFGYSVTTLLDDVQEALQDVPAPVTAAAADDAAATADSGKDWTAVRGELFTALGGAKAAYQA
GDTKKAVSQVQDAYFDIFEASGMENAIGARDTAFKTELEGHFTKLVGLMNAGKGEAAIQAEITTFSVNMD
KAMEMLGGSTTGFALFIASLTIILREGLEALLIVAAVIAYIHKSGHGDKQKIITGSVWWALAASVVTALL
FKWLLANAAAGREILEGVTMLIATVMLFGMSYWLLSKVEAQHWKAYLEKKIGTSLSQGSLIGLWLTSFLA
VYREGAETVLFYFALAAEAKTAPDYGYLAGGFAVGVVILAVIYLIMRYSVVRLPLKPFFMFTGIFMYLMA
FIFAGKGVAELIEGKAFTPTLIGEGTAIPAWMTNWLGMAPYWETLLPQIVLLFAALFALWVLFIRKPKES
SNRS
>Sfr1 gi|114564118|YP_751632.1 iron permease FTR1 [Shewanella frigidimarina NCIMB 400]
MFNRCLLVVIATVFSTSLWAQSPAVTSHEISHETSPDLLKQTRQILQLAEYIGVDYSEAVTEGSISNPDE
FAEMQQFASIIIEKTNLLANDVPNSLTADALQLQQAIVDKSSLDVIQGLSQKIRNQLLSQSPALVLPTQL
LAKENVRQLFIENCSTCHGDLGQGNGPLAKSLSPEPTNFTDQERALNRSLLGLYDAISDGLDGSAMRAFS
ELNDQQRWSLAFYVGSLAFEPTAITTKHIENDANIELQQWVNSNPTQLIQQNVEIDKAQLTLLRSQPELL
FQHADSPISVARTNLQAAVKAYQANELAQAQTLAVSAYLDGFELIENNLDAHDSSLRKSIESQLLNFRNI
LKTAGQDNQVNQQLTSILAQLDQADTLLTGQSLSNNAMFSAALIILLREGLEALLVIIALMTVLIKTERQ
DAIKFVHFGWISALATGVLTWWAADNLISISGASRELMEGGAALLAALVLFYVGYWMHSKTQGSKWQSYI
KNNVDRHLNTGTLWGLTGLAFISVYREVFETILFYQSLLTQAIGSASSNEQVSYLVYGLLAGMAILAVIA
WLMMRYSVKLPLARFFAVSSYFMLILAFILAGKGISALQEAAVISLTPFPIDVSISWLGIASTWQGLGTQ
MVIVVLFSLLAIRNRTQSLTTH
>Cco1 gi|488931110|WP_002842185.1 putative iron permease [Campylobacter coli]
FLRKCMKFFKILFFFSMLFLANSVFARVDDYVAEANTIKNILEESIKSYEKGDNLKAKKLSEDAYFQHFE
NMEGSIGRNIGKKAITMERKFTNLRRLYKDKAPIEQIDALIESLYYDLDEVAPILQNGYRLQAEASDTNY
DKAAAEKSSIQANAKREAEAEALIAQMMGIDKNDLAKTNSSSSTQNETINDSINNDLQAAAAMDARLQFV
LDNISTKFSQAANAFKNKDYQTSKDFLNDALFNDYRNTKVEVLINKFTKAGNDQKIQQAIRTLIRQINNA
NIDEKNLRNDLDSIEEQLFDIFLQIPNSELSNLKIEGFDDETKGKDYTKVSNDIKLALDEILKNYDGFSA
SIVDDLQGIYLDIFEASGMENKIGAVDSGLKLKIESLFSKSVALIKASTDKKELEATFNDLEQLIASSVD
KIQDSTPYSLFIWALGIILREGLEALIIVVAIVSYLVQSGNKNRLNIAYSALFTGVILSFITAFGVSWLF
KENAGQSRELIEGITMLIAVLLLFYVGFWLLSNAQNKKWTSFIKQGAIDAISNNSAKTLWITVFLAVYRE
GAETVLFYQALLFDAKTSTDFGAVFGGLGLGILILIVLYFLLKAGAIRIPVKQFFYITSYIIFYMVFVFT
GKGIAELIEGKVIIPSLIPMNFEPILWLGIYPYYETLIPQFIVLIMLIIGILITKQISKKGVKS
>Sya1 gi|490323474|WP_004212959.1 FTR1 family protein [Sphingobium yanoikuyae]
MESITHMPSPLVALVASLMLLLIPAAAMADTRDVQTAWRLLDYMAVDYGGAVANGAVISASEYAEMTEFA
AGVSTRLRALPATPERQSLIQSASQLEAVIGRKGSSREVATLAHGLAADLLKAYPVPLAPAKAPDPAMGT
RLYVQSCSSCHGLTGDGHGPDAARLDPPPIAFTDAERARQRSVFALYQVISQGIDGTAMQSFADLPNDQR
WALAFRAGSFALTDAQAVEGERLWKSQPSLRARIPDLKTLVALTPAALAGSIGQAKADAVLAYLRRHPDQ
VMQQAPGSLAVARSKLAQSLAAFRRGDRRGAKELALSAYLDGFEPIEPTLSARDPTLMSRIEGAMGEYRA
AVESSTSADDVAERVAVLGGLFDDAEAALAPDAATQASTFLGAFTILLREGLEALLIVVAMIAFLRKAER
PEALRYVHGGWIGALIAGGLTWAVATYAIGISGASRELTEGFGSLFAAIVLLSVGIWMHGKAQADQWQRY
IREKMSRALSSGSGWFLFGLAFLVVYREVFETILFYAALSTQGNTAMLLAGAGAAISLLAVIAWAMLRYS
RTLPITQFFRYSSWLMAALTVVLAGKGVAALQEAGIIDIAPLASVPRISMLGLFPTFQSVLAQLLMLAAI
MIGFAWNRRAKPRAGGPLAY
>Ama1 gi|496008159|WP_008732738.1 iron permease [Actinomyces massiliensis]
MSYSRFSFSRLVRPVPGESARHSGAPVALVAVLLLLLGVLSPWGSAGGAHADESASATASPSASQASSAD
TDYDTWSAVVVAISSDLDEALNQYQSGDTTGSAATFQKAYSTGYVASNLGRVVQENLGQDTVSTQEGAFT
DLRTQAYKTGNDDPISTGIASLKTSLTSSATTLDGTSSLASPRDYAAEQAAVVATQRADIQANRKDINKG
REGRTWTEVADEMTPLIDQAVDKSTSGDGKGGAALINKAYYGYYEKLGFEKTVMAAISGDRVSQVENQFK
VVRQAMIAGADASEVSADAEQLKSMLTEDAGKLDGGAAANVNPVKAFFTGSFGQAFIILLREGLEAILVV
AAIIAYLIKAGMKDRVKFIYAGILLGLAGSGVVAVLFAVLYESADSHQEILEGVVALIAMAMLLFTSNWM
LSKSSVSAWNAYVKDKTKASISTGGFWALASLSFLAVFREGAETVLFYEALFTMNPAGSASIWQGFAAAA
VCLVVIFLLIRFTSVKIPLRPFFAITSLVMAVLVVIFAGGSVHALIEGDILPASYLPGWPTYDYLGLYPY
RATLIAQVVMAVVVVTLLVVSTVRRRREDRAKAVVEAAEETEEAKTVATRTNEKEDGGAAASAPSAGSAD
DAPSEDDGTASADEPSSDSASSSSSSSDEEK
>Mmu1 gi|490117918|WP_004018468.1 FTR1 family protein [Mobiluncus mulieris]
MIIITFYLLAAPLAIAGNKQADWEKASKDTCAEIKKIPEQVAAGDEKAVVATTRVAYDQIYRMSGLKDQI
VHRVGAEQAEEFGKSLIGLRKEIRAKTLTADSAKTRINEICANLDARVKALSKSKALNDQWTRVGNGIKE
TAEAAVAKYKAGDKDKAFHLATDAYLGHYESMGLEKATIALVSLARVTDVEAAFRQLRVDIKEDKGAETV
QASADKLISMVMEDAEKLDKMTSKDSAGSGWGGFVSSFIVLLREGAEALLVIAAVITYLMKAKRRDQLPG
VIVGIVLALLVSAGLAVLFSILTASTATGLSQELIEGITGIAAVLMLIYVSNWILSKSHGEAWSQFIKSS
VEAKSGKGAFSLWTVAFLAVLREGSETILFFQPIFAATKTGGDKALVWFGVLAAAVALAILFALVWIFGV
RLPLKPFFQWTSFLLAFMAITITGGAIKELQDAFPNLDNILNTPLNGVPTISFLGLHPSVQTIVGQVIVA
VILVALAVIQHKLAAKPQNLPDSQESVEKTGENVH
>Aac1 gi|491725681|WP_005565050.1 iron permease [Aggregatibacter actinomycetemcomitans]
MRLSRWYQCILFSLFILFPAFTHAEDNYQAWVQDIENRLDKTAALYAENKTDDAQTEVQMAYFEVFENLE
GPIRINFSAQKSYQMEATFGEIRKMIRDELPQDQVKAKIDGLKAELQEVLPSLKEGHQLNASGQHGVYEN
QTIAAHWQKSFKTIDDLLAQAVTAYEAQDYATAKKLVQQAQYEGYKNSEMEMSIRQNRSAAISANFNQQF
YDLIKLSEVPDQISNFGYQITTLLQDIEEQLPDLPTTRDDQIEQPANQTVADTTPDKDWAQISVQVNAGI
QQAIKLYEQGEAKKAMLTVQDTYFDIFENTGMENKIGSRDSNFKAQLEGYFTRLVSLMKAGAEKEKLQEQ
ATGLSQDLSKAVEMLQGGEQTAWSMFLYSLLIIVREGLEALLIVAAIVAYLVKNNYHDKLPVIRQSVYVA
LLGSVITAAIFQMIFSNSGASRELLEGFTMIIAVVMLFMMSYWLLSKVEAQNWKRYLEGKLSTALTTGSL
VGLWLTSFLAVYREGAETVLFYYALAGDAKSAVDYFYLFGGFFLGVIILAVCYFIMRYTVVKLPLKPFFM
FTGSFMYLMAFVFAGKSVLELIEGKLFEPTLISGITEIPWLGIYPYVETLVPQVVLLVAAVFALIYMKYQ
SKKSI
>Wsu1 gi|34557892|NP_907707.1 high-affinity Fe2+/Pb2+ permease [Wolinella succinogenes DSM 1740]
MKIFFRFLMILILPTLLLARNLDYADIMSRIKQTFQESLTLYEKGEQEEAKLVAQSAYFELFENLEGPIR
INVSGRKAYAMESKFVKIRKLISEGAPLGEVKALMESLSLEMDEVLPKLEKGVKLVAERSEEPHEVKESS
LNSSSLAERGLDARWQALLGQIELKYAKAIEALQKGDKEEAKRLVIAAQFEDYRNGMAETAIRRHLSQIR
DGQIQSEMGKIVRSINGGEEANELKEELSRVTQQIRLALADLPAEAAELAKVKVENLPKEEQVRQDFAPT
IEALRAQTQKALALYKEGKGRQAMSLVQDSYFDIFEASGMEVKIGAVDATLKTSIEGTFSQIVALMKNGS
KEEIVERSMEILYAQLEEGASKLQGASTPWALFIYSLIIILREGVEALIVITAVIAYLIKSGNAHRLALV
YSSLWAAIALSFVTAVVMNYLFNASGESREMLEGITMLVAVLLLFYVGFWLLSNAHAKKWSQYISGKVSE
SLSSGSAKALWFTVFLAVYREGAETVLFYQALLFDAQGAGGYSLIALGFGVGLVVLVVLYYLLKWGAVKI
PIRPFFMATSAVIFYMSVVFAGKGIMELVEGKVFEPTLIEGFPTVAWLGVYPYMESLLPQAVLLLGVILG
SVYIKIQAKRA
>Ssa1 gi|490291373|WP_004186978.1 OFeT family oxidase-dependent iron (Fe2+) transporter [Streptococcus sanguinis]
MVKNYLNKSLLILGFLLIFLAKPVLADESYSSLFVKITDASTAVKQKDQEKAKQLVREIKTEFDRVANHD
SAAGQEVSKALDLSGQVTEEKLTKISSALLKFEKEQNPVDLEAEKKKLLSKLEPKFENLQKAISAKDLEA
TREAYKKMNSTWTTNESVVRDNSTAHYGKVETAISFLRSAIETEPTDFDMIQSSFDDLKTAIDNFVKGEK
VQEAAGNLTLKDGIKLLEEALSLFQSEDDKKAAAKMKEFITIWPTIEGDVSVNNPSLYTKVESQTPVIMV
KGSEEKYQKQLESLISELSQIDTTASYHFFDAMLILLREGVEALLIVMALITTLKASKMKKGLKWVYAGA
ASGVLASAVIAALLQFLFPAVASGSNREIIEGAVGIFAVAMMILVGIWLHSKASIEKWNDFMKNQMKAVT
ATGSFLSMFALSFLAVFREGAETILFYAGILPRITMTDFLLGIGLALLALVLLAFIMSKASGLLKPHSIF
FWLTWLIYALAFKMLGVSIHALQLTNILPTHLINGFVTVDWMGIYPSLEVVVSQALFILLVVYVSWKNQK
SEQ
>Jsp1 gi|495723439|WP_008448018.1 high-affinity Fe2+/Pb2+ permease [Janthinobacterium sp. HH01]
MSIFRYFIVLSFLILFSPMAAHAEGAEAENKAKQIWQLLDYLAVDYGKAVQDGSVRSASEYAEMQEFARA
AQVQLKELPSNASTPMLMKQADDLRVTIDQKAAAAAVAVRARALASGLVAAYPVPMAPKRVPDIKRGETL
FLAQCAACHGTTGHSDGPLAAKLNPPPIVLADHGRARERSVFALQQIISHGVDGTAMPSFAQLSEEDRWA
IAYFASSLSYTDKERQAGASLWSSSPELRASVPSLAKLSELTETQLAAEVGEPNAAALLAYLRSAPAKAA
GLSTDTLPLAKEKLKESLAALTRGEAATASRLALSAYLDGFEPVEPALAAKNKTLFEETEITMGSFRNAV
VAGDIPKAKKIEARLQNLLTDAQAALAGANDPLSAFMGALTILLREGLEALLVVVAMIAFLKKADRRDVL
PYVHAGWITALVAGGATWGVATYLVDLSGASREMTEGFSAIFAAVVLLSVGIWMHQKSMAGRWQAYVRDK
LSSALNKSSALMLFTLAFVTVYREVFETVLFYAALWTEGNGTYMLAGLGSGIAILAVVAIVLLRSSARLP
ISQFFAFSSALVAILATVLMGKGVAALQKVGVFASTPIGIPRIDLLGLYPSVQTLLAQLLIVAVIVASVA
YNVRSQKRTA
>Pcu1 gi|492909984|WP_006040390.1 iron permease [Paenibacillus curdlanolyticus]
MKIRYGLVIALVLFLGLQVSSAFAAGKTAEENVKQANALVEKAITLVNGQDVTEAKNQFDGFKSQWFEIE
QGVKEKSRSTYKEVEDAMGQIEFIFLQDPVNKANAVKALNELSDVNKRFIAGDYALEDPAAANTKGSVSS
LIGLLNEAKQALEQGDTDKAKAEIEQFRESWLDIEGIVLSQSASAYSDAERDMVLTYAYLSNDPPKKEEA
LQTIETMVDYLKPLADKTTYNMLDAVTILLREGLEALLVVVALLAYLKKSGHEDKRKWIWSGVGVGIGVS
LILGVIVQVLFSSGVFGSNNFMIAGFTGIFAAIMLLYMTYWLHSNANISYWNQYIKTKSSNALAKGSLWS
LAILAFLAVFREGTETVLFLIGMASSISLFNLLLGIGIAVLILIAVAYIMLKFGVKIPIRPFFLVSSLLV
FYLCFKFAGMGVHGLQLSGMLPATDVSGLTTIDFLAIYPTWEGLVPQLFLLIAAVGIVIWNRMKNLRLQK
QLKIKNI
>Aca1 gi|492786050|WP_005963352.1 OfeT family oxidase-dependent iron (Fe2+) transporter [Actinomyces cardiffensis]
MAAKTASKEHSQRNTTWRITTWIQACVVLALLALILLPAPARAADADSWEQVAEEMSQILDDAQTAYLAG
DIEAGKDLVNTAYYRRYETLGFEKQVMARISGERVSTVEMEFSLVKRAMNEHDDAGVAQHTSALKNYLRE
DAATLDGKGSSDGASDDYSPGPWGQVAKEMAQILDDAQAAYLAGDIEAGKDLVNTAYYRRYETLGFEKQV
MARISGERVSTVEMEFSLVKRTMNEHDDAGVAQHTSALKNYLREDANSLDGYTSASSATSPWLSGFLPSL
LVILREGMEAILVVAAILAYLTKAGHKDKAKVVWIGVVLALVASVLLAFLFSAFANLAGANQELLEGLAA
LFAVAMLIWVSNWMVSKSSNEAWDRYIKDQTDASLTRGSLLGLTFIAFLAVLREGAETILFYVPIISNAQ
DSLTHVWIGLGVGVLILLVVYLLIQFAALRIPLRPFFTVTSILLALMAVTFTGSGIKELQEADVLPLTYL
QGFPTIDLLGIYPRVENLSGQALVLVVIVGLYLWGRKRRSGALAAK
>Cla1 gi|222824169|YP_002575743.1 iron permease [Campylobacter lari RM2100]
MFKKISLLIIFLFCTIVYAREIDYQKEAQAIKQILNESMILYKENKNLEAKKKAEDAYFQHFETMEGSIG
RNVGRKAIVMERKFVNLRKLYKDKEDFSKIEALISSLYFDLDEIIPVLEKGFQLKAEASDVNYDKKEAEN
SSLKAEKERQAQAEAMFAALLGENVKEQTSQNSAQSLIAQEQSTQKDEALLALQEASALDARLQFLMDSM
VSKLDQAALAFVNKDYQKAKDLIQSSLFEDYRNSKVEVLVARYTKAGVDKKIQTKLRTIIRKINANTLDE
KTIRDEISNISDLLYEAFLALPKEELALLQVKGFDESAMSTKNYTKVYDDMKIALNNILQNYEGFSLNSI
DALQNVYLDIFEASGMESKIGAIDSALKLKIESYFSKGVALIKASASKEELKQNFDELSALVESSLDKIQ
ESSPMSLFIWALGIILREGLEALIIIVAIVSYLVQSGNKKRLNIVYSALWSGVFLSFVTAFFISWIFKEQ
AGQSRELLEGITMLVAVALLFYVGFWLLSNAQNKKWANHIKTQAVEAISNNSAKTLWFSVFLAVYREGAE
TILFYQALLFDAKTSTDYSFIFIGLASGLIILIILYYLLKAGALKIPVKQFFYITSYIIFYMVFVFTGKG
IGELIEAKLITPSLLPFDFEGILWLGIYPYYESIIPQFMVLILLIMGIFITKQISNKREKI
>Xca1 gi|66768607|YP_243369.1 high-affinity Fe2+/Pb2+ permease [Xanthomonas campestris pv. campestris str. 8004]
MLCALDAQLLRTSCLGDVNLICWQRLLPFALNLAESVPMTPRMIFLSLSGWVLTAAFALNAAASEKTVAT
TWRLLDYIAVDYREAVKDGRVVNEAEYAEMVEFSSTVNQSIKNLSATSQLANLEEGAQALQTAIGNKLPP
EKIAAQARELGATLIRAYPIPVGPTTPPNFDRGKEIYAQVCANCHGLSGAGDGPVSSSLDPPPIDFTDRH
RAEQRSVFALQQVIEQGLEGTSMISYATLPAEDRWALATYVGSLAYPESLAEAGKRQLEENPGLRQQVDM
GTYIGTTPAALAEKLRSNGLAEAVTAYLRRHPEALESPSTSNALSTSKKLLQEALDAYRVGDRKAAQDLA
LAAYLDGFEPVEPLLAARDSQLMVKIETGMARVRSSMAAAAPAEQVSTYIKDLDGYFSQAEQILGSSESS
AITSYLAAFTILLREGLEALLIVIAVIALLRKTERPQMLGWVHAGWTSALLAGAATWALATWVITISGAS
RELSEGFGSLIAAVVLIWVGIWMHGKAQADAWQRYVREKFGSAVGRSSGFLLMGLVFLVVYREVFETILF
YAAIWTQGNELSVIAGGASAAILLVLIGWLMMRYSRRLPISTFFRYSSWMIAVLAVALAGKAVSALQEAG
YVPVHLLEGWPRAELLGLYPTSEGVLAQVAALLVIIAGYTLTDRSSRHLGSSQ
>Cco2 gi|490446767|WP_004317673.1 Putative high-affinity iron permease [Campylobacter concisus]
MNKFFKFMLIMLLPIWLVAKNDDYTQVAAQIKESLQKVITEYRAGNVEQAVSDTQNAYFGLFEDVEAGIR
INLGQKKAYSMEKQFGEIRKAIKAGEAPDDVQKRIDQINSEIAEVLPVILNGHKLVGEYSDSPAQAATSG
YDTSKFIAEWKVAFENLSATLDKAIASYESDKQDDAKNSIQDAKFNDYRNTQLEIAVRQYIENGKSIDAD
IQRKMGEAISGITNGISKDDFKVKLEEIKKLAYDAVAKLPAETVKLAKVDMSSAASSDSSEDSGTDYTQT
VKNINDKIQAAIALYKGGNSAKAMGDIQDIYFDEFEGSGMENKVGAIDVNLKTAIEATFGNLVALMKSGA
DEKTLEESASKMSSQLAAALEKTSGSSSPWTLFIWALTIILREGFEALIIVAAVVAYLVKTGNAKSMGKV
VYSSVGVAVILSFVMAWIMNVIFGEAAGQKRELMEGITMLVAVGLLFYVGFWLLSNAGAKKWNDYIKSHL
SESISSGSSTMLWWTVFLAVFREGAETVLFYQALIFDAKDSAGYSMIAAGFVVGLIVLLIVYFLFKIFAI
KIPIKPFFIFTSAIIFYMSIVFVGKGVGELVEGKIFIPTIIKGLNFPDWMRDWLGLMPYYESLIPQIIMV
LALIIGIVIMKSKQNKN
>Baz1 gi|489426274|WP_003331935.1 hypothetical protein [Bacillus azotoformans]
MESLTRNKLATIFLAFVFLLNGLFFQASNSYAAQNHDELFVYIGDSIMKAKKEDWDSIYQNMKQFEEAFQ
TVKNKESKVASQVENQLKAVYSALETKNKEQISEALSTLSTSLVNYDAEQNPVDIEKERQKLKVLLPIME
DFKSAVEVEDYGTANRHYQNLQVQWTAVEKIVRAESVATYGEIETKMAFLRIAITQQPQDQEKALNSLAE
LTTAINNFLTGKETKKASNESYTLRDVVDFISVSIEAIQSNDIKKATTELNQSLIIWPMVEGEVSTRDSK
LYSDMETKIPIVISLLSSTNKDTDRATEVLLDLKTRLEPLLTSMSYSYWDAALILLREGLEALLIVATLL
AFLRKTNHADKQKWIWGGVAAGVGASALFAILITFLFSKLTAASSREYIEGIVGIIAVIMMITVGMWLHN
NTNIKKWNNYIQKYMGKAIATGSLVTFSAISFLAIFREGAETIIFYAGMAPNMELSQLSLGIAIAFVILL
VIGFLIIRYSVNIPIRPFFIVATVLIYFLAFKILGMSIHSLQVAGVIPTHSLHDFPHIDWIGLFPSLETF
IPQLALFVIICGTSLWIKRNEARL
>Rpi1 gi|187928724|YP_001899211.1 iron permease FTR1 [Ralstonia pickettii 12J]
MQLQRVVTLILFYLLTSVSSAYADTLSTQDKTKQVWQLLDYLAVDYGRSVKDGQVANADEYAEMQEFAHA
AQRQIAELPAGPQTQALLKDAGALRTLIADKAAPTVVGEQAHKLADSLLAAYPVPMAPSKVPDLKHGATL
YQSQCASCHGNTGHADGPLAAKLSPPPIALADHQRAQERSVFALQQIITRGVEGTSMPSFAQLTDDDRWA
LAYFASTLSYSDADRQAGAKLWASRPELHSAVPTLAKLSQTPEALLAKTISPDAARQLTAYLRSAPDVLN
ASNADSLAIAKDKLKESVAAFDQGDKATASRLALSAYLDGFEPVEPALAAKNQSLFQDIEKMMGLYRNAI
TTGQAEQVRDIAQHLQTMLTEAQDALGGTNDPLSTFLGALTILLREGLEALLVVVAMMAFLKKAERTDVL
PYVHAGWIVALAAGGLTWAVATYLVDLSGASREMTEGFSAIFAAVVLLGVGMWMHQKSLAGRWQAYVKQK
LSSALNKRSAIMLFVLSFVTVYREVFETVLFYAALWSEGNGIYLLAGLGSGIAILAIIAVVLLRSSARLP
IRQFFAFSSALVAVLAVVLIGKGVAALQKVGFLHITPISMPRIDVLGIYPSMQTVIAQVAILLIIVLSFA
YNLRSQKASSKA
>Jli1 gi|498084166|WP_010398322.1 iron permease [Janthinobacterium lividum]
MFIKMRKWLVCYPLVAASLLLAGSAQAQVADTGAGAKQLWQLIDYVAVDYSGAVEHGKVASEAEYAEMLD
FTDNATTQIAALPAHASKAAIAAAIAQLRAAVVAKADGVEVKRLAHHANGLLIAAYPIPVAPKVLPNLAR
GAALYVAQCASCHGVAGGGDGPLAAGLEPKPIAFTDGERAQSRSLMALYQVISQGVAGTSMASFGQLSEN
ERWDLAFFVGGMSHDAAARAHGDKLWQDDARSKSLYPDLAAVTTLTQEAAAAKLGADQAQALTAYLRSHP
DKAEAHKPTGLALSRLRLEESLVAVQAGDRAAATRLGLSAYLDGFEPIEPMLGARNKSLLLAVENAMLAY
RSAVAKGTVADAEAAGEKLQQLFAHVEAELGNAKAEPMTTFIGALTILLREGVEALLIVIGIIAFLRKAK
RNDVLPYVHGGWISALVAGALTWVAATYLVTISGASREVSEGLGSVFAALVLLSVGLWMHQKSSAGRWQQ
YLHEKITAAISRRSAWGLFALAFIAVYREVFETVLFYSALAADGNGGALLGGFLVAIMLLVVIAWALLRT
SARMPIGKFFSLTSAFVAVLAVILMGKGVAALQEAGWVGVTPVDFMRIDLLGILPTAETLLAQAAIVLIV
AAGYGWNRVSAGKHKPA
>Dmi1 gi|494820450|WP_007555858.1 hypothetical protein [Dialister micraerophilus]
MERMCDLIKKILFAVIFATSLVLVPFSSRASQDWEQIYDHIDSMIHTSVEQYASGDLEGSKKTVNDTYYG
VYEKDGLEKAIRSTIASKNANLTEYQFSKLKKAIREDQGEASVKSEAETLLTMIKSDVITLENKNVAGGR
WASFFTSLLLLLREGMEAILMLVAIIAYLQKSGNTKYMGMVYNYSIGAVVASFITAYIFSELMDKFAAGA
NQELIEGITGLVAVCVLLSVSIWMSGKSEAREWKKYIENMINHSITSKHARALGIAAFLAVYREGAEVIL
FYQALFNNSSGDTEMIWFGFGTGCILLLIIFAVIRKGLVRIPLRPFFIVTSLLMFIMAVAFAGGGVSELQ
EAGIIPQSVIAWEYFPNADWLGLYPTYETVGIQIVILLSGLITHFVRKRRNKNI
>Swi1 gi|494250837|WP_007147792.1 membrane protein [Scardovia wiggsiae]
MKQYPYPFIHMLQALPFTRCKQHGGLNVHRTLLRHALRVCVFLCAAFVICISAISGATVPRAYAADAATD
YASWDAVVSRISQDLDSAEASYGSGDTTTAAASSQRAYNTGYVATNMTSAVQQVQGSAEAQSQAGDFMAV
TSLTYQQPSAQNIQDLKTRIQQLKNRLKASAQVLDADTSLGSPRVYGKKLDDKIRQERRKLDAESVNRNE
GRGNRTWTAVAREMNAILDKAYTTAVDGHNGEKAAELVNDAYYKYYEKLGFEKTVMSAISGARVSAVEYQ
FKQTRKDMVAGKPAQTIKKDVTALKDMLTKDAGILDAANSGGSSAAHINPFTQFFSSSFGQAFIILIREG
LEAILVVAAVIAYLVKAGYKDKLRYIYMGVLAGIIASGIMAVILNVLFGASGSHQEMIEGFTALVAMLML
LFTSNWMLNKSSVAGWNTYIRSKTEKSISTGSVLSLASLSFLAVFREGAETVLFYQALAGMVSDSDYSAL
YGGAAAAAVILVIVFLLIRFTSVRIPIRPFFAATSTLMAAMVVIFAGSGLHELIEADVIDGVYHPDWITN
DFLGIYPYTETVVFQIIMAATVIILAAVSIISQRKARKASLQGEGDGTGASGPDTGSPHADVPHTGQQKN
NPNSTHNHND
>Mpe1 gi|124267540|YP_001021544.1 permease [Methylibium petroleiphilum PM1]
MPLLFAWHRLNLFILLVGWAALLPAHADLPQANPRQTWQMLDYIAVDYAGAVQGGRVVAPGEYAEMQEFA
GAVRTQLAALPATPKQPALLAQAERLVAAVAAKAEPAQVATLARGLADDLLASYPIGAVPASPPEPARAA
ALYAQQCAACHGPTGHGDGPAAAGLDPPPIAFADAGRADQRTPLALYEVISQGVPGTSMASFAGLPENDR
WALAFYVGSLAYSPQARADGEALWRQNGELRGRIPSLEALTRTREADLAAALPAAQAHAIVAYLRSRPQA
VTEPVAGAGPFALARQRLAESERAYIAGDATQATTLALSAYLDGVEPVEPTLAARDVELLREIETTLARY
RTQLGRRTAPADLATQKAQINALFDRAEAVLADTHLDTTTAFLGSFTILVREGLEALLIVIGMIAFLRKA
ERREVLPYVHAGWVGALLAGAATWAVATYLVDISGANREVTEGVSALFAAAVLLSVGIWMHQKSLAGRWQ
QYLHAKLSAALTRRSAMFLFVLAFVAVYREVFETILFYIAMWSEQASGAIVAGLLVGSVVLAAVAYWMLR
VSRRLPIGQFFSISSILIAVLAVVLVGKGVAALQEAGWVPQALIAGPRVEWLGVYPSWQSLLAQLAVATA
AVVGFLFNARAVPASARTRPSNS
>Tde1 gi|498383151|WP_010697307.1 FTR1 family protein [Treponema denticola]
MEVIKKASKRLLMFFLLFSLCLSLFATEKEDLSSWTKIVEKMEIHLNNAYELYTQGKTREAYDEVNAAYF
RYYESKGMEKITMSYLSGARKTAVENAFYEYRKNVKSDKDSEMIRAHKDALIAMLYHDAAELDGTSNDKG
GSGKSAAVATFISCFVLILREGLEAILVIAAIIAYLVKTGKKKYISSVYIGALAGILVSIILAFLFGLLA
GAQSGIAQEVFEGIGMFVAVIVLFYVSNWMISKSETEAWERYIQKKVESSVSTGNKWVLVFAAFIAVARE
GAELILFFQGVPVQGASGQRAMILAIVLSVIILAGVFLAFRFLSVKLPLKPFFTVTSILMYILCFSFTGK
GVSELQAAGVVGKTIIPWMQSFELDFLGIYATYESLIPQIIVLITIIVFSSLYVKKNKKILAELKKKEGKE
>Fma1 gi|488926655|WP_002837730.1 iron transporter [Finegoldia magna]
MNLLKKGTSIFSMIVVIISLTFTHAFAAETNYANWVEVADAMSEHLQKAVEVYKPGDKDAKKAATDAINV
AYFKFYEKIGFEKTTMSAISGERGSMVEHQFYRAKNSIKEDANPKEVKDEIDALITYLHEDAHTLDGTSG
DSKSSGQSQEDANSLSTGQLFGELLKRFGTFFAVLGLTLREGLEAILVVAAIAAYLSKTNNRIYLKGVYI
GALLGIVFSVALAGVFNIIANTVGEVESGMGQEIFEGIAMFLAVIVLFYVSNWMLSKSEVEVWNRFIKNK
VEQSVSKGNYFALSFTSFLAVAREGAELILFFQGMRTGISENPMHMWIGLLVAAIILAIVYYLIAKVSVR
LPLKPFFTFTSWLMFILCLSFLGKGIGELQEADVIGRTIVPWMNGWSAEVIGIYDRYENLIPQIILLVVT
IVSVIYQNNRNKKIRAELEASQEKK
>Sde1 gi|90021598|YP_527425.1 high-affinity Fe2+/Pb2+ permease [Saccharophagus degradans 2-40]
MFFLSFKRYNIRLVSALILILSGLRCLADTSTPDFRQMAQLAEYVGVDYPEAVANGEIINEGEYQEMLEF
SRILVTEAQQAKATTIISRAQKLEAAIHEKQTPEVIRQLGRELRSELLMLMPVSSQPSQLLPISETHSLF
QTHCAACHGAMGKGDGVASAGLEPPPTDFTDRERAMNRSVLGLYDAITDGIKETAMVSYDQLSEEQRWSL
AFYVGGLAFEANAEEGVNATDLSIKELINHNPIQLANGDSNTLKSVIYLRAQPSALFTEKPSPLQIARDQ
LLAARASYNKGNYEESNRLAVSAYLDGFELVENSLDTRNPDLRKDIEANMMALRKQFRESSNQEQLNTLL
DITLAQLETAKRQLSADSLSNATLFSASLIILLREGLEALLVTLALVLVLIRSERRDALKFVHAGWITAL
IAGGVTWWAARSLVNISGASREVMEGVAALAAALVLFYVGVWMHSKSNTIQWKAYIQKHVTQRLKTGTLW
GIATLAFVAVYREVFETVLFYEALLTQSLPAQNPTIIGGFLVGLLCLSIIGWIMVRYSIKLPIGRFFSVT
TYLLVGLSFVLIGKGVIALQEAAFIDASPLPISFEVDWIGLKSTWQSLMAQITILVLFLVFMLVSNQRRK
PETSSDF
>Smi1 gi|446174244|WP_000252099.1 OFeT family oxidase-dependent iron (Fe2+) transporter [Streptococcus mitis]
MVRNYWKAKSWFLVLALSFLILSPVGAQESLSSYFVKITDASKAVKNGNQSEGQKLVQEMATDFERVEDS
NSEAGKVVKEKLAQSGDITEDKLTEISSALLAFEKEQNPVDLDAEKEKLVNRLSPRFEALEQAIASKDLE
KVRESFKKMNSTWTINESVVRDNSTAHYGRVETAISFLRSSMETEPTDFNSIQTSFENLKKAIDDFVTGK
EIAATSSDLTLKDGIALLKKALEQFQAGDQASGAASMKEFITIWPTIEGSVSTTNPSLYTRVESESPVIM
VKGSEKEYQEKLEKLIADLSQIDTSARYNAFDAMLILLREGVEALLIVMALVTTLKAAKLRKGLKWVYGG
AITGIMASLVIAFILQIAFPAVTSGSNREIIEGAVGIFAVVMMILIGIWLHSKSSVKKWNTFMESQMETV
TKTGSFISMFALSFLAVFREGAETILFYVGILPRISSFEFVLGISLALLVLVIIAVVMNKASQFFLPHKV
FFILTWMIYALAFKMLGVSIHALQLTNMAPNHLLTGFPTIDLLGIYPSWEGLVSQLVFVIIVLIVTFRQG
EK
>Bma1 gi|494379467|WP_007202281.1 iron permease [Bacillus macauensis]
MKYKVQILLAILLLSVWMVPIHSFAKGSATDDMIAANKFVTEALQASQQGKIDKTSDAFQRFSTTWLSIE
AGIKEQSTTAYREIEDAMGQVQFALAQSPVKKKNVMAGLQQLRKTNEAFIKGKYPVTAQKGPATTANESD
IAGLVTLLEASLKKIDAGNIAGAKADIEQFRKSWLVAEGAVLTQSAKVYGDAERDMVTSYAQLSSTKIEE
AKKTIQGMRDYLAPLALKTSYNMLDATTIILREGLEALLVIVALMGFLKKAGHERKKRWIWMGVSVGIGV
SILLGILVNVLFSAGTFGSNNFLIAGWTGVFAAVMLLYMSYWLHSKSSIAEWNRYIHDKSTKALHTGSLF
SLAALAFLAVFREGTETVLFFIGMANAIKLSSLLLGIGIGVGVLIIVSYGILKVGVKIPMRPFFLGSSIL
MFYLCFKFAGMGIHGLQLAGLLPATEVTGLPTIDFLAFYPTVEGMISQGLLFCVAVVAIVLNKRKDKVLK
HKQNNRIQGDFKHVNSN
>Cho1 gi|490241427|WP_004139677.1 iron permease [Cardiobacterium hominis]
MTACRRFIACLLLLCMLPLAAQDFRAFADDIAQRLDATNELYQQGKTDEAKQKVQMAYFEVFENLEGPIR
INISAQKSAEMEAEFGNIRRLIGNGAPQEEVQQRLQALRDEVQKVVPVLESGHKLVAHGSHSALDGIDPG
WAVAYQALDDNLAAAVSAFEKGNGAEAKKRVQQAQYDGFKNSDMETTIRMQKSARAAEVINRQFAALMKQ
ADSDDTIDAFGYSVSTLLGDVQDALQGVPAPASAAAPVEDTASAGKDWSGTQKELLAALAQATQTYQAGD
TAKAVGQVQDTYFDIFEASGMENAVGARDANFKTELEGHFTKIVGLMNAGKDVASIQQEIAAFSAGLDKA
LELLGGNQGGIALFFFSLTIILREGLEALLIVAAVIAYIHKSGHGDKQKVINNSVCWALGASVITALLFQ
WLLTNAAAGREILEGVTMLIATVMLFGMSYWLLSKVEAQHWKAYLQKKIGTSLSQGSLIGLWLTSFLAVY
REGAETVLFYFALAADAKTALDYGYLFGGLAVGIVILAVVYLIMRYSVVRLPLKPFFIFTGIFMYLMAFI
FAGKGVAELIEGKAFTPTLIGDGTLFPKWMGDWLGIMPYRETLLPQLVLLAAALFALWVLFGRKKTTS
>Psp1 gi|512485950|WP_016429450.1 FTR1 family protein [Paenisporosarcina sp. HGH0030]
MSNFLTFFKILSLVTMLLVVPSQNNVSAAQSFGHLYIAITDAIMSTKNDDDAKATEAIETFQTDWKQLNI
TEGEESADVNEALEKASSATTSEKRLSALTDLSKALTAYEKSENPVDEKANREAFLKAVEPSLNDLKTAI
DSSDKDEIQEAYSIFLKKWTKNERVVREQNIAAYGQIETQMSFMRISLAGDELDVTKLKEQVESLNQTIQ
DFVAGKVKNAEVSGNYSLATLTGLLDESKASIEEGNYNQAAESLKKFITIWPGVEGEIRTKNASLYSEIE
SGIPLLVSDLLRDDVEASAITGKLDSFKQQIDFIQQDTTYSFWDSALILLREGLEALLIISALIAFLKKA
GQQDMQRYIYVGAGTGISVSVIAAILMSTLFQSGTIGTSREVMEGYVGIAAAVMMLGVGIWLHSKSTVTS
WNRYISKQMTHALSMQSVWSMTFLSFLTVFREGAETVVFYMGISPKMSTFDFILGIVLAILILVATAFFF
ARASKKIPLHLFFGVATVFIYLLAFKIIGASLHTLQLTNVLPTHIISNLPVINFIGFYPSVETLTGQVIL
LILIAGTIIYKKMASTVSNTSLQS
>Ply1 gi|512609307|WP_016455026.1 FTR1 family protein [Propionimicrobium lymphophilum]
MNKENIDIAIRPSAEEDGASRASRPSRMKAWALPLLLVAVCIGMFSNLFAPVAKAEQNYDEVVAAMSEKI
QQIPGQYEAGDLDGIKTSIRQAYYENYQTSGLEDQIKHRLGDERSAEFVKALLDLRTQANSGVPAADLEK
SSMDVIGKLEANVKELEDAPELNDQWTRVAGNISELLTTAKDEYAAGNFEKAYKAATDAYLAQYEANGLE
KATISYIGQSRVSQLEGLYADMRQMAKDQSKSADEYAAVADELISYVQEDAEKLDEFTAPDAELGWRGFF
ASFLILLREGAEALLVVAAVVTYALKGQRRDQLMGILVGVLAALAISVGLAIVFANITASASSGFSQEFI
EGITGLLAVVMLIWASNWILNKASGNKWEQYIERTAGEKAAKGGVFALAMVAFLAVLREGSETVLFYLPI
IAGAKNGADHAKIWLGVGLAVLILAILFLLVWKFGVRLPMKAFFKWTSILLGLLAITIAGGAVKEFQDAT
IISSHRVEGMPEISLLGVYPTVESLGAQLLVIVILAVLGWLQYRQSNKSGEATVVAKAPQN
>Psp2 gi|496513612|WP_009221895.1 iron transporter [Peptoniphilus sp. oral taxon 386]
MKKNLLKINVVCFLLIMVFMFGSITDVNAETKYENWVQVADAMSEHLNNAVDIYEKGGDTAAKDAIDSIN
IAYFKFYEKIGFEKTVMSRISGKRGSDVEHQFYLAKKSIKGGSSLDEVKEEIDTLITMLHEDAHELDGTT
GSESDTGSETIAGFNTFISVLGLTLREGLEAILVVAAIAAYLVKTNNKNYLKSVYMGAVLGIIFSVILAV
MFNVIADKLGESTSGVGQEVFEGIAMFVAVIVLFYVSNWMLSKSEVEVWNQYIKTKVEQSITKGNMITLA
FTAFLAVAREGAELILFFQGMRSNISNNPSYMWGGLAVAVAVLAVVYYAIAKLSVRLPLKPFFTATSWLM
FILCISFIGKGVFELQEAGVIGRTIITAMNGFTIELLGVYDRVETLVPQIILLVVTIISVIYQNKNNRKK
RAELEAAQNKQS
>Cte1 gi|489145413|WP_003055166.1 iron permease [Comamonas testosteroni]
MKMLSLYARRFLAIAALFVLWSVSPAWAADPAASDQAKQTWQLLDYLAVDYGGAVSNGQIQSASEYEEMK
EFAATAVLQLAALPSTAVLPELQRQAKVLVDLIAAKADAKAVADSANSLAAALVKAYPFPLSPTQPPDLA
RAKVLFEAKCASCHGATGAGDGPLSTKLDPPPIAFTDHDRARSRSVLALYQVISQGVTGTSMQGFGTLAD
EDRWALAFFTGTLSHDDAMRARGEQSWGRDTAAKTVFPDLAAAATLTEAALSELIAPDAARDLTAYVRSH
PEVTAVASGSGGLTLARSLLQKSLAAARAGDRASATRLGLSAYLDGFEPLEPALRARNQALLTEVENAML
AYRGALAGGRLEQADATAQKLDDLFAQVDAELGANKADPLTTFVASLTILLREGVEALLIVVGMLAFLKK
AERRDVLGYVHGGWVAALACGGLTWAVATYFMSISGASREVTEGVSSLFAAVVLLSLGLWMHQKSAAGKW
QAYLKEKLSAAMTRRSAWALFALSFIAVYREVFETVLFYSALTSDGNNSALLGGLVCGVAILAVIAWLML
RSSARMPIGKFFSLSSILVAVLAVVLAGKGVAGLQEAGWLSASPIHWPRMEVLGIYPSAETAIAQALVLA
VALAGFAMNAVKARNPRIV
>Sma1 gi|491555784|WP_005413375.1 permease [Stenotrophomonas maltophilia]
MPLPIALIRYCLIALLIGWVLPASAQAEPAAADLRQTWQMLDYIAVDYPGAVQAGRVIAPNEYAEMSEFA
GAVRSQLAALPGGQNQQELTAQADRLVQAVAEKADPAQVATLARGLGTTLLARYPIGAVPASAPKTSQAA
SIYSQQCAACHGPTGHGDGPAAQALSPPPIAFTDATRAAQRTPLSLYEVISQGVPGTGMVSFSGLSESDR
WALAFYVGSLGYSSQAKAQGEALWRTSAEAHTHIPSLEALTRTREADLATTMPADQANAIIAYLRSQPQA
VNEAVPGADRFAVARQRLAASQRAYADEDLAQAKKLALSSYLDGVEPLEPTLATRNPSLLREIETAMAGY
RAQLDQHAPAADVAGQAAQIAQLFDRADVALQDTRIGASTAFLGSFTILVREGLEALLIVIGIVAFLRKA
ERSDVLPYVHAGWICALLAGAATWAVATYFVDISGANREVTEGVSALFAAAVLLSVGIWMHQKSLAGRWQ
EYLHAKLTTALTRRSAVFLFMLAFVAVYREVFETILFYIAMWSDQASTAILAGLVAGIAVLAAVAYWMLR
MSRRLPIGRFFSISSILIAVMAVILIGKGVAALQEAGWISQTPLALPRIEWIGLYPTWQSLLAQVLVGTA
AIVGFLANARSGVRRQPGANK
>Ssp1 gi|497509826|WP_009824024.1 iron permease [Sphingomonas sp. SKA58]
MRLLALIRAMLSLRLLSALAALLIPAAAIAEPGDVQTAWRLLDYMAVDYGGAVANGRIKSTSEYAEMTEF
AASVSTRFQGLPAKPERQALIQRAANLQAVIAEKGPTEQVATLAHGLAADLLRAYPVPLAPDKAPNLVSS
DALFRQSCASCHGMTGNGRGPDAAKLATPPIAFTDAERARQRSVFALYQVVTQGIDGTAMQSFADLPNDQ
RWALAFRAGSFAFTDAQAREGERLWKSDPTLRRRIPDLKTLVALTPAALGAAIGDAKADPVLAFLRRHPE
QVIQQAPGSLAVARAKLAESVAAARRGDARMAKELALSAYLDGFEPIEPTLTARDATLMGRIEGAMGEFR
ASIDRGASPDDLAEKVAVLGGLFDDAEAALAPDAATEASTFLGAFTILLREGLEALLIVVAMIAFLRKAE
RGEALRYVHGGWVSAIIAGGITWAVATYAIGISGASRELTEGFGSLFAAVVLLSVGIWMHGKAQADQWQR
YIREKMSRALSGGSGWFLFGLAFVVVYREVFETILFYAALSAQGDNGMLLAGAGSAIGLLSLIAWAMLRY
SRKLPIAQFFRYSSWLMAVLTVVLAGKGVAALQEAGLINIAPLADVPRLSMLGVFPTWQSVLAQLLMAVA
IAVGFAWNGRDRSRSGSGSVTLGSN
>Kox1 gi|490215143|WP_004113526.1 iron permease [Klebsiella oxytoca]
MTGPRSFLLLMLLSLLFGNACAMAQTQYAPYIEDIEQRLDKTAELYQQQKNTDARREVQMAYFEVFENLE
GPIRINISARKSYEMESTFGEIRRMIGEGKPIGEVQARIDGLKQALREVEPVLDGGHRLVAEEQHTALTR
DDIAQHWQESFRTLDDRMAQAVTEYQAGNYAQASQQVQQAQYQGFKNSGMETSVRQNRSAKEAAAINQQF
SALLTLTAQPDRLNEVSYQVTTLLQDLEDILPGLPTTRDDRPMGAPSGADNAALADETTARADWASVAQG
INQSINAALTRYQNGEGQEAILDVQDTYFDRFEATGMENKIGSRDAAFKTSLEAHFTRMVSLMKAGQPQE
RLAAEAAALEADLQKAVTMLGEGEETQWSLLLYSLMIIVREGLEALLIVAAIVAYLVKNNHHDKLPLIRQ
SVMVALVASVATAFIFQLLFTQSGASRELLEGITMLIAVVMLFLMSYWLLSKVEARHWKAWLEGKLSHSL
SRGSLVGLWLTSFLAVYREGAETVLFYYALIGDAQGLPGHLAIGAGFVIGCVVLLIAWLVMRYSVVRLPL
KPFFLFTGGFMYLMAFVFAGKGVLELVEGKLFQPTLIAGIPEISWLGIYPYVETLLPQGILLLAALAALW
IMRRRQAPAETIKTHC
>Tol1 gi|473827939|YP_007681222.1 Iron permease FTR1/Cytochrome c domain protein [Thalassolituus oleivorans MIL-1]
MFDCRLQRLKRATLHAIIFLMLPLSLSAGANEAEIPDNVTQLRQLAQLAEYIGVDYAEAVKNGQVINDNE
YQEMVEFSQLIVSKSSLAATADAESLAVQAMALQRAIHDKKGVDEIRQMSASLRGTLLGLMPHLSLPERI
LPQEKIRPVFETNCGSCHGVSGQGDGVLAAQLDPAPTDFTDKERALNRSILGLYDAITNGIDDTAMPSFQ
QLTEQERWSMAFYVGGLAFQSSEPTHNDLNITKLQLINHNPLQLAAARPDITLQALESLRANPSALFKAS
QDPLAITWNRLQAAQKAHQKGDFSTASELAVNAYLDGFELIENSLDAHDKALRQSIESNMMALRQLTSRP
DVNGELGALMAETRHLLDDAQRLLSESTLSEGTLFTASLVILLREGLEALLVIIALTTVLIRTGRRDALK
YVHIGWIAALLAGGATWIAAQSLITISGANREIMEGIAALLAALVLLYVGIWMHSKTQAAQWQAYIQQHV
DTQLKSGTLWGLVALAFVAVYREVFETVLFYQSLLTQAVSTQYSSVGGGFALGLLLLAILAWVLIRFSVK
LPIAKFFSATTYLLLALAFVLMGKAVSALQEAAIIGMTPLPVSFEIDWIGVKSTWQGVLAQLSVLLVYLV
FLILSKSKRATSPPITQASDFKRVSVTASDAD
>Neu1 gi|114331275|YP_747497.1 iron permease FTR1 [Nitrosomonas eutropha C91]
MISINRHPSACFFVFFLLLALTFGIRADNVISLVPQTWQMLDYLGTDYAGAVDKGTVINDPEFAEMREFS
AAVRTQIAALPEHTDKASLLTQADSLTTLVENKADAAEVALQAHQLADALLTAYPIPTSPATAPDLARGA
TLYQSHCASCHGVKGDGDGPAAVGLDPPVIAFTDVERADQRSPLSLFQTISQGVGGTSMISYSEQLSEVD
RWALAYYAGTLAYTDDIKRGQALWQRDIGARAHISNLDELSRTRADQISAVLGKDQAHALIGYLRAQPDA
LEQALTGIALARGRMAASVDAYRAGNSKEAIQLARSAYLDGIEPVELQLSATDSALRARIELGMGTFRSG
LSKDIGIDSIAKQAAELDELLVNAQKLTSSAGNATTTFFGAFTILVREGLEALLIIVALLAFLDKAGKRE
TLRYVHAGWIAALVAGGGTWAVAHYLIDISGASRELTEGLSALFAALILLAVGLWMHQKSTGDRWQAYLK
EKMSNALNKKSAWFLFALTFISVYREVFETILFYATLWQEDQKIWLLGGIGAAVLVLALIAWGLLRTSRR
LPISTFFAASSVLIAVLAVALTGKGVSALQKAGWIEVSLAPVPHIDLLGVFPTWQTSLSQLAVIALLVIG
YFYNKRKATLA
>Tpr1 gi|497945294|WP_010259450.1 iron permease [Treponema primitia]
MRKKLVLPILIVLMISMVSSPAFAAFASWNEIVDEMRDVINQSYETYLTGDADTAKEQVDTAYFGYYEKL
GFEKTVMAYISGARAAKVEYQFSFIKKAMTGGAPNNEVRQALDLLVQYLREDANQLDGKGESALGVFLGS
LLIIVREGFEAILVVGAIVAYLLKSGNKKSTTPVYWGAILALGLSVVMAFILNALTGNASGQGQEILEGA
TMLVAVAVLFYVSNWMVSKAESEAWTSYIEGKVQSSITKGSMFSLAFAAFLAVFREGAETILFYQALLAQ
TQSYVNMVWLGLGIGAVLLVGIYILIRVVSFRLPLKPFFLGTSVLLFLMSVTFIGNGIKELQEGNLIGVT
PVSFVGSVDILGIYPTLETLIPQILLLAATIITFVAQLKRNKRPINNGINSGR
>Har1 gi|134094808|YP_001099883.1 cytochrome c, class I: iron permease FTR1 [Herminiimonas arsenicoxydans]
MHPANKLSVTVIFHSLVFLILSIFITSQTMAAISADEKAQTVVHMLDYISVDYPEFVKNGKVLNQSEFEE
QLEFSTQALTLLKEMPANAEQSILLDKGQVLRSAINSKVDGGEVSKQANALRADVIRVYKVAVTPKSTPN
LLKASQLYAANCAVCHGATGRGDGPLSKGMDPQPSDFHEEARMKVRSIYGLYNTIALGVAGTPMRPFTEI
TEEDRWALAFFVGTLRHTQEDVNQGESAWNNGEGKKDFQNLRALATQTPDEVEQQGGKSLVQVQAYLTSH
PEAIKVAGPSPLDVSREKLVQSLAAYQAGDAGAARQLAITAYLEGFELVESSLDNTDGALRQKIELEMMA
LRAAISAGKPVEEVSKQVKVIEALLNQADEALSENLSATTAFISALLILLREGLEAILVLAAIISFVVKT
GRRDALRYIHYGWIAAVALGILTWVVANYVLTISGANRELTEGITALVAAIMLLYVGYWLHSKSYAQAWQ
KFIREHVTAALEKKTMWAMASVSFLAVYRELFEIILFYQALWVQVGDDGHVAVLSGVGAAAILLAVIGWA
ILKYSIRLPIGPFFGVTSGLLALLAVVFAGNGIAALQEAGVIEADRINFVTVPLLGVHPTMQGITTQAII
LALVMIGIWMSRRQAKSV
>Csh1 gi|497162398|WP_009492317.1 Putative high-affinity iron permease [Campylobacter showae]
MSKFLKFILALFIPFMLNAQDADYGPEIQSIKDSFVSIMQQYKDGKIDEAKTTTQNAYFGHFENIEAGIR
INLGQKKAYAMEKQFGDIRKAIVAKKPVEEIQAIMDNLSKEMDEVLPIINSGHKLVAEYSDPKNADTAAN
TATDANAPATTQTASTNIEPHWQVVYNDIKSALDAASAAYEKGDKEAAKQAINNKAKFELYRNTKLEEAV
RKFVDGGQGIDGDIQKRMGSAIIAINGDVAADVLKSNLEELDKIILETVAKLPADSGVLATNVTLPDDGE
DSGATDFTQVVANINAKIAEAIQDYKAGNVQKAIADVQDLYFDEFEGSGMENSVGARDVNLKTAIEGSFG
AIPALMKSGASVDKIEAAAATMSDQLNTALGKTSTPTSPWFLFISAFTIILREGFEALIIVAAVVAYLIK
TGNNAKMGNVVYSSVGVAVVLSFVMAWIMNVIFGQAAGQKRELMEGIVMLIATGLLFYVGFWLLSNTGAK
KWNEYIKSHVSESLKNESTAALWWTVFLAVFREGAETVLFYQSLIFDAKDSSGYSAIGAGFVIGLVILLV
VYFVFKKFSIKIPIKPFFIFTSAIIFYMSIVFVGKGVMELVEGKIFVPTIINGLEFPQWMGDWFGLKPYY
ESLIPQILMITALVVGIVIMKRKQAKEA
>Asp3 gi|494255790|WP_007149747.1 cytochrome C [Alcanivorax sp. DG881]
MPRTFLARPFFGVLLVFFCFSLPAHAANQTALVQLVEYVGADYINAVVDGEIVSPAEYAEMAEFSVLLAE
GVAELPEAEGKQTLQTQASDLQQAVADKAAESEIKGLAQSIRATLVSVYGIPVSPKKAPDQAHAAALYQS
QCAACHGAEGKGDGPAGVALEPAPTDFTEVERYNGRSLLGLHTTITQGVDGTGMAAYADTLSEEDRWALA
FYVGAKAVTDQVAEEGEQVFSTVPGMKSTLTLDTLVAQAPEDVLKEQGPKAYAALGYLRRTPGALFNKNR
FIALSHDKLTDADKAYQAGDRKAAKAAALSAYLDGFEMIEQQLAAVDSELMRSAESRFMAVREAIDRDRE
ASEVSDKVAAAQQGLARASDALSGDGLSPAATLSASFFILFREGLEALLVVAALLTFTRKANAVKATRHI
HYGWITALVAGGLTWYVANTLITFSGASREMTEGFAGVVAALILFYVGFWMHSNSNSQKWMGYIKSKVDN
ALGGGTIWVLAFVSFISVYREIFETILFYEALLSQVTAATQPYLFYGMGAAILALAVVCFLVFRIGMRLP
LSLFFRVTSIVLLILSVILLGNGIAALQEAGLISAFYLGVPTIEWLGLYPTVQGVVAQSVAIILAVVFWL
RGRRGQSA
>Tme1 gi|513869885|WP_016524163.1 FTR1 family protein [Treponema medium]
MYITQNKKHAFAAILFALSFIFIPVSGLYAANDEEVLDSWTGIVKKMEVHLNNAYDLYTQGKSKEAYDEV
NVAYFRFYESKGMEKITMGYLSGARKTTVENAFYEYRRNVYSDKDNEMVKAHKDKLIAMLYHDAAELDGT
LDESGSETANTAQSAVVATFISCFVLVLREGLEAILVIAAIIAYLVKTGKKKYIMSVYVGALGGILVSIL
LAFLFGAVAGAQSGIAQEVFEGIGMFVAVIVLFYVSNWMLSKSETEAWERYIHKKVEASVSTGNKWVLIF
AAFIAVAREGAELILFFQGVPIHGTSGRNAMILAIVLSAVVLIAVFLVFRFLTVRLPLKPFFLVTSILMY
AMCFSFTGKGVSELQAAGVVNKTVIPWMGFEMDFLGIYATYESLIPQIIVLAVIITMSVVYAKKNKQQRA
QIEAEKAKIEQK
>Gch1 gi|495267141|WP_007991896.1 high-affinity iron transporter [Glaciecola chathamensis]
MYSSLNFSRLSRLLVSCVGKKIISHTAAVLALGIMTFSSFAQTTTSIDVVTQSRQILQMAEYIGVDYSEA
VVDGEIASEDEFAEMQQFAKLILQKGEVIESAAAPGFDLSKTSVLANARALQQAILAKASMGEIQSLTLQ
IRQELLAISPALKLPSRLLPQAQVDTLFAENCAACHGPAGKGDGPLAKNFSPQPTDFTEIERAQNRSLLG
LYDAISAGLDDTAMRAFTELSDQQRWSLAFYVGSLAFTQSTDDSTSAGPPSLELQAWINNNPLQVSAQNS
DISQKQVEQWRASPEVFFEQGDSPISTAKNNLIAAVTAYNAGDLGQAQTLAVSAYLDGFELIENNLDARD
SGLRKSVEKQLLNFRNVLSIEGNEEQVQAESAQILQQLEQVDSTLTGAVLSNNAMFSASLIILLREGLEA
LLIVLALITVLIKTQRQDAIRYVHFGWASALIAGGVTWWVAENLITISGASRELMEGGAALLAAGILFYV
GYWMHSKTQAAVWQQYIQNNVERHLSKGTLWGLTGLAFISVYREVFETILFYQSLLTQSAGDGSQVSFLW
YGLLAAIAILVIITWLMLKYSVKLPIGRFFALSAYFMLILAFVLAGKGISALQEAAVIAITPFPLDISVS
WLGISATWQGIMIQGVILLLFIYMFSRQSNETDNETIAK
>Sth1 gi|307719494|YP_003875026.1 cytochrome c, class I [Spirochaeta thermophila DSM 6192]
MRHTVSVAVAAFFLAVLFLGAQDSLAYRDMVADIEGLLEGAYASYLGGEAEDARNAVQDAYFEVFENLEG
PIRINLGMQVNVELEGLFADIRTLISEGADRDEVRRKIDLLLARLQEILPVVEAGHVLVAEAGEEETAKG
EAPPEWVATVDFIEGELRGALDMFASGDVDGAVERVRQTLFAGYKNTGLEIAIRTQRSQSVNYAYEAAFS
DVAKHMRESGSLFLAEDAAARLVSALRDEIVGLEVPEGAGMSPKTVQGEEIPEADWGVVVGQVSAAVEEA
LSLARTGRGVDAARVIQNSYFDHFEASGMETALGVRDPDRKLEIEGAFTALASALKEGDPEAEAYGRKLV
SLLDEAAGALRGDGGGSWSFFVYSLLIILREGVEAILIIMALVAFLTRSGNTDRIRTIYHASLSALVLSV
VTAVVFSWVFRVSGAAREVLEGVTMLLAAVVLVGVSYWLLSKVESEAWMRYLRSKLQVALSENSVRALWF
TAFLAVYREGAETVLFYQALAVDAGTTSHFFMILAGFLVGILALGVVFYLLKEGAMRLPLGPFFAVTGSF
LYYMAFVFAGKGVMELIEAGVVEPRVLVPGLSVPFLGIYPYWQTLLPQALLLVAAGVAAVVFIVHRRTRV
VVRPEETHPDTSGRKES
>Cca1 gi|494119589|WP_007059368.1 iron permease [Clostridium carboxidivorans]
MKKVFALFLLVMITISVLPSTVFAASAEEDLSKANQSVLKAVELVQSGDMEKAKESYANFQEGWRDFEDN
VKAESKEAYGSIEDKMGMVTFLFSQTPIQKDKLVQALKDLDDVDKEFTSGKFKDIESSKKDSKDNKQSST
TIGDLVVLLEKAKSQIDSGDTKAALKTMNNFSSSWLDVEGVVLTKSKKVYDDAEKDMVSAKAYLSTSPVQ
TDNALKAINKMHTYLSPLVGGNSYSMIDVITIILREGLEALLVVIALLGYLNRSGHEDKKGWIYGGVGIG
FVVSIVLAVIVKVLFSSGTFGNNNFLIAGWTGVFAAVMLMYVSYWLHSKSSVKAWQSYVNDKSSQAIATG
SLFSLGLLAFLAVFREGTETVLFYIGMASSIKLTDLIIGIAIGMAILVIIALLILKVGLRIPMRPFFMVS
SLLVFYLGLKFTGMGVNGLQLAGLLPATSSDMLPSIAWIGMYPTWEGFIPQLILIIVAVAMVILNKVNSK
GLKIN
>Nha1 gi|292491851|YP_003527290.1 iron permease FTR1 [Nitrosococcus halophilus Nc 4]
MGLTIPSLGKWLSGLALLISLMGYGGVGSAEVAEGRAQTALHMLDYISVDYPEFIQDGQVLNAEEYQEQL
EFAHEVLGIVEQLPVTPQKGEIAEQAHQLLASIQNKAPGERVAAAANGLRWEIIRIYQIEIAPQQAPDLE
TGESLYEARCATCHGVEGHGDGPAAQGLEPEPTNFHDQARQEQRSIYSLFSTITLGVPGTAMPSFQQPLS
EQQRWALAFYVSTFATTPEEQKGGAALWQQGLGKEIFPDLQALTSQTPREVSAQHGEEARQVLAYLRSEP
ALLRSQESPLNLSLKRLEQSLEAYREGNNERAQQLAVEAYLEGFELVEASLNTLDSTLRAHIEREMMAYR
ALIREGAPVAALQAEQKALQELLGQAQKRLEETQLSPTAIGLSALAIILREGLEAVLIVGAIISFLIRSG
RRDALMYVHLGWIPALVLGVATWFAATYFISISGASRELTEGIAALVAAVILLYVGFWLHGKAYAKGWRA
FIAKQVRGALNQRTLWALALLSFLAVYREVFETVLFYQALWAQAGSEGHGAVLGGFGVGVVVLLIVSGLI
FYYSVRLPIKLFFGVTSVLLALLAVILTGKGIGALQEAGMIPVHPVTFPSMPALGVYPNWQVLLLQGTLL
IAVVVGFGYTHIASRRLPAANNA
>Slo1 gi|497219462|WP_009533724.1 iron transporter [Stomatobaculum longum]
MSQRSRHSFRRIAAACAALLMALLLALPVYAEQKYANWQEVASTMGTVLDGAVEAYGAGGEEAGKKATEQ
VNVAYYKFYEKLGFEKTVMASISGSRGSDVEHQFYLVKKIIRDGGSKEELKSSVETLKGMLTEDAITLDG
GKAAAQGSGSTAATNSADGSSSGGAAWQTFLAVLGLTLREGLEAILVIAAIIAYLVKTNCRKYLASVYIG
AGLGVLFSVMLAMIFNGIAASLGDAQSGAGQEIFEGVTMFLAVIVLFYVSNWMLSKAEAETWSKYIKDKV
QQSIDKGSMYTLSFSAFLAVAREGAELIMFFQGMRANITNNPQMLWGGLALAVLILAIVYVAITKLSVRL
PLKPFFTFTSVLMFILCISFIGKGVYELQEADVIGRTIIPWMNGFNFELLGIYDRYENLIPQLILLALTI
FTYRRQLGKNKTQKQGGKKS
>Csp1 gi|511757367|WP_016390681.1 high affinity FE2+/Pb2+ permease [Cycloclasticus sp. PY97M]
MRMIIICILFSLWFFKNMVKKIGFLLFIFFFSYSAYASMPIQRLLQLIDYIGVDYREAIKDGQVINTEEY
GEMKDFALAVRENILQLEGVDKKLINQVAMLESLVNSKADPDEVAKLTTDMHSQMVADYDILVVPRAVPN
TLIAKQLYEKNCIACHGVKGNGGGPLAKTMEPLPTNFLDRERYKERTLYGLFNSITQGVSGTGMPSFSQL
SERDRWSLAFYVGQMAVQANEVEAGSALWKTKKSNSDFSLERLTTTSPKQVEISSGGDAVAITTYLRRNP
HEVMKKTKQSPLEFSIQVLEESRTAYSSGDRAGAYDLAINAYLEGFELIENSLDAIDPTLRRQIESEMTA
YRNLIRKDKGEATVNSAYNSIKLLLEAAQSSLSEKRLSGKTAFVGAMVILLREGLEALLVIAALAAFLIK
TGKREGLIYLYGGLVVALLMGGVTWVVSTTLIQIGGASRELTEGIAAITAASVLFYVGFWMHNKTSAMQW
KHFIESSIKKALNKETLWGIAALSFIAVYREVFESVLFYQALWVQTDQNGQGMIVYGLLLATAILSLLAW
LIMKYSTRLPLRQFFAVSGGFMFILAIVFAGKGMSALQEAGKIPLDPVDLPSVELLGIYPNYQGLALQCL
MLILASIMIIRDNQKNRNGGV
>Aeu1 gi|512549598|WP_016444847.1 FTR1 family protein [Actinomyces europaeus]
MMAFSPSSASGVRISKILAIFLFVGVFFALSSSLTANAQEEEDWQPVVTKMEEYLEGIPAEYASGDSKAV
QHSIRKAYYDTYQVSGLEDQIRHRLGRDRQEDFVAVLLNVRTLSNAGAPQDEVAQAVKTAIDHLNKDVAE
LATTKTISDQWTRVAQAIVENIDTSVKEYGAGDVDKGYKHATAAYLQHYEAEGLEKATISYIGQGRVSEV
ENGFRDLRQGIRGGLAHDEVVKIAENLKSMVNEDATELDKLAGSNEGLGWKGFFASFLILLREGAEALLV
VAAVITYAMKAKRKDQVAGIIVGVVAAIVLSVMIAIVLARLTSNVSGLAQELIEGFTGIAAVLMLIYVSN
WIFSKSHGAKWNEYMQSVAGSKTQSGGVFGLALVAFLAVLREGAETILFFSPILTAARSGSDYAFIWLGV
GVALVILIILFLLVWVFGVRLPIRKFFRWTSVLLGVLAVTIAGGAAKEFQDATWLHTTDVPGVPEIAVLG
LYPTVQTLVAQAIVVVILIILAVVQYRISKNTKRESCASATNNEQRSVKDTTSV
>Vha1 gi|491591070|WP_005448635.1 iron permease FTR1 [Vibrio harveyi]
MLAVKKTTFSTLLVLLVSIYSSFAFAIDYDSAVNDIAQRLDKASQLYEQGDKDQAKTTVQMAYFEVFESL
EGPVRINYSQQYAYQLEAKFGDIRKLIVAGKPVDEVDTEINWLKKEILGLPEILASGHQLKAENTNLHTE
DILPFWREAVTSIDTQLNAALTEYRESGEQPESAAEKQQRAFDLVQQAQFKGYKNTELEIAIRLHRSAER
SAEYNAAFRSIAKITKQPFNQQNLIRFGYELSTLVQGLKDELPGLPATRDFQVPDTAKNADTAVAARDWN
PVVSDIMTAIDGAIDSYKHGDKTAAILAVQDAYFDHFEASGMENAVGSRDSAFKSELEGYFTRIVSMLKA
NQAQADIDQQVQKLKVGLMDAAGNLSEGNLSWWAMLIASFTIIFREGLEALLIVAAITAYLIKNDASDKL
HVVKNSVVVGLIASAITAVLFQWLFENSGASRELLEGITMLIAVVVLFSMSYWLLSKVEAAQWKRYLESK
LATSITTGSLFGLWLASFLAVYREGAETVLFYFALAADTNSQTMIALIAGFAIGVLLLAVIFFVMRYSVV
KLPLKPFFIFTGGFMYLMAFVFAGKGVLELIEGKLFQPTLISGAPEFAPLGIYPYMETLLPQLALIVAAV
FALIVMKARSKRDLAQQARC
>Cli1 gi|495571407|WP_008295986.1 iron permease [Congregibacter litoralis]
MSDDSSAQMRQLAQLAEYIAVDYAEAVRNGQVVNDGEYQEMLEFSQLIVTNISEIQDKSADAGDLTDQAK
ALQEAIQNKQAIETIRQMSSSLRGTLLALMPQSSLPDHLLPKARVEGLFESQCASCHGAAGGGDGVMAAQ
LEPAPTDFTSKERALNRSLLGLYDAISNGIDDTAMPAFTQLTEEQRWSLAFHVGGLAFQSGSEDTGEAPS
VTLSQMVNHTPAQLAAEHPDMTQKGIERLRAKPELLFQESTNPLKITRDQLLLAQEAHQRGDYQTAQTLA
VSAYLDGFELVENSLDAQDKALRQTLEADMMAIRQLLKQAQPPGEVESAVSRTLARLDDADRLLSESTLS
NATLFSASLVILLREGLEALLVVIALVTVLVRTGRRDGLRYVHLGWVTALVAGVATWAAAQSLVSISGAS
REVMEGVAALLAAVVLLYVGIWMHSKTHATQWQAYIQQHINSHLTAGTLWGLALLAFIAVYREVFETVLF
YQALLTQAAAAQYSSVFSGFVAGTSFLAVLAWLLVRYSVKLPIARFFSVTTYLLLALAFILMGKAMSALQ
EADFIGITPLPVSFEFDWVGVKSTWQGILAQLSVLVVFLVFLGLARRQRKNAPVAERLGEFLEPGVRHSK
PE
>Csp2 gi|494919383|WP_007645420.1 iron permease [Cellvibrio sp. BR]
MNNQKSFLKRIASIGAVLFLITGSVFAQTTTSGDAKQLWQLLDYVAVDYSGAVADGVIISEAEYAEMLDF
TENAGKFLQSLPEHASKPNIAEKIAELRAAVLRKEASIEVTRLAHQANASLITAYPFPVAPRTVPDLARG
QALYAAQCATCHGVNGNGDGPLAENLEPKPIAFTDPERARTRSLMALYQVISQGVEGTSMVSFKALPEED
RWALAFYIGTLSYDESMREQGKHIWNSEEQIKGLFADVNLLTTITEAALAKTIQESDARSVTAYLRSRPG
VVETNKPVGLALARLRLAESLAAARAGDRNLATRLSLSAYLDGFEPLEPIVNTRNGSLLIAVETAMLTYR
SAVSQGTIEQAEAAAVQLEQLFVQVDGLMQEAKADPTTTFVGALTILLREGIEALLIVIGMITFLKKTDR
PEVLRHVHRGWISALLAGVLTWVVATYLIGISGANREVTEGIGSVLAAVVLLSVGLWMHQKSSAGKWQDY
LKEKLSMAVSQRSAWALFALAFIAVYREVFETVLFYSALAADGNSGALIAGFFTALLLLVVIAWVLLRTS
ARMPLGTFFSVTSILVVVLAVVLIGKGVSALQEAGWIGVTLITIPRVEWLGLYPTLETFASQAIVALIAL
GGFGWAWFKTRGSTIKN
>Csp3 gi|407716563|YP_006837843.1 iron permease FTR1/Cytochrome c domain-containing protein [Cycloclasticus sp. P1]
MPPLVMTLSSERKHSIRRIYAFCLLFVFVSWSIVGLAASEDHLVELRQIAQLAEYIGVDYSEAVNDGQIT
DNGEYQEMLEFSSLITTKISRVAESFSKLQPIVHQAKSLQSSIQNKQSINTVRVLTAELRYSVLTLAPQS
SLPTALMAIAKRQQMYENNCASCHGVTGQGDGIAAANLEPSPTDFTDKERALNRSILGLYDAIANGIDGT
AMPAFAQLTDQQKWSLAFYVGSLAFQPSEQLPAQADPAISLHQLVNYSPSLLAKELPDKHTNVIEQLRAN
PNPLFVAKSTPLTVTRERLKAAQSAYHMGEYDRAHNLTVSAYLDGFELVENNLDARNQALRKSIETTLIK
LRHAISQPQNDPELDSVMSNAFNQLDQAERLLTESALSNGTLFSASLVILLREGLEALLVIIALTTVLIR
TQRRDALKYVHAGWISALFAGGATWLVAQTLISISGASREVMEGVAAMLAAVVLFYVGIWMHDKTHAEQW
QAYIQQHINTKLKSGTLWGLTALAFIAVYREVFETVLFYQSLLTQSVDAQLSYVAGGFFLGTIILFVLAW
VLIKYSIKLPIARFFATTTYLLLTLSFVLMGKAVSALQEAAFIDISPLPVSFSIEWIGVNSTWQGVLSQA
LILLAFAVVILRSKVRRNSIRQA
>Bdi1 gi|489261429|WP_003169303.1 cytochrome [Brevundimonas diminuta]
MRPLLRLLALLFALGLAAPALAQTPSASEAQVAWRLLDYVAVDYAGAVADGQVTNPAEYGEMIEFGGQIR
TRLDALPPNPAKAGLVRDAEALQAAIRDKADPRVVGDRAKALAGAVLTAYPSPLAPSFPPDLARGATLYA
EQCSVCHGVTGRADGPGAEGLDPPAIAFADVERARQRSVFGLYQVIDQGLEGTAMASFAHLPAEDRWALA
FYVGRFAFTDAEAAEGRRLWESDPAIRAVFPDLAALTQATPAELATRIGETKARAVTAYLRRHPEATVRA
EGSTLSLARTRLAESEAAYRRGDRRAATDLALSAYLDGVEPMEPALGARDGALLRRVETAMTDLRVSISR
GAPAQEVADRVARANALLDTAERALAPQEADNLASFLGAFTILLREGLEAILIVVAMIAFLRKAERPEVL
RYVHGGWVAALVAGGATWAAATFFISISGASRELTEGFGSLLAAVVLVSVGIWMHGKSHADAWQTYIRDK
LSHALSKRSAWFLFLLAFVVVYREVFETILFYAAIWSQGGHLGMLAGALTAVAILAVVAWALLAYSKRLP
IGRFFSLSSILMAILSVVLVGKGVAALQEAGWLDVHPLAWIPRIEILGLYPTVEGVAVQLLTIAILVVGF
SRHAAPKGARPAS
>Pca1 gi|497984222|WP_010298378.1 iron permease [Pectobacterium carotovorum]
MSIWQKTLLVLCWLFSCSVAVAATDYASFIQDIETRLDKTAQLYEQQKPDEARTEVQMAYFEVFENLEGP
IRINISAQKSYQLEATFGEIRRMIGEGKPQTEVQAKISWLKGELDAVLPVLSEGHKLVAQEQHGAYDNTD
IAPYWQQSFKIIDDQLALAVTEYQAGDYKKASQSVQQAHYQGFKNSEMEMSVRQNRSAQQAASINQQFSA
LITLASQPDQLTDVAYRVTMLLQDIEDVLPGLPTTRDSQQVTATSAANADTGTVPDANWAKVADDINQAI
AAAIAQYRQGQVKPAIMAVQDTYFDLFEATGMENKIGSRDAAFKSTLEGYFTRLVSLMNAKQPAEQLQGQ
ADALQQELAKAVTMLGDGGETHWSLLIYSLLIIVREGLEALLIVAAIVAYLVKNNQQDKLPLIRQSVYVA
LLCSVITAVIFQLVFTNSGASRELLEGITMLIAVVMLFFMSYWLLSKVEARHWKAYLEGKLSHSLSSGSM
IGLWLTSFLAVYREGAETVLFYYALVGDASNMAGHLSILAGFAIGCVILLIAYFVMRYTIVKLPLKPFFM
FTGCFMYLMAFVFAGKGVLELIEGKLFEPTLLTGVPEISGLGIYPYVETLIPQGVLVVAALIALWVMRRR
ASAI
>Gme1 gi|494049186|WP_006991301.1 high-affinity iron transporter [Glaciecola mesophila]
MYSSAICFKRFLVPFVHLMQSRRQIFAELVFSFCIMLSLTQSAPSLAQSTSQLDAVKESRQILQMAEYIG
VDYSEAVVDGEVSSEDEFAEMQQFAKLILQKAEALQTAAVSDFDLQKTSVIANAQALQQAILAKVTMGEI
QSLTLQIRHELLAMSPALQLPAQLLPQAEIDTLFADNCSACHGPAGQGDGPLAKSFSPQPTDFTDKERAE
NRSLLGLYDAISAGLDDTAMRAFTELNDKQRWSLAFYAGSLAFKNTSEDSADTKPALTLQSWINNNPVQI
AAQNDAISQMQVEQWRASPEVFFGQANTPIATAKNNLIAAVDAYNAGNFAQAQTLAVSAYLDGFELIENN
LDARDSGLRKSVEKQLLNFRNVLSSPNNGQQVSAESQQILQQLEQVDSTLNSATLSDNAMFSASLIILLR
EGLEALLIVLALITVLMKTQRQDAIRYVHFGWVSALIAGGITWWVAENLITISGASRELMEGGAALLAAG
ILFYVGYWMHSKTQASVWQRYINDNVERHLSTGTLWGLTGLAFISVYREVFETILFYQSLLTQSVGDGSQ
VSFVWYGLVAAVGILALITWLMLKYSVKLPIARFFSLSAYFMLILAFVLAGKGISALQEAAIIGISAFPL
DVSVSWLGISATWQGVIVQGVILALFVVMMTRKDTASA
>Mma1 gi|83310036|YP_420300.1 high-affinity Fe2+/Pb2+ permease [Magnetospirillum magneticum AMB-1]
MIRHIILAITMVVLAALPASAKTVDVPATISLILEGGDAAIAAYAPERKAATADAMSDLYFDSFEASGLE
GAIGMVDASWKIGLEGQFGQLIGKIRQGDSPEVVKAGWASLRANLAVVPSRMAPKGGGFWSMFLQSFLIL
VREGFEAMLVITSLAAYLKRSAPEKVKVVYHGVGWAVIASLVTAWVVSALINVSGQGKELFEGCTMLLAS
VVLFYCSYWLFAKREAARWQSYVKEQISSALSGGRLFALGFAAFLAVYREGAETVLFYIALASGEPGQMT
ALLAGLGAACVALGALYVTMNVMSIRLPLGVFFGVTAGLLYYLAVAFAGKGVVELQNAKVLPITPLEGWP
SVDWLGLFPTLEGATAQAILVVPLLVGILVLQFKKRAARAA
>Ssa2 gi|488974079|WP_002884984.1 high-affinity Fe2+/Pb2+ permease [Streptococcus salivarius]
MVKHSLNKLLVLLGLLALFLTYPVAAESYSDLYIKITDATTAVQNKDQAKAKELVGEIKNDFETKENHDS
KAGKKVSKALDIKGDVTEEDLTSISSALLKFEKEQNPVDLDAEKEKLETRLNPYFKNLQDAITAKDLAAT
RKTYSELNNAWTRNEAVVRDHSTAYYGKIETAISLLRSSIETEPTDFTSIQSSYDDLKGGIDDFIKGVPL
DSTSTSLTLKDGIKLLEEALGQFQSGDEKTAAATMKKFITIWPTIEGDVSTTNPSLYTRVESETPVIMVK
GKEKAYQDKLQALITDLSAIDTSASYNAFDAMLILLREGVEALLIVMALVTTLKAAKMRKGLKWVYGGAI
AGVLASVVIAVILQVVFPAVTSGSNREIIEGGVGIFAVAMMILIGIWLHSKSSVKQWNDFMDRQMKTVTA
TGSFVSMFALSFLAVFREGAETILFYVGIIPRITTANFLIGIALAIAVLVIIAVAMTKASHYIKPHRIFF
ILTWLIYALAFKMLGVSIHALQLTNMMSNHLISGFPTVDWAGIYPSWEVLIPQLIFIAIIAFVTVKQHGKK
>Mam1 gi|494245937|WP_007145432.1 iron permease [Methylophaga aminisulfidivorans]
MFKLDLRKTSGLIISLIMFFSFIYTAHANDAQSDTRQLMQMAEYIGADYSAAVANGEVINEAEYSEMTEF
SALAVEKTRQLENGQDAVEAALKLQKAVADKQNPDVIHPITVELRNILIKLSPAVSLPSELLPLQQVQAL
YQQNCSACHGAKGQGNGELAATLDPTPTDFTDKERAMNRSLIGLYDAITNGIDGTAMVALSHLNEKQRWS
LAFYAGSIAFQDNKGLATVPAGMSIQDFVSNSPNTLLNKYPTLDNQTVAELRSNPQPLFASNDPLAMAKQ
QLNASHKSYMAGEYKTAQGLAVSAYLDGFELAENALDAYDPKLRKDIEKSMMAFRQLTSQSEKQDELTSL
LEQTNQQLSQAQEMLSADTLSDSTLFTASLVILLREGLEAMLVVLALVTVLVKTERRDAVKYVHAGWIFA
LFAGVATWWAAQNLISISGASREIMEGVGALMAAVILFYVGFWMHSKTNAAAWQAYINQHIHRHLSTGTL
WGLAGLSFIAVYREVFETVLFYQALMTQSAASQSMSIATGFITATVILAALFWVIIKYSLRLPIRKFFTF
STYLMLALSFVLIGKAVAALQEADLISISSFPIDFTLSWIGVYSTWEGLAAQLAILILSVLILIGIRPFG
NRETA
>Ane1 gi|490945427|WP_004807258.1 FTR1 family protein [Actinomyces neuii]
MSPTRSSKTQLRGLLLLVFVALLVFSLAPNSLADEGGKWTQVAERIGTNLDKAQKALDKGDKDGAKEAMQ
EARYGEFVRTGFESAVNGKISGGDASHSDMEFGALSQAIKKGDTAEAKRIIDGLKSHISDNARVLDGGTV
KTKDLRVSNGKWGQVATTMNGILDQAVKESKKGNADTAKDKVNEAYYGHYETTGFEKMTGARVNGARVSS
IELEFSLIKKAISEKKTDEVAQRIDQLKPQLIEDANKLDGFDGSGKSAGGSTSIFLGSFLVILREGMEAI
LVVAAVIAYLVKAGHANKTKYVWMGAAIALLMSIGLAVAFSELASLAGKNQELLEGLTALVAVAMLIWVS
NWMLGKSNQKAWDKFIKDKTDTSLTRGSLISLAFVAFLAVLREGAETILFYQPVIAMAGDDMHLVWIGLA
VGVVCLVIIYALIRIFSVRIPLRPFFIVTSIFLAIMAFTFTGSGIKELQEADALPATPLDGWPTVDLLGI
YPRVENLLAQAIVLVIIGGLFVYAYLKQRRARALDETK
>Oca1 gi|209886825|YP_002290682.1 iron permease FTR1 [Oligotropha carboxidovorans OM5]
MHRDRIATRGPRNGTASWLTVSLPILAMFICRISDPRRVFFAFARASLIVLCMATVASAQTAPAQTIWRL
LDYIAVDYPEAVENGEIVNQSEYDEMKEFSGTASKLIGELPTSSAKTGLLRQAEALEGAIATKASPQAIA
AAARELATDLIKAYPVPLSPSIAPDSGRGKALYAQHCASCHGATGRGDGLQAVGLDPPPIAFTDEKRARN
RSVFALYQVIEQGLEGTSMASFADLPSQDRWALAFYAGSLAYPDTEVSNGKTLWDSDAYLRKRFDLEKLV
ATMPATLAAELGEDKARQVMAYLRRHPDAAATQPAPGTLTLARSRLKEVITVYERGERKTATDLALSAYL
DGFEPAEPILAARDNALMVRIERAMSDLRAAIAKGDPVEAVQSRVATLDRLFAEAETILAPNEASGTSGF
IAAFTILAREGLEAILIVTAIMSFLVKAGRRDVLPYLHGGWIAALIVGAGTWAASTWLITISGAGRELTE
GVGGVFAAAVLLWVGIWMHGKSHADAWQRYIRDRLGRALSRRSAWLLFALAFIVVYREVFETILFYAAIW
SQGNSGAIVSGAFAACVVLALIAFAMLRYSRTLPIGKFFAYSSALLAVLAIVLMGKGSAALQEAGYLPAT
PSPGLPRSELLGIYPTYETIGAQLVMVALLVLGFLWNRRAAA
>Cho2 gi|154149282|YP_001406046.1 FTR1 family iron permease [Campylobacter hominis ATCC BAA-381]
MKITNIFLLFLFPLWLFGADYNAENSAIKDKFFQSLNEYKSGNTERAKELVQEAYFGHFENLEAGIRINL
GQKKTYLMEKQFGDIRKAIKSGKDIATVQVLINNLLSQIDEIMPLIENGTKLVAEKSHDGGLSASNAANS
STISGVENNGNNFTSSNTLNKTDSYNKNEEKSINTVNDMGNSANFTAQNAANPWNSIYIEISDEFQNAKN
FYDTKDRENLIASINKIKFEIYRNKKLEIAVRQYVGQNIDAMIQQILGNIISKNITLSDESFKMHVKDAD
DLIKIAVSKLPENSYEIAPKNLVENADYENDDVDFTKVIENIKTQMAEVLELYKNGEIKKAVNLAQDIYF
DEYEASGMEVKIGAIDNNLKLETEASFSAIASLVQNNAGIDKIRNAQAKLFDQLEISAEKAGKNSSPINL
FFLALTIILREGLEALIIVAAVVAYLIKTQNSNKLGIVYSSVGIAVLLSFFTAWVVNLLFTNAAQSREIL
EGATMLIAVILLFYVGFWLLSNAGAKKWNRYIKGKISQSLSKGDKTALWWVSFLAVYREGAETVLFYQAL
IFDAQKIGAINMIIYGFLLGCIVLAVLFIIFKAFSIKIPLRAFFIATSAIIFYMAIVFTGKGVMELVEGK
VFVPTIIHSMPTITWLGIYPYVQSLIPQILMVLALIVGILIIKKREKSI
>Ssp2 gi|493206821|WP_006193837.1 putative membrane protein [Selenomonas sputigena]
MVLVLFAVPRADAAPKWQEVADRIAQTVDQAVSVYETGDYEGARDLVNSSYYGIYEKEGLESVMRSSVSA
KETSLTEYQFYKVKKSMKNGESVDTVKQEAEKLKSMVNENVKALENAHGSSGWAAFLPAYLILLREGLEA
ILVLVAIIAYLKRAEDEKHLGTVYNFSIAAVVASFISAYLFNTLLNNTTGGMSREVLEGATALFAVVVLL
LTSAWLGGKANKDNWKQYIDGLVKESITHGTARALGMAAFLAVYREGAEVILFYQALFNNAAADVTMIWA
GFGAGCVTLALIFYGMQHGILKIPLRPFFLFTSILMFLLAVTFVGGGIEELQEGGVVGITRFEGWPTVDL
LGIFPTAETLGAQLLVLLLGVGMVIYAKKRKPKTA
>Bas1 gi|408501840|YP_006865759.1 high-affinity Fe2+/Pb2+ permease [Bifidobacterium asteroides PRL2011]
MVAQVGRTRVARTAGSLLSCLLLALMFLVLQTPQSAMAASGATDYDSWAQVAGSVSHQLDRGCEDYARGD
RAGAASQFMGAYNVSYVGSGFVSVVESTLGQDRRNALDGQFQALQGQAYAPDAAQALTQGSEKLKADLVA
AATQLDATQGLANPRAYAKAQQEQIKADRRRLDAAKKHRNTGKGDRTWTQVAHEMTPILDQALAQASKGQ
GQAGSDLVNKAYYQYYEKLGFEKNVMNAISGNRVSQVEYQFKETRMAMVAGKPAKTLVNDLKSMLVEDAA
TLDGGAADQVNGWTSFLTSAFGQAFVVLLREGLEAILVVAAIIAYLVKAGHKDKIRHIYWGIAAGLVASG
LVALLFTLLFNGNGPQQEILEGVVALVAMLMLLYTSNWMLSKSSVESWNHYIRSRTVAAISKGSVISLAL
LSFLAVFREGAETVMFYQAIFAMAPGGRREIWTGFAAAAVVLVIVFVLIRFTSVKIPIRPFFIITSLLMA
VMVVIFAGGGVHALIEGDLVPATYLPGVPTSDWIGLYPYTQTIGAQILAALVVVVLAIVSTHRLHKQERS
RSNQDSGGSPSAPVHRTETEQAAEGAVPFEVTASMQTPKSEGQS
>Ktu1 gi|295697184|YP_003590422.1 iron permease FTR1 [Kyrpidia tusciae DSM 2912]
MIKKVLLAICLLFALVVLPALQVGAAPADDMKQAEVWVGQALDRVKQGDLEGAGESYRQFTEAWMAKEDG
VRETSREAYKDIEDAMGQVQLALAQGKPDQVEHALTALQDTLRKFIEGGYPAGPSRSAGGKATVATLVEL
LQQAQEQIREGQIAEAAETVDRVQMSWLDVEGLIVAKSPDIYGPMEQDMVTAKALLTKNPPDVEHARTVI
ERMENRLAPLSGTTSYTFFDAALILLREGLEAMLVVVALLAFLRRSGHPDKQAWVWTGVAGGIAVSILLA
VLVQILFTSGTFGDNNALIGGWTALLAAVMLLYVSYWLHSNANIVKWQQYIREKTGRALARGSLVSLALL
SFLAVFREGTETVLFYIGMAPSIGIGGLLLGLATGTGLLLILGGLMFVAGLRIPVRPFFLISSVLVFYLC
YKFVGVGINHLQAAGVMPATPGTYLPSIEVLGMYPTWQTTVPQLVLLLAAAGWLIWTRINDQRLRRDVSA
EH
>Cre1 gi|489034969|WP_002945321.1 superoxide dismutase [Campylobacter rectus]
MNKFLKFILALFIPFMLNAADSDYDSEIQSIKDSFVSIIQQYKEGKIDEAKTATQNAYFGHFENIEAAIR
VNFTREKAYSMESKFGKIRKAIIAKKPVEEIQAIMDELSKEMDEVLPIINTGHKLVGEYSDPKNADVSET
SSEAPVASQTTAQPAGGMAIEPHWQVVYNDIKTALEAAAAAYEKGDKDAAKQQINNKAKFELYRNTKLEE
AIRRFISGGQGIDGDIQKRMGSAIIAINNDISADVLKSNLEELDALIYENVAKLPMDSGSLATNVVLPDS
AEDDAATDFAPVVANIKAKIAEAIKTYAAKDVAKAMSDAQDVYFDEFEASGMENKVGAIDVGLKTRIEGN
FGEVVALMKAGVSVERLQQAADNLGANLDAALEKTSGSSSPWALFVYAFTIILREGFEALIIVAAVVAYL
LKTGNEKRMSIVYSSLGVAVVLSFVMAWIMNLIFAGAAGQKREVMEGAVMLIAVGLLFYVGFWLLSNAGA
KKWSKYIQSHVSESISAGSAKALWWTVFLAVFREGAETVLFYQALIFDAKDSAGYSMIALGFVVGLIVLL
VTYYVFKIFAIKIPIKPFFLVTSAIIFYMSIVFVGKGLMEFVEGKIFVPTKIDGFPTIEWLGIYPYYESL
VPQAIMIAALIIGVIIMKNKQAKEA
>Chy1 gi|78043804|YP_361211.1 FTR1 family iron permease [Carboxydothermus hydrogenoformans Z-2901]
MVKRFSLIVVIVTLLTFVFTFPSFAENPIGEYQNLLKSLYQEAKEGEWGEAQELASKLQTFFENEEKEIK
ELSPKLYEESEEYLPKIIKYASKKDFEELSEYYEKLTGAFPSSEKKEGFAGLFDSALIILREGFEAFLII
GALWAFLQKAGQENLKGSLILGAVTGVAGSIAVAFFLLSAAGKALPPAALEGLSSIIAAALLFYVSFWLL
SKASTHRWEEFIKNTANQALIRKSYWSFFGVSFLAVFREGFETVLFYTALYHQVSPSGFWSGLISGALGL
VVLVFAIVKLGVKIPLRPFFLATGILLYYLTIKFAGYGVHELAEIGWISETKLGNFSLSLLGFYPTLENL
IVQGILLVIGIYGIGKILTNPPQAT
>Hha1 gi|491838859|WP_005626193.1 iron permease [Haemophilus haemolyticus]
MDFIYKVISYMPYLLRYISISLLFLFSQAVFADNYQKWVDDITQRLNHTEQLLKENKIDDAKTEVQMAYF
EVFENLEGPIRINFSAQKSYQMEATFGEIRKMIGEGKSMNEVQAKINGLKNELQQVLPSLVEGHQLNADS
QHGVYDNQAIKPYWQQSFKTIDDFIAQAITAYESGDFANAKKAFQQAQYDGYKNSEMEMSVRTNRSSEIS
AAINQQFYNLIRLSEQPDQMTEIAYQSTQLLQDIEEQLPNLPTTRDEQNAQATQSQAQTSNNVAEQDWAK
ITTEINQRIQQAIALYEQGDAKKAMLAVQDTYFDVFESSGMENKVGSRDSNFKAELEGYFTRLVSLMKAG
NGDKLQEQAAGLSQNLAKAVQILQGGEQSDWSMFLYSLLIILREGLEALLIIAAIVAYMVKNNHHDKLPV
IRQSVYVALGASIVTAFIFQLIFENSGQNRELLEGFTMIIAVFMLFSMSYWLLSKVEAQNWKRYLEGKLS
TALTAGSLFGLWLTSFLAVYREGAETVLFYYALVGDAKSAVSLAYLFAGFICGVILLAICYFIMRYTVVK
LPLKPFFMFTGSFMYLMAFVFAGKSVLELIEGKLFEPTLINGVPEISWLGVYPYVETLVPQAILILAAIF
ALFVMKYQSKKAVSN
>Lho1 gi|493858026|WP_006804867.1 iron permease [Leptotrichia hofstadii]
MNKKISTMLFLCFMLFFTNIIAEESYSGLYIKITDTTTAIKNNNQNEAKKLFSEVRDEFKKVKNADSTQG
KKVQELLNKEKAVLSEDDLREVTTALLAFEKEQNPVDDNAEKKKFQSRMNPALDVLEKAIQSKDVELMKK
EYLKFNGVWTRNESFIRSRSIPYYGKVETAMSFLRSSMEVEPFDYDNTINSFNDLKSTIQDYLDGKKIEN
DVSSAITLKEAVDMLKDALEAFKNGNKSKGQSKVKEFIQVWPTVEGDVSTRNSALYTKVETQTPIIMVKG
SEKEYQEQLQGLITELSQIDTKAQYTFIDAMFILLREGVEALLIVLALVSSLKAANQKKGLRWVYAGAAA
GIFASVVIAFALQALFPAVSSGTNREILEGFVGIFAVIMMIGIGFWLHSKSSLKSWKNYIDKKMDIVLST
GSFVSMFVLSFLAVFREGAETILFYVGILPLISLQNLIIGIVSAILILIVIALVLIYASSKIKIHQVFFV
LTWTIYFLAFKMLGTSIHMLQVVGILPLHVVHFIPTMEILGIYANMEVFISQLILIVIIVIAALIKKRKDK
>Sma2 gi|489171100|WP_003080667.1 iron permease [Streptococcus macacae]
MVKNYLNKSLFLLFLFLGLFIANPVKADTYSQLFIKITDAQTAVEQNDQTKAHKILKEAEQEFSVQKNAD
SKAGKKVTKELKELAASHKVTSKALKGLSEKLVAFEKEQNPVDTKAEKKKFKEKVYPALAKLERVIRTGN
VEAMKREYLKYNSVWTRNEAIVRNTEGGHYGTIETAMSFLRASMEVQPVKQKTILSHLKEVRVALDQFMT
GKKANQTSEIKSLNQGIKVLEEAYDAFSDGDTAKGEQKMKLFITNWTTFEGEVSTRSSALYTKVESQTPI
IMARGHDKKYQKELKNLISELKAVLNSGSYSFIDAMLILLREGVEALLIVLALIGTLKASKQKRGLKWVY
LGAALGVLASVVTAIMLQFLFPALTSGNNREMLEGAVGIFAVFMMIGVGVWLHSKANISAWQNYMEKQLN
LVMSTGSFVSMFALSFLAVFREGAETILFYVGILPNISLQNLLLGILAAVLILMMLAFVFIKSSEKIPIH
RVFQLLTWTIYILAFKMLGVSIHALQLTNALPTHVSPAIATVDWLGIYPTIETLTAQVIFVVIIIAIHFY
QKRQENNG
>Bma2 gi|494375403|WP_007200478.1 iron permease FTR1 family protein [Bacillus macauensis]
MKKLLSVVVAVLILLMASAPISFAADNTAQVKTLEKKITETIAATKAQNFPKAESAFRNVKQAWTALEAQ
VRKENLAGYSKIKSKMAAVSLSLLNKDQKGAEEALQNLNILLTQYEEGALQSNPAASSSKHMSITDYLGK
LAATKQSLNENDFAKAKAQAEELNSLWLSVEGNVVGKSQTVYNNSEKRLVMLTASIATPDKKEASLTLLT
NMENDLKPLANSTYGIWDAALIPLREGLEALLIIGALLTFTKRDGAPSGGRWVWTGTTIGILASLGAGFL
VSFALSASAFGQNNFLINGWSGVIASLMLLYVSYWLHRNSNVSRWNAFVANKTKKALTSGKLFSLGLIAF
LAVLREGIETVIFLIGMANQMSTSSLVTGILIGFGLLIVLGFIMLKLSVRLPLKPFFIISSAIVFYMCLK
FMGSGIHSLQLSGLVPSVTDELIPSIDALGVYPSWYSFFPQVIIVLIAVSIVMIGQLKKKKIKLKAHRQQ
EAS
>Sau1 gi|493644701|WP_006596332.1 OFeT family oxidase-dependent iron (Fe2+) transporter [Streptococcus australis]
MVKTYLNKLIVVLVACLFFIVTPVQAESYSDLFIKITDATTAVRDKDQEKAHTLVAEIKEEFLKKANHDS
KAGKEVQKSLDLEGEITEKQLVTVSTSLLAFEKEQNPVDLDAEKEKLETRLQPYFEKLQEAITAKDLQAT
RKAYADLNNTWTRNEAVVRDHSTAYYGKVETAISFLRSAIETEPTNFDSIQSSYNDLKNVLDQFISGEKI
EETSSNLTLSDGIKLLKKALSLFQANDTSQASQAMKEFITIWPTIEGDVSTTNPGLYTRVESQSPVIMVK
GNESKYQKQLEALISDLSAIDTTASYSAVDAMLILLREGVEALLIVMALVTVLKSAKLFKGLKWVYAGAL
LGILASAAIAVALQFLFPAVTSASNREVIEGAVGIIAVGMMIVIGIWLHRKSSVKKWNQFMESQMKAVTA
TGSFISMFALSFLAVFREGAETILFYVGILPRIRSFDFFLGIGLALEVLAILAILMTKASHLVKPHKIFF
VLTWMIYALAFKMLGVSLHALQLTNMLPNHILSNFPTIDWAGIYPSWEVLACQVLFVLIVGIVTVKQHEK
>Ppr1 gi|118579260|YP_900510.1 iron permease FTR1 [Pelobacter propionicus DSM 2379]
MKDFICCALFLLLTIPAVLHAAQGVTEDYRPVVAEIVRRGDAAMANYSPTVSTQTGNEFSRLYFDIFESS
GMEFTLRLKDNSFMLRIESGFSLLISQAMGGKPKAVLEKSWAALKNDLDYAVTHYSSNGTGYGGRVMQSF
VILFREGLEAMLVVAALVAYLRRSGYADKVRVIWHGVCWALVASVVAAWVLGSLIRTSGANREMLEGVTM
LVAAAVLLYVSYWLTAKRDAERWQAFIRDTMDRAMGRGSLFALGLVAFLAVFREGAETILFYQALMAGTL
GGLDAVWVGMALAAVALVVVYLLVKVASIRLPLGLFFGGTALMLFVMAFMFAGQGILELQVSGLVRTTRL
EGWPMVSWLGLFPTRETVLAQAVILLLPLLGMVWMIGKRTRVAVQP
>Ilo1 gi|56459222|YP_154503.1 high-affinity Fe2+/Pb2+ permease [Idiomarina loihiensis L2TR]
MFSRFFFPIALIGTLLFSGQALASSSADTQSSDMRQLLQLAEYVGVDYSEAVANGEVINPDEYSEMTEFA
GLIGEKTEQAPQAVQAEMRQLVNKLKQLIHDKADPEAVVTLTSELRNTLLSALPKLSLPSKLASEKHVEQ
LFQQNCSACHGAAGQGDGPGATGLEPAPTNFTDRERANNRSLLGLFDAVSDGIDGTAMASFSHLSEEERW
ALTFYVGSLAFNDSADSEQKVALSELINYSPNTLLQRGISSNAIDYSRTHARDYFSESSVNSPIAIARTT
LGQALKAYQQDNYSEAKRLAISAYLDGFELAENSLNAKAPELMRTIERDMMALRGVISKPGKLQQVEQMT
AKLQQELDVAANTLSEDKLSESALFAASAVILLREGLEALLIVLAIGTVLARSGRKDGLRYVHAGWITAL
IAGVGTWLVAEYFISISGASREIIEGGAALLAAVILFYVGYWMHSKTQSQQWQRFIQEKVQTQLKQGALW
GLAGLAFLAVYREVFETVLFYQSLLLQAQDNGSSVAYGFVFGLVVLAVVAWAVIKYSVKLPMNTFFKFTT
YIILALVFVLLGKGVSALQEAAWFSHTAFPVDVTFDWLGIYASWETLGAQLVYLILVMALFKRQVSSKLN
KVV
>Gva2 gi|490711282|WP_004574162.1 iron permease [Gardnerella vaginalis]
MRAYVKVRRIIRDSAALILAVCMLVGCIVSSFATTIPAFATDADRSYTSWTEVSKAINKELLQGQSEYNS
GNNSGAATRFEAAYNSVYVASNMITVVRDAIGQNKVQAQTDQFQQLQTLVYQQNQGSQISAVSTALSVDV
AQTASSLDANLKVDKPNVYAQKLRAQIKAERKKLDAAKKKNLGRNGRTWGQVAREMIVILDKSVAKYKSA
KGNKTQVASAVDLINEAYYQYYEKLGFEKNVMNAISGSRVSTVEYQFKECRQTMNNGGTIEQAKKFVTDL
KAMLIEDAAKLDKGASSSANPFMQFITSSFGQAFVILLREGLEALLVVAAIIAYLVKSGHKNMVKYIYLG
IAAGIVASLAVAALFGLLFNGSGPQQEITEGVVALFAMLMLLYTSNWMISRSSVQAWNKYISEQTTAAVS
KGSLVSLALLSFLAVFREGAETVIFYQAIFAVSNGADSMIWGGFISAAAVLVVIFLLIRFASVHIPIRPF
FTGTSALMSVLVVIFAGGGVHALIEGDALEGMYIQGLPTNDWLGFYPYVETIVAQIVAAIVVISLLCVSI
ARSRGKRAIENK
>Cfe1 gi|498088146|WP_010402302.1 FTR1 family iron permease [Campylobacter fetus]
MAYDKKDGEALKNAMNKAKFNYYRNMELEIAVRRYATQRLDQMIQQIMGNVISENVNMQKNAFEQSIKDI
DELISSAINKLPEESYVLAPKIEVEEKKVVDFTPTVQNIKDKMQNVLSLYKSGSIKEAISEAGDIYFDEY
EASGMESKIGAIDITLKTATEASFSKIVSLMKSGVSSDKVSAEQYNLFSLLETSLEKSSTDLSGWALFIY
ALSIILREGFEALIIISAVVAYLIKTGNSKHLNIVYSSMIVAILLSFATAWAVNLIFGSNMAAQSREIIE
GVVMLIAVGLLFYVGFWLLSNAGAKKWNHYIQGHITSSLTSGDSKALWWTLFLAVYREGAETVLFYQALI
FDARSNGALGMVGLGFVAGIVILFILYFIIKAFSLKIAIKPFFIATSAIIFYMSIVFVGKGVMELVEGKL
FVPNVIESIPTITWLGIYPYYESLIPQFLMILALIIGVYIIKQKQINLNKGEQV
>Gsp1 gi|322421594|YP_004200817.1 iron permease FTR1 [Geobacter sp. M18]
MVGAWLKALCGFFFILSMAASLSIPTANAEEGLNYRAMVDEIGVIFQESVTLYKKGEIQAAKKKAQSAYF
HVFENLEGPIRINVSAMKNAELEEEFIEIRKMIVAKEPVAAIEKRIDDFMVELRKVLPELEGGAELVAET
SQGAEQAGETTAAGATAGGNVEPVWQQAYENIQGNLSRALDAYKKGDAKGAAELVIQTQFDDYKNSLLET
AVRRNVSQGKDYENNAAFAEIASLMRGGATPGTVEPLVSALVKGLQADLPGLPLVEGAASSSKVAAKAEE
SGKDWAKVNQELFGAIDNAIALYEKGGALEAVELVQDTYFDVFEASGMEAKIGARDAAFKAKLEGHFNKI
ISQMKASAPVDQIQATFTALKGDFAQGAEMLGKNVDSPAALFIYSLLIILREGIEAILIITAIIAYLVKT
GQKDKVKVIYNGCISALVLSLITALMVKWVFKVSAASQELMEGGTMLLASVVLFSVSYWLISKAEAQKWT
SYIKEKVGDSLSSKSLKTLWFAAFLAVYREGAETVLFYQALVSGVSTSGVTAVAGGFVAGSALLVGIYLC
MRYGAVRLPLRPFFLCTGALLYFMAFVFAGNGMMELVEGKLLQSTLVSWMPTVQFMGVHPYVQTLVPQLL
IVLAAAVGMAIMARGKGNREVEQ
>Rsp1 gi|496174265|WP_008898772.1 high-affinity Fe2+/Pb2+ permease [Rheinheimera sp. A13L]
MMGFRVVVSLVSLLALPAVASDKLIQYIEYIGADYSAAVVDGTIVSAAEYAEMQEFSSLIAEEVTTAPTA
LQQQSAQLKQLIADKADEQDIQALTAAMRQNVISAMPSIPVPKQSPDLKRGEALFAANCAACHGATAKGD
GPAGAQLDPAPTNFHEVERYQARSVYGLFNTISLGVADTGMASFAFLDEQSRWDLAFYVGHIASKELNTS
TVPDALIESSAVKDLLTATPKDVIQLYPDFGEALMSEFRSHPERFFQAKSKNPLVIAQQKLQLSADLFSQ
NPQAAYDQAVSAYLDGFELVENPLGTINAPLRDQIEHSMMGLRQLLKDPKQKAAVAPRIAEIQILLKQAQ
AELSDTQLSGMNVFLAALLILLREGLEALLVVAAIYSVAVKTDKAALRQTVHIGWISALVLGAATWFIAS
YVIDISGASRELTEGYTALIAAVILFYMGFWMHSKTSAKEWSHFIQSTVQNAVSGGAYFGLGLVVFLAVY
REAFETILFYQALWLQGGEQAEQSFIAGIASALVLLAIVAVAMFKFALKLPLKTFFGSTALLMLVLAIVM
AGKGIAALQEAGTLAVSQLNLPTISWLGFYPNTQGVLVQTALLLIALVYLVRSRKG
>Pda1 gi|492146403|WP_005762050.1 iron permease [Pasteurella dagmatis]
MHYFKSSKYILFILVLFCISSLQAAPDYREWVTDIENRLDKTALLYQQNQIDDAKTEVQMVYFEVFENLE
GPIRINFSAQKSYQMEATFGEIRKMIGEQKPYAEIQKKITALKTELQEVLPVLSEGHQLNASGQHEVYAN
QNIAAHWQTSFQIIDDLLADAINAYENGDFVKAKKLVQQAQYDGYKNSEMEMSIRQNRSASQAASINQQF
YDLIRLSDKPNQINSIGYQITTLLQDIEEQLPNLPTTRETQIAHNENVSTTVNEQNWGKLRNDINQRIQQ
AIQLYEKGEQKKAMLAVQDTYFDVFESSGMESKIGSRDSQFKADLEGYFTRLVSLMKANAGRESLQQQAT
NLSQNLDKAVTMLQGDKQDHWSMFLYSLLIILREGLEALLIVAAIVAYLVKNNHQDKLPIIRQSVYIALI
ASVITAIIFQFAFSNAGASRELLEGFTMMIAVVMLFMMSYWLLSKVEAENWKRYLEGKLSTALTAGSLVS
LWLTSFLAVYREGAETVLFYYALVSDAQSAVSYFYLLAGFILGIIILVACYLIMRYSVIKLPLKPFFMFT
GSFMYIMAFVFAGKSILELIEGKLFEPTLIEGAPQINWLGIYPYVETLIPQAILILAAVFAFFYMKYQSQ
KAATISQSNT
>Tvi1 gi|390948598|YP_006412357.1 high-affinity Fe2+/Pb2+ permease [Thiocystis violascens DSM 198]
MKTRLLLTVLMLSCLPAAAFAAQGVTEYYEPVVAEIVERGDAAIATYDPAEGVIAGNLFSRLYFDVFESS
GMEFTLGLKDNAFMMRIESGFSLVISQAMRGEARDVVETSWVSLKKDLDDAVERYSTGENATFWGRVVQS
FVILFREGVEAMLVVAALVAYLRRSGYPDKVRTIWQGVALALVASIGAAWLLNRVVSVSGASQEAIEGVT
MLIASSVLIYVSYWLTAKRDANRWQAFIRDEMDKAIGRGSLFALGFVAFLAVFREGAETILFYQALIGGS
SGQLNAVWTGMAIAAAALVAVYLVVRLASIRLPIGIFFGGTAILLYLMAFVFTGQGMLELQVSGLVPTTR
LEGWPMISWLGIFPSQESILAQLLVLALLPFGWVAMKLKERRAIAREAATVTQGE
>Cpe1 gi|493350493|WP_006307183.1 high-affinity Fe2+/Pb2+ permease [Centipeda periodontii]
MRKLFVFITALFLLLPAASTDAAQTWQQIHDHIAAEMENVYTIYQSGNAEGAKDAVNDIYYGIYEKDGLE
SAVRSGISSKSANLTEYQFYTLKKAIRAGAPQSEIEAEGKKLLDMVQTEVTTLETAGVQSGGWGMFLQAF
LILLREGVEAILVLVGIIAYLGRAGHEKELSTVYNWAIAGVIASFISAYLFVEVLDNTTTTGSGREIIEG
CTALFAVLVLLGTSAWMGGKSNAKAWKSYIDSQVKLTLSTGKSRALGFAVFLAVYREGAEVILFYQALFN
NAIGDVDMIWGGFVAACAALALLFFLMQRGALRIPIGPFFKVTSAFMFVLAVTFLGGGLKELQEADVIST
SVIEAIPVPSIDLLGLYPTYETVVPQLLLILAAVAAVSYRKRSAAVEA
>Eli1 gi|85373718|YP_457780.1 high-affinity Fe2+/Pb2+ permease [Erythrobacter litoralis HTCC2594]
MMKYLARLSGICLALLLSFGSAQALAAEPNTIWRLLDYMAVDYAAAVEDGEVVNEVEYEEMVEFAGTVRS
GIAELPERPGRVRLEANAKQLEADILSMAPVDQVATAARKLAADLLAIYPITLSPSRAPDLERGRLLYQE
TCASCHGVSGNGRGPASAGLDPPPIAFTDVDRARQRSIMGLYQVIDQGIDGTAMPGFSQLSSDDRWALAF
YSGSVAFEAVDEGARLWKSDSELRKRFPDLAALTKITPDELAGEIGQVRADALMAYLRANPSAIADVAGP
LGITRTRLAEAERAHANGNISRAKELALSAYLDGFEPVEPILATRNPDLLVRIESGMMDLRAAIDADLPT
SAISERIRAIEGLLVQAENVLAPESATGWSTFVASFAILLREGLEALLIVIAMIAFVRKAGQDRALRFVH
GGWTGALVAGALTWLAATYLLDISGAGRESIEAFGSLIAALVLLSVGVWMHGKSQADNWQRYIRDKLGKA
LSRGSLWFLFGIVFLVVYREVFETILFYAALSAQGSTGYLLAGAATAGLLLVVIAWLLLRYSRTLPIGKF
FAYSSVLIALLAIVLIGKGIAGLQEAGVIGIAPIAGGPRLSMLGVYPTFQVIGAQLAMASVLLLGFWINH
TRASNNDRSRDAV
>Pmu1 gi|492128637|WP_005756296.1 iron permease [Pasteurella multocida]
MFYVNQLRYLVLIFSVFFCAFTQAKDNYAEWIQDIEHRLDKTAHLYQQGQADEARTEVQMAYFEVFENLE
GPIRINFSAQKSYQMEATFAEIRKMIGEGVSLETIQTKINGLKSELQEVLPVLTDGHQLNASAQHDVYSN
QTIAQHWQQSFKIIDDLLAQAISAYEQGEFAQAKKWVQQAQYDGFKNAEMEMAIRQNRSASISASINQQF
YDLIRLSEKPDQLNNLGYQITLLLQEIEEQLPNLPTTRETQVVQAQVNSTDNTPDQDWKKVTNEINQRIQ
QAMNLYQQGEQKKAMLAVQDTYFDVFESSGMENKIGARDSNMKAELEGYFTRLVSLIKANASSDQLQQQA
NQLAQGLSKSVEMLQGGKQSHWSMFLYSLLIILREGLEALLIVAAIVTYLIKNQHQDKLPVIRQSVYVAL
IASLITAVIFQFVFANAGASRELLEGFTMMIAVVMLFMMSYWLLSKVEAQNWQRYLEGKLSSALTTGSLI
GLWLTSFLAVYREGAETVLFYYALVADATSAVSYLYLFAGLVVGIVILTICYLIMRYTVVKLPLKPFFMF
TGTFMYLMAFVFAGKSVLELIEGKLFEPTLIVGAPEISWLGIYPYLETLIPQVILLIAALFALFYMKYQN
RKAV
>Bsp1 gi|488571955|YP_007909754.1 high-affinity Fe2+/Pb2+ permease [Bacillus sp. 1NLA3E]
MGKKILLKISIILLIIGFGVHIPVLADGNSSEDIKRAEESVDTAIDFASKGNLPEAQKAYDQFNKTWRQI
EEGIKNDSATAYRDIESNMGKVVYAFTLKKPDQVLQALQELKAVNEKVAIGGYPKEAGFKKEDISLDDFI
LLLQQTKEDVSNKNQTQALASIKKASDSWLSVEGVVVAQSASVYSDSERDLVTIQAMLATEPANFKQANK
TIDNMVKYLTPLANKSEYTYWDAAMILIREGLEALLVVIALLSFVKKSGESKGKGWVWTGVLSGLIVSVI
LALIVKFVISSGAFGNNNALIAGWTGVFAAVMLLYMSYWLHSQSSIADWNRYIREKSQTALTTGKLVSLG
VLAFLAVFREGTETVLFYIGMANQIKLQSLLIGFLIGTVILGILAYLMIFVGLKLPLRPFFMVSSVIVFY
LCIKFTGMGIHSLQLAGLIPTTNVQSIPSIEFFALSSSWESTIPQLILVLAAVMILLSKRYKSKKLITAN
NKK
>Cgr1 gi|492506950|WP_005869333.1 iron permease, FTR1 family [Campylobacter gracilis]
MKFFKFAVLALVFPLAMLFADTDYRAEAATIKEKFAQAIKLYVDGNNSEARKITQEAYFGHFENLEAGIR
INLGQKKSYDMEKQFGDIRKAIKAEKPLNEIQAMIDNLNREIDEVLPAIESGHRLVAEYQDGGDGSTSAP
ASGGNSAASSTTSPWMSVYTEFKTELDNAKAAFDKKDTAALKAALNRAKFDIYRNERLEEAVRKYVSSQT
DQSIQQIIGNLLREDSDTDKSKFDEAINALDNLALKAVNDLPQESYSIAPQTALAQSDTSEDEGKDFTPI
VQNIKDKMAKVLQLYESGKVDDAIDESGNIYFDEYEESGMENIVGAKNTQLKLDTEASFNKISALMRAGA
SKEQIVAAQNILFDQLTQSLELTKKSSNWDLFLYAFIIILREGFEALIIVAAVIALLIKSGNSKHLNIVY
SALGVAVVLSIATAYGLNYIFGSENAGQTREVMEGAVMLIAVVLLFYVGFWLLSNASSKKWSAYIQGQIS
NSLSSGDSKMLWWTVFLAVYREGAETVLFYLALLFDAKSPAATSMVAAGFVAGLAALIIVYIVIKKFSLK
IAIKPFFIATSVIIFYMSVVFVGKGVMELVEGKVFVPTVIDGLPTITWIGFYPYVQSLVPQAVMIVLLIV
GILILKNKQKNKS
>Ngr1 gi|491152133|WP_005010527.1 putative Iron permease FTR1, contains cytochrome c region [Nitrospina gracilis]
MPEPFFFSDLMKKQTSGHKNFSIFIHCIPAVLILFALIMPGFAFAQADTAAVQSKIKKVIMMMNIVDKEY
TEGIANGQVINAAEYEESKVFLDQAFERFQSVSDKAASAQGAKEIADKYKILKQEIQDRKDPAQIRSQVQ
TINSGLVREFAIQISQTPSDPVDLARGQEIYMSNCRVCHGVAGKGDGPVAHQLEPRPAVLADPAITGDKE
TVAYDNFQIINVGIANTAMVGWADQLSEQDIWNVTYFIRTFSNDNVNLPLVTAGSGTATGGGSDQYLKTF
ESVEKMVDSSWNTFKEGDAKFASEQAFDAYMTYEKIEGALVTKDKELGLRLESSFGRLQAEMKRNAPRDL
VENLVKDIKSGLAEGKAEMTQDIGFTGLFIQSFSIIVREGFEAILIIAALITFLVRSRNQDKLKTIYVGV
GIGIVGSFVTYYILQEILKISMASQELLEGWIMLIAVVVLFYVSYWLISKIETAKWQKYITHKMQDAVST
GSAWTLGVVAFLSVYREGFETVLFYKALYMYAGETTGGIVPGFLAGCAVLAVVFFMINKLGVRVPIKWFF
GVTSVFLYFMAFVFMGKGLHELQMGGQLSATPAEFAPEISMLGMYPTWETFIGQMILLLAFAGAIVYTFI
IKQEKAARELKTSTNQLQKNITSVHDLVEHISHHAKRCEIFLKDTRDQDLKELSQHLKEIDEKVHELFDQ
VKYFEHQLQDEYDRISQPIGAKEKGLH
>Vsh1 gi|492961712|WP_006069797.1 iron permease [Vibrio shilonii]
MLKAINNYRRYFLVFFLLIMPQISYAIDYKSAANEIISRLDKAEELYREGQQNEAKTTVQMAYFEVFESL
EGPVRINYSRKYAYQLESKFGEIRKMIVARESIENVQSEIDWLKQEVANLPSILASGHKLIAENTNLHTD
DILPFWRDAVTSIDTQLNEALTEYRESAEQPDESTKKQQRAFELVQQAQFKGFKNTELEITIRLNRSAEK
AAEYNAAFRSLAKIAKQEYSQKHLIQFSYELATLVQDLKDELPGLPPTRDFQSVSDSSSEASSVQSKDWR
PVVSSIIQAVDGAIEIYKNGDTNGAMLAMQDAYFDHFEASGMENAVGSRDSNYKSELEGYFTRIVSMLKA
NQKVDDIQVQVKLLKQGLMDASDTLSEGDLGWWAMLLASFTIIFREGLEAMLIVAAITAYLIKNDASDKL
HVVKNSVVVGLIASAITAALFQWLFENAGASRELLEGITMLIAVVILFSMSYWLLSKVEAVQWKRYLQSK
LSNSITTGSLIGLWLASFLAVYREGAETVLFYFALASDATAQTMTALVAGFLVGVVVLAVIFFIMRYSVV
KLPLKPFFIFTGGFMYLMAFVFAGKGVLELIEGKLFDPTLIAGAPEFAAFGIYPYLETLLPQLILVLAAL
FALVLLKLKNKQDMTINANS
>Tph1 gi|488782398|WP_002694805.1 iron transporter [Treponema phagedenis]
MKSAKQRVFVLCAVFGLLITLPIYAAGKDKKGNEQVQYSSWTQIVEQMEVHLNNAYDLYVQGKNKEAYNE
VNTAYFRFYESKGMEKITMGYLSGKRKTAVENAFYQYRRNVKNDKDAKEVKEHKDMLIAMLYQDAAELDG
VNSSDKSSGSSGNAISTFIASFVLVLREGLEAILVIAAIIAYLVKTGKQKYTKTVYLGAAAGVLVSILLA
IVFSLIAGAQSGIAQEIFEGVGMLLAVVVLFYVSNWMISKSEVEAWDKYIRAKVEASVSTGNKWVLVLTA
FLAVAREGAELILFFQGVPINDTSGRIAMWAAIILAAIVLAIIFFAFRFLSVKLPLKPFFIVTSVLMYIL
CVSFTGKGVSELQAAGVVEKTAIEWMNGFNIDLLGIYPTYETLIPQIVILLLTIASAVWYIQKNKKTRAR
LEAEAQKK
>Rpi2 gi|490773096|WP_004635316.1 high-affinity Fe2+/Pb2+ permease [Ralstonia pickettii]
MRLSIAAKASPETVAELARKLASGVLTAYPVPMAPSKAPDLQNGAKLYQSHCASCHGVSGNADGPLAAKL
NPPPIALADHARAQERSVFALQQIITRGVEGTSMPGFAHLSEDDRWALAYFASTLSYSDTDRQAGAKLWT
AEPGLRAAVPTLDKLSQTSEAALAKFVGAQTSRDGLAYLRSSPDVLAASTTDSLSIAKEKLKESVTALDK
GDTRAASQLALSAYLDGFEPVEPALAAKNQALFLDIEKTMGLYRNAVANGQAERAHDIAAQLQSRLDEAQ
EALAGANDAFSTFLGAFTILLREGLEALLVVVAMLAFLKKANRTDVLPYVHAGWVTALGAGGLTWAVATY
VVDLSGASREMTEGFSAVFAAVVLLGVGMWMHQKSLAGRWQSYVKEKLSSALNRKSAFMLFLLSFVTVYR
EVFETVLFYAALWSDGNGAYMLAGLGCGIAVLAVIAFLLLRSTARLPIRQFFAFSSALVGVLAVVLIGKG
VAALQKVGLLQVTPLSMPRIDVLGVYPSVQTIAAQVAILLIIVASVTYNLRSQRTARV
>Mcu1 gi|490108590|WP_004009334.1 OfeT family oxidase-dependent iron (Fe2+) transporter [Mobiluncus curtisii]
MVALAFGGLIWPSAAASQNSDLGQWADVVEVMQEKLNAVPEAGDPSAVQTLIRQAYYENYQTSGLEDQVK
HALGRDVDDQFVAELLNLRNLSRDGASPEQLREASDKVVVSLKDTVTKLIKAPKVSDQWSRVADTIAQTI
TDAQSAYVKGQANRAFTLATEAYLGHYEADGFENNTIVHKGFSRVTEIEGMFSDLRQGYKDGRSQDQQEK
LGKDLISKLVEDAQFLDEKTQDTGPLGISGFFAAFLILLREGAEALLVVAALVTYALKAGRRDQLRGILV
GVIIAVVLSIGLAILFGQLSASVQSGMGQELLEGITGLAAALMLIYVSNWILSKSSGKRWEEYIKATAGE
KTASGGVFALAFVSFLTVAREGAETILFFYPIVAGAKTHSDYWYIVGGGLTAVVILAIIFVLVWQFGVRL
PLKPFFKWTSILLALLAIAIVGGAIKELQEAALVGAHVVPSVPTVVFLGIYPTAETLVAQIIVAAVLVVL
SLLQRHQAKADKSTKGADQTQSDTSVADNNDKAPEEHSSREHTQDAVEAHSGKEE
>Orf1 gi|495879247|WP_008603826.1 putative high-affinity Fe2+/Pb2+ permease [alpha proteobacterium JLT2015]
MHRIVSATVHPALRLILLALALCLSVTANAEEPDVRTTWRLLDYIAVDYASAVSDGRVADEFEYREMVEF
SDVVARQVAAFPDTKDNQALIRRSDQLRALIANKEPAERVGRFARALAASLLTAYPVPLAPSQAPDLVRA
RTIFAQNCASCHGAAGSAPPAAMQALDPPPIDFTDIDRARQRSAFGLYQVITQGLEGTSMASFASLSDED
RWALAFYAGSIAFEDVAKGERIWREDDGIRQLVPDLETLAALTPESLAEEIGEDRALAIMAYLRANPDAV
GQANDAGSLAFVRDTLDRSLSAYRAGDREEARQLALSAYLDGFEPLEALLATRDGGLMREVEQALGQFRA
GIESGADPSELQQLRARIDSLLARAEGALAPEAASEISTFLGAFTILLREGIEALLVVIAMIAFVKKSQR
SEVLPYIHGGWIAALLAGTVTWVVATYFVSISGASREMTEGIGALLAAVILLSVGIWMHGKSQAEEWRRY
IQEKMGKALSRGSAWFLFGLAFVVVYREAFETILFYAALWNPQSSGIILAGALSAVALLALIAWVMLRYS
RKLPITQFFRYSAILIAILAVILAGKGVGAFQEAGVLSATFIAGLPRLAELGFFPTVETIGAQLLTLLAL
IAGFRVSRSPSGPQRAAVEG
>Mfl1 gi|91776235|YP_545991.1 iron permease FTR1 [Methylobacillus flagellatus KT]
MTSTPLTRLLSSLQMLVLGSMIWLVGCPHAHAVTDEEKAQTAVHMLDYVSVDYPEFVQDGKILNPEEYEE
QLEFATQSANLISELPAVAQQAELLEQAATLREQILAKAEGDAVSATANRLRLAVIQAYKVTVAPKDIPD
LNRGAQLFGETCAACHGANGHGDGPLAKGLEPEPSNFHDQDRMRMRSIYGLYNTITLGVNGTPMQSYAQL
PEADRWSLAFYVSSLRATDAQKAAGKAAWQQGRGKAELGNLKQLVMQAPAELEQAGLSDVQAYLTAQPSA
LQAVAVNPLNISRDKLEATLSAYRKGDESSARQHAISAYLEGFELVENSLDNIDKPLRLDIERHMMDLRS
AIAGKASAEDVETLINQINDLLDEADERLASGSLIGATAFVSSLLILLREGLEAILILAALSAFISKTGR
RDALPYFHLGWILAIVLGGITWFVASYLLTISGAGREMTEGITALVAAAMLLYVGYWLHSKSHAHAWQQF
ISDHVNAALNKRTWWAIAGVSFLAVYRELFEVILFYQALWTQAGTEGQGAVVAGIVAAAVLLALLSWAIL
KFSVRLPLGKFFAATAGLLALMAVVFAGNGFAALQEAGIVAADRLHFISLPLLGIHPTIQTLAAQGIVLA
LIVAGMLISRKQEKH
>Nsp1 gi|334141727|YP_004534934.1 iron permease [Novosphingobium sp. PP1Y]
MQTRQNRKGTPGSRCARRLAGLFLGLILILSGGLIPLAHAAPSTIPDTAATTATVETTWKLLDYVAVDYD
GAVKDGRIVSTGEFSEMQEFTATIAQHIGALPENPAKAKLETGAKVLQQLVAQKASAQQIATASHALSAA
MLDAYPVPIAPQSIPDLARGAALFRESCAACHGMNGDGKGPDAAKLSTPPIAFTDVERARKRSVAALEQV
ISQGIDGTAMQSFADLPVQDRWALAFYAGHFAFSPDQVERGKQIWTSDADIRSRFPDLKTLVTTTPAALG
KDIGQGRADAVMAYLRAHPEAVTQTAGGTAGSLDLVRSRLAESLAAYREGDRTRAEQLALSAYLDGFEPI
EPLLGASDASLLSTIETRMGELRAAIDDGDPVSSVEMRIDAIEALLSDAGTALSPEASNGTSAFVGAFTI
LLREGLEALLIVVAMLAFLRKAEQDHALRYVHGGWMAALLAGAATWLAATYFISISGASRELTEGLGSLL
AAVVLLSVGIWMHGKSQADQWQRYIREKLAGAMNRESNWFLFGLAFVVVYREVFETILFYAALWAQGNGA
AMFAGAVGAIGTLAALAWAMMRYSRSLPVGTFFRYSSWLMAVLTVILAGKGVAALQEAGWIDIAPLHDVP
RLSIFGLFPTIQTVAAQALAALAIILGFLMNGRPSRKPVVGRDLDED
>Age2 gi|493842254|WP_006789361.1 iron permease FTR1 family protein [Anaeroglobus geminatus]
MKLRKWLVAVTAAVLFFAAVPGSQAAPRWEQVGNRVVQSINEAVNIYNSGDSNGAKTAVNNAYYGIYEKD
GLEPAIRSSVAAKDAALTEYQFSKLKKVMSEPNNGDQVRAEADKLNQMVMEDVKKLEDKGSAGGGWATFG
PAFLILLREGIEAMLVLLAIIAYLRKSSNEKYLKTVYNYSLAAIVASFITAYLFSTLMNEEAGIGASREL
IEGVTALIAVVVLFFTSAWLGAKSDKNAWKEYIESMIHTTMTTGHAKALGMAAFLAVYREGAEVILFYQA
LFNNSSGDTHLIWAGFGAGCVALAVFFFLMQRGIFRIPLRPFFIFTSVLMYVLAVSFAGGGIAELQEAGV
VGQTVIESSIIPTIDYLGIYPTVETLGAQGFMILLAVGMVYYRSRKNRNVDVSAQNS
>Aho1 gi|496216029|WP_008930271.1 cytochrome C [Alcanivorax hongdengensis]
MVKQRGCQLLVGLMVMMAATVVRADQGALVQLVEYIGADYVNAVSDGAVTSADEYGEMQEFSRLLAEGIA
KLPASDGKAELSDQAARLRDAVSMKAPVTDIKALTRAIHDTLVGSYGIPVMPRSAPDLARAKQLYRENCM
ACHGARGQGDGPAAAALEPAPTDFTDIDRYGDRSLLGLYTTISQGVEGTAMAAFAPSLSESDRWGLAFYV
GSRAVSPSLAEHGKQALDQDMPLKRNLDLADVIARSPGDVRSQQGESAYAALGYLRSTPAPLFSQNRFIQ
LSADKLTEAQQAYQAGNYAAAKAAALSAYLDGFEMIEQQVAAMDPATMRQAESRFMAVREAIDNRRAPEQ
VSDRVNAAQRALEEAASVLGGQGLSPAATFSASFFILFREGLEALLVVAALLTFTRKAGAQRASRHIHYG
WLAALLAGGLTWYLASTLITFSGASRELTEGVAGLIAAGILFYVGFWMHSNSNSQRWLGYIRDKVDSALG
RGTVWTLAFVAFISVYREIFETILFYQALWTQVDGQTQAFLFYGIGAAVLALAVVSLLFFRVGMTLPLGV
FFRVTSLVLLVLSVILLGKGIAALQEAGLISVMHLAVPTVDWLGVYPTVQGLLAQLLAVVLAVLLWWKGN
RTRST
>Psp3 gi|470480462|YP_007641206.1 high-affinity Fe2+/Pb2+ permease [Psychromonas sp. CNPT3]
MFLKVIQGVLIVFSLMISVNTYASPDYQALVDDISQRLDKTLALYEEGQITTAKRTVQMAYFEVFENLEG
PIRINYSADLSYQLESKFGFIRKLITNKAPLAQVENEILTLKKALQALPEALKNGHQIVAQSRHDLNDEI
APYWLKQIEFIDERLGLAVIAYKTHQYEKTKAYVRQAQYSGYKNSELETYLGIEVSGAISAAFNRRFKVL
LDLCQSDDQLIEFGYQTSNLVLELNDFLPGLKVPQSQKTQENNPLEQSKDWDGVKQQILGAFSDVLVLQQ
KGKTQDAIFLVQDTYFDLFEASDMEAKIGARDATFKAELESSFTKIVSLIRAGKSVRAIEDEIDKLEINL
NIAVQMLSKENQTPWSLFLYSLMIIVREGLEAMLVVAAIIAYLIKNKHEDKLTIVKNSVVVALVASVVTA
LIFKFILDNSGAKQEILEGVTMLLAALVLFFVSYWLIAKAEASRWKAYIDGKLSKSLSTGSIIGLWFASF
LSVYREGAETALFYYALILDAQLHGYWMIAAGFACGCIILLLCYLIIRYSVVKLPLRPFFIFTSALLYLM
AFVFAGKGVLELIEGKVFQPHLVSDFPQITVLGIFPYVETLIPQVVILLAAFFALYLLKKNKVQEIV
>Sin1 gi|493335474|WP_006292499.1 membrane protein [Scardovia inopinata]
MSVVSSALWQAVAFASSSSASSAYNYSSWKAVSKKISEDLSAADKAYKNADTATAAALANRAYNTGYVAT
NMIRAVRDHEGQTKSSRQTAVFADISSITYQAATKTREDSLHQKISSLTSDLDLSARKLDASSLGSPRAY
GRRLQDQTTKERRKLDAAMVHKNQGKGSRTWTSIAKEMTILLDRAYKAAVSQNNAEKGAALVNEAYYKYY
EKLGFEKTVMSAISGSRVSAVEYQFKQARKDMMAGKSQTVINNDINQLKSMLLTDAGILDGTGSEGSSGA
AAHINPLTSFFSSAFGQAFIILIREGLEAILVVAAIIAYLVKAGYKNKLAFIYAGVFLGLAASGLMAVIL
NLFYGASGSNQEMIEGFTALIAMVMLLFTSNWMLNKSSVAGWNSYIKNQTERSISHGSVVSLASLSFLAV
FREGAETVLFYQALIGMVSDNDYRALYGGASLAAVILIIVFLLIRFTSVKIPIRPFFAITSGLMSIMVVI
FAGSGLHELIEADIIDGSYHNSWMTNDFLGIYPYTETVVFQILIAVVVVFLTVLSVTKQLKQGRENSESQ
TVQMDSAAFADQGGQAEAQGEGKKL
>Era1 gi|498438727|WP_010744387.1 FTR1 family protein [Enterococcus raffinosus]
MKKIVLCLLLLSSLTFNQQVFAESYENWTEVATEMNIYLDKAVKSYFSGDMVQAKEDINTAYFKFYEKLG
FEKTVKTHISGRRVKNIEALFHLSKRLSVERGNEEELSDTIKELKINLLEDATKLDNSNGEKTSTQARKN
VNNSSVVFISSFGLTLREGLEAILVISAIIAYLVKTNNGELVKKVYVGTGLGVVFSVILAIIFTYTAQIL
GDVVSGRAQELFEGITMFLAVAVLFYMSNWMLSKSSIENWNKYVSQKAQISVSTGSQGALIFSAFLAVAR
EGAELILFFQGLQTTVRENRQYIWYGLGLAVLILLFVFVLVTKFSVRLPVKPFFYGTSILMFIMCFSFLG
KGVSELQEADVVTQTFVPWMNGFSVDFLGIYDMYESLIPQLILLVITIMMFIKSTKGGGKNERL
>Tpa1 gi|15639956|NP_219409.1 hypothetical protein TP0972 [Treponema pallidum subsp. pallidum str. Nichols]
MERSWEGIDRGVPVYGMGCTMVAPGMPAAFARSVVRASAWVGVALMCVAWSVSAAEGTRSGGQAQERLSS
WRQVVQRMEVHLRAAYTFFESGDSDRAYEQIDKAYFRYYEAKGMEKITMGYLSGARKAAVENAFFAYRRS
VRGARDLAGVAFCRDKLVTMLYEDARALDGVARGRAGFAAHIATFVASCVLVLREGIEAILVIAAIVAYL
VKTGKERCCAAVYAGAGAGVLFSVVLAVMIVRVLGSEGGAAQEIIEGVGMFFAAAMLFYVSNWMLSKARA
CAWDRYIRQKVERSVSRGNQWALVATAFLAVAREGAELILFFRGIPVAGPYGRLAVWAAVTVSALVLVGV
FVAIRFLSVRLPLRPFFVATGAVMYLLCFSFVGKGVSELQEAGVVSRSTAPWMHGWSFDFLGIYPTYEGL
APQAFVVALVVLSAVWWCGGLCRGASST
>Pag1 gi|490723824|WP_004586376.1 iron permease FTR1/Cytochrome c domain-containing protein [Pseudoalteromonas agarivorans]
MFFIGLIMSSKYTSVFSLFYGITRRHVFLFPLFLLTFLCFSAFASTPAVQAKIKQISQLAEYVGVDYVGA
VQKGEVVSKDEFQEMSEFANLISTLATQLSSANNQYSHIKIQAGALHNAIINKQSVQSVRAASSKLRESL
LEFMPQLSLPSSLLPLKQTKALFSENCSMCHGINGQGDGPLAKGLTPQPTNFMDKERATNRTIMGLYDAV
SNGIDDTPMVAFSQFNEQQRWSLAFYVGSLAFQDITKPQHINQTISTSDIINLNPAQLSQNKSPAQVQFI
KWLRGNPEHLFKNKAEPLSVARSQLIAAQNAHANDEYEKASELAISAYLDGFELIENNLNAYDESLRKSI
EVQLMNLRNTFKNEKNTELVSAQVNAVLAQLTKANNLLNDTTLSDGAFLSASLVILLREGLEALLVVIAL
MTVLIKTKRQDALKYVHIGWVMALIAGGLTWAAAQTLIQISGASREVMEGIGALFAAIILLYVGVWMHSK
TSAQQWQAYIQQNINTRLESGTLWGLAGLSFIAVYREVFETVLFYQSLLTQSSQAQYSSVAMGFALGVGL
LALIAWVLVKYSIKLPIAKFFAYTTYLLFALAFVLMGKAVIALQEADLVAISVMPISFDITLLGLKSTWQ
GFIAQLTVAVIFSFYIIKAKKR
>Bag1 gi|492382817|WP_005826881.1 hypothetical protein [Brevibacillus agri]
MKRYLFSVFLCLLLLLSGLSSAFAAPLAFEQLKQLIALSSDALISSGDKNWDEATKAVASMKTIWAANAE
DTSADAQALSAAIAQAEQALAQVQSKPEDAAAAISNLAKAADRYVTAQESPAQPKEKAHKQIAALLPFLE
KSLAAVEASDWTQAKQQYNSFVEGWYKAESLVRSENAAVYGDMEVKISGARIALNTEPPNPQKSTEKLQS
LLQAVQDYVSGKAGQQAAGATDSTEQPSISTLLELIGSVEADIASQNAEEAAGKMDTFIATWPLVEGVVM
TKSPATYSSIEAKMVAVPTLILSSPPQWDKAAALLAEMKAELEPFATASSYTAWDAGLILFREGLEAILI
IVSLLAFLQKSGNADKRKWIWSGAALGVAASAILAIVLSIVFSNLTTGSSRETIEGITGLIAVFFMLTIG
AWLHKKSNLQAWNDFVQKSIGSSLAKGALWSLAFTAFLAVVREGAETIIFYMGMAATISMTDLMLGIVGA
LVVLAVISFVIIRLSARIPVRPFFLVASLLLYYMAFKFIGVSIHALQVTGTLPAHSEDFLLHLPDLGIYA
NWETTIPQLVILAVILLNLSIYSWKRPAKRVPRVN
>Rfu1 gi|494140151|WP_007079903.1 iron permease [Rhodanobacter fulvus]
MTPRHLFAALLLATLLFCPRLHAAVDSVPTTWRLLDYIAVDYREAVRDGAVVNPVEYEEMREFSATAAAA
IRALPPTPDSDALNQGAAALQQAIQAKSAPEQIATRARAVAALLIKAYPIPLMPTSAPQYARGQVLYAQQ
CASCHGATGAGDGPAAAGLDPPPIAFTDRARADERSIFALYQVIDQGLQGTSMPSFASLPAEDRWALATY
VGAMAYPESEAPAGRELLEKNDALRARLDFKSYVDTTPATLATELQSAQKAAAIVAYVRRHPDTTQAKDA
ESALAVSHELLGQAMAAYRGGQLKQAKDLALSAYLDGFEPVEPLLAARDKPLMVKIEEAMARVRAGIAAN
VDAETLQTQVDNLDNLYAEAGQVLAQSETSAVASFAAAFTILLREGLEALLIVVAIIALLRKSGRKEMLP
WVHGGWLSALVAGAVTWGLATWVISISGASRELTEGFGSLLAAIVLIWVGIWMHGKSHAANWQRYVRDKL
SHALGKTSGVFLLGLIFVVVYREVFETILFYVAIWNQGGKGSVIAGGVAGSLVLLVIGWLMMRYSRRLPI
SQFFRYSSLLMAVLAIVLMGKAVSALQEAGYLPITWINGGPRVELLGIYPTMEGIAAQVGIALILVIGFV
WSNRSADALEASDGAR
>Pmo1 gi|488813093|WP_002725499.1 iron permease [Phaeospirillum molischianum]
MMRRLFLALAVIVTFGLSWSAPSLAAQLDVAAAIAAVQAKGDSLVAEYDPAQKMPTMRGFSSLYFEQFDG
DLENTIGAADSALKSQLEAGFAQVIGQIRKGGTSAEVQASWQSLRDGLDKVPERIGGGGALATFIQSFLI
LVREGFEAMLVVTALLAYLRRSGAAEKTVVVYQGVGLAVLASLGMAWGMSTLFSMSGAGREAMEGGTMLL
ASAVLFYCSYWLFAKREAARWQSYVQGQVDQALSGGRLYALGFAAFLAVFREGAETVLFYQALAAGAPGQ
MPALLGGLALAVVALAALYVAMRVLSIRLPLRLFFSVTAALLYYMAISFAGNGVVEMQNGHVLSVTPLAG
WPSLSWLGFYPTVEGVLAQAILVVPLVPWLVWRGLVARKVNPA
>Fal1 gi|374308883|YP_005055314.1 iron permease, FTR1 family [Filifactor alocis ATCC 35896]
MKTRKRFFAVISVFLILSCFATSIFAEEKYKDWTDVSNAMEEVLNEAIEIYQKGGETASEDAYNQIDIAY
FKYYEKLGFEKIVMGTISGKRGTDVENQFYLSKKAARMGVEPAEFQKDVEKLIEMLHEDAKTLDSMRGES
DGGEASGWGTFVSVFVLTMREGLEAILVVAAIAAYLVKTNNQKYLKSVYGGAVFGVVFSIILAVIFNVIA
TKLGDAQSGIQQEIFEGIAMFVAVAVLFYVSNWMLSKSEVEVWNQYIQDKVDTSLTKGNMWALAFSSFIA
VAREGAELIIFFQGMRSNIANNPSFMWGGLAVSVVVLAVIYFAITKLSIRLKLKPFFTFTSALMFIMCIS
FTGKGVYELQEAGVIGRTVIKGMNGFTLDLLGIYDRLETLLPQLILIVITVITVAIQLKRDRKIKAELEQ
QAQKK
>Asu1 gi|152979321|YP_001344950.1 iron permease FTR1 [Actinobacillus succinogenes 130Z]
MRYLQFIFILFCSLFSHPLLAADYQALADDIKARLDKTAQLYQQHQTAEAKTEVQSAYFEVFENLEGPIR
INFSAQKSYQMEAAFGEIRKMITENKPQAEIQARIDWLKSELDAVLPSLAEGHQLNAEGQHAAYDNQDIL
PYWQQSFRIIDDLLAQAIEAYQENKFADAKKFMQQAQYDGFKNSEMEMSIRHNRGASISANINQQFYDLI
RLTEQPDQINALGYQSTQLLQTIEEQLPDLPATRDSQIQQAEQRTVEDQQDSQDWSKVTAEINNRIQQAI
QTYRDGESKKAILSVQDTYFDVFEATGMENKIGSRDSNFKTRLEAYFTRMVSLMKANEPVKKLQTQADSL
SQDLAQAVTTLQGENQSDWAMFLYSLLIITREGLEALLIVAAIVAYLVKNKHEDKLPTIRNSVYVALAAS
VVTAYLFQMIFENSGQNRELLEGFTMIIAVFMLFSMSYWLLSKVEAQNWKRYLEGKLSTALTTGSLIGLW
LTSFLAVYREGAETVLFYYALAGDAQSAVSYFYLFAGFAVGVVILAICYFIMRYSVVKLPLKPFFMFTGG
FMYLMAFVFAGKSVLELIEGKLFEPTLVNHVPEIGWLGIYPYVETLIPQGLLILAAVFALFYMKIQARKD
IENKDIENEVQ
>Din1 gi|494130090|WP_007069857.1 putative membrane protein [Dialister invisus]
MKKRTMKFLYSIAAALFLLLTAALPAEAAQNWMQVYAHVEQMINKGVEQYNNGDLEGAKKIINDSYYGVY
ENDGLEKAIRTTISSKNANLTEYQYSELKKAIRENRGKDAVRGEADKLLSMMKNDIESLDSKGAGGGRWT
SFWPAFLIMLREGMEAILVLVAIMAYLAKSGNKKYLGTVYNYSIAAVAASFITAYIFSVILGKFTGGASR
EAIEGVTALIAVAVLLSVGFWMGGKAKGDEWKKYIESMMKTTITTGKARALGLAAFLAVYREGAEVILFY
QALFNGASGDTDMIWFGFGTGCAVLAVIFAVIRLGLFRIPLRPFFIITSILMYLMAVSFAGGGISSLQEA
QLVPQTVITASWFPNIDWLGLYPTYESVGLQLALLIAAGITLIVRGRKRA
>Ssp3 gi|497810672|WP_010124856.1 iron permease [Sphingomonas sp. KC8]
MDRNCSRRLSLGSVRGGGSLRSFIAAFLFLLLACGPVPALASDADVQTTWRLLDYVAVDYSGAVANGRVT
SDAEYAEMTEFAGQVETRLKALPANKAKSDLLRQAAELRTAIGAKQAPVDVSTRAHALANALLAAYPVPL
APSSPPDLARGAKLYVENCAACHGPAGDGKGPNAVGLDPPPIAFTDAARANQRSLFGLYQVITQGLEGTA
MTSFETLSNDDRWALAFYTGSLAYPPAEAQTGEGLWQGDASLRARLPNMAALAGTTPDVLATDIGRDKAQ
AVSAYLRRHPEALIAKPEGSLALARERLDASLKAYAAGDRKAATDLALSAYLDGFEPVEPVLAARDAALM
ARIEGAMGELRSAIGKGRPVPEVKAAIGALDGLFVEAESALAPDKASSSSTFLGAFGVLLREGLEALLIV
IAMIAFLRKTERVEVIRYVHGGWVAALGAGALTWAIATWFIGISGASRELTEGFGSLFAAVILVSVGIWM
HGKSNAEAWQRYIKEKMTHALSRGSAWFLFFLAFVVVYREVFETILFYAALWTQGNGMALLAGAVTAILL
LAVIAWAMLRYSARLPITQFFSWSSILIAILAVVLAGKGIAGLQEAGILGVGPLPGVPRIQMLGLFPTVQ
TVFAQIAALAILGVGFWMNGRSARKPAADRA
>Rru1 gi|83594141|YP_427893.1 iron permease FTR1 [Rhodospirillum rubrum ATCC 11170]
MFMDNRAVGVWGLGVLKGVSLWTARVAVVVFVWAAGLGPALADPDYKGMVDRIDAFLSGAAESYRAGDAE
TAKTNVQRAYFEVFENLEGPIRVNISAKASYALEAEFGAIRKLVMAGAPPEEVAARTTAQIAAIRAVVPV
LEAGFKIKAHPAAGAEDEAAPNPTPALPQTIEPYWQRAVEAIGTDLYAAASALEAGKPDEAKALITRAQF
SGYKNSLLETAVRRTLSQRQDIAFNAEFQRILGLVDAGKPPRMIRASADVLVEELTALLPGLPLVGIAKD
QAAPAAEPEADWAQVARDVATRIDGAIAMAGEGKTGAAAGSIQDTYFDVFEASGMESRIGARDTAFKARL
EAHFSKIAALINQGADQATLKAAAEAMAVDMKKAIEMLGGGSSSPTALFFYALLIILREGVEAMLIVTAI
LTYLVKTGNRDRQGTIVNSVLVALACSVVTAVLLKLVFRASAASQEVLEGATMLVAAVILFTMSYWLVSK
AEAQKWMAYIKGKVEGSLSSGSLKALWFTSFLAVYREGAETVLFYQALTLDADTTGLFAIAGGFAVGCVG
LGVIYLVMRAGAMKLAIRPFFMITGGLLYAMAFIFAGKGIMELVEGKIIEPTLVSWAPDLPMIGMFPYVE
SLVPQIALVVAAVIGLLVATRRRGPSPATP
>Cur1 gi|514214745|EPH10436.1 FTR1 family protein [Campylobacter ureolyticus ACS-301-V-Sch3b]
MRIILTIFTLIISLCFARVDDYFKETEIIKGLINQSVEVYENGDNLKAKKLVEDAYFQHFENMEGTIGRN
IGRKAISMERKFTNLRRYYKDSADINKIKALIDGLYFDLDEVTPIIQNGFRLKAEASDLSYDKEAAIKSS
IEANAKREAQADDIFAMLLGESNNSNNELDKDEIKNENIQIATQNTSEKTSNLNEDSITTPASNDEVVAN
LQAASALNPKLQSLHDEFSLKLDEAAIAFRNKNLLETKSLINKALFDDYRNTKLEIAISNFTKPKTDQQI
QQALRNVIRSLDDENLTEHDIREKFENIKDTLFDAMLLIPEEKIADIKVSGFNEDELKNKDYSKVADDIK
LATDNILKNYDKMPKEALIDELQSTYLDIFEASGMENKIGAVDSTLKLNIESLFTHGVALIKSGADKKEL
KENFDKLNTLLVGSLDKVSNTSPLFLFLAAFGILLREGLEALIIVVAIVSYLIQSGNKNRLNIAYSALFT
GVFLSFVTAFLIYYFFRAYAGQFRELLEGITFLIAVVLLIYVGFWMLHKARDKKWANALKTGAMDAISKN
SAKTLWITVFLAVFREGAETVLFYQALLFDASTSADFSAIFAGLGVAMIVLIALYFLLKAGAVRIPIKLF
FKVTSYVIFYMCFVFTGKGIAELVEGKIITPTLITQEFKPITWLGVYPYYETLIPQFLVLIILIIGILIT
NKLQKKEKTK
>Pel1 gi|498186427|WP_010500583.1 iron permease [Paenibacillus elgii]
MHKPFFALLGLVLAFSLLFHPPAAHASSEGVEHMTKAVAVISQALDAAKQDQAKAKALYDQFHDQWMDVE
DTVKADSKAAYKDIESQMGQVDYAFLVSQPKDVVSALQQLRQVLERYVHGQYAEGTDSKESNITLPGFIT
LLKQTKENVAKHDQTGALQGIGGVRESWLSIEGYVVAQSASVYSDSERDMVVIQAMITKQQYDSAEKRID
DMIAYLSPLADKTTYTVWDAAMIPIREGLEALLVVGALLAFVKKSKSAKGSRWIWSGVLAGLALSGILAV
VVKFVFSSGAFGTNNFLIAGWTGIFAAVMLLYMSYWLHSKSNVKQWNNYIRAKTETALSTGNVFSLAVLS
FLAIFREGTETVLFLIGMVNQISLQQLLLGIVLGIGILAVLAFLMLYVGMKLPIRPFFLVSSLIVFYLCL
KFTGLGIHSLQLAGTLGTSNSSLLPSLDFLGMFPSWESTVPQFMIAFVALAFLIGSRISKRSAKLTS
>Axy1 gi|311109786|YP_003982638.1 iron permease FTR1 family protein 2 [Achromobacter xylosoxidans A8]
MKRLLLILWVGLCFMGSATAQTPPAGADEGPRQLWQLLDYVAVDYGGAVDKGAIVRESEYAEMRDFTANA
VTQARGLPAHASKDAVVTAATKLQEAVSSKADGAEVARLAHEAEALLVAAYPIPVAPKALPDLKRGAALF
QAQCASCHGTAGAGDGPLAAKLEPPPIAFTDRERARSRSLMALYQVVSQGVTGTAMPSFAALSDEDRWAL
AFFAGTLSHDAGMRERGEQLWKHDAAARKEFADLAAVTTGTEAAAAGRIGSEAARDLTAFVRSRPEVASA
AGNAGGLTLSRTRLGESLAAIRKGDKPAATRLALSAYLDGFEPLEPSLGARNKALLTEVESGMLAYRSAI
NNGTLAQAEAAAQKLDYLFAEVEKELGGESADPLTTFLGSLTILLREGLEALLIVVGMVAFLKKANRPDV
LRYVHGGWIVALAAGGLTWAVATYFVNISGASREVTEGLSSLFAALVLLSVGLWMHQKSAAGRWQAYLKE
KLSSAMSKRSAWALFGLSFIAVYREVFETVLFYSALSADGNGNALLGGFGLGVGLLAVLAWVMLRTSARM
PIGKFFSISSILVAVLAVVLAGKGVAGLQEAGWLGASPIMAPRIELLGMYPSAETVVAQIIVLLIAVSGF
ALNAYRGRRLQPA
>Sgo1 gi|157149693|YP_001450450.1 FTR1 family iron permease [Streptococcus gordonii str. Challis substr. CH1]
MVKNYLNKLLIILAIAFLFFAKPVFAEEAFSQLFVKVTDATRAVEQGNQAKAKQLVAEIKEGFEQLENHD
SPAGKEVSKALTINEVTKENLTKISSELLKFDKEQHPVDLNAEKEKLVSRLESRFADLQAAISAKNLEQT
RSAYKKMNSTWTVNEGVVRDNSTAHYGKIETAISFLRSAIETEPVDFSSVQSSFDDLKTAIDSFVKGEEV
ATTEGNLTLKDGIQLLEKALDEFKAVKTQEASSNIKKFITIWPSIEGDVSTRNATLYTRVESETPVIMVK
GNEKKYQDQLQALINDLSQIDTSASYNFFDAMLILLREGVEALLIVMALVTTLKAAKMKKGLKWVYTGAV
MGILASLAIAVLLQFLFPAVSSGSNREIIEGAVGIFAVLMMIMVGIWLHSKSSIKKWNDFMESQMKAVTA
TGSFISMFALSFLAVFREGAETILFYAGIYPRIDKAAFFLGIGLALLVLFVLALVMNKASAYFKPHRIFL
ILTWLIYALAFKMLGVSIHALQLTNILPSHLMNGFPSIDWAGIYPSLEVVTCQLIFVVIVLIITWKNRES
SHGS
>Csp4 gi|495698483|WP_008423062.1 high-affinity Fe2+/Pb2+ permease [Clostridium sp. Maddingley MBC34-26]
MRKLFTLLLVVFLMLPMFAIKVLAADAKADLSKSNEFIEKSLEAVKADDFSKGKDFYEEYNEAWIELEDG
VKEQSKQAYGDIEGKMGMVKFLFSQDPMQKYKIISALEELEKTNKAFIEGKNNSQETKTKGEPTTIKDLV
ALLEKAKSQIESGNDNEAVKTMDTFSSSWLDVEGVVLTKSKTVYDDAERDMVSAKAYLTVDPIQKDKAVK
VIDRMHGYLSLLDGNTSYGIIDVITIILREGLEALLVVIALLGFLKKSDQEDKKNWIYGGVVIGSIVSIV
LAVLVKLLFTSGTFGNNNFLISGWTGVFAAVMLIYVSYWLHSKSEVSSRNHSIQDKSYKSLANGSLFSLG
FLAFLAVFREGTEVVLFYIGMASSIKLTDLFLGIALGFAILIIIAVLMLKIGLRIPMKPFFLVSSLLVFY
LGLKFTGMGINGLQLAGVLSATSSDSLPTISALAVYPTWQGVIPQAVLVVIAILVTLHKKLKQKKI
>Mti1 gi|491917619|WP_005670937.1 FTR1 family protein [Massilia timonae]
MTYPVWHRLIAFVMFCCCVIGTTHANPTSSEAEVRQLWQLLDYVAVDYAGAVQNGAIVSELEYGEMQEFS
TRAQNQVKALPPHPLHAELAAATIKLKQAVERKESPQQVAQLAREANRLLLQAYPFPVAPRALPDLARGA
ALYQAQCASCHGAAGAGDGALAAKLEPKPIAFTDEERARSRSLMALYQVISQGVEGTSMPAFAGLSEHDR
WSLAFYVGRLAFKDTDIAAGESAFAQSSSASATIPDMNTLVTATEEELAKASSSSTARSVLAYARTHPGV
VLEQQERKGIVLARKLLQDSLDTLKNNQRSKATELALSAYLDGFEPLEARLDATDRQLLVDVERTMQLYR
GAVAQGNVLRATEYAAQLDAYFVRVEELTGANKTDATTVFVGALTILLREGVEALLIVIAMVAFLRKAER
PQALHYVHAGWISALAAGALTWVVATYVVSISGASREVTEGLSSLFAAAVLLSVGLWMHQKGQAGQWQAY
LKQHLTAAMEKRSAWALFALAFIAVYREVFETVLFYSALAADGNGTALLAGFVTGLVLLSVIAVIFLRTS
ARMPIGKFFSFSSVLVAALAVVLVGKGIAGLQEAGWLTATPVTGPRMPVLGLYPTIETYAAQLALLLAAG
LGFGFNLMKVRK
>Psp4 gi|497357097|WP_009671310.1 iron permease [Paenibacillus sp. HGH0039]
MATPFFKRKKRSLSLAASRSVFKIGLAALLLLISVTAAGTGYSPVLAAGDSKASGADGMLPVVGGALVEA
GQGSWTKAAEHLAEADKLWQAEAAKSTAAAANVNSALAHAKKTVAEGDKDPKAATAALSELAKAVNKYAK
EGRQDAKTGQSGQDTAASLLPVMTKLAASIQSGDLTQAYNDYKTLNNGWLKVEQAIRSDNFTVYSGMETQ
MSMIRVALQAEPTQPEQAAGETAALIQLVNDYTAGKIVSKAPEPADMSVAELIGILDQASSDIAAGHHTE
AAGQMQAFIQKWPSAEGQVRIRSAAVYTQIENQMTEASRYLMSVPPAGDKAKEVIAAMREQLQPMTGEKR
YTAVDAGLILLREGLEAILVISALLAYLKRTGNGDKRRWIWSGVGSGLLLSAAMAFLLSYMISQAASGST
REFIEGGTGLLSVVLMLTVGNWLHAKSNVKAWNSYIDRQMGSALAGGSLWSLFAVSLLAILREGAETTIF
YVGMAPSIAPSQLFLGIGVTLLLLIGIGFAIIRLSAKLPIRPFFMTASALIYYLVFRFLGESIHSLQVAS
VVPAHSASGLPSVGWLGIYPTWETLLPQLALLAYIAAKLLRSRSGKASSEPALTER
>Psp5 gi|494618058|WP_007376292.1 high-affinity iron transporter [Pseudoalteromonas sp. Bsw20308]
MAMASFNVSASPNEQTKIKQIAQLAEYVGVDYVAAVGNGEILDPDEYQEMTEFSHVIIEQAGQLSSQTNE
FDTVKAQAKALHTAIANKASVVDVRAASSALRESLLTFMPQLSLPTSLLSVEQTKALFAANCSMCHGPNG
QGDGPLAKNLSPEPTNFTDEERATNRSLMGLFDAVSNGIDDTPMVAFTQFNEQQRWSLAFYVGSLAFKDV
QKPQTVEQNITASQIVNLNPAQLSAGQSEAQAHYVKWLRGNPEQLFSANKNPITVTRTQLLAAQAAHAKG
NYSQASDLAISAYLDGFELVENNLNAYDETLRKNIEVRLMNLRQTFKNEKDTAVVAEKVSAALTQLAKAD
SMLNETKLTDGALLSASLVILLREGLEALLVIIALMTVLIKTKRKDALKYVHIGWITALIAGGLTWAAAQ
TLIEISGASREVMEGVGALFAAVILLYVGVWMHSKTSAQQWQKYIKDNIDKRLESGTLWGLAGLSFIAVY
REVFETVLFYQSLLTQSSPAQYSSIASGFAIAIAILAIITWVLIKYSIKLPVAKFFAITTYLLFALSFVL
MGKAVIALQEADIIGIASLPMSFDIAWLGIKSTWQGIVAQVCVFAIFSFYLLKSKSQN
>Sma3 gi|386718534|YP_006184860.1 High-affinity iron permease [Stenotrophomonas maltophilia D457]
MAWLSFPAFATAPSAVNPRQTWQLLDYVAVDYGTAVKSGSVASEAEYAEMREFAGAVRTQLAALPSTPGQ
AGLIAQADQLVTAVESKSDAKHVADLAHRLADGLLANYPVGAVPATPPDPARGAQLYAAQCTACHGPAGH
GDGPAAASLDPPPIAFTDATRAAQRSPFALYEAISQGIQGTAMTGFSSLPEADRWALAFYVGSLSHSPQM
RAEGEALWRDAPAWHQRLPTLEALTRTSEADLIAAGSQDAQARAIIAYLRGQPQAVQTAASGVAAVQSLA
LARQRMAESLRAYQAGDAGQAKTAALSAYLDGVEPVEPTLAARDNALMRGLETTMARYRDAIGRRVPASD
ATAQATEVSALFDRAEAVLRDAHTDRTTAFLGSFTILLREGIEALLIVIGMIAFLRKAERREVLPAVHAG
WVGALLAGVATWAIATHLVDVSGANREVTEGVSALFAAVVLLSVGIWMHQKSLAGRWQQYLHAKVSAALT
RRSAVFLFMLAFVAVYREVFETILFFIAMWNQKNSTAILGGLVAGSVVLAGVAYWMLRMSKRLPIGQFFS
ISSILIAVLAVVLVGKGIAALQEAGWVGQALVAAPRIDWLGVYPSWQSLLAQLAVAVIAIGSFYYNARNS
RVPPQAVKGDRAQ
>Bbo1 gi|489482966|WP_003387946.1 hypothetical protein [Brevibacillus borstelensis]
MRLEVGFLKRTISILLLCFLLVLPASSFAAPESGAAKQSDQLISLVSDALISAGDKNLDQVKDAISKLKT
LWAETAAEEAEGASSPGTSSNSTPGTSTDSPDAPAPIAGEAKSNGPEAKAVTEAIAAIEQELSQANPDTD
AVYASVSALAKAIDTYVSSLDGESKQEKAHESIKKILPLIQNSLTAIQSEKWEEAKSSYQSFVNGWYKAE
SLIRQEDGKFYGKIEVKITGVRIALNTEPPDKAKAVQKVQELIFVLDDYLAGKSAAASGDTGAMGEIHSI
SDLIQLLNAVQTDVQNGRATDAADKMDQFIVAWPTVEGVVLTKSQDAYNRIESRMVSIPSLLLSQPPKLE
QADALLNELRDELAPYSQSASYSAWDAGVILFREGLEAILVIAALLTFLNRTGNADKRKWIWSGAGAGVV
VSGVFALVLTVFLSHLSTGNSRELIEGVTGLIAVVFMVTIGAWLHSKSNLRAWNQFVEKSIGASVAKGAL
WSLALTSFLAVMREGAETIIFYIGMAPSIQMSDLLFGIGVALVLLAVIGYALIKMSSRIPIRSFFLVASL
LLYYLAFKFIGVSIHALQISGKLSAHMSDLLIDAPSFGLYSSWEGTIPQLIVLLVIVWNIIRVERKNLKA
RAAVS
>Ssp4 gi|446455532|WP_000533387.1 OFeT family oxidase-dependent iron (Fe2+) transporter [Streptococcus sp. SK140]
MGRNYWNPKSIILLFACFFLLIFPVEAKENLSPYFVKITDATKAVKEGKQDQARKLIDEMTKDFEKVDNS
DSEAGRKVQEKLALTGDITEDQLTQISLAILTFEKEQNPVDLDAEKEKLVSRLEPRFQALDKAITSQDLE
AVREAYKKMNSTWTINEAVVRDHSTAHYGQVETAISFLRSSIETEPTNFDYIQASFDDLKKAISNFVEGT
EIATTSSNLTLKDGIELLKKALTQFQAGQDSDAAATMKEFITIWPTIEGSVSTTNPSLYTKVESESPVIM
VKGKEREYQEKLSSLIAELSQIDTSASYNAFDAMLILLREGVEALLIVMALVTTLKAAKMRKGLKWVYGG
AFAGIVASLLIAYILQIAFPAVTSGTNREIIEGAVGIFAVIMMILIGIWLHSKSSVKKWNAFMESRMQTV
TKTGSFLSMFALSFLAVFREGAETILFYVGILPRISSFDFVLGISLALLVLIVIAFVMNKASQFFLPHKV
FFILTWMIYALAFKMTGVSIHALQLTNMIPNHLISGIPSIDILGIYPSWEGLAGQTIFILVVFLITIRQG
EK
>Bme1 gi|490571536|WP_004436556.1 hypothetical protein [Bacillus methanolicus]
MYKKICLLAFVFLFTMGFYLNNAMASVNLDDLYIEIGDAIMKTKEADWDSVQANLDKFTQQWNEVKAADS
KKAAAVDKNLNIVKNALMESEKDAAKISESLSALSKALVSYQEEQNPTDPQKEKEKLKQLFPTIDELEKM
IQNNQLSEASAKYPQLLSAWTANEVIVRNESVVLYGEIETQLSLLRISLTQNPPDREKALRSLEELRTSV
DNFIRGKSVKKSAGNDYTLGDVTGLLEKSVQALKVNKPSKAAEYLNEILIIWPAVEGEVRTKDHSLYNRM
ENKIPTAISLLESDNKDVEKAQAIITELSKSLHLLSAKTSYSYIDALFILLREGFEALLIIAGLLAFLKK
TNHADKQGWIWGGVFSGIIASAVLAVVMNVFFSKITAAESREYIEGIIGIVAVVMMLTVGAWLHKKTNIA
HWNQYIKNHLGKALAKGSLLSMAMLSFLSIFREGAETIIFYAGMAPSMDFSQLILGIGIAFIILVVLGIV
IIRYSTAIPIRPFFMVATILIYVLSFKMLGVSIHALQVANTLPTHSLTNVPYVELIGLYPTMETLVPQIL
LILMIIGTTFYLNKTAAGEQAAASN
>Csp5 gi|496355470|WP_009064646.1 iron permease [Clostridium sp. MSTE9]
MRKIFAVITLMLVLVSSFSIAASAATTHETWNDVVDEMESVLDESYDLYVSGEAKAAKEKVDVAYYSYYE
KLGFEKTVMAHISGNRAATVEYQFSFAKKAINAGSTNEEVKASLDELTRLLREDADQLDGKKESALGVFL
ASLLIITREGFEAIIIVGAIIAYLVKSGNKEKTGAVYWGSVIALGASVIMAFILNSLSGASGANQEITEG
LTMLLAVVVLFYVSNWMVSKSESAAWTSYIEGKVQSSITRGSVFSLAFAAFLAVFREGAETILFYQALLA
GTKTYLNMVWLGLGVGCVALVIIYLLIRFMSIKLPLKPFFLGTSILLFVMSISFVGSGVKELQEGNLVGV
TPVSGITSVDILGIYPTLETLIPQAVLLALTIVTFVVQIRKTRKMRAMRMAAGEGSAAPQSDHPSE
>Oba1 gi|494605903|WP_007364151.1 iron permease [Opitutaceae bacterium TAV1]
MVATIHSITAATSSEETAIAQPACCRLDALRVCLLALIGGLLAGLFSPVPLAAATGAEADSAYKRHIDDI
KGRLDKTAAFYADGKIPEAREAVQMAYFEVFENLEGPIRINISAKKSAELEATFGQIRKMIGDGRPAADV
NARIDWLRKELDAALPVLAGGHRLVAEGQHGGHENDAIAPYWKIQLRVIDDRLAEAVSAYEKGNYALARE
KTLQAQFDGFKNSELEIAVRRHRSTKQASAINLQFSALMGLAARPAPPPISEFGYEVTTLLQDIADLLPE
LPLVREEHNLNPDGTPAASSAAMAADTAPDRDWKAVSVQINDAVTAAIARYASGDPADTKAAMMAVQDAY
FDLFEATGMENKVGARDASFKTIIEGHFTRIVSLMKAGQPVASLHEQAALLAADLDRAAAALGKAGSSSW
DTFLFSLLIIVREGLEALLIVAAIVAYLIKNNHRDKLGLIRNSVFVALGASVLTAILFQWIFANSGASRE
LLEGFTMIVAVVVLFFMSYWLLSKTEAKNWKNYLEGKLSASLGKGSLFGLWFASFLAVYREGAETVLFYF
ALHSDAGGTASGNLAILSGFVLGSLLLVVAYIVMRFSVVKLPLKPFFLFTGSFLYLMAFVFAGKAVLELI
EGKLFLPTLVPGVPTISWLGIYPYRETLAPQALLIVAALFALWVMRRQPSVDAPAAPVAARR
>Bbr1 gi|226315324|YP_002775220.1 hypothetical protein BBR47_57390 [Brevibacillus brevis NBRC 100599]
MLLWTSALSAAVAAPLVPEQLKQMIALSSDALISSGDNNWEEAAKAISGMKSVWEGNSEETSADAQALTQ
AIAEAEKALAQAKANPDTAKAAISTLAKATDRYVSSKEEGGQPKERAHKQIAALLPLLQNSMTAITEGDL
TKAKQSYNSFVAGWYKAEGLVRTENAAVYGEMEIKISGARIALNTEPPDPKKSAEKVQALITTVDNYLSG
KAVKQDAASPSSEQPTISSLLALLASVETDIANHDANAASDKMETFITSWPSVEGVVMTKSPATYSSIEA
KMVAVPTLILSNPPQWEKASANLAEMKTELAPFATASSYTAWDAGLILFREGLEAILIIVSLLTVLNKSG
NADKRKWIWSGSIAGIVVSAILAVILSVVFSNLSTGNSRETIEGVTGLVAVFFMVTIGAWLHKKSNLQAW
NQFVEKSIGSSLATGALWSLSFTAFLAVAREGAETIIFYMGMAATISMTDLMIGILSALVVLAVIGFVII
KLSARIPVRPFFFVASLLLYYMAFKFVGVSIHALQVTGSLSAHSSDYLLYAPTLGIYASWETTIPQLIVL
VIVLFNLFLYSRKKAATPIPRVN
>Psp6 gi|514207464|EPH03267.1 FTR1 family protein [Propionibacterium sp. oral taxon 192 str. F0372]
MAMPHSPVAARTFEGTGWPQRLLAALAVVVALVVILPTTSAQAQGKWTDTATELISQLGTARSTYSDGDA
EGAAQQVREVRARYTSSGLQAALSAKSGSAASDIDLDFAMLIKSIKESDDEAVNSKIDELGKLLENAGHE
LDGGATSLSDLQVSPGKWGQIASTMNDLLTKAMDAYKSGDAEGGKKLVNSAYYDHYETTGFEKVTMSRVS
GGRVATVELQFSLVKQAMTEGNDDRVTSLTEELQVMLIQDANNLDGFDPSTGETSEETGSVALFLSSLLV
ILREGLEAILVVSAVIAFLVKAGHGARTRVVWLGVSLALLLSVALALVFRLVADAAGANQELLEGITALI
AVAMLVWVSNWMLGKSSQAAWDKYLKDKTADSLSRGSLVSLAFVSFLAVLREGAETILFYQPILAMADNR
TGMVWAGLVVGAVILIGVYIGIRFFALRIPLRPFFIVTSLLLAAMAVMFTGSGIKELQEADVVSSTPIAG
LPTIDLLSIYPRVENLIAQGVVLLVICALFWLGHRRMVATTDDEQ
>Pfe1 gi|495232086|WP_007956857.1 iron permease FTR1 [Pelosinus fermentans]
MRKWLLVVIMAFIVVSQGMVFAAPKWDAVVEKIEKTLDQSLTVYKSGDTAGAKKIVNDAYYGMYEKDGLE
KAVNSTVSAKRANLTEYKFSTIKKLMTNQAPEADVKKQIKEIIGMMREDVAQMDGGGKQSSSMATFWPAF
LIMVREGAEAILVIGAIIAYLIKSGNGEKTQVIYNYSGAAIVASFLTAILFRSVINLSGASQEIMEGTTM
LIAVFVLLSVGHWMKSKSDEKSWGNYIEGKVQNSLTKNNTFSLGIAAFLAVYREGAEVVLFYQALFNDAG
DDMQMIWLGFGAGCLALVVIFAVVRYGSLKLPLKPFFQGTSILMFILAISFAGGGVKELQEGGLVGVTLL
EGMPMFDVLGIYPTVETLLPQFFLVLMVLGNSIYQKKKKIREAVS
>Har2 gi|134094762|YP_001099837.1 cytochrome c, class I:iron permease FTR1 [Herminiimonas arsenicoxydans]
MFAFQKFGIAISFLLFSTLSTQGAIAQDAATQDKAKQVWQVLDYLAVDYGAAVQGGLVVSKNEYAEMQEF
SENAEKQLASLPKTAASSDLLLKAGKLRKLIANKASADEVASLSRALATQVLQIYPVPLSPSKAPDLGRG
SALYQANCASCHGAQGHGDGPLAAQLNPPPIALSGHDRAKERSVFSLQQIISHGVAGTSMPSFAQLSEDD
RWAIAFFASTLSYSDADRKTGKAAWASDAAIRGVLPNLSALTQVSEKALSKQLPSTAGPVLAYLRSEPNI
VIASDEDSLALAKTKLSESIRALESGDKGNASRLALSAYLDGFEIAEPALAAKNKQLFDDLEKGMGAFRA
IVNRGQIDEAKAAEQNLQGLLSQAQDALVNATDDPLATFLGAFAILLREGLEALLVVVAMVAFLKKADRR
DVLKYVHAGWVTALAGGGVTWAIATYLVDFSGASREMTEGFSAIFAAVVLLAVGIWMHQKSMAGRWQAYV
KEKLSSALNRRSALMLFVLSFVTVYREVFETVLFYAALWTGANGGYMLLGMGAGIVILAIVAVILLRTSA
RLPISQFFAASSALVAILAFVMVGKGVAALQKVGVFEITPIAFPQIDLLGIYPTMQTVVSQLFILTVIIA
SVIYNVRSAKK
>Cpa1 gi|488770075|YP_007939869.1 high-affinity Fe2+/Pb2+ permease [Clostridium pasteurianum BC1]
MKKIITLLTVLLILFIMPVTAFAADVSKSLVEANKLVNKAQELVQAGDIDKGKAEYDAYNKAWLELEDGV
KSQSKLAYGDIEEKMGMVQFLFSQNPVQKDKVVEALVDLKGTNEKFINGKYENQISNKNDKNVTVKDLLN
ILGKAKEQIKNGDNGAALQSMNEFSSSWLDVEGVILTKSQKIYSDAEKDMVTAKAYLSMKPAQTFKAEMV
IDRMYNYLSTVEGKNSYGIMDVITIILREGIEALLVVIALLGFIKKSGHEDKKGWIFGGVGVGLIVSIIL
AIIIKVLFTSGTFGNNNFLIAGWTGVFAAVMLIYVSYWLHSKSSAKQWNDYIKNKSTQAIATGSLFSLGL
LAFLAVFREGTETVLFYIGMASSISLTTLISGIVLGALILVAIAFLILKVGLKIPMRPFFIVSSLLVFYL
GIKFTGMGINGLQIAGILPTTTNDVLPTIDWLGVYPSLQSLIPQLILIVLAIAMVAWRYIKASSKK
>Yen1 gi|491306418|WP_005164416.1 iron permease [Yersinia enterocolitica]
MRIWHKLFLLCCCWWLSSSLAWATPDYQQWVNDIQSRLDKTSQLYQQQKNDEARTTVQMAYFEVFENLEG
PIRINISAQKSYQMEAAFGEIRRMIGEGMPQAEIDNKINWLKGELTGVLPILTDGHKLTAEQQHATYENS
DIAVYWQQSFKIIDDLLAQAITEYQEGKFDAASQSVQQAHYLGFKNSEMEMSVRGNRSAQQAATINQQFT
ALIDLTRKPDQLTEVAYRVTGLLQTIEDTLPGLPTTREQQQVTADQPVSGQPSDSNTNSDGQANADWTAV
SGKINQAISEAVSQYQSGQTTPAMMAVQDAYFDLFEASGMENKVGSRDAAFKSTLEGHFTRLVSLMKAGQ
PVEQLQTEVAALQKDLASAVEMLGGGDETDWSLFIYSLLIIVREGLEALLIVAAIVAYLVKNNHQDKLPL
IRQSVVVALIASVLTAFVFQWLFANSGQSRELLEGFTMMIAVVMLFSMSYWLLSKTEARQWKAYLEGKFS
KSLSSGSMIGLWLTTFLAVYREGAETVLFYLALMGDASTTSGHLSILAGFGVGCVILLVAYLVMRFTVVK
LPLKPFFMFTGGFMYLMAFVFAGKSVLELIEGKLFEPTLLPGVPEISWLGIYPYLETLIPQGILLIAALV
ALWVMQRRGRAIPAQ
>Sno1 gi|493746343|WP_006695374.1 hypothetical protein [Selenomonas noxia]
MRKLFAFITALLLFLPAIPADAAQTWQQIHDRIGVQMDQVYEIYKTGNAEGAKDAVNDIYYGIYEKDGLE
SAVRSGISSKSANLTEYQFYTLKKVIRAGAPQAEVEAEGAKLLDMIQAEVTTLETKGVESGGWAMFLQAF
LILLREGIEAILVLVGIIAYLGRAGHEKELSTVYNWAIAGIIMSFVTAYLFVEVLDNTTTTGSGREIIEG
CTALFAVLVLLGTSAWMGGKSNAKAWKSYIDKQVKLTLSTGKSRALGAAVFLAVYREGAEVILFYQALFN
NAVGDVDMIWAGFVTACVALALIFFLMQRGALRIPIGPFFKVTSAFMFILAVTFLGGGLKELQEADVIST
SVIEAVPVPSIDLLGLYPTYETIVPQILLILAAVAMVSYKKRSAASEA
>Hef1 gi|494340682|WP_007187083.1 iron permease [Hydrocarboniphaga effusa]
MTRLRSLLALLLLWPLMSLAAGDAQTTWRLLDYIAVDYAGAVDNSGTVIDAAEYAEMSEFSDSVNRQLAA
LVPTPAQPALVQEAQGLKSAIEAKADPGAVATLARGLGAKLLEAYPVPLSPKTAPDLAKGLTQYATLCAG
CHGASGHGDGPLAAGMDPAPVDFTDLGRARERSIFALYQVISQGLEGTAMSSFAHLPDEERWALAFVVGQ
FAFPQDQAAAGAQFWQQATAQEAIPDLSALATTTPAILEARVGAEQAQSVMAYLRRNPGTVLRSTEGSLQ
LVRDRLEQAVAAYRKGDRDAASQAAVSAYLDGFEPVEPILGVKNPELMRALEMAMTELRGRISAGASVDE
IAGRVADLQSRLGAAEQTLKDSSSDAGSAFVGAFTILLREGLEALLIVVAIIAFLRKAGRTEVLPYVHAG
TGAALLAGVATWGAATYLIDISGASRELTEGVAALFAAAVLLFVGIWMHGKSQAGAWQRYVKEKIGAALS
QRSAWFLFLLAFVVVYREVFETILFYVALWSQGAEQAVIAGAVTAIAALAVIAWLMLRYSRKLPIGTFFT
ISAVLMAILAVMLTGKGIAALQEANLLSARLLDLPRFDWIGFYPTLQGLVAQLACASVLMTGFAYNWRRA
AT
>Gan1 gi|332288983|YP_004419835.1 FTR1 family iron permease [Gallibacterium anatis UMN179]
MKIRGVIKYLWLFFSLIFFCSLPATAEQKINLSPLFIQLSDAMSAVKENNTLQAKQDLNAIQEQFIAIEQ
HNSSAGKNVLLSLSDALNNTDIEHLNQLSVALLAFDKEQHPLDIAQQKQRFKKRIVPAFEHWQQVVAENK
LSPDIEQLKQQYRLFNSIWTKNERLVRDVDMAYYGKIETALALLRVAIETEPLDYQRIESNTAKIATQFY
DFVSGKKVEAVTTNYQLNDGINLLREGLQAFEQQDNATAQEKLTIFIEIWPSIEGEVSTRNGSLYSKVES
QVPVILAKGSEAKYQTELKQIITQLAEINPAAGYSALDAMLILLREGLEALLVVMALVSALRVANRPQGY
KWVGGGVIAGLVLSLVAAFALQRLFPSSSSGTNREIIEGAVGIVAVLMILTIGSWLHSKSSLNAWQAYIK
KHMNKALTTGSFISLFALSFLSVFREGAETILFYVGILPNISTESFALGVGIAVILLAILAVVILKSSVK
LPVPTMFKILTWVLYILGFKILGVSVHALQLTAVLPTTIIDILPNIEWLGFYATLQTIIAQLVYIALILL
LQRWLKRQNA
>Pmu2 gi|504461977|WP_014649079.1 iron permease [Paenibacillus mucilaginosus]
MAALLLMPVSPLLAAEADGTAAGRSQQLIALASDALIGAGDRDWPAVSAAVGKLKAEWTALSLAASAESK
LVDEAFEAADRELGKPQKDDKAAYQAVSALVKAVDGYVSAGSGGAAMEKAHKQVQTTLVPLLQKSLAAVK
AGNTAQAKAAYTSFVGGWGKAESAIRQDNPKLYGSMEVKISGVRIALNTEPMDTAKAEGKLPELIGSLEA
YASGSRDASAEVTPADETLGSIGDLIALLDTVAADVQRQRSTEAASGMDRFISAWPTLEGAVSTRSPEAY
NRVETKMVEVPTLLLSTPPQWEQAAAALGALRSELEPYAEASSYTAWDAGVIIFREGLEAILIISALVAF
LNRSGNRDKRVWIWSGAAAGLVFSVVMALVLTLMLSRLTAGGSRELIEGITGLIAVIFMVSIGAWLHSKS
NLKSWNRFVEHSIGSSLAKGTLWSLFFTSFLSVMREGAETLIFYMGMASSIAAGDMLLGIGTALVLLAVI
GFVIIRMSGRIPVRPFFLAASFLLYYLAFKFVGVSLHALQVTGHLSAHTSDGLVNLSWLGMYNSWETTLP
QLGMLAVIVWNAVRTERRAGENSAQRAA
>Mth1 gi|495565452|WP_008290031.1 iron permease [Methylophaga thiooxydans]
MTLSFLISFSAHANEAQSDTRQLMQIAEYINVDYREAIKNGEIISQGEYDEMLEFSALAVEKTQNLDGGN
AAVEAALKLQTAIKNKQEPADIEPITVELRHLLMDIAPAVTLKKSLLPATQTHALFQQNCIACHGAKGQG
DGPLAASLEPTPTDFTDKARAHSRSLVGLYDAITNGIDGTAMAAFSQLNDQQRWSLAFYAGSLAFTESEQ
VSQTPTGMTMQDFVSHSPTTLNKQFPAINLASIEQLRANPSPLFAAADPLAMAKQQLEASHKAYLADEFK
QAQALAVSAYLDGFELAENALDAYDTQLRKDIEASMMQFRQLTSQANQETALAETLEQADAQLTQAQNML
SADTLSESTLFTASFIILLREGLEALLVVLALVTVLVKTERRDAVKFVHTGWILAIAAGFGTWWVAQHLV
SISGASREIMEGVAALLAAVVLFYVGFWMHSKTNASNWQAYIRDNIHRHLSTGTLWGIAALAFIAVYREV
FETVLFYQALLTQSLPSQFMSVGTGFIAGIVVLAIIAYLMVKFSLRLPIRKFFLFTSYLMLALSFVLIGK
AVAALQEAALVSMSPMPINLDIAWLGVHPTWEGVLAQLLVVLVSLILLLGLPSFSQNKTA
>Gpo1 gi|494164348|WP_007104082.1 high-affinity iron transporter [Glaciecola polaris]
MTFSPPYLQCLLSSLTMRQSPSGSKVLVLALLLMMSTFFSASISAQQQGKIDVVKESRQILQMAEYIGVD
YSEAVVNGEVASEDEFAEMQQFASLILQKGTALRDANEASFDLSQTSVIANAQALQRAILAKSSMDEIQG
LTQQIRQQLLAMSPALQLPAQLLPQSQVDTLFATNCAACHGPAGEGNGPLAKSFSPQPTNFTDKERALNR
SLLGLYDAISAGLNDTAMRAFTELNDQQRWSLAFYAGSLAFAQTSDKTHVNDVQPNMTLQSWINNNPVQI
AGQHEDLTLTQVEQWRGMPEVFFSQSDSPIATAKTNLIAAVKAYQEGNLAQAQTLAVSAYLDGFELIENN
LDARDSALRKSVERQLLSFRNVLSVASNEQQVTTELQQILGQLEQVDNTLTGQVLSNNAMFSASLIILLR
EGLEALLIVLALITVLMKTQRYDAIRYVHLGWVSALIAGGLTWWAAENLINISGASRELMEGGAALLAAG
ILFYVGYWMHSKTQASVWQEYIQNNVERHLSTGTLWGLTGLAFISVYREVFETILFYQSLLTQAVGDGSQ
VSYVWYGLLAAVAALSLITWLMLKYSVKLPIGRFFALSSYFMLILAFVLAGKGISALQEAAVVGIAPFPM
DVSVSWLGISATWQGLLTQGVIVLLFMVMAIRKEKTPSTAI
>Ahy1 gi|491446115|WP_005303902.1 iron permease [Aeromonas hydrophila]
MTCRATYRWLMTLLLATCALIGGPSYAADTTELKAKQIWQLLDYVAVDYGGAVANGAVLKASEYAEMQEF
SATAERQLGELPDQTDKGRLLQQATALRAAVAAKADPASVAKLAHALSSAVQKAYPFPVAPTAMPVLAKG
GQLFQAQCAACHGQQGRGDGPLAASLNPKPTALADHMRARERSLFALHQIISNGVQGTAMQGFGALSDED
RWALAFFVGTLPYTQSDKDEGAKLWQANAQVRQTLASLDVLTQTSEHVLADRLDEPSARALTAYLRANPS
ALNISSPKGTAIAKAKLSESVTALLADDRAGATKLALSAYLDGFEPVEPALATRNRPLFEKIEAAMVSYR
ALIANGSPADVQTAELHLRGLLDEADKVLAPSDDDAVAAFIGALTILLREGLEALLVVVAMLAFLKKAER
KDVLIYVHAGWASALAAGGITWAVATYLVGVSGASRELTEGFSSLFAAVVLLGVGMWMHQKSVAGRWQVY
LKEKLSSALNKRTAWFLFSLAFVAVYREVFETVLFYAALWTEGNGWPLLAGLGTGMGILALLAVVLLRTS
ARLPIGQFFAASSLLVAILAVVLAGKGIAGLQEAGLLHTSPISIPRIDLLGIYPSWQTLSAQFAVLFIIV
VVFTINSRSSRQMAVQKS
>Gsa1 gi|493407587|WP_006363609.1 iron permease [Gemella sanguinis]
MVKNYLSKILIAFVIIFTSFIPLAHTAIAKESYSDLFIKITDANTALKNNDKDKAKKLIEEFRNEFNATK
NSDSEAGKRVKKTALSENLDEDQLRELSTALLAFETEQNPIDIEAEKKAFKTKLYPSFDKLEKAIDTKDV
ETMKAEYVKYNAAWVRNEGIVRSVEPAYYGKIETTMSFLRSSMEVEPYDYQTTKMYLSDLKKHLDDFLAG
KKLEQNSDVKTLDQGIKLLEESYNAFVSGDKAQGSQKMKKFIEVWPVIEGDVRTRNASLYTKVESETPII
MVKGNEQKYQDQLKDLIAELSKIDTKSNYNAIDSMLILLREGVEALVIVLSLASALRAAKQRKGLVWVYA
GAIAGILASILAAVVLKYSFPALSSGTNREIIEGVVGIFAVIMMIGIGIWLHSKSSVKAWKDYMDKKLNV
VLSTGSFVSMFALSFLAVFREGAETILFYAGIMPLITTSNLLIGIGLAIVALIILGFAMMKASGKLPISK
VFLVLSWLIYILGFKMLGVSIHALQITDMLSNHIIDHMPTIEWLGIYPSYEVVISQIVYMIIVILSMIYE
KSKHK
>Taz1 gi|333995991|YP_004528604.1 high-affinity iron permease [Treponema azotonutricium ZAS-9]
MNKKLVSSIFMLVLAVMLVSPVFAAFETWGDMVTEMAGHIDEAWTLYAAGNVKGAKAKVDTAYYGYYEKF
GFEKTVMSQISGARAAEVEYQFSLVKKAMTAGAPGAEVREGLDLLISLLRADADRLDGKKESALAVFLSS
LLIIVREGFEAILIVGAIIAYLLKSGNKNSVKPVYIGSLVALAASVLMAYILNLLAGAATGQNQEIIEGA
TMLLAVVVLFYVSNWMVSKAEAEAWSGYIEGKVKAGISKGSVFSLAFAAFLAVFREGAEVILFYQALIAN
TKTFMNMIWVGLAVGAVLLVGVYIVIRVLSLKIPLKPFFLGTSVLLFIMSISFIGNGIKELQEGNVVSVS
PVPFVSSVDILGIYPTLETLIPQMILLIVSAAVFVLQLKKGSNPGRSAQGKNI
>Nwa1 gi|300112879|YP_003759454.1 iron permease FTR1 [Nitrosococcus watsonii C-113]
MGAMIFSLGKWLGGLAFLISLLGYSGVGSAEVVEGRAQTALHMLDYIGVDYPEFVQGGQILNAEEYREQL
EFAREVLGIVEQLPVAPQKSGIQEQAHQLLTLIEEKAPGDRVAIVADQLRWDIIRAYQIEIAPQQAPDLS
VAEALYQAQCATCHGAEGYGDGPAAEGLEPEPTNFHEQARQEQRSIYSLFSTITLGVPGTAMPSFQRPLS
EHERWALAFYVSTFITTAEEQQTGAALWQQGIGKEEFPDLQALASQTPQEVGARYGEEVRQVLAYLRSAP
ALLDSEKAPLDLSLEGLEKSLNAYREGHHERAQQLAVEAYLEGFELVETSLNTVAPDLRSHIEQEMMAYR
VLIRKGAPVEALESQQGKLQGLLNQAREQLEEAELSTTAIALSSLTIILREGLEAVLIVGAILSFLIRSG
RRDALIYVHVGWILALALGVATWFAATYLIFISGASRELTEGIAALISAVILLYVGFWLHSKAYAKGWRA
FLAKQVRGALNKRTLGALALLSFLAVYREVFETVLFYQALWTQAGSEGRGAVLGGFGAGVGVLLLVSGLV
FYYSVRLPIKLFFGATSVILALLAVILAGKGVGALQEAGMIPVDAVAFPSMPALGIYPNWQVLLLQGGVL
AVIIAGFAYTHFASRRALSLDNAEERMQEGS
>Pcu2 gi|492908058|WP_006038464.1 iron permease [Paenibacillus curdlanolyticus]
MRSWGNRARSAREQGRTGWRQRCGWLAIVVAFIVVAACNGAVVPTAKAAASADLSQEGVKLLDTILPLVG
GALVDIGRDDHDAAVKAITDAKAQWDAVGAEPAEDIAQRVNETFEAASKAIEQSKTDPAAAKQALADLAG
AVNAYKKAATKSDILSGPKAASMLVPQLTDLLGHIQGADWSAANADYRIMEGTWRKVEQAVREDNTSVYG
SIETSISMIRIAMRAEPPRAEQAAADTQTLIAYLNDYAAHKLADAAPADSDLKVADLIAILDQAASLAEA
GKAAEAEAQLQTFIRTWPSVEGQVSIRSSTVYRDIENEMTEAPGYLLENPPQLDKAKALIAEMKGELQPF
VADAKYTAWDAGAILLREGLEAILVLSALLAYLKKTGNQNHRRWVWSGVWSGLLISGVMALVLTYVVTKA
SSGSTREMIEGFAGLGSVLLMLTVGSWLHGKANMQAWNQYIDRTMGSALRRGSLWSLFAVSCLAIAREGA
ETTIFYIGMAPSIAPSQMALGFGVTFVLLIALGYVIINFSVKLPIRLFFLTASALIYYLVFRFLGESIHS
LQVASKLPAHSVTEVPSIDWLGIYPTWETVVPQIALLLYIAGQVFLSRIRTAKRLASAPSR
>Ssp5 gi|497039688|WP_009443929.1 iron permease FTR1 family protein [Streptococcus sp. oral taxon 056]
MNPVFADDSLSQLFVKITDATVAVQKGDQNKANQLVGEIKKEFEQIENHDSKAGKEVSKALNMTEVTEEK
LTKVSSALLTFDKEQHPVDLDAEKKKLVGKLESKFSDLQTAIIDRNLEKIREAYKKMNSTWTVNEGVVRD
HSTAHYGKIETTISFLRSAIESEPVDFTAIQSSFDDLKIAIDNFVTGKEVANSSSNLNLNDGIHLLKEAL
DGFIQGNTKQASATMKKFISIWPTIEGDVSTRNASLYTRVESETPVIMVKGSEKKYQEQLQALINDLSQI
DTSASYHFVDAMLILLREGIEALLIIMALITTLKTSKMKKGLKWVYMGAFTGIFASVAIAILLQYLFPAV
ASGSNREMIEGVVGIFAVVMMILVGIWLHSKSSVKKWNTFMQSKMATVTATGSFVSMFVLSFLAVFREGA
ETILFYAGIYPRIDKTAFFIGIGLAVFCLILLAFVMDKVSAYFKPHHIFLVLTWLIYILAFKMLGVSIHA
LQLTNMLSIHLINGFPTIDWAGLYPSLEGLICQLLFIVVILYITWRNRESKNGA
>Cfr1 gi|489933507|WP_003836821.1 putative high-affinity iron permease [Citrobacter freundii]
MRKFCVFLLTTLCSLLVSLHVWAATNYAPFIEDIEQRLDKTAELYSQQQTDEARRTVQMAYFEVFENLEG
PIRINISASKSYEMESAFGEIRRMIGAKKSLSDVQSKIDWLKASLREVEPVLDGGHRLVAEEQHNAFSRT
DIAVHWQESFRVIDDLLAQAVNNYQAGNLSVASQNVQQAHYQGFKNSEMEMSVRQNRSAKDAAAINQQFS
ALIALTAEPDRLNDVSYQVTTLLQDIEDLLPGLPTTRDEQQVTAVQNTANTPTAQDDIARADWAAVSLGI
HQSIQKAIARYQEGDAKNAILDVQDSYFDRFEASGMENKIGSRDSAFKTSLEAYFTRLVSLMKAGQPVER
LNAEASALEQDLQKAVVMLGEGVETQWSLLLYSLMIIVREGLEALLIVAAIVAYMVKNNHQDKLPLIRQS
VIVALFASVITAVIFQLLFTNSGASRELLEGVTMLIAVVMLFFMSYWLLSKVEARHWKAWLEGKLSHSLS
RGSLVGLWLTSFLAVYREGAETVLFYYALIGDANDISGHMAIAAGFVIGCVVLLVAWLIMRYSVVRLPLK
PFFMFTGSFMYLMAFVFAGKGVLELVEGKLFQPTLINGFPEISWLGIYPYVETLLPQAILLLAALAALWV
MRRKSTVPGETIKTNL
>Aph1 gi|257092065|YP_003165706.1 iron permease FTR1 [Candidatus Accumulibacter phosphatis clade IIA str. UW-1]
MIPRRLLAFLLAVLAILGTPSGAAAAIDGAAVAAEISRRGDAAVAAYDPANRLATASELSSLYFAVFEGS
GMEVDLGIRSPSLKNELEVLFGVVNGQAMQGVAAADLQSSWLALRDRLNVAAALYGTPETDGFLPALLKS
ALILIREGVEAMLVVSALTAYLRRAGAADRVWVLYAGVGVAIPLSLLTGWAMTSAIRAAGASRAVVEGAT
MLLAAAVLFYVSFWLLSKSESRRWQAWIAGRVDSAISRGSLIALGGAACLAVYREGAETVLFYHALLASH
ADHGGAIIAGIGLASGLLALVYLVLNRMALRLPHATFFAVTAVLVYGIGLVFLGQGIIELQAAGRLATTP
LPGFPRVSWLGIGPSLQGVTAQGGMILLPWLAWTWQRTRRRVS
>Ccu1 gi|154175072|YP_001408939.1 fumarate hydratase class II [Campylobacter curvus 525.92]
MKNFIKFLLIMLLPLWLNAKNEDYAQVAEQIKTSLEKVLAEYKAGNTQDAVTHTQEAYFGLFEDVEGAIR
INLGQKKAYDMEKQFGEIRKAIKAGESVDDVTARIEKINSQIAEVLPAIISGHRLVGEYSDTPAAPASSG
FDTSKFVPEWRVAFESMSKDINSAIDAYDNDKKDDAQRDVENAKFVDYRNTKLEIAVRQHIDNGKSVDAD
IQRKMSEAISGISNGISKDDFKSKLNEVIKITYDAVAKLPADTAKIAAVDMSNETSDEADTQTDYTPVVK
NINDKIAAAIQTYKAGDAKKAIADVQDLYFDEFEGSGMENSVGARDVNLKTAIEGSFGAIPALMKSGASI
DKIEAAAATMSDQLNTALGKTSTPTSPWFLFISAFTIILREGFEALIIVAAVVAYLVKTGNDAKMGKVVY
SSVGVAVVLSFVMAWIMNLIFGQAAGQKRELMEGIVMLIAVGLLFYVGFWLLSNAGAKKWNEYIKSHVTE
SLANNSAMALWWTVFLAVFREGAETVLFYQSLIFDAKDSSGYSAIGAGFIAGLVILLVVYFVFKKFSIKI
PIKPFFVFTSAIIFYMSIVFVGKGVMELVEGKIFVPTIINGLEFPQWMGDWFGLKPYYESLIPQILMITA
LVVGIIIMKKRKEKTN
