# Supplementary material for: The LysE Superfamily of Transport Proteins Involved in Cell Physiology and Pathogenesis
Source: PLoS One. 2015 Oct 16;10(10):e0137184. doi: 10.1371/journal.pone.0137184 (PMC4608589; doi:10.1371/journal.pone.0137184)
Supplement: S1 Supporting Information — The corresponding zip file contains the FASTA files generated using Protocol1, for comparisons with Protocol2. (ZIP) [file pone.0137184.s030.zip › FASTA_Files/MntP.faa.faa]

>Asp1 gi|493616594|WP_006568826.1 membrane protein [Anaerostipes sp. 3_2_56FAA]
MNIIEVVMIGVGLSMDAFAVSIGKGLNMGKIRKNEMFWIALFFGGFQALMPVAGYLAGKQFAGKIMQIDH
WIAFFLLVMIGFNMVKEGISDDEEETQDCGFSFRELFILAVATSIDALAVGVTFSFLSVNLLEAVTVIGS
VTFAISLAGVAIGSRFGDKLKEKAEIMGGLILIILGCKILIQHLFF
>Cle1 gi|489628529|WP_003532969.1 membrane protein [Clostridium leptum]
MDYLALFGIAVGLSMDAFAVALTNGAVTRNLKLKHALGIALAFGAFQAVMPTIGWLVGIAGRGIIESVDH
WVAFILLGYIGGKMVYDAVKEAKSHEPKECRDPISFKMLMVMAIATSIDALATGIILPSVVGASTLLLML
TAVGLIGLTTFIISFAGVYIGKKFGDLFSSKAELLGGLVLIIIGCKILIEHLFLS
>Mmo1 gi|490359773|WP_004239536.1 Putative membrane protein [Morganella morganii]
MSFYATLVLALALSMDAFAVAVCKGATLHKPPLREALRTGFIFGVIEALTPLIGWTIGIYASRYVMEWDH
WIAFSLLFILGARMIYNSVTAGDDCCARHEKPQRHSALHLATTAVATSLDAMAIGVGLAFLEVNIVHTAM
TIGLMTMIMATTGMILGRYIGPMLGKRAEIVGGIVLILIGFTILYEHIG
>Bin1 gi|496136811|WP_008861318.1 membrane protein [Barnesiella intestinihominis]
MSLFELFVLAVGLCMDSFAVSLTSGVLLKPFTLSRVLKIAAFMAVFQGAMPLIGWFLGIGFKNYIEAYDH
WVAFGVLLFLGMKMIYEGWPRKGESEPCCIDPADTRTLVGLSLATSIDALAVGISFAFLNMTMITPTIVI
AGVTFAFSLVGVYIGRQFGRRIHNFAEVVGGVILIGIGVKILLEHLFF
>Ele1 gi|257791026|YP_003181632.1 hypothetical protein Elen_1273 [Eggerthella lenta DSM 2243]
MGFVELLLLAIGLSMDAFAVSVCKGLCMKRLNLRQATVVALFFGGFQALMPLVGWALGTQFEQFITPVDH
WIAFVLLALIGGKMLWDAFHEDDEELSCPADGKLDLRELVMLAVATSIDALAVGITFAFLRVDILTSVGL
IGVTTFALSIVGVAVGHRFGARYEKPATVAGGIVLILIGLKILLEHLGIIAF
>Cac1 gi|407474466|YP_006788866.1 hypothetical protein Curi_c20150 [Clostridium acidurici 9a]
MSLLELFIIAVGLSMDAFAVAICKGLSIKKINVKKAGIVGLYFGAFQAGMPLIGYFLGVRFQNKITSIDH
WIAFILLLFIGLKMIRESRGCECGIEDDSKSIGDSLSFKSMSVLAVATSIDALAVGVTLAFLNVNITTAV
LLIGIVTFVLSMFGVRIGNTFGNKFKTKAELIGGLILIFMGTKILFEHLGIVGS
>Mal1 gi|478482300|YP_007712950.1 Integral membrane protein [Candidatus Methanomethylophilus alvus Mx1201]
MEILTIILLAIGLAMDAFAVSICKGLAMGKAQWRSMIVIGLWFGAFQAIMPIIGYFLGRSCYDLIKDYDH
WIAAALLFLIGVNMIREALSGEEEDVNADIGFKVMLILAIATSIDALAIGISIAMDSDGSIFASALVIGV
ITMVISMVGVKIGSVFGDRFGTKAEILGGVILILIGVKVILEHTGYL
>Bpl1 gi|494836988|WP_007563088.1 membrane protein [Bacteroides plebeius]
MNLIETILLSISLAIDCFTVSVTSGIILHRIQWGTFLRMAFFFGLFQALMPFLGWLGASRFQHLIEAYDH
WIAFALLAFLGIRMIRAQFKEEETASFNPTSLKVTLALAVATSIDALAIGISFAFAGFKQLESLWMPLTS
IGIASFVLSLAGSLIGVFFGKRFHLRVEIFGGLVLIGIGIKILVEHLFLQ
>Orf1 gi|490979551|WP_004841314.1 membrane protein [[Ruminococcus] gnavus]
MSLFSVFLIGIGLSMDACAVSFAKGICLRRQVKTYALKLGLAFGLFQALMPLIGWWVGTYFESFITAVDH
WIAFFLLGFIGVNMIRESKEAEAECDTYVDSIPAKDILLLAVATSIDALAVGISFAFLKVDIIPAVCLIG
ITTFIISCIAVFLGNKIGGKLGKYAEITGGVILILIGLKILIEHLFGL
>Esp1 gi|495966544|WP_008691123.1 membrane protein [Eubacterium sp. 3_1_31]
MSLISVFFIGIGLSMDAFAVSIAKGMTMKKHEVLRYALILAVFFGMFQALMPLLGWLAGSYFQEIIASFD
HWIAFGLLAIIGINMIREALHPDLDQQDASLSLQTILILAIATSIDALAVGISFALLEVDIVLAIVIIGI
TTFVLSFLAVFIGHFMGGLLEKYAGILGGIILLLIGIKIVIEHTL
>Orf2 gi|490748174|WP_004610482.1 membrane protein [[Clostridium] spiroforme]
MSIIEIALIGIALAMDAFAVSICKGLAMSKMNYKKTIIIALFFGVFQALMPLLGYFLGNAFANSIAAIDH
WIAFILLGLIGINMIKEALDDEIECVDDTLRIGDLIMLSIATSIDALAVGITFAFFKVSILSAISIIGII
TFILCVIGVKIGNVFGEKYKSKAEIIGGIILILIGFKILIEHLFF
>Pas1 gi|253989313|YP_003040669.1 upf0059 inner membrane protein plu2701 [Photorhabdus asymbiotica]
MNLYATLILALALSMDAFAAAISKGATLHRPHFREAIRTGLIFGVVEACTPLIGWSIGLYTSQYIIEWDH
WIAFTLLFILGCRMITDSFKTSPEKKCEPPCRHDSMVLITTAIATSLDAMAIGVGLAFLQVNIVHTAMAI
GMMTMIMATLGMLIGRYIGPLLGKRAELIGGLTLIAIGFNILFEHLKLFMYAK
>Dps1 gi|51244742|YP_064626.1 hypothetical protein DP0890 [Desulfotalea psychrophila LSv54]
MSTTYLLGLAVALAMDAFAVAIAVGIGLKRIRFRQAFRLSYHFGLFQALMPIIGWALGTGIRQFTQSYAH
WIAFTLLALVGANMIREALSDDEEEPGEKDPTRGLRLIILSLATSIDALAVGLSLSMLEVSIWYPALIIG
LVAGAFTLFGMLLGQRIAKLQRFSSYAEVLGGIILWAIGLNILYDNGVFSPFL
>Mru1 gi|288559864|YP_003423350.1 hypothetical protein mru_0607 [Methanobrevibacter ruminantium M1]
MDFISTLLIAIALAMDAFSVSLTKGFTLKNLTKSQALWFGIFFGGFQALMPVLGWLGGIQLEWLITTFAP
WVAFILLLLIGSNMIRESLSGDEEDEKDSDKFSFKELTLLAIATSIDAFAVGITYAVLKVDILIPIIMIG
VVAFIFTIIGLYLGKKIGNYFGDKFEIVGGVILILLGVKILLEGLGILVL
>Msp1 gi|509155178|YP_008075418.1 hypothetical protein Abm4_1089 [Methanobrevibacter sp. AbM4]
MDIVSTLLIAVALAMDAFSVSLTKGFTLKNITLKQILWFGVFFGGFQSLMPILGWTLGVQLQLIVSEVAP
WIAFILLVLIGANMIRESFSDDLDDDEDTFSFAELILLAVATSIDAFAVGVTYAVLKIDILIPVIIIGLV
AFIFTIIGIYLGKKIGDYFGDKFEILGGVILILLGCRILLEGLGFL
>Kra1 gi|152966067|YP_001361851.1 hypothetical protein Krad_2102 [Kineococcus radiotolerans SRS30216]
MSVVILLVIAVGVSADAFAVAVAKGLHVRRLTLRDTGGLALSFGAFQALMPLLGWLLGRSFADRITEIDH
WIAFGLLLLIGAKMIREAVSPSDEEEDSDGIGVRELLVLSVATSIDALAVGISFAFLDVSIIPAVALIGV
ITAVVTAIGVVIGRRAGGRFGRPAEIAGGVVLILIGTRILLEHLGVF
>Orf3 gi|495395102|WP_008119802.1 membrane protein [[Bacteroides] pectinophilus]
MHMSLFFIMHIIMHTSCRQMTQLTTKGECHMFIELLIIGVGLSMDAFAVSVCKGLGMEKVNKKQAFIIGL
YFGGFQALMPLIGWALGINFQKYITSIDHWIAFILLAFIGGKMVFEAVHDKDEDTVTVKDLPLDHKEMLM
LAVATSIDALAVGITFAFLEVPIVKAITIIGCTTFILSIAGVVIGNFFGTRYKKKAEITGGVILILIGVK
ILLEHLGIF
>Csp1 gi|490135580|WP_004035940.1 hypothetical protein [Clostridium sp. ASF356]
MEVMTIFLIALSLAMDAFAVSIANGVSVTHFSRKEALKQGIYFGLFQFLMPLLGWVLGISIKNAMEAIDH
WITFFLLALIGGSMIWESLKQEEQKNITVLTNKNLVLQAIATSIDALAIGVSFAILQVNIVFASVIIGAV
AFILSYIGGMLGKHLGEFLQKKASIAGGIVLIVVGFKILLEHMQMI
>Orf4 gi|490937170|WP_004799007.1 membrane protein [[Eubacterium] dolichum]
MHEMTRLAYDVFVCRSFLFLSLGGTAMNFLSLVLLGIGLAMDASCVSMAKGMTMEKSQRFRYALSLGLAF
GFFQGFMPFLGWWAGSYFQDFITSIDHWIAFLLLGIIGFHMIKEALHPEENEEATVLNFKTILLLSIATS
IDALAVGISFAFLKVDIMSAVSIIGITTFVLSFISVYIGNRLGDMLEKYAGILGGAILIFIGLKILIEHL
FA
>Vpa1 gi|490836520|WP_004698596.1 membrane protein [Veillonella parvula]
MSIFEIVLISIGLAMDAFGVSIGKGLTMPVGENGRKVTLAFLFGLFQFLMPLIGWLIGRQFIDVISDWDH
WIIFGLLGYLGIAMIREGLSDDDEEDDDKQFLGVWEMVMLSVATSLDAMAVGLTFAFLPINVWEASTMIG
IITFGISLIGVYLGKFMGQFVGKYADIVGGGVLILIGTKILLQHLGIIGEF
>Fpl1 gi|494755041|WP_007490449.1 membrane protein [Flavonifractor plautii]
MIGLVEIFLIAVSLALDAFAVSVSSGISVPGFGPRQAVKMGLWFGAFQFLMPLLGWLLGSSVSQYIEAVD
HWVAFGLLAVIGGKMAWESLRRGCGEEGEAPPDLSARRLCVLAIATSIDALAVGVSMAFMSVHILASAAV
IGVVAFALSVAGGLVGRRLGCLFQRRAELTGGLVLIAIGVKILIEHLSGG
>Ssm1 gi|302340029|YP_003805235.1 hypothetical protein Spirs_3553 [Spirochaeta smaragdinae DSM 11293]
MSSLLIIGIAIGLSMDAFAVSLSSGCGMPDAKPRHVIIVAASFGLFQAVMPIAGWFGGAMFRKQIEAWDH
WAAFGLLTIIGVHMFIEGYKSTAYCEDPEIRPAKEILRPTRLLLLSIATSIDALAVGLSFSLAGYSIFPA
AIVIGIVTFLLSALGVKAGGKLYHLLEAKAEYAGGIILIAIGMEILYTHLS
>Hha1 gi|491858159|WP_005636917.1 membrane protein [Haemophilus haemolyticus]
MSFYTLCIIALGLSMDAFAVSISKGVALRSFRCKHALYISLFFGFFQGIMPAIGFFVGLQFSSMIQDWDH
WIGFVLLALIGINMVREGLNADSEASVEPSINLKRLLTLGLATSVDALAIGISFAFLSVDIFSAMVIIAL
TTFIVSLFGVKSGHFLGKKFRSKSEIFGGIVLIGIGISLLYEHGVFTF
>Cbu1 gi|489505857|WP_003410734.1 membrane protein [Clostridium butyricum]
MSIISILLTAIGLSMDAFAVALTIGMNINNVDRNKIAIKSGIYFGIFQGIMPFLGWILGIKFTKYIQSID
HWIAFALLTLIGIKMIIDGVKPNEENKIKEYSNKTFFILAIATSIDALAIGVTFAFLNINILSAVFIIGI
TTFVLSVSAVYLGKVIGNVIKNKAGIFGGLILFIIGLKILLEHLGVIKI
>Sva1 gi|494105983|WP_007046769.1 membrane protein [Subdoligranulum variabile]
MTLFDLILIAISLSMDAFAVSICKGLSVRRVNFRHALTCGLWFGGFQALMPALGYFLGDRFSSLLTRFGP
WIAFLLLTIIGTNMFKESFGQEESLDDDYSAKAMLPLAIATSIDAFAVGVSFAAMQVQILPAVALIGCTT
CLLSALGVKVGALFGDKYRAPAERVGGIVLILIGLKTLFSGLGIL
>Pgo1 gi|494926840|WP_007652875.1 membrane protein [Parabacteroides goldsteinii]
MSIIEIVLLAIGLSMDSLAVSVTGGAVIRNCTVCNMVKIGSFMGITQATMTVLGYLAGVGFQKYITAFDH
WIAFVLLLYLGGKMIYDSTQEEDEDCKTNPLCNKTLFGLSIATSIDALAIGISLAILKSDIIIQASLIGI
ITFLMSVSGVYFGSRFGRKVDLKLDLIGGLILIGIGAKILIEHLFFC
>Dsp1 gi|514222617|EPH17866.1 hypothetical protein HMPREF1484_00558 [Dermabacter sp. HFH0086]
MLTDVDIIALLLVGVGLAADAFAAALTQGVHMRQLSYRVALLIAVVFGAFQGLMPVLGWALASQFSQVLA
PIDHWIAFALLALIGAHMIREAFVVEEEDASGEQAAINLKTLLLLGIGTSVDAAAIGVSFAMLAVNIVEA
AAIIALVTFALSFVAVIIGHRVGARFRTPAAVAGGLVLIALGAKILIEHLTT
>Mae1 gi|488825697|WP_002738103.1 membrane protein [Microcystis aeruginosa]
MFTSLELLTISFVAVGLAADAVAVSLTSGLMIRHIHVNKALKIALFFGGFQAIMPMIGWGIGLTCRDFFA
SFDHWIAFIILGVIGSKMIYEAVQNDDEEKRFNPLDSYTLIGLAIATSIDALVVGLGLSMIKTPLLLACT
IIGSITFALCFIAVFIGHKFGNLFSQKVEILGGLVLILIGSKILIEHLIA
>Rin1 gi|495161385|WP_007886184.1 membrane protein [Roseburia inulinivorans]
MAFVIELLLIGVGLSMDAFAVAVCKGLAMRKVNKKQAVVIGLFFGGFQALMPFIGWALGTQFESYITRID
HWIAFILLALIGGKMVVEGYRLEEDETVKELDPPLDLKEMFLLAIATSIDALAVGITFAFLNYPIVKCIT
IIGLTTFVLSIVGVVVGNMFGSRYQKKAEIAGGIILILIGVKILFEHLGILVL
>Cfi1 gi|332672063|YP_004455071.1 hypothetical protein Celf_3575 [Cellulomonas fimi ATCC 484]
MPTWTLLLVAVSVSADAFAVALGRGLHIRRLSFRDVASIAVAFGAFQALMPVLGWFLGSRLQGYITEVDH
WVAFGLLAVVGGKMLYEAFTAGDDDEPDEDHIGLRELLVLSVATSIDALAVGISFAFLDVSIAGAAALIG
VVTLVVSLAGVLIGHRVGVRFRGPAEVVGGAILVLIGVRILLDHLGVW
>Asu1 gi|152979647|YP_001345276.1 hypothetical protein Asuc_1994 [Actinobacillus succinogenes 130Z]
MSYYTLWVIAFGLSMDAFAVSVGKGLTLADFCWKFTLKIALCFGLFQACMPLLGYYVGSHFSDYISEFDH
WIAFALLCVIGINMIKMSVTNENSDDDPSDFSLRHLTMLGVATSIDALAMGVSFAFLKVNIWTAAAIIGI
TTTILSLFGVKAGHWLGDRIHKQAELLGGIILIAMGVKVLIEHRVFG
>Mth1 gi|15679800|NP_276918.1 hypothetical protein MTH1812 [Methanothermobacter thermautotrophicus str. Delta H]
MDLLSMVLIGVGLAMDAFSISVSRGLALHESETNYALISALSFGTFQAAMPVLGWVSGLEIQRLVSALAP
WAAFILLLIIGLKMIYESLIMEEEEFIFSYRELLVLSIATSIDAFAVGVSFALLDISIWLPVIVIGLITF
ILSLAGSYIGERVGHIFENRLEALGGLILILIGLKILLENVSFT
>Orf5 gi|493485957|WP_006440752.1 membrane protein [[Clostridium] hiranonis]
MSLFELFITAVALSMDAFAVAICKGLTLRERDVKKSLLTGAYFGGFQALMPVIGYILASSFKERIMSIDH
WVAFVLLALIGANMIKESREESCDVESSSFDFKTMVVLAIATSIDAMAVGITFAFLGVNIVYAAILIGIT
TFIISAFGIRIGTLFGIRFKSKAEFAGGVVLILLGTKILLQHLGIF
>Abu1 gi|490645398|WP_004510393.1 hypothetical protein [Arcobacter butzleri]
MLEVLILAFALSMDAFAVSIGLGIKNKQNLKALALKAGLFFGIFQALMPFLGFLGGIGLREYIQGYDKIV
AFVLLLAIGGKMIYEAFNENVEEEISQITNKILLTLAIATSLDAMAAGYSLHLFNLNIYLSLFIIGFTTF
IISYIGVYVGSRGGEKYETKAEILGGVVLILIGLKILLF
>Csp2 gi|172038907|YP_001805408.1 hypothetical protein cce_3994 [Cyanothece sp. ATCC 51142]
MELVNITCLGLGLAADAFAVSLSSGFVIQRIKFNKALKIALFFGIFQAIMPLIGWLTGLSFREFMTNIDH
WIAFILLLGIGSKMIYEAYKEMDDDDKFNPLDTYTLLALAIATSIDALAAGLGLSLLKTSILLPCTLIGL
ITFVLSFIGVFIGHKFGSIFNKKIEIIGGLTLIIIGSKILIEDLIKPI
>Nmu1 gi|258653567|YP_003202723.1 hypothetical protein Namu_3406 [Nakamurella multipartita DSM 44233]
MTFFPLLLIAVGLSADAFAVALGKGLHLRRFNLVNATIIAVAFGLFQALMPLIGYYVGSAFASSIESFDH
WIAFALLLLVGGKMLWEAFSEGDEDDEVDVDTINYRELLVLAVATSLDALAVGISFAFLPDLSIGWTVLL
IGITTFVISFAGVLIGHKVGRRFGKPAEIAGGVILILIGVKILGDGLGWF
>Ahy1 gi|490954069|WP_004815886.1 hypothetical protein [Anaerococcus hydrogenalis]
MSLFSILILAIGLSMDAFAASICQGLQIKETTIKDTLSIGLCFGIFQGLMPILGYFLAASFANSIKAIDH
WVAFVLLFIIGFQMIKESRDASCEISHGLSLKSLLSLGIATSIDAMAVGVSFAFLDVNIFSSSLIIGFTT
FLLSSVAFKIGNKLGMRSKQISELVGGIILIILGFKILIEHLFFQ
>Csp3 gi|496293512|WP_009005550.1 membrane protein [Clostridium sp. D5]
MGILELFLLAVGLSMDAFAVSVCKGLAMPKITVKKASIVGLWFGGFQAVMPLVGYFLGVQFKDKITAIDH
WIAFILLGIIGFNMVREALSKDCEAASDALDVKTMFILAVATSIDALAIGITFAFLHVDIISAVSFIGVT
TFILSAAGVKIGNVFGTKYKAKAELAGGVILILLGLKILLEHLGVL
>Orf6 gi|479170385|YP_007798710.1 Predicted membrane protein [[Eubacterium] cylindroides T2-87]
MDLLSLIFTGIGLAMDASAVSIAKGMSLPNEKNKNYALKLGLAFGIFQGLMPLIGYLAGSTFSGYIQSVD
HWVAFILLALIGLNMIKESREEKENEEVSDLSLKVILLLAIATSIDALAVGVSFAFLKVNIMLACSIIAI
VTFILSFICVMVGKRLGSLFQKYAEIFGGIILMMIGAKILIEHLFL
>Rsp1 gi|427739545|YP_007059089.1 hypothetical protein Riv7116_6191 [Rivularia sp. PCC 7116]
MELSSSILLAFGLAADACAVSLSSGLTIRHIKMYKAIKIALFFGIFQAIMPLIGWLAGLSIRSFVLRFNH
WIIFGILVYLGGKMIFESFADSNNDEKPKFNCLEIYTLIALSIATSIDAFAAGLGLSILKSSILLTATVI
GFITFTLSFIAVYIGHFCGDMFKQKVEVIGGGSLIFLGTKILIEAFV
>Hor1 gi|220931108|YP_002508016.1 hypothetical protein Hore_02600 [Halothermothrix orenii H 168]
MTLLTLFFTAFGLAMDAFSVSVTSGIILNQIRFKNAIKIGFFFGFFQAFMPLVGWFCSLKFSNYIKSYDH
WVAFILLLIIGLKMIYETTTDEDNNFNPLNNKILLLLAIATSIDALAVGVSFACLKVAILPSVMIIGWTT
FILSAPGVFIGKTGGNLLQNKAQIIGGLILIFIGTRILFEHLNINIVSILNFIP
>Rva1 gi|312114835|YP_004012431.1 hypothetical protein Rvan_2107 [Rhodomicrobium vannielii ATCC 17100]
MTPTAITVLAFTMSVDAFAVSLARGAASKKPRLREALRTGFIFGSVEALTPVIGWAAGMAASSYVQAWDH
WIAFTLLAGVGLRMLWLALFAHEEERPAVAQSFLLIVAAAIGTSIDAMAVGVSLAILDVDITVIAIAIGL
ATFLMSSAGMMLGRMIGERFGRMTEVVAGLALCVIGATILIEHIG
>Mbo1 gi|397779392|YP_006543865.1 hypothetical protein BN140_0226 [Methanoculleus bourgensis MS2]
MEFATTLLIAVGLAMDAFAVAISGGATVREDRARYALIVGALFGGFQAGMPVLGWLGGASLASSIGVYDH
WIAFLLLALIGGKMIVEAVRGDGDGVQFAGGSMATFLVLAIATSIDALAVGVTFAVLDTPILWPAVTIGA
VTFVLSAAGVLIGSAFGRVSGRKVEILGGVILIALGLRILLDHIIF
>Hbo1 gi|494171489|WP_007111216.1 membrane protein [Halomonas boliviensis]
MTPITLLFLAVSMSADAFAASISKGAELQKPRFRHAVGIGLVFGIIEAITPLLGWAAGKAAQQYVQAWDH
WVAFTLLSVIGLHMIYAGLKKENKIEHRKQTFWLLILTATATSIDAMAVGASLAFIDASIIATSLAIGLA
TTVMASMGTLLGNKLGKFVGHWAELIGGVVLIGIGLAVLAEHTAFF
>Pca1 gi|404493714|YP_006717820.1 hypothetical protein Pcar_2070 [Pelobacter carbinolicus DSM 2380]
MDMITLFGLALALAMDAFAVALGCGLTLERLTGRHLFRLGWHFGLFQAMMPIIGWLAGLTVQKWIETYDH
WVAFGLLVCVGGKMIHEAFQDEETRESRDDPTRGMSLIMLSVATSIDALAVGLSLAIVGISVWFPALIIG
IIAGVMTVIGMLLGRRAGARWGQRVEIAGGLILIGIGLKILWEHTLGM
>Cup1 gi|490401795|WP_004276616.1 membrane protein [Campylobacter upsaliensis]
MNFLELVLLSCALAMDAFAVSLCKGFSVKTLTLRHYLLVGIYFGGFQALMPALGFLIGVSFSSFIQKIDH
WIAFILLVFIGFKMIKESFEKESYSNDFHFKTMLSLAIATSIDALAVGVSFAFLKVSLALALFLIASITF
IFCIIALKIGNCFGTHLKGKAELLGGSVLILLGFKILISHLFWD
>Rfl1 gi|497668532|WP_009982716.1 hypothetical protein [Ruminococcus flavefaciens]
MGFTEILLTAAGLSMDAFSAAVCKGTASRGRVIITALFTALMFGAFQAVMPLTGYILGSGFMSQLEKYDH
WTAFILLAVLGVKMIIDARSGNESSGGIAFSELLMLSVATSIDAMAVGLVFAANGTAPLFPSFVIGAVTF
AVSFAGVLIGRKFGSDAGSKAETAGGAVLILIGVKLLLEGIK
>Dba1 gi|256830091|YP_003158819.1 hypothetical protein Dbac_2322 [Desulfomicrobium baculatum DSM 4028]
MPFVEILAVAVALAMDAFAVAIASGAALRIVTNRQTFRLAWHFGLFQAAMPIIGWFGGFLVRDYFLRFGH
WIAFALLLYIGGHMLWEGLHHDEDDVCQDPTLGSRLIMLSVATSIDALAVGFTLAMLGLSIWFPAAIIGV
VALLFTAAGMHLGKFLGCQTRLGYYAEVLGGLVLMGIGGKILWQGL
>Pps1 gi|494279021|WP_007160734.1 membrane protein [Pseudomonas psychrotolerans]
MNPASLMFLAFAMSTDAFAAAVGKGASLHKPCLREALRTGAIFGVIEAITPVIGWAVGLTAAQYVQPWDH
WIAFTLLTVLGLRMIWAGFGAPEAEEEKPRQHSFMLLALTAVATSIDALAVGVGLAFIDVNIITAALAIG
LATMIMVTTGVMLGRVMGNLVGKRAEMLGGVVLIVIGAAILHEHLAAVAS
>Gsp1 gi|434393403|YP_007128350.1 UPF0059 membrane protein yebN [Gloeocapsa sp. PCC 7428]
MQPTATLILALGLAADAFAVSVASGLKIKNVKVRKALKIAIFFGGFQAIMPLIGWMAGISLRTLLAAISH
WVAFSILCLLGAKMIYESCQEDEEKEFNPLCNSTLLALAIGTSIDALAVGLGFALLKDSIFTIITAIGFI
TFWLTFFGVFIGNKFGNLFHNKIEIVGGGILIAIGSKILIENLMNVTT
>Ast1 gi|494109880|WP_007050663.1 membrane protein [Anaerofustis stercorihominis]
MSLWELFIIAVGLSMDAFAVSICKGLSVEKITIKHPIKAGLYFGGFQALMPLVGYYLGFHFKDLITNFDH
WIAFMLLGFIGINMILESRNIDEDLNNKFDFKTMLTLSIATSIDALAIGITFAFLKVNIIHAVLLIGATT
FILSIIGIKIGNIFGLKYKQKAEMFGGVILILMGLKILLEHLGIL
>Mma1 gi|304314149|YP_003849296.1 hypothetical protein MTBMA_c03820 [Methanothermobacter marburgensis str. Marburg]
MDLLSMVFIGIGLGMDTFSISVSRGLVGHESGINYALITAFSFGAFQAFMPILGWISGLEIQSLVSAFAP
WVAFTLLLLIGLKMIYESTMLEEEEFKFSYRELLLLSVATSIDAFAVGVSFALLNISIWLPIIIIGVITF
FLSLGGSYLGEKIGHIFENRIEALGGVILILIGLRILLENNVL
>Ske1 gi|269793592|YP_003313047.1 hypothetical protein Sked_02440 [Sanguibacter keddieii DSM 10542]
MSFWPLFLIALGVSADAFAVALGKGLHMKSFNLRHAVVIALTFGGFQAVMPFLGWLLGTRFADYVQSVDH
WVAFGLLAVIGAKMLWEAVRPGEDHEVDTDTLDLRELGVLAVATSVDALAVGISLAFLDVSIGGAVTLIG
VTTAALAFVGVVLGRRMGARFGRPAEVFGGLVLIGIGTKILLEHTGVL
>Gpu1 gi|492849636|WP_006003590.1 hypothetical protein [Glaciecola punicea]
MIDVITLAVALSMDAFAVSLTIGVRDITRVRKLAWLAALYFGAFQGIMPLFTYFGGIAILAWLGSFAQWI
AFILLVIIGLKMIYEAIFFADKNSSTSRTYSHYALLLLAVATSIDALAAGFTLTVMSANGVYACLLLGIT
AFIFSYVGVHLGQRTSNWLGNKAELFGGIVLVLLGCKVLLL
>Cco1 gi|488866346|WP_002778585.1 membrane protein [Campylobacter coli]
MDFYSLILLSCALAMDAFAVSLCKGFSVKKLNLKHYIITGVYFGGFQALMPAIGYAIGITFASFIASIDH
WIAFVLLSLIGLKMIKESFENENCDTNSNQFGFKIMFALAVATSVDALAIGVSFAFLDVDLFLALFLIGS
ITFILCAIALELGNKFGTRFRNKAEFLGGAVLIILGIKILVEHLFFS
>Dsa1 gi|242280027|YP_002992156.1 hypothetical protein Desal_2561 [Desulfovibrio salexigens DSM 2638]
MPFYEIFIISVALAMDAFTIAVACGLCMPEVSKRQNFRLSFHFGLFQALMPLLGWLAGLTVKSMVETYAP
WISFFLLAFVGGKMIQESFETDDSCDTYKDPTKGLSLVFLSVATSLDALAVGLSFSIMDYPIAFPCVMIG
ITALVLTSFGLWLGKSFAKASSYSHIAERIGGVVLILIGLKLLLQ
>Cmi1 gi|493552871|WP_006506451.1 membrane protein [Catenibacterium mitsuokai]
MSSIEILLIGIGLSMDAFAVSVCKGLSVKKLSIKNILLCGVWFGGFQALMPFIGYCLGSTLSGLVDSIDH
WIAFILLAFIGINMIKESFEEEKQNDDFSWKTMLMLAIATAIDALAVGVTFSFESINIFMAISIIGLTTF
IIASAGVYIGHVFGNKYEQKAQITGGIILILIGIKILIEGLGII
>Orf7 gi|406955399|EKD83891.1 hypothetical protein ACD_39C00387G0002 [uncultured bacterium]
MDLITILLIALGLAMDCFAVALGIGCSPTPKDFRTYFRIAFHFGLFQGGMTFLGWLGGSTIAHLISNFDH
WIAFGLLAFVGARMIRESLSKNEEEDPCNPSRGKTLIMLSVATSIDALAVGLSLALVEGSILVSSLVIGF
TSLLLSVLGLFIGGRLGCKFGKRMELIGGLVLIGIGFRVLLSHLLG
>Mel1 gi|348025831|YP_004765636.1 uncharacterized protein (Fragment), partial [Megasphaera elsdenii DSM 20460]
MNTLDLLLLAVGLSMDAFAVSICKGLSLGKISWRHMVLAGLWFGIFQALMPAIGYGLGSFFADMIDAYDH
WVTFILLGAIGLNMIKESFEDQEHCDASMRPYTMLMLAIATSIDALAVGVTFAFMDIDLLPSVTLIGITT
FLFSAAGVKVGSLFGTRYKNKAECIGGIVLILIGLKILLEGLGVL
>Xga1 gi|493497297|WP_006451872.1 membrane protein [Xanthomonas gardneri]
MSMSPFSIVLIGFAMSTDAFAAAIGKGAAMRKPQWRDALRAGLIFGCIEAITPVIGWLLGRAASSYVSAY
DHWIAFVLLGALGTHMIVAGLRQEPDDVDEASSDTPKRHGLLALATTGFATSIDAMAVGVSLAFLDVHIG
VVAVVVGLCTFSMVTAGVMLGRVLGNLIGKRAEILGGLILVIVGSVILYEHLSGAA
>Hsp1 gi|428776421|YP_007168208.1 hypothetical protein PCC7418_1826 [Halothece sp. PCC 7418]
MQLLTISLMGVGLAADALAVSLTSGLLIQRIKINKALKIALFFGIFQTLMPIFGWMMGLGFREFVSAIAH
WIAFFLLGWLGGNMIYEALKDEEEEPFNPLDNSTLLGLAIATSIDALAAGVGLSVIKMSLPLTVSLIGLI
TFILCFFGVFIGHRFGHWCQGKVEILGGLILMGIGTKILVETMMQF
>Bpu1 gi|507076533|WP_016147305.1 hypothetical protein [Butyricicoccus pullicaecorum]
MQILELILVAIGLSMDALAVSICKGLSVSRVQPKHALAVGLYFGGFQALMPLIGYLLGIRFQTLISAFDH
WIAFILLALIGVNMIRESRSDDEDAPMDAAFGPRAMVPLAVATSIDALAIGVTFAFLDVSIVPAVILIGC
ITCAISAGGIYLGRVVGERFQSHAEAAGGIVLVLLGVKILLEHLGFLGA
>Wsu1 gi|34557361|NP_907176.1 hypothetical protein WS0973 [Wolinella succinogenes DSM 1740]
MIELLLLSLALSMDAFAVSLGLGARFGYNKRESLRPALSFGIFQGIMPLLGFFVGVTFIAFISAFDHYLA
FGILALIGAKMIYEGLSQSEEERLDELSHRTLLILSIATSIDALAAGVSLHLIDVNVFLSCTIIAFTTFL
LSYLGVLWGKRAGEQCKRGAEILGGVILIGIGSKILLEHLFF
>Lba1 gi|496566022|WP_009267142.1 membrane protein [Lachnospiraceae bacterium 1_4_56FAA]
MGTAELFILAVGLSMDAFAVSVCKGLSLGKINWKHMGIAGAWFGGFQALMPLVGYLLGSMFTDLITSVSH
WIAFVLLLLIGGGMIREARSDAECVDASMDMKSMFLLAVATSIDALAVGVSFAFLKVAIVPAVCLIGIVT
FVCSAAGVKIGSLFGARYRSKAELCGGVILILIAVKTLAEGGGSI
>Afe1 gi|284047446|YP_003397785.1 hypothetical protein Acfer_0061 [Acidaminococcus fermentans DSM 20731]
MNALTLFLLAVSLSMDAFAVSVCGGLKMEGRERFKGGLIFGAWFGVFQAVMPLVGYELGSHFAKVADTYS
HWIIFAILAYIGWNMIQEAGEDQEKEKITGFRTMLGLAVATSLDALGVGVGFAFLDIQILPAVLEIGTIT
FCLSFLGCACGSLIGMWGKARAEQAGGFVLLLIGLKAVIEHYGILDNWTPFLF
>Fba1 gi|512387070|WP_016413060.1 putative manganese efflux pump MntP [Firmicutes bacterium CAG:103]
MGFWEMVVLAVGLSMDAFAVSICKGLALQRVSWKECCIAGAWFGGFQALMPLLGYLLGTQFEQFVTSVDH
WIAFVLLGIIGGNMIREALSKDEDKLDGSLAFKTMLLLAIATSIDALAVGITFAFLPGTRIVPAVALIGS
ITFVFSAAGIRLGNVFGLRYKSKAEFAGGVILILLGTKILLEHLGVL
>Hpa1 gi|491970635|WP_005698453.1 membrane protein [Haemophilus parainfluenzae]
MTFHMLWVIALGLSMDAFAVSISKGLAMRAFRWKQALAIACCFGLFQGIMPAIGYVVGLQFSQMIQNWDH
WIAFALFVLIGVNMIREGLNSDDEPALSLISLKHLLTLGVATSIDALAVGVSFAFLSVDIVLAVFIIGLI
TFVISFIGVKSGHFLGKKFKSKAEIFGGLVLLVIAVKILHEHGVF
>Mma2 gi|126179982|YP_001047947.1 hypothetical protein Memar_2039 [Methanoculleus marisnigri JR1]
MDLVTTLLIAVGLAMDAFAVSISGGATLREERLRWAVIAGALFGGFQAGMPVLGWLGGMGLASFVGTYGP
WIAFLLLALIGGKMIAEAVRGDGESVRFENGATVLLLLAVATSIDALAVGVSFAVLDTAIALPAITIGVV
TFAFSAAGVLLGSAFGHIMGRKACIVGGIILVGIGLRILLEHLFF
>Tpr1 gi|497939974|WP_010254130.1 membrane protein [Treponema primitia]
MVSIILIGFSLAFDALAVSISSGISNRDLKTFHVVRGSFFFGAFQFIMPVTGWFLGKTFVVYIETFDHWI
AFALLAFIGGKMLFSALPQKNKEKPTETNIDIQNIGSLFILAIATSIDALAVGLSFSMVNQDIWIPALII
GCMTFVLCFFGFEFGKKIGSAFENGSQIIGGLILIGIGIKILLEHIL
>Ere1 gi|238925558|YP_002939075.1 hypothetical protein EUBREC_3214 [Eubacterium rectale ATCC 33656]
MSACEGLIFSYAYPGEINRRTLGKREKNMVLFIEILLIGVGLSMDAFAVSICKGLGMTKVNRKQALTIGL
YFGGFQALMPFIGYMLGIRFEKYITSIDHWIAFILLGFIGGKMVYEAVKEKDDDSVVEKDLALNQGEMLL
LAIATSIDALAVGIMFAFTYDSLNIYWAIAIIGLTTFVLSIIGVIVGNFFGNKYKKKSEIAGGIILILIG
VKILLEHLGFISF
>Rla1 gi|491808460|WP_005611278.1 hypothetical protein [Ruminococcus lactaris]
MGLIELFILAVGLSMDAFAVSVCKGLSLGKIKTKHMCIAGAWFGGFQALMPLIGYFAGRFLSDFVTNYSH
WIAFILLAIIGVSMIKESFGDKEEVDASMDVKSMFLLAVATSIDALMVGVTFAFLNVAIVPAVLFIGATT
FVCSAVGVKIGSIFGMRYKSRAELCGGIILILIGLKIV
>Dae1 gi|317154387|YP_004122435.1 hypothetical protein Daes_2693 [Desulfovibrio aespoeensis Aspo-2]
MGPLELIVIAIALAMDAFAVAVATGVTLKAVSPRQTFRLAWHFGLFQAFMPILGWLLGLTVRDHIEAFDH
WIAFGLLAFIGVNMIRGAFAQEKSCRSDPTRGMTMVALSVATSIDALAVGLSLSMLGVSVWWPALVIGLV
ALVFTAGGLHLGKTMARAGCLGKWAELAGGATLIAIGLNILREHGALSAILA
>Sde1 gi|268679199|YP_003303630.1 hypothetical protein Sdel_0559 [Sulfurospirillum deleyianum DSM 6946]
MIEVVLLGFALSMDAFAVSIGLGSKEVNSHALLALKAGLFFGIFQAMMPLVGYAGGYGLIGFVSAYAHYI
AFGLLLLIGAKMIYEGVNESLEEEIAKITNKLMLTLAIATSIDAMAAGFSLTLLDFNPLLACLCIGVMTA
VISSIGVYVGKLTGTWFEGKAEVFGGVVLVAIGFRILFF
>Cas1 gi|494988946|WP_007714966.1 membrane protein [Clostridium asparagiforme]
MSLTELFIIAVGLSMDAFAVAVCKGLAMPRMSWKGASVVGLYFGGFQGAMPFIGYLLGTRFRDAITAYDH
WIAFILLALIGGNMIKESLETEAECPDASLDVRSMTLLAVATSIDALAVGVTFAFLTVPILPAVSFIGVV
TFTLSIVGVKVGNVFGCRYKSRAELAGGLILVLMGLKILFEHLGYLNF
>Bco1 gi|494844142|WP_007570242.1 membrane protein [Bacteroides coprocola]
MSTLEIWLLAVSLAIDCFTVSVTSGIILRRIQWRTFLKMAFFFGFFQALMPLIGWFGASRFNHLIESYDH
WIAFALLAFLGIRMIREHFKDSEECSFDPTSLKVILTMAVATSIDALAVGISFAFTGFNSIGQLFSPLII
IGIASFVLSIVGNLIGIFFGKRFNLRMELFGGLVLIGIGVKILVEHLFL
>Epl1 gi|490164849|WP_004063497.1 hypothetical protein [Eubacterium plexicaudatum]
MSFLELFMIAVGLSMDAFAVSVCKGLSVDRLRPKHAVITGCYFGGFQAAMPFLGYLLGIQFQAAITHIDH
WIAFALLGGIGINMIRESRTEEKSCPSSFDMKTMFPLAIATSIDALAVGITFAFLNIHIAPAVVFIGITT
FVLSVCGVKVGNVCGNRFGSRAELIGGMILIGIGLKILIEHLVAEGGIFHG
>Hpi1 gi|494450060|WP_007241556.1 membrane protein [Haemophilus pittmaniae]
MTLSTLWVIAFGLSMDAFAVAISKGLAMRAFRCKQALAIALYFGCFQGVMPLIGYLLGAQFSHFIEDWDH
WVAFVLLALIGINMLREGVSEDDESVDDVISAKHLLSLGIATSIDAMAMGISFAFLTVDIGPAALIIAIT
TFVLSFLGVKGGHFLGRRFKSLAEIFGGLVLLAIAVKILHDHGVF
>Orf8 gi|479159612|YP_007788881.1 Predicted membrane protein [butyrate-producing bacterium SSC/2]
MDLLTLLTLAVGLAMDAFAVSICKGLAMREKVLKKGIIVGLWFGGFQALMPTIGFFLGTQFKDQITSIDH
WIAFVLLGLIGINMVKEALSNDEEQADDSIAVKEMFMLAVATSIDALAVGITFAFLNVHIVSAALMIGVC
TFLISFVGVKIGNIFGTKYKSKAELAGGIILILLGFKILFEHLHIL
>Bun1 gi|511019003|WP_016273340.1 UPF0059 membrane protein [Bacteroides uniformis]
MTGLEIWLLAVGLAMDCFAVSIASGIILKRVRLRPMLVMAVSFGFFQALMPLLGWIGASFFSHLIESIDH
WIAFGILAFLGGRMIMESFKDEGCKHEYDPTSLKVVLALAVATSIDALAVGVSFAFLGIKQFSAILSPIG
IIGFVSFALSMVGLMFGIRFGCGIARRLRAELWGGIILVIIGTKILIEHLFF
>Dto1 gi|408421228|YP_006762642.1 hypothetical protein TOL2_C37820 [Desulfobacula toluolica Tol2]
MTTFEIIIIAVGLAMDASAVSLASAAAGFANNARAKFRLCFHFGLFQFFMPVLGWGMGIKFVSHFKTFDH
WIAFFLLAVVGIRMIREGMDKSSEIHKNDPSRGMTMVMLSVATSIDALAIGLSLAMLDVDIWYPSVMIGV
ITAGMSFAAIKIGTKLGVMFGKRMEIFGGIVLLFIGSRVLFSHLMP
>Hde1 gi|300021734|YP_003754345.1 hypothetical protein Hden_0199 [Hyphomicrobium denitrificans ATCC 51888]
MSPFAIIVLALSMSVDAFAVSVGRGAALNRPRFSEALRTGAVFGVVEAITPVIGWAAGVAASNLVTAIDH
WIAFGLLSAVGVHMLFAAFSKKPEEEEPGSSFLVLMATAIGTSLDAMAVGVSLAFLDVNILVIAVAIGLA
TFVMSSGGMIIGRFIGVRLGRIAEAVAGIALFGLGLSILIDHLGA
>Orf9 gi|406986454|EKE07045.1 hypothetical protein ACD_18C00207G0005 [uncultured bacterium]
MFTIFLIALSLSIDSFVTAGSLSLKHNKNFWLMSLWIASVFAFFQSLMPLLGFLLGKQFVIYVQDFDHWL
SFVLLLLIGIKFIMEAFAAEDKKIKNITFKILVTLGIATSIDALVVGLTFAFIEINLFLALSIIAIVTFI
ISLLGCALGKKLSHKFGKKIEVLAGIALILIGVKILVTHLFLI
>Dsu1 gi|451945993|YP_007466588.1 putative membrane protein [Desulfocapsa sulfexigens DSM 10523]
MNLAEIVFIAAGLAADSFAVSVSSGAIIDKMRFHHAMRIALFFSFFQALMPLVGWSIGSIANDSFRALDH
WIAFVLLCLIGGKMIYESRILKEGENTANPLKLYILVSLSIATSIDALVVGFTFSFLDIAIVEPILIIGC
VTFLFSLAGAHIGASLGHIFEEKVELAGGLVLITIGCKILLEHTLLA
>Mfo1 gi|490129416|WP_004029815.1 membrane protein [Methanobacterium formicicum]
MDIFSMFFLAVGLAMDAFSVSITRGMILKCNLKYALTIAIFFGAFQALMPVAGWLAGEQLAALVEVWAPW
IAFILLALVGGKMIYEGLREEDEDEDVCRVFSIRDILILSVATSIDAFAVGVTFAFLNTPILLPILIIGL
VTFLLSFIGVYIGKKAGHLFGSKIEVLGGLILIAIGIKILLETML
>Dsp2 gi|73748843|YP_308082.1 hypothetical protein cbdb_A1062 [Dehalococcoides sp. CBDB1]
MSLLSVIFIALGLSADCFAVSIGIACTHASIKSRVIWRVAGTFGLFQAGMVVIGFFAGLSVIDIISAFDH
WIAFGLLLFIGVRMIYEALQGEDDQELVKLDLTRGLGLLGVAVATSIDALAVGLAFAVEETNIGLAALLI
GLVSLTVSFLGFKLGNRISFMASRWVGVAGGLVLVFIGLKILAEHTLGWDILL
>Mpe1 gi|307354012|YP_003895063.1 hypothetical protein Mpet_1873 [Methanoplanus petrolearius DSM 11571]
MDTLFIFAIAVGLAMDAFAVSVSAGVCERSNKFPTSIKLAVVFGGFQGGMCILGWFAGRNFNDLISSYDH
WIAFILLLAIGLKMIYEGFYGTEEKVFDLTAPLVLIILGIATSIDSLAVGLSFAFLDMDILAPAFIIAIV
TLVLSLAGYNLGGKFGDVIGKRAEIIGGCILILLGIKIIIESI
>Vra1 gi|493602495|WP_006555126.1 hypothetical protein [Veillonella ratti]
MSMWELVLIAVSLAMDAFAVSVAKGHCFTGQDSVKKIGMPFMFGVFQMAMPLIGWFVGAQLTDMINSYDH
WIIFGLLAYLGINMIRNSKKAAEEENEDFCELVSWREIIMLAFATSLDALAIGLTFAFMDVNVWGASSLI
GVVAFIISLVGVFLGQRLKRFLGGREEVLGGIVLIVIGLKVLLQHMQII
>Dha1 gi|89893957|YP_517444.1 hypothetical protein DSY1211 [Desulfitobacterium hafniense Y51]
MIMGNLELFLIAVGLSMDAFAVAISKGLSMRRMSYKTALITGLFFGGFQALMPLIGFLLGTRFESYITAI
DHWIAFILLSLIGLNMIKESRGPCEIIEDRFNLKDMIILSLATSIDALAVGITFAFLHVDIVPAVSMIGV
TTFLFSFLGVKIGNVFGECYKARAELAGGVILILMGLKILLEHLGFLG
>Csc1 gi|490742432|WP_004604740.1 membrane protein [Clostridium scindens]
MAADGARMRRAHSLFRQEKKVRRENMNIIELFLIAVGLSMDAFAVSVCKGLAMKRCTWGKAGIVGLYFGA
FQALMPLIGFFLGVQFKEVITSVDHWIAFILLGIIGANMIREAFGSCDECQDADASLDVRTMLGLAVATS
IDALAVGVTFAFLQVEIVPAVSFIGAITFTLSVAGVKIGNIFGTKYQSKAELAGGVILILMGCKILLDHL
GMI
>Mha1 gi|386002065|YP_005920364.1 hypothetical protein Mhar_1377 [Methanosaeta harundinacea 6Ac]
MDLISSLLIALGLSMDAFAVSVTGGATMSHDRLRGALAAAIFFGGFQAFMPVIGWLGGIGFSDLASSYDH
WIAFALLALIGGKMIFESMTVEPSERSADLLDLRLLTLLAIATSIDALAVGVTFAFLDVSILVPVAIIGT
VTFALSFLGVFIGSRFVGLLDNRVEVAGGLILIGIGLKILLDHLFF
>Dda1 gi|307131150|YP_003883166.1 hypothetical protein Dda3937_04594 [Dickeya dadantii 3937]
MNLSTTLILAFSMSMDXFAASIGKGAALHNPRFREAIRTGLIFGLIEALTPLIGWALGFYASRFIIAWDH
WVAFSLLLILGGRMIMEGLKGEDSCNCEKISKHSLFVLICTAVATSLDAMAIGVGLAFLQVNIFHTAMVI
GCATMIMVTLGMMIGRYVGPLLGKRAEILGGIVLIGIGCNILYEHLLDLA
>Ccl1 gi|488659458|WP_002588419.1 hypothetical protein [Clostridium clostridioforme]
MSLAELFVIAVGLSMDAFAVSVCKGLAMPKMNWKGALLVGLYFGGFQAAMPLFGYFLGSSFSLAIRAYDH
WVAFILLSVIGANMVKESFSKEDECPDADLDIKNMVLLAIATSIDALAVGVTFAFLNVDILPAVFFIGSV
TFLLSVAGVKAGNAFGCRYKSRAELAGGAILILMGFKILLEHLGILFR
>Dol1 gi|158521542|YP_001529412.1 hypothetical protein Dole_1531 [Desulfococcus oleovorans Hxd3]
MNTLTIFGIAVALAMDAFAVSIAAGVFLRSIGLRHYFRLAWHFGLFQALMPIVGWYAGLSVRGLIERYDH
WIAFFLLAFVSFNMIRESFDAGENHTKADPTRGLRLVLLSIATSIDALAVGLSLSVLNVSVWMPATVIGI
TAAVFTVGGLMMGSRAGDIPWLRRYADRVGAGVLLFIGLRILYAHGVFY
>Cha1 gi|488675712|WP_002604492.1 hypothetical protein [Clostridium hathewayi]
MSLIELFIIAVGLSMDAFAVSICKGLSMQRMSWKNAVIVGLYFGGFQAGMPLFGYILGSQFKEAITSIDH
WIAFILLGIIGFNMIRESLNKEEECVDCSVAPGNMILLAIATSIDALAVGVTFAFLQVRIVPAVSFIGST
TFVLSIIGVKVGNVFGTRYKSKAEFAGGLILVIMGVKILLDHTLGI
>Eba1 gi|488677727|WP_002606500.1 membrane protein [Erysipelotrichaceae bacterium 2_2_44A]
MSLFSIFMIGIGLSMDAFAVSIARGMTMKKEDLLRYALTLGFFFGVFQAVMPLIGWWAGSYFQEFIASID
HWIAFGLLSIIGGNMIRESLRGEEEACEDKSLTLKTILILAVATSIDALAVGISFAFLQVHIWTAITVIG
VTTFVLSFIAVYLGNRLGDLLEKYAGILGGIILILIGTKILLEHLFG
>Kko1 gi|256821345|YP_003145308.1 hypothetical protein Kkor_0119 [Kangiella koreensis DSM 16069]
MIEVIILALALSMDAFAVSVGLGSKPVESHKKLAIWAAVYFGLFQGLMPLVGYLGGKGLLGWIEAYAPWI
AFLLLLFIGGKMIFEAFSEGIEEDISQITQRVMLTLAIATSIDAMAAGFALNLLQVNALVACLIIGLVTF
VMSAIGVYIGKRSGTWLESKAELLGGVVLILIGIKIVLG
>Tsp1 gi|493836484|WP_006783692.1 membrane protein [Turicibacter sp. HGF1]
MSIIALVFVAIGLAMDAFTVSIAKGISLRKATVPQAAKVALFFGGFQALMPLLGWLFGLSFEKYITAFDH
WIALILLTLIGGKMLYESFKGEDEEDSVEVDPLNARSLLVLAIATSIDALAVGVTFAFLNVNILTSITLI
GVITFVISFAGVIIGNKVGEYLKNYAEIVGGIILILIGVSIFLEHTVLA
>Gpa1 gi|492857153|WP_006011107.1 hypothetical protein [Glaciecola pallidula]
MFEITILAIALSMDAFAVSLTMGVSNPKKIQKLALLAGLYFGLFQGLMPLFGYLGGVALFSWIGGFAHWI
AFILLVIIGLKMIYEAVTSQPDKCAASKTYSHYSLLLLAIATSIDALAAGFSLTLMNINGIYACIIIGII
TFLFSYTGVLMGRSTSVWLGNKAEIFGGVVLILLGVKVSIV
>Hal1 gi|490196356|WP_004094898.1 membrane protein [Hafnia alvei]
MNLSATVILAFGMSMDAFAASIGKGAALHKPRFREAIRTGLIFGIVEAITPLIGWGIGLLASQFIMEWDH
WVAFALLFVLGSRMVYEGWKGNQDEDAEPVRRHGFWLLVTTAIATSLDAMAIGVGLAFLQVNILHTAMAI
GLATMIMATLGMMIGRFIGPLLGKRAEILGGVVLIGIGFTILYEHIGPFF
>Ppr1 gi|313202705|YP_004041362.1 hypothetical protein Palpr_0215 [Paludibacter propionicigenes WB4]
MDILSIIIIAIGLAMDCFAVSISKGMHAKKYYVWLTLRMALLFGLFQAVMPLIGYTLGVGYAGYMKAFDH
WIAFVLLALIGGKMIVEGIKPKDPDSDEAPNPFKWSVLLSLAVATSIDALATGIVLIPYSGVIWEAILII
GLTSFLFTLIGMFIGVHFGKRFNFKVEILGGVILMGIGLKILIEHLMGY
>Rin2 gi|479205220|YP_007833811.1 Predicted membrane protein [Roseburia intestinalis M50/1]
MAIFIELFLMGVGLSMDAFAVSICKGLGMRKVNKKQALVIGLFFGGFQALMPFVGWLLGSQFEKYITSID
HWIAFILLGIIGGKMIVESVKPDKEDDEVKEMDAPLDLKEMFVLAVATSIDALAVGITFAFLDYPIVEAI
TIIGISTFFISIGGVYVGNFFGNKYEKKAEFAGGLILVLLGVRILLTHLGIL
>Esi1 gi|491498382|WP_005356087.1 membrane protein [Eubacterium siraeum]
MGLLELFLIAVGLSMDAFAVSVCKGLSERQLKAKHYLIIGAWFGGFQALMPAVGYLLGSTFEQYITAVDH
WIAFVLLCFIGGNMIREALSKDEEKLDASFSFKTMLLLAIATSIDALAVGITFALLPDVNIAAAVLFIGA
TTFILSAIGLKVGNVFGTKYKSKAELAGGVILILIGTKILLEHLGVINF
>Bth1 gi|511013833|WP_016268227.1 hypothetical protein [Bacteroides thetaiotaomicron]
MTGLEIWLLAIGLAMDCFAVSIASGIILKRIQWRPMLVMALAFGLFQALMPFIGWMFAKTFSHLIESVDH
WIAFAILAFLGGRMILESFKNEDCRQTFNPASPKVVFTMAIATSIDALAIGISFALLGINNYTEILSPIL
IIGFVSFVMSLIGLYFGIKCGCGCARKLKAELWGGIILVAIGLKILIEHLFLQ
>Rba1 gi|496267930|WP_008981206.1 membrane protein [Ruminococcaceae bacterium D16]
MSIWELFVIAVGLSMDAFAVSVCKGLSAGRVRLGHALTAGIWFGGFQALMPFLGWLLGSRFQSFISSVDH
WIAFLLLGLIGLNMVRESRSQEEEEVGASFAPKAMLPLAVATSIDALTVGITFAFLQVDILWAITLIGVT
TFVLSAIGVKAGGIVGERGKSRAELAGGIVLILMGCKILVEHLGLI
>Sli1 gi|291613523|YP_003523680.1 hypothetical protein Slit_1055 [Sideroxydans lithotrophicus ES-1]
MLEVIVLAVALSMDAFAVSIGLGAKDNSRGLDLKAGLFFGSFQALMPFIGYLGGKGILGWVEAYAHWIAF
GLLALIGAKMIYEGLHEGIEEDIAAITNKMMLLLSVATSIDAMAAGFSLTLLDINVYLACLIIGVATFAF
SWLGVRIGKNSGTWLENKAEIFGGAVLILIGIKMLVT
>Fba2 gi|511076916|WP_016318309.1 hypothetical protein [Firmicutes bacterium M10-2]
MGLIELILIAVSLSMDAFAVSICKGLSLKKATWKNMGIAGLWFGGFQALMPLIGYLLANLFSGFVENYTA
GIAFILLAWIGGKMIWDSFHEEEDSFDGSMSVGSMFVLALATSIDALAVGITFAFLNVNIWSSIVLIGLT
TFLFSAIGVKIGSVFGAKYRNKATLAGGIVLILIGLKILLEGLGIL
>Orf10 gi|479192988|YP_007822526.1 Predicted membrane protein [butyrate-producing bacterium SS3/4]
MGLLELFILAVGLSMDAFAVSVCKGLSVTKMEPKHALLCGAYFGGFQALMPALGYLLGSQFESMITQIDH
WIAFVLLGIIGSSMIKESREDEEEEVSASFDVKTMLALAVATSIDALAVGVTFAFLHVNIVWAVTFIGCT
TFVLSAIGVKAGNVFGMKYKSRAELVGGVILILMGIKILLEHLGFLG
>Cco2 gi|488668174|WP_002596978.1 hypothetical protein [Clostridium colicanis]
MGFLSIVLIGVGLAMDAFAVALAKGITFKKFNVNETVSMALTFGIFQGAMILIGRFIGGYFYSFIDKYNK
IIVFLVFIILGIKMLIDCFNSNEDEEEKVQQLNCKELLALGLATSIDALAVGITFATYKGNMISPPLIIG
LVTFILSVIASVLGYIMGKKIDGQWAEIIGAVILILLGIKVLF
>Gps1 gi|494917395|WP_007643433.1 hypothetical protein [Glaciecola psychrophila]
MDAFAVSIGLGAKRTHNRTSLAIKAGLYFGFFQGVMPLIGYFGGKEVLGWVGAYAPWIAFVLLLLIGSKM
LYESFSGDIEKNIETDIVRITHKVMLVLAIATSIDALAAGFSLTLLDVNSFVACTLIGLTTLVFSGIGVF
VGARSGTWLESKAELFGGIVLILIGFKLLFFY
>Lba2 gi|497443042|WP_009757240.1 membrane protein [Lachnospiraceae bacterium 2_1_46FAA]
MGLIELICIAVGLSMDAFAVAICKGLSLRKCTWQKQGIVGLYFGVFQAGMPLLGYLLGMQFKEMITSIDH
WIAFVLLGIIGANMIKEGFSKEEISDEKTDRLSVKEMLGLAVATSIDALAVGVTFAFLQVEIIPAVCIIG
ITTFILSAAGVKIGNIFGTRYKSKAEIAGGVILIFMGVKILVEHLM
>Mbo2 gi|154150150|YP_001403768.1 hypothetical protein Mboo_0607 [Methanoregula boonei 6A8]
MDLLTSSLIGIGLSMDCFAVALAIGTSERLPLVRSALVIAASFGIFQAGMTIAGWIAGASLYTEISSYGS
WIAFLLLAGIGIKMIYDGIREEHEPTLSGLHAIPVILLSLATSIDAFAAGVSFGVLGSTVLMPALAIGLV
CFVVSCAGVFCGMRLEKLLGNRTEIFGGVILILIGIQILTDILPL
>Nme1 gi|488154770|WP_002225978.1 membrane protein [Neisseria meningitidis]
MSLYALLLIALGMSMDAFAVALAKGAAVRMPPRKIAATALVFGTVEALTPLAGWVGGFYAKPFISEWDHW
AAFVLLGGLGLKMMREGLSGKAEDVRESKRESLWMTVLTAFGTSIDSMIVGVGLAFMEVNIAFAAAIIGM
ATTVLVAVGLTVGRALGVLFGRRAEFAGGLVLIAIGTWTLLSHLGLIG
>Mta1 gi|494526135|WP_007315587.1 UPF0059 membrane protein yebN [Methanolinea tarda]
MDPFLILFLGISLAFDCFAVSLSAGSRSPEKRLRIALVLGSCFGVFQGGMFLAGSFSAGFLVYLVFAFDH
WVAFGILLVVGLKMVYEGTGAGEGEKVKDYFSPGTLLALSLATSIDALGVGLSFALIGDGMVVMALVAAV
VSFLFSVAGTFLGGRLSERFGERFEIIGGMILIVIGTRILLEHMALL
>Cha2 gi|493831729|WP_006779014.1 membrane protein [Clostridium hathewayi]
MSLFELFLIAVGLSMDAFAVSICKGLSQCRWNVKNAVIVGLYFGGFQAGMPLIGYALGSQFQEAITSIDH
WIAFILLGVIGFNMIKESLNKESESCDASVAAKDMLILAVATSIDALAVGVTFAFLQVDIVPAVSFIGVI
TFVLSMVGVKVGTVFGCKYKSKAEFAGGTILILMGIKILMEHLF
>Pbu1 gi|490470230|WP_004340735.1 membrane protein [Prevotella buccae]
MSTLDLFFLSVALAMDCFTISIVSGVIIRQKTWRVILQMSFFFGLFQAFMPLIGWAVARRFAHHIEAYDH
WLAFGLLAFLGIRMIKEALQPEEKEHHFNPQKIKTQLLLAIATSIDALAVGITFAFIGYRNLSQLAQPLA
MIGGVSVVLGFTGTLLGIRFGRSINHRLQPELAGGIILCLIGTKILISHLTA
>Csp4 gi|490182330|WP_004080945.1 hypothetical protein [Clostridium sp. ASF502]
MGIFELFVLAVGLSMDAFAVSVCKGLSLGKIGRKHMFIAGAWFGGFQALMPLIGYYLGKFFTDAITEYDH
WIAFILLLIIGGKMVKESFGGEEQIDDSMSVQSMLLLAVATSIDALAVGVTLAFLNVSIIPAVSFIGVVT
FVCSAIGVKIGSIFGTKYRARAELLGGVILILIGGKILLEGLGIL
>Raq1 gi|383190764|YP_005200892.1 hypothetical protein Rahaq2_2926 [Rahnella aquatilis CIP 78.65 = ATCC 33071]
MVRFRRHLGATLVNLSATLILAFGMSMDAFAASIGKGATLNRPCLREALRTGLIFGVIEAITPLIGWYLG
LVASRYIMQWSQWVAFTLLFILGARMIIEGLKNKPEDNLTTATRHSFWILAATAVCTSLDALAIGVGLAF
LEVNIIHTALLIGLATMVMSTIGMMVGRFIGPLLGRWAEVLGGVILIGIGLSILLEHPGFLH
>Dme1 gi|493766394|WP_006714979.1 membrane protein [Desulfitobacterium metallireducens]
MGFFELLIIAIGLSMDAFAVAICKGLSLRKMSYKRALTVGLFFGAFQAVMPLIGYLLGTQFKASITSIDH
WIAFVLLSIIGINMIRESREGYDEIDDSFNIKDLTVLSLATSIDALAIGVTFAFLQVNILPAVSVIGITT
FLFSFVGVKIGNVFGTKFKSKAEFAGGLILIAMGLKILLDHLGLY
>Sbl1 gi|488375690|WP_002445075.1 hypothetical protein YebN [Shimwellia blattae]
MAYTLQILGTVYVFNGIPGLVFLMNLSATLLLALGMSMDAFAVSIGKGAALHKPKFREALRTGLIFGCIE
AITPLVGWVLGMLASKLVMEWNHWIAFGLLLFLGVRMLAEGIRGNTDEETAPAQRHGFWLLATTAVATSL
DAMAVGVGLAFLNVNIWLTALTIGCATFTMTTLGMMIGRFIGPLLGKRAEILGGLVLIAIGCEILYSHYYG
>Osp1 gi|511079318|WP_016320650.1 hypothetical protein [Oscillibacter sp. 1-3]
MSFLELLLIGVGLSMDAFAVAICQGLSMTRLNWRHAGVIALFFGGFQAVMPMLGWALGFRFAVYIQELDH
WVAFVLLCLIGGNMVREALGPEEEAETACAAGRLDLRRLFLMAVATSIDALAVGVTFAFLEVDIVPAAAV
IGVTTFCLSLAGVAVGNFFGARYKRRAELSGGVILILLGGKILLEHLGVF
>Dsp3 gi|495961071|WP_008685650.1 membrane protein [Desulfovibrio sp. 3_1_syn3]
MPLYTVFLLAVALSMDAFAVAVATGCAVRAPRLSHYVRLAACFGVFQFLMPVLGWALGLSVRDYMEAWDH
WVAFGLLAWVGGNMLRSGLAALKHRETSCPATDPTAGRNLLILGVATSIDALAVGLSFALLQTPIWGPAA
LIGAVCALITACGVYLGKTLARLCALNGWAELLGGLTLLAVACNILREHHVFD
>Bwa1 gi|491167242|WP_005025612.1 membrane protein [Bilophila wadsworthia]
MSFPELFAIAVALAMDAFAVSVCAGCALKRVTAVHFLRLSLTFGFFQFLMPVIGWALGLTVRGFIESWDH
WIAFALLAWIGGNMIRGGGDDSEDGESCSVDPTKGRKLLILAVATSIDALAVGLSFSLLNINVWGPSTLI
GVVCAAITALGLLAGKGLAHADIFGRRAELVGGCVLIGIGLKILYEHGVLS
>Cph1 gi|160879780|YP_001558748.1 hypothetical protein Cphy_1637 [Clostridium phytofermentans ISDg]
MSLFTLFTLAIGLAMDTFAVSVCKGLAMKKMSLKKAFINGAYFGLFQAGMPIIGYFLGISFRNYITKIDH
WISFVLLVFLGIKMLKEAFDNEACSTNDSVAFRVMIVLAVATSIDALAVGITFAFLKVNLLLAVSLIGII
TFLLSMLGVRLGHVFGARYKRVAECVGGIVLIVLGFKILLEHLGILAQLF
>Csp5 gi|496062839|WP_008787346.1 membrane protein [Coprobacillus sp. 29_1]
MGFIEIVIIGVGLAMDAFAVSVCKGLSTRKLEWKHALICGGYFGAFQGLMPLIGYILGVQFKNKIENIDH
WIAFILLGLIGINMIKEAFSEEEENCVPDFSFKAMLPLAVATSIDALAIGVTFAFLNVNIVYAVIVIAVT
TLIISMTGVKIGHVFGSKYKSKAEITGGVILILMGLKILLEHLGLLIL
>Cle2 gi|326789529|YP_004307350.1 hypothetical protein Clole_0409 [Clostridium lentocellum DSM 5427]
MNLLELFILAVGLSMDAFAVAISKGLSMKKMSFKNAIIIGLYFGIFQAVMPLIGYCLGTRFEDKITAFDH
WIAFFLLGFIGINMIREALSKEDDEAEEDDSLSFKSMSVLAIATSIDALAVGVTFAFLNVNIIPAVSFIG
IVTFALSILGVKIGNVFGSKYKSKAELAGGLILIGMGLKILLSHL
>Psp2 gi|428203623|YP_007082212.1 hypothetical protein Ple7327_3449 [Pleurocapsa sp. PCC 7327]
MESLSTVLMAVGLSADAFAVAMSSGLLIKHIKINKALKIALFFGGFQSLMPLLGWMAGLTFREILSSFDH
WIAFGLLGIIGGKMIYESLTSDDDERRFNPLDTYTLTVLAIATSLDALAAGLGLAVIKTSIVLAVTTIGA
ITFSLCFLGVFIGHRFGNLFSKKIEIIGGSILIFIGSKILFEHLTI
>Csa1 gi|510834368|WP_016206118.1 hypothetical protein [Clostridium sartagoforme]
MGFFSIFMTGIGLSMDAFAVSLAKGICLKEDEFKCSFRVAAFFGGFQAFMPLLGWWFGRYFEIYIKSFDH
WIAFILLGIIGGKMLIESIKELKADKDTELATECERDEFSYKKLTVLAIATSIDALAVGVSFAFLSVSIV
PSITIIGITTFVLSFLAVFLGKKLGQYVQNYAEMIGGVILIGIGIKILIEHLM
>Rho1 gi|347530383|YP_004837146.1 hypothetical protein RHOM_00435 [Roseburia hominis A2-183]
MAVFIELLLIGVGLSMDAFAVSICKGLAMRRVNKKQAFVIGLFFGGFQALMPFIGWALGTQFESYITSID
HWIAFVLLVFIGGKMIAEAVRPEDENVEIDKMDPPLDVKEMFVLAVATSIDALAVGITFAFLNYPIGEAV
TIIGLTTFCISIGGVYVGNFFGNRYKKKAELAGGIILVLIGVKILLEHLGFVG
>Din1 gi|317051477|YP_004112593.1 hypothetical protein Selin_1302 [Desulfurispirillum indicum S5]
MALYAILLIAIALAMDSFAVSIVNGCTIRNLRVHHVMKVAFCFAVFQALMPLAGYVAGVGFRDYVNSYGH
WIAFFILLFVGAKMVYESFSLGSEAQHCPIAREERAHSLRRILLLSFATSIDALAVGVSFSLLNLSIWFP
VFIIGLVTFAFSFAGVYIGNRFGRVREEYIERLGGAILIAIGVKILLEHL
>Bde1 gi|489940044|WP_003843351.1 membrane protein [Bifidobacterium dentium]
MLIQTLLIAISVSMDAFAVSIGKGLTVKKLRGIDACKTALWFGGFQALFPLLGYFAASTFSKYVTAVDHW
IIFGLLALIGGNMVREAFGEDEENAKETAEFDWRHMLPLAVACSIDAFAVGVSFAFMTLNIWISVIIIGV
TTGLFSAAGLYIGRAFGLRWQKPAQIAGGVVLILIGVKVLLEHLGMLAF
>Orf11 gi|489960591|WP_003863898.1 membrane protein [[Eubacterium] biforme]
MDFITILFIGVGLAMDACAVSLAKGMSLDKDKVKKYALILALAFGFFQALMPAIGYFAGSHFTDYIQSID
HWIAFILLSLIGINMIKEGKEEKEDEVKIHSISFKDILLLAIATSIDALAVGVSFAFLKVNLWIATTTIG
ITTFVLSFICVLFGKTLGNLFEKYAEYMGGSILILLGIKILIEHLFF
>Lba3 gi|511036646|WP_016290678.1 hypothetical protein [Lachnospiraceae bacterium 28-4]
MDVFTLFTLAAGLSMDAFAVSVCKGLAMGRATWKKAAVVGVWFGGFQALMPAIGYTLGMQFREKIIFIDH
WIAFILLALIGINMIREACGKETEETDDSLAFKEMLVLAIATSIDALAVGITFAFLSVYIFSAVAFIGVV
TFCFSVAGVKIGNVFGTRYKTGAELAGGVILILLGIKILLEHLGIL
>Bbi1 gi|489910891|WP_003814304.1 membrane protein [Bifidobacterium bifidum]
MIEILLISVSVAMDAFAVSIGKGLTVTRVRPVDVIKTALWFGGFQALFPLLGFFAANTFSKYVTAVDHWI
IFALLAFIGGNMIREAFGEEEENSRETAQFDWRHMLPLAVACSIDAFAVGVSFAFMQVNIWFSVIVIGVV
TGAFSAAGLYIGRVFGARWQKPAQIAGGAVLVLIGLKVLLEHLGFIAW
>Pou1 gi|490514681|WP_004380254.1 membrane protein [Prevotella oulorum]
MMPFIDMLLLAVAVAMDCFTMAIASGIIIKKFQWRTALSMAFFFGLFQMAMPLLGWFAINSFAHYVEAFD
HWIAFGLLAFLGGRMIRDAYLPEEQRKMNPCELKNQLILGVATSIDALAIGISFACMGYHHVTTLTQPLL
LIGGVTFVLTLWGMKLGTRFGAPIERKLKPALLGGVILIAIGIKVLITHLTA
>Lba4 gi|496548893|WP_009254968.1 membrane protein [Lachnospiraceae bacterium 3_1_57FAA_CT1]
MSLWELLIIAVGLSMDAFAVSICKGLSMKKMSWKNALIAGLYFGGFQAGMPLIGYLLGTQFKDLITSIDH
WIAFVLLGLIGLNMIKESREKAEEGECQNDSFGIKTMVPLAVATSIDALAVGVTFAFLNVDIVPAVSFIG
TITFFLSVLGIKIGNVFGTKFKAKAELAGGIILILMGTKILLEHLGFLSF
>Bsp1 gi|148258573|YP_001243158.1 hypothetical protein BBta_7389 [Bradyrhizobium sp. BTAi1]
MSPFAVVLLAFSMSVDAFAVSVGRGAALGRPRYSEALRSGAVFGVVEAITPVIGWVAGVAASSFVQAVDH
WLAFGLLAAVGLHMLYAAVWKKADAKPVGRSFTVLMATAIGTSLDAMAVGVSLAFLNVNIVVVATAIGLA
TFLMSSGGMLIGRLIGEHFGRIAEAVAGIALFGLGLSILIEHLTA
>Ova1 gi|350270364|YP_004881672.1 hypothetical protein OBV_19680 [Oscillibacter valericigenes Sjm18-20]
MGLFELFLIGVGLSMDAFAVAICQGLCMRKFSFQYAFVIALFFGGFQAIMPFLGWILGSRFAGYIQSVDH
WVAFALLLVIGGNMVRESTGREEETKCAVEVRMDLKRLTVLAVATSIDALAVGVTFAFLNVKIVPAVFII
GVITFLLSLIGVAVGNFFGARYKRHAEFTGGVILILLGAKILLEHLGVFS
>Bbr1 gi|489924830|WP_003828171.1 membrane protein [Bifidobacterium breve]
MIAIIVQTLLISVSVAMDAFAVSIGKGLTVSRVRPGDAVRSALWFGGAQALFLILGHYAASAFSAYVTAF
DHWIIFGLLAFIGGNMVHEAYEEDAENAKETAQFDWKHMLPLAVACSIDAFAVGVSLAFMATSVPFAILC
ISVVTGLFSAAGLYIGRAFGAHWQKPAQIAGGVVLILIGVKVLLEHLGVIAF
>Scy1 gi|434397068|YP_007131072.1 UPF0059 membrane protein yebN [Stanieria cyanosphaera PCC 7437]
MELANISLIGIGLAADACAVSLSSGLVIRHIKINKALKIALAFGIFQGIMPLIGWITGLTFREFIIQIDH
WIAFVLLVAIGGKMIYETFQEEKENKFNPLDNYTLLGLAIATSIDALAVGLSLSVLKTSILSSAGVIAII
TFSLSFISVYLGHKWGNLCKFKLEFVGGVILIFIGLKILMSHLVA
>Rbr1 gi|479150443|YP_007780619.1 Predicted membrane protein [Ruminococcus bromii L2-63]
MSFVELLLFGIGLSMDAFAVSICKGLSVRKLRPKHAITVGLWFGGFQALMPLIGYLLGKQFEWLITSIDH
WIAFILLALIGANMIREAFGEEEQLDDSFSVKTMLPLAVATSIDALAVGVSFACVDVDIVPAIAIIGTTT
FILSAVGIKIGNVFGARYKSKAEFLGGAVLILLGLKILLEDLGFLPF
>Pre1 gi|490385127|WP_004264627.1 membrane protein [Providencia rettgeri]
MAFPTEIVIMSFYALFILAFALSMDSFAVAVCKGSVLHNPSYKEALRTGIVFGIVEALMPLTGWIIGIGA
SHLVMQWNHWIAFGLLFILGAHMIYQSLHSKKDDSPNKKQKHSYINLIITSVATSIDAMAVGLGLAFLDV
NIIHAIVIIGLMTMGMATLGVIAGRHVSSILGTKTEFIAGIILISIGLFILIENRQVL
>Ceu1 gi|490987440|WP_004849173.1 membrane protein [Coprococcus eutactus]
MSIVELFMLAVGLSMDAFAVSICKGLSLRDIKVKHMVIAGVWFGGFQALMPTLGYVLGSFFADLVSKWSH
WIAFVLLLFIGGSMIKESFGGEEEVNADMSAKVMFLLAVATSIDALAVGVSFAFLKLSTLYIVLAVIFIG
CITFIFSAAGVKIGSIFGTKYKSKAELAGGIILILIGIKVVLDGLGIL
>Bhy1 gi|492755900|WP_005952051.1 membrane protein [Blautia hydrogenotrophica]
MGLGELFVIAVGLSMDAFAVSICKGLSVKRVCPGHVLCTGVYFGGFQMMMPLIGYFLGSQFSHLITRVDH
WIAFILLGVVGANMIRESFGEEEEVDASFQASSMLPLAVATSIDALAVGITLAFLEVNVVFAICFIGCTT
FILSGIGVMSGNILGKKFKSKAEIAGGIVLICIGSKILLEHLGYLG
>Csp6 gi|489582489|WP_003486935.1 membrane protein [Clostridium sporogenes]
MDAFAVSITNGAMISKVTVSEGIRIGLFFGGFQALMPLIGWSVGIKFESYIAALDHWIALILLSIIGGKM
IYDSVKKSKDHKDEIACDYSEGEKKCLNNKTLTFLAIATSIDALAVGVSFAFLKVSIISTISIIGIITFV
ICFIGVMIGKKCGELLKKRAEILGGIVLIFIGIKIFIEHTNILSNIF
>Dre1 gi|258405919|YP_003198661.1 hypothetical protein Dret_1799 [Desulfohalobium retbaense DSM 5692]
MPFSEQFLIAIALAMDAFAVAIASGVALRRVTARQTFRLAWHFGLFQALMPIIGWFMGVKIRPYIEAFDH
WLAFVLLAYLGGKMIHEAFEDADTKDKTDPTRGASLVMLSVATSIDAFAVGLSLSLLGLDVWFPALIIGL
TAFAFTVAGLHIGRLACRGRRLSLYAEILGGVVLVGIGIKILIEHEALWF
>Psu1 gi|496437625|WP_009146470.1 hypothetical protein [Phascolarctobacterium succinatutens]
MGLAELLLLAVGLAMDAFAVSVCGSMVLIPDNRLRGALRFGSWFGAFQFLMPVIGYFGAVSFRDYITEYD
HWLAFFLLLYLGINMIREANEACHVKKDYSVKEMAVLAIATSIDALAVGISLAFLNTDIWSASILIGVVT
FAIAAFGGLAGFKLGAMAGKRADVAGGLVLIFIGVKILLEHTGII
>Csy1 gi|489606760|WP_003511201.1 membrane protein [Clostridium symbiosum]
MSLVELFILAVGLSMDAFAVAVCKGLSMKRLNKKHAVIIGLYFGGFQAGMPLIGYFLGYHFKEAITSVDH
WIAFVLLVIIGINMIKESFASCESEELDPSVDFKTMTILAIATSIDALAVGVTLAFLSVNIIPAVSFIGV
TTFILSVAGVKAGNLFGMKYKSKAERAGGIILILMAANILIEHLFF
>Bsp2 gi|492497792|WP_005865804.1 membrane protein [Bacteroides sp. 20_3]
MLYIEVLLLAIGLSMDSLAVSVTGGAVLKNNCTAGNIIKIASVLGIFQAGMTVIGYTMGLGFEKYICAFD
HWIAFTLLLYLGGKMIYDSAKEEEEDGKFDPLCNRTLCGLGIATSIDALAVGISLAILKSPLLLQASTIG
VVTFAISAFGVYFGNRFGKRIDLKLDLIGGLILIGIGTKILIEHVFFS
>Cap1 gi|428769448|YP_007161238.1 hypothetical protein Cyan10605_1070 [Cyanobacterium aponinum PCC 10605]
MSLITIFLTSFGLAMDAFAVSVGSGISLKKVTLKDAIIIGTFFGGFQFFMPLVGWFAGLSFREFIVSFDH
WIAFGLLSIIGGKMLYEAWQEEDEEEVGTDFRNLYVLLTLAIATSIDALAIGLGFSVIKTPIITAAVIIG
IITFLLSFSGVFLGSKFGHLFEKQAEIIGGFVLIGIGFKILLEHL
>Dsa2 gi|428780555|YP_007172341.1 hypothetical protein Dacsa_2376 [Dactylococcopsis salina PCC 8305]
MQLVTIGLMSVGLAADAFAVSLTSGFLIKRIKVNKALKIALFFGIFQTLMPLLGWVTGLGFRELVSAIAH
WIAFTLLAWLGGNMIYEALTGDEEKPFNPLDNSTLFGLAIATSLDALAAGLGISVIKMPLVITVSIIGLI
TFLLCFLGVFMGHRFGNLLSEKVEVIGGLILIGIGSKILIENLLPIS
>Mpa1 gi|219851861|YP_002466293.1 hypothetical protein Mpal_1232 [Methanosphaerula palustris E1-9c]
MDAVIESVLIGLGLAMDCFAVTLATGSSAGIDRFKTAIILAATFGLFQGGMTIGGWLLGISFAGFVTRYA
PWIAFLLLTGIGVKMCIEGVRGGDTRERPSSLRAGVVIGLAIATSIDALAVGISYALLGVEPVIPSLIIG
AVAFCISFAGVYAGIRLAPVLGTRVDFFGGAVLMLIGVKVLADHLALI
>Oac1 gi|428213241|YP_007086385.1 hypothetical protein Oscil6304_2863 [Oscillatoria acuminata PCC 6304]
MSFVTTFLISLGLAMDAFAVAIGSGIALKKVKLHDALLVATFFGGFQLFMPLIGWIAGLTIREAISSVDH
WIAFLLLGFIGGKMIHESIYEEEGVEEAKPSNPRNLYILLGLAVATSIDALAVGLSVSLLNSSIVGLAVV
IGIVTFVLSFAGVYIGNRVGNFCEKQVTILGGVILIGIGVKILLENLIVVG
>Bvu1 gi|492440047|WP_005844730.1 membrane protein [Bacteroides vulgatus]
MTTLEIWLLAISLAMDCFTVSITSGIIMRRICWRTFFIMAFFFGLFQAVMPLIGWFAASRFSHLIEDYDH
WIAFGLLAFLGGRMIKESFSNEDKRCFDPTKLKVVVTLAIATSIDALAIGISFAFVGINSFTSILSPIVI
IGFTSFVISTLGSLIGVFCGKRFNLRMELWGGLVLIIIGVKILIEHLFLS
>Tsp2 gi|496676455|WP_009318945.1 membrane protein [Tannerella sp. 6_1_58FAA_CT1]
MSIFELLILAIGLSMDSFAVSVTSGVVLKPFRISSALKIASFLALFQGAMPLIGWFIGREFQKYIQDYDH
WVAFGVLLILGINMIREGRSKDEETPCCFNPAKTKTLLGLSVATSIDALAVGVSFAFLSMNMLTPTAIII
GVTFACSMIALYLGRYCGRRLKHRAEMLGGVILILIGTKILIEHLFFQ
>Cae1 gi|493277179|WP_006234972.1 membrane protein [Collinsella aerofaciens]
MGLAELVLLAIGLSMDAFAVSICKGLGMKKINLKVAVVLGLFFGGFQAGMPVIGWALGSQFMGIIGPIDH
WIAFILLAFIGGKMLWEAFTEDEDGGDGKDAEKIDLAEYLILAIATSIDALAVGISFAALSVDIAPAVSL
IGVTTFIFSVAGVAIGHTFGARYEKPATIVGGVVLILIGLKILLEHLGILAL
>Csp7 gi|218439148|YP_002377477.1 hypothetical protein PCC7424_2187 [Cyanothece sp. PCC 7424]
MEILTTTFLSLGLAADAFAVSLTSGFSIKHIKLNKALKIALFFGCFQAIMPFIGWSAGLTFRDFISSFDH
WIAFGLLSYIGGKMIYESMEEEKEDKKFNPLDSYTLTTLAIATSIDALAAGIGLSVLKGSILLACTLIGF
ITFGLCFIGVFIGHRFGDILNQKIEIVGGVVLILIGTKILLEHLGFSLV
>Ssp1 gi|495517613|WP_008242258.1 hypothetical protein [Sulfurovum sp. AR]
MLEVFLLAFALSMDAFAVSIGIGVKNKYFDTFLALKVGLFFGFFQALMPLFGYLSNIGLGSVIESFDHWV
AFTLLSILGGKMLYESFGENIEEDIAKITNKLLLYLAIATSIDAMAAGFTLNLLQLNPYISMIIIGVVTY
IFSFFGVYIGSKGGGFLEDKAEKLGGVILIGIGVKILIEHTLY
>Cfr1 gi|489111157|WP_003021013.1 membrane protein [Citrobacter freundii]
MNLTATVLLAFGMSMDAFAASIGKGATLHKPKFSEALRTGLIFGAVETLTPLIGWGMGMLASKFVLEWNH
WIAFILLIFLGGRMIIEGFRDNGDEEEEPQRRHGFWLLVTTAIATSLDAMAVGVGLAFLQVNIIATALAI
GCATLIMSTLGMMIGRFIGPMLGKRAEILGGVVLIGIGAQILWAHFHG
>Bad1 gi|489906592|WP_003810015.1 membrane protein [Bifidobacterium adolescentis]
MLIQILLIGVSVSMDAFAVSIGKGLTVKKLRGVDAFKTALWFGGFQALFPLFGYFAASTFSKYVTAVDHW
IIFGLLALIGGNMVREAFEEDEENAKETPEFDWKHMLPLAVACSIDAFAVGVSFAFMTLNIWLSVVIIGI
TTGLFSAAGLYIGRAFGSRWQKPAQIAGGIVLILIGVKVLFEHLGFLG
>Gca1 gi|302879463|YP_003848027.1 hypothetical protein Galf_2259 [Gallionella capsiferriformans ES-2]
MFEVIVLAIALSMDAFAVSIGLGSKDASKNLGIKAGIYFGVFQALMPFIGYMGGRGVLGWVDAYAHGIAF
GLLALIGAKMIYEGLQEGVEADIQAITHKMMLMLAIATSIDAMAAGFSLTLLNVNAYLACLIIGVTTFTF
SWAGVKIGRRSGTWLESRAEIFGGTVLILIGIKILIR
>Pme1 gi|491863743|WP_005640015.1 membrane protein [Parabacteroides merdae]
MSFLEIVLLAVGLSMDSLAVSVTGGALIQNYRHHHMLKIGCVMGIFQAGMTIAGYLAGMSFKKYITAFDH
WIAFLLLLYLGGKMIYESTQEKEEDCRTNPLCYKTLCGLGIATSIDALAVGISLACIESAIALEALTIGI
VTFLFSAFGVYFGNHFSRKIDLKLDLIGGLILIGIGTKILIEHLYFNG
>Chy1 gi|493487382|WP_006442148.1 membrane protein [Clostridium hylemonae]
MPRHILYFNIENFAYKRQKKERYGMALYELFIIAVGLSMDAFAVSVCKGLAMKKCTWTKAGVVGLYFGVF
QAVMPFVGYLLGVQFKDVITSVDHWIAFVLLGIIGANMVREARTGCDSCGEEDESLDVRTMLGLAVATSI
DALAVGVTFAFLRVSIVPAVSFIGVITFTISVAGVKIGNVFGTKYKSRAELAGGVILILMGCKILLSHLG
LL
>Ppr2 gi|397671754|YP_006513289.1 hypothetical protein HMPREF9154_3169 [Propionibacterium propionicum F0230a]
MDTPGPAGSQWFHELDFPGKRGHRNSILTGTLEGLTMSLWSIWLVGFGVSADAFAASLTSGVKMGRFNYR
HALVVALTFAGFQAAMPLLGWLLAANFTSLLDPFDHWIAFALLAIIGGKMAWEAFQADENEDDDGQGSRL
DLRRLLILGVATSIDAAAVGVSFAMLEVSILLAILCIGLITLVTSFAAVGIGHRIGVRFRRPAEFLGGVV
LIIIGARILLEGLGLL
>Csp8 gi|512135673|WP_016404653.1 putative manganese efflux pump MntP [Clostridium sp. CAG:1013]
MGLVELFLIAVGLSMDAFAVSVCKGLALRKVNVRQMALVGLWFGGFQALMPLIGYFVGVQFRDQITFIDH
WIAFGLLAVIGGNMIREALSGEEECADASLSIKAMFPMAVATSIDALAVGVSFAFLSVNIWAAVSFIGAI
TFVLSMIGVKVGSLFGSKYKSKAELVGGAILILMGLKILLEHLGVFG
>Vsp1 gi|496722710|WP_009352859.1 putative membrane protein [Veillonella sp. oral taxon 780]
MSYLEILILSVGLAMDAFAVSICKSSQMKADPKMKKITLAFLFGAFQCLMPIIGAAVGAQFSQNFDEWDY
WVIFITLGYLGINMIRASLSDEEEDTSSVDWKEMLALSIATSIDALAVGVTIALLHVDIYFTSLTIGVIT
FLVCLVGIFSGYHMMKGFRERAEMAGGVILILIGVKILLQHLGYLPR
>Psp3 gi|496995535|WP_009431076.1 membrane protein [Peptoniphilus sp. oral taxon 375]
MDFITLLVTAVGLSMDAFSVALCKGLTVKKAQVKQGLIVGLYFGFFQAFMPLIGYFFGARFYRTIQAWDH
WIAFILLAILGLNMIREADSQKDLSGGFSFKEMLPLAIATSIDALIIGVSLAVLKVNIYQSASFIGLCTF
LLSFVGFYLGHYFGQKWEKWAQVLGGILLILIGSKVLLEHLGYLP
>Aor1 gi|158319918|YP_001512425.1 hypothetical protein Clos_0882 [Alkaliphilus oremlandii OhILAs]
MGLIELTFIAVALSMDAFAAAICKGLCMKKNALKNTIIVGIFFGGFQAIMPLIGYILGTQFNESISSIDH
WIAFILLSIIGINMIRESREDDCSCDVDYSDSSFGMKNMTLLALATSIDALAVGVTFAFLKVKIAPAIGI
IGAITFILSIIGVKIGTVFGMKYKSKAEIAGGVILITMGAKILLEHLL
>Msa1 gi|498348417|WP_010662573.1 hypothetical protein [Marinilabilia salmonicolor]
MKVLFFICLYISIFFQELKYYFCHSLFSGNMSISSFIILGVGLSVDSLAASITTGACSIKLRVSQIFKVA
LYMAVFQASMPLIGWFIGSSFKGLVAAYDHWIALFLLGSIGGKLIYDGLRKAEEETSCFCPSNHLVLAGM
ALATSIDALVVGIGFGVLSIHIWMAVFIIGITTFFFSVAGVLLGMTIGERLNRGLEVLGGLVLIGMGFKI
FLSHTIEFIK
>Cst1 gi|442804243|YP_007372392.1 hypothetical protein Cst_c07780 [Clostridium stercorarium subsp. stercorarium DSM 8532]
MDYFFIIALAVGLAMDAFAVSVSCGLCVIKRRYWHAVRAALFFGFFQWGMLSLGWLSGSTFRTFIEPVDH
WIAFVLLTFIGVKMWKESTEEAEPLDLTSVKLMLTLSVATSIDAFAAGISITALGYPIVLPSIVVGTITF
CLSFAGVLLGCWMTSYTKFSKYLNRLGSVILIVIGTKILIEHLLS
>Msp2 gi|491193401|WP_005051751.1 membrane protein [Microbacterium sp. oral taxon 186]
MSNPVTVFPFRGAVISAWTLLLLALGVSADAFAVALGKGLQLRAHVLRTALVFATAFGLSQAIMPLLGWL
LGSTFADAIAPWDHWISFGLLALVGGKMLWEALSPDAPVDAEHPEHVHDIEAFSGREVVLLSIATSIDAL
AVGVSFAFLNVDVAIAVTTIGLVTFALSFLAVFVGYRIGTRFRRPAEIVGGLVLIGIGTQILIEHLTA
>Cte1 gi|490760833|WP_004623110.1 putative membrane protein [Clostridium termitidis]
MALTELILLALGLSMDASAVSISNSLCIDKIKLKHVLKMALIFAAFQGIMPLIGYFAASNFEDVISRFDH
WIAFILLAIIGGKMLHEAIKAEINQECSLFSLTLKLLFVQAVATSIDALAVGVSLSALNVDIYYSITIIS
IVTFVCCTAAILVAKRFGNLLGKRAGIAGGIILISIGVKIFIEHMFFHV
>Pca2 gi|493620703|WP_006572900.1 membrane protein [Pseudoflavonifractor capillosus]
MGLLELFILAVGLSMDAFAVSICKGLSVGRVRPVHMLTAGLWFGGFQALMPFLGWLLGSQFEALITNIDH
WIAFVLLVFIGGNMVKESRSEEEHQDGSFSPAAMLPLALATSIDALAVGVTFAFLRVDIGPAVAFIGVIT
FLFSAAGVKIGSVFGAKYRSGAELFGGCVLILIGAKILLEHLGILG
>Dac1 gi|492849315|WP_006003269.1 membrane protein [Desulfuromonas acetoxidans]
MDQLALLGIAVALAMDAFAVALATGAVLPELTFRHLFRLSFHFGLFQGGMPIIGWLAGVGLQDTIAAYDH
WVAFFLLLWVGGKMIHEAFAEDEDDTPRNDPTRGLTLVTLSIATSIDALAVGLTLGVLGVSVWWPSLVIG
IVAALFTLTGMLLGRRIGDYWGRRMEIVGGVVLLSLGLKILMEHLGFY
>Mhu1 gi|88601485|YP_501663.1 hypothetical protein Mhun_0168 [Methanospirillum hungatei JF-1]
MDLIFTSVLIGIGLAMDCLAVSFAVGAHQKTSRIRAAFILALFFGGFQGGMTLLGWLLGSGFADAIAAYD
HWVAAGLLFIIGGKMVLDGIKDGHEEEAPDVFNFVAVFILAVATSIDALAVGLSFSLLHIVPLIPALIIG
LISAIFSVGGVYSGGKIGHILGKRVDILGGVILTLIGIRILLEHLVWNGAGA
>Mfe1 gi|497536621|WP_009850819.1 hypothetical protein [Mariprofundus ferrooxydans]
MIEVIFLAVALSMDAFAVSIGLGSKGDKASLSSLALKAGIWFGLFQGLMPLIGYLAGHGVLGWVEAYAPW
IAFGLLALIGGKMIYESLGEGVEEEISVVTNRVMLTLAIATSIDAMAAGFTLTLLEVNAFLACLIIAVTT
FVFSWIGVFVGYRSGTWLESRAELFGGIVLILIGLKVLLF
>Msm1 gi|490133505|WP_004033866.1 membrane protein [Methanobrevibacter smithii]
MDTALISIIIIAIALAMDAFSVSLTKGFTQKNLTKSQILYYGLFFGFFQFIMPVIGYICGTTISSFVSTV
APWIAFFLLLAIGLNMIRESLDSDDEYIMDTFSFKELTLLAVATSIDAFAVGITFALLNMSLLLPCTIIG
IVAFIFSISGIFIGKKLGNYFGDKFEILGGAVLILIGIKILLGY
>Mst1 gi|84489550|YP_447782.1 hypothetical protein Msp_0741 [Methanosphaera stadtmanae DSM 3091]
MLSVILLAIALAMDAFSISITKGFTQKKIQKQEILWYGIFFGGFQCFMPIIGYVCGTTIRSFISTYAPWI
AFILLLCIGLNMIRESITSSDEKVADIFSFKEVTLLAIATSIDAFAVGVTFAILNISLVIPCAIIGIITF
LFSIVGIFIGKKLGDYFGDKFQILGGVILILLGFKILLGF
>Ola1 gi|496427608|WP_009136455.1 membrane protein [Odoribacter laneus]
MGYATIILIALGLSMDSLAVCISGGIFMKKFCIRKSLKMAFIMGGFQGGMTLLGWALGINFSKYISDYDH
WIAFLLLSYLGGKMIYESFKAESSSFSSLSDKTLLTLGVATSIDALAVGISFAFLKTGIFLPVLIIAFIT
FILSLSGVCCGFHFGKIKWVNVEFIGGLILMGIGLKILLEHTLAC
>Psp4 gi|315127673|YP_004069676.1 hypothetical protein PSM_A2611 [Pseudoalteromonas sp. SM9913]
MFEVFVLAIALSMDAFAVSIGLGSKKVVNAEKLFIKAAAYFGFFQGFMPLLGYYSGKGLSSWIEDYAPWI
AFILLVFIGGKMIYESQSEGIEEDIANVTHRVLFVLAIATSIDAMAAGYAITLLEVDIAVACLIIGVTTF
AFSWIGVNIGERSGVWLESKAELFGGLVLIAIAFKILLG
>Mli1 gi|490178952|WP_004077571.1 membrane protein [Methanoplanus limicola]
MNLISVLLIATGLAMDAFAVSISAGVKVPKESKIRTALIMALVFGLFQALMPVIGWTLGTGFADLVDAWD
HWIAFILLSAIGLKMIYEGLSESEEDEERDVTNGTILLILGIATSIDALAVGFTFAFLNEPILIPIVIIG
VVTLLFSFTGVVFGEKFRDLIGKKAEIIGGLVLIGIGAKIFAEGFF
>Bfr1 gi|492362296|WP_005821410.1 membrane protein [Bacteroides fragilis]
MTGLEIWLLAIGLAMDCLAVSIASGIILKRIQWRPMLVMAFFFGLFQAIMPLLGWLGASTFSHLIESVDH
WIAFAILAFLGGRMIKESFKEEDCCQRFNPASLKVVITMAIATSIDALAIGVSFAFLGIKSCSSILYPVG
IIGFVSFLMSLIGLIFGIRFGCGIARKLHAELWGGIILILIGTKILIEHLFFNN
>Taz1 gi|333993928|YP_004526541.1 membrane protein [Treponema azotonutricium ZAS-9]
MASIILIGLSLSMDAFAISVSSGITIKGLKPYHALRAALFFGLFQFIMPVAGWYLGYSFASYIKNFDHWI
AFGLLAFIGGKMVVEGAREIKKDTSTNDDSITVNSDCKCKDKSDIRSMPCLLSLSIATSIDALAVGLSFS
LLGNTIWLPAMGIGIVTFLVCMIGFEASRLIGPLLGKWAEIAGGLVLIGIGAKILLEHLLSA
>Tbr1 gi|332296919|YP_004438841.1 hypothetical protein Trebr_0261 [Treponema brennaborense DSM 12168]
MGFLELLLLAIGLSMDAFAVSVSDGMCLRNMTAKKAAAVALTFGIFQALMPVIGYLGGSLFYEQIRTLDH
WVAFILLGFLGGKMLFEGIKVWQKPKDECCPAQSELTFKLLLVQGIATSIDALAVGISLAAVRADIVTSA
AIIGITTTVLCFPAVCIGKKSGTFLNDKAEILGGVILIGIGLKIFISHMTGA
>Ssp2 gi|497320888|WP_009635101.1 membrane protein [Serratia sp. M24T3]
MNTYAILILAFGMSMDAFAAAIGKGASLHRPPLREALRTGLIFGVIEAITPIIGWGIGLAASKFIMSWDH
WVAFILLLILGVRMITEAFKKDKVEEADIPSRHGFWLLVTTAIATSLDAMAVGVGLAFLQVKILVMALTI
GAATTIMATAGMLLGRFLGGAIGKWAEVLGGLVLIGIGTSILVEHLGLLN
>Ace1 gi|497929723|WP_010243879.1 hypothetical protein [Acetivibrio cellulolyticus]
MDLITIILTAVGLAMDAFAVSISCGLADAKNTSRNALNAGIAFGLFQGGMTAGGWLAGYSFRAWIENIDH
WVAFALLGIIGAKMIWEAFEGENECIMLTSLKVLITLAVATSIDALAVGISLSALKIDIVLPAVMIGVIT
FALSYFGVFLGKMIGCNSKFKKYIDMLGGVILVGIGLKILLEHVL
>Mac1 gi|20092547|NP_618622.1 hypothetical protein MA3749 [Methanosarcina acetivorans C2A]
MSFLTNFLLGLGLAMDAFAVSMSSGTTIRPFRVSDALKLAVFFGSFQAMMPVLGWIGGSTVSSFVSDYAP
WIAFLLLAFIGCKMIYEALYGDQDGKVNSLNYSVLFLLAVATSIDALAVGMSFAFLGTPILEPVIIIGCV
TFVMSFCGAILGYRLGHFFEHEVEILGGLILIGLGGKILAEHMLWI
>Gxi1 gi|495757746|WP_008482325.1 membrane protein [Gallaecimonas xiamenensis]
MSFVSLILIAFAMSTDAFAVAVARGASLKNPRFSHAIRTGALFGFVEGLTPMLGWLIGIGAAGFIAQWDH
WVAFGLLLVLGLKMIHEGLQKPEADEDAEPKGQAFWMMLLTAVATSIDAMAMGLGFAFVDVNILEAALMI
GCATLVMVTLGIMLGQRLGALIGKRAELLGGLVLIVVGSLILREHLLGLA
>Mfo2 gi|432331435|YP_007249578.1 putative membrane protein [Methanoregula formicicum SMSP]
MDLVTPVLIGIALAMDCLAVSLAIGTSTKANLLKTALIIALCFGSFQAGMTLVGWAAGTGLTVFIAGFDH
WVAFILLAVIGAKMIHEGLETGEEEEKISNLAFVPVMLLSFATSIDALAVGVSFAFLHMDVLMPALIIGI
VAFIFSCAGVLSGIQLKSVLGKRIEIAGGLILIAIGLNILLSHMIAG
>Ofo1 gi|492543752|WP_005880113.1 membrane protein [Oxalobacter formigenes]
MSGFEIWGLAFGLAMDGFAVSIASGVSLQRVQWRPILMIALSFCFFQIVNPLVGWLGAFHFRGLIDNVDH
WIAFAILAFLGIRMLRESFKVKEDGESKPFDASNPKFVFGMALVTSLDALAVGITFAFMGMSTLSSMIYP
LFVIGFVTLVLSFSGVFVGIRFGNLVTKRIRADLWGGLILIVVGIKVLYSSVPF
>Mla1 gi|124485048|YP_001029664.1 hypothetical protein Mlab_0221 [Methanocorpusculum labreanum Z]
MTDLLLSSLVIAVGLAMDSFSVSLAGGAALKDNIVKTAVTAGIFFGFFQFAMPLLGWGIGVPITQVIDPF
GYWIVVGLFFFIGGKMIWDSFSGDEEGISLIGWKVLLLLAVATSIDALAVGISFALIGEAVLLPAVIIGV
VAFLFSFFGVLAGHKLSSILGNKMQILGGVILVLIGIKFLIEYCL
>Yin1 gi|491325081|WP_005183044.1 membrane protein [Yersinia intermedia]
MDAFAASIGKGASLHKPRFREALRTGLIFGVIEAITPLIGWCIGLFASQYILEWDHWVAFSLLFILGCRM
IFEGAKQQVEETEKMRSHSFWVLVMTAIATSLDAMAIGVGLAFLQVNIVHTAMAIGLATMIMATLGMLIG
RYIGPLLGKRAEIIGGIVLIAIGFNILYEHIYRIA
>Lba5 gi|490985206|WP_004846942.1 membrane protein [Lachnospiraceae bacterium 3_1_46FAA]
MGLTELFILAVGLSMDAFAVAVCKGLAMPKVTWKKITAVGLWFGGFQALMPAAGYFLGIRFKDGITAIDH
WIAFILLSIIGINMIREAFSGDEESSNDLLDCKTMFPLAVATSIDALAVGITFAFLNVHIIPAVSFIGVI
TFIIAAAGVKIGNIFGTRYKSKAELAGGIILILLGVKILLEHLGIF
>Plu1 gi|37526592|NP_929936.1 hypothetical protein plu2701 [Photorhabdus luminescens subsp. laumondii TTO1]
MNMYATLILALALSMDAFAASICKGAALHRPHFREAIRTGLIFGLAEACTPLIGWSLGLYASQYIIEWDH
WVAFTLLFILGCRMITESFKTKQEKKCESPCRHNSIVLITTAIATSLDAMAIGIGLAFLEVNIVHTAMAI
GMMTMIMATLGMLIGRYIGPRLGKRAELIGGLILIAIGFNILFEHLELFMYAK
>Orf12 gi|491570644|WP_005428226.1 membrane protein [[Ruminococcus] obeum]
MAIFIELFLLGVGLSMDAFAVSVCKGLGMRKLNKKQAVIIGLYFGGFQALMPLIGWLLGSQFQKYITSID
HWIAFILLGFIGGKMIIEAVREWNEEEIVEVTDAPIDHKNMLVLAVATSIDALAVGITFAFLNTPIIEAI
SIIGITTFVLSIIGVIVGNFFGSKYKSKAEFIGGLILVLLGVKILLEHLGILAF
>Spl1 gi|374315587|YP_005062015.1 hypothetical protein [Sphaerochaeta pleomorpha str. Grapes]
MHFTSLEQTYPNILYLLHSFVWSRNLGIFELILVSIGLAMDAFAVSLCKGLRMKTINYRQGAIISFTFGF
FQALMPLLGWTLGLQFEKYITTFDHWIAFVLLFAIGGKMLWDAFHEDGSCPIGENERIKVKELFLLAIAT
SIDALAVGITLAFLKVDILLSVSLIGIITFAISFFGVVLGHRFGTRFQGKAEMAGGIVLILIGIKILCSH
LGILMF
>Rsp2 gi|495981034|WP_008705613.1 membrane protein [Ruminococcus sp. 5_1_39BFAA]
MNIFELFILAIGLSMDAFAVSVCKGLSLGRINAKHMCIAGAWFGGFQALMPLVGYFGGRFFADKVTRYSH
WVAFVLLVFIGAGMIKESKEEEHVNADMDIKSMFILAVATSIDALAVGVTFAFLKVEIVSAVSFIGVITF
VCSAAGVKIGSLFGMKYKSKAELCGGIILILIGTKILLEGLGMI
>Msu1 gi|52424247|YP_087384.1 hypothetical protein MS0192 [Mannheimia succiniciproducens MBEL55E]
MSLFSLWVMAFGLSMDAFAVSICKGLAMEKFQWCGALKAGLYFGLFQAVMPLIGFLLGVQFSEYITDYDH
WVAFFLLALIGVNMLRESLSDEDDEDSCSNDFNFKTMMTLGFATSIDALAVGVTFAFLSVDIYSSVVTIG
LITAALSIIGVKSGHFLGKKIKTKAEILGGLILIGLGVKILMEHTLFG
>Tca1 gi|339501159|YP_004699194.1 hypothetical protein Spica_2585 [Treponema caldaria DSM 7334]
MFETILIALGLSMDAFAVSISSGICTEGLKSRHILRGSFSFGLFQFAMPVLGWFLGSHFRTAIQNFDHWI
AFALLVFIGGKMIVESFEPEPTSCDDTAAPQKAGKTDIRNIKTLFALSVATSIDALAVGLSYSLLGKSIF
SPAVAIGLITFSVCIVGFEFGKRIGYLIEKRAELIGGLVLIGIGGKILLEHLL
>Cme1 gi|493399125|WP_006355232.1 membrane protein [Clostridium methylpentosum]
MPFMGIFEILMIGIGLSMDAAAVSMSNGMCISSIRWKHALATAFAFGAFQGIMPLIGYFAGSLFAEQIGA
VDHWLALVLLGFIGGKMIYESLTANHDSCPVDRRLTFKLLLVQAIATSIDALAVGVSFAALTVSIVLASS
VIATTTFVLSFVSVYIGKRFGTLLNQKAELIGGLILVFIGVKTFVEHMFF
>Cth1 gi|125973934|YP_001037844.1 hypothetical protein Cthe_1420 [Clostridium thermocellum ATCC 27405]
MSSIELLIIAVGLSMDAFAVAICKGLSMKKMSYRNAVLTGCFFGGFQALMPLLGYLLGTQFKDYITSIDH
WIAFGLLSLIGINMIKESKNTCEITDEDDTFSLKSLTVMAFATSIDALAIGVTFAFLQVNIIPAVTMIGI
TTFTFSFLGVKIGNLFGVKFQSKAEIVGGLILIGMGCKILFDHLGVISFVFDSLNKFN
>Lba6 gi|510897048|WP_016230104.1 hypothetical protein [Lachnospiraceae bacterium 10-1]
MNFIELLLIAIGLSMDAFAVSVCKGLAAKQISAKHLLITGAWFGGFQAFMPAAGYLLGSAFESYITSFDH
WIAFVLLAFIGGNMIHEALDKSNTPDSDNSFSIKTMFVLAVATSIDALAVGITFALLPNVKIITAILSIG
AVTFILSAIGLKAGSLFGLKYKAKAEFTGGLILILIGLKILLEHLGIITL
>Ptu1 gi|497522847|WP_009837045.1 hypothetical protein [Pseudoalteromonas tunicata]
MVEVIILAIALSMDAFAVAIGLGSKHQKKTSVLAVMAAGYFGFFQGVMPLIGYLGGKGLLGWMQAYASWV
AFILLVLIGGKMIYESFSEGIEEDIAKITHRVMLVLAIATSVDAMAAGFTLTLLAVNPFVACALIGVITF
GFSWLGVLIGNKSGTYLESHAERLGGIVLILIGFKILLF
>Sgl1 gi|325970650|YP_004246841.1 hypothetical protein [Sphaerochaeta globosa str. Buddy]
MGVLELLLIACGLAMDAFAVSLCKGLRMRRINYGQAVIIALFFGFFQAVMPLLGWTLGIQFEHYITSVDH
WITFILLSIIGSKMLYDSLTEDPTCPVQTVDRLDMKELLLLAIATSIDALAVGITLAFLNTDILFSVTLI
GIVTFLLSLLAVAIGNRFGNRLQSKAGIAGGVVLILIGLKILLEHLGIIAF
>Dpr1 gi|320352648|YP_004193987.1 hypothetical protein Despr_0516 [Desulfobulbus propionicus DSM 2032]
MAVAVALAMDAFAVALAAGAILQPLTFRPCFRLAFHFGLFQAMMPVIGWLAGLTVQSFVAAWSHWIAFAL
LLYIGGRMIHEALGAGEGTERTNDPSRGLTMVALSVATSIDALAVGLTLAMLDVVIWIPSLVIGLVACAF
TVMGLFLGTRAGALWGKRVEVAGGVILVAIGVKILLSALFLDKAVAGLL
>Rch1 gi|479199642|YP_007828660.1 Predicted membrane protein [Ruminococcus champanellensis 18P13]
MGFVELFLIGVGLSMDAFAVSVCKGLNMKTLNRKHALVIGLFFGGFQGIMPLLGWLLGKQFERYITAFDH
WIAFVLLAFIGGKMVWEALHEDPEEVCPQPRLDLKELFMLAVATSIDALAVGITFAFLQVNIWGAVSLIA
AITFVLSVIGVWVGNRFGSRFQTKAEIAGGVILVLIGLKILLEHLGVLG
>Bfi1 gi|479190610|YP_007820649.1 Predicted membrane protein [Butyrivibrio fibrisolvens 16/4]
MNIVDIFLIGVGLSMDAFAVAICKGLAMRKVNKKQMLIIALFFGGFQALMPLLGWAIGTSFAKLIVDYDH
WIAFILLLYIGGKMIIDAIKEWKEVDKVDEMDPPLDYKEITLLAIATSIDALACGVTFAFEESFNILRAI
LIIGLTTFFISACGVYVGNIFGDKYKAKAQLVGGIILIYIGIKILIEHTMGITLGF
>Dvu1 gi|46581314|YP_012122.1 hypothetical protein DVU2910 [Desulfovibrio vulgaris str. Hildenborough]
MNTLECLAVAVALAMDAFAVAIATGIRLREVSPRQTFRLAFHFGLFQALMPVAGWTLGLTVRGYIEQWDH
WLAFGLLLYIGVRMMREAFEETEENDDRCDPTRGLTLIMLAVATSIDALAVGLSLSVLGIDIVTPAIVIG
VVCLLFTATGLHLGRMLSRAESLGRRAALAGGVVLIGIGLRILYEHGVFDTAATLARSVLG
>Ani1 gi|296273617|YP_003656248.1 hypothetical protein [Arcobacter nitrofigilis DSM 7299]
MIAEVLLLAFALAMDAFAVSIGLGVKRKEFDKVLAFKAALFFGFFQALMPLFGHLASLGVGTLIESFDHW
IAFLLLSLIGGKMLYESFGENTEDEISIISNKVLFILAIATSIDAMAAGFTLNLLDINPYLSMFIIGIVT
FLFSFVGVYMGSKGGSFLEDKAEKLGGIVLICIGLKILLEHLYS
>Orf13 gi|406956554|EKD84630.1 hypothetical protein ACD_38C00185G0016 [uncultured bacterium]
MALILQILFISFSLAIDCVSVSIAGGLNQKAKIAHGLKVAAFFGGFQAMMPLLGWLIGEALSSFISSIDH
WIAFFLLAIIGVKMIYEALKENDEKKDILNIRTLLILSIATSIDALIVGISLSLIKIPLLVSVAIIGIVT
FVFSFLGFIFGNKIGSFFGKKVEIAGGVVLIIIGLKILLEHLITTS
>Orf14 gi|479182197|YP_007809310.1 Predicted membrane protein [butyrate-producing bacterium SM4/1]
MSLAELFILAVGVSMDAFAVAVCKGLSMKQLNWRHAVIIGVYFGGFQAGMPFIGYLLGWHFKDAITSVDH
WIAFVLLAAIGLSMIRESRSKDEDEESLDASVDFKTMCVLALATSIDALAIGVTLSFLNVDIVPAVSFIG
IITFSLSIVGVKAGNVFGIRYKSRAELAGGTILLLIGSKILIEHLFL
>Mva1 gi|493684683|WP_006634810.1 membrane protein [Microcoleus vaginatus]
MDAATTILLSLGLAADAFAVAVSSGLAIKHMKVNKALKIALFFGGFQALMPVIGWLIGLSFSFLITPIDH
WIAFGLLSFIGGRMIYESLQSEECEKKFNPLDTGTLITLSVATSIDALAVGLGFAVLKDSIALAVTAIGV
ITFFLAFAGVFIGHKCGNLFANKIEILGGAILIFIGSRILFLHLTEMPLVIGH
>Cho1 gi|154148590|YP_001407173.1 membrane protein [Campylobacter hominis ATCC BAA-381]
MEILLLAVALSMDCVALSMSNGAKCANYGIFRITKVSFVYGFFQGAMPIIGFFLGALFVGFIEQIDHFVA
FAILGFLGVKMIFDSRENSDEITANLGLKELISGAVATSIDALAVGVTFSFTSLNIWFSCAIIAFVCFIL
SFAATFIGKKLGEIFKDKALILGGLILIFIGFKILITHLGIL
>Pfl1 gi|498291459|WP_010605615.1 hypothetical protein [Pseudoalteromonas flavipulchra]
MNFVTLLLLAYAMSTDAFAAAIGKGASLKSPRLTEAIKIGLIFGVIEACTPLIGWLIGQSAAGYVEAWDH
WIAFILLLGLGAHMIYESLKGNDDAPAQHAKQPWLKTIITAFGTSIDAMAVGVSLAFVDVNIWLAASLIG
LATTMMVTIGVMIGHSAGKFLGSRAETFGGVILICVGTWLLYSHLSI
>Cst2 gi|428772902|YP_007164690.1 hypothetical protein Cyast_1072 [Cyanobacterium stanieri PCC 7202]
MSLITVILTSFGLAMDAFAVAVCSGLTIKKVQFKDALLIATFFGGFQVFMPIIGWFFGLTFRDLITDFDH
WIAFILLGFIGIRMIIEAMDNDEEKLEKNPRNLYNLFGLAIATSIDSLAVGLSFSLVESGIVNLLIAVGI
ITFTLSFAGVILGGKFGHLFEKQAEMIGGVILVFLGVRILLL
>Hfo1 gi|491178941|WP_005037304.1 membrane protein [Holophaga foetida]
MLTHLLIALGLSMDAFAVSISSGICIPDMKVRYALRAALAFGLFQAFMPILGWGLGGAFRSHIEHVDHWI
AFGLLALVGGKMIYESFGIKDPTCDLEVYKGVMSMRNLLILAVATSIDALAVGLSYSVLHKPILGPAILI
GVVTFLVSLVGCEFGKRIGARFERWAELGGGVVLVGIGLKILVSHLVA
>Pfl2 gi|489318459|WP_003225811.1 membrane protein [Pseudomonas fluorescens]
MSTDAFAAAIGKGSSLHKPRLTEALRTGLIFGVIEAITPIIGWLIGQAATRWVAEWDHWIAFTLLLILGL
HMIYNGLKHEDEEEEKPGQHSFLILAVTAFATSIDALAVGVGLAFVDVNIWVAAAAIGVATMTMVTIGVM
LGRVLGAVVGKRAEIVGGVVLMIVGATILYEHLSA
>Sde2 gi|90022928|YP_528755.1 hypothetical protein Sde_3288 [Saccharophagus degradans 2-40]
MIDVVLLALALSMDAFAVSIGLGAKNKASPVVLGLKAALYFGVFQALMPLIGYLGGKGMLGWLASFAPWV
AAGLLALIAAKMIYESFAEGIEEDISQLTHRVLLLLAIATSIDALAAGFALTVLPVAPLVSCALIGVITA
IFSFAGVFIGKRAGTWLESKAELAGGLVLLLIALKIIAVAV
>Det1 gi|57234061|YP_181849.1 hypothetical protein DET1134 [Dehalococcoides ethenogenes 195]
MSLLSVVFVALALSADCFAVSIGIACTHTDVKPRIMWRVAGTFGLFQAGMAVIGYYAGLSIADVISSFDH
WVAFGLLTVIGGRMVYESVQGEDDQKLVRLDLTRGLGLLGVAIATSIDALAVGLTFSLSETNIGLAALLV
GAVSLAVSYLGFKLGNRISHLASRWVGIAGGLILCLIGLKILAEHTLGWDILL
>Ipo1 gi|310779786|YP_003968118.1 hypothetical protein Ilyop_1999 [Ilyobacter polytropus DSM 2926]
MTFSTLFFISVGLAMDAFAVSLTEGMALKKNHINHIFRVAFVFGIFQALMPLLGWFIGGLFYDMISKYEH
WVAFGLLAFVGGKMLLEAWENQKCETEGKCDVSSNIILLGIATSIDALAVGFSFSLLPGLNIYSTIFIIG
IITFIISSAGVYMGNKAGQLLGYKAEYAGGFILIGMGCKILFEHIA
>Asp2 gi|511076572|WP_016317987.1 hypothetical protein [Anaerotruncus sp. G3(2012)]
MDLLSLFLIAIGLSMDAFAVSLSNGLAYRGFGRRQAIEAAAAFGLFQALMPVTGYFAGRTFSDAISAFDH
WIALGLLAAIGGKMVFDGLHDLRSPKGQIVPRSFTLRILLVQAVATSIDALAIGISFAVMRVNILTAAGF
IGVVTLFCCLVGAGIGSRFGRLLGHRAEIFGGIILIGIGLKICFEHTMGV
>Gbe1 gi|197118086|YP_002138513.1 hypothetical protein Gbem_1700 [Geobacter bemidjiensis Bem]
MDWLTILGISVALAMDAFAVALAAGAVISPITGRHLFRLGFHFGLFQALMPIGGWLLGMTVQKWISAYDH
WIAFGLLAYVGGRMVHEAFEEDDEEKTPSDPTKGMTMVMLSVATSIDAFAVGLSIAMLGVSVWLPATVIG
LVAGVLTVAGMLLGRRLGEKWGKRVEICGGLVLCLIGLKILLEHTLLK
>Pwa1 gi|261821486|YP_003259592.1 hypothetical protein Pecwa_2215 [Pectobacterium wasabiae WPP163]
MNMSATLILAFGMSMDAFAASIGKGAVLHNPRFRDAIWTGLIFGVIEAITPLIGWALGFFASQYILEWDH
WVAFTLLLILGGRMVIEGFKGSSDCRCEKVKNHSLALLICTAIATSLDAMAIGVGLAFLQVNILHTAMVI
GCATMIMVTLGMMIGRYIGPIFGKKAEIIGGLVLIGIGCNILYEHIGYTA
>Hfi1 gi|492953169|WP_006061254.1 membrane protein [Holdemania filiformis]
MDANVMDAVTLVMLAVGLAMDAFAVSITDGLCYENFHRKEALITSGAFGLFQGIMPLIGYFCGRMFSDAI
SSIDHWIALILLGVIGLNMIKEAWQESRESECENCGNKTLTLPTILMQAVATSIDALAVGISFAVIHVNI
FTACLLICGITFGLSLIGAAMGKRFGSMVKEKARVLGGVILILIGLRIFVEHMFF
>Pin1 gi|490958779|WP_004820592.1 hypothetical protein [Peptoniphilus indolicus]
MESILSISIIGVGLAMDAFAASICKGLSLTKRDFSKTIKVGLCFGIFQTIMPIFGFLLASTFADKIKSID
HWVAFFLLSYIGFNMIKESRVATCDLDSGFDFKSLVLIGIATSIDAMAVGISFAFLNVEIYSASILIGII
TLVISMLGVTLGNIFGIKYKQAAEFAGGVILIAMGVKILIQHLFFLK
>Osp2 gi|325278864|YP_004251406.1 hypothetical protein Odosp_0113 [Odoribacter splanchnicus DSM 220712]
MSFITILLIAIGLSMDSLAVSISGGICMKPFCIKKSLKMALTMGIFQGGMTWLGWAMGIHFSNYITDFDH
WIAFVLLSYLGGKMVYESFKEEDSHLITFSSRMLFTLGVATSIDALAVGVSMAFLKTGIWFPASVIAFTT
FFLSFSGVICGFRFGKIKGLKVELLGGLILIVIGVKILIEHTLLD
>Csp9 gi|497980327|WP_010294483.1 membrane protein [Clostridium sp. JC122]
MSIISIFLTALALAMDAFAVSLSIGMKSKNERIKNGLKAGLYFGIFQGAMPLIGWLLGIKFTNYIVKFDH
WIAFILLAIIGGKMIYEAIKGEESDITSDLSVKVMTILAIATSIDALAVGVSFAFLNVSIVLAASSIAII
TFIACFIGVFIGQKLGDVLGGKAEFLGGIILILIGAKILLEHLGIL
>Cce1 gi|302874374|YP_003843007.1 hypothetical protein Clocel_1492 [Clostridium cellulovorans 743B]
MSLLELFIIAVGLSMDAFAVAICKGLSMKKINIKKAGIVGLYFGAFQGGMPLIGYFLGVQFQDKITSVDH
WIAFILLAIIGINMIKESRNSSCEVAVDTVADVNTDNSLSFKNMFVLAVATSIDALAVGITFAFLNVNII
PAVSFIGIVTFTLSMIGVRIGSVFGEKFKSRAEFAGGFILIIMGLKILLNHAGIINF
>Tar1 gi|474933878|YP_007687460.1 putative membrane protein [Thermoplasmatales archaeon BRNA1]
MEILTIVLLAIGLAMDAFAVSVCKGLAMGKATVRSMVIIGAWFGFFQFLMPIIGFYVGRSFKDAVEDYDH
WIAFALLLVIGLNMVREGISGEEENVDASLGFRIMLILAIATSIDALAVGISLAMDEGTILVPSVIIGVI
TMGISMTGVKIGSLLGDRLGNRAEILGGIILVTIGFKVLFEHLGYF
>Ast2 gi|494109171|WP_007049955.1 membrane protein [Anaerofustis stercorihominis]
MGILELSLIGIGLAMDAFAVSICKGLNMRKINYVYGIITALFFGVFQAVMPLIGFFLGRQFSTYITTVDH
WITFILLAFIGGKMIYEALSEDSECETCGSGIDIKELFLLAIATSIDALAVGVTFAFLDVSIFSSVLLIG
VITFVISFIGVIIGNIFGSKYKEKAEIFGGVILILIGLKILLEALFF
>Csp10 gi|512182542|WP_016409460.1 putative manganese efflux pump MntP 1 [Clostridium sp. CAG:1024]
MSLIELLLVAIGLSMDAFAVSICKGLSVKEVKLKHAAAVGLYFGGFQMLMPVIGYYLGVNFQHLIERFDH
WVAFGLLVLIGISMIREALGKPEELNDDFSFRTMLLLALATSIDALAVGVTFACLQVRILPASFLIGATT
CLLSALGIKIGNVFGMKYKAKAELLGGAILILMGIKILLEHLGVLGG
>Ssp3 gi|496680806|WP_009323004.1 membrane protein [Subdoligranulum sp. 4_3_54A2FAA]
MDSITLFVLALGLSMDAFAVSISNSMCFSGLRRNAAALTSLSFGVFQGLMPVAGYFAGRAFADVVSAFDH
WIAFALLGFIGGKMIWDAVKELRAPEACPVGRAFSYKLMVVQAFATSIDALAVGVSFAALDVNIAAAASF
IACVTFVCCLAGHLLGKKFGSWLGGKAEIFGGVILVCIGAKILVEHLSGG
>Pav1 gi|489471199|WP_003376294.1 membrane protein [Pseudomonas avellanae]
MNPISLLFLALAMSTDAFAAALGKGASLHKPRFIEALRTGLIFGAIETITPVIGWGIGQVAARFAESWDH
WIAFTLLLVLGLHMIYNGLKHDDEEEQKKPGSHSFWILAVTAFATSIDALAVGVGLAFVDVNIMVAALAI
GLATTVMVTIGVMLGRVLGTIVGKRAEIVGGIVLIVVGATILYEHLSAAA
>Cne1 gi|490749099|WP_004611407.1 membrane protein [Clostridium nexile]
MQGNEKEKREMGIVELFLIAVGLSMDAFAVAVCKGLAMKKCTWTKAGIVGLYFGVFQAGMPLIGYVLGVQ
FKDFITSIDHWIAFILLGIIGFNMVRESREEECETASEALDVKTMIGLAVATSIDALAVGVTFAFLQVKI
VPAVSFIGVTTFIISVAGVKIGNIFGAKYKSKAELAGGIILILMGVKILLEHLGFLG
>Eha1 gi|317131810|YP_004091124.1 hypothetical protein Ethha_0824 [Ethanoligenens harbinense YUAN-3]
MGIWELLLIAVGLSMDAFAVSVCKGLCMQRFMPRRAAVIALFFGGFQALMPFLGWVLGQQFSRYISQWDH
WIAFGLLTFIGGKMLWEALHDKEVICQNKYAPLDLKELFLLAIATSLDALAVGVTFSFLHSSIVPSVTLI
GCVTFALSWLGVFVGHRFGAFFRKKAEIAGGVILIVIGVRILLSHLGIL
