# Supplementary material for: The LysE Superfamily of Transport Proteins Involved in Cell Physiology and Pathogenesis
Source: PLoS One. 2015 Oct 16;10(10):e0137184. doi: 10.1371/journal.pone.0137184 (PMC4608589; doi:10.1371/journal.pone.0137184)
Supplement: S1 Supporting Information — The corresponding zip file contains the FASTA files generated using Protocol1, for comparisons with Protocol2. (ZIP) [file pone.0137184.s030.zip › FASTA_Files/NAAT.faa.faa]

>Bsp1 gi|514415858|WP_016563704.1 marC family membrane protein [Bacteroides sp. CAG:927]
MDTILPFAFIAFASFFTLTNPLGTMPVFLTMTTGMDEQQRAHIVMRATVISFFVLIAFTITGQFLFSFFG
ISANGFRIAAGIIILKIGYDMLQARFTNTKLSDEEIRTYADDISITPLSIPLLCGPGAIANGIVLMEQAN
TLALKATLIVTIFVIYVLTYIILRASTRLNKFLGQTGNNVMMRLMGLILMVIAVECFVAGARPILTDIIH
NGTAM
>Orf1 gi|494840127|WP_007566227.1 antibiotic resistance protein MarC [Bacteroides]
MDTIIPYALLCFTSFFTLTNPLGTMPVFLTMTNGLGEQERRHIVKRATIISFIILIAFTFCGQFLFKFFG
ISTNGFRIAAGIIILKIGYDMLQARYTNTKLKDEEIKTYADDISITPLSIPMLCGPGAIANGIILMDDAN
TWELKTTLVVVIAVVYVLTYIILRLSTRLVNVIGETGNNVMMRLMGLILMVIAVECFVGGMKPILIDIIQ
NSHL
>Mae1 gi|150401622|YP_001325388.1 multiple antibiotic resistance (MarC)-like protein [Methanococcus aeolicus Nankai-3]
MAVGYSFFSFFIYSFTSIFIIMNPIGLVPLFYIWTSESEKTEKIELLRKSAIAVMLTLLTFALFGGSIFK
FFGITLDSFKVAGGILMLKIAWDMLHAQVSKTRHNLKDDEEPISLEDIAVVPMAIPLLAGPGTITTSIIL
MEHSITTYDTLIIMFSIILATLISVVILYLSDNIARILRVSGIKAIVRIMGLILAAISIEIISSGVFGLI
KSAGLMY
>Orf2 gi|491444416|WP_005302204.1 MarC family membrane protein [Aeromonas]
MAAIDVSLYLKFFIGLFAIINPLGLLPVFVSLTSHQTPEERMKTNTTANIAVMIILLVSMSMGQLILDGF
GISLASFRIAGGSLITLIAWSMLQGKLGEVKHNKQEKGELAARESVAVVPLALPLMAGPGAISSSIVYAS
QSTWSQMLGMSLVVMVFAFCSWLIFRAAPLLFKVMGNTGINVVTRIMGLIMMSLGIEIMVAGIKGVFPGLM
>Mmo1 gi|518739957|WP_019899415.1 MarC family membrane protein [Methylotenera mobilis]
MIDWPSLFKISLGLFAIVNPIGSVPIFISATSGWSHAERAQTAKTVAFSVFIILMVSSLMGDQILDFFGV
SIPSFQVGGGILLMLIAISMMHGKQSGTSQTPEEAQTLAEREVIAIVPLSIPLLAGPGAISNMIIAAQKN
ASLIGHLSLIIPISLVCLTIWLVLKLSVKISYKLGTIGINVVTRLMGLILAAMAVEFIAHGLTGLFPALA
>Lag1 gi|493990623|WP_006933361.1 MarC family transcriptional regulator [Labrenzia aggregata]
MLDYYINAFATLFVTIDPVGLAPMFLAITAGMSKHDRRKVAVRATITAAGILLVFYASGQTVLNVLGISV
SAFRVAGGILLFLIAIEMIFGKRQARKTETAEKAMESEAHHGTINELAIFPLAIPLISGPAAISAIILLS
SQAPDTLAYAGLGGVIAIILLSCMGAFLLADKIERLLGETAQLVITRLLGVLLAALSVQFVADGILAFIRT
>Mfo1 gi|494104533|WP_007045319.1 membrane protein [Methanotorris formicicus]
MDLNFFIYSFTSLFIIVDPVGIIPIFHILTYYYSKDEQIEIIKSATVTATITLLIFALFGTYIFDYFGIT
LDSFKVAGGLLLFKIAWDMLHAEMSKTKHSPREEIDMRMGSVAVVPLAIPLLAGPGAITTTIILMEKAQS
LANKTIVISSIILTMIVSGLILSASDIVVKKLKVSGINAIVRIMGLILAAISVQIIFSGAYGLIKTITA
>Mfe1 gi|497535763|WP_009849961.1 Multiple antibiotic transporter [Mariprofundus ferrooxydans]
MINMLDYAEYIKIFIGLLAIVNPLGAIPLFISMTAGESSSQRRQTINQVGIGVMLILLVSLFFGEPILHL
FGITIDSFRVGGGILVLLMAIAMLHAKTSPIRQTDEEADESIDKESVAIVPLAMPLLAGPGAISTVILAA
HKSTGVVHYMTVALGIILLSLVVWGVLRLSPWIEKHISATGINIFTRIMGLILAAIAIEFIANGMKGLFP
ALA
>Fsp1 gi|546145435|WP_021787987.1 hypothetical protein [Ferroplasma sp. Type II]
MAILILFLTVFVALFAIINPIGAVPILITLTDGYSLKERREVIRRSVYMASGMLFGFMFLGVYIFDILGI
SIYDFEIAGGILLFKVGFDMLQGKTSQTKITNAEQQDSADREAIAIAPIGTPLLAGPGSITTAIIYFNGT
GIAIFSRMVVVLAVILVLILSFIILRYSLVIFQKIGKTGSIVISRIMGLLLTAIAVDLITTGIIHIFL
>Aca1 gi|225874052|YP_002755511.1 MarC family membrane protein [Acidobacterium capsulatum ATCC 51196]
MVRFSLLALSSVFFLVDPFAAIPSFIALTDGVDAGGRKRMARRATLTCFVVLSSFALAGQFIFSLFGIKL
PAFEIAGGLILLLIGIDMLEAKRSPTQESTDETEEAAHKDDASIVPMGIPMLAGPGAISSVMVLVGEAQN
HWQMGAVLASIAITAVASYWVLVGADRLRKILGETGIRILVRIMGLLLVALAMQFFVNGLTELGIIPR
>Fjo1 gi|146298128|YP_001192719.1 multiple antibiotic resistance (MarC)-like protein [Flavobacterium johnsoniae UW101]
MIIFICMQLLKFDYFYFTNQYFMDLFIYLFAALFSVLNPIGTVPIFVGLTQHDSQKERSRISLWTAINVG
IILLVSYFIGQYVLTFFGISIDALRIAGGIVIVNSGFSLLSGKFNKKRGINKKIENEVQQRNDIALTPLA
IPMLAGPGSISLLIAFYQEHHQMEEILFSCLAILAIAVVIFVILKSAHYLARILGASGIVAISRIVGFIV
ISIGIQYIVSSIVNIIKGNLM
>Ogr1 gi|494464932|WP_007254456.1 MarC family transcriptional regulator [Oceanicola granulosus]
MTDLPALASAFAAMFVIIDPIGLTPLFVALTQGMPDRQRRAIAVRATLVAVAVLLAFAVFGEALLGFVGI
SMAAFRIAGGVLLFLTALDMLFQRRQARREDTADDPTEDPSVFPLAIPLLAGPGAIATIILLTGQSESVA
GFAAVLGVMVAVLTIVFLFFLAAGPIERALGKTGVNVVTRLLGMLLAALSVQFILDGLREVALPL
>Pfu1 gi|18977117|NP_578474.1 hypothetical protein PF0745 [Pyrococcus furiosus DSM 3638]
MEVLKDFLLFYGGLFAITNPIGAVPVFIAVTRNLSPEKRKEIARKTSTTVMVTLLVFALVGEWIFKFFGA
STDAFSIAGGIILFRMSLEMLSGKLSSVKISEEEEHISEEAVTLEEVAIIPLAIPLLSGPGAITTTMLYM
AKSSTMIEKSIVLLVVVAIGITVWIILSAANRIHQKLGTIGIKVMTRMMGLILASMAVQMVINGVKGAFNI
>Hch1 gi|83647565|YP_436000.1 multidrug ABC transporter [Hahella chejuensis KCTC 2396]
MLEFHEYTKILIGLMAIVNPVNAVPIFVAFTSNVSGAERKKIGKSVVIAVGLILLISMLLGEYLLSFFGI
TINSFRVAGGILILLMAISMLHAKVSATVHTEEETVEEEGHHHSVAIVPLAMPLLAGPGAISTVILYAHR
GTDAAHYALVGVAILILCLTLWLVFSMIPWFSSHLTKTRINIFTRIMGLILAAIAIEFIANGLKGLFPVLA
>Orf3 gi|491886856|WP_005652986.1 antibiotic resistance protein MarC [Bacteroides]
METLIPFALLCFTSFFTLTNPLGTMPVFLTMTQGMTDKERCSIVKRATLVSFITLMVFVFAGQFLFKFFG
ISTNGFRIAGGVIIFKIGFDMLQARYTPMKLKDEEIKTYADDISITPLGIPMLCGPGAIANAIVLMQDAH
SFEMKGVLIGTIALIYFLTFLILKASTRLVNLLGETGNNVMMRLMGLILMVIAVECFVSGVKPILTDIVK
EGCLM
>Bpy1 gi|515903018|WP_017333601.1 membrane protein [Burkholderia pyrrocinia]
MDLLKSFISLLALINPVGAVPFFLSLTAQQTDDERRRTIRIASVSVFCVITVTTLLGQQIIDFFGISVGS
LEVGGGIIMLLMAISMLNAQAGNTRSTPEERHEAEQKDNIAVVPLAIPLLTGPGSISTVIIYAANSRHWY
ERAGLVAIGAILACLCFVAMRLAEPIANWIGRTGINIATRLMGLMLSALAVEFIVNGLRALLPALR
>Psp1 gi|546365060|WP_021851488.1 multiple antibiotic resistance (MarC)-related protein [Prevotella sp. CAG:1058]
METLLPYALLCLTSIFTLANPLGTMPVFLTMTHGMSEKQRRSIVKRATITAVLILIVFTFAGQFIFMFFG
ISTNGFRIAGGVIIFKIGYDMLQARYTHVKLNPGEIKTYADDISITPLGIPMLCGPGAIANTIVLMSDAH
TITMKGILVGSIAFIYILTYFILRASTRLVSVLGETGNNVMMRLMGLLLMVIAVECFVGGMKPILVDVIK
SAVG
>Tko1 gi|57641594|YP_184072.1 small neutral amino acid transporter [Thermococcus kodakarensis KOD1]
MLEVVEFLKYLILLYGGLFAITNPVGAVPVFLSVTHDLSWRERREIASKTAISVVATLVVFALLGQWIFK
FFGSSTDAFAIAGGILLFRMALDMLSGKLSSVKISNEETEEFSEEVVTLEEVAIIPLAIPLISGPGAITT
VMLYMAKSTTNLQRFAVILTIILIGITVWFVLCSANRIKARLGRVGIKVMTRMMGLILTSMAVQMIINGI
KGAFGL
>Lve1 gi|494385482|WP_007204999.1 MarC family transcriptional regulator [Loktanella vestfoldensis]
MTELPALIAAFTTMFIIMDPPGLVPVFIALTQGMSAEQRRAIAVRACIVAGVLMILFLFVGEAVLGFIGI
SMDAFRIAGGILLFLTALDMLFQRRQARRADNAAEGQAEHQDDPSVFPLALPLIVGPGAITTIILLAGNA
TSAADFGAIAGVLMAVLLITFLAFLVAPTIERALGKTGLNIVTRVLGMLLAALAVQFVLDGLRGFGIGG
>Orf4 gi|518723008|WP_019883392.1 hypothetical protein [Methylophilus]
MTEYAYLLKVAIALIAIVNPIGSLPIFISATSGWSKAERARTARTVAITVMIVLGVSAFIGDLILDFFGI
TIPSFQVGGGILLLLISISMMHGKQSGTRQTAEEAQDLSEREVIAIVPLSIPLLAGPGAISSMILTAQQH
PGFWGHISLMLPIALIALFIWGLLQLADGITHYLGTIGINIVTRLMGLILAAMSVEFIAHGLTGLFPQLA
GAA
>Tac1 gi|16081202|NP_393497.1 hypothetical protein Ta0019 [Thermoplasma acidophilum DSM 1728]
MNLILYLVTVFVALFAMVNPIGALPVLVSVTEGYSKDDFERVVRYAAMSEALMLFSFMLIGIYIFEVLGI
NINDFKVAGGVLLFKVAFDMLQGRTSTTKLTPAETEESIERTSIGIAPIGTPLLAGPGSITAAIIYFNSY
SVNIPEKIAVVISVSLVVVISYFILHYSSVLFKYLGKTGSLIISRIMGLLLAAIAVDFMVTGLAFIVKSI
TGV
>Vha1 gi|557382378|WP_023402797.1 hypothetical protein [Vibrio halioticoli]
MQGIDIAVYLQFFVGLFAIVNPVGIMPIFVTLTNHLSPEERIKTASTANIAVAVILIVSLFAGQFLLDVF
SISLDSFRIAGGLLLVSIAFSMMNGQLGEQKQNKQEKAESISKEQVGVVPLAMPLMAGPGAISSTIVFGS
NHSGPVDYIAVTLTVLVFAFCCWILFRSAPFIVRFLGQTGINVITRIMGLILGALGIEFIAGGIGALFPG
LML
>Ixi1 gi|495762429|WP_008487008.1 multiple antibiotic resistance (MarC)-like protein [Idiomarina xiamenensis]
MLDLFLFQFTSLFTMINPIAAIPIYIALTDTLTPKAARWVAMRAAVTAAIALCVFALIGNAIFSFFSISV
NGLRVAGGVLFFIMGFEMLRGRTVPKRVDGESDSDFGSDAAVTPLGIPMIAGPGAITMVILIMQESPQTT
NTISLMAAIIVVCALTAVILSFGKQMLAKLGRSGSKILMRLMGLIVMLIAVEFFFAGIKPYLVDILRAAN
AA
>Bsp2 gi|544859697|WP_021274100.1 membrane protein, MarC family [Bacteriovorax sp. Seq25_V]
MDIDYGIVGQFFIAMLSILNPIGAIPVYISMTEDLSRPQRKSMTRACSIAVFITITVSLLLGSDILKFFG
ISIPSFTVGGGVLLFTMALSMIQAKNVEAKMNTQEITESSLREIGIVPLAIPLLSGPGTISTSIIYSKNF
HSTFEWIAGIALMAVLSTCVYFVLINADKIRERLGDLGVNVMTRIMGLILLAMSVEMMVGGLKKMIPLLNS
>Psp2 gi|347540641|YP_004848066.1 multiple antibiotic resistance (MarC)-like protein [Pseudogulbenkiania sp. NH8B]
MKELEIAKIFISLLVLVNPLGAIPLFISLTPNASQIERRKIAKISSTSVAVVIITSALIGESLLKFLGIS
IGSFQVGGGLLVMMIALALMNAKPNPTKTSDEERVEAELRTNIAVVPMAMPLLTGPGTISTVIIYSTTAH
SWVQISYLIVSGLLIALSCYAAMAMATPISRWLGQTGINIVNRVMGMILAAVSVEIIVDGLYRLFPQLSH
>Nwa1 gi|496408154|WP_009117018.1 membrane protein [Neisseria wadsworthii]
MGMEIGKLILAFMVLINPFSALAIFLDLTRNNSTRERKKVAQIASLSVFIVIAVFAFSGNWILRLFGIST
GAFQVGGGLLVFLIAISMMSAGSNPAKPEIGVEESNEITVKPKHPTQSAASVAVVPLAIPMMIGPGGIST
VVIYASAAKSLHDTLFIVAAGAIISIICFITLLAASKISNVLGETGLTILNRIMGMLLAAVSVEIVVAGL
KGLFPQLAG
>Kra1 gi|495186864|WP_007911654.1 MarC family transcriptional regulator [Ktedonobacter racemifer]
MPTLITFTISAFVTFLTIIDPVGLAPVFVGLTSHLSQAQRKVVIARATLISAAIIAFFAIVGRFLLDRLG
ISLYAFNIAGGVLLFMVAIDMLFGRPSGARETKEEEEEAMTREDISVFPLAIPLIAGPGTIATTILYVGQ
ASMQPMLLLSVFLAIASALVLAWVAMRSSSWIIQRVGRTGIMVFSRILGILLAALAIQFVLNGVTTFAHT
SGFIK
>Bsp3 gi|544852780|WP_021267351.1 membrane protein, MarC family [Bacteriovorax sp. BAL6_X]
MEISIMVSFFVALLSVVNPIGALPMFMGLTKNLSKTQRRSMVRVCSIAVFVTLIISLFIGKKILSFFGIS
IGAFTVGGGILIFSMATSMINAKDVESKLTQEEMDDDSIREVGIVPLAIPLLAGPGAISTTIIYAQNLTS
PLDWALSIPIIFLAVLCIYIALINANRISEKVGQLGVNVTTRVMGLFLLAMSVEMITNGLASILPILKAKL
>Scl1 gi|516701208|WP_018052383.1 hypothetical protein [SAR406 cluster bacterium SCGC AB-629-J13]
MISLDSLEYLFLCISTLVSLVNPLGIAPLFLVLTERFEPSERISIAKKGTFTASIILIIFALLGTYIFKF
YSLTVDAFRIMGGIIFFRNGLRMLEIKLSRGRSTPKETEESLESDDIAVSPIGIPIIAGPGSITAAMILS
GEAHNFMDYGILIFTIIFTMSLTFYIFRGADRLSKKLGTTGFRIIQRIMGILLMVIAVQFVINGVTPVLV
NIILEVGGSVIEK
>Hsp1 gi|195952945|YP_002121235.1 multiple antibiotic resistance (MarC)-like protein [Hydrogenobaculum sp. Y04AAS1]
MDRKQAIDIIYFIIKFSISIFAILNPFGALPVLVSLTKGYTKEDRSYVIRTSSIYAGLTLIFFVLFGDLL
FEIFGIGLGAFQIGGGIILSFVSINMIFGQPHRERASNQELEEAEQKENIAIVPIAIPLLAGPGAISTVI
TIASSYRSVFYHVLLILSILVACIGVFLVFKSVDKIVKILGKIGINILSRLMGILLMSLAMQFIIKGIQL
AFPTLGK
>Ben1 gi|518225355|WP_019395563.1 hypothetical protein [Bacillus endophyticus]
MFTLILKLTISFFAVMNPLGNMPIFISLTNGYSLEEKHHNARKAAIISFIILTVFLLLGNFIFSMFGITI
HAFRIAGGILIFGIAYNLLHAKTSNAQSPHQTEQREAEAKNDISITPLALPIMAGPGTIATVMSQTSHSL
KQMASVFISYTLILAVTFFLFYYSSSIIKKLGQNGVNVISRLMGLILAVMAIQMIAEGIKGLFPSL
>Tsp1 gi|289207772|YP_003459838.1 multiple antibiotic resistance (MarC)-like protein [Thioalkalivibrio sp. K90mix]
MLVLLEYLVVTFLAVFVIVNPLTTAFIFMAMLPRASEEKRRAIALRSVKVATSLLFAFALLGGVIFQLFG
ITLAAFRIAGGIILFGIAIGMIRQKGATEKETAEEVKADKGQVTEDISVIPLAIPFMSGPGAIATVMILT
SEAPTVYHTGLVFLGVLACMVACYFAMIYSRYIVQYLGDTGKDILTKVFGLILAVLAVQFVINGISDAAI
GFMLDTQMLDENEVEDPRVPARDHD
>Sma1 gi|491070535|WP_004932159.1 hypothetical protein [Serratia marcescens]
MDLSGFIKFFVGLFALVNPVGILPVFISMTSYQAEAGRNKTNLTANLSVAIILWTSLFLGEGILRMFGIS
IDSFRIAGGILVVTIAMSMISGKLGEDKQNKQEKSESAIRESIGVVPLALPLMAGPGAISSTIVWSSRYH
NWQSLLGFTVAIALFAFCCWLLFRAAPLLVRLLGQTGINVITRIMGLLLMALGIEFIVTGIKAIFPGLL
>Spl1 gi|493364762|WP_006321185.1 membrane protein [Serratia plymuthica]
MDFSGYIKFFVGLFALVNPVGILPVFISMTSYQAAAGRNKTNMTANLSVAIILWTSLFLGEGILRMFGIS
IDSFRIAGGILVVTIAMSMISGKLGEDKQNKQEKSESAIRESIGVVPLALPLMAGPGAISSTIVWSSRYH
NWQNLLGFSLAIALFAFCCWLLFRAAPLLVRLLGQTGINVITRIMGLLLMALGIEFIVTGIKAIFPGLL
>Cco1 gi|383454669|YP_005368658.1 MarC membrane protein [Corallococcus coralloides DSM 2259]
MTMSGMVSTFLVSLSAIFFVVDPIGVVPLFLAMTAGDTKQQIRSTALRACLVACGMMLFFAVFGRVIFQV
FAVSLGAFRVAGGILLLITSLDMLRARPSSTRTSPTEEEEGVVKEDVAIVPLAIPLLAGPGAIATAMVLM
ARSGTSFVSALPVVAAVVLTFTATYFILNASSLVQRVLRQSGVAILERVSGLILAAIAVQFIADGAKDLLK
>Mev1 gi|298675269|YP_003727019.1 multiple antibiotic resistance (MarC)-like protein [Methanohalobium evestigatum Z-7303]
MDYVGIFVFAFVSIFVIVDPLAAVVTFISLTNKMDDKTKNMVAKRAVLLACVIALAFALTGNFVLNIFGI
GVDSLRIAGGILLFTVALDMMHAKISRESITKNEISEYIDREDVWIFPIALPLLTGPGAITTVIVLMGNS
DTILNKLVVILAIIATFIITLYVFIFSRRLYKIMGYTGMLVFTRIMGLLLAAISIEFITTGILNMFQNYGP
>Gxi1 gi|495760863|WP_008485442.1 hypothetical protein [Gallaecimonas xiamenensis]
MDYGIYTQFFVAMLAIVNPFGLLPVFMGLTSHQDQAERRRTAMMAAFASAVILWVVLLLGEDLLKFFSIS
VASFQVAGGVLLSFTALSMLQGKLGETRRTTEEGREAARMESVTLVPLALPLIAGPAAITTVIVFTQAHH
SLVDKGALGLAIGILALVTWGVFLCAPMLARWLGTTGINLITRVMGLIMMALAVEFMAKGVKGLFPALAG
>Ptr1 gi|517869055|WP_019039263.1 antibiotic resistance protein MarC [Psychroflexus tropicus]
MTELIAFGVLSFTTFFTIINPLGVMPIFMTMTSELDKESRKSTAKKAILASFVTILLFAFSGQILFKFFG
ISVDSFRVVGGIIFFLMGMDMLQARLGKVKVQESEIKTYVNDISITPLAIPMICGPGAITNAIVLMEDAG
SVEMQAILIGAIGLVMGITLAILLSAGKIIKLLGQTGNNVLMRLMGLIIMVIAIEFFLSGFKPIFQDIIA
GS
>Tar1 gi|518386096|WP_019556303.1 MarC family membrane protein [Thiomicrospira arctica]
MLDYADYIKIFIGLLAIVNPFGAIPLFISITADQNEKQHKQTINLVAISVAIILLVTLFFGELLLRFFGI
TIDSFRVGGGILILLMAISMLHAKTSLLKQTNAEANESAQKESVAIVPLAIPLLAGPGAISAVILAANKS
HAVSHYFTIAAGILLLSLIVWILLHLSPWISKRLGITGINVFTRIMGLILAAIAIEFIANGLKGIFPILA
>Mja1 gi|15669162|NP_247967.1 hypothetical protein MJ_0972 [Methanocaldococcus jannaschii DSM 2661]
MVGYSGEHFIFNVVKYMDILNFYIYGFVSLFITIDPIGLIPIVHSLTYPYPKEQRIRIIKKAIISSTVVL
LLFALFGNYIFGYFGITIDAFRVAGGILLFKIAWDMLHAEIPKTKHKPDERLDLEDIDSIVYVPLAIPLI
SGPGAITTTMILISKTQSILEKGVVVLSILSAMLVSGIILSLTDFIIRRVNIYGINAFVRIMGLLLVAIS
VQIIFTGIVGLYNSISVQ
>Psp3 gi|548218015|WP_022437257.1 marC family membrane protein [Prevotella sp. CAG:279]
MDGNFWTYILLCFTSFFTLVNPLGIMPVFLTMTQSMGDVQRKKIVRKSTVIAFLTLVSFTVFGRFLFMVF
GLSTNGFRLAGGIVIFKIGWDMLQAKFTRMKLADTEIKEYADDISITPLAIPMLCGPGGIANGIVLMEDA
RTPLYVAGLVTVIAVVFLITYLILKASTRLVEIIGETGNNVMMRLMGLILMVIAVECFVSGLRPIVKSMI
DC
>Dpr1 gi|320354208|YP_004195547.1 multiple antibiotic resistance (MarC)-like protein [Desulfobulbus propionicus DSM 2032]
MDSGTINEYLKFFIALLAIVNPVGMLPIFINMTTSQDDRTRNRNGSMAALSMGIILVVVLFSGEAILRFF
GISVDSFRVGGGILILLMAISMLNAKISNVKQTKEEELDSAERDSVAVVPLGTPLLAGPGAISTVILYAQ
RHDSAMHYLSMCVVIVLLVFLTALLFRLAPTITQLLGRTGINIVTRLMGLIMAAMGVEFIAHGLRQLFPV
LGG
>Oba1 gi|551125346|WP_022808135.1 antibiotic resistance protein MarC [candidate division OP3 bacterium SCGC AAA011-A17]
MSLLDFTLLSAASLFVIVDPIATVPAFLAMTERNSAEERIRMARIASWVTFWVLLGFSLGGRWIFKAFGI
TVPAFQIAGGVVLLKIALDMLQARRTPIKETPEEEAEGTAKEDIAITPLAVPMLAGPGAITTVTLLASQA
ATTAHHLILIHNITVVSILTFLILRLAAVRPAGFSGITLKIITRLMGLLLAAIAVQYILDGIAAVRG
>Hfo1 gi|491177488|WP_005035853.1 antibiotic resistance protein MarC [Holophaga foetida]
MMAHLSTFLVTFSAIFFIVDPLGLVPIFIAITSHNPREKRLAMAKRATLLAFGILAFFAVFGGLVFKLFG
ITWPAMRIAGGFLLLMTAIDMLRAQPTRTRSSPEEEIEFESKADVAIVPLAIPLLAGPGSIVTVMVLAGR
GGTLHAIIPVIVSTALTCLIAYLLLRTADPIQRLLGRSGIAVLERIMGLLLAAIGVQFMVDGAIEVLKQLR
>Mam1 gi|494246743|WP_007145991.1 multiple antibiotic transporter [Methylophaga aminisulfidivorans]
MLDYTEYTKFLVSLIAIVNPLGIIPIYISLTADYSSAERAKIARTVIIAATTILLVTAFLGQWILEFFGI
SINSFRVGGGIMLLLMGIGMLHNTSKGLKQNHELAQQSGESIAVVPLAMPLLAGPGAISTVIINAYKGHG
VAHYSIIALDIILLGLLLWILLLLVPWIARRMSTNGINIATRIMGLILAAIAVEFIANGLKGLFPALAG
>Orf5 gi|490437081|WP_004308119.1 antibiotic resistance protein MarC [Bacteroides]
MDIFAYSMLCFTSLFTLMDPLGVMPVFLQMTEGMSAGERRSIALKSCALTFVILVLFTLCGRFLFHFFGI
STNGFRIAGGIIIFKIGYDMLQAHFTHVKLNENEKKEYSRNITVTPLAVPMLCGPGVISSGITLMEDAPE
HIFKIALVCVIALVCLLSFIILCVSTRLLKILGETGNNVMMRLMGLILMVIAVECFINGMQPVLTDILRQ
AHACP
>Bco1 gi|516123831|WP_017554411.1 hypothetical protein [Bacillus coagulans]
MFGEIIKLTLGFFAVMNPIGNIPIFISLTGGYSLKDKRKTARKAVIVSFIILTVFLLIGKLLFEVFGITI
HAFRVAGGILIFGIAYSLLHAKNARSQSPHPNERKEVEARDDISVTPLALPILAGPGTIATVMAQTSSHS
LPNLASVLVGYTIVLALTFVLFYYSSSIISKLGQSGLNIITRLMGLILAVMAVQMIASGIHGLFPKL
>Psp4 gi|493697094|WP_006646934.1 membrane protein [Photobacterium sp. SKA34]
MQAIEFGIFLHFFVGLFATVNPVGIMPVFVSLTGSMTPEERNKTALTTNTAVVIILVVALVAGQHLLDLF
SISINSFRVAGGLLLLSIAFSMMSGKIGEVKQNKEEKSESAIREQVGVVPLAMPLMAGPGAISSTIVYGS
KYPTMTSTIGIAITIVVFAFGCWLLFRSAPLIVRFLGQTGINVITRIMGLILAALGIEFIINGLKVMLPG
LV
>Bam1 gi|489243449|WP_003151647.1 hypothetical protein [Bacillus amyloliquefaciens]
MFSFIIHVFISLFAVSNPIGNVPIFLSLTEGYPEKERTAIARKASVLSFIILAAFLIFGHLIFKLFDINI
HALRIAGGIFIFGIAYNLLNAKKSHVQSLHHEEKGESKEKADISVTPLSIPIIAGPGTIATVMSLSAGHG
GIIHYISVLIGIAAVIAMTFIFFHYSSFISNKLGKTEMNVITRLMGLILAVVAIGMIGAGLKGMFPILVS
>Tge1 gi|337288620|YP_004628092.1 multiple antibiotic resistance (MarC)-like protein [Thermodesulfobacterium geofontis OPF15]
METGFLIKSFLTLFTIIDPIGGVPFFLSISAGYSEEERKKIALRASLTACLTLLFFLWIGKYLLSFFQIS
VSSFRIAGGILLFLISMEMLFGKTTQVKTTEKETLKVKEKEDVSIVPLGIPYLAGPGAITTTIILGETST
LHTKLGLSLIIFLVLLITYLIFSYSSKISKLLGELGTKAIVRILGLILASIAIEYITTGLKEIF
>Mth1 gi|516897272|WP_018154079.1 membrane protein [Methanothermococcus thermolithotrophicus]
MDYQFVLLAFTSLFAIINPVGLVPIYVALTSQYTHEEKLKIIKKTTMATLLILVTFALMGKYILLFFGIS
IQAFSIAGGILLFTISLDMLHGKISGVRHSKTEQEAATELDDIAVIPLAMPLLAGPGAITSVIVLMTKAQ
GYNDKLAVLLAIFLCVIAAHVTLKSSEKIEDRLSPIGIKIMTRMMGLILAAISVQMMLGGIKEIFF
>Rsp1 gi|495482422|WP_008207109.1 MarC family transcriptional regulator [Roseobacter sp. SK209-2-6]
MDTAFLITSFVTLFVIIDPIGLTPIFLALTQGASARERRSIAFRAAFTAMFLLALFTLFGEAVLGFAGIS
MAAFRVAGGILLFLTALDMLFERRTKRRENQGEEAIEADDPSIFPMSIPLIAGPGSIATVILLAGQKPGL
EGFALVMCVVFAVLVIMLLMFMASGVLERALGKTGINVVTRLLGMLLAALSVQFVLDGLRDFGFAT
>Mpa1 gi|219852160|YP_002466592.1 multiple antibiotic resistance (MarC)-like protein [Methanosphaerula palustris E1-9c]
MTGDILTFTLLSLSSLFIIINPLSSTLLYVSLTSTLDHEEKMRIAKEAARYALAILLIFALFGGMILQLF
GISLEAFRIAGGILLFVIGMEMVYAKTSRSKMTATEKYEGIDAEDVSVMPLAIPMIAGPGGITTSIVLMN
EATGIGLLAYGIVLVSIILTIGVTYYMMRNADYIVKRIGQREFRAVNRLMGMMLIAIAVQFVIIGLKAAF
PTLAGA
>Pmu1 gi|492126060|WP_005755825.1 membrane protein [Pasteurella multocida]
MDFAIYLQFFIGLIALVNPIGVVPIFYSMTSTLSKEQQNRTSFITCISISVILLVSFFFGSFILNAFHIS
IDSFRIAGGIVVILIALTMINGKIGEHKMNKEEKSENFDDYNNIAVVPLATPIMAGPGSISATIVFSSTQ
NSLVNYFYSSITIILFGVGCYILLRYSKPVIKRLGKTGSNVITRIMGLLLMSLGIEIIIGGLRNLGIV
>Bce1 gi|158343780|ABW35595.1 multiple antibiotic resistance-related protein [Burkholderia cepacia]
MDLLKSFISLLALINPIGAVPFFLSLTAQQTDIERRRTIRIASVSVFCVMTVTALLGQQIIDFFGISVGS
LEVGGGIIMLLMAINMLNAQIGNTRSTPEERHEAELKDNIAVVPLAIPLLTGPGSISTVIIYAANAHHWY
ERAGLVAIGAVLAFLCFVAMRLAEPIANWIGRTGINIATRLMGLMLSALAVEFIVNGLRALLPALR
>Orf6 gi|519012016|WP_020167891.1 MarC family membrane protein [Methylotenera]
MIELLNQDFTYLLKITIALLAIVNPIGCLPIFISATDGWSKPDRAKTARTVGITVFIVLSLSAFIGDGIL
SFFGISIPSFQVGGGILIMLISISMMHGKQGGTRQTDEEAQSMAEREVIAIVPLSIPLLAGPGAISSMIL
SAQQQPSLLGHISLVIPVLIVSLLIWLMLKLSDGITQRLGTIGINIITRLMGLILAAMAVEFIAHGLTGL
FPQLISA
>Mma1 gi|45357829|NP_987386.1 MarC family integral membrane protein [Methanococcus maripaludis S2]
MDVQFIILAFTSLFSILNPFGVIPTYLVLTSQYSKVEKIKIIRKSMLAAFALLMMFALLGNQIIGFFGIS
IPAIKITGGVLLFLIALDMIQGNTSKVEKSPKLESHLKSHSEEIEDMDEIAIVPLTVPLLTGPGSISAVI
AMMAQTSDFDGKLSVIIAISLCIIISYFVLKFSKDLEKMLGKIGFKVLTKMMGLVLTAISIQMALDGILM
VFG
>Pag1 gi|550543591|WP_022625569.1 membrane protein [Pantoea agglomerans]
MNPALLDLSGYIKFFVGLFALVNPVGIIPVFISMTRYQGGAERNKTNLTANLAVAIILWTSLFLGDAILH
VFGISIDSFRIAGGILVVTIAMSMISGKLGEDKQNKQEKSETAIRESVGVVPLALPLMAGPGAISSTIVW
STRYHSWINLLGFTLAIAIFAFCCWLLFRAAPLMVRILGQTGINVITRIMGLLLMALGIEFVVTGMKSIF
PGLLN
>Tsp2 gi|490384713|WP_004264217.1 hypothetical protein [Thauera sp. 63]
METLKVFITLLALINPFGAIPMFLSLTAGQSAHERRSTINTAAIATAIVIGVAALFGQGLLGVFGISIPS
LQVGGGILLFILALNMFNAEPGRIRSTPEEQHEAAERSSIAVVPLTIPLLTGPGTVSTVIIHSERVEHWW
DMLALLVIGAMIGAVVWVCFRMAGRISRFAGQTGLNIMTRLMGLVLAALAVEFVADGVRALAASST
>Bsp4 gi|544857147|WP_021271581.1 membrane protein, MarC family [Bacteriovorax sp. BSW11_IV]
MTADKTDILKFMITLLTIINPLGAIPIFLSLTDNFSQQHIVTVSKTCSIAVIVTLCISLIFGQNILNMFG
ISIPSFTIGGGILLLSMAFSMITASPSKTKINKSEMETFENRPDLGIVPLAIPMLAGPGSISTAIIQGKS
LSGLEQWLGSILVIISMGVVVYVILRSSRTLGRKLGMVGMSVLSRVFGIILLAISIEMIAKGVKEILPIL
KGAPV
>Cvi1 gi|34496910|NP_901125.1 multiple antibiotic resistance protein MarC [Chromobacterium violaceum ATCC 12472]
MEIEIAKIFIALLVLVNPLGAIPIFISLTPNAGQEERRKIAKTTAIAVAIVLSLFAVVGETLLRFLGISI
GSFQVGGGILVMLIAIALMNAKPGPTKTTKQEREEAGHKTNIAVVPMAIPLMTGPGTISTVIIYASTAHS
WIQVVYLLISGLLVAVTCYGALVLASPLSRLLGQTGINIVNRVMGMLLAAVSVEIIVDGVYRLFPQLTR
>Tar2 gi|546153005|WP_021795291.1 multiple antibiotic resistance protein marC [Thermoplasmatales archaeon A-plasma]
MTLLLLNLIVFYLSIVATVFAILNPIGAVPTLMVLTDGYTASEKKRVIFKSIMVASGMILGFMFLGIYIF
LVLGIDISDFKVAGGILLFKVAFDMLQGKVSNTKLTPQETQESIDREAVGIVPIGTPLLAGPGTITTAMI
YFNSPQYFISERIAVILAVITVLLISYIVLRLSNPLFNRLGKTGALIISRIMGLLLASIAIEFITSGLFT
IIHTL
>Mja2 gi|15669873|NP_248687.1 hypothetical protein MJ_1677 [Methanocaldococcus jannaschii DSM 2661]
MDLQYFILAFSSIFSILNPFGAVPVFITLTESYPKKERDLVAKKTVIYALAILLAFALFGEWILKFFGIS
LDAFKIAGGILLLLISLDMVRGQQEAKIHRKEIEAAYEIDEIALMPLATPLLAGPGSITACMVAMAEASD
IGDKFLVILAILLSLGITYLTLLSAESVLDRIGRLGIRILTRMMGLILTAIAVQMIVNGIRGALL
>Dga1 gi|493852861|WP_006799779.1 antibiotic resistance protein MarC [Dysgonomonas gadei]
MRRLDISLLKKKNMTELLAYGLLVFTSFFTLINPISAMPVFLGLTSDMEPKDRVAVAKRAVVVSLIIVLV
FAFSGQFLFRVFGISVNSFRIVGGAIFFVVGFDMLNARLSPIKAKGSEIKQTIKDIAITPLAIPMLCGPG
AITNAIVLMEDADSILLKVTFVVALCLMLLVTYLILISSSKLIKRFGETGINVMMRLMGLIVMVIAVEFF
LAGIRPFLESLFN
>Fli1 gi|392396205|YP_006432806.1 membrane protein, MarC family [Flexibacter litoralis DSM 6794]
MDELIKFGLVCLTTYFTIINPFGVMPVFMTMTADLSDADRTATARKALITAFITMVAFAFSGQLLFKFFG
ISADAFRVVGGIIFFMMGYDMLQARLIRTKIAEESVKSYVTDISITPLAIPMICGPGAITNSIVMMQDAT
TFDKKAVLIGVMFAICLITFIVLWASSKLSKMLGEVGNKILMRLMGLIVMVVAVEFFRSGLKPIVIDIIK
AAMEN
>Orf7 gi|285808630|ADC36148.1 membrane protein MarC family [uncultured bacterium 162]
MFDPHSVNLAVIEKSAYVRFSVLALSSIFFLVDPFAALPTFLAVTTGQNPQKRRKTARKASLTAFVVLTT
FAIAGTFIFKMFGITLPAFEIAGGVILLLIGLDMLEAKRSPTQESSGETAEAASKEDVGIVPLGIPMLAG
PGAITSVMVLVGQAQNPWQVGTIIAAIAITAVSCYVVLGAATRVARILGETGIRILVRIMGLLLVALAVQ
YFVNGMVDLGVLSKPGS
>Psp5 gi|548238970|WP_022457204.1 marC family membrane protein [Parabacteroides sp. CAG:409]
MNDSVIPFALLCFTSFFTLINPLGTMPVFLSMTTGMTESERKRIIMKATFVAFLIMISFTVFGQFLFQVF
GLSTNGFRIAGGIVIMKIGYDMLQAHYTHIKLNEDEKMHFADDISITPLAIPMLCGPGAIANGIVLMEDA
ETLLKKAILIFIIAFVFLITALILRTSTKLVHFMGETGNNVMMRLMGLILMVIAVECFVSGAKPILIDIL
QQAA
>Cfu1 gi|488703565|WP_002627543.1 Membrane protein, MarC family [Cystobacter fuscus]
MSEQFSLFIVALPAMLFVVDPVGLVPIFLAMTAGDSEEKIRSTARRACIVACALMLFFALFGGVIFKVFG
VSLGAFRVAGGILLLITALDMLRARPSETRTTPSETQEGVVKEDVALVPLAMPLLAGPGAIATAVVLMAR
GGDRLVSAVPVLLAILITFVTSYFVLRAAGLVQRVLRQSGVAILERVMGLILAAIAVQFIADGGKDLLRE
HPAVSQMLDAAQTPERFITAPLALPPSDIRLGPARCAS
>Tsp3 gi|390961552|YP_006425386.1 hypothetical protein CL1_1393 [Thermococcus sp. CL1]
MLEYLKYFVILYGGLFAITNPVGAVPVFLSVTHDLSWSQRREIATKTALTVVATLVIFALIGEWIFKFFG
SSIDAFAIAGGILLFKMAMDMLSGRLSTVKISKEETEEFSEEVVTLEEVAIIPLAIPLISGPGAITTVML
YMAKSTSVPEKATVIASILAIGLTVWLILCSSNRIQRKLGRVGIKVMTRMMGLILTSMAVQMIINGIKGA
FGL
>Pya1 gi|337284334|YP_004623808.1 Multiple antibiotic resistance (MarC)-like protein [Pyrococcus yayanosii CH1]
MIEALRTFILLYGGLFAITNPIGAVPVFMSVTRDLSAKGRREIAKKTALTATITLIVFALVGQWIFKFFG
SSVDAFAIAGGILLFRMGMEMLSGKLSSVKIDEESEEAVTLEEVAVIPLAIPLISGPGAITTVMLYMARE
PAPLVVVVILSIGLTIWAILSSDNRVSQKLGRVGIKVMIRMMGLILTSMAVQMVINGIKGAFEI
>Sau1 gi|310822804|YP_003955162.1 hypothetical protein STAUR_5570 [Stigmatella aurantiaca DW4/3-1]
MGAYLTHFLVSLSAVFFVVDPIGVVPIFLAITAGDSAEKMRRTALRACLVACGLLLFFAVFGGVIFQVFG
VSLGAFRIAGGILLLITALDMLRARPTETRTSRTEEQESAAKEDVALVPLAMPLLAGPGAIASAMVLMAK
GGTLLMTVPVLAAIVLTFVASYFILRASHLVQRALRQSGVAILERVMGLILAAIAVQFMADGAKDLLGR
>Sno1 gi|298291663|YP_003693602.1 multiple antibiotic resistance (MarC)-like protein [Starkeya novella DSM 506]
MGVLDYVFSAVVTMGVVIDPIGLAPLFLAVTSDLTAAERRLVAWRSSAIALAILVVFGVIGAPLLHALGI
TLPAFRIAGGLLLFTISFEMVFGRRTERKFDASEVAQREHLLRTLAVFPLAIPLMAGPGAITAMLLLAGE
AKGDPARLAALFAITVLVVASCLLVFLAARRMDKLLGVTGNAILSRLLGVVLAALAVQFVIDGVRASFLA
>Hma1 gi|517826896|WP_018997104.1 MarC family transcriptional regulator [Hirschia maritima]
MTQELLNLALATFVTFFVLIDPPGVAPVFASLTAPGGPKFARKMAFKSVIVAAIIIVGFAFGGAWLLGAL
HISIDAFRAAGGILLFLIALDMVFEKRQERRESRAEALLEDEEHKELDDVSVFPLGIPMLAGPGSIATAM
LYMQNSSGNAVEQGIVIGAILANLLLCYFVFLGAAPLIRMMGDSVAGAITRIFGVILAALSVQLLIDGIK
GAFGLVGVGH
>Pre1 gi|490374510|WP_004254112.1 membrane protein [Providencia rettgeri]
MSSALLDLSGYIKFFIGLFALVNPVGILPVFISMTNYQSNAGRNKTNTIANTSVAIILCTSLLIGDSILQ
LFGISIDSFRIAGGILIVTIAMSMISGKIGEDKQNKQEKTETAVRDSIGVVPLALPLMAGPGAISSCIVW
SSRWHGWQNFLGLALTSIAFAFCCWLLFRSASLLVRYLGQTGINVVTRIMGLLLMSLGIEFIVTGVKAIF
PGLL
>Aba1 gi|522207816|WP_020715283.1 hypothetical protein [Acidobacteriaceae bacterium KBS 89]
MGEWVVMFDPHSVSLAGLQHSAYVRFSALALSSIFFLVDPFAALPTFLAVTAGADAKRRKKMAWKASVTA
LVVLSAFAVAGQYIFKMFGITLPAFEIAGGVILLLIGLDMLEAKRSPTQESHEESAAAARKEDAGIVPLG
IPMLAGPGAITSVMVLVGQAEGEWKKMAAILAAILITAAICYLVLGNSDLVGRRLGETGVRILVRIMGLL
LVALAVQYFVNGMVDLGVIAKP
>Psh1 gi|499148672|WP_010861999.1 hypothetical protein [Plesiomonas shigelloides]
MAHLFDVAIFTKFFIGLFALVNPVGILPAFISLTSHQSEVLRNKTNLTATVSVAIILWVALFLGQGILQI
FGISLESFRIAGGFLVITIAMSMISGKLGEDKQNNQEKSESALRDNVGVVPLALPLMAGPGAISSTIVWG
TRYNQWYNMLGLSVAIALFALMCWAIFRAAPYIVRLLGQTGINVITRIMGLMLMALGIEFIVTGIRALFP
GLA
>Jma1 gi|495888907|WP_008613486.1 MarC family transcriptional regulator [Joostella marina]
MQEIITTILFLFAVIDPFGSVPVYLEATKSFDLAEKKKIAMRASVVAFFILLFFIVIGQFILEGMKVSLD
AFQISGGVILFLFALTMIFGEGKPSSEKESIKDYKHVTIFPIAIPSIASPGAIMAVVLMTDNHIYTIQQQ
IITSILVLLVIGITCVFLLGANHIQKRIGEYGISVISKVMGLILAAYAVQSILMGLKSFFVVLK
>Osp1 gi|325281987|YP_004254529.1 multiple antibiotic resistance (MarC)-related protein [Odoribacter splanchnicus DSM 220712]
MFTFGLLCFTSFFTLINPLGAMPVFMTMTMELDEKERRKVARRASLVSFLIMMFFAISGDLLFRFFGISI
DSLRIVGGIIFLIMGMDMLQARLVKTKVKESEVKSYVNDISITPLSIPMLCGPGAITNAIVMWNKATDWE
TKMIMVIAVAVVITLVYLILRSSSRIIKILGETGNNVMMRLMGLIVMVIAVEFFFSGLKPIVIDILRSVG
>Gan1 gi|517157975|WP_018346793.1 membrane protein [Gallibacterium anatis]
MPFIENFPIYMQFFIGLFAVTNPVGSLPIFMSMTSSQYEAERQKTMLVTSTAIGVVLLTSLFVGQALLNF
FSISINSFRIAGGLLVISIAMTMISGKLGEEKQNKEERATNFSENESIAVVPLAMPLIAGPGAISSTIVW
ASRYNSWIDWLGFAIAILIFSLMCYAIFRSGPMIMKYLGKTGSNVVTRIMGLILMSLGIEICVAGISNLF
PGLLH
>Tvo1 gi|13540896|NP_110584.1 MarC family integral membrane protein [Thermoplasma volcanium GSS1]
METLLFLVTVFIALFALVNPIGALPVLIAVTEGYSSEDFDRVVKNATVTEALMLFGFMFIGIYIFQVLGI
NIDDFKVAGGVLLFKVAFDMLQGRTSTTKLTPVEKEETAERSSIGIAPIGTPLLAGPGSITTAIIYFNSY
STNLTDKVLVIVAVFLVIVVSYLMLHYSSILFKFLGNTGSLLISRIMGLLLAAIAVDFMVTGLAYVVARI
LG
>Psp6 gi|148653758|YP_001280851.1 multiple antibiotic resistance (MarC)-like protein [Psychrobacter sp. PRwf-1]
MDTEIVKIILAFVVLINPFSALTLFLDSTRGYSMTDKRRFARISSLTVFITIAFFTVAGETLLKVLGISV
GSFQIAGGVLVFLIAINMMNGEGNPVKPNQENVEVDDSFESIGSTAAAVVPLAIPMMVGPGGISTVIIYS
AQVTGWQQKLAIIIAGLLISIFCYLALMAAGQLSRFLGDTGLNIISRIMGMLLAAVAIEILVNGIKTVFP
GLI
>Lho1 gi|516541756|WP_017929381.1 hypothetical protein [Loktanella hongkongensis]
MIEIATLVTAFTTLFVIVDPIGLAPLYVAMTAGMTPAQRRGVAFRALSTSAVLMLLFLILGDAVLRFVGI
SVPAFRIAGGVLLFLTALDMLFERRQARRRDNAEEGSEPDHDPSIFPLALPLIVGPGAITTLILLTAEAT
GPLGYAAIYGVALAVLATVWIAFALADPLARVLGAVGLNVVTRVLGMLLAALAVQFIIDGLHGSGFGLPF
PGAD
>Bpu1 gi|515937486|WP_017368069.1 hypothetical protein [Bacillus pumilus]
MISFMIHVIVSLFAVSNPIGNVPLFITLTEGYSEKERAQTAKKAIVVSFMILIAFLLAGRLIFKLFGIDI
HALRIAGGIFIFGIAYNLLNAKESHVQNPHSDEKAESKEKADVSVTPLAIPIIAGPGTIATVMSLTPGSH
QVTLHLLTILIGIVVVLAMTYYAFHYSSFIMRKMGKTEMNVVTRLMGLILAVVAVEMIGAGIKGMFPMLMS
>Cwa1 gi|546210219|WP_021830261.1 Putative membrane protein [Crocosphaera watsonii]
MSLSDYINGFVALFAISNPIGNLPIYIGLTANKTKKQRQQTIRTASIAFAIILIVSCFMGEAILSAFGIS
IASFRVAGGFLIFIVGFHMLQAKTSEVKHTSEENEEAQAANSIAIVPLALPLLAGPGTISSVIVLAHKTQ
SLTDKLGLSVVIILLGSLICISYCFAPVIGKMLGKTGMNIVTRLMGLVTMAMAVEFMANGLGTLFPGWK
>Eca1 gi|515577451|WP_017010208.1 membrane protein [Enterovibrio calviensis]
MNSIELVIFFQFFIGLFAAVNPLGIMPIFVSLTAHQDPAERNKTAYTASLAVAAILIVSLLAGQLLLDLF
SISLDSFRVAGGMLLVSIAFTMMSGKLGEVKQNKQEQSESISREQIGVVPLAMPLLAGPGAISSTIVYSS
RYPSSLDTLGLIGTISLFSAGIWLLLRLGPSIVKFLGQTGINVITRIMGLILGALGIEFIANGMRALFPG
LS
>Cba1 gi|493145676|WP_006159656.1 membrane protein [Cupriavidus basilensis]
MDTLKSFISLLALINPIGAIPFFISLTTQQTEEEKRHTIKIAAISVATVVGISALLGQQIIEFFNISVAS
LQVGGGLIMIMMAMNMLNAQTSRTKATPEEEDEAEAKASIAVVPLALPLLTGPGSISTVIVYAGKTQHWY
QLLILVGIGVALGAVVYIVFRAADPIARVIGRTGINIGTRLMGLILSALAVEFIVDGLKTLLPVLKS
>Sbe1 gi|491644911|WP_005502438.1 hypothetical protein [Shewanella benthica]
MSLDFTFYIKFFLGLVAIINPVGLLPVFVSLTSHQNDIERNHTGKVANFAVVVILLVTIFAGQHILNLFS
ISLSAFRIAGGSLIAIIAMSMLQGKLGEVKRNKEEDREASGMESVAVVPLALPLMAGPGAISSVIVTAAE
NNTFINHVGMSITVIVFGLISFMLFRAAPVIYKVLGKTGINVITRLMGLLMLSIAIEVIVAGLKGLFPNL
LN
>Mvi1 gi|490729759|WP_004592150.1 multiple antibiotic resistance (MarC)-like protein [Methanocaldococcus villosus]
MDILNFYIYSFVSLFITVDPIGLIPIIHSLIYPYSTYRKRIIKKAILASTTILLIFALFGNFIFSYFGIT
VDAFRVAGGILLFKIAWDMLHAEIPKTKHKPEEKIELEDIDSIVYVPLAIPLISGPGAITTTVILISKAQ
SLIYKIIVISAILTTMLVSAVIFYLSDYIIKKFNIYGINAFVRIMGLLLASISVQIIFFGLYGLYKTILLT
>Bso1 gi|493689072|WP_006639131.1 hypothetical protein [Bacillus sonorensis]
MVSFIIHVFVSLFAVTNPIGNVPLFLALTEGYQAEERTALARKAAILSFLILIAFLIFGEFIFRLFAINI
HALRIAGGIFIFGIAYNLLNAKQSHVQSLHHNEHRESKEKEDISVTPLSIPIISGPGTIATVMSLSAGSR
GLVQFGGMIIGIAAVLLLTFAAFHYSTLITKRLGQTEMNVITRLMGLILAVVAVGMIGTGLKGMFPILAG
>Lho2 gi|226940853|YP_002795927.1 multiple antibiotic resistance protein MarC [Laribacter hongkongensis HLHK9]
MEVFKIFIALLVLVNPIGAIPIFISLTPNSTAEERQRIALTTSKAVAIVTVTFALLGETILKFLNISVGS
FQVGGGILMMLIAIAMMNAKQTPTKTTRQEQEEAEFKTNIAVVPLAIPLMTGPGTMSTIIIYASTSHDWI
ELVMLLLACGLIAVTCYVALRAATPISRMLGQTGINIVNRVMGMVLAAVSVEVIVNGLYRLFPMLNH
>Orf8 gi|491812058|WP_005613274.1 MarC family transcriptional regulator [Ruegeria]
MIDTAFLITSFVTLFVIIDPIGLMPVFLALTQGMTSKQRRAIAIRASITGVGILAVFALFGESVLGFIGI
SMPAFRVAGGILLFLTALDMLFERRTARRQHQGDEIAPEDDPSVFPMAIPLIAGPGSIATVILLTGQHPG
IEGFASVMAIVVAVIALMLGMFSISGLLERLLGPVGINVATRLLGMLLAALSVQFVLEGLRAFGFAS
>Rsp2 gi|495837482|WP_008562061.1 MarC family transcriptional regulator [Ruegeria sp. R11]
MIDTAFLITSFVTLFVIIDPIGLTPIFIAMTQGMSAQQKRSIALRATLTAVGLLALFAALGEAVLGFVGI
SMPAFRIAGGVLLFLTALDMLFERRNKRREDRSEEDDFDDPSVFPLAIPLIAGPGSIATVILLTGQQPGI
SGFFMVMGVVFAVLGILLVMCLFSGMLERLLGKTGITVVTRLLGMLLAALSVQFVLDGLQAFGFAG
>Orf9 gi|491778506|WP_005593959.1 membrane protein [Vibrio]
MQTIELAIFLQFFLGLVAAVNPIGIMPVFVSLTGHMTLEEKKKTALTANVAVVVILIVSLLAGQVLLDMF
SISLDSFRVAGGLLLLSIAFSMMSGKLGEDKQNKQEKTESVTREQVGVVPLAMPLMAGPGAISSTIVYGA
RYPSMFDTMGIILTIIAFCFCSWLLFRSAPLLVRFLGQTGINVITRIMGLILGALGIEFIANGLRGLFPA
LVG
>Aba2 gi|551214048|WP_022841990.1 antibiotic resistance protein MarC [Acidobacteriaceae bacterium TAA166]
MLYQPHSPVSLHGLEQSVYVRFSLLALSSIFFLVDPFAALPTFLAVTAGSDRDRRKRMARKASLTALIFL
SAFALAGQYIFKMFGITLPAFEIAGGIILLLIGLDMLEARRSPTQETSGDTEEAASKEDAGIVPLGIPML
AGPGAIASVMVLVGQAQSTWQMVAILGSILVTAVICYFVLGNSDKVARGLGETGIRILVRIMGLLLVALA
VQYFVNGMADLGVIAKPS
>Rso1 gi|489364572|WP_003271438.1 membrane protein [Ralstonia solanacearum]
MDLTKSFFSLLALINPIGAIPFFISLTESLTDEEKRRTIKTASVSVALVIGISALLGEQIIGFFGFSVGS
LQVGGGIIMIMIALNMLNAQTSRTKATPEEEDEAGVRASIAVVPLAIPLLTGPGSISTVIVYAGKTQHWY
ELFFLAGVGVLIALVVWVVLRAAEPIARVIGRTGINVGTRLMGLILAALAVEFIVDGLKTLLPVLKS
>Orf10 gi|268323660|CBH37248.1 membrane protein, MarC family member [uncultured archaeon]
MDYAYAVSVFIAIFAIVNPLGNIAFFTTLTQDYSKAEKKKVATKAIIAATATLIIFALVGRYIFVLFNIT
IPAFRIAGGLLLLMIAFSMLYGTTPGTKSTEKEKQESVEKEMVGVIPLGIPMLAGPGAISTVMLYISHGN
IWDALIVFISVFATMAVTYIFLANADRIFNRVGRVGSLAISRIMGLILATVAIQFLINGTHEIAIEWAQE
IINLSA
>Sde1 gi|91793265|YP_562916.1 hypothetical protein Sden_1910 [Shewanella denitrificans OS217]
MIYVKFFLGLLAIINPIGLLPVFVSLTSHQTEVERNHTGKVANFAVVVILLVTMLAGQHILNLFSISLSA
FRIAGGTLIAIIAMSMLQGKLSEVKRNQEEDRESSAMESVAVVPLALPLMAGPGAISSVIVFAAGHNSFA
NFVGMFVTIVLLGLVSFGLFRMAPAIFKYLGKTGINVITRLMGLLMLSMGIEVIAAGVKGLFPTLLG
>Bba1 gi|497239526|WP_009553783.1 membrane protein [Burkholderiales bacterium JOSHI_001]
MDLLKPLIALLAIVNPIGAVPFFLAFTQGLSREQRQRTMRVSAFSAFCVIAISGLLGLRIISFFGISIAS
FQVGGGMLLLISSLHMLNAKPAESGKDDVDEGQARADAGDSFAVVPLTIPLLTGPATISTMVIYAEKTRH
FWEHALLVGYGVVIGAATWVAFAASGRIAKVLGRTGINVMTRLMGLILAAMAVELLADGLVQLFPVLASP
KLR
>Gth1 gi|551223225|WP_022850746.1 antibiotic resistance protein MarC [Geovibrio thiophilus]
MEMNETFKFAVLCFTSLFTMINPLGVIPLYISMTGGMSAERSRHVVYKALTVSFVVMVVFALTGEFIFRF
FGISVNGFRIVGGIILFGIGYDMLGARISRKREADENEADFAGDIAITPIAIPVITGPGVITMVIVLMQE
AQTAVQTGLLFAMILFVCLLTAAMLLSGKGIMSFLGDNGNKVLMRIMGLIVMVISVEFFFKGLTPIVRHM
LMIEG
>Mok1 gi|336121814|YP_004576589.1 multiple antibiotic resistance (MarC)-like protein [Methanothermococcus okinawensis IH1]
MGFNLSFFIYAFTSLFIIMNPIGLVPLFYIWTSNNTEKERIKLLKKSTIVVILTLIIFGFFGKWIFEFFG
ITIDSFKVAGGLLILKISWDMLHAQVSKTRQTPKEKEEMVQLDDIAVVPLAIPLLAGPGTITTSIILMEH
SYTIYDKIIVLFSIILAALVSGVILYSSDKIAHILKTSGIKAIVRLMGLILSAISIEIISSGIFGLIHSS
GLS
>Mxa1 gi|108757197|YP_632882.1 multiple antibiotic resistance protein MarC [Myxococcus xanthus DK 1622]
MPEYASLFLVSLSAIFFVVDPIGVVPLFLAMTAGDSQEKVRRTAMRACLVACGMMLFFALFGGVIFKVFG
VSLGAFRVAGGILLLITALDMLRARPAETRTTPSEEQEGVVKEDVAIVPLAIPLLAGPGAIATAMVLMAK
GDTLVSAIPVLAAVVLTFVASYFILRASGLIQRVLRQSGVAIVERVMGLILAAIAVQFIADGGKELFK
>Msp1 gi|521972051|WP_020483322.1 hypothetical protein [Methylomonas sp. MK1]
MIVEVDEYIKLLAGLLSVVDPIGAIPLFISLTDHRSSEERRRIACVCALSVGAVLLFAHTAGNSWLAFFG
ISIPSFQIAGGIVIMLMGVSMVKASHDRSRNTPEERAESVDKESIAVVPMAIPLLSGPGAMSTVIVNHNL
NPSWNYDVLAVCVIATIALIVLTCLLMAEKIAHLLGRTGMNVITRVFGLIILSIAVEFITKGLGAVFPIL
VKPLA
>Pca1 gi|404491701|YP_006715807.1 MarC family membrane protein [Pelobacter carbinolicus DSM 2380]
MQASLDLLITFVVQLFILVDPVGGAPVFLAITPHDSRAERRAMALRGCLVAGAVVCFFILAGPWVVAYFG
IQTAAVRICGGILLFAIALEMLYGRISGTETSPGEEHLAEIKKDVSITPLAIPLLAGPGTIATALIFAGR
TSDLLGYLALLIGTVVVFAAAFVILIKAELLTRVMGKLGTAVATRIMGLVLAFLAVQYVLDGLSAVLGKG
>Tar3 gi|546146739|WP_021789112.1 multiple antibiotic resistance protein marC [Thermoplasmatales archaeon Gpl]
MAIALSIVEMIEFAGYSLAAMFAIMNPIGAIPTLVFLTDGYSKKEKMITIRRSIYMASGMIVGFVLVGYY
IFEGLGININDFKVAGGILLFKVAFDMLQGKTSNTKLTREESQEGKQQEDVGIVPIGTPLLAGPGSITTA
ILLNAKANTIPLKFSFGIALVILFIISYFILYFSSSIASKIGKTGTTVISRIMGLLLASIAIELITTGII
AIAAGI
>Tli1 gi|530547967|YP_008428499.1 membrane protein [Thermococcus litoralis DSM 5473]
MFLFFKTFFYVFGTLFAVMNPIGAVPVFLSIAQHCRSYEGRITLAKRTSVAVFMTLITFALLGEWIFKFF
GSTIDAFAIAGGILLFRMALEMLSGSLSTIKITHEEEEEALSLSEIAVIPLAIPLISGPGSITTVMIHMA
KSTDYLGKIAVILAIFVASFSVYLVLMSAEKVQQRFGRVGIRLITRMMGLILASMAVQLVINGIKGAFGL
>Hhy1 gi|332663187|YP_004445975.1 multiple antibiotic resistance (MarC)-like protein [Haliscomenobacter hydrossis DSM 1100]
MIELFFAVLGALFSVVNPLGAVPVFLAMTPDYTVPERNSTARSTGVYFTLILLGFFFAGTQILEFFGIHI
SAMRIAGGVMILSSGYGLISGKFAENRAINKEVEEEALKRQDISFAPLAMPLLSGPGSISYLITQYNENP
SWEAHLVVAAVIVLLGFLVYLILRSARYLYTILGEAGLKALSRVMGFIVMSLGVQYMIAGVIQLVGEMK
>Orf11 gi|489014522|WP_002925045.1 multiple antibiotic resistance (MarC)-like protein [Thauera]
MEFAKIFITLAALINPFGAIPAFIGLTQGQSALERRRTARTAALASFVVIAVTALCGKYLLAGFGITVAS
LQVGGGVLLFIVAISMFNAQPAPSRTTPEETDEAAERANIAVVPLTIPLLTGPGTVSTVIIYADQGTSTV
LMLLGAGLVMGSVVWFAFSLAGPISRLAGRTGLNIMTRLMGLVLAALAVEFIAAGIRAYVQA
>Pda1 gi|492150197|WP_005763099.1 membrane protein [Pasteurella dagmatis]
MGKKMDLTIYLQFFVSLIALVNPIGVVPVFYAMTSTFSKEQRNKTGLITCFSIAVILLVSFYFGQFILNS
FKISIDSFRIAGGIIVVLIALTMINGKIGEHKINKEEKSENLDDYTNIAVVPLAMPIMAGPGSISATIVF
GSTQHQALDYLYSSLTIILFGITCYMLFRYSEPLIKRLGKTGANVITRIMGLLLMSLGVEIITSGLRNLG
VF
>Mth2 gi|116754707|YP_843825.1 multiple antibiotic resistance (MarC)-related proteins [Methanosaeta thermophila PT]
MSCTHNLEARYIGGSYLDLAIYLQYFVYVFTSLFIIVSPIEATMVFVSLTQDASPAERDRICVRTTLVAF
SIAMVFALAGDMILRFFGITVDSLRVAGGILLFLVAIDMLRAKPHKKVTQAEIEDATTREDISIFPLAIP
LLTGPGTITTVIVHMGASNTLPEKMIVLLAICLTFGATYAILKSAEHIHDILGVTGIMVFTRILGLILGA
IAVDFVSVGAWNIYISMASGA
>Asp1 gi|197122239|YP_002134190.1 multiple antibiotic resistance (MarC)-like protein [Anaeromyxobacter sp. K]
MKPLLDFGLLVFVSMFTMMGPVGVLPPFVSMTSGLSGPEARRVARRATITALCVLLVFALGGQLVFRFFN
ISVNSLRVVGGIILLLVGYEMLQARPSRTKHDEPDPEGYAEDIAITPLGIPVIAGPGAITTVIILMSEAH
DLARKAVLLTVLLGLHVLTYAMLVSAKPLLAFLGPSGNKVLVRIMGLIVMVIAVEFFFAGLKPIVRDMLGR
>Tzi1 gi|498164031|WP_010478187.1 membrane protein [Thermococcus zilligii]
MIEYLKYFILIYGGLFAITNPIGAVPVFLSVTRDLGWKERREIATKTAITVVITLLVFALIGQWIFKFFG
SSTDAFAIAGGILLFRMAMEMLSGNISTVKISREETEEFSGEAVTLEEVAIIPLAIPLLSGPSAITTVML
YTARSHQIFEKALIIASIIAVGLTAWLILYFSSKIQERLGRLGIKVMTRMMGLILASMAMQMIINGIRGA
FGL
>Tat1 gi|551228760|WP_022852564.1 membrane protein [Thermodesulfatator atlanticus]
MIGFILQIFGAFLAIMNPVGNIPIFVGLVEEFEEKTRVKVAKKSVIWAFIICSVFIFAGNFIFRFYGITL
PAFRIAGGILIFLIAYQLLRGKASRQHHPGEEEHEEADPDSIAITPLATPILAGPGTITTAMSFAAKRTN
ILELFIIEAVFGVVCLLTYICFVYGEAISEKLGRTKIGVITRLMGLILAVIAVQMVLEGIKEAFPYLASG
TISKP
>Pbe1 gi|495075481|WP_007800306.1 MarC family transcriptional regulator [Pelagibaca bermudensis]
MDSAFLITAFATLFVVIDPIGLTPIFIALTSGADSRHRRILALRSCGIAIAILMLFTFFGEQVLGFIGIS
MPAFRIAGGILLFLTALDMLFERRSKRREDKAGEEDALPDPSVFPIAIPLIAGPGAIATMILLVGQTGSA
LEMAAVIGVMISVLLIVLMMFLAAPIIERLLGHTGIVVVTRLLGMLLAALSVQFVIDGLRNIGAVG
>Aav1 gi|518532465|WP_019702672.1 membrane protein [Acidovorax avenae]
MDLKPLITLLAIVNPLAIVPFFIHYTDGFSPRQRRRTIQVAAFSAFCVIAACALLGLQILEFFNISLQSF
QVGGGMLLLISAMNMLNAQPAEAKPHTHELEEGAEKAAQGDSIAVVPLTIPLLTGPASMSTVVIYADRAQ
TFWQHLALVGYGVVIALATAVCFALADPIARVLGKTGINVMTRLMGLILAALAVEVMADGLGKLFPVLVAR
>Sgr1 gi|488732754|WP_002656161.1 antibiotic resistance protein MarC [Saprospira grandis]
MSENLAFGLLAFTSYFSIVNPLSTMPVFMTMTSELTKQQQRATAKKAVIAAFLTMLAFALSGQLLFSFFG
ISANAFRIVGGIIFFQMGSDMLQARLGRIKVREEEVKSYVTDISITPLAIPLICGPGAITNSIILMQDAD
NIAQKFILIGSMALILALTYAILYASSTISKWLGETGNKIMLRLMGLIVMVIAVEFFLSGLRPILASIFP
SLAVVSP
>Smu1 gi|488718221|WP_002642097.1 membrane protein [Simonsiella muelleri]
MQLQVEIGKIILAFMVLINPFSALPIYLDLTREYTPKDRRKVAQIASFSVFVTIAVFAVSGNFILHLFGI
STGAFRVGGGILVFLIAVSMMSGGDNIAKPTIGDSEHHEIHIEQIDRSKLISTAVVPIAIPMMIGPGGIS
TVVIYTSSAHSWLDLGLVMVAGGLIALICLISLLLANKISQFLGETGLTIMNRVMGILLAAVAVEIVVTG
LKDLFPMLR
>Fba1 gi|308050088|YP_003913654.1 multiple antibiotic resistance (MarC)-like protein [Ferrimonas balearica DSM 9799]
MDLTLFFQFFLGLVAIINPVGLLPVFVTLTSHQTEPERQRTGTIANFAVVVILLVTLFAGQLILDMFSIS
LPAFRIAGGTLIVFIAMSMLQGKLGEVKHNKAEDRESAARESVAVVPLALPLMAGPGAISSVIVFAAENS
TVMDTIGMVTAIVVFGACSWAIFRLAPVIFRVLGQTGINVITRIMGLLMLSIGIEVVAAGAKGLFPALAG
>Pto1 gi|48477669|YP_023375.1 multiple antibiotic resistance protein marC [Picrophilus torridus DSM 9790]
MNYAYLFISSLVTLFAIMNPIGAVPILIALTDGYTKDERNNVILKSVFTAAGMMLGFMLIGVYIFQVLRI
SIYDFEIAGGMLLFKVAFDMLQGRTSPTKITSTEKEESVEREAIGVAPLGTPLLAGPGTITTAIIFFNGN
GNAIMTRFVVIMSVIILIILTYIILKFSIPIFARLGKTGSIVITRIMGLLLASIGVQLVASGIINVFHI
>Vfl1 gi|520910044|WP_020329859.1 putative membrane protein [Vibrio fluvialis]
MHFEFAIFLQFFLGLVAAVNPVGIMPIFVSLTGHMTPDEKKKTARTANVAVAVILITALLGGQMLLDMFS
ISLDSFRVAGGLLLLSIAFSMMSGKLGEDKQNKQEKSEYISREQIGVVPLAMPLMAGPGAISSTIVYGSR
YPAMMDTAGIILTILVFSVASWLLFRSAPYIVRLLGQTGINVITRIMGLILGALGIEFITNGLRSLFPGLA
>Orf12 gi|492723530|WP_005935799.1 MarC family membrane protein [Bacteroides]
MDTLLPYALLCFTSFFTLTNPLGTMPVFLTMTKGMSDEERQHIVKRATIISFITLLAFTFSGQFLFKFFG
ISTNGFRIAAGFIILKIGYDMLQARFTNTKLKDEEIKTYANDISITPLSIPMLCGPGAIANGIMLMDDAN
TWSMKGILIGMIALIYFITYLILRASTRLVNILGETGNNVMMRLMGLILMVIAVECFVSGLRPILIDIIQ
LSRV
>Bsp5 gi|548137162|WP_022383315.1 marC family membrane protein [Bacteroides sp. CAG:462]
MDSLLPFALLCFTSFFTLTNPLGTMPVFLTMTQGMSKDERQRIVKRATIISFLILIVFTFSGQFLFKFFG
ISTNGFRIAAGFIIIKIGYDMLQARYTNVKLKNEEIRTYANDISITPLSIPMLCGPGAIANGIMLMDEST
SWSMVAILVGIIALVYLLTYFILKESTRLVDLIGETGNNVMMRLMGLILMVIAVECFVSGARPILIDIIQ
SSLPDMLPAGAAQ
>Mar1 gi|147919898|YP_686350.1 multiple antibiotic resistance protein [Methanocella arvoryzae MRE50]
MVFDSALSYTLFIHALVGVFVIVNPFGNIPIFISLTSKLTPAERRTAIIKSLLIATAILLVFALIGQAVF
TLLNVTLPSLRIAGGLLLLAIAFDMLMGRSPASKIDESDEREAVAVTPMATPLLAGPGAMSTVMILMNEA
ATNDLQKLSIFLAILLAMGAAFLILINSELLYSVIKKDGSRVLTKIMGIVLATIAIEMMVNGLLKAFPVL
AGMGI
>Mve1 gi|297539389|YP_003675158.1 multiple antibiotic resistance (MarC)-like protein [Methylotenera versatilis 301]
MDWAYLFKIGIALFAIVNPIGSVPIFISATDGWNRKEKLRTANVVTVTVFLVLLTSALFGDGILAFFSIT
IPSFQVGGGILILLIAINMLHAKQSHSKQTPEEARTLEERDVIAIVPLSIPLLAGPGAIGSMIIAAQQSK
TFVGHISLAIPIFVVVILIWLTLQLSSYIADKLGTIGINIVTRLMGLILAAMAVEFIAHGLIGLFPALGK
>Afe1 gi|218667981|YP_002424568.1 MarC family integral membrane protein [Acidithiobacillus ferrooxidans ATCC 23270]
MAAELHSALQTLIALLAILNPVGAIPIFIALTSDEDPQQRLATAKLASRAVAVVLLTSAFLGEYILQFFG
ISIAAFQVAGGMVLMLLAFNMLQAKSSRYRHTPEEAAEGMQKEAVAVVPLAIPLLAGPGTMVTVIIAHHK
NASWLASGLLIIDILVIAGVAYAALRLAEPLSRRLGVTGINISTRIFGLVLAAIAVTFIANGLAALFPGL
VHIRMS
>Oar1 gi|478178720|YP_007699793.1 MarC family integral membrane protein [Octadecabacter arcticus 238]
MDPQFLITAFVALFVVIDPIGLAPLFVALTSGMSVQKRRAIAIRACLVSIGILLVFSIFGHNILNFAGIS
MPAFRIAGGILLFLTALEMLFERRQKRREGRAEEDDIDDDDPSVFPLAIPLIAGPGAITTIILLVGQTDG
TKGYAAVMGVLLAIIALVFLMFLSASTIERLLGKTGITVVTRLLGMLLAALSVQFVLDGLGSFGLGS
>Mpa2 gi|282165276|YP_003357661.1 putative small neutral amino acid transporter [Methanocella paludicola SANAE]
MAFDIALTGTLFIHALVGVFVIVNPFGNVPLFISLTQKFTAVERRNAIAKSVVIATAILLVFALIGKFLF
DLLNVTLDSLRIAGGLLLLAIAFDMLMGRSPASKIDPDEERESVAVTPMATPLLAGPGAMATVMILMNEA
GTTIEKGSIMIAILIAMAAAFLIVINCDWVYGAIKKDGARVLTKIMGIVLATIAVEMMVNGLLHAFPVLGA
>Hso1 gi|113461376|YP_719445.1 hypothetical protein HS_1233 [Haemophilus somnus 129PT]
MEFSVYLQFFIGLIALVNPIGVVPIFYTMTSGQSRVQQSHTAMITCFSIVVILLISFYFGNFILSSFNIS
INSFRIAGGIVVVMIALTMINGKIGDHKINKEEQKEDFSEKDNIAVVPLAMPILAGPGSISATIVLGSSQ
SSWSEYLYSSITIALFGLTCYILFRYSEPVIEKLGKTGSNVITRIMGLLLMSLGVEIITTGLKNIGVF
>Pho1 gi|14590630|NP_142698.1 hypothetical protein PH0760 [Pyrococcus horikoshii OT3]
MLEAIKTFMILYTGMFAITNPIGAVPVFMSVVGHLPAEIKHEVAKKVSITVFITLTVFALVGQWIFKFFG
SSIDAFAIAGGILLFRMGMEMLSGKLSSVKIDEEDVTLEEVAVIPLAIPLISGPGAITTVMLYMTKESPG
IVILTIIAIGLTTYGILYSGNKIIERLGRVGVKVTTRMMGLILTSMAMQMIINGIKGAFGI
>Cag1 gi|515521433|WP_016954687.1 hypothetical protein [Catenovulum agarivorans]
MLDLSEYLKIFIGLLAIINPIGAVPLFISMTHNFSQVETKSTCNRASLTVAVILLSALFLGDYILAVFAI
TIDSFRVGGGILILIMAISMLHASTSPIKQTEAEAHESIDKSAVAIVPLAMPLLAGPGAISTVILAAHKG
DTIGHYLMLALTLLVLTACLFAVLRTAPWLATKISTTGINVFSRIMGLILSAIAIEFIANGLRGLFPLLT
AAQS
>Pmi1 gi|197285344|YP_002151216.1 hypothetical protein PMI1485 [Proteus mirabilis HI4320]
MGALLDLSGYIKFFVGLFAIVNPIGILPVFISMTSYQTDAGRNKTNLIANGSVAIILVISLLIGDSILSI
FGISIDSFRIAGGMLIVTIAMTMINGRLGEDKQNNQEKNESAVRSSVAVVPLALPLMAGPGAISSCIVWS
SRWEGVTNFLGLAATSIFFAFCCWLLFRSATLLVKYLGQTGINVVTRIMGLLLMSLGIEFIVTGLRSIFP
GLLV
>Mha1 gi|386001410|YP_005919709.1 Multiple antibiotic resistance (MarC)-related protein [Methanosaeta harundinacea 6Ac]
MDSTMVEVAGHFAYFFYALASVFIIVNPVEATMVFISLTPEASAGERARISLRAAAVAYVIALLFALSGD
HVLRFFGATVDSLRVAGGILLFIMAIEMLKAKPRRKVTEAELADASDREDVSVFPLATPLLTGPGAITTV
IVLMGTASGPAEKGAVLLAITATFAATYLILRSSEYVDRILGLTGIMVMTRIMGLLLGAIAVNFVAFGAW
NIYAGMAGLS
>Kst1 gi|91201291|CAJ74351.1 conserved hypothetical protein [Candidatus Kuenenia stuttgartiensis]
MEHWTEYTRFLTALMVILDPFAAIPIFLSLTQGYSQSQRARVVLVTIITVALVLISSAISGESLLKTFGT
SLASFRVGGGIVLFIMALAMLRAQADKVKTSPTEEAAAENKATIAVVPLAIPLLAGPGSISTVIIEMHRS
SATYHGALVILCILITCILLWIVLRLASPIGRALGPIGRNILNRLFGLILTAIAIEIIANGLRELFPSLA
>Mgl1 gi|253998328|YP_003050391.1 multiple antibiotic resistance (MarC)-like protein [Methylovorus glucosetrophus SIP3-4]
MSEWAYLFKTGIALFAIVNPVGSVPIFISATDGWSPKDRARTAKTVGLTVFVVLMTSAFLGNGILDFFSI
SIPSFQVGGGILVMLIAISMMHGKQSHARQTPEEAQAVAEREVIAIVPLSIPLLAGPGAISSMIITAQKH
SGFWGHVSLIVPVAAVCLLIWLTLRLSSAIAHKLGTLGINIVTRLMGLILAAMAVEFIAQGISGLFPGLNG
>Ntu1 gi|516341762|WP_017731795.1 hypothetical protein [Nafulsella turpanensis]
MNEIFSFALLCFTSFLTLVNPLGLMPVFMGMTSGLDSAERAVVARKALIAAFIAMVFFAFTGQLIFNFFG
ISINGLRIVGGFIFFKMGYEMLQAKNSKIKVTQSEMEGSNEEDDISITPLAIPMICGPGVITNSIVLMED
AHEVGLKVALVLVMLLISVLTLVILLSAGKILRVLGSTGNKVLMRLMGLIIMVIAVEFFASGIGPILQNI
LRGV
>Tte1 gi|269839856|YP_003324549.1 multiple antibiotic resistance (MarC)-like protein [Thermobaculum terrenum ATCC BAA-798]
MNFFLKALVALFTIVDPIGMAPIVVGLTAHLSPAVRRRVVTRATLIATGVVAVFALFGKPLLEFLGITPE
AFSIAGGALLFLVSIDMLFGRESGARETGREAREARTREDISVFPLAIPLIAGPGTITTVILLMDSAQGH
ASRQLAVAAAVAIVMFCTWVSMSLAFPIQKRMGTTGTLVLSRVLGMLLAAIAIQYILNGLSSFAESLRTI
LS
>Apa1 gi|516416147|WP_017805545.1 membrane protein [Avibacterium paragallinarum]
MDISIYVQFFVSLIALVNPLGVIPIFYSMTTDFDKTQQNRTALITCFSVAVILLVSFYFGQLILNAFHIS
IDAFRIAGGIVVAMIALTMINGKIGDHKMNKEEKAENFDDYNNIAVVPLAMPIMAGPGSISATIVFGSNQ
TTVMDYTYTSITIALFGLCCYILLRYSEPLIKKLGKTGSNVITRIMGLILMSLGVEIVVEGLKNLHLF
>Tsp4 gi|547190223|WP_021932002.1 membrane protein MarC family [Tannerella sp. CAG:118]
MDSLLPFALLCFTSFFTLVNPLGTMPVFLSMTEGCSNRERKAIVMKATLVSFVILLAFTVCGRFLFQFFG
ISTNGFRIAGGVIIFKIGYDMLQAQYTHIKLNEKEMKSFVDDISITPLAIPMLCGPGAIANGIVLMEDAQ
NYIYKIVLIGVLALVFLITYWILRTSPRLFRFLGETGNNVMMRLMGLILMVIAVECFVSGVRPILIDIFR
EGIMK
>Mmi1 gi|518705973|WP_019867070.1 hypothetical protein [Methylovulum miyakonense]
MLNWNEYLQLLVGLLSVVNPIGIIPTFISLTTNRPPQERRHTAIVCAFSVAMVLFISLLAGEPILHFFGI
GLPAFRVSGGLLVMMMGISMLSANNDNIRHTPEEKAESYEKDSIAIVPLAIPLLSGPGAISTTIVYAHGG
QSLEHFLLVGSVILSVSVLVLAALLAAPKIADAMGRTGMNVVTRVMGLFLTSIAVEFIAKGLGELFPVLV
KIFP
>Bma1 gi|374288788|YP_005035873.1 hypothetical protein BMS_2101 [Bacteriovorax marinus SJ]
MYQAFEDTLKFSITLISILNPIGIIPIFLNLTKANSESQIIKIAHSCSLAVVITILVSLVAGQYVLEFFG
ISIASFTIGGGILLSSMAFSMIQATSSNAKINDDEIEQMQDLRELGIVPLAIPLLSGPGAISTSIIHAKA
FATPLHWVGAILAVILIGILVRNVLAYSKRIGERLGTIGQNVMTRIMGIILLAISIEMIVGGVKEIIPIL
KGA
>Mvo1 gi|297619860|YP_003707965.1 multiple antibiotic resistance (MarC)-like protein [Methanococcus voltae A3]
MVIDFQMIFILFSSLFAILNPFGVIPPFLSLTSGYSESEKIKVIQKSMISAFLLLIVSGILGKYIIAFFG
ISIPAIRITGGVLVFIVALEIITGNSTKQRALKSNLPEQCQEVEDISVVPLTIPLYAGPGAISTMIALTA
QSGSYIHLAYLTIALIMCITISYIILRFSKDLEKKLGKVGFNVLTKLMGLMLMAIAVQMLLDGIGGYIGL
ENSANIIFNNS
>Gma1 gi|374309551|YP_005055981.1 multiple antibiotic resistance (MarC)-like protein [Granulicella mallensis MP5ACTX8]
MSVPHAASLSLFEGSAYVRFSLLALSSIFFLVDPFAALPTFLAVTADQDAAKRARTARKASLTAFVILTA
FGIAGTYIFRIFGITLPAFEISGGIILLLIGLDMLEAKRSPTQESPGETQAASSKEEVGIVPLGIPMLAG
PGAITSVMVLVGQARTYWQMIAIFGAISFTAVICYWVLSSADRVARILGDTGIRILVRIMGLLLVALAVQ
YFVNGFVDLGVLTKPSSL
>Mvi2 gi|516605990|WP_017981010.1 hypothetical protein [Methanocaldococcus villosus]
MDLQYFIIAFTSIISILNPIGAIPVFVSLTESYPKNEKIIIAKKTAIYTAAILYIFTLFGEYILKFFGIT
LNAFKIAGGLLLVLIALDMVRGHQKSKIHEKDIKHAEDVDEIALMPLATPLLAGPGSITACMVAMAGAEG
FNKFLVLLAIGLCIIITYITLLFAEKIIEKIGKLGIRIFTRMMGFLLLAIAVQMIISGLKGSLF
>Tth1 gi|551232093|WP_022855825.1 membrane protein [Thermodesulfobacterium thermophilum]
MEISLLFKSFIALFTIIDPIAGAPFFLSITSGYSEKERQRIALKACVTALITLLLFFWLGKYILILFQIS
LSSFRIAGGTLLFITALEMLFGKTTQVKTSEQETTQVRELEDPSVVPLGIPYLAGPGAITTTIILGETPE
LTTKLALSGVIFLVIVITYLILKASTQIFKHLGELGTKAVVRILGLILASIAIEYILKGLKEVF
>Orf13 gi|495895881|WP_008620460.1 antibiotic resistance protein MarC [Bacteroidetes]
MDISMMETVFPFALWCFTSLFTITSPLSTMPVFLTMTQSLDEKERRAVAIRSTLVACCALLLFVLAGQFL
FKFFGISTNGFRIVGGIIIFRIGFDMLQAKYTPMNLRKEEIKEYANDVSVAPLGIPLLCGPGAIANAIVL
MQEAHSFEMKTALIVAIVLVYVVTFCLLRWAGQLVKFIGETGNNVMMRLMGLILMVIAVECFVSGTRPIL
TEILHGS
