# Supplementary material for: The LysE Superfamily of Transport Proteins Involved in Cell Physiology and Pathogenesis
Source: PLoS One. 2015 Oct 16;10(10):e0137184. doi: 10.1371/journal.pone.0137184 (PMC4608589; doi:10.1371/journal.pone.0137184)
Supplement: S1 Supporting Information — The corresponding zip file contains the FASTA files generated using Protocol1, for comparisons with Protocol2. (ZIP) [file pone.0137184.s030.zip › FASTA_Files/NicO.faa.faa]

>Psy1 gi|516313500|WP_017710194.1 cobalt transporter [Pseudomonas syringae]
MPDFAELLQQGGSHAWLFFPSAILLGALHGLEPGHSKTMMAAFIVAIRGSVKQAVMLGLAATLSHTAVVW
LVAIGGMYLGQGLDAETTEPYFQLASSALIIAIALWMLWRTWRGEQLFNFEEENSAHHGHDETHHHSHDH
DLEHRHGHSHVHSNPGGLTLTAEGYQDAHEKAHADDIRKRFTHREVSNGQILMFGLTGGLIPCPAAITVL
LLCLQVKQVTLGAAMVLCFSIGLAITLVTVGAAAAIGARKASNRFPWLNAAARRAPYLSSVLIICVGVYV
GVHGWNGLYS
>Eco1 gi|486284484|WP_001571623.1 nickel/cobalt efflux system rcnA [Escherichia coli]
MTEFTTLLQQGNAWFFIPSAILLGALHGLEPGHSKTMMAAFIIAIKGTIKQAVMLGLAATISHTAVVWLI
AFGGMVISKRFTAQSAEPWLQLISAVIIISTAFWMFWRTWRGERNWLENMHEHEHEHDHEHHHHHEHGEY
QDAHARAHANDIKRRFDGREVTNWQILLFGLTGGLIPCPAAITVLLICIQLKALTLGATLVVSFSIGLAL
TLVTVGVGAAISVQQVAKRWSGFNTLAKRAPYFSSLLIGLVGVYMGVHGFMGIMR
>Sno1 gi|298290446|YP_003692385.1 high-affinity nickel-transporter [Starkeya novella DSM 506]
MPAFAELLQQGAAHAWLFIPSAILLGALHGLEPGHSKTMMAAFIIAVRGSVPQAVLLGLAATVSHTLVVW
TIALGGVYLWQGVAPETFEPYLQLASAAVILAMAAWMIWRTRQDRIAEAAHDHHHHDRSHHAHGDKSHHD
RSHHDHCHDGNDDHVFELATEGYQDAHELAHADDIRRRFAGRQVSTWQIVLFGLTGGLIPCPAAITVLLL
CLQLRELALGFTLVLSFSVGLALTLVAVGVVAALSVQHATKRIAWFGELARRAPYVSGALLVAVALYVGW
HGWTGLAHLPAAAVSG
>Asp1 gi|557833851|WP_023458644.1 hypothetical protein [Asticcacaulis sp. AC466]
MTDFAHLLQQGAANAWLFIPSAILLGALHGLEPGHSKTMMAAFIVAVRGTVGQAVLLGLSATVSHTLIVW
LIALGGLWLGQRWDANVAEPYFQVASAVVMLGVALWMIWRTWSYRQGGDQGHDHGHHHHDHDHDHDHGHD
HDDHGHDHHHDHHDHDHDPAYADAHEQAHAEDITRHFAGQTVTTPQIIIFGLTGGLIPCPASITVLLLCL
QLKRIALGATLVLCFSIGLALTMVASGVLAAMSVRHISKRFKGFGRVANAAPYLSGALISLVAFYVGWSG
LQGILK
>Pae1 gi|518226725|WP_019396933.1 nickel transporter [Pseudomonas aeruginosa]
MSSFADLLQQGASHAWLYFPSAILLGALHGLEPGHSKTMMAAFIVAIRGTVKQAILLGLAATISHTAVVW
LVAMGGMYLGQNLNAETTEPYFQFASAAIIVTIALWMLWRTWRGEQMWRFEEDGSHDHHHDETRRIDTGH
GRIELSIFEEGVPPRWRLRTLSGHTWPAEEISLATTRPDGALQQFRFVHRGEYLESVAEIPEPHQFSARL
SLGHAGHSHDYDLDFHEHDHGHGHADLQGLELSLEGYQDAHERAHANDIRNRFTNRNVTTGQIILFGLTG
GLIPCPAAITVLLLCLQVKEVALGAVLVLCFSIGLAVTLVAVGAAAAVGARQATNRWPWLGAVARRAPYL
SSLLIIGVGIYVGIHGWIGLTA
>Ssp1 gi|33866162|NP_897721.1 hypothetical protein SYNW1628 [Synechococcus sp. WH 8102]
MLISILTGFAAGAVHVVGGADHLVAMAPFSLRKPMPALRAGFAWGAGHSAGVVILALISIGLKDLVHVET
MSSWAEFLVGVALLVVGALAVRTAFGLELHSHEHHHEGDQPHQHLHLHVRGQSNHRRHAHAASGLGLLHG
LAGASHLLAVIPALALPPVAAFGYLMAYLCGSIAAMVAVVAVVSFLTLRSGARLLPWLVGGTGALSIVTG
AIWLQKTSAAIF
>Sen1 gi|555234061|WP_023220826.1 nickel/cobalt efflux protein RcnA [Salmonella enterica]
MGEFSTLLQQGNGWFFIPSAILLGILHGLEPGHSKTMMAAFIIAIKGTVKQAVMLGLAATLSHTAIVWLI
ALGGMYLSRAFTAQSVEPWLQLISAIIILSTACWMFWRTWRGEQQWLAGNHHHDHDHDHDHDHDHDHDHH
GHIHPEGATSKAYQDAHERAHAADIQRRFDGQTVTNGQILLFGLTGGLIPCPAAITVLLICIQLKAFTLG
ATMVLSFSLGLALTLVTVGVGAAISVQQAAKRWSGFSTLARRAPYFSSILIGLVGVYMGIHDYTGIMQ
>Cac1 gi|256393141|YP_003114705.1 high-affinity nickel-transporter [Catenulispora acidiphila DSM 44928]
MRRRPYRAAAWIKASCALTFALAAPILAAAPASAHPLGNFTVNHYNGITVRPDRIDDLSVVDSAEIPTLQ
AQAGRDASPAGVARSCTEVASHVAVTVDGHRVKWVVTSSALIFPPGAAGLPTSRLTCALTTAFTAGKSVA
VVDDQDPDRIGWQEITAIGVGVHLTDSTVPTQTISDELRHYPNDLLASPLGVRDASFTIGSGGNAALSAP
AGFVVSGAGPASRALEKLNTEVDSLIGVRHLTVGVAALAILLSVVLGASHAALPGHGKTVMAAYMAGRGG
GIRDAVIVGATVTATHTSGVIVLGLLLSASAGLAGESLLAVLGVVSGLLIVSIGAGLLRTAWRGRTAHHH
GHSHGHSHSHHHDHGGAHDHHPHHHHEHDDDRSSQPDRAPRRAGRRALIGMGVAGGLVPSPSALVVLLGA
VALGRTVLGIILVLAYGLGMAATLTAAGLALVMLGHRMRRERHARFATATAWLSRSAPVATAGLVLVVGL
GLTARSLAGAA
>Pso1 gi|348668040|EGZ07864.1 hypothetical protein PHYSODRAFT_527679 [Phytophthora sojae]
METAGRWLSEEHSSLSGASLGKIISTGLLLGVVHVLTGPDHLSALAAMTTGSSWRAFALGIRWGCGHSIG
LVVMALIFFAAGQTVDLDAVGGYLNYVVGFFMIALGIWTAVHVRKKYQTQLKEGVQSLVSAEGGRAESNR
ASRSSTGATPTNLVELMPLSQRIVSIASPSSSFHLLIKEDGASSAADATGTAVSPREKASKLHPHSWNCC
RSVSFENPATQKIMALLVGIIHGFAGPGGILGVLPAVVLNDWVKSVAYLGSFCVASIFIMGVFAALYGEV
TGRLGGNSLVMEFRIGIFSAFFSFIVGVAWIGLQASGQMDAVLGE
>Asp2 gi|557834052|WP_023458844.1 hypothetical protein [Asticcacaulis sp. AC466]
MPDIAALIQQGAVNLWIFVPTAILLGALHGLEPGHSKTMMAAFIVAVRGTVKQAALLGLAATISHTAVVW
IIAMVGMYFLGGKFDAETTEPYFQLASGGLIIAIAAWMFFQTWKHQPEYKRGHDHTHGHSHDETRVIDTG
HGLVKLEIFEAGQPPRFRLSAESKNALLHYRAGDMHVRTTRPDGTDQNFEFAQRGGFFETLDDIPEPHQF
VVRLSLSHGNHSHDYDVEFTEDGHHHASPELAGLEAGSLEYQDAHELAHADDIRRRFAGQQKVTTGQIIV
FGLTGGLIPCPASITILLLCLQLKQVPLGALLVLCFSIGLALTLVLSGVIAAISVKQVSKRWSGFGKLAR
NAPYLSSSLIILVGLYVCWHGLQSLL
>Csp1 gi|307153253|YP_003888637.1 high-affinity nickel-transporter [Cyanothece sp. PCC 7822]
MVEMRRIKRWIKHNLLIFLGALILSNFFALPSQSHVADLSLLDVVIKPEEAQVNLSLSTHLLAWADEDQN
QRLSSSEIEKNRQNLAAFFNEYLLITNGKGEPGFVTVNASKKGLFGTNLSASNSHKSITLKYRWAEPITE
LKIDYNLFDKTYNTHCLATILNNGELKNYTLMPKHRVLRVELNKGRGKLLSGGGLIAFAVAFSWGAIHAL
SPGHGKTLVGAYLVGSKAKAKHALFLGLTTTITHTLGVFALGIITLIASQYLLPIQFYPWLSLVSGLMIL
LIGVNLLKDRLAFPVKKGKHIHHDHDHDHHHHHDHHHHHSHTHLLPAQDESLMSWRGLMALGIAGGLVPC
PAALVLLLSMIALGQTGLGLLLVFIFSLGLTGTLTAIGLLLVSAKHLFERIPTQIKMIKFVPLVSALLIT
FIGLGLTYQAVGQIYSLTEPIPYGEQS
>Pma1 gi|159903884|YP_001551228.1 hypothetical protein P9211_13431 [Prochlorococcus marinus str. MIT 9211]
MISVFAGFLAGAVHVVGGVDHIVAMAPNAFKSPKLALRDGLAWGLGHSTGILFLLGLAILLKDLVHIQRM
SSFAEFSVGVVLLVGGTVAIKTSFGLKIHTHLHNHGEGHNHQHFHLHFRGAKKHAQHSHASTSLGVLHGL
AGASHLFAVIPALALPPIGAVAYMAAYLLGSIVAMGAMLLAMSLATLKAGRKALPGLIGFTGGLSIITGF
FWVHKTSSYIL
>Gsp1 gi|530601285|YP_008416853.1 hypothetical protein M493_05030 [Geobacillus sp. JF8]
MSGLTLTLLFGLLLGMKHATEPDHVVAVSTIASRTNKLSLSSLAGVFWGVGHTLTLLVVGMIVISLKQHI
PETVATWMEMAVGVMIIVLAVASFRATRAMGEQKPLHIHHLHMKSMLIGVVHGMAGSAGMVLLTLTTVET
PWQAFAFIVIFGLGTVIGMMIFTTLLGLPFLFARPKQTLYRALVQVVSAISLVYGVYYLYEVGREGGLF
>Dda1 gi|242237545|YP_002985726.1 high-affinity nickel-transporter [Dickeya dadantii Ech703]
MLTMTDFVSLLQQGVANAWLFIPSAVLLGALHGLEPGHSKTMMAAFIIAIQGTVRQAIMLGLAATLSHTV
VVWLIALGGMYLSNAFTAEATEPWLQLCSGFIILGTAAWMFWRTWQGERQWDTHHHEHHHHEHHHDEQRI
VDTGHGRVMLTIIEETGEPRWRLTALSGAQWAAEQVYVETERSAGERQRFCFVEREGYLESAQTIPEPHS
FLASLTLGHGDYHHDYPLVFSDDGHGQPVGHNDEYQDAHEQAHASEIRRRFADGRATNGQILLFGLTGGL
LPCPAAITVLLLCLQVKAFSLGAALVVCFSIGLALTLVAVGVGAAISVKQVSRRWSGFSTLARRAPYFSS
LLIALVGAYMLVHGAGRLNFF
>Tca1 gi|508705744|EOX97640.1 High-affinity nickel-transport family protein [Theobroma cacao]
MERLLYSSSPTALKISPRPSPFLSRLGRFDSPKVNFLPSLTQPQLRRVISISCKTDNPSQFSSPQSNPSN
ELPSLLSPRLDSANGSTPSFNFLKLIAIGASAQRKASHGSAVVICFVMHCIAVNIAITAGTFIALSAIVM
FLIQPIFAPAAFATLQTAAKTSGTAAAAVGGRVIRGELLSSAWTGFFAGCLHTLSGPDHLAALAPLSIGR
TRMESAVVGALWGCGHDAGQVIFGLLFLLLKDRLHVEVIRTWGTRVVGLTLLAIGAMGIREASEVPAPCV
ALENVECDVSVYETLENPAVGKKKLGFATFATGIIHGLQPDALMMVLPALALPSRLAGAAFLIMFLLGTV
VAMGCYTVFIGSCSQALKDRVPRITEKLTWASSLVAIALGIAILVSQFFGYSLY
>Orf1 gi|446056784|WP_000134639.1 cobalt transporter [Escherichia]
MTEFTTLLQQGNAWFFIPSAILLGALHGLEPGHSKTMMAAFIIAIKGTIKQAVMLGLAATISHTAVVWLI
AFGGMVISKRFTAQSAEPWLQLISAVIILGTAFWMFWRTWRGERNWLENMHEHHHHDHEHHHDHDHEHHH
HHEHGQSDEYQDAHALAHASDIKRRFDGREVTNWQILLFGLTGGLIPCPAAITVLLICIQLKALTLGATL
VVSFSIGLALTLVTVGVGAAISVQQVAKRWSGFNTLAKRAPYFSSLLIGLVGLYMGVHGFMGIMR
>Ahy1 gi|491446141|WP_005303928.1 nickel transporter [Aeromonas hydrophila]
MSNFAEILQQGTSHAWLYFPSAILLGALHGLEPGHSKTMMAAFIVAIRGSVKQAVLLGLAATLSHTAVVW
LIAMAGMYLGQNLNAETTEPYFQLASAVIIIGVALWMLWRTWRGAKMWEFEQAAHSHHGHDEVHRINTGH
GVVELAIYEDGVPPRWRVNNISGQKWYASDVSLMTTRSDGQCHMFSFIDKGDYLESTSEIPEPHQFTACL
KLGHGSHTHDYQMEFSDHDHDHDHHHEHTHDHSGLLDLSAEGYEDAHEKAHADDIRKRFTNKNVTTGQIV
IFGLTGGLIPCPAAITVLLLCLQVKEIALGAVLVFCFSIGLALTLVAVGVAAAIGARQASNKWPWFGEIA
RKAPYFSSLLIIAVGLYVGFHGWSQLNN
>Hbo1 gi|494174469|WP_007113894.1 sodium:proton antiporter [Halomonas boliviensis]
MSLTRPFKRHLGLMLGLLLVAVVLIIAWQGGFQSVSYQLLGWQRDLHRSLTLAITELSRTPTMATWVSLL
SISFAYGVFHAAGPGHGKAVLATYLATHGGAVKRALGLSFAASLLQGVTAIVLVVVLVYGLGWITRQAMG
SVAWVEQASFLLVAALGAWLCWRAVKQLRRAYQSERAAHSHSPGHEHNQDREHSHGHDHSHCCGGAHHIE
PHQALDWRTAMMTVGAIGMRPCSGAVLMLGAASLLGQFEVGVASVVAMSIGTGITVSALALASIFARGWA
QRRLSKQHSQRSVQKTTGWVALVGGALIVVLGISLSVAGVAQPASGPLLNEPPARQGHPLTG
>Pte1 gi|517589007|WP_018759215.1 hypothetical protein [Paenibacillus terrigena]
MGLGLLSVLGVGFLLGIKHAIEPDHVIAVSTIASHSKKLWRTSLAGVFWGIGHTTTLFVVGLILILTKNN
ISEKVSGSLEFLVGIMLVYLGISSLISVGRSKKAYLHQHQHHHEEHTHYVSQPTASHKGISYIKSMVIGL
VHGIAGSGAMVLLTMSTVQSVWDGALYILIFGLGTIAGMLLFTTILGIPFVLSASNRHVNLTLTQVTGVV
STLFGFYYIYSLGITQGLFG
>Eco2 gi|446056769|WP_000134624.1 cobalt transporter [Escherichia coli]
MTEFTTLLQQGNAWFFIPSAILLGALHGLEPGHSKTMMAAFIIAIKGTIKQAVMLGLAATISHTAVVWLI
AFGGMVISKRFTAQSAEPWLQLISAVIIISTAFWMFWRTWRGERNWLENMHEHHHHDHEHHQDHDHDHDH
DHDHDHDHDHDHEHHHHHEHGDNEEYQDAHARAHANDIKRRFDGREVTNWQILLFGLTGGLIPCPAAITV
LLICIQLKALTLGATLVVSFSIGLALTLVTVGVGAAISVQQVAKRWSGFNTLAKRAPYFSSLLIGLVGVY
MGVHGFMGIMR
>Pmu1 gi|386723199|YP_006189525.1 urease accessory protein UreH [Paenibacillus mucilaginosus K02]
MEVSLLSILALGFVLGIKHAVEPDHVIAVSTITSQSKKLSRSSMAGVYWGIGHTATLFIVGLILILMKNE
IPEKWAMSLEFLVGIMLVYLGITTTLSFRKLSVHKHQHGGMSHSHTSAGAADEQPKVSYVKSMLIGLVHG
LAGSGAMVLLTMSTVQSAWEGAFYILVFGAGTVAGMLFFTTVIGIPFVLTANKSGLNIPLTSLTGLISTL
FGIYYMYNLGVNEGLFKLWIG
>Ssp2 gi|517791468|WP_018961676.1 nickel transporter [Streptomyces sp. CNB091]
MNHTLRQAVTTLTAAILAAVASVAAAPAAAAHPLGNFSVNYHTGLVLRPDRIDALIVVDRAEIAALQERP
VVDSDHDDAVSDGESRAYAEEACSVLRKQLHLSLDGNRADWKQSSAALVYENGEAGLKTSRLTCELTTRA
DLTEPTGIRAETDYDTTRIGWHEMTASGQGVRITRTDVPAASATRELRQYPQDPLASPLDQRTASLRSEP
GQGAGVVPAVVADLPGADVISGVLAKVTGAFDSLVGAREITLPVGLLALFLALVLGASHAAMPGHGKTIM
AAYLAGRRGTRRDALTVGATVTLTHTAGVLVLGLALPVSTHLAGETVLMWLGAASGLLVTSIGLWLLLGA
VRGRPQHNHHHHGPGHSHSDHDHDHWGDSPHHHGPLTPASAHHSAPAGELRAASAVATLAPPDHEHHPAD
TSTAPPNARRTRRSGLIGMGIAGGLVPSPSALVVLLGAVALGRTAFGVLLVIGYGLGMAATLTLAGLLLV
RLRERIESHDRARTLRHNPLLRKLARTGPVITSLLVVGVGLGLTLRAATGNG
>Hvu1 gi|326510309|BAJ87371.1 predicted protein [Hordeum vulgare subsp. vulgare]
MDRLISSPPHLTRAPASSSASRPRAGGHHHLLPATAAPRSFVPLHGLRLPRLAAPLFPRPPPSLLAAASA
SFRAVNPAPEQDDEASSAVEAPATGFARFFQKVASAAAVAFVAALVVAAVGPSSMVPPALASALHRHSHS
AAVTAGRSIFKSELLGSAWTGFLAGCLHTLSGPDHLAALAPLSIGRSPVESAAVGALWGCGHDAGQVMFG
LLFLGLKDRLHIEVLRTWGTRVVGLTLLVIGAIGIREATQAAPCVAAALEGGTGSAHQHGNKDALEKALL
GAGGKKKEISFATFATGIVHGLQPDALMIILPALAMPSRAAGAAFLGMFLVGTVLSMASYTVLIGTCTEA
LKERVPRITEKLTWAASLVAISMGVAIIVSESFGVSLY
>Cre1 gi|159469033|XP_001692672.1 nickel transporter [Chlamydomonas reinhardtii]
MPGSPSPANPPPPPLPSNPRPTSPHTYKLALYISIQTSIVILSQALTPLTIGRNRFAASALGALWGFGHS
TGQLILGLVFVVLKERFHDFVPFLDKWAGTVVPLTLIAIGLMGIYESFFEAKEGEGHGHGEEEAAASGLK
AGFATYATGIVYGLQPDALFVVIPALALPTKLAAVAYCSMFVIGTVSAMGGYTLLIGTTSQALIKEQPWL
QKHLSTIASAIAIMVGLLMLAAGMGFDVPFFS
>Dhy1 gi|436841821|YP_007326199.1 High-affinity nickel-transporter [Desulfovibrio hydrothermalis AM13 = DSM 14728]
MRSIYSFIIFLTILLNPLQTDAHPLGEVVQETTVMNEEGRLLVAYRTSIGPSITAMLIPDSDHDGVVSSI
EEAQLARSIHKILHPNLEVYLDDKPVVLDLYYDSVAPALGGYNNGLQSNLIYSLPVTGDKLIKHYLKISD
NNFKAGELKWLKWSVQADPRFSIVKTSPDSRELNYQFFPRTGVGSTEVKAESEAGRFESGSLKPRPQEDS
SQAALREYLSRENLGTGTIFFALGLAFVLGMGHALSPGHGKAMVAAYLIGRSGKIWDAFTLGIIVTITHV
ASVIVLGIAALFLSRYFLPGDLYPWLGAFSGVLVFFVGYIMLAKRAVHSHHHDHHHTSDGKVSWWSMLSL
GVAGGMVPCPTALVVLLASVAFGRITFGLLLISAFSLGLAAVLIIIGILTVRASKLTEKFSGTKRLIENL
PVASAGLVMLAGIAIAINALHAGGIIKFM
>Cst1 gi|434402612|YP_007145497.1 ABC-type uncharacterized transport system, permease component [Cylindrospermum stagnale PCC 7417]
MKKLLHHLAWSTAIIAICLVWMPRADAHPLGNFTINHYAGVQVTPDGVGIDYVLDMAEIPAFQEINQLER
NRDRFQRGAAHREQRGAAHRQTQPVETVQYPSQKCQFVNSHLELLINKQPLSLSLVKSAVEFPPGVGGLS
TLRLSCNFHGSVELVGANQLIEFEDKLYPQRLGWREITVAANNVPIQGNFTSNSITNRLRDYPTDLLSSP
LDQRRLSFKLNASLTSNEQALPPSVQSSSRLDNALTGRSNDVFTGLITQENQNFLTIPIALAIAFFWGGL
HALSPGHGKTVVGAYLVGSRSQPQHALFLGLIMTITHTSGIFALGLVTLGTSQFILTEQLYPWLSVLSGV
LVTVIGLNLFISRLQGTEVFHSHDHEHSHQHSHHHHHHHHHHHVHHEHSHADVSPMKWSSLLALGISGGL
LPCPSALVVLLSAIALGRIGFGLALVTAFSLGLAAVLTGIGLMLVYAKDRFEQLPLNLPKIRMLPVASAL
CITLIGLGITTQALLVQPWN
>Orf2 gi|489124099|WP_003033899.1 cobalt transporter [Citrobacter]
MGEFSTLLQQGNAWFFIPSAILLGVLHGLEPGHSKTMMAAFIIAIKGTIKQAVMLGLAATLSHTAVVWLI
ALGGMYISKAFTAQAVEPWLQFVSAIIILGTAFWMFWRTWQGEQNWLAQTHHDHDHGHHHHHDHDDHHHH
HHDHDHDHNHAALAGLNEGSKEYQDAHERAHATDIQRRFAGKEVTNGQILLFGLTGGLIPCPAAITVLLI
CIQLKAFTLGATMVLCFSLGLAITLVTVGVGAAISVQQAAKRWSGFNTLARKAPYFSSVLIAMVGVYMGI
HGYMGIVG
>Gca1 gi|516003596|WP_017434179.1 hypothetical protein [Geobacillus caldoxylosilyticus]
MEFVTYAMLAVFLGIRHGMDSDHVAAIADMVGSETHRKRQVSLGIMYAFGHGSIVFFMGLIAIFLGFHLP
SSTIRILEATVGCTLIILGGMMLFSLFYKNEVKSRIKVLYELIDKMTRYFQKNKKKESAVSFLRFGWISA
FIIGILHGIGVESPTQLAILAHAAGKENMSMAALQLSLFVVGLLIATIGMTFCLSWGFMKARMREKVFLI
IGAVTSFYSLWLGISIIVETWKGGA
>Sus1 gi|116621489|YP_823645.1 high-affinity nickel-transporter [Candidatus Solibacter usitatus Ellin6076]
MTKRLPLLAALCAALAAGHPMGNFSVNHYARFEPSARGLAIRYVMDLAEIPTFELFQQWGPGADPKAKAL
DQAREWAAHLAITVAGKPVKARVEHAAIVLAEGAGNMQVARITADLIVDAAGGRVAFEDRNYEGRSGWKE
IVRPGAADRSAGLTAYPSDPMLAPPQDVKTSFLWTVAPASPRVETPVAAPPPPPPPGTVVKGDYLSTLLR
RSEIGWQLTLIGIAVAFGLGAMHAMSPGHGKTIVAAYLVGSRGTFKHAIFLGGMVTFTHTASVFALGFVT
LFLSRYVLPETLFPILGAISGLSIVWVGAMLFFRRLHRHGHDHHHHHGDGHTHSHSHVPEGEITMGSLIA
LGASGGLVPCPSALVLLLSAISLGRVGLGMLLLVGFSAGLATVLMGMGVLVLCVGNLLPATQKFTATRAF
RLLPAASAALITCVGLVMTCVSLGIIRPFAIG
>Ssp3 gi|476411085|YP_007528911.1 hypothetical protein B649_09520 [uncultured Sulfuricurvum sp. RIFRC-1]
MEIGLMIIFWYGILHAFGPDHLSAITDFSIGKETKKTFLIVGAFAIGHGIMLFIFAKILQYYTLPEAVLA
YGDVIASSVILSIGLYLLYLVYANRIHLKTHTHEHKKHVHIWFGNEHQHESSTTASAFGVGVLMGIGGVR
GMLVTLGVLQGQAVDFSMVLAFIAGVMVVFFSFGLVISWINREILTNIQNVRRVFATVGVISVLVGGNML
LA
>Tps1 gi|223993629|XP_002286498.1 predicted protein [Thalassiosira pseudonana CCMP1335]
MMCLLLLANGNIQSVDAFSQQRRQRSTFSRNSSSSSSNNIGSNFIGGGTGSAAIHHRLTSTRHPSFRHDK
QSATSLQALPNIIRTSSSPLSSLLAFTPPAFSILTPLLTTLSTLTATITGGLFAGSLHAIAGPDHLAALI
PRCCGLPWYRAARIGAVWGLGHGVSATLLGMAGYLVKRGVNLFGHGGVMGGGKFDVLHHAGSFMELAIGV
SLIVIGLLGIKEAREWESPGESACEVTDAATGEEEGGQQPQSLSAAVTPNSSPIKTAKSAILFNGILHGF
SWDGAPSLAPAVAISTWRGSLTFLISYALGTMAAMTLATTVIGEGTRRASDKLDRPDLPRDLSVGSSFLA
LIVGVVWCGLALR
>Sus2 gi|116621322|YP_823478.1 high-affinity nickel-transporter [Candidatus Solibacter usitatus Ellin6076]
MPAQGDYLSTLLHQGQIGWSVMLLGMLAAFAFGAVHALSPGHGKTLVAAYLVGSRGTPRHAIFLGLMVTF
THTISVFALGLVTLYLSRFVLPETITPILGAISGITIVWVGAMLLYRRTIGRVHVHTAGLAHHHGDGRIH
THVPEEMSIGGLIALGASGGLVPCPSALVLLLTSVSLGRVAFGLTLLVAFSLGLAVVLSAIGLAVLYARH
LLPDSKNLMRGRVVRYLPIASAAFIICVGLAMTWVSLGP
>Mfe1 gi|497535233|WP_009849431.1 possible urease accessory protein [Mariprofundus ferrooxydans]
MIEVLLMGFLLGMRHAMESDHVAAVASLVTKSPSMRESIRLGSVWGMGHTLTLFAFGSAVMLLDQMIPEH
MALMLEFTVGIMLVALGIDVMRRFIQERMHIHVHRHADGSRHIHFHSHADKALHADNSHEHLHAGRFPMR
ALLVGIMHGMAGSAALIVLTLQSVHSFATGMIYIALFGAGSIAGMAALSAVIMLPLQQSANRFSALHHYL
QLGIGSATLCLGISIMYDIAKSSQFI
>Csa1 gi|449454211|XP_004144849.1 PREDICTED: uncharacterized protein LOC101208891 [Cucumis sativus]
MERLLFSSSSPSSLNINPNSSLLLPRFPRIFDSLKPNFPLPTRHGLRPLPEISSKYHNPSFSSPNSSTHS
IFHSDSPPASPKPHSLKPFAPKDKVKSSLFVLSALALILIQPVFAPAAFASFQNAAKTGGPAAVAVGRRL
IQSELLNSAWTGFFAGCLHTLSGPDHLAALAPLSIGCNRMESAAVGALWGCGHDAGQVIFGLLFLLLKDK
LHIEILRTWGTIIVGVTLFIIGIMGIREASEIRTPFVVALDNGECDVGIYETLEKPMVVGNKKSKKLGFA
TFATGVVHGLQPDALMIVLPALALPSRVAGAAFLLMFLVGTVISMGSYTAFIGSFSEALKDRVPRITERL
TWVASFVAIALGLAIIISQFLGYSLY
>Ath1 gi|18398217|NP_565394.1 high-affinity nickel-transport family protein [Arabidopsis thaliana]
MDRLLQPPSSHSIAPSKFQSRPSPLLLHRLHSTNLSTFPSSRRLESRRISSISCFFRQNPSPDTSPGLNQ
SSNFLIASSQTDASKPNPGFIQRIVSSFEQRKTISAGMVILVSAIAALLLNPILVPPAFASFQTATNSGG
AAVVGGKLLRTEVLTSAWTGFFAGCLHTLSGPDHLAALAPLSIGRTRMESAAVGALWGCGHDAGQLIFGL
LFLLLKDRLHIEVIRTWGTRVVGLTLLVIGAMGIKEASEMPEPCVVTLENGETDEKSLKKKKIGFATFAT
GIVHGLQPDALMMVLPALALPSRIAGASFLIMFLIGTVIAMGSYTVFIGSCSEALKEKVPRITEKLTWAS
SLVAIGLGLAIIVSQFFGFSLY
>Gar1 gi|494892680|WP_007618726.1 hypothetical protein [Glaciecola arctica]
MIDGDFLAAVLTGIMFGIIHAFDVDHIVAMATFSEQKNKNKQILTYAFKWGTGHGGILLLLGMLLIFIGF
QLPNWFVHYSEIMVGVLLIYLGVKLLVLLHRKGTFSVPESLDLAARSLNKHDHTPLFIGMLHGVAGSAPL
LALLPNMLETQFLLHISLFSIGCLFGMFCFGYIFGSYQVYIKQKKEKLAKAFTQLLGIGSIGLGAYWVFS
>Cva1 gi|552817391|XP_005844929.1 hypothetical protein CHLNCDRAFT_26443 [Chlorella variabilis]
MHAQATPTLAAICPSPRRSSLPAAGLRTAVRSAWAGLAAGCLHTLAGADHLAALTPLTIGRSQLKASLLG
ALWGFGHSTGQLILGLLMVVLKDRFQQARGQHARPACLQCWGGATVGLTLLAIGAMGLYETFFEHNDEAA
HVESDPTAEALTGMEMQGGVLVAKKERGGFGLATFATGIVYGLQPDALFVIVPALALPTKLAAAAYILMF
VLGTVAAMGAYTGIIGATSAAIKKSNSGLTQKLSGFASCAALGLGLTMLLGGFGVELPFTLPFGHNH
>Rxy1 gi|108802964|YP_642901.1 high-affinity nickel-transporter [Rubrobacter xylanophilus DSM 9941]
MAEIDAWLEGFMHGSGVLVVLLLSLVLGLRHATDPDHLAAVTTLIASEKERRRTRRAMSMGLCWGLGHGT
TLILVGLPLVLLGRHLPEPVQQGAEVAIGGIIVLLAARLLLRWRRGMFHAHAHEHDGEVHRHLHSHAGHR
SHDHDHASPLHTPLSAYAIGLVHGVGGSGGLTLLLLSTIPERAEAAAALLLFAVGTALSMALLSTAFGLA
IAGGPVGRNFERVAPALGVLGMGFGTWYALGALGVVAYPF
>Sel1 gi|498229300|WP_010543456.1 nickel permease [Sphingomonas elodea]
MIEFSALWLVFVLGLRHGLDPDHVAVIDNIVFRAVEIRPRLAQWIGTLFALGHSLSVAAVSIGVSLAAGA
FVLPAWTAPMIDLAVIGLLLIVGTLNLRGLRTQARYTPVGWRSALVPKRLRNSTHPLAVIAIGAIFGLVF
DTATQAAAWGAAATAKGGTTAALVIAATFAIGMMLADTIDSQIVARLLRTHGRTTATVQRYRRAVGWMVV
ALSFGTAGYALAELAGLAVALSDGAFTAIGVAAAATIILLLLASRWRSTAGTRA
>Ppu1 gi|518581361|WP_019751568.1 nickel transporter [Pseudomonas putida]
MGFAELLQQGTAHAWLYFPSAILLGALHGLEPGHSKTMMAAFIVAVRGTAKQAALLGLAATFSHTAVVWL
VAMAGMYLGGNLDAETTEPYFQLGSAAIIIAVALWMLLRTWRGEQMWKFEQGDGHDHGHEHAHDETRRVD
TGHGRVELSIFEIGQPPRWRLKTLDGHPWQAAQVKALTTRPNGETMSFAFEKRDGFLESIDSIPEPHEFS
VRLTLGHSDHAHDYDLEFAEAHDHHHHGELDQLELSVDGYQDAHERAHANDIKKRFANRDVTTGQIILFG
LTGGLIPCPAAITVLLLCLQVKEIALGAVLVLCFSIGLAMTLVTVGVAAAVGAKRASNRWPWLGAVARRA
PYLSSMIIIAVGIYVGINGWIGLTS
>Eta1 gi|491428860|WP_005286655.1 nickel transporter [Edwardsiella tarda]
MDTFTALLQQGNAWWFIPSAILLGILHGLEPGHSKTMMAAFIIAIKGTVRQAVMLGLAATVSHTAVVWLI
ALGGIFLSQRFTAQSVEPWLQLISALVILATACWMFLRTWRGERGWLAHHHHHHHDECCYLDGETGRLRL
AIHDEAQGAYFQLRAEAGRLPPTDEVTLQLTRESGEVEQYRFRSCADDYQSVEAIPEPHSFTVRLLLGPR
EAPQRLNCAFHEPDDHHHGHDDAEYQDAHAKAHAEEIQRRFVGKRSVSNGQIVLFGLTGGLIPCPAAITI
LLICIQLKAIALGATMVLCFSLGLAITLVTVGVAAAVSVRQASKRWPGFDRLAAKAPYASCLLIGAVGIY
MGLHGYWGLVG
>Psy2 gi|520932670|WP_020345454.1 nickel/cobalt efflux protein RcnA [Pseudomonas syringae]
MPDFAELLQQGGSHAWLFFPSAILLGALHGLEPGHSKTMMAAFIVAIRGSVKQAVMLGLAATLSHTAVVW
LVAIGGMYLGQGLDAETTEPYFQLASSALIIAIALWMLWRTWRGEQLFNFEEENSAHHGHDETHHHDHDH
DHDLEHHHGHSHVHSNPGGLTLTAEGYQDAHEKAHADDIRKRFTHREVSNGQILMFGLTGGLIPCPAAIT
VLLLCLQVKQVTLGAAMVLCFSIGLAITLVTVGAAXAQCRRPARTLSFQRVDHLRRGLCGCPRLERSVFVR
>Ssp4 gi|113953669|YP_729967.1 hydrogenase accessory protein [Synechococcus sp. CC9311]
MAPFSLRRPLQAMKSGMAWGGGHSLGVVLLGVVAIFFKDLIHAESMSAWAEFLVGVSLLVIGALAIRTAF
GLELHTHDHHHDGSALHRHLHLHLRGQNNHRRHAHAASGLGLLHGLAGAGHLLAVIPALALPVHGAVLYL
VAYLCGSMGAMLAVVSTLSLLTMRSSARFLPVLVGCTGGLSIVTGAIWLQKTSSFLF
>Eol1 gi|408674241|YP_006873989.1 urease accessory protein [Emticicia oligotrophica DSM 17448]
MENVIALVGAAIIGFSHSFEADHLVAVSSIVTRRDNTLAAIKDGIFWGLGHTSTILIVAAIYLIGKFILN
ENDFKYFEAGVGIMLIGLGFVRFYRIFQERSHGHIHANEPTFGLAYGVGLVHGLAGSGGLLISVLTQIKD
HVLAFAYITLFGLGSVVGMMLAAGIFSLPFSSKILNNRWLSFGLGLVSASLCVGLGISIVYKNIFQ
>Cfr1 gi|489943136|WP_003846443.1 nickel/cobalt efflux protein RcnA [Citrobacter freundii]
MGEFSTLLQQGNAWFFIPSAILLGVLHGLEPGHSKTMMAAFIIAIKGTIKQAVMLGLAATLSHTAVVWLI
ALGGMYISKAFTAQAVEPWLQFVSAIIILGTAFWMFWRTWQGEQNWLAQTHHNHDHGHHHHHVHDDYHHH
HHDHDDDHHHHHDHDHNHAALAGLSEGSKEYQDAHERAHATDIQRRFAGKEVTNGQILLFGLTGGLIPCP
AAITVLLICIQLKAFTLGATMVLCFSLGLALTLVTVGVGAAISVQQAAKRWSGFNTLARKAPYFSSVLIA
MVGLYMGIHGYMGIVG
>Gka1 gi|519662728|WP_020278831.1 high-affinity nickel-transporter [Geobacillus kaustophilus]
MRHGMDSDHVAAIADMVGSESRRRQQLALGIMYAIGHGAIVFVMGVAALMVGARLSESSAAAIELLVGVT
LVLLGGMMLFSLFRRGEVKSRFQLLYEFGHTVTRWLRGRREMDSCRSFSHVGWAGALIIGIIHGIGVESP
TQLAIITHAVGKVRVSAAVLQLVLFVAGLLIATIATAAGLSWGFWKAKQRERLFYVLGAVTGIYSIWLGM
SMIIEIWRGGL
>Vei1 gi|121609709|YP_997516.1 nickel/cobalt efflux protein RcnA [Verminephrobacter eiseniae EF01-2]
MTDLLQQGVGSAWLFIPGAISLGALHGLEPGHSKAVMAAFIVAIRGTVGQAIMLGLAAMVSHTAVVWLLA
FLGMRSQWNAESSEPYFQLASGMSIVAIAVWMAWRTWRGSHHHGHAALPEGAASAGQDPHELAHANEIRQ
RFGDGKASNRQIMLFGITSGLIPCPAAITVLLLCLQLKQVALGATLVLCFSIGLALTMVLSGVVAAISVR
HVSRRWSGFGEFARRVPYVSSALIVSLGLYVSYCGWMALSGVA
>Sce1 gi|162454089|YP_001616456.1 high-affinity nickel-transport family protein [Sorangium cellulosum So ce56]
MLASAFPLLLLGFSLGMRHATDADHVIAVATVVSRVRSLGTALLIGAMWGVGHTLTLMVIGGGILLFGLV
VPPHVGLAMELSVALMLIGLGVYHLARLYRAVRRGEPPAPDVAPVEHAAPVAHVAHHDGHRHDLGWADRV
FGGSRVYASLRPLLIGVVHGLAGSAAVALLVLTTVRDPRWGIGYIALFGVGTIAGMTLITGVLALPFAYA
RARTSGIHNAFGAVASLLSVGFGLFLAYDISFGSGLFTANPQWTPG
>Mja1 gi|15669280|NP_248085.1 urease accesory protein UreH [Methanocaldococcus jannaschii DSM 2661]
MVMIMELLYAITAFILGMLHALEPGHGKSVVAAYILGTKADLKDAILLGTTITISHTAVIFLLGILSIYL
LESLNVDVVHDMMSVVGGLILIAVGIWIIRSYLHPHEHKVDTKKGVITLGLSAGLVPCPAALAVLLLSIS
SGNLIDGLIYVAIFSIGLAISLTGLAVAFVESKELIKKYVGNRKVSKLPLISGSIIILIGLYTIAHPILE
HAIV
>Zga1 gi|340618141|YP_004736594.1 high-affinity nickel-transport protein [Zobellia galactanivorans]
MISFPLFAGIAAAVLHVVSGPDHLAAVTPLAIETRRKVWKIGLFWGFGHLVGMLLIGLLFLAFREYIPIE
RISEHSEQLVGVVLIAIGLWALVSLFYKAKNHKHPHVHDGDEPYIHVHEHDHDANKLEHSHPHDKKVKQN
VWSSFGIGVLHGLAGVAHFILLLPVLGFESQGDSLQYIIGFGIGTVLAMTIYTFLLGKVSGYAKGQSKSL
FKMVRLSGGLFAIFVGVYWLYLGL
>Bsp1 gi|488570860|YP_007908659.1 hypothetical protein B1NLA3E_01880 [Bacillus sp. 1NLA3E]
MKLFTFALLAILLGMKHGVDGDHVAAIADMVGSEEKKRKQISLGVMYALGHGTIVFLIGLISIYLGLEMP
DSTREVMEGLVCVTLIILGGFMIYSLFRQKGDYKYKSRVQIVFQFFGKLIQKTNLIEKGKNLSSFKIGIL
SAAIIGTIHGIGVESPTQIAVLTNVSGGNNFETATVQLILFVVGLLISTMLIAILLTWGFLKARLKKNLF
LVLGFVTGLYSLGLGLNMLVEIIKGGV
>Hal1 gi|490985509|WP_004847243.1 nickel transporter [Hafnia alvei]
MNEFTTLFQQGNAWFFIPSAILLGALHGLEPGHLKTMMAAFIIAIKGTVRQAVMLGLAATLSHTTIVWLI
AFGGMYVSQKFTAQAVEPWLQLLSGAIILGTAFWMFWRTWRGERNWLERMHADDNHTHNEAQQINTNSGN
VELSIHEENHVARFRLKQITGHADFAENISAIVDRGNGEQEIYRFTHKKGWAESESEIPEPHEFSVILKL
GIADDIREYQTYFHDHDHDHDHDHDHQFKGLNKDSREYQDAHALAHANDIKKRFTSNKVTNWQILLFGLT
GGLMPCPAAITILLICIQLKALTLGATLVVCFSVGLALTLVTVGVGAAVGVREAQKRWSGFNQLAQKAPY
FSSALIAVVGIYMGVHGYIGLLG
>Tcr1 gi|78486383|YP_392308.1 hypothetical protein Tcr_2044 [Thiomicrospira crunogena XCL-2]
MELSLLIIFWYGVLHAMGPDHLTAIADFSIGKNLRKTMMVTLLFALGHGITLFLFAKLLQSIPGIQAYTD
YGDVISASVILLMGMYLLYMALSDRILLNKHTHDGQEHIHISFSRTHQHRWTDMMPALSLGVLMGIGGVR
GMLVTLGLVSHQEVTFGMVALFALGVMLVFISFGGVILWLNRYWLNSLANVRRVFGALGLSSIAVGAQML
WF
>Bel1 gi|517080235|WP_018269053.1 nickel transporter [Bradyrhizobium elkanii]
MNAMTDLSQLLQQGSAHAWLFVPSAILLGALHGLEPGHSKTMMAAFIIAIRGTVVQAVLLGLSATISHTA
IVWLVALAGLHFGQQWSGERSEAWLQLVSAVIIIAIAAWMAWRTWREQTAEHDHDHHHHHDETRRLVLAG
QSLSLEVFEDGVPPRWRLRSEAGVLPAAGDVAVVTIRPDGSEQRFRFAGHGGYLESIDEIPEPHAFKARV
SVRADMAEVLFEEHDHAHMDLGDEDDAHARAHAADIRKRFAGRTVTTWQIILFGLTGGLIPCPAAITVLL
LCLQLKQFSLGFVLVLCFGIGLAITMVSAGVAAALSLRHVERHWAGFSRFAHRAPYVSAALIVLVGLYTG
WLGLHGITA
>Ath3 gi|334187173|NP_001190919.1 high-affinity nickel-transport family protein [Arabidopsis thaliana]
MERLLQPSSSSSSISPSKFPSRTSPFLPRLRSSGLSFVSTHRPESRRVSSISCNSSQIPSLYTPIGSNTT
NNSFNGSPKSDESKPNPGFLTRIATSASEQRKETYEKFVYSLLEKKIPRITKSSNFTLSTGTVILISAVA
VLLLNPLLAPPAFASFQTAAKSGWLTSAWTGFLAGCLHTLSGPDHLAALAPLSIGRSKMESAAVGALWGC
GHDAGQVIFGLLFLLLKDRLHIEVLQTWGTRIVGLTLVIIGAMGIKEASEIPEPCVALETDISMVSTEKE
ALPLPKKKKIGFATFATGVVHGLQPDALMIVLPALALPSRLAGSAFLIMFLVGTVIAMGSYTAFIGSCSE
ALKEKVPRITEKLTWVSSLVAIGLGLGIVISPFFGFSLY
>Rso1 gi|489369570|WP_003276373.1 nickel transporter [Ralstonia solanacearum]
MTAFSTLLQQGNAWLFVPSAILLGALHGLEPGHSKTMMAAFIVAIRGTLTQAVLLGLSATISHTAVVWAV
AMAGLYFGRNWSAEATEPYFQVGSAVLIIGVAAWMIWRTWRDQRMAHTHDHDHDHGHDEAKHIDTGHGTV
RLEVFENGVPPRFRLYQESPHSHTWLASDVRVETERPDGTRQSFNFVQRDGFVESGQTIPEPHEFVARVS
LGRDHHRHDYDVEFVEHEHDHHHHAIKDYEGLDISAPGYQDAHELAHANDIRRRFANRHVTTGQIIVFGL
TGGLIPCPASITVLLLCLQLKKITLGAALVLCFSIGLAMTMVASGALAALSVKHVSKRWSGFGDFARKAP
YLSGILIVLVGLYVGWQGLHGLS
>Sde1 gi|90019874|YP_525701.1 hypothetical protein Sde_0225 [Saccharophagus degradans 2-40]
MEIVAISTFLIMGVGLGILHAFDPDHVAAVGGISVADGPRSPYWRFAVHWSLGHGTAMLMLAAAVFILGF
AIPAQLSSFAEQTVAYMLIAIGGYSLWRFYSGLSKGQNTDVESPRAITSAPLIGLIHGTAGSAPLLAILP
ASKLANPIIGVAYVTLFSVGVALGMLVLGTLLAQTFKQVGRVGALYQGLIQAAIGLFALILGIFLVLH
>Dor1 gi|374994679|YP_004970178.1 ABC transporter permease [Desulfosporosinus orientis DSM 765]
MELLYTFPVVIGLGALHSLEPGHGKGVISAYLISSGAKIKEAVMIGLISALAHTLSITLLAVSASTAVNV
LVPEKLTHWLQLFSGIVVIYIGFNIITQRFFDYCEGKIIHDHTVHAQSCHDHCSHHHGHHLTDRGAGPAS
RLNLFLTGFFTGILPCPSALAILLTAVSTDQIPLGLGLVAAFSLGGAITMVTIALFVVRASHKIQKLERW
QVVNRLALMSSCLIIFLGGAVIFQSLSQLGVAAF
>Orf4 gi|516076507|WP_017507090.1 nickel transporter [beta proteobacterium L13]
MTEFATLLQQGNAWLFVPSAILLGALHGLEPGHSKTMMAAFIVAIRGTLGQAVLLGLSATLSHTAVVWAV
AMTGLYFGQNWDPGKTEAYFQLASAVIIVGVAAWMIWRTWRNQQCAHAHDHDHHHDHDHDEGQTIDTGHG
KVRLQVFEDGVPPRFRLYHASQRGHVWAAEHIRVETLRPDGQRQAFTFVQRDGFVESEQLIPEPHKFVAR
LSLGHGQHSHDYEVQYVEHGHDHAVNDSDGLNVSTDGYQDPHELAHANDIRRRFAGREVTTGQIVMFGLT
GGLIPCPASITVLLLCLQLKKVALGAVLVLCFSIGLALTMVASGALAALSVRHARKHWGGFGDFARKAPY
FSGGLIMLVGLYVGYHGWLALPAA
>Eli1 gi|311280646|YP_003942877.1 high-affinity nickel-transporter [Enterobacter lignolyticus SCF1]
MNEFTALIQQGNAWFFIPSAILLGALHGLEPGHSKTMMAAFIIAIRGTVRQAVMLGLAATVSHTAIVWLI
AFGGMYISRKFTAESAEPWLQLVSSLIVLGTAFWMFWRTWRGENGMFAEAHAHHHAHHHGHHHGHAHANV
LAVPRRELTGFTVRATEYQDAHERAHADDIKRRFAGTTEVSNGQILLFGLTGGLIPCPAAITVLLICLQL
KALTLGATMVVCFSIGLALTLVTVGVGAAVSVRQAAKRWSGFNKMARKAPYLSSVLIGLVGVYMGVHGYL
GIAG
>Dca1 gi|333923246|YP_004496826.1 high-affinity nickel-transporter [Desulfotomaculum carboxydivorans CO-1-SRB]
MEIGMLSILGAGFLIGMKHALDADHVVAVSTIVSESKSLRRASAVGVRWGIGHTSTLFLAGLLVLGLGIK
IPEKISLSMEFAVGLVLLWLGVSTIGGYLVNKVHAHRHEHDHEHSSHLHFHYHKESEMHEHEHKPKVFRS
PMLIGMVHGLAGSGALMLLVLSTVSSPLAGLLYIMIFGLGSTAGMLIISTLVSMPFVVTATYAQKVNRYI
SLAAGSISVLAGILMMINIAAEMMA
>Ade1 gi|220915608|YP_002490912.1 hypothetical protein A2cp1_0489 [Anaeromyxobacter dehalogenans 2CP-1]
MTVALTAAGFGALHAVSGPDHLLSLAPLSLGQGRRAWRIGLQWGLGHAAGTAFAAAVLLAVLSGAGLHVV
DAWAERAAGLALVAMGAANLVALHRGRGMAAGGTRGGRRAVFSVGLVHGVTGAAALLLLLPAAQAGAPVK
ALALAGFVAGSTAAMVAVTAAIAALSAAAAPRLALATRRLPALASAVSVAVGIAWTIAG
>Dsa1 gi|428781284|YP_007173070.1 ABC transporter permease [Dactylococcopsis salina PCC 8305]
MISLGVYFNDKLFNYINSYLNQESLLDADMKQSKWLGLGLISFLTVLLFSAVFPSKTIADIDDLSIANVE
VSSQTAVVTFTLPIEFISFVDDNKNGEIESIEVENNQEQLEDFMRDRFRLSNQDDNLNALTVQPSSKLVI
PPNSQITTATHTTIILNYSWQQPLETLNIKYNLFPTQLGRGVPGLPTAHCLATIRWQNEIKTQVFTFTNK
QFAIPLNFQETNLAFPFLKETTGGLFAIFGALIWGSFHGLSPGHGKTMVSAYLVGTKASLKQAIVLGLTT
TVTHTIGVFIFGLIAWFASQYILPEQLSPWLSLISGMMILLIGLSLIRQRMKGLRHHHHHPHDHHHHEVS
VASWRDIFALGISGGLVPCPAATVLLLSTIALGEIAYGLMLVFIFSLGLTVTLTGLGIIFIYGKKQFQKL
PQGQIWLQKTPILGAIAMTIIGVGITSNALLTIL
>Lho1 gi|226941727|YP_002796801.1 Histidine-rich glycoprotein [Laribacter hongkongensis HLHK9]
MTEFSTLLQQGNAWLFVPGAILLGALHGLEPGHSKTMMAAFIVAIRGTLTQAILLGLAATLSHTAVVWAI
AMTGLYFGQGWSAETTEPYFQLASGVLIITIALWMLWRTRQQQHAVHAHHHHATEAKPVTTDHGTVRLEV
FEDGVPPRFRLFFEDAHDHGWQADQVRLETERPDGSRQQFTFAQHDGFIESHQQVPEPHEFIARLCLRHE
KHDHDYEIGFAEPHAHNHAATVVMPETEYQDAHERAHAEDIRRRFANREATTGQIVLFGLTGGLIPCPAS
ITVLLLCLQLKKVALGATLVLGFSVGLALTIVASGVLAALSVRHLAGHWSGFGEFARKAPYVSGLLIILT
GMYVGWHGWQALA
>Bmu1 gi|493443107|WP_006398517.1 nickel transporter [Burkholderia multivorans]
MLSATPALRRLLILYAGLIAANAAVWLWALAVLRAHPLLLGTAAIAYGLGLRHAVDADHIAAIDVATRKL
MHDGRRPLTVGLAFSLGHSTVVIAATLGIALTAFALRTHFDAFRDIGGTIGTAVSATFLLALACVNLMIL
RDVWRRYRRAPAHAHDGAHRHRRGGLLSRLLRPLFRFVSKSWHMYPIGVLFGLGFDTATEIGLLAIAAAQ
ASQGLPIYTVMLFPALFTAGMTLIDSTDNVLMIHAYGWAMDDPQRKLLYNASITLVSAIVALAIGGIEAA
GLLADKLALTGPVRDALDALGERFGTLGYAIVALFIVCWIASILFHRWQRAAGAPAR
>Cfl1 gi|494041397|WP_006983521.1 nickel transporter [Chthoniobacter flavus]
MTTFTEVIQQGTTHAWLFIPTAIVLGALHGLEPGHSKTMMAAFIIAIRGTIFQAVLLGVSAAISHSLIIW
LLAAGALRYGATWNAETVEPYFHLLSAVLILAMAVWMFWRTRRNVRAAHEHHHHHHHGHDDVKRFETPWG
EVKLTVFEEDVPPVFRLIFPESVHHALKPADVAVETLRIGGAQETYSFAVREGYFESTTEIPEPHEFDLT
LTVTHEGKPHLYLAQFREHDHDHDHGHHHHHGHEHGAEYEDEHEAEHAAEIRSWLKNREVTTAQIIAFGL
TGGLMPCPAAFTVLLVCLQVKQFTLGFALVGAFSFGLALTMVTVGAIAAWSVHHAEKKFRGFGEIMRQAP
YISCVVLVVLASFLAWQGWHGLAALKALH
>Chu1 gi|110637659|YP_677866.1 urease accessory protein [Cytophaga hutchinsonii ATCC 33406]
MLTPILIGLSHSVESDHVIAVSNLIDVRHGLLKEALRGASWGLGHTVSVMVSAFILLFIKNSVEFSPEFS
LELLVGIMMVVIGVIRLFAIAAKKHMHPHRENKYVFFNVGIIHGLAGSGTIAVLLTSQFTTLYEQTQFLF
LFGLGTIIGMGIIAAFFTRLKFLKPKYLLAFSYIIASVSVLYGIKIIYEQLYTYIN
>Mfe2 gi|497535423|WP_009849621.1 nickel transporter [Mariprofundus ferrooxydans]
MTDFATLLQQGAGNAWLFIPSAILLGALHGLEPGHSKTMMAAFIVAIRGTRTQAILLGLSATISHTSVVW
IIALGGMYFGQQWNAETSEPYLQVASAVLIVGVAAWMIWRTWQQQFAEDDHEHEHNHDHHDEPRLIDTGH
GIVRLTVFEDGVPPRFRLYPEKGDQIWTADQVTIETERADGSFQSFAFVQQDGFMESAQEIPEPHEFIAR
LRLGHDHHGHDYDVEFVEHDHHHHAIKDYEGLDVIAPGYQDPHELAHANDIRHRFANREVTTGQIVMFGL
TGGLIPCPASITVLLLCLQLKQIALGATLVLSFSVGLALTLVTSGLLAALSVKQVSSRWSGFGEFARKAP
YFSGGLILLVGLYIGYQGLRALV
>Ssu1 gi|515875923|WP_017306506.1 hypothetical protein [Spirulina subsalsa]
MTSTFLLAHLAQSRELTHFLLAEPTLGSILGGMAIAFSFGAFHALSPGHGKALVSAYLIGTQGTPQQAIV
LGVTTTITHTLGVFLLGAIALFASQYILPEQLYPVLSVLSGIMICLVGVGLVRKRLQSQSHDHHHHDHHH
DHPDHHHDHSSHTLSDLVKLGIAGGLVPCPSAMVMLLGAIALHQIVYGLFLVTGFSLGLALVLVLLGLIA
VYARQWLEKFPQTQEISRRLSVASACVVVVIGLGLTWVSSTSLL
>Hgi1 gi|491115964|WP_004974420.1 high-affinity nickel-transporter protein [Haloferax gibbonsii]
MALASALVAGGVIGVRHALEADHLAAVATMVEDDDRPSIVGASWGVGHSIPIAVVGLTFVALGVRLPESV
THFFEVVVGAILVLLGARMLLRAAGVSVPTLRDHDHDSGVHRHLSLGNVAFGTKHTHVHDESFGVGVLHG
FAGSGALVIAMVSTAPAVGQAVAFLAAFSLLTIATMATVSFLWGRSMAVGGTRVLRAAAGVVGIAVGGLL
VVEQFGGLV
>Abr1 gi|492885753|WP_006022399.1 hypothetical protein [Afipia broomeae]
MFGILGLGFLLGMQHALEADHIAAVSSIAARRSSVTDIVKHGLTWGLGHTITLFMFAGAAILLGHAIPEH
LARPLETAVGVMLVGLGAHVLWRLWRDRVHFHQHRHGDGTAHLHLHSHAAESVPHQRSGHDHQHGFRWRS
LLVGLMHGMAGSAALLVLVVTQLANPVYGLLYVLLFGIGSMLGMGALSTVIAVPLAVSARWLTWANRGLQ
AVVGVVTIGIGAMTIYSTALA
>Nra1 gi|551355730|WP_022975087.1 urease accessory protein [Nevskia ramosa]
MTGTSTLVLGFLLGLRHATEPDHLVAVATLATRHGTLPEALRQGLAWGLGHTLTLLLIGSIVLVLEQALP
PHFEQVLELGVCLMLVVLGADVLRRTFIERPHFHAHRHAPGEPAHLHEHSHRQSLGGDGSASFAAMQFRP
LAARPHEALPHVHRHPPLLPLRALLVGMMHGMAGSAALIALSIGAAESLAAGLLYILLFGIGAMAGMAVL
STLIAVPLRLSAGSMLRLHRLLTIAIGLLSVSLGVLTAIMIGRQLF
>Psp1 gi|251795811|YP_003010542.1 high-affinity nickel-transporter [Paenibacillus sp. JDR-2]
MGSLITVLLLGLVLGIKHSIEPDHIIAVSTMVSNQKKLWRSTLTGIFWGIGHTSTLFIVGMVLVLLKGEL
PEVWALSLEFLVGVMLVYLGYKNVVSVKRAYQHSHRHDKSSLIKVTVIGFIHGLAGSAAMVILTLSTVES
VWECALYIMVFGVGTITGMLIFTTILGIPFVYSKTSVKLNRGLMRAAGTVSFLFGLYYMYNLGVTEGLFE
LWVK
>Ote1 gi|182414512|YP_001819578.1 hypothetical protein Oter_2697 [Opitutus terrae PB90-1]
MNSAALMTIAATGFTVAFFHAVLPTHWLPFVLVARARGWSRAKTLMVTLAAGMGHVALTTLLGLLIAWFG
FQLDERLGHAFPWIVGGLLVGIGLYYFLRQLRGRGVCHHPVPGSHHHATEACGRDEDHSHWEHELEESEL
VSSRRGDWTAISGLFLLLTLSPCEGFLPVYLSGVRFGWHGFVVLSVILAVATLAGMTLVTWLALFGLDRF
RVQRFERWEAATIGALFCVLGVLIVLLEH
>Cak1 gi|294055418|YP_003549076.1 hypothetical protein [Coraliomargarita akajimensis DSM 45221]
MCCSTEHFGLAVIGLEAHFSLFMDPVSSTTVLLSSAVVIGVTHTLLGPDHYLPFVAMGKARKWTLSRTLW
LTFICGIGHVLGSVLLGAVGALAGWSLGSLEAFESMRGDLAAWLLVAFGLGYLLWALRRLNRGHSHSHVH
AHADGTVHDHEHSHDGSHAHAHTEDATVKSITGWSLFVIFVFGPCEALIPLLLFPALAEDLSLAVMVCAV
FALSTLVTMLSMVWALSKGSERVRFKFFGRYGHVLAGLVILGCGSAIHLGL
>Ppa1 gi|494027242|WP_006969394.1 hypothetical protein [Plesiocystis pacifica]
MLAALTGLLVGAWHVVSGPDHLAAIAPLASEEASGDERPDWQGARAATAVGLAWGSGHALGVWLVGGILL
AFSSALPEHALESLSVWSERLVGVAIVGVGLWGLWRLRSGRDAGHHDHDHGAPAHGRRSAGIIGLVHGLA
GSAHVYGVLPALALGSTASVAYLIAFGLGSIVAMAAFAGLLAGLLRRLPGTRETVQRWALGLSSVAAVII
GAAWVALS
>Psp2 gi|317049945|YP_004117593.1 high-affinity nickel-transporter [Pantoea sp. At-9b]
MTDFAALLSQGTSSAWLFIPSAILLGALHGLEPGHSKTMMAAFIVAIRGTVKQAVMLGLAATLSHTLIVW
LIALGGMYVSRKLTADTAEPWFQLISAIIILATALWMIWRTWQSEQQRKQHQHDRRPDAQVIDTGHGHVE
LALHQGYWQLRTLDGAAWQANQVSVATRRGMGFSQIFTFAAQDGVLQSTLAVPQPHTFNARLSLGHGGHS
HDYDVSWQQGEVQHAPGENDGSFQDAHERTHASDIKKRFASREVTNGQIILFGLTGGLIPCPAAITVLLL
CIQVKAFSLGAALVLCFSIGLALTLVGVGAAAALSVQKATQRWQGLDTLARRAPWFSGTLIALVALYMGY
HGLNGIMH
>Ppa2 gi|167997303|XP_001751358.1 predicted protein [Physcomitrella patens subsp. patens]
AGGGLVASAWTGLVAGTLHTLTGPDHLAALAPLCIGRSRLQSFSVGALWGCGHDAGQVIFGIIFLLLKDR
LHLDIIQTWAARVVGLMLITVGATGLKEAYEIDAAAPVLAEGEMPAVSVKKSVGPATFITGIVHGLQPDA
LLMILPALSLPSRAAGAAFLGMFLLGTVLAMGSYTAFVSSLSKALQKRVPKINHQLSLGSSLVAIALGIA
VLLGEIFGFNIF
>Orf5 gi|495521929|WP_008246574.1 urease accessory protein [gamma proteobacterium BDW918]
MSGINLSILALGFSLGFVHAMDADHVMAVSALSNRHHDNGKQRGIAANLALTLRHCSHWALGHGAVLLLS
AGVVFGLGLSLPASLGHFAELAVGLVLVVIGGSLLWQLRRERVVVLRHKHQHEHGELEHVHLVKSSTVND
AGANSSNSTKHSAMPAAIAHTPVMVGALHGLAGSAPALALVPVINDMALLSALLYVLVFSCSVLLGMVVF
GLGLGSVQSYLAQRHSNLFDLFRQALGAATVVFGAVWFVQAL
>Pal1 gi|544799314|WP_021216637.1 nickel transporter [Pseudomonas alcaligenes]
MGSFSQLLQQGAAHAWLYFPSAILLGALHGLEPGHSKTMMAAFIVAIRGTAKQAVLLGLAATLSHTAVVW
AVAMAGMYLGQGLDAETTEPYFQMGSAALIVAIALWMFWRTWRGERGWLAESAHDHHHDHDETRVIDTGH
GALELSIFEVGVPPRWRIRSLSGTTWTQDDVHLITRRPDSVEQSFTFIDRGGFLESRDEIPEPHEFTVRL
SLGHGGHFHYFDVEYHEGEHHHGEHEGLELSVEGYQDAHERAHANDIKNRFSNRDVTTTQVILFGLTGGL
IPCPAAITVLLLCLQVKEVALGAVLVLCFSIGLALTLVAVGVAAALGARHASNRWPWLGTVARKAPYLSS
LLIVAVGIYVGWHGWLNLAS
>Pba1 gi|551155183|WP_022813704.1 high frequency lysogenization protein HflD [Poribacteria bacterium WGA-3G]
MKNRYFCFSSAACKRVLQALIIFVGIVGCAFVFADEGHEHSGDRIKELINQPLTVQLAIVALVVSFVLGG
LHALTPGHGKAIVAAYLVGSKGRVIDAVFLGLVVTFTHTFSVIALGIVMLVAQGFAPDDIVPWLSLFSGV
LIVGIGAWLLARNMKQYYGGGAQSHAHGHQHPHDHSHDHDHDHPHADDHDHGHGDSHEHSHDDDPGHSSD
HALTHSHGGQTHSHAPPERTGFWGLLSLGISGGIVPCVDALIGLLFAISLGKLVWGLIILCAFSLGLAAV
LVAIGILMVMAKPVIARFTGEGVWLQRLPMISAAVVILLGAILVFKAFNTVGIHI
>Msp1 gi|492902761|WP_006033167.1 urease accessory protein [Moritella sp. PE36]
MLIEQLPIILLGFTLGMMHALDADHVMAVSSLSNQKPSLRRTVLFSANWAIGHGGVLVVSGLLLFGLGIA
LPEALIHVAEMSVGVLLIVLGLYSFWQFRQQKLVITKHRHGDVEHSHWHHDEHGKDVEQAATKDGHLPVM
VGVLHGLAGSAPALALIPAIGQTELSVVIGYLLMFSIGVMLSMMAFGLGLGSLQGLLKQRYDMLFYWSRR
VIALASTVLGCFWLYQAV
>Ecl1 gi|556302848|WP_023293147.1 nickel/cobalt efflux protein [Enterobacter cloacae]
MNDFASLLQQGNAWLFVPSAILLGALHGLEPGHSKTMMAAFIVAIRGTLKQAVLLGLAATLSHTAVVWII
AMAGLWFGRGWDAHTSEPWFQLISGVLIVAIALWMAWRTWKENQPHDHHHDHDHHHHHDHDHDHHHEHHH
HEHPLVEEEWQDAHQRAHAQDINRRFSGQNVTTGQIVMFGLTGGLIPCPASITVLLICLQLKHFALGATL
VFSFSIGLALTLVASGAIAALSLKHATKRWPGFSEFSRKAPWISAALITVVGIYMSLHGLSGILA
>Mxa1 gi|108757370|YP_634744.1 hypothetical protein MXAN_6626 [Myxococcus xanthus DK 1622]
MTADSRRVIILMKGRFSSPAGLPIEARLGCRVVQPILLAFLLGLSQGMLHAVGPDHCAAMATLGTLGGGR
RRAAIATAVRFALGHAVMLGGIAALCILAGVGLSETFERWAEIFGGAVLVALAVAALLFPSSLDHGHPHL
PGHTQEPHQHVHTVSTTAGALMAVSGVRSLLLALPPLLVGGSMSAAAWMYLPGFALGILIGMGVVGLIFA
EGIARLNAQITRWVQRVVAVGSGALGLFWIGSRLVGG
>Ssp5 gi|152993236|YP_001358957.1 hypothetical protein SUN_1650 [Sulfurovum sp. NBC37-1]
MELSLLLIFWYGILHAFGPDHLTAIADFSIGKNKKKTLLITFLFAIGHGVSLFVFAKILQHIDISDKILA
YGDIISASVIIAMGVYLLFMVATDRIHLHKHMHDGQEHIHIWFGRSHKHDDAVVESSSFTMGLLMGAGGV
RGMLITLGAVGSGNVNFAMIGAFTAGVMLIFVGFGLVILYLNEHFLGNIANVRRAFATAGVISLAVGTNI
LIG
>Pma2 gi|33861852|NP_893413.1 hypothetical protein PMM1296 [Prochlorococcus marinus subsp. pastoris str. CCMP1986]
MQVVILTGILAGFIHVVSGADHLIAMAPSSITSPKIAARNSISWGLGHSSGIIFLAFLAIFIKDITPLSK
FSIFAEFLVGISLLIVGFFAIRNSLHLNLHSHSHQHNGVAHHHLHFHSEDQKKHNKHSHALTGLGLLHGL
AGGSHFLAVLPALALPLPNAFAYLISYLSGSLASMVLFTCLISVTTLNAGQKFIRRLIAFAGGLSFSMGL
FWVQKSTSLFLT
>Yre1 gi|493872354|WP_006818828.1 cobalt transporter [Yokenella regensburgei]
MNEFTALLSQGNAWFFIPSAILLGALHGLEPGHSKTMMAAFIIAIKGTVRQAVILGLAATASHTAIVWLI
AFGGMYISNKFTAESAEPWLQIFSAVIILATAFWMFWRTWQGEQNWLQKMQSRDEHQHHHDHDHDHDHHH
EHDDHHHEHDDHQHAALTDMDKQSKEYQDAHELAHANDIKRRFTGQEVTNGQILLFGLTGGLIPCPAAIT
VLLICIQLKALTLGATLVVSFSIGLALTLVAVGVSAAIGVRQVAKRWNGFNAIAKKAPYFSSALIACVGV
YMGIHGYTGLMH
>Sce2 gi|521468214|YP_008155719.1 hypothetical protein SCE1572_46860 [Sorangium cellulosum So0157-2]
MTGASALLLGLGLGLRHATDADHLVAIATLLQRERGPRRAAIVAALWGLGHSATFLGVGLLVVLLGLRVP
APFETAAELLVALMLIALGAWQLARPRRPAPAPDHGDAAHARSVAVGLVHGLAGSAGIALLATTSIPSRL
WAAAYLALFGLGTVAGMIALTVILSWPIGWTLARGGAARRASVVAAALLGIATGLLVGADALFGAGAQ
>Orf6 gi|547432796|WP_022066291.1 nickel/cobalt efflux protein RcnA [Klebsiella]
MNDFTSLLQQGNAWLFIPSAILLGALHGLEPGHSKTMMAAFIVAVRGTLKQAVLLGLAATVSHTAVVWLI
AMAGLWFGRGWNAQTSEPWFQLISGIAIVLIACWMLWRTWRESQPHTHHDHHHEHEHHHEHDHHHEHDHH
HEHNHYYEHASSSAAPLVAEEWQDAHQRAHAQEINRRFDGRQVTTGQIVLFGLTGGLIPCPASITVLLIC
LQLKKFSLGATLVLGFSVGLALTLVASGAIAALSLKQATRRWPWLNDVSRKAPWFSGLLIIVVGIYMMVH
GLSGL
>Cpi1 gi|256423470|YP_003124123.1 hypothetical protein Cpin_4480 [Chitinophaga pinensis DSM 2588]
MIGYLFTDSLLLGIQHSFEPDHMAAVSVLASEKANNKISLSKLIWRSSQWALGHSVTLILFSCFALLLKS
ALPLDLSGYAEMIVGPVMIWLGISAIRRNHQLKQMMATHKTFSEHEHINNALHIHGKQGQEIAMNPLSRS
FWVGMLHGLAGTGGACAVALIMASRDTTTAIGIIVLQSIGIVAAMTTYSCVLAFSVSRFIERNQLAFKSL
NAVVGLFSIGIGCLWIYNSFA
>Bsp2 gi|498363549|WP_010677705.1 urease accessory protein UreH [Bacillus sp. 10403023]
MEVTFFSVLALGLILGIRHAIEPDHVIAVSTIASQSKKLWNASLAGVFWGIGHTVTLFLVGLVVILMKNE
IPEKWAMSLEFLVGIMLVYLGVRTILAFRNIHKHKHKHVHDGEEQTHVHSLQKNGEHEHKNKHKYTSYLG
SMFIGFVHGLAGSGAMVLLTMGTVNSVGEAVIFILIFGLGTVIGMLFFTTIIGIPFVLSKKRRTVSSTFG
LITGAISTVFGIYYMYNLGINEGLLNLWI
>Car1 gi|502144988|XP_004505825.1 PREDICTED: uncharacterized protein LOC101510501 [Cicer arietinum]
MDRLLSSSSLPSLKTNLKPITFLPPTTRFGSARFNFLPSNRCSFRWVTSISRNHENPSPFLSSTPHFVNR
MMQPNNPLSLVTNSNNPIIEPQPLNQINASDFRKPKGITVQTFVILSALIVLLIQPAFAPAAFATFQNAA
KTGGPATTAVGGKLIRTELLSSAWTGFFAGCLHTLSGPDHLAALAPLSIGRSRMESAAVGALWGCGHDAG
QVIFGLIFLLLKDRLHIEIIQTWGTRVVGITLLVIGAMGIKEASEAPTPCVALENGECDVSAYESLDNPV
VGKKKIGFATFATGIVHGLQPDALMMVLPALALPSRLSGAAFLIMFLFGTVVAMGSYTVFIGSCSEALKD
RIPRITEKLTWASSLIAIALGFAILISQFFGFSLY
>Csu1 gi|545368269|XP_005648916.1 hypothetical protein COCSUDRAFT_83676 [Coccomyxa subellipsoidea C-169]
MDSSRLQALTPLTIGRSSFKATLLGALWGFGHSIGQLILGLLMVILKDRFTSLVPALSKYGSVTVGVTLL
VIGVGGLYENFLEGAELADEPQAAYAGAGSPGLETVGTQPVSSSSGGGLPADGNSLRTLFTGIVFGLQPD
ALFVIVPALALPSKLAAMAYIFMFVFGTVAAMGSYTAFIGATSNAMQKNHSGLCSKLSSIASVVAICIGS
AVLAAGFGVRLPFT
>Gma1 gi|356516521|XP_003526942.1 PREDICTED: uncharacterized protein LOC100812030 [Glycine max]
MDRLLSSPSPPSFTFLTRFESATARFIFTRSHSHLKRVTSICCQHANPSPFTPFLASSNHPNTFPSISSP
SVRSTPESHSLNQIKTGAFQKPKAITARTLVILSALAMILIQPAIAPAAFATFQTAAKTGGPAAAVGPDH
LAALAPLSIGRTRMESAAVGALWGCGHDAGQVLFGLIFLILKDQLHIEIIRTWGTRVVGLTLLIIGALGI
KEASEVHAPIVALESDECNVNVYESLDNPTVGKKKIGFATFATGIVHGLQPDALMMVLPALALPSRLAGA
AFLIMFLIGTVIAMGSYTVFIGSCSQALKDRVPRITEKLTWASSLIAIALGLAIIISQFFGFHLY
>Shi1 gi|497404900|WP_009719098.1 putative transporter, Ni2+-Co2+ transporter (NiCoT) family [Streptomyces himastatinicus]
AMAVLVPAGSAEAHPLGNFTVNRYDGLVITQDAVRVDHVEDLAEIPSAQAKAQIDKNGDDALSRSELNTW
ADARCATAAEKARLTVDGRKTDVRVQRSAARNRPGQAGLPTLRVDCRLTAGLAHAQKATIGYRPHDVGTG
PGWREVTAQGDRMTLTDSTASTRSVSHRLTRYPKGQLSSPLDQRTATLRVKPGGPALAAATPASDRDDAV
GSSVLPRGADRWTQALTSMVARHDITFGFALTAFGIAVMLGAMHALAPGHGKTMMAAAAAAGGRSALRDV
LTLGASVTVTHTMGVFALGLLVTAGSAAAPSVISWLGIASGVLVALAGAGLLRKAVRRHRHVKAHQHDHH
HHDHEHGHSHDHGHTHGHTHTHDHGDGHTHTHEIRPTLRGTLLMGFAGGMVPSPSAVVVLVGAAALGQAW
FGVVLVIAYGLGLALTLTAAGFTAVRVGQEAAERLMARRERAGRGHKLLGVLHRASPFGTAAVVLVLGCG
LVLRGAATTLG
>Hsp1 gi|496390178|WP_009099168.1 sodium:proton antiporter [Halomonas sp. GFAJ-1]
MPLTRHRIIWVALGLLGAALIVFVVQSNFQGASFQLLSWQRDLHRSLTLAITELSRTPTTATWLSLLGVS
FAYGVFHAAGPGHGKAVLATYLASHGGATRRALGLSFAASLLQGVTAIAMVAVLVHGLGWVTRQAMGSVV
WVEQASFILVAMLGAWLCWRAIKQLRRAYAVSHHDAVEHSHRHSHDHAHCCGGAHHIEPQQALDWRTALM
TVGAIGMRPCTGAVLMLGAASLLGQFYVGVASVIAMSLGTGITVSFLAIASIVARGWAAKRLQKQRSQQV
AEKVAGWVALTGGALIIALGVSLSLAGAAQPASGPLLNDPAPRQGPSLLGR
>Ccl1 gi|557524523|ESR35829.1 hypothetical protein CICLE_v10028645mg [Citrus clementina]
MERLLYSSSPTHFTKTHLKFSPFRSRLSPIDSPKLAFLCSLRSESKRVGSVSCKYENPSHFSHPSSSELN
DSRSLTPHRVDSPNESMPSSNFLKQIAKRTTEGKKAIAAGTLVALSAAIVFLIHPVFAPAAFATFQTAAR
TGGPAAAAVGSRLIRTELLSSAWTGFFAGCLHTLSGPDHLAALAPLSIGRTRMESAAVGALWGCGHDAGQ
VIFGLLFLLLKDRLHIEVIRTWGTRVVGMTLLVIGAMGIKEASEVPTPCVALENGECDVSVYEALENPAV
GKKKVGFATFATGIVHGLQPDALMMVLPALALPSRLAGAAFLIMFLLGTVVAMGSYTVFIGSCSQALKDR
IPRITEKLTWASSLVAIALGFAILISQFFGYSLY
>Hla1 gi|494808213|WP_007543621.1 high-affinity nickel-transporter protein [Haloferax larsenii]
MALTTALVAGGVIGVRHALEPDHLAAVATMVEGDNKPSLVGASWGVGHSIPIVVVGLSFVALGIRLPESV
THFFEAVVGVILVALGARMLLRTAGVSVPSLRKHDHGGDAHQHLSFGSFALGAEHSHVHDESFAVGVLHG
FAGSGALVIAMVSTAPGIDQAIAFLAAFSILTVTTMAVVSALWGQSLNVGGTRVLRGLAGVGGILFGGML
VVEMVGTVV
>Atr1 gi|548848786|ERN07705.1 hypothetical protein AMTR_s00155p00087370 [Amborella trichopoda]
MERLISTSHSPMPTSLKTRALPIQNLLSFTTTSRHIGSFPSLSTINSFSLTSFSLSPSNVQNREQPPFSP
LGLRLQSSHHRCCASHSQSSASPVGFKLQEEAASTTQSRKDAGGGGVALFLKKAVPAGAVILLSALIMIL
TQPAVAPPAFASVQTAAAKAGGFAAVRTELLSSAWTGFFAGCLHTLSGPDHLAALAPLSIGRTRMESAAV
GALWGCGHDAGQVIFGLLFLLLKDRLHIEVIRTWGTRVVGLTLLVIGLMGIREASEVPAPCVALENGECD
VSLIESMETTAPAPVGGKKKIGLATFATGIVHGLQPDALMMVLPALALPSRVAGAAFLGMFLLGTVVAMG
SYTVFIGSCSQALKERVPRITEKLTWAASFVAMALGVAILISQFFGFSLY
>Sau1 gi|307721226|YP_003892366.1 hypothetical protein Saut_1306 [Sulfurimonas autotrophica DSM 16294]
MELGYMIIFWYGILHAFGSDHLTAITDFSIGKSIKKTMLIILAFAFGHGMTLFIFAKLLEIYHLPESATA
YGDVISSAVIIAMGIYLLYMVFTDKIHLNKHIHEGKEHIHIYFGKEHSHDTSVATTSAWTIGALMGMGGV
RGMLVTLGMLHGEAIDFSMVLAFVAGVSLVFVGFGGVILYINKEFLTNKTNVRRVFVTAGLVSVLVGTDM
LLA
>Psp3 gi|494844367|WP_007570467.1 Nickel transporter UreH [Patulibacter sp. I11]
MRFDWMFSPVEWLDGRLEAWATGAPLAVALIAALLLGLRHASDPDHLMAIATLQGTGGAPARGAARLGAW
WGVGHATTMVAIGVPLIALDGRLPAPVQAWAERLVGVLIVALALRAAARWWRGRAARADDPVIAARGADF
ADAGTRAPAGEGIAADRRPAAGVAPPAGPPSRTPLAAFAIGVLHGLAGTGAIVLLVLAALPSTATAYLAL
LVFAPMSVVSMAACSAAWGWLGGRVSRSRLVGDVFAVAASSFAVAFGVWYVAAV
>Hsp2 gi|544600087|WP_021038847.1 hypothetical protein [Halonotius sp. J07HN4]
MVSSLTMLPGSTALTHEAGNPKLSALVGGCFAAGHALLVVAWIAAAYALFGTTSFPPAYEEFGTLFVGTV
LALLSLYLGGTGVRKLVHRHRHEHGDTQHSHFHLHLPASIRPATDDHSEHAHEHTTLEYLKIGTVGALFT
LSPPVSMIAFISVTIPDGGRPLMIGIVAAYTATIIATMAVIGGGAGSLFRLSKVQGERFHAISQVVAGVV
VLGFAINMLLALAPGVVG
>Ssp6 gi|497315948|WP_009630161.1 ABC-type uncharacterized transport system, permease component [Synechocystis sp. PCC 7509]
MQRKWRLVSLSIISLFASLLLSFTFASSSYAHWADLSVAEVVVGETKTQITLTFPTGLTAFADDNKDNQL
SIPEVRSHQAQLQRFFGDRLRLTNDKGDRAAMTLILQEATQTALQATAGTHSTLLLTYTWLQPVQGLKLY
YNLFLPGVSTARCLATIIYPDQVQNYIFDPNNRELTLIQGSIWQQTGILLVAIFGSFLWGGMHAMSPGHG
KTIVGAYLVGSRATAQHAIFLGVTTTITHTLAVFALGLIALFASRFVVPEQLYPWLSCLSGLMVMAIGLN
LFISRLRNTQFHSTTHHHDRDGHSHHHHDRDRGDDGSNHSHLSITDEAPLSWRSLLTLGISGGLVPCPSA
LVVLLSAVALGRVGFGLVMVLAFSLGLAGVLTGLGLLLVRTKRLFDRLPSQMRLVRVLPAVTAFFVALLG
VGITTQALIQLGFVRF
>Dda2 gi|307133162|YP_003885178.1 hypothetical protein Dda3937_00978 [Dickeya dadantii 3937]
MTDFSLLLQQGVANAWLFIPSAVLLGALHGLEPGHSKAMMAAFIVAIRGTVKQAVMLGVAATLSHTAVVW
LIALGGMYLSQQFTAESAEPWLQFISGIIILGTAIWMFWRTWRDERAWRQHQHSHDHGHDHHHHHHHHHH
HHEHHHGSHHHDDHHEHSHHHHAHHHHEHNHDHPHAGHPHDHALAHDEYQDAHERAHANEIRQRFANREA
TNGQILLFGLTGGLIPCPAAITVLLLCIQVKAFTLGAALVVCFSIGLALTLVAVGVGAALSVQRASRRWP
GFATLMRRAPYFSSLLIAVVGVYMLLHGWARLPL
>Ptr1 gi|219122052|XP_002181368.1 predicted protein [Phaeodactylum tricornutum CCAP 1055/1]
MLEHAANGISLVGTGIALGIFHVLTGPDHLSALATLSANVDGLQAFCLGIRWGIGHSTGLLLVGVVFILM
TLNGTDENIEIPRQVSEFFESLVGIFMLLLGVYGIRRAWERRPKVYGTIGESLVLEESPENVEILTVSES
HHDHSEAHSTVEHADSAEGLRVQTTAVEEEDVAEVTPLFPRIVRSVSTKSMAIVAGIIHGLAGPGGVLGV
IPAVQLHDARLATVYLGSFCASSTLTMGVFAILYGGCSSRLATRSGGHREFLIECASASLSILVGVTWLI
LLSIGKLEDVFP
>Rsp1 gi|495665229|WP_008389808.1 nickel transporter [Rhodovulum sp. PH10]
MTAMLDLLRQGATDLWLFVPSAILLGALHGLEPGHSKTMMAAFIVAIQGTVTQAVLLGLSATASHTAVVW
AAALAGRWLGQSQGSEANEPYFQLASAVLILAIALWMVLRIRRDQSAEHDFAHEHHEHAHGHSHHHDHDH
AHEERHRLNTSAGPLILEVFEDGVPPRWRILSAESDPLPSAGDVAVTTVRPDGATQTFSFVAREGFLESV
SEIPEPHAFTARLDLRIDEDRTESHTIVLEEHDHDHLDLGTADDAHALAHAADIRRRFAGRTATTGQIVA
FGLTGGLIPCPAAITVLLVCMQLDRIALGVLLVVCFSVGLAVTMVSAGVVAALGVRHVASRWSGFGTLVR
RAPYASAALIAAVGIFIGLDGWHGLTTPHPTTSAVVGEVR
>Smo1 gi|302818399|XP_002990873.1 hypothetical protein SELMODRAFT_132450 [Selaginella moellendorffii]
ITKVLPVVLPVILLRAAPALASTITLSAASSTAKGLRVPELLTSAWTGLMAGCLHTLTGPDHLAALAPLS
IGRTKMEGAFVGALWGCGHDAGQILFGLLFLVLKEKLQIDLLRTWSARVVGVTLLVIGAVGIKEAQEVPI
PCLAGEGCEADYEDSGGVQERKKPFGFATFGTGVVHGLQPDALLVILPALALPSRLAGVAFLFMFLLGTV
VAMASYTAFVGSCSEALQKRVPWITQRLSLGSSLIAIAVGLSILAGEIFGINLF
>Aac1 gi|544886515|WP_021298632.1 hypothetical protein [Alicyclobacillus acidoterrestris]
MQLIYAIPAAMGLGALHSLEPGHGKGILSAYLISNRGKTKDALILGVISAASHTLSILLLAFVTTLSVNK
LVPEQLLFLIELCSGTVVTAMGLRMLYSQFRPQVVVVRKLGEIEGHGDHHHHHHHHHHHFHQLEHMESET
PNSFRRLCIVGFFTGLIPCPSALAILLASIGIHQFQIGVGLVVAFSVGMALTMCTIGMLVVHTGEAVSRL
DHWRIADRFTRISAVLVCLLGCFVVYGAVRHIL
>Rpa1 gi|492793544|WP_005965708.1 nickel transporter UreH [endosymbiont of Riftia pachyptila]
MTRIIATGGGVFTILAFGFLIGMQHAMEADHLAAVASLVSGRRSLRESLRQGAVWGLGHSLTLFCFAGVV
VVLDSLIPASIAQLLEQLVGLMLILLGIDLLRRLIRERVHFHAHRHGDLQHFHAHSHRQSGLDHAVDPHQ
HKHPKGFPLRALLVGMTHGLAGSAALILLTLESVQSPQQGLLYILLFGLGSIVGMALLSLAISLPLRYSA
RNLSWAHNGLKGVVGLVTIGLGATLLVGV
>Oan1 gi|508728972|CCK74457.1 High-affinity nickel-transporter [Oleispira antarctica RB-8]
MTIEMFSLLVTGLGLGLLHALDADHVMAVSALSNRKPSLKRTLKFSANWAIGHGSVLIILGLLFFGLGIA
LPEAIQQIAESSVGVLLIALGLACFWQFHKEKIVLNKHTHEHSQGSIEHTHLHVTDHVVATENGHEQALE
SPQQVKEAHTPVMVGILHGLAGSAPALALIPAMMQTSLLEATGYLILFSAGVLFSMVAFGLSFGLVQKKL
QQKSIRVFNWSRKVIASAAVGIGFYWLAQAV
>Cfu1 gi|488698535|WP_002622559.1 hypothetical protein [Cystobacter fuscus]
MPPLLFAFVYGLGQGLLHAVGPDHCAAMATLGTLGPARRRATLLVALRFAIGHAAVLGSVATFCLLAGVG
LSETFERWAEIFGGAVLVALAVAAFLFPNVLRHGHPHLPGHTHEPHSHIHDQVSTTAGALMAFSGVRALL
LALPPLLVGGSMRTAGWTFLPGFAFGILLGMGAVGMVFAEGLARLDSALAERIQRVVAVGSAALGLFWIV
DRF
>Ecl2 gi|516028437|WP_017459020.1 cobalt transporter [Enterobacter cloacae]
MNDFTTLFQQGNAWFFIPSAILLGALHGLEPGHSKTMMAAFIIAIKGTVKQAVMLGLAATLSHTVVVWLI
ALGGMYLSNQFTAQAVEPWLQMVSAVIIFGTAVWMFLRTWQGERSWLAGHHHHHAHDHSHAHRAPSLVLQ
PVTHARVTAQPTILSLRKVTKEEEYQDAHERAHARDIERRFTGSEVTNGQILLFGLTGGLIPCPAAITIL
LICIQLKAITLGATLVVSFSIGLALTLVAVGVGAAISVQQAAKRWSGFNTLARKAPYFSSALIALVGIYM
GIHGYRALQ
>Mok1 gi|336121862|YP_004576637.1 high-affinity nickel-transporter [Methanothermococcus okinawensis IH1]
MELLWILTAFTLGFIHALEPGHGKSVMAAYVLGTEASLKDALLLGLTVVISHTSTVFLLGIFSIYLIESM
SSEMTHDIMSVIGGGILITIGFWILKNNYFHPHEHKLNIKKGVLAIGLSAGLVPCPAALAVLLFSISSGN
LYDGLIYVFIFSLGLSLSISLLSVLFVKGKQFIEKYIQSKNINKLPLISGIVIMLIGIYTISHPLLEHFI
>Psp4 gi|515804982|WP_017235735.1 nickel transporter [Pandoraea sp. B-6]
MADFANLLQQGNAWLFIPSAILLGALHGLEPGHSKTMMAAFIVAIRGTIGQAVLLGLSATVSHTAVVWGV
ALGGLYLGRNWDAQATEPYFQIASAVLIVAVACWMVWRTWRDQHHHDHHHGHDHSHDHEHDETRVIDTGH
GLVRLAIFEEGVPPRFRLSRQGHHGQDWAAENVRLETERPGGAKQTFTFVPRDGYLESVEEIPEPHAFTA
RLLLEHGFHRHGYDVEFTEHDHSHGGLDVASDDYQDAHERAHADDIKRRFANRDVTTGQIVMFGLTGGLV
PCPASITVLLLCLQLKKFALGAGLVLCFSIGLALTMVASGTLAALSVKHVSRRWSGFGEFARKAPYFSSA
LIVMVGLYVGYQGYLGLATATH
>Rpa2 gi|39934726|NP_947002.1 urease accessory protein [Rhodopseudomonas palustris CGA009]
MFAILGLGFLLGMQHALEVDHIAAVSTIAARRSGVADIVKHGLTWGLGHTLTLFLFAGIALVIGQSIPEQ
IAQPLEGAVGFMLVALGGHLLWRLWRDRVHVHVHQHGDGVRHVHLHSHAERLSHDAPTAHRHEHGFRWRT
LLVGLMHGMAGSAALLVLAVSQGPSPMQGLLYVALFGLGSMVGMGALSAVIAVPLVISARSLTTANRLLQ
GAVGILTIAIGLSTIHATLLA
>Dar1 gi|71909556|YP_287143.1 high-affinity nickel-transporter [Dechloromonas aromatica RCB]
METLPSDWLSLLILTFVLGMKHGFDADHLATIDGLTRFNARSRPGLARYCGTLFSLGHGAVVMAIALGVS
ALAGQWAVPAWFGTLGALISIGFLVALGSLNLAAVLRAEPHEVVQPVGIKGRLLGNLRHVSHPALIALVG
ALFALSFDTLSQAAFFALTATQFGGWEHALVLALLFMLGMLLTDGINGLWIARLIARADQVALIASRVMG
LVVSGVSLLVAAFGAAKMLSPAVDAWSEGKELVFGFTLVAIIAVSFVAAVRLTRRPALA
>Gth1 gi|551634482|XP_005820084.1 hypothetical protein GUITHDRAFT_148164 [Guillardia theta CCMP2712]
MLRWRWKLLCSFLSDYPSSVCWNGVVGELDVFSSVSRRSSLQTSEMDSLTVAELTGLGITLGIVHVLSGP
DHISAMVTLSAGGSFRAFWKGVQWGLGHSGGLLLMFGVFRIFDEKIDFDQVGQYADIVKAAGMLRTPLMV
LMQIVGLLMILLGTYAAAQIFKKILNRTASNHLQNNDYPPEQLSSHKKAEKHSILRTLRAVGSKSVSLVV
GLVHGLAGPGGILGVLPAVALRDSLKSGFYLGSFCIASILIMGIFCAFWGEITARVSSSNRKAEIVHPMV
RYACSSLEFQPTEQEQEQEQEQEQEKLYEKKRVEDEV
>Sit1 gi|514821949|XP_004985647.1 PREDICTED: uncharacterized protein LOC101774063 [Setaria italica]
MERLISTPAASPTPSPSPSQTRIRLPGGSPLLPSRRLPAAAWPRLRLLQPARPGAIALASPLRHEGVSAV
PEEVPRAAAAAAVGHPWKLLGSLLPKASTAALFLLTTLITGTLHSTIPHSAYASMQPVAKTGGGLLTTEI
LSSGWAGFLAGCLHTLSGPDHLVALAPLSIGRSSLESGLVGALWGCGHDAGQVIFGLLFLLLKDRLHIEV
FRAWGTRVVGLTLLIIGAMGIREASEVQESTQLVLEGVDASMSSSDPLQAPSAPRKKKVGFATFATGIVH
GLQPDALLMVLPALALPSRFAGAAFLGMFLVGTVFSMGSYTAFVGSCSEALKEKVPRITEKLTWAASLVA
IGMGLALLVGQFFGFSLY
>Gau1 gi|527189457|EPS61103.1 hypothetical protein M569_13699, partial [Genlisea aurea]
IILAFLHAPPSLGATAAATIGGRFIRSELLSGAWTGFLAGCLHTLSGPDHLAALAPLSIGRTKIESAAVG
ALWGCGHDAGQVLFGLIFLLLKDKLHIEVIRTWGSIIVGFTLLVIGIIGITEASSSSSSSSVSLPPTEFI
SGTAEAALVMEAPAMKKKKMGFATFATGIVHGLQPDALMMILPALALPSRLAGAAFLVMFLVGTVFAMGS
YTAFIGSCSEALKERIPRITEKLTWASSLVAIALGVAIMISQFVGFSLY
>Ptr2 gi|219125514|XP_002183023.1 predicted protein [Phaeodactylum tricornutum CCAP 1055/1]
MTPRSLLSLAYVLACVFRVGAFTSSSPRPLQIAVRPGTISTHTTPLSTTARLVDGKIPTPQMRTTTSLAM
VAPAGVAVAAITGAMTGGLFAGGLHAIAGPDHLAALLPRCCGQRWYRAGRVGALWGMGHGVSATIIGVAA
FGLKNTFKNSMGSRLQTLVAGATHVTEIAVGLSLILIGMMGIREAREWEDELDGVQPQSLSSAAADAGIK
TAQKRAVVFNGLLHGFSWDGAPSLAPALAVATWSGNLAFLFSYAVGTMTTMAIATTLIGEGTRKAGDFFD
RPDIPQKLSFASSILAIAIGIVWCGLAFL
>Orf7 gi|516627574|WP_018002361.1 hypothetical protein [zeta proteobacterium SCGC AB-604-O16]
MSILLLGFTLGMRHALETDHVAAVSSMATAEKSMLESVRLGSVWGLGHTITLSFFGSIVIWSHTFIPEHL
SRSLEFAVGGMLVILGVMVIRRLVRDRVHFHVHRHGDGTTHIHAHSHAGESSHDPKLHQHEHKKFPFHAL
AVGMMHGMAGSAVLILMTLQTVNSPVLGIIYMILFGVGSIVGMAALSVIIFVPLRLSAKSESLTWLHNGL
CVVVGSGTILLGCYKMYENSGIFYS
>Dma1 gi|493977515|WP_006920529.1 ABC-type uncharacterized transport system, permease component [Desulfovibrio magneticus]
MPSRLLAVCLAALAIVLGRAEPALAHLVSADVGDFYAGLFHPLTSWEHLLPLAGLAFLAAQAGRGGGRLA
VGLLPLALVVGVCGGALWPLPRTAAGLAGLSLAACGALAAWPRPCRPGLVGLCAAGLGLALGWRGGADWA
ASRAGWQFVPGVAACGFLLTALGAAWLPRLEGGWRGRARGALGLALALAGLLLASRGFVGEGGAAGLGQF
AGWLDGGRVGDFLKQPTASPWTLAGVLAGAMAWGGVHALTPGHGKALVGAYLVGARGTWRHAVWLGLTVA
VTHTAGVFLLGGAAVLAADEAGRQRLMPWLALASGLGMCAVGGTMAARGLWRLRGRAGDERAHSHGGLAH
SHGGVPHSHGGVAGGHDEARHSHGGLRHSHGGLAHSHGDDPAGPVGWRALLALGVSGGLVPCPSALALML
AAIALGRPGWGLILCAAFGLGLAGVLTGVGLLCLAGVRFLGDSGRLGRAARWLPLVGAGLIAAIGALAAW
EALAVLIS
>Ggi1 gi|493733700|WP_006682934.1 High-affinity nickel-transporter [Candidatus Glomeribacter gigasporarum]
MDLQTTWVALSLAFALGARHGLDPDHLIAIDNLTRYNASRRPLLARWCGFFFAMGHGMVVACAALLFSRL
GETTALPYWLECLGAYFTIGVLLALGLANLYSALNARPGDIHRHIGLRASIFSNLLRVSNPWLISGVGAG
FAISFDTMSQAGLLGLVAAQGAGWGLALAAALTFTIGMMTPDTFNGLIMGQVLVNPSNGSVKARRIISII
ISLLSLGGAAYQLANWLAPSAFKLSNTTELGMSILLVMATFACYMTLHLSRRARQ
>Nsa1 gi|495572425|WP_008297004.1 high frequency lysogenization protein HflD [Candidatus Nitrosopumilus salaria]
MLTPILVMGLGFLVGIQHAFEPDHISAVSTQILKSKFDKKPIKQLIKQSVTKSSILGAVWGAGHTTTLVL
IGFLVYAFAITIHDHIFSGFEFVVGIMLVFLGITTIINKKIQFKHKHPHQHKDGTIHLDEHNHDDSNHRH
AHKSYMIGLVHGLAGSGSIVVLSAIALEDMGMVFVFIIIFGVGSMVGMVLVGSLMGVPFAFANRITPMQK
IFKYTAGIFSLAIGINIMYQIGVLGHLFST
>Bme1 gi|515135889|WP_016764672.1 urease accessory protein UreH [Bacillus megaterium]
METSFFSILILGFLLGIKHALEPDHIIAVSTIASKSKKLWRSSLAGVYWGIGHTLTLFIFGMILMVLKSS
ISERMSMSLEFLVGIMLVYLGFTSFLSYKKQVHTHHEKTSYLKSLGIGFVHGLAGSAAMVVLTMSTVTHV
WQGALYIIIFGIGTCLGMLLFTTVIGIPFVTTKKQVTLNRCLMQVTGAVSIIFGLYYMYNLGVSDGLFSL
WF
>Aba1 gi|522202710|WP_020710177.1 hypothetical protein [Acidobacteriaceae bacterium KBS 83]
MVNLAAVIGLGFVLGVRHATDPDHVIAVSTIVSRQRSIRQAGVIGVLWGVGHTITIFCVGAAIILFNVVI
PPRIGLAMELAVGMMLILLGILNLTGITQRITHRHTPDHSHDSVVHSHRHTHDGLVHEHIHGHRPEVHMH
LDPRVDANPDRSILRRLGLYQFLRPLAVGLVHGLAGSAAVALLVLAEIRDPRWAVGYLLVFGIGTIAGMM
LITMMIGAPFAYTRGRFAPFNRGLGIASGLLSLAFGLFITFQIAISDGLFASHPHWTPR
>Nde1 gi|302036913|YP_003797235.1 putative nickel/cobalt efflux system RcnA [Candidatus Nitrospira defluvii]
MFDPHTLTILSLGFVLGLRHALDADHLAALSTVLAERPTVQASTAIGFFWGLGHTLMLLCVGGLLLALNL
TIPDTLASLFEFAVGVMLVVLGLSLARRIYREQWHLHTHEHDGQPHVHLHSHHLKPDHAHGHWYQGSLRP
LLIGMAHGLAGSAALMLIVLSTVTGIGQGIGYIVVFGVGSILGMVGVGAILSLPVVYSVTVGPRAYWMVQ
GLACLASIGLGLLMMVRIGLGGGWS
>Psp5 gi|518307106|WP_019477314.1 hypothetical protein [Prochlorococcus sp. W7]
ALMQYIVPTGLIAGIIHVISGADHLIAMAPSSITNPKLALKNGLSWGLGHSSGVIILSIVAIFFKDIAHI
TKFSNFAEFLVGISLLIIGIIAIKNSFKFNIHNHQHEHNNGITHKHFHYHQKRDMRHNRHSHALTSLGIL
HGLAGGSHLIAVIPALALPLEEALAYLIAYLIGSSIIMIFFTYLISLSTIKAGKNFIKKLFAFAGGLSFV
MGLFWVQKKHNIIYYLADFLSSKIRSW
>Sdi1 gi|530736547|EQC34789.1 hypothetical protein SDRG_07594 [Saprolegnia diclina VS20]
MTPHGLEDASVAGLIGTGVLFGVIHVMTGPDHLSALATLSAGSSWRSFALGMRWGMGHSIGLILMAVFFI
LLDGKLNLDKLTIVTDVIVGVFMVALGGYGLFSGHKKYHATLAELDTSNTNSAKKRSYEKCPDADSSSDS
EVDLKEVHLAPIGTTSEDEATIASSTGSPTVPDIDDEMEELDLDEIEGALEAQLEEKSALVHSPAPVCGR
RSCLPTINMDNPATQKATALCVGIVHGIAGPGGILGVLPAVGLHNWTKSIAYLGSFCVTSILIMGLFAAF
YGEATAQLGRRSARIAYGIAVFSSMLSVLVGILWIVLVATGKLQDFFGA
>Mfu1 gi|496352038|WP_009061214.1 nickel transporter [Methylacidiphilum fumariolicum]
MDLSPELVLITGLVAGFIHALTGPDHLSAIAPLAIESRKAAWKIGLFWGLGHSGGIWILAVILFFFRNLF
PIAQLSRWSEKAVGIVLMGIGIWSIRRVFQKKIHIHSHHHDGIEHCHIHYHEETPAVSSTSPLHEHSPHY
HTHASLGIGLLHGIAGSNHFLGALPVLAFPTQALAALYVLGFGLGAILGMIVFSFFLSRMVFSQLVDTKR
KGKWLNICFGSLAIGVGLFWLIGGGE
>Ptr3 gi|224103185|XP_002312957.1 predicted protein [Populus trichocarpa]
MRTELLTSAWAGLFAGCLHTLSGPDHLAALAPLSIGRSRMESAAVGALWGCGHDAGQVIFGLLFLLLKDR
LHIEIIRTWGTRVVGLTLLVIGAMGIKEASEVPTPCVALENGECDVSAYEALETPTVGKKKKIGFATFAT
GIVHGLQPDALMMVLPALALPSRVAGAAFLIMFLFGTVVAMGSYTVFIGSCSEALKDRVPRITEKLTWVS
SLIAIALGLGIIVSQLFGFSLY
>Hno1 gi|551196572|WP_022824647.1 urease accessory protein [Hymenobacter norwichensis]
MENLLPLVFASVAGAGHAFEPDHLLAVSSMVSRRDSTALAMKDGLYWGLGHTTMIALVGSVILLSRATFL
QSGYFEAAVGLMLIVMGLSRLAGKEPLGFKIKATSEHRVAYTVGLIHGLAGSGALVLLVMSEISSPLLGV
LYLLVFGVGSILGMFGVAGLLSIPYTPRMRLSGRIRLVTGVVSSVACIAYGGWMIYVNV
>Abr2 gi|492888137|WP_006023155.1 hypothetical protein [Afipia broomeae]
MSDLASLLQQSSAHAWLFVPSAILLGALHGLEPGHSKTMMAAFIVAIRGTVLQAVLLGLSATVSHTAVVW
AVALLGLYFGQDLSGERSEAYLQLASAVVIIGVAAWMIWRTWREQTEEHHHHVGPQVVTLAGRTLSIEVF
EDGVPPRWRIRSEAGDLPSAGMIRLTTARPDGAEQTFAFAERDGRLESVDEIPEPHAFKARVMLAGDTAE
MLFEEHAHDHMDLDEQNDAHARAHAADIRKRFAGRTVTTPQIVLFGLTGGLIPCPAAITVLLLCIQLKQF
SLGFVLVLCFGIGLAITMVSAGVAAALSIRHVERHWSGFSRFAHRAPYVSAVLIVLVGLYTGWSGWHGLTL
>Rsl1 gi|338209394|YP_004646365.1 urease accessory protein [Runella slithyformis DSM 19594]
MEVAPLLLAGVVGFTHAFEADHLVAVSSIVTRRNSPLLAIKDGIYWGLGHTSTILLVGTVILLGRIAFEE
SDFRYFEAGVGVMLVALGVYRFFKLYKTPQITLHTHPHPTPKDFKLAYGVGLVHGFAGSGALLLTVLAAT
KSTVTGLIYLVIFGVGSIVGMMLAAGVFSLPFSEKILNNKTISMALTVLSSLLCIGLGSMVVYENLFQ
>Ath4 gi|3115852|CAA17779.1 putative protein [Arabidopsis thaliana]
MFTRSIYICVSLQTLSTGTVILISAVAVLLLNPLLAPPAFASFQTAAKSGWLTSAWTGFLAGCLHTLSGP
DHLAALAPLSIGRSKMESAAVGALWGCGHDAGQVIFGLLFLLLKDRLHIEVLQTWGTRIVGLTLVIIGAM
GIKEASEIPEPCVALETDISMVSTEKEALPLPKKKKIGFATFATGVVHGLQPDALMIVLPALALPSRLAG
SAFLIMFLVGTVIAMGSYTAFIGSCSEALKEKVPRITEKLTWVSSLVAIGLGLGIVISPFFGFSLY
>Cvi1 gi|34498950|NP_903165.1 hypothetical protein CV_3495 [Chromobacterium violaceum ATCC 12472]
MTSFAALLQQGNAWLFLPSAIALGALHGLEPGHSKTMMAAFIIAIRGTVRQAVLLGLAATVSHTAVVWLV
ALAGLHFGRNWNAETSEPYFQIASAALVIAVAAWMMWRTWRHSRHGHDHHHHAGEAKEIDTGHGVVALEI
FETGAPPRFRLAAADGQRLSWRADQVALETERADGGRQVFAFRDAGAFLESVEEIPEPHEFVARLKLGHG
HHSHDYDVEFAEHGHSHAAAEHAGLDVSAPGYQDPHERAHANDIRRRFAGRDVTTGQIVAFGLTGGLVPC
PASITVLLLCLQLKQVALGATLVLCFSIGLALTMVASGVLAALSVRHMAGRWGGFGEWVRKAPYFSGALI
MLVGLYLGWSGWSHLA
>Psp6 gi|520797871|WP_020294049.1 nickel/cobalt efflux protein RcnA [Pseudomonas sp. CFII64]
MPNFVELLQQGGSHAWLYFPSAILLGALHGLEPGHSKTMMAAFIVAIRGSVKQAVLLGLAATLSHTAVVW
LVAIGGMYLGQGLDAETTEPYFQLASAALIIAIALRMLWRSWRGEQLYQFEQANGAHAHAHDDHHEHDAT
HRIATGHGHVEPHAFSARLSLGHASHSHDHDLNFKEHSPGHSHDHGDLDGLSLTGEGYQDAHEKAHASDI
RKRFTNREVSNGQILMFGLTGGLIPCPAAITVLLLCLQVKQTTLGAVMVLCFSLGLAMTLVTVGAAAAIG
ARKASNRFPWLNAAARRAPYLSSVLIICVGVYVGVNGWIGLYSA
>Vch1 gi|516283096|WP_017686406.1 nickel transporter [Vibrio cholerae]
MDFVALLQQGNGWFFIPSAILLGALHGLEPGHSKTMMAAFIVAVKGTVKQAVMLGLAATLSHTAIVWLIA
VGGMYISQKFTAEDTEPWMQLLSGVIIVSTGLWMFWRTWNDERAWHKAHNHTHEWTTQVVDTGHGHVSLS
LIEEGAHNRFQLRILHGKPLKAEGVKILVPSHNGQGTDIYNFIERDGYLESDTCIEVSDAISVKLVIGHH
DHTHDFDVHFIAGSHSGSETNEYQDAHERAHALDIQKRFENRDVTNGQILLFGLTGGLIPCPAAVTVLLI
CLQLKAITLGATLVVSFSIGLALTLVAVGVVAALGVQKATSKWSGLNNVARRAPYLSGILITAVGIYMAI
HGYISLIS
>Msp3 gi|497163623|WP_009493034.1 nickel transporter [Microvirga sp. WSM3557]
MPDIAQLLQSGSNGWLYLPVAVLLGALHGLEPGHSKTMMAAYIVAIRGTIGQAVLLGICAALSHSLVVWI
VAMLGLSLGRDILNSHFEGWLLIASGVIIIGIAAWMIWRTGRSLGWFRQRHHGHHHDHDAHHHGDEARII
DTGHGVVELSIFEDGVPPRWRLRILSGSAWRAEDVLVETIRDDGSGERFRFVERDGYLESAGEIPEPHAF
TARLRLSHGDHAHTYKATFAEHDHGHHHDHAEHDEDAHEREHAEQIARQLAANGGNVTTAQIALFGITGG
LIPCPASITVLLICLQLGQFTLGAATVAAFSLGLAITMVSIGVAAAWGVQHAAKRVNFSDHLLRRLPLAS
AGLVGILGVVMLVQGFVDLAAPVTALS
>Ppe1 gi|462397194|EMJ02993.1 hypothetical protein PRUPE_ppa007041mg [Prunus persica]
MERLLSSSSPTPLKLHLKPSPFLHRLGRIDSGKLNLPASQLPNLRRVSLVSCKRQNPSPLSSSSPPPSAP
SNILPYLSSNRAESPNGSEPKYQLLNQIATGASKQRKAITTGAFVVLSALVLILIQPAFAPAAFASFQTA
TKTGSPAAAIGRRLIQTELLSSAWTGFFAGCLHTLSGPDHLAALAPLSIGRTRIESALVGALWGCGHDAG
QVIFGLIFLLLKDRLHIEIIRTWGTRVVGITLLVIGAMGIKEASEVPSPCVALENGECDVSVYESLETPT
VGKKKIGFATFATGIVHGLQPDALMMVLPALALPSRIAGAAFLVMFLVGTVVAMGSYTVFLGSCSQALKD
RVPRITEKLTWASSLVAIALGFAIIISQFFGYSLY
>Nma1 gi|161528661|YP_001582487.1 high-affinity nickel-transporter [Nitrosopumilus maritimus SCM1]
MGLGLVVGIQHAFEPDHVAAVSTQISKSKYLQKSVGASLKESLTKSSILGALWGAGHTTTLVLIGFLVYV
LAITIQDQIFFGFEFAVGLMLVFLGITTIVNKKIQLKHKHPHQHKDGTIHLDEHNHNDSDHRHAHKSYLI
GLIHGLAGSGSLVVLTATTLENIELVLSFIMIFGIGSMIGMTLVGGLMGIPLVFTSKIGMIQKTFRYVSG
IFSLIIGFNIIFQIGILENLIAF
>Fjo1 gi|146301652|YP_001196243.1 high-affinity nickel-transporter [Flavobacterium johnsoniae UW101]
MIGLLITVYAGLEHAFEADHLLAVNNLVTNRTKIKDALKDGMFWGVGHTATIFIVGVIMIGFKISISENV
FSYLEAVVGLMLIVLGIIRLFKLLYKKRHSHTYYHSHEHTHSNGVTHTHMHAHTYFHSHPIASFKHAHYD
GSTNYKTAFGVGLVHGLAGSGSLVILVISQMKTPLEGLLYILIFGVGSIIGMFIASGLFSIPFTKSILKS
QKLQYALIILSSAICIIFGFKIIYTNLL
>Ttu1 gi|516647127|WP_018016116.1 hypothetical protein [Teredinibacter turnerae]
MESMALTTFLFMGFSLGMVHALDPDHIAAVSGLSASEKEQHTWRSMRFGLQWSLGHGSALLIIALVVFLA
GQAIPVHLSEVAERSVAFVLIAIGALALWRLWQGGDAPGLSARFGAPAVGLLHGTAGSAPLLALIPISQI
GQPIVGMFYVLFFSAGVLLAMTALGGAFAQSLRTLKRIDGRISALLQGLMALFSLVLGFYLAFQG
>Bme2 gi|489441134|WP_003346604.1 urease accessory protein UreH [Bacillus methanolicus]
MSTVFPILLFGFVLGIKHATEPDHVIAVSTIASRTNKLSRSSLAGIFWGIGHTTTLSVIGMIMIGMEKQI
PEKTAMWLELAVGVMIVALGIASFRSAYMNPIRKEMKINHLHAKSILIGIIHGLAGSAGMILLTLTTVDN
RLQALLFILIFGVGTIVGMMFFTTILGLPFIWMKDKRIVYQSIVKIASMISILYGLYYMYHIGIGEGLLF
>Zfo1 gi|521964680|WP_020476285.1 hypothetical protein [Zavarzinella formosa]
MKSFFQSFIVALFGLVFFASPVAAHPVPESDFDRLIVAEVHSDLVVIDYQLEIDEFTLLALVADPEYGVY
LKTTGKLGRQDIANAFLKRLQSIVPANLRFRWNGRQISLQQLSGEVTFGDSVKFSVRSMTRVVALPVPVS
YEVEDRNFPSKPGRLAIQFTAPSPLIFDTRNDLADYRRAGMAGEPTSGKAAIHLLSTGAKPKSQTGAASP
HDPPAPPTLIDLIFRAYQEDNIAPLLDYEAGIWFVLLAAFAHGMLHSLSPGHGKTMVAAYLVGERGTARH
AVILGVIVTITHTITAFVIALLLRFVLPEAAPRFVQGLLGFFGGLLIAGIGVWLFVVRLSGGHDHVHVGS
SHSHGPTPEEFASVSSWRLLLLGISGGMIPCWGAILWVLYCLTANRPGFALWTLIAFSLGLATVLTALGL
LVAWGNRRMTNRPALRFIARWLPVVGAAFVAVIGIWICRGSMTLVMPR
>Orf8 gi|530671645|BAN70061.1 high-affinity nickel-transporter [endosymbiont of unidentified scaly snail isolate Monju]
MTILSVLLMSLLIGMRHALESDHLAAVASLATRSPSLRQTVRLGATWGLGHTLTLFLFGSVVLWMDTVMP
ERLAHWLEFAVGLMLVGLGIDVLRRLWRERVHFHVHRHNDGTVHFHAHSHQGQRAHDTDAHRHEHPQGFP
LRALLVGLVHGMAGSAALILLTLQTLHDPWLGMLYMLVFGIGSILGMGAVSVVIAWPLKATGRRLTWAHN
GLQATIGLFTLGSGLWIALESAPV
>Mho1 gi|435851250|YP_007312836.1 ABC-type uncharacterized transport system, permease component [Methanomethylovorans hollandica DSM 15978]
MNILPEPEVLLSDMNFVLIISAFLLGALHALEPGHGKSVMAVFVMSTRADLKDALILGLTVIFSHVIVVI
TLGVASIYLVNILNADITHDIMSVLGGLILIGVGAWILRRFYHHHENDHSHQIDTRKGVIAIGLSTGLVP
CPAALAVLLLGIATDHVYNGLIYILVFSIGLALSIVCLSVLFVKGRGFLQSYVGSSKLEKLPLASGSVII
VIGLFTLLHPLMEHFGM
>Cep1 gi|428307980|YP_007144805.1 high-affinity nickel-transporter [Crinalium epipsammum PCC 9333]
MKKKWRGFRFSILAFLGTLLLSIAFASPSHAHWADLAVAEIVVGDTQTKVTLTFPTGLVASADDNRDGQL
TPNEVSIHQAELQGFLSDRIRLTDNQGQLGVLTVKPSDTTAVPSNMQVTAGTHSTLMLLYSWLKPVAGIK
INYNLFLPGVPTARCLATIFDREQVQNVIFSPENQQISLGQKSFWLPASSFLIAIAGSFVWGAMHAVSPG
HGKTIVGAYLVGSRATPRHAVFLGLTTTITHTLGVFALGLVALFASKWIVPEQIYPWLSFISGLLVVIIG
LNLLSNRLPKINLLSKWSSGHSHDHHGHDHHHVPHHQHDHDHTHDHDHDHDHSHAHHGGNSHHDHSHLPP
GANGEPVTWRSLLALGISGGIVPCPSALVVLLSSVALNRTGFGLLLVLAFSLGLAATLTGIGLLLVGGKR
IFDRFPTQGKLFRGLPAVSALLITLFGLGITTQALAQIGLVRL
>Apo1 gi|516854827|WP_018132284.1 hypothetical protein [Alicyclobacillus pohliae]
MGTSLLSVLAVAFVLGIKHATEPDHVIAVSTVASRTKRLGSACLAGVFWGIGHTATLFSIGMILLLLKQE
IPEKWAMSLEFLVGAMIVYLGVGSVFSYKKRKIHVHPHAHGEVVHNHFHSHERTETHNHPHQDVSYAKSL
IIGLVHGLAGSAGMVLLTMSTVTSVWQAAVYILIFGAGTVLGMFLCTMMIGIPFVLSAKKSGLHQSLTRL
VGGISTAFGCYYMYQVGVTEGLFRLW
>Pfl1 gi|489292264|WP_003199795.1 cobalt transporter [Pseudomonas fluorescens]
MPNFAELLQQGGTHAWLYFPSAILLGALHGLEPGHSKTMMAAFIVAIRGSVKQAVLLGLAATLSHTAVVW
LVAIGGMYLGQELDAETTEPYFQLASAALIIAIALWMLWRTWRGEQMFRFAQSHDHHHHDHDHDHDHHHH
HHEHDHGHPEPKGLALSLEGYQDAHEQAHANDIRKRFTNREVTTGQIIVFGLTGGLIPCPAAITVLLLCL
QVKEVALGGLLVLCFSIGLAITLVTVGAAAAIGARQASNRWPWLGTVARRAPYLSSVLIIGVGLYVGIHG
WIGLNA
>Asp3 gi|496695723|WP_009337266.1 nickel transporter [Afipia sp. 1NLS2]
MTDFAQLLQQGTAHAWLFVPSAILLGALHGLEPGHSKTMMAAFIVAIRGTVFQATLLGLSAALSHTAIVW
IVAAAGLYFGREWGEQSEAYFQLGSAIIIVGVAIWMAWRIWRDNHAEHDHHHHDEPQSVEAGQSLLTLEV
FEDGVPPRWRIGAERGPLPDAGSVRLETLRSDGSRQFFNFVRSGDVLESVEEIPEPHAFQVRLSLPGHPT
FELAFEEHDHSHMDLGEEDDAHARAHAADIRKRFAGRTVTTWQIVLFGLSGGLIPCPAAITILLLCIQLK
QLSLGFVLVLCFGFGLALTMVSAGVIAALSIQHIEKRWSGFSRFARNAPYASVALILMVGLYTGWIGWSSI
>Ssp7 gi|495518144|WP_008242789.1 hypothetical protein [Sulfurovum sp. AR]
MEAGLLLIFWYGILHAFGPDHLTAIADFSIGKNKQKTLLITALFALGHGLSLFIFAKILQHIELSEEILA
YGDMISAMVIIGIGIYLLTMVLTNRIQLRKHKHGDKEHIHIWFGKSHEHHGIENSSSFSLGLLMGAGGVR
GMLITLGAVQGSSVDLSMVGLFTLGVMLVFFAFGLLILYINQSFLGNLKNVRRAFATAGFISLIVGTNIL
LG
>Ptr4 gi|550341304|EEE86697.2 hypothetical protein POPTR_0004s18170g [Populus trichocarpa]
MERLLYSPPSTPLKTHLKRPTPLLPRLSKLESPKLGFPSLTRPGFRRVNSVSCKYENPSTPPLQVDSSTG
STPKSNHVKQIVGGVSVKSKAATLGIFVVVSGIIMFLIHPVFAFPAFATFQTAANTGGAAAAAGAKLMRT
ELLNSGWAGFFAGCLHTLSGPDHLAALAPLSIGRSRMESAAVGALWGCGHDAGQVIFGLLFLLLKDRLHI
EVIRTWGTRVVGITLLVIGAMGIREASEVPTPCVALENGDRDVSVYEALETPTVGKKKRVGFATFATGIV
HGLQPDALMMVLPALALPSRLAGAAFLIMFLFGTVVAMGSYTVFIGSCSEALKDRIPRITEKLTWASSLV
AISLGLGLIISQFFGFSLY
>Gau2 gi|527197413|EPS65923.1 hypothetical protein M569_08854 [Genlisea aurea]
MGRLPALAVGSSSSSVRSELVSSAWTGFLAGCLHTLSGPDHLAALAPLSIGRTTMESAIVGALWGCGHDA
GQLIFGLLFLLLKERLHIEIIRTWGTRVVGFTLLAIGAMGIRESSSASEAEAAAVSSASESSVAKKKMGF
ATFGTGIIHGLQPDALMMILPALGLPSRLAGASFLVMFLVGTVVAMGSYTVLLGSCSEALKDRVPGLTEK
MTWISSAIAIALGVAILLSQFFGFSLY
>Hsp3 gi|497146552|WP_009486847.1 hypothetical protein [Halobacterium sp. DL1]
MSATALGALATAGVLGVTHAIEPDHVAGIASLTGEYGDSRLSALAGACFSLGHVALVVAWLAAASVLLGQ
TDFPAVLDAVGTAGVGVVLGALGAAMAIGGARRALSTAEHDHGDTTHSHPHVALPLPGFDASDHDHDTVA
YLRTGAVGALFTLSPPVSMLVFASTLLGNYGPGVVAAAVATYAVAITATMSALGAGAGALFSATRGVSAR
THAAAQTVAGVAVVALAASLLVGVLG
>Mam1 gi|494247530|WP_007146458.1 nickel transporter UreH [Methylophaga aminisulfidivorans]
MDISTLTLMFTGLSLGMLHAFDADHIMAVTSLSAKRSSPRQIAFFCGRWALGHGATVLLLAILFIVFDWH
LSEQASLWAERFIGVLLLSVGLFLAYRFIHPNAGLKITTHQHADGTKHTHIVEVSKPHRSHLPVSVGIVH
GVAGSGPLLAVLPALIAKSSSLGILYVVLFSIGVLLSMLCFGLLLGFTQSLLYDRSETLFRYAKGILGLA
TALLGFVWLKGTF
>Api1 gi|493251634|WP_006219499.1 nickel transporter [Achromobacter piechaudii]
MLSFSELIAQGATHAWLFIPSAILLGALHGLEPGHSKTMMAAFIVAIRGTVWQAVLLGLTATISHTLIVW
GIGLGGMYLWRGVAAEKLEPYFQLASGAIIVLIAAWMFWRTWREQHGEAHGHSHHDHDHGDHHHNDHHHA
NHHHADHHHADHHHGAARHEIDTGHGRVALEVFEDGMPARWRLTRLGGNDWQAQEVTVTTERIDGQQQVF
RFTQKNGFLESLEEIPEPHEFMARLTLVHGGHAHSYDVAFVEPDGHRHDPIHEELRGLDVAGEGYQDAHQ
LAHANDIRRRFANRNVTNWQIALFGLTGGLIPCPAAITVLLLCLQLKEFTLGAVLVLCFSIGLAITLVTV
GAVAALSVRHVTRRAPWFSAIARRAPYLSSVLIIAVGIYVGVHGWLGLPSA
>Pso2 gi|348668038|EGZ07862.1 hypothetical protein PHYSODRAFT_565041 [Phytophthora sojae]
MGAADTVAALEGASLPGIVGIGLLLGLVHVLTGPDHLSALIVLSAGSSWRSCQLGMRWGCGHSTGLVVVT
ACFLALNRHLDVDTFGSYCDFMVGFLMMGLGLWSLRYYVLLGRRLRLKHQPAGERTPLQLEAELQEDVDS
DSEVQKILHAHHLDHKGPSETSTEVQEDQPVTKTCCFGLVTADIKNPHTQKLTAFAYGTAHGLAGTGGIL
GVLPAVILNDWAKSSAYLGAFCVSSIFTMGGFAALYGEVTGRMSRFSDSSLVRVGIFSSCVSLCVGIMWV
ILVSTGTLDEVFG
>Pma3 gi|124023675|YP_001017982.1 hypothetical protein P9303_19751 [Prochlorococcus marinus str. MIT 9303]
MLTSLLLCAPNSSRPMHEQSLTTMPIGLICSAVASAQFHPQSVRLPLDCFDFMLISILTGFAAGALHVVG
GADHLVAIAPSALRKPATALRNGLAWGIGHSTGVLVLSTIAIVLKDLVHIERMSSWAEFCVGVALLVVGA
MAIRTALGLDIHTHQHTHQQNYGHAHDHQHVHLHLRGRHKHGRHAYAASSLGLLHGLAGASHLLAVIPAL
ALPPLWALIYMAAYLLGSIAAMVAVVGAISLATLRVGRRALPLLVGSTGGLSIITGFFWLQKTSPQLL
>Mmo1 gi|490360922|WP_004240685.1 Nickel/cobalt efflux transporter RcnA [Morganella morganii]
MTDFASLLQQGNAWFFIPGAIALGALHGLEPGHSKTMMAAFIIAVKGTVRQAVMLGLAATLSHTLIVWLI
ALGGMYISARFTPEAVEPWLQMVSAVIILATAFWMFMRTYRGEKNWLTEMQQESHTHSDHHHEHDHHHSH
EHDHDHHHHHAEHHHDGEYQDAHARAHAHEIKTRFTGGKATNSQVLLFGLTGGLIPCPAAITVLLICLQL
KAFTLGATMVLSFSIGLALTLVTVGVVTAVGLRQVSRRWQGLGDIAKKAPYFSAALIALVGLYMGIHGYM
GLAN
>Psp7 gi|518306436|WP_019476644.1 hypothetical protein [Prochlorococcus sp. W4]
MTYIIPQDLFAGIIHLNNNSDHINLFSSSKYAIPMGLSAGIIHVVSGADHLVAMAPSSITNPKSALNNGL
SWGIGHSSGIVILSILAIFIRDIIPLERFSSFAEFFVGISLLIIGVIAIRNSRNFGIHSHQHEHNNGITH
KHYHYHQNKNLHNKNAHALTGLGLLHGIAGGSHLVPLIFVITIPDIQGAILYLFSYLIGSLVIMSLFTYL
ISISTLKFGKNQIKSLIAFAGGISFSVGLFWIQKSTLIVLG
>Cth1 gi|494771042|WP_007506450.1 high-affinity nickel-transporter [Caldalkalibacillus thermarum]
MELSMWTILGLGLVIGLRHALDPDHVIAVSTITSRHKNVWKAGIAGVYWGVGHTITILLIGLVVLLLDLS
VSEQYDVYFEWLVAVVLIYLGISAVRDARKGQFTARQAEVKRGYHRSLLTGMVHGLAGSAALMLLMLSQI
EQVGQGLSFLLLFGAGSVLGMYVIALILSLPMRLSKSDLFQRRLVYGVGLVSITFGFILFFF
>Nno1 gi|515868829|WP_017299451.1 hypothetical protein [Nodosilinea nodulosa]
MTQQLRPYFPRFPRHRRRYGVLGLLAAIACLVIGLAIAPPAAADWNNLATAEITLDELQTRMTLTYPTGV
TAFADDDSSGRLSNDELARHREALTQQLEAAIALKDSRSQTPSLTIQPTVDVASTNARVAPNTHTTLQLV
YAWATPPSGLIVNYTFLPADDPLASCLATIVQNGDLTTHVFTPQDRQLTVMPADSAPLGSRAWFLTLVGA
FMWGAVHSLSPGHGKTLVGAYLVGERANPRHALFLALTTTLTHTIGVFALGLITLAAARYVLPEQIYPWL
SLCSGGLIVYIGATLIAQRSQRQRPDHHGDQAHSHGQPGRQLAYAHGRDSGSDHGHGDPHHASHSHASHN
HAYHEHSHGGHSHSHLPLASDGNDVTWRSLMMLGLSAGLVPCPAALVLLLGAIAFGNPISGLLLVVAFSL
GLASVLAGLGLLLVSAKRMFKQVPMPRMQALQWLPLASAVGITVIGLGISTRSLMQLI
>Aph1 gi|257074464|YP_003162862.1 high-affinity nickel-transporter [Candidatus Accumulibacter phosphatis clade IIA str. UW-1]
MTSFSTLLAQGAGNAWLFIPSAILLGGLHGLEPGHSKTMMAAFIVAIRGTVGQAVLLGVSATISHTAVVW
VIALGGMYFGQKWDAETSEPYLQVASALVIIGVALWMIWRNWRQQQLAEQDHDHDHHHDDSKRIDTGHGV
VRLDVFEDGVPPRFRLFAESGHGHTWTADQVRIETERPDGSRQSFRFVQRDGFVESEQEIQEPHEFVARL
RLGHEHHSHDYDVEFVEHDHQHHAIKDYEGLDVSAPGYQDPHELAHANDIRHRFTNREVTTGQIVMFGLT
GGLIPCPASITVLLLCLQLKEIALGATLVLSFSIGLALTMVLSGALAALSVKHVSRRWSGFGKFARRAPY
FSAALILLVGLYVGYQGLQALA
>Svi1 gi|345014062|YP_004816416.1 high-affinity nickel-transporter [Streptomyces violaceusniger Tu 4113]
MTFPHPAPSRAGDRPPAPGETRSTPPKRRTRWRLTAAGVLMAAVALVVLPTGSAEAHPLGNFTVNRYDGL
VVTPGTLRVDHVEDLAEIPSAQAKPEIDRDGDDTLSGRELGAWAARRCASAAEGARLTVDGRRVPVRDGR
AQARRRPGQAGLPTLRVECGLTAALGHAERAKVAYRPQDIGTGPGWREVTAQGDRMTLTDADAPKTSASH
RLTRYPAGQLSSPPDQRSAALRVTAGGPALAATVESGRDDAIGSSVLPRGADRWTQALTSMVARHDITLG
FALTAFATAVLLGAMHALAPGHGKTMMAAAAAAGGRSALRDVLALGASVTVTHTLGVFALGLLVTAGSAA
APSVISWLGIASGVLVAVAGAGLLRKALRRHRQARAQHHGHDHGHDHAHGHAHGDAHDHDHDHAHGHAHT
HAHDHGDGHTHTHEVRPTLRGTLLLGFAGGMVPSPSAVIVLVGAAALGQAWFGFVLVVAYGIGLALTLTL
AGFAAVRLGVRATERLAARKASGGRIDRLLGAVRRASPVGTAAVVLALGCGLVLRGAATTLG
>Bsp3 gi|488574359|YP_007912158.1 protein UreH [Bacillus sp. 1NLA3E]
MGVSLLSILALGFVLGIKHAIEPDHVIAVSTIASQSKKLWRSSLAGVFWGIGHTATLFIIGTFLIVMKGE
IPEKWAMSLEFLVGIMLVYLGVTTLLSFKNIHLHKHDHNGEEDKHKHIHTHEHSGKHEHKHQHHKVSYFR
SLMIGLVHGLAGSGAMVLLTMSTVKSVWEGVIYILIFGTGTVVGMLFFTTIIGIPFVFSAKKISLNRTLT
QITGVVSTVFGIYYMYNLGITEGLFKLWIQ
>Bsp4 gi|517953540|WP_019123748.1 urease accessory protein UreH [Brevibacillus sp. phR]
METSLLSILALGFVLGIKHAIEPDHVIAVSTVASQSKKLLRSSLAGVFWGIGHTATLFIIGIVLILMNGK
MPENWAMSLEFIVGIMLVYLGITSLLSFKNFHVHEHKQDAEVHKHIHSHKHNDEHEHKHQHKDTSYRKSM
VVGLVHGLAGSAAMVLLTMSTVKSAWECAIYILVFGAGTAVGMLFFTTIIGLPFVLSAKKVNINKTFTQI
TGVLSTVFGIYYMYNLGVTEGLFKLWFD
>Sda1 gi|471326314|YP_007525344.1 hypothetical protein BN159_6838 [Streptomyces davawensis JCM 4913]
MTPRRLIASGAAVFAAVGALVLVPSSVASAHPLGNFTVNRYDGLVVASGTLRVDHVEDLAEIPATQAKPD
IERLGLEQWAGRRCASAARDSELTVEGRSVALTVKSSHARVRPGQAGLDTLRVECALRAPLPDSETLTLD
FRAAGAESGPGWREVTARGDRMTLAESDVPKESLSGELTTYPEELLSSPADTASASLTVRPGGPALVEEE
RDAPAASVLPRGADRWTRALDSLVARNDLTVGFAALALFIAIGLGALHAVAPGHGKTLMAAVATARGGRA
RMKDVLPLAASVTVTHTLGVVALGLLVTAGSAAAPSVITWLGIASGALVMAAGATLVRRAWHQRGHHHPH
SPAPERTPTPVLVGAHTHGHGHGHDHSHGHEHSHDHEHDHERPKEHTHTHTHGGTTHTHATAPTIRGTIL
LGFAGGLVPSPSAVVVLVGAAALGHAWFGLLLVVAYGVGLALTLTAAGYAVVRLGAGASRWVERRPSWAV
HPVAGLIRRTAPLVSALVVVALGAGLVLKGAASALG
>Dyo1 gi|495057951|WP_007782785.1 ABC transporter permease [Desulfosporosinus youngiae]
MELMYTFPAVIGLGALHSLEPGHGKGVITAYLISSGAKIKDAIMIGLISALAHTLSITLLAISTSTAIKV
LVPENLIHWLQLVSGIVVIYIGLSIITQRIFDYYEEKQKPRHSAHGHSCGGHCSHNHTKPMSHPTNRFNL
FLTGFFTGIVPCPSALAILLAAVSADQIPLGLGLVGAFSIGGAITMVAIAVVVVRAGHTIKKLERWQVVN
RLALVSSCLIIFLGGAVIFQSLGRIGISSGF
>Orf9 gi|519105582|WP_020261457.1 hypothetical protein [unclassified candidate division OP8]
MSSEILILAGTAVTIGFMHTVLGPDHYLPFIVISRARKWSLSKTMLISFLCGLGHVLSSVVLGFVGIALG
IAVARLEGVESLRGGAAAWLLIGFGFAYFVWGVHRAIKNRPHKHLHIHADGVEHEHLHKHETDHAHVHTE
KGKVSLTPWILFIIFVFGPCEPLIPLVMYPAAKHDAAGVVLVTLAFGLTTIMTMLVIIAFSYWGVSFLRL
GRLERYVHAIAGAMIFISGLSVRFLGL
>Msp4 gi|517077334|WP_018266152.1 cobalt transporter [Methylosinus sp. LW4]
MANLADLFRDGAANAWLFAPTAVALGALHGLEPGHSKTMMAAFIVAVRGTVGQAILLGLSATLSHTAIVW
IVALTGLYLGAHWNAEANEPYLQIASGALILSVAAWMTWRIWRDRPRAHAHDHSHDHAHGHDHDHDHSHR
HAHDHAAADSVSLILDEETMDAHERAHAQDIKRRFASRHVTTGQIIVFGLTGGLIPCPASITVLLLCLQL
GQMALGAALVLCFSIGLAITMVAVGVAAALGVRHASDRWSGFDAIAAKAPYLSGALISIVGLYTLYSGFA
ALG
>Bsm1 gi|489449513|WP_003354886.1 urease accessory protein UreH [Bacillus smithii]
MDQVDLLSVLTLGFVLGIKHAMEPDHVIAVSTIVCQSKKLWRSSLAGVFWGIGHTSTLLIFGMTIILMKK
KISQEWSMSLEFLVGIILVYFGISAILSLKKTHEHSHSRLHLHTDHPIYTYKGIPYVKSLFIGIIHGLAG
SAAMVLLTMSTVEKAWEGLLYILFFGAGTVLGMLCFTTLIGIPFTLSARKIRIHNAFIQITGFISTVFGI
HYMYNLGVTEGLFKLWIR
>Sbi1 gi|374991109|YP_004966604.1 hypothetical protein SBI_08355 [Streptomyces bingchenggensis BCW-1]
MNRLIRRARRIGAAASVLFGAAAIVVLPAGAAEAHPLGNFTVNRYDGLVVAPGELRVDHVEDLAEIPAAQ
AKPRIDKDGDDKLSRPELAAWADRRCASAARDARLTVRGRSVSVRSEGAQARSRAGQAGLPTLRVECRLT
AALPRDGRASLAYRPADIGTGPGWREMTAQGDRMTLAASDVSTSSASRRLTRYPQDQLSSPPDERTAALR
TAPGGPALAKSADEQSEPPGSAVLPRGVDRWTQALTNLVARHDITPFFAVTAFATAMLLGAMHALAPGHG
KTLMAAAAAAGGRSAMRDVLALGASVTITHTLGVFALGLLVTAGSAAAPSVIAWLGIASGVLVALAGAGL
LRKALRRRAPAHHHHHDEHEHEHARGGDHSHGHEHAHEHAHGHSHTHEREKEHEHAHVHSHGGFTHSHPL
PSGRLTLRGTLLLGFAGGLVPSPSAVVVLVGAAALGQAWFGFLLVLAYGAGLALTLTLAGIAVVRLGRRA
TERLAARASDGGRGQRVLRLLHRASPVGTAAVVLALGCGLVLRGAATTLG
>Nli1 gi|497876527|WP_010190683.1 high frequency lysogenization protein HflD [Candidatus Nitrosoarchaeum limnia]
MRNSRSWKFFLPCYQESKQGKLLEEIFEQIGTFTPAIIAGFGLTLGIQHAFEADHIAAVCTQITNSNTIQ
SKKQLVKSSLTKSSLLGAVWGAGHTTALILVGLLVYGFTFSIQKEVFSGFEFLVGIMLIFLAITRITNKS
ILKIKHRHPHMHKDGSIHFDVHNHEDKNHSHNHKSYLIGMIHGLAGSGTLIVMLSGAIHSLSTTLMFIGI
FGLGSIIGMSLVGGLIGIPIGLSNNIKAKKIIGYMTGSFSFVLGVIIIYQIGIIENLFRF
>Sgo1 gi|495614630|WP_008339209.1 hypothetical protein [Sulfurimonas gotlandica]
MENLGLLLIFWYGILHAFGPDHLTAIADFSIGKSKKKTMTITTLFAIGHGLTLFIFAKILDTYNISESIL
GYGDIISASVILAMGIYLLYMVFNDRIQLKKHIHDGKEHIHIWFGKNHEHDNRDTASAFTVGALMGIGGV
RGMLVTLGMVEANSVDMTMVLAFSLGVMVIFVGFGSVILYINKNLLNSKQNLKRVFATAGVISVVVGSNM
LLA
>Orf10 gi|517201564|WP_018390382.1 hypothetical protein [Xanthobacteraceae]
MTPFAELLQQGAGNAWLFIPSAILLGALHGLEPGHSKTMMAAFIVAVRGTVAQAVLLGLAATISHTMVVW
VIAIGGMYIWQGIAPETFEPYLQFVSALIIIAMALWMLWRTYEDQRQAKLASGHSHGHHGDDHGHDHHHG
HDAHAHPTSDIRLIDTGHGLHKLELHDHGHGDAHWRFRPERGKPWAADEVKLTTERPDGRVQTFAFAERG
GYIESVATIPMPFDFMVRLALGHGNHSHDFDVSFLKSTQGHDHLHEEMRGLELGTDGYQDAHELAHANDI
RKRFADRKVTTWQIVLFGLTGGLIPCPAAITVLLLCLQLKQFTLGFGLVLCFSIGLALTLVAVGAAAALS
VQHATKRLTWFSTFARRAPYFSSTLLIAVGLYVGWHGWTGIMALASNTPAG
>Bdi1 gi|357113980|XP_003558779.1 PREDICTED: uncharacterized protein LOC100843501 [Brachypodium distachyon]
MERLISRTVSPAQPRIHLPARSPFLPARRATGSRSAAPWTGLCAQPPRLGGPVAAAKTSPLRHDGVPAAP
PPVDERTEVTAAAGPPWKLLLQSLLPKASTAALFLFMTLITSTLHSSLPHPAYASVQPIIKSGGLLSTEL
LSSGWAGFFAGCLHTLSGPDHLVALAPLSIGRSRLESGLVGALWGCGHDAGQIIFGLLFLLLKDRLHIEI
LRIWGTRVVGLTLLMIGATGIREASEVQESGLVLEGVSEPLQQTPAAPRKKKVGFATFATGVVHGLQPDA
LLMVLPALALPSRFAGAAYLGMFLVGTVFSMGSYTAFVGSCSEALKDRVPKITEKLTWAASLVAVCMGLA
LLVGQFFGFTLY
>Dme1 gi|402572569|YP_006621912.1 ABC transporter permease [Desulfosporosinus meridiei DSM 13257]
MELMYTFPVVIGLGALHSLEPGHGKGVITAYLISSGAKVKEAVMIGLISALAHTLSIVLLAVSASTAVKV
FVPENLIHWLQLISGIVVIYIGLNIITQRIFEYREKKQKHLKTVSHNCSSHCNCHHGHSHSSMTTPSTPL
NLFLTGFFTGIVPCPSALAILLAAVSADKIPLGLGLVGAFSIGGAITMVAIALFVVRASHTMKKLEKWQV
VNRLALVSSCLIIFLGGAVIFQSINHMGVSAMF
>Orf11 gi|544918048|WP_021327524.1 hypothetical protein [candidate division ZIXI]
MEKSLILATGFILGLRHALDPDHITAVTQFISLQPNPRKGIGFGLRWGLGHAITVLAVGSLIILTNVKIS
LRFEKWAEILVGFTLIGLALWRLKLLYQMKRHTHLHQHDSEIHSHPHSHLDSSEHVHSHAPTLVGMLHGA
AGTLAVFVLIPLSFLSSKFLAYAYILTFGLGCMLSMGLYGLVMGHFYRKAQAVSLQKLFTYIVIITAFSG
LALGVFWIGRNL
>Toc1 gi|397635608|EJK71932.1 hypothetical protein THAOC_06584 [Thalassiosira oceanica]
MVKFASSVAILLLLAMDNSCHAFTPTNRRTSSISRIARVEQVALSHDIHRREEATQLHAKPFAASALPAA
SLATISALELTTGGVFSGSLHAIAGPDHLAALIPRCCGLKWYSAARVGAIWGLGHGFSATLLGMAGFLLK
KGVNLTGFGGFGLGMDWTKHAGSAMELAIGISLIIIGLLGVKEAREWSSPSGSPQSLSSAASPEALAVNP
NQPTKRVLLNGLLHGFSWDGAPSLAPAVAVSSWKGSLTFLLAYAFGTMATMTLATTVIGEGTCKAAGKLD
RPDLPRDLSVASSFLALIVGVVWCWLAVR
>Car2 gi|502130655|XP_004500725.1 PREDICTED: uncharacterized protein LOC101494595 [Cicer arietinum]
MDRLLSSSSPPSLKSLKPLPFFNRFHYANRFNLSPLKRTSSICCNIQNPSPLSSYSTPISASSKKPNNFI
SLSSSSSSSSSDRSVPQPNSLNQIATGSSQKPKTITARTVVILCALATILIQPAIVPAAFATFQTAATTG
GPAATAVGGKLIRTELLSSAWTGFFAGCLHTLSGPDHLAALAPLSIGRTRLESAAVGALWGCGHDAGQVI
FGLIFLILKDRLHIEIIRTWGTRVVGLTLLVIGAMGIKEASEVPAPCVALENGECDVGVYESLDNPTPRK
KKIGFATFATGIVHGLQPDALMMVLPALALPSRLAGGAFLIMFLVGTVVAMGGYTVFIGSCSQALKDRVP
RITEKLTWASSLIAIALGFAIIISQFFGYTLY
>Orf12 gi|497356691|WP_009670904.1 urease accessory protein [gamma proteobacterium IMCC1989]
MFELFSTVPSEAIPLLLLGVGLGLLHALDADHIMAVSIFNNSNPSVKRTLFFALFWALGHGGILIVGGLL
LFGLGISIPESLAFFAEVCVALLLIGLGIYFIWQLRYQYIRIEQHRHGDIVHTHLYTDKDHAENKASNID
GHIDKKIENPIEDHIANHKPVMVGVLHGLAGSAPALALIPAVGSGQLAIAISYLLLFSFGVIVSMLAFGL
GFTYLQSFFYQRYQTIFQWMRGALAFTAIVAGGMLLLRTV
>Vvi2 gi|225457887|XP_002270345.1 PREDICTED: urease accessory protein UreH [Vitis vinifera]
MERLIHSSSSLLSKPFLKPAHSPHRLSRNDALPFRLSFLKRPYFVQLGSAFCALENSSSSSSSSSFRRLK
FHAHCSKKGPSFSSSPDPDVSSTPGSHFLKRIVGAASNQQKVITAGAVLLVSALFVLLVHPIITSSAYAT
GFSAASAVNGKIVRTELLSSAWTGFFAGCLHTLSGPDHLAALAPLSIGRTRVESALVGALWGCGHDAGQL
IFGLLFLLLKDRLHIEILRTWGTRVVGFTLLVIGAMGIREASESPAPCVVLENGECDVSMYDSLEAPVVG
KKKIGFATFATGIVHGLQPDALMIILPALALPSRIAGAAFLGMFLIGTVVAMGSYTVFIGSCSQALKERV
PRVTEKLTWASSLVAIALGLAIIFSQFFGFSLY
>Vsp1 gi|521982582|WP_020493853.1 hypothetical protein [Verrucomicrobium sp. 3C]
MLVDPLLVAAVGAGIAAGIVHALTGLDHLAAIAPLTIERRTDAWRVGLSWGLGHSGGVWLLSLLVFWLWG
ALPTALLSYWGERLVGGVLVAIGLWCCLRALSRQIHVHRHCHDGVSHAHLHLHLHRSGAHSSSLHEAAED
HRHPHAPLWIGLLHGVAGSHHLLAALPVLALPSRVAAGGYLGGFGLGAILGMALFSWILGRVALLPAAGG
NRSFLAIRLATGSVAIGIGVFWLWTGGI
>Orf13 gi|550944548|WP_022692950.1 cobalt transporter [Sphingomonas-like bacterium B12]
MTSLSDLLQQGAAHAWLFIPSAILLGALHGLEPGHSKTMMAAFIVAVRGTVKQAILLGLAATISHTAIVW
IVALGGTYLFEGLSPASVEPYLQFSSGLLILAVALWMLWRTRREQMHGHDRDHRHDHDHHHDHDHHHHGE
SLDHVLDVTDGSYQDAHERQHAEDIRRRFAGREVTTGQIILFGLTGGLIPCPGAITVLLLCLQLKRVALG
SVLVLCFSIGLALTMVASGVIAALSVKYAERRFSGFGSLVRKAPYASGLVILCVGLYVALSGWHSLP
>Bsp5 gi|496690362|WP_009331905.1 urease accessory protein UreH [Bacillus sp. 2_A_57_CT2]
MLESGLLSILLLGFTLGIKHSTEPDHIIAVSTIASQTKRLVRSSLSGVFWGLGHTLMLLLFGVTVIALNQ
HIPGPLALSLELAVGIMLIYLGFTGFKDNKQQRPNTKHYHKKSFIIGGIHGLAGSAALVLLTTAQAQTEL
QAFLFILIFGAGTIIGMLLFTTVLGLPFLITSQAQKKIHSNLIRISSAASVLYGVYYIFEVGSDLFL
>Oan2 gi|498347642|WP_010661798.1 nickel transporter [Ochrobactrum anthropi]
MPSFAELLNEGSAHAWLFIPSAILLGALHGLEPGHSKTMMAAFIVAIRGTVTQAILLGLAATLSHTIVVW
GIALGGMYLWRGVDAETFEPYFQLASAAIIIGVALWMFWRTWQDQQAAKAAAGQSHGDHDHGHDHGHSHE
HHGHAHGEDIRRIDTGHGVIAVEVFEDGVPPRWRIRTERGHAWKAGDVTIVTERADGARQAFVFTDKGGY
LESVDEIPEPHEFMARVSLGHGNHTHDYDLSFVEGHGHDHIHEELRGLEVSGSEYQDAHELAHATDIRRK
FADRNVTTWQIIMFGLTGGLIPCPAAITVLLLCLQLKEFTLGFALVLCFSIGLAITLVTVGAAAALSVRH
ATKRWSWFGTAARKAPYFSSLLIIAVGLYVGYHGWTGLAAQAATSIPGS
>Cfl2 gi|494040262|WP_006982387.1 high-affinity nickel-transporter [Chthoniobacter flavus]
MTISFYSILVLGFFLGMRHATDADHVVAITNIVSQQRSIRSAAWTGVLWGIGHSLTVFVVGAAIACFGFV
VSKRIGLSLELSVGIMLIVLGWLNLHAAFRWPGKAGGEEQTDAAEAARLDRWLRFFSTGSPFRPLVIGIV
HGLAGSAAVALLVLPLMRDTFGAITYLLIFGAGTVAGMMIVTAAIAAPIRYAAEHSAHWHRVLGGLAGAT
SFGLGAFLVYQIGFVQKLFLANL
>Csa2 gi|449458620|XP_004147045.1 PREDICTED: uncharacterized protein LOC101219983 [Cucumis sativus]
MDRLLYSPSPTPLKPHLNRLPHLPRLPRIDPSKLHFPSSTRSEFAGVHSFSSRNENPILSSSSLPISSNT
LLSLNDSRDGSVPKPQFHQQIEDFPSGERKAKITKTFMALCVAILVLIQPVFAPSAFAYSAATTGGPSAA
TFGGRFFRSELLSSAWTGFFAGCLHTLSGPDHLAALAPLSIGRTRMESAAVGALWGCGHDAGQVIFGLIF
LLLKDRLHIEIIRTWGTRVVGITLLVIGALGIREATEVPTPCVALDNGEGDVSIYEALENPSEGKKKIGF
ATFATGIVHGLQPDALMMILPALALPSRVAGAAFLVMFLVGTVVAMGSYTVFIGSCTQALKERVPRITEK
LTWAASSIAIALGFAILISQYFGFSLY
>Cul1 gi|491751032|WP_005584164.1 putative Urease accessory protein UreH [Clostridium ultunense]
MFWMAMGIGILLGLRHALDADHVVAVSTMALEERNLLRGGWIGFCWGVGHALVLFLFGGALILSGIRLPE
VVGRWLEGGVGVMLILIALGSWRRMRRSKLHIHVHQHDGERYHTHFHVHDDSPRHLEKHHGWKGSHSFLI
GTVHGLAGTGAVMVLTIAAVSDPLQRIAYLASFGLGTILSMTLFSLSLTLITKLLNRQSFRFSHVLPMGA
AGLSAVIGVMIIVESMLG
>Ktu1 gi|295695074|YP_003588312.1 high-affinity nickel-transporter [Kyrpidia tusciae DSM 2912]
MTTSVAALGGLALALGFRHGIDWDHVAAITDLIAGGTHRLRGLFLAMLYALGHGAVVLLLGIPVIVADVH
VPGWPGRVMEPVVGATLIALGGWVLVMLFTGRHELAVRSRWMVLYEGVRRGWRRLWRKDSGGADPELGAG
GAFTVGVIHGAGAETPTQLMVFAAAMQAGGRTAATGVFFLFVAGMLVANLLISLLTMMGYGLAGRRMGWR
VVLAGCTSVYSVVVGIVFLIGQAVGLPSLAGP
>Ala1 gi|325189328|CCA23848.1 conserved hypothetical protein [Albugo laibachii Nc14]
MTHADHSHAALANASLFKVIGTGLLLGFLHVITGPDHLSALAAMTSTSSWRSFWLGIRWGCGHSTGLVIM
AIIIIVADRSIDFSRINGYVNYGIGVLMILLGLYSIYQSIQKRKPKSASSSLLKTDSVEGQGSCASSIYF
VTDNEASDSEVLSGNESTPNAKLSKEITDSYVMEETGNENVTVKDRLEHPLSQKLTALCVGICHGIAGPG
GALGVLPAVSLRNPITSSAYLGAFCIASILTMAFFAAIYGECTARITGKSVVLELVVNIVSAFFSVVIGV
LWIVLQALGILDQIFE
>Gma2 gi|374313102|YP_005059532.1 high-affinity nickel-transporter [Granulicella mallensis MP5ACTX8]
MTSPLQITLISCAILGFRHGFDYDHIAAISDITSVQTKTSTAMRLGLLYALGHATMIALLGSIVILFQLS
LPQRMDSWAERLVGVTLIILAVYVMGSLVWGNARAVPPSRAAIIIRCYRKLRRKIWPSGAASDSRTDDDV
NYTGPVAFGIGLIHGLGAETPSQLALFLLAANLGGIAKGAGGMAMFLAGLLIMNTLMTASATGLFHGAVP
HPRVMRLFVGLTAVYSFVVGCIFLLGSSGHLPQLS
>Cag1 gi|515521115|WP_016954369.1 hypothetical protein [Catenovulum agarivorans]
MLEAEFLNVVALGLFVGLVHALDADHVIAMSSFANTSTKISHILRYASKWGLGHGGMLLFLSALLVFIGL
KLPNWLVYCSELAVGLLLIYLGIRLLRTVAHRSFDLTKSRLAEHDHTPLFIGMLHGVAGSAPVLALLPSM
LQTQFLQHVGLFSLGCMLGMSSFGFMLALVQTRYIQSSVRLRSRFTYGMGFMSVGFGGYWLLGA
>Cag2 gi|515523251|WP_016956505.1 hypothetical protein [Catenovulum agarivorans]
MFGVEMLTAIAVGLFVGVLHAFDADHVIAMSSYANTSRKMSHILRYACKWGLGHGGVLLFLSTVLVLVGF
QLPSWFVHYSEMAVGLLLIYLGLRLLMLVVRQTKDLHRSRIVQHDHTPLFIGMLHGVAGSAPMLALLPNM
LKSQFLQHVAWFSLGCMLGMFSFGFMFAVVQTKYIQRNVNLAKGFTSVLATLSVGFGGYWLMSS
>Rle1 gi|516730325|WP_018070847.1 hypothetical protein [Rhizobium leguminosarum]
MPPFVLMTLLASGLLAGFVHVVSGPDHLAAIAPYAVDAKARAWRTGIRWGVGHSAGVVGVGLFALLLRDT
MSIDIVSAWGERFVGVMLCGIGIWGLRAAFADRAPTHSHGHCGHSHGHRHKHPAFAIGTVHGLAGSSHLL
GIVPALALPTNTEAAAYLLVFGLGTIAAMATFSTFIGLLAGRSGARSVKVQNALMASFSMLAIVVGGVWF
CQGI
>Mro1 gi|517218479|WP_018407297.1 cobalt transporter [Methylocystis rosea]
MSDLSEVFRAGAANAWIFAPSAVALGALHGLEPGHSKTMMAAFIVAVRGTVAQAVLLGLAATISHTAIVW
AVALTGLYLGAQLNVEANEPYLQIVSGVLIIAVALWMMWRSWRDIAAKGAVTASARESGLLPAGASAAHG
HPHDGAHVHGHVHEHVHVHDGGVPHSHQEEEFESELLDVDPTVYADAHEREHALDIERRFASRRVTTGQI
ILFGLTGGLIPCPASITVLLLCLQVGRIGLGALLVLCFSVGLALTLVLVGVAAALGMRHAASRWPGLEAL
AARAPYVSGAIVAAVGAYTIAVGAAALA
>Mtr1 gi|489706519|WP_003610656.1 cobalt transporter [Methylosinus trichosporium]
MSNIADLFRDGAANAWLFAPTAVALGALHGLEPGHSKTMMAAFIVAVRGTVAQAVLLGLAATLSHTAIVW
IIALGGVYFGSRWSTEANEPYLQIASGVLILAVAAWMAWRTWADRREVAAHSHHEHDHHHDHDHHHEHSH
DALLALDEETLGAHERAHAEEIERRFSNRRVTTGQILLFGLTGGLIPCPASITVLLLCLQLDRMILGAAL
VLAFSIGLALTMIAVGVAAAIGVRHASTRFSGFQQIAAKAPYFSGALVSLVGLYTIYSGFAALV
>Lsp1 gi|495589487|WP_008314066.1 ABC-type uncharacterized transport system, permease component [Leptolyngbya sp. PCC 6406]
MALCPILPPLLAHLEAVSQLTQLLGAQPRPGAIALGMAIAFGFGAVHALSPGHGKTLVGAYLVGSRGTPG
AALWLGITTTVTHMATVFALGVATLLASQYIVLDRVYPILGALSGVVICLVGLKLLAVRLRSDHHHSHGP
PDHHHDSDHHHHNHDHHHHDHNHHHPEDWRSLVAVGISGGLVPCPSALVLLLTAIALHQITYGLVLVGWF
SLGLASMLTALGLVAVYARQWLEETSIAAGLMKRLSVVSAIVTVCVGVGVATAAISG
>Nsp1 gi|119716355|YP_923320.1 high-affinity nickel-transporter [Nocardioides sp. JS614]
MSQSRRQLTLVAVVALALNVVGWGTLVLAVLPHAYQIGNAGVFGLGVGVTAFLLGARHAFDADHITIIDN
ATRKLVNDGKAARSTGLWFALGHSSVVFGLAAVIALGVTAVAGPVQDADSQLQHTLGVIGSSAAGFFLVA
VGLMNMNALTGILHARRHIKAGTFDEHRLEHHLHSRGILAKLFSRVIKKIDKPWHLYPAGLLMGLGFDTA
TQVALLVLAGGTAAYALPWYAVMVLPVLFTAGMVIGDSTDGIVMSRAYEWSSDDPKRRITYNAVITLLSV
LIALTIGTILLVQLVAEEFSISWLSGSTALNLDYVGFGIVAVFVIVWTVGLLTINARRSRTLMESDT
>Ppa3 gi|494654981|WP_007412925.1 high-affinity nickel-transporter [Pedosphaera parvula]
MMTLLSFLFLGFFLGMRHAMDADHVVAVTTIVSRERTIRNAAMIGIVWGIGHTLTLLLAGGMIIFLGVVV
PTRLGLSLEFSVALMLILLGFLNFKNFAASLTRSTGMDGMRPNEFKPGDVAQHEGFACDHLREAELQACE
NRVSGWRFLGLELKWGHLSSYQTLRPLIIGIVHGLAGSAAVALLVLPLIQKPFWAIAYLMIFGGGTIGGM
MLITAAMALPFSRTARRSPAFHRNLGLATGFLSIGFGLFLVYQIGFVEGLFTK
>Gka2 gi|56420497|YP_147815.1 urease accessory protein [Geobacillus kaustophilus HTA426]
MEAGVVSTLIAGLLLGIKHSFEPDHVIAVSTIASKSKSLFRSLLAGVCWGLGHSFVLFVVGLLAIILKFQ
IPPEIESGFEIVVGMMLVYLGVNSLFAMSRRSGHLSLDNTNNKVYVKSVAIGGVHGLAGSAALTILVLST
VDDFAVAALYILVFGAGTIIGMSSFTTALVIPIILGKMRLNIGKVMEFTTAVISLCFGGYYLYCHI
>Orf14 gi|517756138|WP_018926346.1 nickel transporter [Pseudomonas]
MPNFAELLQQGGSHAWLYFPSAILLGALHGLEPGHSKTMMAAFIVAIRGSVKQAVLLGLAATLSHTAVVW
LVAIGGMYLGQGLDAQTTEPYFQLASSALIIVIALWMLWRTWRGEQMFKFEQGDHHHGEHDHDHHDETHR
IDTGHGRVELSIFEQGMPPHWRLKVLTGHAWPASDVRLTTTRPDGSIQAFSFVEREGFLESTVDIPEPHE
FSARLSLGHAGHSHDYDLEYQEHDHGHAHSELEGLELSIDGYQDAHERAHANDIRKRFTNREVTTGQIVM
FGLTGGLIPCPAAITVLLLCLQVKEVALGGILVLCFSIGLAITLVAVGAAAAIGARQASNRWPWLGTVAR
RAPYLSSVLIIGVGLYVGIHGWVGLDA
>Rfr1 gi|490225223|WP_004123576.1 nickel/cobalt efflux system RcnA [Rhizobium freirei]
MTSFTDLIQQSATHAWLFIPTAILLGALHGLEPGHSKTMMAAFIIAIRGTISQAVMLGVAAAISHTAVVW
LVALGGQYLGRGMNAETTEPYFQLASAVIIVGIAAWMLWRTWREQQLETAHHHDHHHHDHGHHHDHDHDH
HHDDARRIDTGHGMMDLEVFENGVPPRFRVRFESGHGWAAKDVTIVTEREEGARQGFTFVDRGGYLESVE
EIPEPHEFKARISLGHGNHTHDYDVTYSEGAHNHHGLAVGDGEYMDAHERAHAQDIARRFKNQTVTNWQI
VMFGLTGGLIPCPAAITVLLLCLQLKQLSLGAVLVVCFSIGLAVTMVSAGVLASLSVRHVQKRWSGFSSF
ARRAPYASGMLMLLIALYMGYSGLEGLRSGPRPAEAATAASGVKSFSQ
>Npe1 gi|494073702|WP_007015759.1 high frequency lysogenization protein HflD [Novosphingobium pentaromativorans]
MQLSLIALGFLAGMGHALEPDHLAAVGAMATGRNSRRSMVLRGAAWGLGHTLTLLAICSAVILLGMALTG
RTAALLESAVGFMLILLGGDVLWRMRKARVHFHLHDHSDGERHFHAHSHLGERAPHDASRHEHSHPHKFP
LKALAVGLVHGAAGSAALLTLAVASVGDPLLAVIYVLLFGVGSIAGMAALSFVASWPLGYAERVALRLHR
ALNLSLAVLALGLGLHTIYANLPGVLGAA
>Mst1 gi|519020982|WP_020176857.1 hypothetical protein [Methyloferula stellata]
MVSPLVFGFVLGLQHAFEPDHLAAISSLIADKTGVRRLTGHGVVWGLGHLLTLTFVGGLLLFGKMQLDAK
VTGTLTLAAGAMLIALGLNVFYRLLRDRIHFHAHDHAEEDRRHFHAHSHRTEALPHRQSPHDHDHRSLLR
PLAVGVMHGLAGSGAMAVLAATTAGTTATGMIFLLLFGFGSIIGMGTMSVFLAVPLTLTAGTLTFANRCL
QAGAGVFSLLIGATVIAGSLERVLG
>Bel2 gi|515297931|WP_016843376.1 hypothetical protein [Bradyrhizobium elkanii]
MFGILSLGFLLGMQHALEPDHIAAVSSIAARRTHVGDIVKHGLTWGLGHTLTLFIFAGAAILLGRAIPET
VSQPIETAVGIMLVGLGAHVWWRLWRDRVHFHTHSHGDGTTHFHAHSHAGEAVAATSTVAVTSTVARAST
VALASTVPHVRAAHSHAHGFRWRTLLVGLMHGMAGSAALLVLTVSQAPSPVIGLGYVALFGIGSMIGMGV
LSSVIAVPLAASARWLTWANHGLQTAVGAVTIAIGVHSIVENAFT
>Bsp6 gi|517206899|WP_018395717.1 hypothetical protein [Bacillus sp. 37MA]
MDVTLFSILSLGFILGIKHAIEPDHIIAVSTIASRSKKISQSALAGVFWGIGHTATLFLIGLTLILMKNS
FPDKVSMSLEFLVGVMLVYLGTVNVLAANKNQRHIHRNHSQYGDKHYFIKSSLIGLVHGLAGSAAMVLLT
MSTVNSVWQGAAYILIFGAGTVAGMLLFTTLIGIPFVFSSSKKEMNSLFTMISGVISVLFGLYYMYNLAI
KDGLLSLLFR
>Pma4 gi|488896009|WP_002807120.1 conserved hypothetical protein [Prochlorococcus marinus]
MQAVILTGVLAGFVHVISGADHLIAMAPSAINSPKKALRNSFSWGLGHSSGVLLLAFLAIFIKDFTPLNK
FSNIAEFLVGISLLIVGLIAIKNSFQLSMHSHSHKHVNGFAHRHYHFHTKEQKNNNKHSHALTGLGLLHG
IAGGSHFLAVLPALALPVISACFYLISYLIGSLISMNLFTCLISLTTLNVGQKFIKRLICVTGGLSFSMG
LFWIQRSAFVFLN
>Fsp1 gi|493585341|WP_006538330.1 high frequency lysogenization protein HflD [Frankia sp. EUN1f]
MTRTEAPTRTWIPPRPHPRSWARTWTWTWPRRAAALATAVVALVLAGGGAASAHPLGNFTVNSASVLRVG
VETVHIDVIVDFAEIPTAQLRPDVDALGPARWQEAECARTSRQTRLVLDSRVSPLVGTGGSVTFPPGSGG
LATMRLVCRYSAQTGGPVSAVQYRLATYTDRIGWRETVAVGDGTTLLASDVPDRSPTDLLTRYPDDPLRG
PSDVTSATLTVRPGGPAATDPLTGPAAGAGTPGTGTSGTGAAEQARRARGGDGLTGWVDGLVRRDSLTVG
VGLLALLAAFVLGTAHAFAPGHGKTVMAARIVGGSVTGRQLAATATAVTLTHTCGVLILAIVLSASSGFA
PERIYPWLGVASGLLIAGIGASLLRSRLAGASGLLSPSVAGLDHQALVPDHTHHRHSHSDANAHAHAHPH
GHGHGHGGRWHAHPHPAADGSQLRSLLAAGFAGGMVPTPSAIVVLLGAVALGRAWFGLLLVLAYGAGMAL
TLIGAGFLLDRTLVPLLHRVRAAAPGLTAGLYWAPVASAALIVVVGATVALRAGVQVIS
>Psp8 gi|91788356|YP_549308.1 high-affinity nickel-transporter [Polaromonas sp. JS666]
MTDFSTLIQQGSASAWLFIPSAILLGALHGLEPGHSKTMMAAFIVAIRGTVGQAVLLGLSATISHTAVVW
VVAMLGLYFGQKWSAEATEPYLQLASAVLIIGVALWMMGRTWREERQRRQEHQHPHGHHDEVRHIDTGHG
VVRLEIFEEGVPPRFRLRAGAAGSHRWAASQVKVQTKRQDGKVQVFSFTDKVGFLESRQEIPEPHEFAAQ
LQLGHGDHTHNYDVQYTEADHGHKHEGVGLDVASPGFQDAHERAHADQIRSRFASQQVTTGQIIVFGLTG
GLIPCPAAITVLLLCLQLKEVTLGAALVLCFSIGLALTLVLSGAVAAIGARHAAKKWSGFGEIARRAPYV
SGGLILLVGLYVGYHGYIGLAGG
>Dbe1 gi|518788371|WP_019945660.1 hypothetical protein [Dyadobacter beijingensis]
MIQYLLIDSLLLGVQHSFEPDHMAAVSVLATEDKNGANQQNTVLRDPALRWKLIWRSSHWALGHSFTLIL
FATLVLLLKSTLSLQIADQVEMLVGPLMIWLGILAIRRNFKKAAAAEFQGERTVSRSFWVGMVHGLAGTG
GACAVALTLAARDAMTAVWIIILQSIGIILSMSAYGYFFAFSIGRFAGKRERFLMVVNYLVGAFSIVIGA
VTLYESFQF
>Gst1 gi|47076762|BAD18306.1 urease accessory protein [Geobacillus stearothermophilus]
MGTIWPMLLFGLLLGMKHATEPDHVIAVSTIASRTKKLSLSSLAGMFWGIGHTLTLLVVGMAMIAFERQI
PEQIASYLEMGVGIMIVILGIASFRSTMRLDHHHQGDIHHLHVKSTLIGIVHGLAGSAGMVLLTMTTVKG
TWMALAFILIFGLGTVIGMMLFTTFLGIPFVWMKAKQQVMNQWIVKTVSLISIAYGVYYMYHIAAEI
>Npu1 gi|186686948|YP_001870141.1 high-affinity nickel-transporter [Nostoc punctiforme PCC 73102]
MKKLLHYLAWNTAIIAICLFWMPKADAHPLGNFTINHYAGVQVATDGVGIDYVLDMAEIPAFQEINHLDT
NRDRKAEPVETVQYPAQKCQQVNSHLELLIDKQPLALSLIKSTVEFPPGVGGLSTLRLSCNFQGARALVN
ANQLTFEDKFYPQRLGWREITVAANGVPIQGDFTSSSITNRLRDYPNELLSSPLDQRRISFNLNLSLTSS
EQAPPLLVKSSSRLDNALTGRSNDVFTSLITQENHNFFTILIALAIAFLWGGLHALSPGHGKTIVGAYLV
GSRSKPQHALFLGLTVTVTHTASIFVLGLVTLGTSQFVLTEQLYPWLSVISGLVVIGIGLNLFISRVQGH
SHDHEHENHVHTHQHSHHHHHHEHLPPHSDLISMKWSSLLALGISGGLLPCPSALVVLLSAIAMGRIGFG
LALVSAFSLGLAAVLTGIGLILVYAKDRFEHLPFQIPRIKMLPVASALCITLIGLGITTQAFLGQPWN
>Gxi1 gi|495760923|WP_008485502.1 cobalt transporter [Gallaecimonas xiamenensis]
METFSTLLAQGNAWLFIPSAILLGALHGLEPGHSKTLMAAFIVAIRGTLGQAVLLGLAATLSHTLVVWAV
AMTGLYLGGNWNAEQTEPYFQLASGAIIVLVALWMAWRTWRDQHHHHHHHHDHDHDHDHDHDHDHSHSHQ
QGGLELALAQGEYQDAHERAHALDIQRRFANREVTTGQIALFGLTGGLIPCPASITVLLLCLQLKKVALG
ATLVLSFSVGLALTLVASGVLAALGVRHASKRFAGFGDFARKAPYFSSLLIALVGLYLALLGWQALP
>Psp9 gi|498506113|WP_010806780.1 hypothetical protein [Pandoraea sp. SD6-2]
MTEFSTLLQQGNAWLFVPSAILLGALHGLEPGHSKTMMAAFIVAIRGTVGQAVLLGLSATASHTAVVWLV
AFAGLYFGRNWDADASEPYFQLASGVLILAVAGWMLWRTWRDNARAHAHDHDHDHDHDHDHNHGHDHSHD
HSHDHGHDHGHDHGHAHASHSHSHGVDLSSDDYQDAHERAHARDIQKRFTGREVTTGQIVMFGLTGGLVP
CPASITVLLLCLQLKRFALGAGLVLCFSIGLAMTMVASGALAALSVRHVSRRWSGFGDFARKAPYFSGGL
IILVGLYVGYQGAAHLFFKG
>Aba3 gi|551216802|WP_022844744.1 hypothetical protein [Acidobacteriaceae bacterium TAA166]
MSSALELALLSCALLGLRHGFDYDHLAAITDITSVQRTWREGMRLGLLYALGHALTVAVLGAAVIFLHLG
LPSHLDAIGERLVGATLIVLAIYVLFTFFRRKPGDGHRHAVPASRIALLISGARYTEWKLRSFANPALPR
PEPFRFQYDRGSVFLVGVIHGLGAETPSQLLLFLLAANLGGTSRGFLGLLCFIAGLLVMNTIMTASASGV
FATSKHRPRLQMFVTSLTAAYSLIIGTIFLFGISDKLPPLVR
>Bco1 gi|518551910|WP_019722117.1 urease accessory protein UreH [Bacillus coagulans]
MDVSFISVLALGFVLGIKHAIEPDHIIAVSTIASRSKKLSQSSLAGVFWGIGHTATLFIVGICLLIIKGE
IPEKWAMSLEFLVGIMLVYLGITTLSAFKRVRINHHYHEPGHKRNYSYIKSVCIGFVHGLAGSGAMVLLT
MSTVKSVVESAIYILIFGIGTIFGMLFFTTILGIPFIISAKKVEVNKTLTQITGAISTVFGIYYMYNLGI
GEGLFKMWLQSL
>Sau2 gi|488686986|WP_002611204.1 hypothetical protein [Stigmatella aurantiaca]
MPSFGPVRVDFLAGRVRSRLEPNQLRLALHERLLHLLAPCLSGHAQLLGQGLTDGTLGIHRVRSRPGCAR
RRQGPGRQGAPERADRRKPPLGLCPALRVLRHGLEGGNHRIVGRVPGRHPSLDEIRVLRLGLLELLRPLV
TACPQEQSQQKNRDKRERMETGRHEALLCWPCGPGGTRVAHVPPVLFAFLVGLGQGLLHAVGPDHCAAMA
TLGTLGGGRRRAAVMTAVRFACGHAAMLGGVAAFCLLAGVGLSEAFERWAEVFGGVVLVALAVTALLFPN
SLNHGHPHLPGHTHEPHMHKHVSTAAGAFMAVSGVRSLLLALPPLLMGGSMSLAAWTYLPGFALGILIGM
GAVGLLFAEGISRLGAGLVSWLQRAVAVGSGALGLFWIGSRL
>Hhy1 gi|332666282|YP_004449070.1 high-affinity nickel-transporter [Haliscomenobacter hydrossis DSM 1100]
MVTLPLFFAAVVGFGHAFEVDHLLAVSNIVTRRKTLWEALKDGVYWGLGHTSTILIIGVLMILAKLSISE
QTFHFFEAGVGLMLMILGVHRIWKTWQHEKWHADQHHHLQAHDHRLAYGVGLVHGLAGSGALILLVMTEI
KEALPAVLYLLVFGFGSIAGMLLASGVFSLPFSQKLAGAGAWRWRFTLLSSLLCMIVGGKVIWENLMGS
>Gau3 gi|226225826|YP_002759932.1 high-affinity nickel-transporter protein [Gemmatimonas aurantiaca T-27]
MISLLLSAIGVGFLVGFRHAFEPDHLAAVTTLATHDGGLRRAARLGVSWGVGHTLSVGLVALVLIALGVQ
VPDRFYATAELGVALMLLVLGVGSIVAESRRHRSSQGRPHRLAHDQMAHHHHVAVGSGFKAQLRALGFGV
LHGLAGSGAVIVLIIAAAPSARDRTFYLLAFGVGTVAGMSLVSALSGATTSVVGRRHATAVHYLRLGAAM
LSVVVGLMLGGGVIREW
>Cag3 gi|515524576|WP_016957830.1 hypothetical protein [Catenovulum agarivorans]
MESILIILFAGMLGMLHAFDADHVMAVSNLMCKESENKSKDWSNTIGQTLKWGIGHGGILSIIGIVFIWF
GLGMEEAWVQSAEMFAGVLLCVLGIATLFSLRQKSLTLHTHSHKGLTHTHWVSKSKLNSHVNHTPVLVGM
VHGMAGSASIVAMLPSLMQTSLAFASIYLIVFSLGCLIGMLGFGFFWNKFFNKLVFKYQLLQKIVRGMFG
SASCLLGVYWIHMSQI
>Ami1 gi|383779915|YP_005464481.1 putative high-affinity nickel transporter [Actinoplanes missouriensis 431]
MITKIGAIGLALLAALPATPAEAHSLDEVIQQVYLTPAATTLDVQIDIVAGALVAPGFARSLDTDRDRRL
SASETSAHDVRVKSALALATGGASADFTLTGSDYPEYDLLAAGGGVITVRATAPLPASTGAFAVTDGYVA
EQKTRIQMSVLVAKGAGRAAGSIRRGHEGRAIAVGLTAAAAPPVARSDTPPREGTGGAMLDALREPVASP
WALALLIGVCALLGALHALTPGHGKAMLAAYLVGSRGTPRQAVALGATVTVTHTGSVLLLGAAVLAAGHY
VMPDLLVPGLKVVTGVVVLALGVRVLRRRVRGEGRGHAHGHSHEHAHGHDDVHGDLHGHVHEEFHGHVHE
EFHGHVREEFHGQVQGEHDHVLADEEQRLHDGETAPSHGTLSPYLVKERERTARVSTASRREIAAMGAAG
GLIPCPEALGVLILAVGLHRTALGLAMIVAFSAGLGAVLVGLGLILVTARDRFTDVRPGPLLRRLPVVSA
AVVVVLGVVMTVSGVADAIRF
>Sly1 gi|460397801|XP_004244455.1 PREDICTED: uncharacterized protein LOC101255314 [Solanum lycopersicum]
MEKLIYSTTQCPSKLHHQNRSHPLLPTRIRHVDFKLPSLLRLESRRVNSLSIKCSHDSSSSFSGTQNGYE
ENPFVFPGSAYGSGSKTHFLKLIGERISQQNKALSASTIVLLSAVFVMLIHPVIVSPAFASFQAAAKAGG
PAAAALTSRFVRNELLSSAWTGFFAGCLHTLSGPDHLAALAPLSIGRTRMESAAVGALWGCGHDAGQLIF
GLLFLLLKDRLHIEVIRTWGTRVVGFTLLVIGAMGIKEASEVNSQFVPLENGDSDVSVYEDINTPVIGKK
KKKVGFATFATGIVHGLQPDALLIILPALALPSRLAGAAFLGMFLVGTVMAMGSYTVFIGSCSQALKDRV
PRITEKLTWASSLIAIGLGLAIIISQFFGFSLY
>Rsp2 gi|322832820|YP_004212847.1 high-affinity nickel-transporter [Rahnella sp. Y9602]
MNDFSTLLQQGNAWIFIPSAILLGILHGLEPGHSKTMMAAFIIAIKGTVRQAILLGLAATVSHTAIVWII
AFGGMYLSNRFTAEAVEPWLQLVSAVIILGTAAWMFWRTFRGEQLWKKEHAHGHHADHDHHHGHSRTHAN
VQRHVQPRGLNNLRGMKRISLSPQEYQDAHELAHASDIERRFASTEVTNGQILFFGLTGGLIPCPAAITV
LLICIQLKQLALGATMVVCFSIGLALTLVTVGVAAAVSVRQAAKRWSGLNTLARRAPYFSSVLIALVGIY
MGIHGVMGLTS
>Kox1 gi|556477790|WP_023329377.1 nickel/cobalt exporter [Klebsiella oxytoca]
MNDFTSLLQQGNAWLFIPSAILLGALHGLEPGHSKTMMAAFIVAVRGTLKQAVLLGLAATVSHTAVVWLV
AMAGLWFGRGWDAQTSEPWFQLISGILIVLIACWMLRRTWLESRTHQRDRDHNHNHDHDHHHAHHHPHQH
HPHAHPLVATAEWQDAHQRAHAEEINRRFNGQRVTTGQIVLFGLTGGLIPCPASITVLLICLQLKKVSLG
ATLVLSFSVGLALTLVASGAIAALSLKHVANRWPGLNDLSRKAPWISGALIIVVGCYMLLHGWRNL
>Sly2 gi|460370411|XP_004231046.1 PREDICTED: urease accessory protein UreH-like [Solanum lycopersicum]
MERLIYTNSPPSKLHLKTFPRLPKLHFSSLLHVEPRRPNSLSCKCIHQFSSSGSIASSRFGDGHAGNSSE
SKHLQDGSGSKPHLLNWVAEILSQQRKVVSTSTVVLLSAMLVMLLHPVIVSPAFASFQTAAKTGGPAAAA
VGTQLVRNELLTSAWAGFFAGCLHTLSGPDHLAALAPLSIGRTPMESAAVGALWGCGHDAGQLIFGLLFL
LLKDRLHIEVIRTWGTRVVGFTLLVIGAMGIKEASEVATPCVALENGDCDVSVYEGIDTPVIGKKKKIGF
ATFATGIVHGLQPDALMMILPALALPSRVAGAAFLGMFLVGTVIAMGSYTVFIGSCSQALKDRVPRITEK
LTWASSLIAIGLGIAIIVSQFFGFSLY
>Pae2 gi|489199274|WP_003108528.1 nickel transporter [Pseudomonas aeruginosa]
MLTFAELLQQGGSQAWLYVPTAILLGALHGLEPGHSKTMMAAFIVAIHGTVRQAVLLGLAATASHTAVVW
LVAIGGMYLGQHLDAQTTEPYFQLASAVLIVVIALWMLWRTWRGEQMWRFEQDDDHHLHHPHDHHHYESR
RIDTGHGRVELSICEDGVPPRWRLNVLSGHAWRAAEVWLQTTRTDGRMRRFAFVERDGYLESVDEIPEPH
AFNVRLSLGHGGHTHDYDLDFREPGHAHAHSELEGLELSLEGYQDAHERAHANDIRRRFASRNVSTGQVI
LFGLTGGLIPCPAAITVLLLCLQVKEVTLGAVLVLGFSVGLALTLVAVGVAAAVGTRHASNRWPSLGVVA
RRAPYLSGLLIIAVGIYVGLHGWAGLSA
>Cko1 gi|522012631|WP_020523902.1 hypothetical protein [Catelliglobosispora koreensis]
MITTILLSAAIAAHPLTPFSADQLVEVTLHQERVDVSVVIEVGSVAAKQFTPDCEALASQLDGRAGSEAL
RWTVQSGQLDKLGAAGSETSRLMCKLSAPAALATPTSISITNRYLTDRVGANQIVVVGAGVSLPEDLPPY
ERSAEVTVQPGGETASPATAAKPERSWLQRGEEWLANALGDPTPLVLLLAVLMALLLGAAHAALPGHGKT
VMALYMAGRQGRRRDAVIVGGTVTLTHTAGVLILGIATTAFAGLAAESVLKWLGVASGILITAVGLGILI
NGLRHRRGLGHSHGHSHHHGLGHSHHGKTLGHSHDDNHDLSHGDGHGHGLVDGDGHGGGKRSRHGKAHSH
GHHDDSVVHGGKGHHHGHDHHGHSHGHGRKNLAVLGIAGGLVPSPTALVVLLGAAALGRLWLGIVLIIAY
GLGMAAMLTAAGLLLLRIRDKWAWLGRLVVPAEATGSVIIVLGFGLAARAVLAF
>Mpa1 gi|495785857|WP_008510436.1 high-affinity nickel-transporter [Mucilaginibacter paludis]
MNKLNTLNSTLRLSHITNIVFKQNNMLFTFPLLLTIYAGFTHAFEADHLLAVSNIVSRRNRIWLSMKDGA
FWGLGHSSTIFLIGILMILFKVGISEHSFHYFEAAVGAMLIILAIYRLIQFGRGKNILLHQHQHAHNYAP
RAYQKSPVYLATQYTLKPLPYYAQPIHTHHHTHKLAYGVGLVHGLAGSGALVVLVMAQIKSPVHGLFYLL
VFSVGCIGGMLVAAGLFSVPFSKKLIQAPTLQSLLIVATSILCLVYGGKVIYDNLMLL
>Nha1 gi|92118159|YP_577888.1 high-affinity nickel-transporter [Nitrobacter hamburgensis X14]
MTDLAQLLQQSSTHAWLFAPSAILLGALHGLEPGHSKTMMAAFIIAIRGSVPQAVLLGLSAAASHTAIVW
VVALAGLHFGQQWSGGHSEAYLQVASAVIILGIAAWMVWRTRREQNLEHDHDHDHAHAHAQQVELDGNLL
SLEIFEDGVPPRWRIRSENAAVPAVAEVAVTTIRSDGSRQSFRFVGERDYLESVDEIPEPHAFKAHVMVG
GNTAELVFEEHDHAHMDLGEEDDAHARAHAADIRKRFAGRTVTTAQIVLFGLTGGLIPCPAAITVLLLCI
QLKQFSLGFALVLCFGIGLAATMVSAGVVAALGIRHVERHWSGFTRFAHRAPYVSAALIVCVGFYTGWIG
WHEIVS
>Ngr1 gi|491147049|WP_005005448.1 membrane hypothetical protein [Nitrospina gracilis]
MEYGFLLAGGFLLGCLHALDADHVATVSSLLLDRRSLKQTVLLALRWALGHSLTLLMLAGLITPLREVFA
QVNLGVMERVVGLSMIYLAVWLALREVRHKRDAHVDAGGVPQRSGWVLFGMGVLHGTAGWAGVLILVPVA
LFQFPAGVIGYIALFCLGMIVTMSVYAAMVNRVTAFEHVARHLGKIRYATAAVTLAIGTRLVMAM
>Kve1 gi|94967952|YP_590000.1 high-affinity nickel-transporter [Candidatus Koribacter versatilis Ellin345]
MIGLISIIAIGFFLGMRHATDPDHVIAVTTIVTQQRSAKRAAMIGIFWGVGHTLTIFLVGCAIILFNLVI
PARLGLAMEFSVSLMLILLGGWNLASFKQAIPGSAGADREHDHSHDHPHSHETLDKLDRKLGQRSFYQLV
RPLMVGIVHGLAGSAAVALLILATIRNANCAIVYLLVFGVGTIAGMMVITMSIASALRFVGDRFQVFGRR
LALVSGIISVAFGLVLAYQICVVQGLFGSAPHWTPH
>Bsp7 gi|494868248|WP_007594345.1 ABC-type uncharacterized transport system, permease component [Bradyrhizobium sp. WSM1253]
MFGILGLGFLLGMQHALEADHIAAVSSIAARRTNIGDIVRHGLTWGLGHTLALFVFAGVAILLGRAIPES
LAQPLETAVGVMLIGLGINVLWKLWRDRVHFHRHGHFDGTKHTHVHSHRNERTIDQQNSHTHAHGFRWRS
LLVGLVHGIAGSAALLVLAVSQISNPVYGMLYVGLFGVGSMFGMGCLSMIIAVPLAISARWLTWTNRAIQ
GVVGAVTIGLGALTVYTTAIAYSFATS
>Pma5 gi|33240819|NP_875761.1 hydrogenase accessory protein [Prochlorococcus marinus subsp. marinus str. CCMP1375]
MLISILTGFAAGAVHVVGGADHLIAMAPSAFRKPKLALRNGLAWGLGHSTGVLILSAVAILVKDFAQIER
MSSFAELSVGVFLLVVGFLTIRTSLGLNIHTHDHHHGSGNKHKHFHLHFRGSRKHSRHSHASTSLGLLHG
LAGASHLLAVIPALALPPFGASLYLFFYLLGSIVAMGAVVSAMSLATLRAGKNNLPIIFRFTGLLSILTG
FFWIHKTSSYIF
>Msp5 gi|170741668|YP_001770323.1 high-affinity nickel-transporter [Methylobacterium sp. 4-46]
MTSLPDLLQQGTAHAWLFVPSAILLGALHGLEPGHSKTMMAAFIIAVRGTVAQAVLLGLAATLSHTALVW
VIALAGQSFGQQWGETSEPYFQLVSALLIVALALWMAWRTWREQHHDHPHHHGEARAVATRDGLLALEVF
EDGVPPRWRLRAERGPLPDPGRVRLEILRPDGTRQAFAFVRAGAVLESREEIPEPHAFTARLHLDGPAGA
ETHEAAFEEPAHPHAHMNLGEEDDAHARAHAQDIRRRFAGRRVTTGQIVLFGLTGGLIPCPAAITVLLLC
IQLKQFSLGFALVVCFSLGLAATMVSAGVLAALSVTHVASRWSGFGRLARRAPYASAALIVLVGLYTGWL
GWQGIRHGPAAHAAQAVAARRA
>Tdi1 gi|521061962|WP_020393913.1 hypothetical protein [Thiothrix disciformis]
MMDFAALLQQGGTSAWLFVPSAIFLGALHGLEPGHSKTMMAAFIVAVRGTIGQAVLLGLAAALSHTAVVW
VIALGGMYLGQQWGAESSEPYLQLASALIIIAIGAWMLWRTYQDQRACFHHHGHHTDDHDHDHDHDHDHD
HDYDHKDFAHLSGQAYQDAHERAHAQDIQKRFANRTVTTWQIALFGLTGGLIPCPASITVLLLCLQLKQF
VLGAALVLCFSIGLALTLVTVGAVAAWSVNHASKKWSGFSEFARKAPYISGVLIILVGLYVGYSGYHHLQ
DAASQPALTQAG
>Csp2 gi|167648182|YP_001685845.1 high-affinity nickel-transporter [Caulobacter sp. K31]
MTSLADLFAQGAAHAWLFIPSALLLGALHGLEPGHSKTMMAAFIVAVRGTVLQAVLLGLSATLSHTAIVW
AIGLAGLYFGRNLDLQTAEPWFQLASALIIIAVASWMIWRTWREQQATEHEHDHGHHRHNHDETRVIDSG
HGVVELSIFEEGQAPTFRLAARSGHLPRASEVTVTTTRDDGASQVFRFVAREGLTKGGFLESTTDIPEPH
AFAARLTISHGHHSHDFDVDYSEDGHHHGHDGLDVSSPGFQDAHERAHANDIKRRFAGQQVTTGQIILFG
LTGGLIPCPAAITVLLLCLQLKQVALGATLVLCFSTGLAVTMVSVGVAAAIGVRHAEKRFAGAFATFARR
APYASGALIIIVGSILAFQAVRGILG
>Dsa2 gi|242280157|YP_002992286.1 high-affinity nickel-transporter [Desulfovibrio salexigens DSM 2638]
MRKLFIIFIVLIYCLSGVVAQAHPLGEVVQETTVMNEGTRLLIVYDTSIGPSITATLIPDADHDGKVSGA
EERKLSRDINYLLLPNLEIYLDEKPVVPELYYDSVSAAPGGYNNGLRSNLVYAIPLPDEDFGKHYLKFSD
NNFQTGELKWLKWKVQADPQFSVVRTSPDSRELNYQFFAKKVEGQGASFPVPAPTADGSGLKPSPQEDSS
QAALKDYLAQENLGPGTILFALGLAFFLGMGHALSPGHGKAMVAAYLIGRSGRIRDAFTLGTIVTITHVA
SVIVLGIAALLLSRYFLPGDLYPWLGAFSGALVFGVGYMMLARRAVHSHGHSHDHHHGHSHDHSHEHGNE
SEPVSWWSMLSLGIAGGMVPCPTALVVLLASVAFGRIVFGLMLILAFSLGLAAVLIIIGILTVRASKLTE
RFSGSRRWIENLPVLSAGLVMLAGIAIALNALNAGGILRFNF
>Cfu2 gi|528770661|WP_020917758.1 hypothetical protein [Cystobacter fuscus]
MVAALVGLGSGALHAVSGPDHLLSLAPLSLGMRRKAWRVGLLWGLGHALGTLVCAAAVLALASMLELELV
SSWGDRLAGGALFVMGVVGLRRWRALRAAPKEATPASKGKVSSWEVLSIGLLHGVSGAAAVLLLLPAALA
NSAVWKALYLGGFALGSTLAMAALTAALAAGSRALPRPDALLRHVPAVASVGSLCLGSWWVMA
>Hau1 gi|159900671|YP_001546918.1 high-affinity nickel-transporter [Herpetosiphon aurantiacus DSM 785]
MKRCLCACWLLLLFASQPQTAQAHSLDQLFQDMRVQIQPTQIVLTVHLIAGPLITPRLWEHLDTDRSQTL
DQIEIERWCAEFNRNLELAFDHQALSLTLYEVSEFPTTKADFIGSNATNLTWTVQAALGPIATGEHLLSL
KSNNYHDISVVDWSKTRGRAGIVAQDASTMDLHSAQFPIKWPSNFRSDGAIALPTAEPSAPQQPSSSLVA
RLQTGDSSFGLIAATLGLAFGFGAVHALQPGHGKTLVAAYLVGSRGTIQQATLLGAIVTLTHTASVFALG
GLMLLFSAWATPERFIPILTFVSGVLVAGLGLRMLWERLQALRSGNQGHSHGGLFHSHGDGGAGHSHVSN
RKLLGLGISGGLVPCPEALVIMIVAATLGRIGLGLAMIVAFSAGLAAVLIGIGIVLVTLGSRLIKTSQPD
ARWLRWLPIASAGVVTILGIGLMLQTI
>Pma6 gi|72383586|YP_292941.1 hydrogenase accessory protein or high-affinity nickel-transport protein homolog, membrane protein [Prochlorococcus marinus str. NATL2A]
MLISVLTGFSAGAVHVVSGADHIVAMAPSSVRKPRVALINGLAWGIGHSAGVLILSILGILAKDLINIEL
MSSYAEFLVGISLLIVGGVAIRTSLKVNIHMHQHMHGEEATHKHFHFHSLGNKLHRSHTHAATGLGVLHG
FAGASHLVAVIPALALPLFGALAYLFAYLLGSIFAMGCVVLGISFATSKVNKMFYPFLMRSIGALSIVTG
IFWLQKTSILTF
>Fdo1 gi|522015284|WP_020526555.1 hypothetical protein [Flexithrix dorotheae]
MFFQLFGLLTTGFFLGIQHSFDADHVAAVSTIATKNKNLRKSAMVGAYWGFGHSLSLLAIGVLVLVFKIT
LPDIISQYFDVAVGVLLVYLGLAMLRSYYLKKDQSVMPGEANPRHQHIHKSFFIGILHGLAGSAAVMLLV
LSSIDSMMDGLLFLLCFGVGTILGMMVSGTIIGYSFLLTQRYKRFGNAYLIIIALISIGIGVHVIRENWVF
>Nra2 gi|551359378|WP_022978727.1 cobalt transporter [Nevskia ramosa]
MTSFSELLQQGSSNLWLFIPSALLLGALHGLEPGHSKTMMAAFIIAIRGTVMQAVLLGVSAAASHTLVVW
VVALVGLHYGAQIDGERTEAWFQLASGALIVTIAVWMLLRMHGQQQEAAKVHGHHHHGDDHGHGHHHDHA
DDHSDDHEDAHARAHAADIEQRFGDRRPSTSQIVAFGLTGGLVPCPASITVLLLCLQLKKYSLGLTLVLG
FSIGLALVMVLSGVLAALSLRAASNRWGGFSGFGVWARRAPYLSSALIIVIGLISIQLGWDGLQTS
>Tsp1 gi|518397766|WP_019567973.1 nickel transporter [Thioalkalivibrio sp. ALMg13-2]
MRTDQDLFRRPSLNLLLLLLALLFGGSGLVQAETGHPLGAPTGAPAERDAPASGNQAPTPLVEPPSHLER
LTGWMLQTQRQLHRSLTEGLHALRDGPTTQTAGALILVSLLYGIFHAAGPGHGKAVISAYLLTQPQNLRR
GILLSTASALAQGVTAIALVGVLIGLFGWLARDTLGQVRTLEIASFALVAVLGLWLMVRALRHAWRLHRA
HRAQAHDHDHNHAHEHDAHCGCGTPHHVDPNQRGTWWGTVLAVGIRPCSGAVLIMAVSTALGLAWAGVAA
VLAMSLGTAATVSVLATLAVSARDWTRRWLGPTRMGRLTYIGPSLGLAGGGVIALIGLSLVLGAIAYQPV
AHPLGIR
>Smo2 gi|302761022|XP_002963933.1 hypothetical protein SELMODRAFT_81743 [Selaginella moellendorffii]
LVSAWAGLIAGGLHTLTGPDHLAALAPLCIGRRSKLESAAVGAVWGCGHDAGQVLFGFFFLLLKDRLKIE
VLRTWGARVVGLTLIAIGAVGIKEAQESPAVEEEAAVTKKKSLGFTFATGIVYGLQPDALLMILPALAMP
SGLAGVSFLAMFLVGTVAAMSSYTVFLGSCSQALHEKIPWITRKLSWASSIVAIAFGFAVLAGEIFGLSFY
>Fco1 gi|365959553|YP_004941120.1 hypothetical protein FCOL_02400 [Flavobacterium columnare ATCC 49512]
MIGYLFTDSLLLGIQHSFEPDHMVAVSVLASERKNNKIGLGKLLWRSSQWAMGHSVSLLLFSAFALLLKS
TLPLNLSTYAEILVGPVMIWLGISAIRRNHELKKIMADHRAIPDHEHTTNVLHIHGKQGEEISMNLLSRT
FWVGMLHGLAGTGGACSIALVMASKDSYTAIGIIILQSIGIIIAMTTYSCVLTFSVSRFIERNQIAFKIM
NAIVGIFSIFIGFLWIYNAING
>Ehu1 gi|551607193|XP_005784916.1 hypothetical protein EMIHUDRAFT_230829 [Emiliania huxleyi CCMP1516]
MLLLLLAAPALSATRPLSRPRLAAPAAAPSPLLASARRHRHAPPRASLVLPAVSGPLLAAGIGGTFAGSL
HAVTGPDHLAALLPLSIGRRWWTALYTGLYWGLGHGIGAGLVGLLAFLVRGALNLDAICVYMEAAVGISI
LIIGVNGAREWSSDVQAARALAEDERAAGDAAGSAIDGSVAAAVAPLGAPGEDDPAAALLPSGGGPSERQ
SVASTLLTGILHGCSGSGHLLGVMPALAMPSVVCALTYLSSFGVGTMLAMSSFTAVVGELSVQMGERMHQ
PDVPAKLSLATSLFACAMGVGWTVKALLELGVGRWLLASARRLIAA
>Orf15 gi|495528746|WP_008253387.1 transport-associated protein [gamma proteobacterium BDW918]
MSPLFSILFIGFAAGVVHAFDPDHLAAVGGMSGRDKGRYSLRFALHWGLGHGLAVLGVASAVLLAGSAIP
YDFSATAEALVAWMLIGIGLLSFYHLWRQHQHHDSKQGVRRSAVWVGLIHGSAGSAPLLAVIPAAGLASP
SLGMAHVLLFNLGLIAAMAAVGLALRGGFAFLGQRHHHMQHGLQTLSAMFAIGFGFTLLLSH
>Bli1 gi|511062826|YP_008078144.1 urease accessory protein UreH [Bacillus licheniformis 9945A]
MEGTLFSVLMLALILGIKHAIEPDHVIAVSTIASQSKKLWQASLAGIFWGIGHTVTLFIVGIIVIVMKGQ
ISEKWSMSLEFLVGVMLVYLGVKTILSFKNSPVHTHQHKHLHTHQSSGDHKRRHKNVTYLRSTFIGLVHG
LAGSGAMVLLTISTVKSVEEAAIYILIFGAGTVIGMLFFTTIIGIPFVLSKKRGAISGTLGMTTGVISAV
FGVYYMYNLGINEGLFNLWI
>Aba4 gi|522208106|WP_020715573.1 hypothetical protein [Acidobacteriaceae bacterium KBS 89]
MEHEGFQSRNGLPTMHHTLYLALLTASLLGFRHGFDYDHIAAITDVVSVQQSKRAAMRLGMIYAFGHAVT
VALLGSIVVLFGINLPASVDRWAERLVGLTLLLLGIYVLSTLVLKRDYLPKSRYALLHQSYNWIRLAVNG
RRAASPSQQCATPRSFDARSVFVIGVVHGLGAETPSQLLIFLLAANLGGAALGMLGLGMFVAGLLTMNAL
MTASVAGLFGVSHHRPRVLRAVSALTAIYSLITGIIFLAGRGSVLPALN
>Cfl3 gi|494041720|WP_006983843.1 nickel transporter [Chthoniobacter flavus]
MPFLAITDLSQMLAQGTSHAWLYIPTAILLGAMHGLEPGHSKTMMAAFIIAIRGTVVQAILLGLSAAISH
SLIIWLLAAVALKYGSHWNAETTEPYFQIASAVIIAGLALWMFWRTRRDLKAAADHEHHGHGEHNNGHAH
DDTKIIKTGSGVVQLSVFETGVPPVFRLAFQERGKAYLPESSEVSIETVRPNGARQKFAFVRKEGFLEST
NDIPEPHDFDLTLTLAHDGHTHTYPVQFWEDAHGHGHSHDHGHDHDHGHSHGDHDHADLPQGPGFQDAHE
LAHAMDIQKRFMNRKVTTPQIILFGLTGGLLPCPAAFTVLLVCLQVKRFTLGFALVGAFSFGLALTMVSV
GALAALSLRHAEKRFTGLGEMMRKAPYISCALLIALATYMAWQGVHGLAAYH
>Pso4 gi|348665121|EGZ04955.1 hypothetical protein PHYSODRAFT_320230 [Phytophthora sojae]
MVSLGAGPDHLSAQAAMTTGSSWRAFALGIRWGCGHSIGLVVIALIFFAAGQTVDLDAVGGYLNYAVGFF
MTALGIWAAVHVRENMSFENPATQKVGLVALRTRCGSVGKRSHHSLHIMALLVGIIHGFAGPGGILGVLP
AVVLNDWAVAYPGSFCVASIFIMGVFAALYGEVTGRLGGNSLVMEFRIGIFSAFLSFIVGVAWIGLQASG
QMDAVLGE
>Mps1 gi|410671197|YP_006923568.1 high-affinity nickel-transporter [Methanolobus psychrophilus R15]
MELLPPGMSVLSSDLNFLIILSAFLLGALHALEPGHGKSIMAVFVMGTDADLKDALLLGLTIVISHVIVV
MALGVASIYLVEALNVDLTHDIMSLVGGLILIGVGVWILRKFYHPHEHTIDTRKGVIAIGLSTGLIPCPA
ALAILLFSISNDQVYNGLFYVLVFSAGLAISITLLSIVFVKGKGFIEGYVSSKSISKLPLVSGSFIIIIG
VLTLLHPILEHLAPGIHI
>Nsp2 gi|152990718|YP_001356440.1 hypothetical protein NIS_0973 [Nitratiruptor sp. SB155-2]
MDSLPLLLIFWYGILHAFGPDHLTAITDFSIGKSKKKTMLITLAFAVGHGVSLFIFAKILQHIDISGTIL
AWGDYASSSVIIAIGLFLLFMALTGRINVGWHEHDGKKHIHIWYGKKHKHNEKKQVTSALTVGTLMGIGG
VRGMLVTLSAIAHHEVNLMMVASFTIGVMLVFLMFGYFISLINENLLKTQKNIRVAFATAGVISLIVGTN
MFV
>Nsp3 gi|407465388|YP_006776270.1 high-affinity nickel-transporter [Candidatus Nitrosopumilus sp. AR2]
MFEEIIYSIGDFTPALIMGLGLMVGIEHAFEPDHIAAVGTQLFKRKSKNGIKNKLKTAFTKSSLVGIFWG
AGHTTTLVAIGFFAYFFTVNITTEIFTGLELMVGVMLIFLGITAIWKKKSKIQHIHPHQHSDGHLHFDAH
EHNDDDHKHEHKSYLIGLIHGLAGSGSLIALAATTLDNMEMALTFILLFGLGSVIGMVAISGLIGLPVLL
TDRVSLLNRFFRYGTAIISFIIGANILFEIGILSNL
>Esi1 gi|299471899|CBN77069.1 conserved unknown protein [Ectocarpus siliculosus]
MNASFAPGGVLAGGLHAVSGPDHLAALLPRIMGQKWHKSMRIGATWGLGHGFSATVIGLAAFFFKDRLGL
GHNKRLVAMMGSWTEGLVGVSLIAIGLLGLKESLLDYEETPAFEAKSAGSAVVEGGGAPGGGGMTKSGGG
ERAIFFNGVLHGFSWDGAPSLAPALALSSWGSVLWFLLAYCSGTMVAMSATTTLIGEGSVRVGKALDQPD
IPRKLSVVSSFVAITIGAVWLAKAVFF
>Cba1 gi|497259953|WP_009574170.1 high-affinity nickel-transporter [Celeribacter baekdonensis]
MSYSAILLLAFVIGMGHALETDHLTAVSNMLAQKGSRRALIARGAFWGLGHTLALFGFCAAVVLLGLTIS
GQMQAGLEFAVGVMIVALGTQTLWRLHRDRVHIHMHEHDGSQHMHAHSHKGETLPHGEVWHNHSHHRTNA
KALGIGLVHGAAGSGALLVLAISATQNISQALAYFAVFGLGSMAGMAALSTVVSFPLLLAQRGANWLRIG
TSGAIGIAALWIGATIIVENGTALNIFGG
>Nni1 gi|495343125|WP_008067856.1 cobalt transporter [Novosphingobium nitrogenifigens]
MTDLTALLAQNTANGWLFIPSAIVLGALHGLEPGHSKTMMAAFIIAVKGTVRQAVLLGLAATLSHTLVVW
LVAMGGMWAFGSFRAEDTEPYFQLASGVVIVGMALWMLWRARADLHAAHAHGHHHHDHDHGHDHHHNHEA
SEETVHELELATGGYVDAHEAAHAEDIRQRFAGRAVTTGQIVIFGLTGGLVPCPGAITVLMLCLQLHQVA
LGAVLVTGFSVGLALTMVTSGVLAALSLRHLEKRWSGFGEAVRKAPLISGAVILVIGCIVALDGARHLV
>Rsp3 gi|430006372|CCF22175.1 High-affinity nickel-transporter [Rhizobium sp.]
MPGFAELLSQGSAHAWLFIPSAILLGALHGLEPGHSKTMMAAFIVAIRGTVLQAALLGIAATISHTAVVW
GIAFAGLYLWRGVDAETVEPYFQLASAAIIIAIALWMLWRTRQDQKMAKAAAGHSHDGHHGSHDHGVQGH
HHAHGHDHDHGHGHGHRGHGEEVRRIDTGHGVVALEIFEAGVPPVFRLRTERGHVWQPDDVKITTERPDG
SVQVFAFADRGDYLESLTEIPEPHEFMARLSLGHGNHSHDYDLSFVEGDGHDHMHEELRGLDVATDGYQD
AHELAHANDIRRRFADRKVTTWQIVLFGLTGGLIPCPAAITVLLLCLQLKEFTLGFILVLCFSIGLAITL
VTVGAIAALSVRHATKRWSWFSTLARRAPYVSSLLIIAVGIYIGIHGWQGLAARAAGEPLAVGQVDG
>Pso5 gi|348669328|EGZ09151.1 hypothetical protein PHYSODRAFT_524919 [Phytophthora sojae]
MDPVISTATRLLTEADSSLEHASVGKIISTGLLLGIVHVLTGPDHLSALAAMATGGSFKAFALGVRWGCG
HSLGLLIMAGIFFAAGQTIDLDDVGGYLNYVVGVFMIALGVWTGRSIYRKYHQAHDEEKASNDGLEGPKT
FKQNYCANLSFENPMMQRVAALCVGIVHGIAGPGGILGVLPAVVLNNWGKSIAYLGSFCGASILTMGVFA
AVYGEVTRRLGGSSPKMDFRVGMCSSAFSFVVGVLWIILQAAGVLDEIFG
>Fph1 gi|490414303|WP_004286854.1 predicted protein [Francisella philomiragia]
MRKNITIFSVLLLALLLFLATQDLKMLSMIGIAFMLGLRHGFDADHIVAIDNVTRQLITQNRASFKTGLF
FALGHSTIVFLLTLLIVIGFSFASIEKTSALDIGAFFGTIVSAVFLLLTGTMSLLSLKKMLKNKTSMAHD
HTSNSVLAKLFRPIIKVIDRPYKMYFVGFLFGLGFDTATEIALLGMAAANVLNGLSIWYIMLLPISFALG
MIIVDSIDAGLMSKVLSFNSKEQRFYRYNIIILCIVIVAAYIVALVELLGLLNTNIATINLVTDFVDDYS
STIGLSLVAIFSVFFVFKFVNVYSKRKIK
>Mfo1 gi|494103446|WP_007044233.1 sodium:proton antiporter [Methanotorris formicicus]
MEFVFIATAFILGMLHALEPGHGKSVLAAYVLGTKADIKDAITLGATITLSHTFVVFMLGILSIYLMKSV
SAGIAHDLMSVIGGAILIGVGLWILNNYFHPHEHKIDTKKGVIAIGLSAGLIPCPAALAVLLLSIAEGDV
LNGLIYVVVFSIGLALSLTTLSVLFVKSKRFIKKYAGSEKINKLPLISGTIIILIGLYTLGHLILEFVGF
>Eto1 gi|516409561|WP_017798959.1 hypothetical protein [Erwinia toletana]
MTDFATLLNQGTASAWLFIPSAILLGALHGLEPGHSKTMMAAFIIAIRGTVRQAVILGLAATLSHTAVVW
LIAMGGLFISHKVSADTAEPWFQLLSGVVIMLTAGWMFWRTWSEEHQWQSGQRQIAARVSNSVQGHPAPR
QPLVFYKIEHQLEAGHKAGHQHHHAELIGLEEGSQEYQDAHQRAHAADIRQRFADRRVTNGQIVLFGLTG
GLIPCPAAITVLLLCIQVKKFSLGAALVVCFSIGLALTLLIVGSAAALSVRHVTQRWSGFATLARRAPYF
SSLLIAIVGLYMAYHGLQGIN
>Sli1 gi|284038734|YP_003388664.1 urease accessory protein [Spirosoma linguale DSM 74]
MQTVFPLFLALSVGFAHAFEADHLVAVSTIVTRRNNIWLALKDGVFWGLGHTSTILLIGSIFMLGKFALR
AGDFRYLEAGVGVMLVTLGGLRLYKLTVFREVADAHSRVHEGHAHRLAYGVGLIHGLAGSGALILSVLTQ
IKSTGAGMIYLGLFGIGSIAGMMVAASAFSVPFSVRMATNPLVRTTLVVVSSVICIGLGATVIYENAM
>Sch1 gi|497731985|WP_010046169.1 nickel transporter [Streptomyces chartreusis]
MTVRRLFASGAAVLTAACALTLLPAGAASAHPLGNFTVNRYDGLVAAPGELRVHHVEDLAEIPATQAGPD
IERLGIAMWARERCATAAADSRVTVDGRGTPLTAERSHARVRPGQAGLDTLRVECELTAPLPSGQETLSL
GFRGAGASSGPGWREITARGDRMTLTESDVPERTISAELTRYPEELLSSPADTAAAALRVRPGGAALSEE
ESDAPAASVLPRGADRWTRALDDLVARHDLTVGFAALALLIAVVLGAMHALAPGHGKTIMAATAAARGGQ
ARMKDVLPMAASVTVTHTLGVVALGLLVTAGSAAAPSVIAWLGVASGVLVTLAGASLVRRALRNRAHTHH
HGAGGHTHTHDDESHSHAHDHDHDHQHHDHDHDHPHDHNRPHSHPHTIEHTHGGSTHSHPVAPTLRGTIL
MGFAGGLVPSPSAVVVLVGAAALGQAWFGLLLVVAYGVGLALTLTAAGYAVVKAGSGMNRLLDRRPRWTT
GPMAALVRRTAPLGSAFAVVVLGAGLVFKGAASALG
>Abi1 gi|518029397|WP_019199605.1 urease accessory protein [Afipia birgiae]
MLRAGIGYGRPSHEVVTRMFGILGLGFLIGMQHALEADHVAAVSSIAARRTSVRDIVKHGLTWGLGHTIT
LFIFAGAAILLGHTIPEHLAAPLETVVGIMLVGLGAHVLWRLWRDGVHFHRHRHGDGTAHLHLHSHGVDS
VPHQRSCHDHRHGFRWRTLLVGLMHGMAGSAALLVLVVSQFANPLHGLFYILLFGIGSMLGMGALSTVIA
VPLAVSARSLTWANRGLQAAVGIVTIGIGAMTIYSTALA
>Min1 gi|189219809|YP_001940450.1 High-affinity nickel transporter [Methylacidiphilum infernorum V4]
MIGWILPVALGSGITAGFIHALSGPDHLAAIAPLVLEKRTSFWRIGLYWGIGHSGGVWILTLLLFLLKNI
LPLSSISQGSEKMVGIVLIGIGAWGLKKNLQKRVHVHTHCHDGVVHSHIHFHKDKPTEDSHEKLAHRHCH
FPLAIGILHGFAGSNHFLSALPVLAFPDNSLALAYIIGFGGGSILGMICFSMMMGKLIVSGAVKTDRGKK
GIGILFGLLAIAVGIFWVFQQ
>Vsp2 gi|497650997|WP_009965181.1 nickel transporter [Verrucomicrobium spinosum]
MNPEHISWLYIPTAILLGALHGLEPGHSKTMMAAFIIAIRGTIAQAVLLGVSAAISHSLIIWALAAGALY
FGSQWSAEAIEPYLQIASAVLVLAMAVWMFFRTRREVREAYAHSHHHHHHGHGHGHGHDHGHHHHHHHHH
HGDHSTHAHAHVHDHGHGEVKWINTGHGRYGIEIHEDGVPPVFRMRVPSGARLPAASQVALATIREGGVR
ESFALRQQGDWLESEQHIREPHEFEVEMSLSHGDHSHTYRVAFREGGEDEPPASDEEYQDAHEREHADEI
RRRFEGRTVTTPQIALFGITGGLMPCPAAFSVLLICLQLKKFTLGFAMVAAFSTGLALTMVATGVLAAWS
LRHAEKRFKGFGELMRRAPYVSCAVMVVIAGFMAWHGWEGLQRLGSAAVVR
>Bdi2 gi|357118855|XP_003561163.1 PREDICTED: uncharacterized protein LOC100839056 [Brachypodium distachyon]
MERLISSPLHLTRAPSRPRSAAAHLLPPTAAPPSSFPHRAGLGFGARLPQLAPLLLLRRPPPVVAQALPA
EASAHSPVPHQHEDDDSAAGEDAPAGAARVRRFFQKVAVFTLLAALVLSLLQPSSVFSPGAALASALHGH
GHGHSAAAVVTATRTSIFKSELLGSAWTGFLAGCLHTLSGPDHLAALAPLSIGRSAAESAAVGALWGCGH
DAGQVLFGLLFLGLKDRLRLEVLRAWGTRVVGLTLLVIGAIGIREATQPAAPCVALHDAAIGTGTHDPSS
SSLEKALLSGGGKKKEISFATFATGIVHGLQPDALMIILPALALPSRLAGAAFLGMFLVGTVLSMASYTV
LIGTCTEALRERVPRITEKLTWAASLVAISMGLAIIASESFGVSLF
>Sit2 gi|514759729|XP_004964368.1 PREDICTED: uncharacterized protein LOC101766488 [Setaria italica]
MERLISSSPLLRRAPVAAADGVTKPRTHRPPFVAFPPCNGGGLGPSLIRPPLASLLSRHRPTPPPAPAAS
GGAGTAPTTAADGEGDAASNTRRRFFQKVTSAAAVTLLSAIILTLVQPSWAPPALAHYHPTAKAGTTLFK
SELLGSAWTGFLAGCLHTLSGPDHLAALAPLSIGRSRVESAVVGALWGCGHDAGQVIFGLLFLGLKDRLH
IEIIRTWSTRVVALTLLVIGALGIREASEVPTPCVALDGGECDVGGVVDHRHHHHHTVGETLPGGKKKIN
FATFATGIVHGLQPDALMMVLPALALPSRVAGAAFLGMFLVGTVVSMGSYTVFIGSCTEALKDRIPRITE
KLTWAASLLAISMGLAILVSQSFGITLY
>Apo2 gi|516858194|WP_018133390.1 hypothetical protein [Alicyclobacillus pohliae]
MDLLYTIPAAIGLGALHSLEPGHGKGVMTAYLISSRAKAKDAVLLGVISAIAHTLSIILLAFAASSTVKM
LVPANLSHWIELVSGAIITMLGARILYSRFYPKIVVVGTIGRAHADTCDHHHHGSHLHSHGAPTSLSRLF
AIGFFTGLIPCPSALAIFLAAVAADRIPAGMSLVAAFSAGSALAMSTLGLLVVRAGGAIQRLEQRQVVQT
LASVSSILILALGLYVAYRAFQHLALL
>Oca1 gi|337739195|YP_004638475.1 hypothetical protein OCA5_pHCG300740 [Oligotropha carboxidovorans OM5]
MFGIMGLGFLLGMHHALEADHIAAVSSIAARRSSVREIVKHGLTWGLGHTLTLFLFAGAALLLGQMIPEH
LAERLEFAVGIMLVILGGYVLWQLWRDRVHFHSHAHDGASHFHAHSHRDDAVPHQRSTHDHGHGFRWRTL
LVGLVHGMAGSAALLVIAVSQVASPAYGLLYLVLFGVGSMIGMGVLSAVIAVPLAVSARSLTWANRGLQL
VVGIVTVGIGATTIYETVLAHV
>Bsp8 gi|496253632|WP_008967017.1 conserved membrane hypothetical protein [Bradyrhizobium sp. STM 3843]
MLAILSLGFVLGLQHALEADHVAAVSSIAARRSDISDIVKHGLTWGLGHTLTLFVCAGAALLVGHVIPEL
LSRRLETAVGIMLIGLGAHLIWRLWRDRVHFHRHSHRDGTAHFHAHSHAGETLPHARAVHAHAHGFRWRT
LFIGLMHGMAGSAALLVLAVAEAPTPAAGLIYILLFGVGSMIGMAALSAVIAVPFAISARGLSVANHVLQ
AAVAVVTIGIGVRTILMTAFA
>Ssp8 gi|347529398|YP_004836146.1 nickel/cobalt efflux system RcnA [Sphingobium sp. SYK-6]
MDSLADLLQQSAAHAWLFVPTAILLGALHGLEPGHSKTMMAAFIIAVRGTVRQAVLLGLAATISHTAVVW
IVALGGMWLFGGLNADATEPYFQLASGVLIVFIAGWMLWRTRREQIAGEHYHHHDHDHDHDHGHKHDGNH
HLHGHDHHHDEPSEAEERGLEVATGGFMDAHEMEHAEDIRRRFTNQNVTTGQIVLFGLTGGLIPCPGAIT
VLLLCLQLQRLTLGAVLVLCFSIGLAITMVASGVIAAVSVRQVAKRWSGFGEIVRRAPYVSGAVILVVGV
YVALHGWQALPR
>Bsp9 gi|544647467|WP_021081763.1 molybdopterin-guanine dinucleotide biosynthesis protein B [Bradyrhizobium sp. DFCI-1]
MFGILSLGFLLGMQHALEPDHIAAVSSIAARRTHVGDIVKHGLTWGLGHTLTLFIFAGVAILLGRAIPET
VSQPIETAVGVMLVGLGAHVWWRLWRDRVHFHSHSHGDTTHFHAHSHAGETGPHARAAHSHGHGFRWRTL
LVGLMHGMAGSAALLVLTVSQAPSPVIGLGYVALFGVGSMIGMGVLSSVIAVPLAASARWLTWANRGLQM
AVGAVTIAIGIHSIVENAFT
>Acl1 gi|488801217|WP_002713623.1 hypothetical protein [Afipia clevelandensis]
MFGILGLGFLLGMQHALEADHIAAVSSIAARRTSVRDIVTHGLTWGLGHTITLFVFAGVAIVLGHVIPEH
VSGPLETAVGIMLVGLGAHLLWRLWRDRVHFHQHRHGDGTAHLHLHSHGTDAVPHQDSRHDHAHGFRWRS
LLVGLMHGMAGSAALLVLVASQFANPLHALLYILLFGIGSMLGMGALSAVIAVPLAVSARWLTWANRSLQ
VAVGVITIAIGVTTIYTTALA
>Aac2 gi|544882593|WP_021294889.1 hypothetical protein [Alicyclobacillus acidoterrestris]
MSHATIVGLILLAGVLGFRHGIDWDHIAAITDLVGGESDKRRGFILALWYAIGHEVVIVAFGALATLLGW
TLPHWIDGVMERFVGITLLILAILLIISLIRNRSEWVVMSRWRLLFIGFYSVFSFMANRFSKRYRTSGAI
RSTQVSWRTALSIGMIHGIGAETPTQLLLFTTAAGLASPVAGFSAVLLFVMGLLCSHMLITAISLIGFLT
ARRHRRLVQTVGLLTVTYSLVMGATFTLGYASMLPTLL
>Mpe1 gi|124268483|YP_001022487.1 urease accessory protein [Methylibium petroleiphilum PM1]
MITGTVLLFGLLFGMQHALEADHLAAVATLVTREQDTRRAVRQGVFWGLGHTLTLLLFGGVVMVIGVVLS
ERWVHGLEGAVGVMLVLLGLDLLRRLWRERVHFHAHVHAPAETVESASLDGAAAPAGAVPHFHAHSHRGD
TGPHDRHQHRHEHRPLPLRALLVGMVHGLAGSAALVLLTLQQVRDPWIGLLYVLLFGLGSVAGMAALSCA
VALPMRLTAMHLGRCHRALSAVVALFSVGLGVHVVASQWLA
>Gma3 gi|356529803|XP_003533477.1 PREDICTED: urease accessory protein ureH-like [Glycine max]
MAAITARTFAILSALVLLLIQPAFAPAAFATFQNAAKTSGPAAAAVGGKLIRTELLSSAWTGFFAGCLHT
LSGPDHLAALAPLSIGRTQMESAAVGALWGCGHDAGQVIFGLIFLLLKDRLHIEIIQTWGTRVVGLTLLV
IGAMGIKEASEVPILCVALENGECDVSVYESRDSNPVVGKKKIGFATFATGIVHGLEPDALMMVLPALAL
PSRLAGAAFLIMFLLGTVVAMGSYTVFIGSCSEALKDRVPRITEKLTWASSLVAIALGFAIITSQFFGFS
LY
>Hsp4 gi|428776795|YP_007168582.1 high-affinity nickel-transporter [Halothece sp. PCC 7418]
MKRFQWFIWGCLGVILTLLMSVIFPAKTVAHINDLSLANIKISSQQAVIQFTLPIDFIRFADENNNGKIE
AEEVRNNETDLETFLRDRVQLLNQNDTLGTLTVAPNAELVVPSSSEITTETHTTLNLNYTWRESLEKLKI
KYNLFPTNLGMGLPSLPTAHCLATIRWGDHIKTHIFNATNKQFTLALNFQNNGIALPFFQGAQGGLIAIF
GALIWGGFHALSPGHGKTMISAYLAGTKATFKQAVVLGLTTTITHTIGVFVFGLMAWFASQYILPEQLSP
WLSLVSGVIIFTIGLNLIRKRLPQSKHHHHHHHHHHHHHEATSASWRDIFALGISGGLVPCPAALVLLLS
TIALGKIGYGLMLVLVFSIGLAVTLISLGALFIYGKTQFQKLPQAEIGLQKLPILGAIAITLIGIMITGN
AVWTLI
>Fsp2 gi|517466315|WP_018637033.1 high frequency lysogenization protein HflD [Frankia sp. BMG5.12]
MTTPRRAAVLAVTVALFVLTAGGSASAHPLGSFTVNSASVLRVGVEEVLVDVVADFAEIPAAQVRPDVEA
QGAARWREAECARTSGQATLAVDGRIHPLVLTGSSLSLPPGDDGLPTMRLVCRYSAATAGTATAGTTTIR
YSLAAYADRLGWRETVAVGNGTTVVSSDVPSSSSTGLLTRYPEDPLGSGSDVTRATLTVRPGGPAAADPL
PPAGAVGSGTPGDGGSDGTRQEAGGLAGWVGGLAGRDSLGLGVLALLAAVVLGTAHAFAPGHGKTVMAAR
IVGGSATGRQLAATAGAVTLTHTLGVLVLAVVLSASSGFAPEKIYPWLGVASGLLMIGLGASLLRARLTV
SPYRHLLTVGHVPEEHSHGPSHDHDHAHAHQHDHAHQHDHAHQKGHAHQHSRTHEHGHLREHGHTHGGRW
HVHPSAGDQPGLRSLLATGLVGGMVPTPSAVVVLLGAAALGRAWFGVLLVLAYGVGMAATLVGVGFLLDR
TLLPLLRRASTLVPGFSAGLRWTPVATAALVVLVGAVVALRAGSQVMI
