# Supplementary material for: The LysE Superfamily of Transport Proteins Involved in Cell Physiology and Pathogenesis
Source: PLoS One. 2015 Oct 16;10(10):e0137184. doi: 10.1371/journal.pone.0137184 (PMC4608589; doi:10.1371/journal.pone.0137184)
Supplement: S1 Supporting Information — The corresponding zip file contains the FASTA files generated using Protocol1, for comparisons with Protocol2. (ZIP) [file pone.0137184.s030.zip › FASTA_Files/RhtB.faa.faa]

>Sso1 gi|498154229|WP_010468385.1 leucine export protein LeuE [Streptomyces somaliensis]
MLGVTDLPTYLAGLLVIVLLPGPNSLYVLSVAARRGTRPGYAAASGVFCGDLVLMTLSAAGAASLLQANA
VLFGIVKYAGAAYLTWLAVGMLRAAWGMWRTRGEQAVPERVADAAGPAPAGERPFRRAFAISLLNPKAIL
FFVAFFVQFVDPAYPYPALSFALLGALGQAASVLYLSLLIFAGTRLAEAFRRRGRLSATATSAAGVLFLG
FAAKLSLGGA
>Sma1 gi|491563652|WP_005421238.1 Threonine efflux protein [Stenotrophomonas maltophilia]
MPWMGIQDLWTFLVAVLVFLALPGPGTFTLLTATGRGGVRGGYTALAGLLVGDQILMWLALAGVAALLKA
NPLVFHAVQYLGAGYLVWVGIGLLRTPKHEGGDAGPIRMQPGRYFQQAILVSLLNPKAILFYMAFLPLFI
DPKAHQGIATFAALAGIILVVSIAYCSMLIGAGNLARRRLIQHPRISDALRRVAGLFLVGFGIRLGLNG
>Scl1 gi|490056639|WP_003958922.1 leucine export protein LeuE [Streptomyces clavuligerus]
MLGVTDLPTYLAGLVLIILLPGPNSLYVLSVAARRGVRQGYTAAAGVFLGDTVLMVLAAAGAASLLQTNA
LLFGAVKLLGAGYLTWMAIGMLRAAWAMWRTRREQGSDTGSAAGAESGPGERPFRRALVISLLNPKAILF
LLAFFVQFVDPAYPYPALSFLLLGGCLQLGSFLYLSGLIFTGTRLADAFRRRRALSAGATSAAGALFLGF
AVKLSLSSA
>Vme1 gi|490530837|WP_004396014.1 leucine export protein LeuE [Vibrio metschnikovii]
MLESIGIVNLWAYLVGVFLIVIVPGPNSIFVLTASAKYGVRGGYKAAMGVFTGDALLIFLAFLGVATVVK
NSPALFHAIQYLGAAYLLYLGIKTITQSLRVKESQPEVKSVQSSKGIYFKALGLSILNPKMIIFYVSFFI
QFIDFNAQSTGLSFLVLGAILQLCSMLYLSLLIFAGFGITNKVKQHKKLATLSNTFIGSLFVMFALRLAL
TA
>Sro1 gi|271963449|YP_003337645.1 leucine export protein LeuE [Streptosporangium roseum DSM 43021]
MFFGITDIWTYVIGAFFIILLPGPNSLYVLTTAAQRGVRQGYRGVAGVFLGDTVLMVLAAAGAASLLRSS
PVLFNVVKYAGAAYLAWIGFQMLRGAWRSWRSAGTEEAAAAPVTAMEDPFRKALVISLMNPKAILFFISF
FIQFVDPAYGTPALPFLILGAICQLFSVLYLSALIFGGTFLARQFRARRKLSAGLTSGVGALFIGFGARL
ATATLG
>Shi1 gi|497402662|WP_009716860.1 leucine export protein LeuE [Streptomyces himastatinicus]
MLGITDLSTYLAGLALIILLPGPNSLYVVSVAARRGPRTAYRAAGGVLCGDAVLMTLSAGGVASLLQASP
ALFAVVKFAGAGYLTWLAVGMLRGARKLWRQGPGSGARAAEATAGASEDGADGVASGAVERPYRRALVVS
LLNPKAILFFISFFVQFVDPEYAHPALSFVALGLWAQLFSITYLSLLIFGGTYLAAVFRRRKRLTAGLSA
GAGAAFLGFAAKLSLSSAG
>Swa1 gi|512680648|WP_016474132.1 hypothetical protein [Sutterella wadsworthensis]
MFEQFGIINPWIYIAGAFMIVIAPGPNSLYVLKTSVLDGRRAGCAGLLAVLIGDAVLIFLAYLGVAAMIK
SHPLAFSMVKIGGGIYLAWIGAKVIWNTFFVKRAKPAGTAAELSVSEQTKPAKGAALRAFRTALGLSLTN
PKSILFYVSFFVQFIDSSYAHPGISYFILAMILESFSVMWFAVLITLGAALLRSLARVPSLRKLGNTALG
SLFLFFASKLVLDA
>Asp1 gi|407936820|YP_006852461.1 lysine exporter protein LysE/YggA [Acidovorax sp. KKS102]
MFGIADYGAFVAAIVLFLLIPGPGNLALITSTSKGGIRGGLAATMGVIAGDQVLMWAAVAGVATLLATYP
AAFNAVQWLGAAYLAWLGFKMLTAKPGDAPVLNIEPRHYFKQAGLITLLNPKAIVFYMAFFPLFVDPARH
QGMLTFGVMAATVAALTFLYGLIAVLLTHHLAERMRANPRIGRALEKVAGVFLIGFGIKLAISK
>Aba1 gi|446389217|WP_000467072.1 leucine export protein LeuE [Acinetobacter baumannii]
MFGITDLTTYIIGTFLIVLLPGPNSLYVMSIASRYGIKTGYMGALGIFTGDLILMLCTVLGAASLLKAFP
WVFIVLKLVGALYLSYLGFKLLQGSIQRWKLRNQPQAEMADLPALDKVHPYKTALSISLLNPKAILFFLS
FFVQFVEPDYAYPALSFLILAVILQIISFSYLTALIFSGIKLSTFFKQNHKIAASGFFLVGILFFGFGLK
LATSTM
>Bth1 gi|497595602|WP_009909786.1 leucine export protein LeuE [Burkholderia thailandensis]
MFGHALGITDLWTYVFGVVFIILLPGPNSMYVLSLAAQRGVKAGYRAACGVFVGDTVLMVLSAAGVASLL
KANPLLFSVVKYGGAAYLLYIGSGMLRGAWRKLARPADAGADVRRAVDGERPFRKALVVSLLNPKAILFF
ISFFIQFVDPSYAHPALSFVVLGAIAQFASFVYLSTLIFTGARLADHFRRRRKLAAGASGGVGGLFVGFS
VKLALATMS
>Kox1 gi|490988256|WP_004849989.1 leucine export protein LeuE [Klebsiella oxytoca]
MFAEFGVLNYLTYLVGAIFIILVPGPNTFFVLKTGIAHGVKKGYLAAAGVFIGDAVLMFLAFAGVATLIK
TTPVLFNIVRYLGAIYLLWMGAKMLYAVLTQRDGHSSADSEPGSAILKRSLTLSLTNPKAILFYVSFFVQ
FIDVSAKTPGLAFFILALTLEIISFIYMSFLILSGSFVTRYVKTKKKLAKIGNSLIGLVFVGFAARLAML
QS
>Cfu1 gi|340789582|YP_004755047.1 lysine exporter protein LysE/YggA [Collimonas fungivorans Ter331]
MSAFFHTLGITDVWQLIVATMVFLALPGAGTFCILTSAGREGVRGGYASLFGIMLGDAVLMFLAAIGVAA
LLTANPMVFKAVQYLGAAYLAYLGCKLLFARKGEGASAAVGFTGVSNFTRGFLVTLVNPKAIVFYMAFFP
LFIDPATQRGSLTFLTMAAIISSCALFYGSLLVLLGNTAAKRLGHNRRIAAFASRAAGIFLIGFGIKLTTN
>Pmi1 gi|490363177|WP_004242911.1 leucine export protein LeuE [Proteus mirabilis]
MIAHIYSILFFKKRRHMLESIGISNIWTYLLGVIFITLVPGPNSIFVLTSSAKHGVKGGYKAALGVFTGD
ALLIFLAFLGVASLVKTSPVFFIVIKYAGALYLTYLGLKTLYATFHKKKEQPEQVAVEVVKAKNGLYIKA
LFLSLLNPKMIIFYVSFFIQFIDPKYENAGVPFFVLGVILEICSMLYLSVLIFGGVAITNKVKHNKRLAS
LSNSCIGAVFLLFGAKLALTA
>Asp2 gi|119899834|YP_935047.1 leucine export protein LeuE [Azoarcus sp. BH72]
MSYGITDPLTFLLGTIFIVLLPGPNSLYVMSVASRHGIAAGYRGAFGIFVGDTVLMLLSATGMASLLHTT
PALFMVVKYAGAGYLAWLGIGLLRAAIAGWRQRAAQSGSMAATPVPDAARPFRTALLISLLNPKAILFFV
SFFVQFVDPGYAWPALTFLILGVIVQVCSIAYLSALIFGGARLAELFRRRQRLAAAATGSVGGLFIGFSA
KLANATLG
>Spr1 gi|491455251|WP_005313032.1 leucine export protein LeuE [Streptomyces pristinaespiralis]
MLGVTDLPTYLAGLVLIVLLPGPNSLYVLSVAARRGVRTGYQAAAGVWCGDTVLMVLSAAGVASLLQANA
VLFGIVKYAGAGYLTWLAIGMLRAAWSMWRTRGERTADEVTTDVPAAERPFRKAFVISLLNPKAILFFIA
FFVQFVDPAYAYPALSFTVLGALAQLASVLYLSVLIFTGTHLAAAFRRRRRLSAGATSAAGALFLGFAVK
LSLSGT
>Cda1 gi|514235069|WP_016537718.1 putative leucine efflux protein [Cedecea davisae]
MPGIIHYGTFVVSFILLLIIPGPGNLILITSASKGGARSGYLCLMGILLGDQVLLWLAIAGVAALLESSP
HVFLVIKWLGAAYLLWMGAQLLMKAKTGAPPPPVTGKRTPFLQGLVITLMNPKPILFYVMFLPLFIDPAS
CLGIPTFAILAGTAAALTFIYCSIMIFLTTSLAEKVRTRPGMVYLLEKATGLFLALFAFKLAFFS
>Abo1 gi|491150716|WP_005009111.1 hypothetical protein [Acinetobacter bouvetii]
MFGITDLTTYIIGTILIVLLPGPNSIYVMTIASRYGIKAGYISAFGVYTGDMILIILTALGAASLLHAFP
WLFILLKVIGAAYLSYLGIKLLLASYKTWTATAAPEQLLQKQESLEQLHPFRTALTISILNPKAILFYLS
FFVQFVDPAYPYPALTFTALAIVLQIISMSYLTVLIFSGAKLASYFSNRLKLTACCVASVGLLFCGFGLK
LATSSL
>Mmo1 gi|455738830|YP_007505096.1 Putative transport protein [Morganella morganii subsp. morganii KT]
MFENLGILNIGTYIIGVIFIILVPGPNSLYVLKSSATFGYKKGYQAALGVFTGDAVLIMLSFLGVASVIK
ASPALFTAVRYLGAAYLLYLGLKILYATFMQKKGHHEDKPLKAENAFNKALILSLTNPKAILFYVSFFIQ
FIDFNYSHPAVSYGVLALILETVSFLYLSFLIYSGTKLSQFFRHKKQAAKVGNSTIGLFFMGFAAKLALF
TA
>Ssp1 gi|496017484|WP_008742063.1 leucine export protein LeuE [Streptomyces sp. Mg1]
MHMLGVTDLPTYIAGLILIILLPGPNSLYVLSVAARRGVRTGYKAAAGVFTGDAVLMVLAAAGAASLLRT
SPMLFGVVKLLGAGYLTWLAIGMMRGAWALWRSRHGEQDVAAEAAAPEGDGERPYRRALLISLFNPKAIL
FLVSFFVQFVDPGYAYPALSFLVLGGLLQTGSFLYLTLLIFAGTRLSEAFRRRKRLSVGATSAASVLFLG
FAAKLAVG
>Cac1 gi|256392300|YP_003113864.1 lysine exporter protein LysE/YggA [Catenulispora acidiphila DSM 44928]
MLGTVDLPTFVLGALLIVLLPGPNSLYVLTVGARKGVRTGYRAASGVFLGDAVLLTLTAAGAASMLKRSP
ATFDVVKFLGAGYLAWLGFGMLRAAVKAWRRRAAAPVSDTDAAAMAEAVEAAERPFRRALVVSLLNPKAI
LFDLAFLTQFVSPHAAHPTEAFALLSTIVMLFSAGYLSVLIFTGHRLATAFRRRKRLAASMTGGIGSLFL
GFALKLATASLGAA
>Pps1 gi|494283063|WP_007162660.1 leucine export protein LeuE [Pseudomonas psychrotolerans]
MLANLGVIDFWTYVVGTLFVILLPGPNSFFVLATSAQRGIRSGYQAASAVFLGDAVLMLLSALGVASLLK
AEPLFFQILKYLGAAYLFYLGWGMLRGGLKSWRSPAQGQAEATLREDVHQPFRKALLLSLSNPKAILFFV
SFFIQFVDPGYAHPALSFLVLGAVLEAISFCYLSFLIFCGVRLAAWFRQRRRLSAGATGGVGALFVGFGV
KLATATLT
>Ato1 gi|491114798|WP_004973255.1 hypothetical protein [Acinetobacter towneri]
MFGISDLSTFIIGTTLIVLLPGPNSLYVMSVASRFGIRTGYAAAFGVFTGDLILIVCTILGAASLLHAFP
WLFTLLKVVGALYLGYLGIKLLIAAYKTWFPQTRTSHANLSTTATSNTTERVHPYRTALMISVINPKAIL
FYLSFFVQFVNPDYTYPMLSFAVLAIVLQIISMGYLSILIFSGVKLASYFNQRYKIAAICVASIGILFCG
FGFRLASSTL
>Asp3 gi|386852112|YP_006270125.1 Leucine efflux protein [Actinoplanes sp. SE50/110]
MLGITDFWTYVLGVVAIILLPGPNSIFVLSVGARRGVRAGYQAACGVFLGDTVLMVLSATGVSSLLGAYP
PLFLVLKYAGAGYLAWVGAGILRGARARWRGRGEVSATEATEEPAEMQRPFRRAAVISLLNPKAILFFVS
FFIQFVQPGYPHPALSFLVLGAVVQFFSALYLTALIFGGRFLVGQFQRRRRLAAGAATGVGALFVGFSIK
LATASLS
>Pmi2 gi|490371431|WP_004251035.1 leucine export protein LeuE [Proteus mirabilis]
MYSKSMGVTVWLEQFGVLNIWTYLAGMFFIIIVPGPNSLYVLKTSASRGVGAGYRAALGVFIGDAILIFL
AFIGVASVIKASPVLFTIVRFLGAFYLLYLGIKIIHANFFAKKQSHTETNCVQEYVFRKALTLSLTNPKA
ILFYISFFVQFIDFNYAHTGLSYLILASMLEAFSFVYLSFLIFGGVALARFFGSRKNIAKLGNGIVGLFF
MGFATKLATLSS
>Psp1 gi|148652824|YP_001279917.1 lysine exporter protein LysE/YggA [Psychrobacter sp. PRwf-1]
MFGITDLTAYIIGTIAIILLPGPNSLYCLAVAAAHGVRKGYQAIAGIFVGDGILILVTIFGAGGLLKLYP
SLFNGIKLIGGLYLMYLGIKLLVGAYHTFKQRALLADAKPKLAVPNPNQNFFYRAMLLSLTNPKAILFFL
SFFVQFVDPAYPHPLLSFLVLAIILQCVSFTYLTVLAFSGQKLAKKFSQHPWLIVSSMSAVGLLFIGFAI
KLWQAQLM
>Ara1 gi|491161558|WP_005019945.1 leucine export protein LeuE [Acinetobacter radioresistens]
MFGIADLTTYIIGTVLIILLPGPNSLYVMSIASRYGIKAGYQGAFGVFVGDVILMFCTVLGAASLLLAFP
WVFTVVKVLGASYLTYLGFKLLKASISTWRKAVYNRQVEAELQTIYRIRPFRTALTVSLLNPKAILFFLS
FFVQFIDPDYPHPALSFITLAIILQVTSMSYLTLLIFSGRKLSGFFRQSPKISSVSVFLVGLLFFSFGVK
LATSSLT
>Psp2 gi|498504597|WP_010805277.1 leucine export protein LeuE [Pandoraea sp. SD6-2]
MLGNSIGIVNLWTYLAGVVVVILLPGPNSLYVLSVAAQRGVRHGYAGACGVFLGDTILMTLAAAGVASLL
HAQPALFFVVKYLGAAYLCWMGLNMLRGALANARAARANEGAAVVAPKPVDADHPFKRALFISLLNPKAI
LFCVSFFIQFVDPGYAYPAVSFAVLGVIVQTCSFLYLSTLILAGYRLAEHFRQRRRLSAGATGGVGALFV
GFGVKLATATLS
>Orf1 gi|442771098|AGC71795.1 L-lysine permease [uncultured bacterium A1Q1_fos_2116]
MWCHTGNVYGVIDLPTFLAGLVVIILLPGPNSMYVLSLAARKGAATAYQGVAGVFLGDTVLMTLSAAGVA
SLLRANPVAFMVVRWAGALYLAYLAFGILRRAFTLWRKRHEGNEALTAVMAETGIERPFRRAFTVSLLNP
KAILFFVAFFVQFVDPNYPYPALSFLVLGAIAQIGSILYLSVLIFTGTRLAEMFRQRKVLTVGANTTVGV
AFLIFAAKMTLTG
>Ssp2 gi|494476567|WP_007266044.1 leucine export protein LeuE [Streptomyces sp. C]
MCPHGTLLLMLGVTDLPTYLAAVVLIVLLPGPNSLYVLSVASRRGIKEGYKAACGVFTGDTVLMVLAAVG
AGALLQASPVLFTVVKVLGAGYLGWLAVGMMRAAWGMWRTRRARHEELVTGEEPAGAAERPYRRALLVSL
LNPKAILFLLSFFVQFVDPGYAYPALSFLLLGTVSQLISFLYLSTLIFAGTRLSAAFRRRKRLSAGATSA
AGVIFLGFAAKLAVS
>Aha1 gi|491231839|WP_005090071.1 hypothetical protein [Acinetobacter haemolyticus]
MFGITDLTTYIIGTILIILLPGPNSIYVMSVASRYGIRTGYAAACGVFTGDFILIVCTILGAASLLKAFP
ILFVILKLTGACYLAYLGFKLLQSGYQTWKKPPHHTELADLPRLDKVHPYRTALGISLLNPKAILFFLSF
FVQFVEPSYPYPMISFLVLALVLQIISFSYLTALIFSGVKLAGFFRHNYKLAASGVFLVGILFFGFGIRL
ATSTI
>Mca1 gi|489766353|WP_003670281.1 leucine export protein LeuE [Moraxella catarrhalis]
MFGTINLLTYFLAVVVVIVLPDPNSLYCLSVSASHGYTAGLRAIAGVLLGDLILIMATVFGVGAILKQYP
QVFDVIKLIGGTYLAYLGTRLIIGAYHTFKNRQAIMKSELSIKPPKKQNYFYRSLSLSVTNPKAILFFLS
FFVQFVDPNYDKPLLSFLVLAVILQMVSVSYLTLLVYTGKALAEKFSKRPVLSSLAMFSAAMLFIGFGVN
LWISQI
>Abe1 gi|490968615|WP_004830415.1 hypothetical protein [Acinetobacter bereziniae]
MFGITDVVTYILGTIFIVILPGPNSLYVMSIASRFGIKIGYIGAFGVFTGDLILILCTVLGAASLLHAFP
WLFVILKVVGATYLSYLGIRLLIASVKTWRSTPQTIQSDALSSTTTEQFHPFRTALTISLLNPKAILFYL
SFFVQFVDPDYPYPALSFAALSVILQIISMSYLTILIFSGVKLATFFNTRYKVAAGCVAAVGLLFCAFGI
KLAVSTM
>Ppu1 gi|496910608|WP_009406505.1 lysine exporter protein LysE/YggA [Pseudomonas putida]
MLGVTDYGAFVIAFIIVLAIPGPGNFALITATGKGGIKAGLAATCGVILGDQVLLWLAVAGVATLLAAYP
AAFHVVQWAGAAYLAYLGMRMLLSKPGGEPRKSRMDNGHYLRQTMMITLLNPKAIMFYMAFFPLFVDPVK
HQGLITFGFLAATVAVVTFLYGLIAVVLTQQLAERMRANPRISNLFERLAGACLVGFGIKLAAMR
>Cho1 gi|490243195|WP_004141416.1 leucine export protein LeuE [Cardiobacterium hominis]
MNGIIDLYQYIAGVIAVILVPGPNSLYCLSVAGQYGARNAYRVIAGIILGDSILILSTIFGAGALMRAYP
PIFHVIKLAGGLYLAWLGYNLLKGGWLAWQTRRNTQPVTPKIQKQRFFRRALTLSLMNPKAILFFLSFFT
QFVRADAPNPVLSFLVLGLILQCVSFSYLNVLAFAGARLSQFFSRSRALAAIGMAGVGLLFIGFAVKLWT
ASL
>Pne1 gi|145588845|YP_001155442.1 lysine exporter protein LysE/YggA [Polynucleobacter necessarius subsp. asymbioticus QLW-P1DMWA-1]
MEWFTLNLLSPTNAGIIDFPTYLLGTLITILFPGPNSLYVLTITTLKGWRYGAWGALGIFIGDSVLMGAV
VLGAVSLLISSPIAFNVVRLMGAAYLGWIGIGLVRSGWQRWNSKADSANINVLQVRIMLLHPLAAALVLS
LTNPKAIFFFIAFFSQFIRPDFEYPLHTFFYLAIVLQLMSMAYLGTLICVGQYCLTYFQRHQRLAAGLWI
VAGLLFIGFALRLALA
>Pae1 gi|489212307|WP_003121078.1 leucine export protein LeuE [Pseudomonas aeruginosa]
MPTLGITDFWTYVLGVVFVILLPGPNSLFVLATSAQRGVATGYRAACGVFLGDAVLMLLSALGVASLLKA
EPMLFIGLKYLGAAYLFYLGVGMLRGAWRKLRNPEATAAQAEKVDVHQPFRKALLLSLSNPKAILFFISF
FIQFVDPGYAYPGLSFLVLAVILELVSALYLSFLIFTGVRLAAWFRRRQRLAAGATSGVGALFVGFGVKL
ATATLS
>Alw1 gi|490869435|WP_004731450.1 hypothetical protein [Acinetobacter lwoffii]
MPHRLFCSCEFFVFGITDLTTFIIGTTLIVLLPGPNSLYVMSIASRFGIKTGYMGALGVYTGDLILIICT
ALGAASLLHAFPVLFIALKVIGAIYLSYLGIKLIIAAYQTFFPEKSSQRVQIKKTTPDTVESVQPFRTAL
TISILNPKAILFYLSFFVQFVDPAYPYPALTFTLLAVILQLISMTYLSILIFSGVKLASYFNQNYKVTAS
CVAAVGILFCGFGLKLATSTF
>Jli1 gi|498084695|WP_010398851.1 leucine export protein LeuE [Janthinobacterium lividum]
MNALFHANLGITDFWTFFLGTIFIVILPGPNSMYVLSVAAQRGVRPAYQGAFGIFAGDLILMVLSACGVA
SLLKASPALFYVVKYIGAAYLGWIGLQMLIACWRKLRTPAPADGETAAAPAPVKESAPFRKALIISLMNP
KAILFFISFFIQFVDPAFPNPVLSFIGLGMTCQVISFTYLTAIIFVGARLAETFRRRRRLSAGMGGGVGA
MFIGFGAKLATATL
>Pre1 gi|491049181|WP_004910832.1 transporter [Providencia rettgeri]
MLENLGITNLWTYLIGVIFITLVPGPNSLFVLTSSAKYGVKNGYKAALGVFTGDAMLIFLSFLGVASLVK
TSPIFFSVIKYAGAAYLFYLGIKTLYSVLHKKENTGDVDSIILETKGTYKKAVFLSLLNPKMIIFYVSFF
IQFIDPAYPSAGVPFFILGAILEACSMIYLSLLIFGAVAVTNMVKHNKKLSKLSNSCIGAVFLMFGAKLA
LTA
>Abr1 gi|491039682|WP_004901351.1 hypothetical protein [Acinetobacter brisouii]
MFGIIDLPRFIIGTILIVLLPGPNSLYLLATASRYGIKRGYQAALGILTGDSILILATVLGAVSLIHAYP
VIFTILKVLGAGYLAYLGIKLFLHSIGIWKNAKNPVVATEVTSTSEPTMTALHPFRTALTISLLNPKAIL
FFLSFFVQFVDPNSSAPMLSFLILAVILQFISFSYLTSLIFGGRKLARYFSQQQRLASLATCAVGILFLT
FGAKLAFSTI
>Asc1 gi|491031178|WP_004892865.1 hypothetical protein [Acinetobacter schindleri]
MFGITDLTTFIIGTALIVMLPGPNSLYVMSVASRYGIKTGYQAAFGVYAGDMVLIFLTALGAASLLHAFP
VLFTILKIIGAVYLSYLGIKLLIAAYHTWNTVHSNAQIQQAEQNLEQLHPFRTAMTISILNPKAILFYLS
FFVQFVDPSYSYPALTFTILAIILQIISMSYLSILIFSGATLAQFFGHRYRLTSLCVASVAILFCGFGLK
LATSTL
>Ggi1 gi|493733866|WP_006683098.1 leucine export protein LeuE [Candidatus Glomeribacter gigasporarum]
MQSLGMINFWTFLIGSVFVITIPGPNMLYVLSVSAQRGVRHAYRAVCGIFLGDSILMTLSAAGVASLLKA
YPILFFIIKYGGAAYLLYMGLTILRTAWLNRGSLPAPASANKAESGHCFKRALLISLCNPKAILFFVSFF
IQFVDPAYPYPALSFLALGAIDQLISLSYLSLLIFTGVRLSEAFRRHRCLSIGASGSAGALLIGFSLKLA
TATLG
>Rsp1 gi|497208145|WP_009522407.1 leucine export protein LeuE [Ralstonia sp. PBA]
MNALMSTFGITDFWTFLLGTIVIVLLPGPNSLYVLSVAAQRGVAAGYRGACGVFLGDAILMLLSAGGVAS
LLKTSPELFYVVKYIGAAYLAWIGLQMLRGAWRNWRERGVLTPVEAPPQREDLLQPFRKALLVSLLNPKA
ILFFVSFFIQFVDPAYAHPALSFAILGVACELVSATYLTVVIFLGARLADHFRRRRALSAGLGGGVGTLF
IGFGAKLATATLN
>Rso1 gi|489369184|WP_003275994.1 leucine export protein LeuE [Ralstonia solanacearum]
MNAFMLAHFGITEFWTFLLGTIFIVLLPGPNSMYVLSVAARRGVRLGYQAACGVFLGDAILMVLSAAGVA
SLLKASPAVFYVVKYTGAAYLAWIGLQMLRGAVRNWRTRQQQSVPAEPGTGTADQAHPFKKALIISLLNP
KAILFFISFFIQFVDPHTALPALSFVVLGLVCQVCSFLYLTTIIFVGARLAAAFRARRRLAAGMSSGVGA
MFIGFSAKLATATLN
>Asp4 gi|50085118|YP_046628.1 leucine export protein LeuE [Acinetobacter sp. ADP1]
MFGITDLTTYIVGTLLIVLLPGPNSIYVMSIASRYGIRTGYRGAFGVFTGDSILIIATVLGAASLMNTFP
WIFTTLKIVGALYLSYLGFKLLYASYIRWNNAPAQDIEMADLPQLDQIHPYRTALGISLLNPKAILFFLS
FFVQFVDPVYPYPALSFVSLALILQCISFGYLTTLIFSGVKLSSFFKTRHKISAMSICLVGFLFFGFGLK
LATSSL
>Psp3 gi|498496068|WP_010796798.1 homoserine/Threonine efflux protein [Pseudomonas sp. HPB0071]
MAWSELGITDLWTYIAGVIFVVLLPGPNSLFVLASSARRGVAAGYRAAFGVFFGDALLMTLSALGVASLL
KAEPLFFMGLKYLGAAYLLYLGVGILRGAWRQWRYPLSPIEQQTQEEGIDKPFRKALLLSLSNPKAILFF
VSFFIQFVDPGYAHPGLAFGVLGLILEVISAIYLSFLIFTGVRLAAWFRQRQRLAASANTGVGALFVGFG
VKLATATLT
>Sgr1 gi|491065072|WP_004926703.1 leucine export protein LeuE [Streptomyces griseoflavus]
MFGVIDLPTYLAGLVLIVLLPGPNSLYVLSVAARKGVRTGYAAAAGVWTGDAVLMTLAALGAASVLSTTP
VLFLVVKYAGAGYLAWMAYGMLRSAWSMWRTRGEPTPAEAPEAVASAEEHPYRRALVVSLLNPKAILFLI
SFFVQFVDPGYAYPALSFVVLGTLLQTASFLYLSLLIFGGTRLADAFRRRRRLAAGATSAAGALFLGFAA
KLSVASA
>Pfe1 gi|496239105|WP_008952490.1 leucine export protein LeuE [Pseudogulbenkiania ferrooxidans]
MLGITDPLTYLIGTIFIILLPGPNSLYVLSVGAQRGVRPGFKAAGGVLVGDTLLMVATAAGAASLLKNYP
ALFWVVKYIGAAYLAWMGINMLRAALRRWSAPAPAALSAPITLGHRDPFRRALTLSLMNPKAILFFLSFF
VQFVDPAYPYPALTFVALGGMLQVCSISYLTALILAGSRLAEAFRARRRLASAATGGTGALFLGFGAKLA
AASLN
>Alw2 gi|498012674|WP_010326830.1 leucine export protein LeuE [Acinetobacter lwoffii]
MFGIIDIGTYIIGTILIVILPGPNSLYVMSIASRFGPKIGYWGALGVFTGDLILILCTVLGAASLLHTFP
WLFILLKIVGALYLSYLGGKLLFAGVKTWHSSPQHLEASANQNTLQTLHPFRSALTISLLNPKAILFYLS
FFVQFVNPKYAYPALSFTLLSVILQIISMAYLSILIFSGIKLASYFNRQFKVAAVAVATVGLLFCGFGLK
LALSTL
>Pst1 gi|339496268|YP_004716561.1 amino acid transporter LysE [Pseudomonas stutzeri ATCC 17588 = LMG 11199]
MFGVTDYGAFVVAFIILLAIPGPGNLALILSTGKGGIRGGLASTFGIIFGDQVLMWLAVAGVAALLKAYP
TAFHLVQWLGAAYLIWLGARMLLAKPGAAPTLTIQPRQYLWQTLVITLFNPKAIVFYMAFFPLFIDPQRH
QGLVTFAFMAVTIMLLTFLYGLLVVLLTHRLAERMRANPRIARGLEKLAGLFLVGFGVKLTLN
>Ssp3 gi|495101451|WP_007826274.1 leucine export protein LeuE [Streptomyces sp. Tu6071]
MFGVIDLPTYLAGVALIVLLPGPNSLYVLSVGARRGVRTGYKAAAGVFLGDTVLMTLSAAGVASLLQANE
VLFSIVKYAGAGYLTWLAYGMIRSALALWRTRRERAAGAAGEEVPAGRERPFRRAFVISLFNPKAILFFI
AFFVQFVDPAYAHPALSFVVLGFFAQLASALYLSVLIFTGTRLAAAFTRRRRLRATVTSAAGALFLGFAV
KLSLSGV
>Lho1 gi|226941820|YP_002796894.1 Lysine exporter protein [Laribacter hongkongensis HLHK9]
MFGITDLATYLIGTIFIVLLPGPNSLYVLSVAAGRGVKAGYQGAAGVFVGDTVLMVLSATGMAAMLKVYP
ALFWGLKAAGAAYLGWVGIHMLLSAWRSWRIAGGSMRAAAAAVVPATQVSFGNPFRKALTISLLNPKAIL
FFISFFIQFVDPAYPRPALTFLALGLILQVCSMTYLTAVILIGSRVADSFRQRRRLSAGLSGGVGALFIG
FGVKLATASL
>Hgr1 gi|493341769|WP_006298637.1 leucine export protein LeuE [Hylemonella gracilis]
MSFYGVTDLWTYVLGAIGIVLLPGPNSLFVLSVATARGVRVGYHAACGVFLGDSILLLFTALGAASLLRG
YPALFMVVKYVGAAYLFWVGMNLAWSAWRKWRAAGIATQLVEPTALAAAQSAHLLAPFQRALVISLLNPK
AILFLLSFFVQFIDPAYDTPAIPFLILSVIVMAFSAVYLSVLIVAGARLADAFRQRRRTSAGLSGAVGAL
FLWFGTKLATASLN
>Psp4 gi|148653244|YP_001280337.1 lysine exporter protein LysE/YggA [Psychrobacter sp. PRwf-1]
MFGIENYWGFLAAGLLLNLTPGADSLYIIMRSISQGSKAGVFSALGITSGILVHTLLAALGLSVLLSRHP
MAFNMVKYIGALYLCYLGIRLLWPKKRAQVAEQLAEDIPSRSRDSVNGWQIYKQGVLTNVFNPKVALFFL
AFFPQFIDANYGSAMLSFSLLGLSFAATSLAWCISLALLAARFSEQLRQNPRIETVLNKISGVVFIGLGI
RLMGAKL
>Ppu2 gi|46519142|AAS99904.1 unknown [Pseudomonas putida]
MLGVTDYGAFVIAFIILLAIPGPGNFALITATGKGGIKAGLAATCGVIVGDQVLLWLAVAGVATLLATYP
AAFHIVQWAGAAYLAYLGLRMLLSKPGDAPRTSRMDNGQYLRQTMLITLLNPKAIMFYMAFFPLFIDPVK
HQGLVTFGFMAATVAVITFLYGLIAVVLTHRLAERMRANPRITNMFERLAGACLVGFGIKLAAMR
>Kor1 gi|489894911|WP_003798360.1 leucine export protein LeuE [Kingella oralis]
MYGIIDFPLYLIGAVTIVLIPGPNSLYCLAVATQQGARQAAKVMAAIFLGDSVLILCAVGGAASLLKSHP
LLFGALKCAGGLYLAYLGINMLRGAWAARRRTAAQAPAQTLSNIHTHDNVFRHALLLSLSNPKAALFFLS
FFIPFVNPRYPHPALSFFILAAVMQTLSMCYLATLALAGDKLLAKLRHKRNLAALGAAAVGLLFCLFAVK
LWQSVFFA
>Cne1 gi|493625592|WP_006577740.1 leucine export protein LeuE [Cupriavidus necator]
MNALMHATFGITDFWTYLLGTIFIVLLPGPNSMYVLSVAAQRGVRAGYRGACGVFLGDAILMVLSAAGVA
SLLKASPGLFYVIKYIGAAYLAWIGFQMLRGALRNWSSHGKGAEAAAGQGEAQVQVTDPTNPFRKALLIS
LLNPKAILFFVSFFIQFVDPQFAYPVLSFAALGLVCQVCSFAYLTAIIFVGAKLAEAFRRRRRLSAGMAS
GVGAMFIGFGAKLATATLN
>Eco1 gi|489920416|WP_003823771.1 leucine export protein LeuE [Eikenella corrodens]
MFGIINPLSYLIGTIILIIMPGPNSMFCLSVAAQHGARKAYRAVCGVLLGDLVLILLTVLGAGTVLKLYP
ALFHAMKLAGGLYLAYIGFGLLRGAVRKWFAPPPVLAAGLPPTPPAGHIFKRALLLSLTNPKAILFLLSF
FVQFVDPAYPHPALSFLLLALVMQTVSFSYLTLLVFAGHRLANLFRRHRRVTTACTAATGLLFIGFAVSL
WLAGIEF
>Nal1 gi|403508912|YP_006640550.1 lysE type translocator family protein [Nocardiopsis alba ATCC BAA-2165]
MLGIIDLPTYLAGLILIVLLPGPNSIYVLSVAARSGTRAGYTAAAGVFTGDAVLMILAAAGAATLLGTNP
LVFAVVKFVGAAYLVWMAIGMLRTAHAMWTSRHQRAEEQRAADAAPAPSTGERPYRRALVVSLFNPKVIL
FLISFFVQFVDPNYAYPALSFLVLGLLLQLVSFLYLSALIFSGTRLAAAFSRRRRLSAGATSVAGALFLG
FAVKLSLSTA
>Kse1 gi|357390494|YP_004905335.1 putative LysE family protein [Kitasatospora setae KM-6054]
MLGVHDLATYVLGALAIVLLPGPNSLYVLSVAARKGIRTGYRAACGVFLGDLVLISLTALGAASLLRTNP
AVFAVVKFGGAAYLLWIGYGMLRAARQMWRERALAVADGAAAGTSADDANGERPFRRALVISLFNPKAIL
FLLSFFTQFVDPSYGAPALSFALLGGVLQTFSFLYLSLLIFTGTTLANAFRRRKRLSAGLTSSVAVLFAG
FAAKLAVSSA
>Psp5 gi|317054235|YP_004118260.1 lysine exporter protein LysE/YggA [Pantoea sp. At-9b]
MLDIMHFPLFLASVFLLCITPGPDLAYVVGQSVANGRRSGVISAAGVALGSCTHAIASAIGLTALIAASP
LLFTVIKYIGAAYLIFLGSKMVWGTLMRQQAASSADEPVAKTTASTRSLLSRGLITSITNPKVLLFFIAF
FPQFVVIDGAHHAQSFLILGLTYALIGFATDTCFALVAGGAASAVAKNAAMQRLLDRVVGITFIGLGIRL
ALTRRG
>Spr2 gi|497833016|WP_010147172.1 leucine export protein LeuE [Serinicoccus profundi]
MFLGIPDYGTFFVAALLIVLLPGPNSMFVLSEAARRGVRRGWAAALGVFVGDSVLMGLTFLGAASLLQGN
PVVFSLVKYLGAAYLAWIGLRLVRGGIAAIRRPAPATADAPAAPTRRGTSFTTALVLSLLNPKAILFFVA
FFVQFLRPDSPRPLGDFLVLASTLQVLSMIYLGALIVAGTALARGFQRHRRTSGGLTGLVGVVFVGFGVK
LAATSL
>Aca1 gi|375134192|YP_004994842.1 leucine export protein LeuE [Acinetobacter calcoaceticus PHEA-2]
MFSDLGIINFWTYLLGVTLIILAPGPETMFVIKTSIKSGVRKGFAAILSIVVSDILLVLMAWAGLAAVIS
STPFLFNTIKYAGAAYLFYLGIETLYSLIKPKVKNEIEETEIKDHGGIIGQGMLVTLLNPKTLLFHISFF
SQFINISAPHIWMAFIILTAIMLAITLIYLSFLVFCGAYLISRLKGNRILSILGNMFIGFFFIGFAAKLL
YSSY
>Pre2 gi|490385472|WP_004264970.1 leucine export protein LeuE [Providencia rettgeri]
MFENLGVLNFWTYLAGLVLIIIVPGPNSLYVLKTSTSSGTRFGYRAALGVFTGDGILIFLSFIGVASVIK
ASPTLFMIVRYLGAAYLLYLGCKILYSTFMHKKSNQDGTDTISIKTENHFTRALVLSLTNPKAILFYISF
FIQFVDFNYSHAWVPYLVLATILELVSFLYLSLLIFSGYLIARFLREKQLLAKLGNCTVGAFFMGFAAKL
AIFSN
>Aso1 gi|491075683|WP_004937305.1 hypothetical protein [Acinetobacter soli]
MLGITDLTTYIIGTLFIVLLPGPNSLYVMSIASRYGIQTGYRGAMGIVTGDAILILCTVLGAASLMHAFP
WIFTTLKVIGAAYLSYLGFKLLQASYLRYKNRHISMPEMTDLPKLDQIHPYRTALSISLLNPKAILFFLS
FFIQFVDPDYPYPAISFIALAIILQCISLGYLTALIFSGVRLSDFFKSKHKTSAICIALVGVLFFGFGLR
LATSTL
>Afa1 gi|489898867|WP_003802307.1 leucine export protein LeuE [Alcaligenes faecalis]
MLEQIGVVNFWAFVVGTVVIVLLPGPNSLYVLASGAGHGVREGYKAALGVVVGDGILMTLTALGAASLLK
TLPMLYTGIRWLGAAYLLYLGLRLLQSAFRQGGPVQSVDTRLRHETRFRKALLLSLLNPKAILFFLSFFV
QFVDPSKGHTGLAFMVLGLVVEIISICYLSLLIFGGDRLAGMFRRHQRLSRMGNGSVGLLFMGFAARMIGD
>Nwe1 gi|490412965|WP_004285580.1 leucine export protein LeuE [Neisseria weaveri]
MRQYLLPNSLGIGFLIAVSKHFSILPNLSDFPSMFGITDLTTYVIGTVAVILLPGPNSMFCLSMAAQYGI
KAAYRAIAGIILGDTLLMLATVLGAGALLKLHPTLFHLLKLAGGLYLAYIGWNLLRGAVRKWQLDTSKLM
SDAPAAAQPVPHIFQRALLLSLTNPKAILFFLSFFVQFVDPAYPHPALSFTVLAVILQASSFLYLNTLVF
AGHNMTRIFRRHHKLSSAAMAAVGLMFAGFAVKMWMAGI
>Asp5 gi|470171383|YP_007552269.1 leucine export protein [Azoarcus sp. KH32C]
MFYGVTDLTTFILGTIFIVLLPGPNSIYVMSVASRWGIGAGYRGACGIFVGDTVLMILSATGVASLLQTT
PALFMVLKYAGAAYLAWVGLGLLRSAVRNWKTPAAEAPTPKAVDAKRPFRTALVISLMNPKAILFFVSFF
IQFVDPAYGHPALSFGILGTIVQICSAIYLSALIFGGAHLADQFRRRRRLAAAATGGVGGLFIGFGAKLA
NATLS
>Tbi1 gi|296269002|YP_003651634.1 lysine exporter protein [Thermobispora bispora DSM 43833]
MFFGITNIWAYITGTILVILLPGPNSLYVLSTAARHGVKAGYRAAMGVFVGDGVLMFLSAAGAASLLKST
PWLFMIVKYLGAGYLAWIGLGLLRAAWKTWRGKAAAQALPEHAQARSGRSPFRTALTISLLNPKAILFFV
AFFVQFVDPSYSAPALSFLILALILQLCSFTYLTVLIFGGSYIAERFRRGRRLSAGFSTGVGALFLGFGI
KLATASLG
>Swa2 gi|491579381|WP_005436954.1 leucine export protein LeuE [Sutterella wadsworthensis]
MLETFGILNIWAYALGALIIVMIPGPNTLFVLKTSIVDGRRAGFTAAAGVFTGDAVLVFLAYLGIAALVL
AHPEVFFWLKILGAAYLAWLGGKAIHATFFAKKAEKAEGESEVVVKKSRSLVKVYRNALALSLTNPKSIL
FYVSFFVQFIDPAFDNPAISYTILALILECFSMAWMTLLITAGADLLKFFGRRPSVAKLGNTAMGSMFLL
FASKLALDA
>Pin1 gi|119946540|YP_944220.1 leucine export protein LeuE [Psychromonas ingrahamii 37]
MFESFGVINIWTYIAGLIFIILAPGPNSLYVLKTGASYGIATGYRAVAGVLLGDAILILLSYLGVASLVQ
ASPILFTAMRYLGAAYLLYLGVSLIYSNWVAPKVKTSSPKIKTEKVFRKSLSLSLTNPKALLFYVSFFIQ
FVDYSYHSTWISYSILATILEVFSLIYLSVLIVLGSAMTQYFHRNKSLAKLGNSLLGVFFMGFAARLSILN
>Ahy1 gi|491449214|WP_005307001.1 leucine export protein LeuE [Aeromonas hydrophila]
MFESLGVINVWTYLVGLFFIIIAPGPNSIYVLRTGASRGVGPGYQAALGVFVGDAILIFCAYLGIASLIR
TTPLLFTLVRYLGALYLLYLGVKILHANFIARREGQASVVEHGERYFSKALTLSLTNPKAILFYVSFFVQ
FVDFNYAHTWLSYLVLASMLEAMSFVYLTLLIFGGTLMARFFARKVRLARLGNGLIGLFFMGFAARLATL
SS
>Hfr1 gi|493509059|WP_006463428.1 amino acid transporter LysE [Herbaspirillum frisingense]
MQAIFHSLGITDIWQLIAATMVFLLLPGPGTFCVLTCAAKGGLRGGFMAQAGLMLGDIVLMFLAAAGVAA
LLHANPLLFHGLQYLGAAYLAYLGGRLLFARGEGGGTVVPFSNAAEFRRGFLVTLFNPKAIVFYMAFFPL
FLDPATQQGSLTFFTMGAVISTCTLFYGSFLIFVGNAAARRMARNRTIAKLASRAAGIFLIGFGIKLTTQ
>Kox2 gi|490988682|WP_004850415.1 leucine export protein LeuE [Klebsiella oxytoca]
MFADFGVVNFWTYLPGATLIVLAPGPETMFVIKTSITSGIKRGFAAIFSILLSDVILVLLAWCGLAAVIS
STPALFNAIKYAGAAYLFWLGVQTIRTVLKPAIETIEEKKSSAEAGGIIGRGMLVTLLNPKTLLFYISFF
AQFINAQAEHSWAAFIILAVVMFAITLVYFGFLVFCGAYLLSRIKGNRRLSAIGNALVGVFFIGFAARLA
SATS
>Nwa1 gi|496406939|WP_009115803.1 leucine export protein LeuE [Neisseria wadsworthii]
MLGTINLTTYIIGTIAVILLPGPNSMFCLSMAAQHGVKAAYRAIAGIILGDSLLILATVLGAGTLLKLYP
PLFHGLKLVGGLYLAYIGFNLLRGAVRKWQLAPSKFPTGSEAAAEPAPHIFKRALLLSLTNPKAILFFLS
FFVQFVDPAYPHPALSFLVLALILQATSFIYLNMLVFAGHNMTRLFRRHHKLSAAAMGAVGLMFAAFAVR
MWVAAI
>Svi1 gi|490090573|WP_003992527.1 leucine export protein LeuE [Streptomyces viridochromogenes]
MFGVIDLPTYLAGLVLIILLPGPNSLYVLSVAARRGVRAGYTAAGGVWCGDTVLMTLSAAGVASLLQANA
VLFGIVKYAGAGYLTWLAIGMLRAAWGMWRTRGERSAEAAEAPASAEERPFRRAFVVSLFNPKAILFFVA
FFVQFVDPGYAYPAVSFVVLGAFAQLASVLYLSALIFGGTRLAAAFRRRKRLSAGATSAAGALFLGFAVK
LSLAGA
>Tli1 gi|490472312|WP_004342768.1 leucine export protein LeuE [Thauera linaloolentis]
MFYGITDLTAFILGTIFIVLLPGPNSLYVMATASRWGVAAGYRGAAGIFVGDTILMLLAVTGMASLLRAT
PELFMAIKYAGAAYLAWVGVGLLRASLAAWRRGNDAPAEAVPDYPGVGGTPHPFRTALVISLMNPKAILF
FVSFFIQFVDPAYAHPALSFVILGVIVQTCSVLYLSVLILAGAKLAAQFRRHRRAAAGATAGVGGVFIGF
GAKLATATLG
>Cfr1 gi|489943370|WP_003846677.1 leucine export protein LeuE [Citrobacter freundii]
MFAEYGVLNYWTYLVGAIFIVLVPGPNTIFVLKNSVGRGVKGGYLAASGVFIGDAVLMFLAYAGVAALIK
TTPVLFNIVRYLGAFYLLYLGAKILYVTLKSKASDAAPEEVPFGAIFKRALILSLTNPKAILFYVSFFVQ
FIDVNAPHSGLSFFILAITLEIVSFFYLSFLIFSGAFVTQYIRTKKKLAKVGNSLIGLIFVGFAARLATL
QS
>Tin1 gi|296136189|YP_003643431.1 lysine exporter protein LysE/YggA [Thiomonas intermedia K12]
MDHMFGVVNLWTYVLGVIFIVLLPGPNSLYVLSVAAQRGVRQGYRGAFGVFLGDTVLMVLAAAGAASLLE
TNLALYHLVQAAGALYLGWLGINMLRAAWKRWHTPDTGLHAHAPQPHAHPEQTGKRLENPFQKALFISLL
NPKAILFFVSFFIQFVDPHYPHPALSFLLLGLIVQFFSLLYLSVLIFGGVRVADAFRRRRRLSALTMGAT
GTGFFGFGVKLALAATARTH
>Eta1 gi|491430895|WP_005288690.1 leucine export protein LeuE [Edwardsiella tarda]
MLESFGVLNIWTYVLGAVFIILVPGPNTLFVLKTGITGGVREGYKAASAVLIGDGVLIFLAYLGIASLIR
SSPFLFNLIKMLGALYLLYLGIKILYSTLRQRDTPHQGEERIEVSHTFRKALTLSLTNPKSILFYVSFFV
QFIDLNYAHTGLSFLILATILECISICYMTFLIFSGAALAHFLGQKQRLARLGNSLVGVMFLGFASKLAS
ATA
>Rfe1 gi|89900790|YP_523261.1 leucine export protein LeuE [Rhodoferax ferrireducens T118]
MSFYGVTDLWTYVVGAFGIILLPGPNSLYVLSVATVRGVRAGYQGAFGVFVGDTILLLCTALGAASLLRT
HPAVFMVVKYAGAAYLFWVGLNLLRGAIAGLRARADVLPSTAAAPAPKPAAAAAHLQRPFRRALLISLLN
PKAILFLLSFFVQFIDPAYAQPEVPFLILSAILMSFSAAYLTALIFAGARLAQAFSQRKRLSSGLSSLVG
GLFVWFGAKLATASLN
>Aph1 gi|257093994|YP_003167635.1 lysine exporter protein LysE/YggA [Candidatus Accumulibacter phosphatis clade IIA str. UW-1]
MFYGINNIATFVAGTIVIILLPGPNSLYVMSVAARWGVAAGYRGACGVLVGDTILMLLSATGAASLLQAN
PAVFMGVKYAGALYLAWMGVGLLRSSFATWRDNCATSSENTQTAADTSRPFHTALIISLMNPKAILFFIS
FFVQFVDSSYPHAALSFCILGLIVQFFSALYLSVLILGGAHLALQFRRRRRLSALATGGVGGLFISFSAK
LAGATLS
>Ata1 gi|507095701|WP_016166347.1 leucine efflux protein [Acinetobacter tandoii]
MFGITDLSTYIIGTILIVILPGPNSLYVMSIASRFGTRIGYLAALGVFTGDLILILCTIFGAASLLHSFP
WLFIILKVVGAAYLSYLGSRLIIASIRTWKGTTAQALEGSNTQLTYKEAQPYRTALTISILNPKAILFYL
SFFVQFVDPNYAYPAISFTLMSVILQIISMLYLSILIFSGVRFAAFFNQRYRLTSVAVAIVGFAFLGFGM
KLAFSTL
>Ssp4 gi|494479033|WP_007268510.1 leucine export protein LeuE [Streptomyces sp. C]
MLGVQNLLTYALGALLIILLPGPSSLFTLSVAARLGVRAGYRAAAGMFLGETLLMVATAAGLASLLQANE
LVFAVVKYAGAGYLTWIAVGMIRAAWAMWRRRDEKSTETTAEATAEMTSEATDAAPAANGGLFRRSLVIT
VLNPKAILFFLSFFVQFVDPGYAYPGLSFALLAVVYQAISIAYVTVLIFSGTYLASQFRRRRKLSAGLTT
GAGALFLGFAAKLATTGN
>Hal1 gi|490190152|WP_004088748.1 leucine export protein LeuE [Hafnia alvei]
MFESYGVLNIWTYVLGAIFIIMVPGPNTLFVLKTGITRGVREGYKAALAVFIGDAVLIFCAYIGIASLIR
SSPFLFSLVKMLGALYLLYLGLKILYSTLAKKGQEQSAAKEEPEHTFRKALTLSLTNPKAILFYVSFFVQ
FIDMDYAHTGVSFAILAVILEMISFCYMTLLIFSGAALAHFLSEKKRLAKLGNSMVGLLFLGFATKLATSA
>Sal1 gi|478690485|YP_007747295.1 Leucine export protein LeuE [Streptomyces albus J1074]
MLGVTDLPTYLAGLAVIVLLPGPNSLYVLSVAARRGPRAGYAAAAGVFTGDAILMTLAAAGAASLLRTNP
LVFAVIKYAGAAYLTWMAIGMLRSAWRLWRDRREESGPEPEAAPADAARERPYRRALVASLLNPKAILFL
LSFFVQFVDPAYAYPALSFLILGALLQLASFAYLSTLIFAGHRLAAAFRRRRSLSAGATTAAGALFLGFA
VKLSVSGV
>Sna1 gi|291301653|YP_003512931.1 lysine exporter protein LysE/YggA [Stackebrandtia nassauensis DSM 44728]
MLLGVTDLWTYVIATVLVILLPGPNSLYVLSVAARKGVRDGYRAAAAVFVGDSVLMIASAAGVASLLQTS
PVLFTIVKYAGAIYLAYLGVMLIRSGIKTWRARRTDDADAPAETTNLERPFRRAFIASLLNPKAILFFVA
FFVQFVDPAYPYPALSFLLLGAIVQVCSLTYLSVLIFSGNALASAFRRRRRLSSLGTGGIGAVMLGFAAK
LSTASM
>Rsp2 gi|496175829|WP_008900336.1 leucine export protein LeuE [Rheinheimera sp. A13L]
MESFGVIQFWTFLAGVVVIILMPGPNSLFVLKTSMVQGPQHAWCALAAVLLGDATLILLSYLGLASVLLA
SPELFRWIRYLGAAYLLFIGVQILLSLRQSKASTDAQTPPVVAAATCASVFRKSLLLSLTNPKAILFFLS
FFIQFIDSGFTPNWVPYLVLAVVLEIISLLYLTTLIYAGAAIASFFKGQPKAGQAGNLLLGLLFTGFAVR
LALA
>Psp6 gi|495384128|WP_008108835.1 leucine export protein LeuE [Pantoea sp. YR343]
MFHDYGVVNFWTFLAGAVVIVMIPGPNSLYVLRTGISRGMRAAYRGVAGVVLGDVFLIFLAWAGIATLIQ
TSPHIFTAVKYLGALFLSWLGIKIIWSALHQPLKDSSVPAVRKENYFLKAFMLSITNPKSILFYVSFFIQ
FIDPASEHSAAAFSLLGAVLQLISLSWMTFLLIAGAAVARWLGSRRRLVRMGNSLTGLLFIGFAARLAAA
QG
>Cvi1 gi|34499258|NP_903473.1 leucine export protein LeuE [Chromobacterium violaceum ATCC 12472]
MLGITDLTTYLIGTLIVILLPGPNAMYVLSVAAQRGKRAGFAAAGGVVSGDFILMTLAATGAAGLLQANP
ALFAVVKYIGGGYLAWLGVNMLKSGILAWRRARRGDESPTRPSALSGGHPYRKALLISLMNPKAILFFVS
FFVQFVDPVYPHPAVTFAALGAIVQCCSIANLSMLILLGDKLAAAFRRRRKLTAALGGSVGAVFVGFGAK
LAAASL
>Kra1 gi|494616319|WP_007374563.1 leucine export protein LeuE [Kosakonia radicincitans]
MFAEFGVISYWTYFIGAIFIILVPGPNTFFVLKTSIAGGLRNGYTAAAGVFIGDAVLMFLAYAGVATLIK
TTPVLFNIVRYLGAIYLLWLGGKMLYSTFVQRTQPQSDDDAHKGDILKRSLVLSLTNPKAILFYVSFFVQ
FIDIHYARPGVSFFILASTLEIISFCYFSFLIVTGSYVTQWVKTKKRLTRLGNSLIGLIFVGFAARLATL
QS
>Hef1 gi|494332034|WP_007183360.1 leucine export protein LeuE [Hydrocarboniphaga effusa]
MNGFGIIDLPTYLLGTLVVVLLPGPNSLFVLGTAAAHGVGAGYRAACGVFLGDAVLMVLAAGGVASLLKA
YPAAFIVFKYVGAAYLAWIGVSMLRSVFKGRTASPEDPARPAPAAATTAAPFRRALVISLLNPKAILFFM
AFFIQFVDPAYAHSVLAFTILGLIAQAMSFVYLSALIFGGARLAGAFRRRQRLSAGLTGGAGALFLGFGA
KLATASLN
>Dsu1 gi|372489880|YP_005029445.1 putative threonine efflux protein [Dechlorosoma suillum PS]
MTYGITDLATFILGTIFIVLLPGPNSMYVTLVASRWGIAAGYRGACGIFLGDLILMILAASGVASLLVAV
PALFMVLKYAGGAYLVWLGIGLLRAAVQRWRGVEAPASRLSEGDARQPFRTALVISLMNPKAILFFVSFF
IQFVSPDYPHPALSFLILGAIVQFCSALYLSALIFGGSYLADAFRRRRRLSAGATGAVGGLFIGFGVKLA
GASLR
>Aru1 gi|514091295|EPF71397.1 leucine efflux protein [Acinetobacter rudis CIP 110305]
MFGITDIWTYIIGAIFIIILPGPNSIYVMSVASRFGVKTGYQAAFGVFVGDLILILATVLGAASLLKAFP
WIFILLKVVGAGYLSYLGIRLCIAAYKTWNNATKNIQGQSKQQELQSFHPFRSALTISLINPKAILFYLS
FFIQFVDPAYAHPAISFTLLATILQFLSMTYLTLLIFSGIKLAHYFNRYYKLAAVGITVVGISFCIFGFK
LATSSLS
>Age1 gi|491004374|WP_004866095.1 hypothetical protein [Acinetobacter gerneri]
MFGITDIATYIIGTIFIVILPGPNSLYVMSIASRFGIKAGYLGAFGVFTGDLILILCTVLGAASLLHAFP
WLFVLLKVVGAAYLSYLGIKLLIACVKTWQHKPQKITSSQTTQSLEQAHPYRTALTISILNPKAIFFYLS
FFVQFVDPNYTYPALSFAALSVILQIISLTYLTILIFSGVKLANFFNTQYKIAAIGVACVGILFCGFGLK
LATSTL
