# Supplementary material for: The LysE Superfamily of Transport Proteins Involved in Cell Physiology and Pathogenesis
Source: PLoS One. 2015 Oct 16;10(10):e0137184. doi: 10.1371/journal.pone.0137184 (PMC4608589; doi:10.1371/journal.pone.0137184)
Supplement: S1 Supporting Information — The corresponding zip file contains the FASTA files generated using Protocol1, for comparisons with Protocol2. (ZIP) [file pone.0137184.s030.zip › FASTA_Files/TerC.faa.faa]

>Bsp1 gi|497969478|WP_010283634.1 membrane protein [Bacillus sp. 10403023]
MEFLSVEFFTALLVIIGIDLVLAGDNAIVIGLAARKLPKQQQKKAIIWGTVGAIAIRIAATLAVVWLLEI
PGLRLVGGILLIWIAYNLLSDDKGHEIKAVGSFWAAIRTIIIADALMGLDNVLAVAGAAQGNFLLVVLGL
IISVPIMIWGSTMFIKLVERFPIIITLGAAILAWTASKMIVGEPFLSSVFSNGFVKYGFEILVVAVVVAI
GYMKQKKAAIEAAEQQEQQVLSKAE
>Mpe1 gi|124265263|YP_001019267.1 hypothetical protein Mpe_A0070 [Methylibium petroleiphilum PM1]
MEQFMTPDFWVAVGQIILIDIVLGGDNAVVIALACRQLPAAQRTKGILWGTAGAILLRVILIFFALTLLA
IPYLKLVGAVLLVWIGVKLLAPDHEDGHGNIQGSDKLWSAIKTVIVADLVMSIDNVIAIAGAAESAGGDH
KMPLVIFGLLVSIPIIVWGSQLVLKLMDRFPIIITVGGMLLGWIAGTMAVTDPAVTHLVEQTDTLKYAAG
IGGALLVLAIGKWVARNRTPAPST
>Rsp1 gi|495665287|WP_008389866.1 membrane protein [Rhodovulum sp. PH10]
MSDPSRNDRVGAARDKNACGHRARPARRAGVRKDMWDVLTTELFSAAALGAFAQVVMIDLVLAGDNAVVI
GLAAAGLPADQRPKAILIGIGAATLLRIGFAGITTQLLDIVGLLLAGGLLLLWVCWKMWRELRADAAAAE
DHAETHATDAAPPAGAKPRKTFVQAAWQIVVADVSMSLDNVLAVAGAAREHPIVLVFGLMLSIALMGIAA
NFIAKLLNRHRWIAYVGLAVILYVALEMIWRGALEVWPVVAAPLAAATGS
>Atu1 gi|489603241|WP_003507682.1 membrane protein [Agrobacterium tumefaciens]
MEIFTAAGFTAFLQVIAIDLVLAGDNAIVIGLAAAGLPAHLRRKAILVGIIAATVLRIGFAAVTVQLLAI
VGLQLFGGLLLAWVCWKMWTELRDAAGSIEDEVTDEEADLTKGHKTFFQAATQIVIADVSMSLDNVLAVA
GAAQEHVTVLIIGLVVSIALMGLAANFVAKLLHRYRWISYLGLMVIIYVALNMLYHGTLEVLPYIQAYLG
>Oin1 gi|496231875|WP_008945910.1 membrane protein [Oceanibaculum indicum]
MLGFDWLTPDMLSAFFQVLMIDIVLAGDNAIVVGLAAAGLPKDQRVKVIMLGIAAATVLRIIFALMTTQL
MQVIGLLFAGGILLLWVSWKMWRELRAGHAAEQAAANAALDSADESFTDPASKAAPELPRKTFAQAALQI
VLADVSMSLDNVLAVAGAAREHPEVLVIGLVLSVAFMGLAASLIANLLNRHRWVAYVGLAIILYVALAMI
YEGGLQIMAAAQTL
>Ali1 gi|374999042|YP_004974540.1 Putative integral membrane protein TerC family [Azospirillum lipoferum 4B]
MDSLDLWPQLVALGQVVAIDLVLAGDNAIVVGMAAAAVPMAQRRKVIFWGIAAAIGLRIFFALITAQLLA
IIGLTLAGGVLLLWVCWKMFRELRSHGTDEVAPDEAMAAPDVSAGSGGAAVGTAAAAAAAGTTVGAAIWQ
IVVADVSMSLDNVLAVAGAAKDHPTILVIGLILSVVLMGAAANVIAHMLHKHRWIGWVGLLIITYVALDM
IWRGSREVLNHTALIL
>Bla1 gi|489433219|WP_003338772.1 membrane protein [Brevibacillus laterosporus]
MFETEFIIQLLMIIAIDILLGGDNAVVIAMASRNLPLEQKKKAIFWGTGLAVVVRVIATIAAAYLLQIPF
LFVIGGLLLVWISYNLLVEDGHEKDIKAGNSLMAAIRTIVIADVTMGIDNVVAIAGTAHGNMLLIIIGLL
ISVPIMVWGSTLILKAMDRYAWIPYVGAGILALAAAKMITHEAHLQPFFDANPWISYLLKGVIIVGVIVA
GYWQRNRMAKKARANQIMHEEKSSHHEVNIGS
>Psp1 gi|251797906|YP_003012637.1 integral membrane protein TerC [Paenibacillus sp. JDR-2]
MDVFSVDFLLALLNIVFIDLILAGDNAIVIGMAARNLPQHQQKKAVLWGTAGAIGIRIIATVAVVRLLGL
PWLHLAGGILLLWIAYKLLVQEDDKHGDVKAGNTLWQSIQTIIIADAAMGIDNVIAVAGASHGNTVLVIL
GLLISVPVIVWGSTLFIKLINKFTWIIYLGSGVLGYTAAKMITHEKAFEEFFKENPAFYWCFVILIIALI
IAAGLLTNNRRNQAVQEKSRETV
>Cfu1 gi|340787605|YP_004753070.1 hypothetical protein CFU_2420 [Collimonas fungivorans Ter331]
MRLFVNPVGDFMDFSGLLSMLGMADWNAGAFFAALLAIVVIDLVLAGDNAIVIAMAARSLPDHLRRKAIL
WGTAGAVITRVLMTIGVVWLLKIPGLLLVGGIALLWIAYRLLTQSDDGEAHGVKATTMVAALKTIIIADT
VMGIDNVLGVAGAAKGSMALVIIGLLISVPIMVWGSTLALKLIERFPLTIFIGAAILVYTAMHMIVTEPV
LQSFWDSLPGLNYAAYVIGFVVVLGGGWLVSKRRDGAKVAE
>Nmu1 gi|82703588|YP_413154.1 integral membrane protein TerC [Nitrosospira multiformis ATCC 25196]
MDLASPQFWIAVLQIITIDIVLGGDNAVVIALACRRLPEKQRNLGIFWGVFGAIALRVVLIYFAFTLMAI
PFLKIVAALLLLWIGIKLLQPEPEGNGHEISASATLLGAIKTIIVADAMMSLDNVIAIAGAARDSVILVV
FGLVVSVPIIVWGSKLVMRLMEKFPVTIFIGAGLLGWIAGHMSITDAVSREWVNNNAAFLHWVAPAAGAL
LIVTIGKWLADKAGARRAAIVDLMDDINDKPRS
>Rce1 gi|494060999|WP_007003082.1 tellurium resistance protein TerC [Roseomonas cervicalis]
MEELTGMIGPLAEIIWLNVILSGDNAVVIGLAAAGLPPQQRARAVLFGVIAAAVLRIVFSIFATLLLALW
WVDLVGGLALLYIAWSFLRELRHGGGDAAEASEAAQEKSLLQALWQIILADVSMSLDNVLAVAGVARANL
TLLVVGLGISIVMMGLAGGLLAKLLDRFRIIAYVGVALIAYIGLELLWEGLIMANTTLQLGLGLPEAAH
>Bba1 gi|497239407|WP_009553664.1 membrane protein [Burkholderiales bacterium JOSHI_001]
MEFLSSAWFSALLAIILIDIVLAGDNAIVIAMAARNLPDHLRKRAVLWGTVGAIAVRAAMTLVVVWLLKV
PGLMLVGGLGLVWIAYRLLVPAGSSDEHGPVANTFWGAMKTIVVADALMGVDNVLGVAGAAHGAFDLVVI
GLLISVPIVVWGSSLVLKLIDRYPAITYLGAGVLAFTAAKMIVSEPMLAPVFDPHLPARLATYATMVAGV
LLAGWWGLRRSQTQDPASPALPVA
>Asp1 gi|497081588|WP_009463194.1 hypothetical protein [Alcaligenes sp. HPC1271]
MMEFLQTMSWAAVFQIILIDILLGGDNAVVIALACRNLPAKQRVKGILWGTAGAIGLRVVLIAFALTLLA
VPYLKVVGALLLVWIGVKLLIPEDEGHGNVEGSATLWKAVKTIIIADFVMSLDNVIAIAGAAQTADPDHQ
IGLVVFGLVVSVPIIIWGSTLVLKLIDRFPIVVTLGAALLGWIAGGMIVTDVKFIEFFGEASTSTKLIAE
VVGALLIVALGHGIAAAKRKKAAQA
>Psp2 gi|512481676|WP_016427886.1 YjbE family integral membrane protein [Paenisporosarcina sp. HGH0030]
MDIFTVEFLVALLSIIMIDLVLAGDNAIVIGMSAKNLPIHHRRKAIMWGTAGAVVIRVLATLAIVWILKI
PGLQLVGGLILIWIAYKLLVEDGDAGDHKASKTLMSAIGTIIVADTIMGLDNVLAVAGAANASNHSFLLV
VIGLIISIPIMVWGSTLFVKLIDKYPIIIYIGSAVLAFTAARMITHEPFLHDFFDANPYVGWIMIALVTV
GVVMAGRYKNRKQ
>Afl1 gi|493365562|WP_006321982.1 hypothetical protein [Anoxybacillus flavithermus]
MGDWIISSEAIVALLKIIAIDIILSGDNAIVIAMATRRLPEKQRNRAILFGTAGAVILRILFAAVIVFLL
QIPFVHFVGGLLLLWIAYKVLINEEEEANVQAADRLWKAIWTIIVADAVMSLDNVVAIAGASGGHIGMIA
FGVAISIPIMIFGSKAIVLAMEKYKWIPYVGSGILAWTAGEMLLKDEQIKRWIAFPQGSQSLVFLIVVTA
FILLAGYVKNKKTDKRKIA
>Dha1 gi|492328747|WP_005811162.1 membrane protein [Desulfitobacterium hafniense]
MKEMEFFSPEFFSAVLSIVLMDLVLGGDNAIVIGMAARNLPRDSQKKVILIGTGGAILIRSLATIVAVWL
LKIPGLMFVGGVLLVWMAYNLLTDDKEGEHVASAANFWGAIRTIIIADFIMGLDNILAVAGASHGSPFLV
IFGLCISIPIVVWGSTLVIKAINRFPIIIPLGAAVITHTAVTMLVGEPYVKHFIGESALLEWGLSAVFIT
IVLLLGHQKNKKKALQTTQHHAA
>Orf1 gi|297171156|ADI22166.1 membrane protein TerC, possibly involved in tellurium resistance [uncultured gamma proteobacterium HF0200_24F15]
MLLDQISSLVQVILVDLILAGDNAIVIGMVAATVAKNKRRQVIFIGIAMAALMRVGFALITVQLLEVIGL
LLIGGLLLLWISYKLWLEIRLHTEQGKNRSRQTSNSVGRAIFQIALADVSMSLDNVLAVAGIARHQPMIL
VFGLTLSIILMAAGATIVVRALERYRWISYAGLAVILYVAFSMIWIGIIDIKQYLSPL
>Rpa1 gi|39937246|NP_949522.1 TerC family integral membrane protein [Rhodopseudomonas palustris CGA009]
MSDWTLTERPMTDFLAIFTPEGLTAFAQVVMIDLVLAGDNAVVIGLAAAGLPKEQRGKAILIGIVVATTL
RIAFASVTVQLLQIIGLLLAGGVLLLWVCWKMWRELRNPPEDVDALDGDGGAATGAPTKTMAQAVWQITL
ADVSMSLDNVLAVAGAAREHPVILVFGLALSIALMGLAASFIARLLHKHRWIAYIGLAIILYVAGDMIYR
GALEIWPHAFG
>Cvi1 gi|490762315|WP_004624580.1 integral membrane protein, YjbE family [Caulobacter vibrioides]
MFDALSAHLGGLQGPLTALLQVLLIDLVLAGDNAVAVGLAAGGLDPKQRRKVILYGLGAAVVLRITFALI
TTWLLGVIGLLLAGGFLLLWVCWKMWRELREQGRQESAEGAAALDGAEVPVRQPKTFKAAFLQVLIADVS
MSLDNVLAVAGAAREHPAILIFGLLLSIALMGLAANAIAKILHKHRWIGFVGLAIVLYVALHMIWQGHRS
VVMDLHETAAYNAAAPAPLDIKPDEIAQHQKRR
>Dku1 gi|333980366|YP_004518311.1 hypothetical protein Desku_3014 [Desulfotomaculum kuznetsovii DSM 6115]
MEWLNAQNLFAILTIIIADLMLAGDNALVIGLACRGLPPAQKRRALLWGTGGAVVLRIILTCGVTLLLAV
PFLQAAGGILLTWVALKLLLPHKEVGVGAAENLTGAIKTIIIADVVMSLDNVLAVAAAAHGSIALVIFGL
VLSIPIVIFGSQLVSLLVERYPILIFAGAGVLAWTAGKMLAEDRVVHRLVSNIDYVPVEIIIPAGVTLLV
LVAGWRVKRRVQKQAQVNREVENSFFSFNNYPK
>Bbo1 gi|489481659|WP_003386641.1 hypothetical protein [Brevibacillus borstelensis]
MLDAGFFSALLLIITINIVLSGDNAVVIAIACRKLTPAHRKKAIFWATGLAIIVRILATALAVYLLKIPY
LYLIGGLILVWISYKLLLEDDGEEQISASDSLVQAVKTIVIADVMMGLDNVLAIAGAAGGDLVLIILGLV
ISIPIMVFGSQLILKAMERLPWLVYIGSGILAWAAAKMIFEEKVVKHWVEGLSGVETAIKIAIVAAVLVL
GFIQRKRSGGSKPAEQA
>Rce2 gi|494061000|WP_007003083.1 membrane protein [Roseomonas cervicalis]
MDFSALMPELIALGQVLLIDLVLAGDNAIVVGMAAAGLPPEQRRKAIFWGIAAATIMRIGFAAITTQLLA
IVGLTFAGGVLLLWVCYKMFRELQRGHQPEVTEAELEQAAEAPGNRKTLRGAIIQILVADVSMSLDNVLA
VAGAAKEHLWVLVVGLGISVVLMGVAATFIAKLLEKHRWIAWVGLLVILYVAVEMIWHGGGEILPYVGLG
GAAPR
>Csp1 gi|110633045|YP_673253.1 integral membrane protein TerC [Chelativorans sp. BNC1]
MSEMFSAEVLSAFLQVIMIDLVLAGDNAIVIGLAAAGLPKEQRARAILIGIIAATLLRIGFAAVTTQLLQ
IVGLLLAGGILLLWVCWKMWRELRANHAQEEEGAEALEGKDLNADGTIAGGAPRKTFAQAAWQIVIADVS
MSLDNVLAVAGAAREHPYVLVFGLALSIALMGIAASFIARLLQKHRWIAYVGLLVILYVALEMIYRGGVE
VFGYVNG
>Asp2 gi|470168904|YP_007549790.1 integral membrane protein, TerC family [Azoarcus sp. KH32C]
MLETMMSGAFWVSVAQIIAIDILLGGDNAVVIALACRKLPDHQRNKGIAWGVVGAIALRVAMIFFALQLL
ALPFLKIVGGLLLLWIGVKLMQPEDDDGHGSIEGSTNLLGAIRTIVVADAVMSLDNVIAVAGAAKGDLML
VIFGIVVSIPIIVWGSKVVLKLMDRFPVVITFGAALLGWIAGGMLVGDAALEDIVDDAPGWLHYATSVVG
ALVVVAVGAWIARRQAEEAPLVDLAVENPSPPRPRGQ
>Gth1 gi|138894197|YP_001124650.1 hypothetical protein GTNG_0523 [Geobacillus thermodenitrificans NG80-2]
MSVDLFSPEFWTALLSIVIIDLVLAGDNAIVIGLAARNLPKHQQKKAVIWGTVGAVVIRAMATIFVVWLL
KIPGLLLVGGLLLVWIAYKLLVEEKGHDDIEAGGSLWEAVRTIIIADALMGLDNVLAVAGAAHGHFLLVI
LGLLISVPIMVWGSTLILKWIERFPIIITIGAGILAWTASKMIVDEPFLKGYFANPVIKYGFELLLVAAV
IAIGTQKKRKAAKKPHLKVANE
>Bsp2 gi|377819898|YP_004976269.1 TerC family integral membrane protein [Burkholderia sp. YI23]
MLEFFSTLHWGAVVQIIVIDILLGGDNAVVIALACRNLPDRQRTRGIVLGTLGAILLRVILIAFAVMLLD
VPFLKFVGGVLLLWIGVKLMQPDHDEHHIDASDRLWAAVKTIVIADAVMSLDNVIAIAGAAEAADPRHRL
ALVIFGLIVSIPLIVWGSTLVLKLLDRFPVVVLLGAALLGWIAGGLIIDDPFIDRWPALNTDIVGYAARV
AGALFVVGVGWLLRRRALADGNRATG
>Rba1 gi|495309692|WP_008034440.1 tellurium resistance protein TerC [Rhodobacterales bacterium HTCC2255]
MLDTVVGFGQIIIADLILSGDNALVIGMAAAGLPTEQRKKAIFYGMVIAAVLRIVFALIATYLLGVKGLL
FFGSVLLFWVCWSLFKEIRSGSHSDGAISSDGTIDSLSDSNVPQKTMFAALLSITIADITMSLDNVLAVA
GIANGDTQMLVFGLGLAIVLMAFAATLIMKLLAKYPWISWLGLVVLVYVAGEMMYRGFYDISTGIGPMLG
LVEGMDMSKHH
>Mci1 gi|319783552|YP_004143028.1 integral membrane protein TerC [Mesorhizobium ciceri biovar biserrulae WSM1271]
MDIFFSAASLTALLQVIAIDLVLAGDNAIVIGLAAAGLPADQRKKAILIGVIAATVLRIGFAAITVKLLA
IVGLLLAGGILLLWVCWKMYRELRTSHADELEATEALSNSDLNSDQAVAGKSKRKTLGQAALQIVVADVS
MSLDNVLAVAGAARDHFPVLVIGLVLSIALMGLAATFIAKLLHRHRWIAYVGLLIILYVALDMVYRGAVE
VWPHVNNVVG
>Sth1 gi|269928544|YP_003320865.1 Integral membrane protein TerC [Sphaerobacter thermophilus DSM 20745]
MSWQLLASILSIVVIDLVLSGDNALVIGMAAHRLPPRQRRWAIILGGAGAIGLRVLFTALAVFLLVVPFL
QAAGGLLLTWIAYKLLRDETHAAPQIEAQETLIDSIRTIIMADAVMSLDNILAVGGAAHGSIALLLFGLA
LSMPILLFGSSVIARLMNRLPWLILVGVGVLTVTAARMIVDDRIVAAHVPSSLHGPLLVGLAIGLSALVL
IPAAVRWRRARQTRDAAGGEEQPVGAGHGHTARPGGN
>Bsp3 gi|492395683|WP_005830914.1 membrane protein [Brevibacillus sp. CF112]
MGEHFWLGLVHIFMIDLVLSSDNAVIIGMACRGLPLRERSRAVLYGTIGAVVLRIGLTGVTTWMLDIPLV
KAVGGGLLLWIAIKLMVSNQEETTEVAHNQTIGQAVRTIILADFVMSLDNVLAVGGAAHGDIWLVLLGLG
MSIPLLMWGSTWVARLMNRFPGLVILGGGVLAFTAVDMCLEDPYVWKWINPLMLNHMWLPAIASAAIMLW
GRMKRA
>Gka1 gi|56419353|YP_146671.1 hypothetical protein GK0818 [Geobacillus kaustophilus HTA426]
MDEYIVSILLIIGIDVILGGDNAVVIALASRNLPEQKRNVAIIVGTALAIAVRIVLTVAVVWLLTIPFLQ
LAGGVVLFWIALKLIGQKDEKPTMIKAEPSLWKAIQTIVAADVAMGLDNVIAIAGAAQGHIGLVVFGFLC
SVPIIILGSKIILYAMERFPILIYAGGALLAYTAGKMIAAEERLRPFYPPNGEALFPMAAAVLAVLLGLA
AHRRSRAA
>Pcu1 gi|492905913|WP_006036319.1 membrane protein [Paenibacillus curdlanolyticus]
MELEFLSWAFAVALMQIVFIDLVLAGDNAIVIGMSARNLPKSQQRQAVLWGTVGAVVIRAVATLLVVHLL
EIPWLLLVGGFLLLFIAYKLLVQEDGHDSIKPGGTLWQAIRTIVIADAAMGLDNVIAVAGAAHGNDLLVI
LGLLISIPIVVWGSTLFIKLINKFPWIVYIGSGVLAYTAAKMITHEPEIKPYFERSTFFSLSFIAVMIVV
VVLAGLLTNLLKRNKQAAISSRDSA
>Ban1 gi|497565682|WP_009879866.1 membrane protein [Bacillus anthracis]
MDFLSAEYLSALLAIIVIDLVLAGDNAIVIGLAARRLPKDQQKKVIIWGTIGAIAIRALATLVVVWLLKI
PGLLLIGGVLLIWIAYKLIAEGKDHDIKAEEGFWSAIKTIIIADALMGIDNVLAVAGAAHGNFSLVIIGL
LVSIPVVVWGSTLILKWVDRYPIIITIGAAVLAYTAAKMIVDEKWFAAFFESNPFIKWAFIIIIIAGVVF
FGXAKQKATDGSI
>Xau1 gi|154246268|YP_001417226.1 integral membrane protein TerC [Xanthobacter autotrophicus Py2]
MDFTAPTFWVSLLQIIWIDLLLSGDNAVVIALACRSLPPSQRKWGILLGAGAAVGLRILFALAVSALLGI
PFLKVAGGLLLFWIAIKLVTDNDGDSHEVAASDSLWKAVRTIAIADAVMSLDNVVAIAAAARGHWELFVF
GLLLTIPLIVFGSQLLLRLLTRFPILIWAGAALLGWIAGEMLVGDVMSLNALQHLDPSLVKMDDHGMHPA
PLPHYVASVIGAAIVLGAGYVLRNRARAIAQAGHGA
>Pmu1 gi|337748340|YP_004642502.1 hypothetical protein KNP414_04099 [Paenibacillus mucilaginosus KNP414]
MWDWLLLFMEIMLINIVLSGDNAVVIALASKNLPAEQRRQAVWWGAFGAIALRIVLTIAAVYILGVPYIH
TLGALLLLWIAIKLLTDDEDHANVKEASTLGRAIWTIIVADFVMSLDNVLAIAAKAEGDKAVIILGIGLS
VPIIIWGSTVVMKLLKKFPLLVYLGAGILGYTAGEMVIADEAVYHRVFGDLEPHILPLTAALLVIGCGLA
KRLLPSRLRET
>Mmi1 gi|493998870|WP_006941483.1 membrane protein [Megasphaera micronuciformis]
MEAELITDIWTIIQVILLDLALGGDNSIVIGMAAKNLPHELQKKAILYGTAGAIVLRFFMAMIVVYLLQI
PYLHTVGGLLLVYIGMKLIGKQDGEEEAHVEAKDSLGGAVKTIIVADALMSLDNVLGIVGTTGGHMGLLF
FGMVISVPIIIFGSTVVIKIMHQFPVLIYIGGLILGWAAGSMVGADEYLALSKDTALYVKIALTLLTVLG
GIVWKRMTIPKK
>Aar1 gi|56477459|YP_159048.1 TerC family integral membrane protein [Aromatoleum aromaticum EbN1]
MFEFMTDGAFWVSVLQIIAIDILLGGDNAVVIALACRKLPEHQRNQGIAWGVVGAIGLRIVLIFFALQLL
ELPFLKIVGALLLLWIGVKLMQPEEGDSHAGVEGAPHLLGAIRTIVIADAVMSIDNVIAVAGAAKGDLEL
VVFGIVISIPIIVWGSKFVLKLMDRFPAVITLGAALLGWIAGGMLVGDVTVRPWVEEMPSWLHYATSVIG
AAFVVVLGSWLARRGAAPPPLVELAVDDPRAGRPGDK
>Ban2 gi|446284755|WP_000362610.1 membrane protein [Bacillus anthracis]
MDLEFLTSVLMIVGIDVVLGGDNAIVIALASRNLPESKRNKAILIGTLLAIVLRIILTILAVYLLDIPFL
QLIGGVLLTLIAVNLLTDNSNDLSSIQGKTTLFQAVRTIVFADLVMGFDNVIAIAGAXHGRFSLVIIGLL
ISIPIIIWGSKLILMLMERFPFLIYCGAAILAYTAGKMVTHEDRLATFFHNNPSFTAGIPYLFIFTILCI
GFIVQQVRLRNVKH
>Bli1 gi|489272907|WP_003180623.1 membrane protein [Bacillus licheniformis]
MEHDVLMSFLVIIGIDLILGGDNAVVIAMASRHLPPRQRQKAIIIGTLIAIMMRIALTMAAVYLLAVPYL
QFIGGIFLLYLGYQLLIEKKDAQHVKGGTSLFKAIRIIVIADLFMSLDNVIAVAGASHGRLMLVVVGLMV
SVPVIIWGSRLIQAALAKFPLFMYAGSGLLAYTGGEMIVREQELSSFMAQHSTLEMLLPVLTVIFVILAS
IYYEQTSEKH
>Rsp2 gi|494880364|WP_007606414.1 integral membrane protein, YjbE family [Rhizobium sp. PDO1-076]
MFQDAKSNVWGVSSANGLGTIVKCEEAAPCWHFRSFIHAAMLYVMPTSGTWGRTKIMMEIFTAAGLAAMF
QVIAIDLVLAGDNAIVIGLAAAGLPAHQRNKAILVGIIAATVMRIGFALGTAYLLNIVGLQLLGGVLLAW
VCWKMWVELRAAAHVPHHEGETDDVELNTDKTFMQAAIQIVIADVSMSLDNVLAVAGAAKEHTSILAIGL
VLSIALMGLAANFVAKLLHKHRWIAYVGLGVIVYVTVTMIYHGMIEVWPYISGYLA
>Cul1 gi|491752265|WP_005584783.1 Uncharacterized membrane protein YjbE [Clostridium ultunense]
MELFSAGTMAVLASIIVINMVLSGDNAVVIALASRNLKGKLRKLAVLWGTAGAVLLRILLTVVIIHLLEI
PFLQVLGGVMLLWIAYKLLSEEEEPKRQIQGGKTLWSAIGTIITADFIMSLDNVLAIAATANGSIPLIVI
GLSISVPIMIFGSQLVLSLMERFPIIVLVGVGILAWTAGEMILKDETMQHWLGNSLPAFQWILPLVFLLF
ILIVWFLKRRTVIIHPSK
>Dsu1 gi|496135380|WP_008859887.1 membrane protein [Dialister succinatiphilus]
MEIFTLQFWLSVGAIILMDLSLGGDNAVVIAMASNRLPEKERKKAILIGTIGAVGLRMALTAVAVWLLTI
PYLQVLGGILLIPIAIHLLAPGDEDPHIEASDNLWTAVKTIILADFLMSIDNILSVAGAANGDFLLVVFG
LMVSIPIIVMGSQLIGKVLDRFPFLMYAGAAMIGWTSGTMFLHDKVLGPVITAAFGSWIETGLPAFLALA
VCVLGYLKSHRK
>Bma1 gi|490305621|WP_004200766.1 membrane protein [Burkholderia mallei]
MLAQSFRQPRVGLAGKSGTHADARRSHFLCLASMFEFFASLHWGAVAQIVVIDILLGGDNAVVIALACRN
LPAQQRVRGVLWGTAGAILLRVVLIAFAVLLLDVPLLKFAGGVLLLWIGVRLMAPAEDAHENVKPADKLW
EAVKTIVIADAVMSLDNVIAIAGAAEQADPGHRIALVIFGLLVSIPIIVWGSTLVLKLLDRFPIFITFGA
ALLGWIAGGLMVNDPAGDRWPLLDTPAAIYGASVAGALFVVIAGYVLKKRRTASSATHSR
>Sya1 gi|490319677|WP_004209170.1 membrane protein [Sphingobium yanoikuyae]
MLDLIATAASAAQGLGSPADIWQHIVNDFSNIGTPSALAAFGQVLMIDILLAGDNAIVVGALAAGLPPKQ
RQQVILIGIIAALVLRIGFALVVSQLMQIVGLILAGGLLLLWVSWKMWRELRPNAGAHTPDDPSDDDVSG
VRPAKSFAAAAWSVAIADVSMSLDNVLAVAGAAREHPGILIIGLILSVAMMGIAANIIAKYIERFRWLAY
LGLAVIVYVACSMIYDGIMDRSVGILTLF
>Rsp3 gi|495027143|WP_007752718.1 membrane protein [Rhizobium sp. CF080]
MMELFTAAGFAALLEVIAINLVLSGDNAIVIGLAAAGLPAALRKKAILFGISAATVLRLVFAVIATYLLA
IKGLQLAGGLLLGWVCWKMWSELREGQGDDAHAAAEAKERAAEKTFFQAATQIVVADVSMSLDNVLAVAG
AAKEHSTVLIIGLVVSIALMGVAANFVAKLLSRFRWIAYLGLAVIVYVALDMIYQGSIEVLPLIQGV
>Dti1 gi|392409448|YP_006446055.1 integral membrane protein, YjbE family [Desulfomonile tiedjei DSM 6799]
MDLGILGTVNFDWEFFSGFASIILINIVLSGDNAVVIAMAVRALPRAKRQKGIIIGTALAVALRVILTFF
VARFLQTPYLKLAGGLIIVWLAVKLFADVNTEDNHEQDTNSIWQAVKLILIADITMSLDNVLGVGAASRG
NFFLLLFGLATSIPIMIFTSNLLSMLMDRYPIIVYVGAALLGKVGAEMIVTDPTLVTVLPQSEAFLYGVE
AIAAVGVIIVGKLWARFTLPESAAVPCKVATATSTPCPSVKANYKDKGPKS
>Cca1 gi|494124468|WP_007064245.1 membrane protein [Clostridium carboxidivorans]
MNVALHEIYDKLVLDIKQLFNVELEITEGDNNMPDLSLFMMKAFQITVMDLVLSGDNIGVIALATRNLPP
KHAKFASFIGIFAAMLLRIIFACFLVYILAIQWLPIRLIGGLLLVKITYDFIKPESNEENKPKLSEECAV
ESSIEDTNIHASNKFMRAVFSIVVADITMSLDNVLAIASLADGSIVLIILGLILNVPIIFFGSQLVAKLM
NKYPIVTYIGAAILAHTSFKMIFEDRLTINLVAPVVVQIISYGAALLTIIYGIYIVKKQQSPVNS
>Rle1 gi|489668819|WP_003573088.1 membrane protein [Rhizobium leguminosarum]
MDIFTAAGLTALLQVIAIDLVLAGDNAVVIGLAAAGLEATQRRKAIIVGIAAATILRILFASVAVYLLAI
VGLLLAGGLLLLWVCWKMWRELRAGHGNNHDAAGAEGAPKKTFFQAATQIVIADVSMSLDNVLAVAGAAR
EHPSVLIIGLALSIALMGIAANLIAQLLHNHRWIAYVGLLIILYVSLDMIYRGAVEVMPYV
>Sel1 gi|498228554|WP_010542710.1 membrane protein [Sphingomonas elodea]
MIDLLLTAAAGGIGSPLDIWQHIVADFSNLGDPAALAAFGSVLMIDLVLAGDNAIVVGALAAGLPADQRK
RVILIGIGAALVLRIAFALIVSWLMGIVGLIFAGGLLLLWVSWKFWREIRHGGESAGSDEIEGDEHSGIR
SARSFAGAAWAVAIADVSMSLDNVLAVAGAAREHPGILVVGLLLSVALMGLAANLIAKLIDRHRWIAYIG
LAVIVFVALKMIYEGWVGTPGTAGITSLF
>Cpe1 gi|493350824|WP_006307508.1 membrane protein [Centipeda periodontii]
MEVELFSSQFFVALFSIIVIDLVLAGDNAVVIAMASNRLPVHLRKRAIYVGTAGAILIRLIMTFFAVQLL
SVPYLQALGGLVLLPIAVKLMKPSGGEEHIEAAETFAGAVKTIIIADAAMGIDNVIAIAGASHGDFLLVV
LGLIISVPIVVGGSQLIGSLMERFPVLVVLGTAILGWTGGTMIVHDRTIGIMLLEAAPQAEYLLPAALAG
AVCGIGGYLRRRG
>Gsp1 gi|239825951|YP_002948575.1 integral membrane protein TerC [Geobacillus sp. WCH70]
MTISSEALLALLKIIAIDIILSGDNAVVIAMATRKLPKHQQNKAIFWGTGGAVFLRILFAAIIVFLLKIP
FVHLAGGLLLLWIAYKVLLEQEEETHIQSSDRLFKAIMTIIVADAVMSLDNVVAIAGASEGHIGMIAFGV
AISIPIMIFGSKAIVKVMEKYRWIAYVGSGILAWTGGKMMMEDEGFMQLLHFREGTLTYAVSAGLTIFVL
AAGYITNKRAESKEGTIV
>Bba2 gi|497237692|WP_009551954.1 hypothetical protein [Burkholderiales bacterium JOSHI_001]
MNFGSPEFWVALLQIIGVNIVLSGDNAVVIALAARSLPPAQQKKAVAWGSGAAVVMRIILTIVAVQLLQL
PYLKLVGAVLLIWIALQLLLPDGEGEEHHDAGGNLASAIKTILVADLVMSLDNVIAVAAAAKGSLTLLII
GLAISIPLVVFASTLLLTLMGRYPVIITLGAALLGWVAGEMAITDPAVKATVDAQFAWLHYVAPALGAIG
VVMVGKWLAQRALAKELAAPDAPA
>Rle2 gi|489685957|WP_003590178.1 membrane protein [Rhizobium leguminosarum]
MHQEYGSFQSLSDLFEETVDCPVDESSITMPAFLDQHTFSAYFEVIMINLLLSGDNVIVIGMAAAGLVSE
LRGKAIAVGIAAAAVIRIVFAVIAAKLLAITGITLAGGLMLLWICWTMGRELISGGAEEAHDGEASAHIK
PKLFRQAIGQIIFADVSMSLDNVLAVAGAAKDNMSALIFGLILSVLLMGVASNFVARLLNRFRWIGWFGL
AIIVYVAIDMIWSGGSQLLALYNHTA
>Gha1 gi|489716044|WP_003620166.1 membrane protein [Gluconacetobacter hansenii]
MSFAVSASSLYALGQVVLIDLTLAGDNAIVVGMAVRGLPAPQRRVAILSGVLGAALIRICLALVAVRLLA
VIGLTLAGGLLLLWVCWRMYREMRGPGHAGEDGAPAPASLRNAIIRIIVADLSMSLDNVLAVAGAAGEHV
GVLVTGLVVSVLMMAIAASLIARLLERFRWISWIGLLVVLVVAVELIFKGGGEVWTHLS
>Rpa2 gi|115526098|YP_783009.1 integral membrane protein TerC [Rhodopseudomonas palustris BisA53]
MTELFSADAFNALLSAEALTAFLQVVMIDLVLAGDNAIVIGLAAAGLPKDQRGKAILVGIIAATVLRILF
ASVTVQLLQIIGLLLAGGVLLLWVCWKMYRELRTPPHDIEAAEHALEGDENGAANGAPPRKTLGQAIWQI
TLADVSMSLDNVLAVAGAAREHPIILIFGLGLSIALMGIAATFIAKLLQNHRWIAWVGFVIILYVALDMC
YRGAVEVWPHLSAYVPAFL
>Dsp1 gi|494789775|WP_007525183.1 tellurium resistance protein TerC [Desulfovibrio sp. A2]
MMDVLFPGGIAFTWEFFSALLSIVLIDLVLAGDNAVVIALAVRNLPHRQKMMGILLGSGAAVVLRIILTF
FAAKLLGLEYVKLVGGALILWIAVKLLMEGGGDEKDCHECKGLFDAMLTIVVADLVMSTDNILAVAGASK
GSLGLLIFGLALSIPFVVFTSNLLSTLMERYPIIITIGAAVLGKVGGEMIVTDPFMHSVLPQTPAVEYGA
MILGAVGVLAYARLRRATVRSRVSDDG
>Ssp1 gi|494645376|WP_007403320.1 membrane protein [Sphingomonas sp. S17]
MDTLWQHILADFAAIGTPAALAAFIQVVMIDVLLAADNAIVVGALAAGLPPAMRRKVILVGVVAALILRI
GFALVVTQLLQIVGLVLAGGLLLVWVAWKMWRELRGGAENDDPLVEQAPRRFWSAAWAVAVADVSMSLDN
VLAVAGAARDHPGILAIGLILSVALMGLAANVLARVIERYRWLAYVGLLVILWVAGKMIWEGLTDPTRGV
LTLLA
>Dru1 gi|334340269|YP_004545249.1 integral membrane protein TerC [Desulfotomaculum ruminis DSM 2154]
MEFFSSEFLTALLSIIVINIVLSGDNAVVIALASRKLPVDQQKKAVFWGSFAAIGLRIILTTVAVVLLKL
PYVQVIGGILLIPIAVKLLVGEEEEEACKEADCLRDAIQTIVVADLLMSLDNVLAVAGVAKGNIPLLIIG
LAISIPIIIFGSQIVMMLMKRFKIIVYLGAGLLGYTSGEMITGDRHVSALLHGSVSFLHWLIPVALTAFV
IVMGIWLNKRQAASQEGHC
>Har1 gi|134096089|YP_001101164.1 hypothetical protein HEAR2930 [Herminiimonas arsenicoxydans]
MDVISTAAFWAALGNIILINIVLSGDNAVVIALAAKSLPPKQKKLAVIWGSAAAIILRIVLTIFALQLLT
LPYLKLIGGVLLFYIGVQLLAEDGGEENIEGSSNLWGAIKTILIADLVMSLDNVLGVAAAADGHVGLLII
GLAISVPLIVFGSTLVLKLMEKFPIIITLGAALLGYLAGEMLFSDTAVVPWIEANVPHHELNLFGNTHLS
IPGLVLAIGVVVVGTYLGKRHHKAAAA
>Cte1 gi|489155049|WP_003064737.1 hypothetical protein [Comamonas testosteroni]
MEMLNSADFWIGLVKIIWINIILSGDNAVVIALAARSLPPEQQKKAIMFGSGAAVVLRIVLTVVAAKLLE
LSFLQVVGGCLLLWIGYQLLTGDEDGEGESKGHGSMMTAIRTILIADLVMSLDNVIAVAATAQGNMVLLI
LGLAISIPLVIFGSTLMIKLMERFPVIVTLGAALIGWVGGETIVNDNLLHGYTMAHPWLHYVAAAAGAVL
VVGLGKFMQARSAKKEVAVA
>Csp2 gi|110633505|YP_673713.1 integral membrane protein TerC [Chelativorans sp. BNC1]
MEIFTGPGLVALLQVVVIDLVLAGDNAVVIGLAANGLAPSLRTRAILVGILAATTLRILFATIAIELLQI
VGLVLVGGFLLLWVCWRMWREIRSHASLPQAEPGEGKAGGNPGEALVRKTFAQAATQIVVADVSMSLDNV
LAVAGAAREHPTVLIAGLALSIALMGLAASFIARLLDRYRWIAYIGLLIILYVALEMIYRGSMEVSGPLA
AVL
>Scl1 gi|497291178|WP_009605395.1 tellurium resistance protein TerC [SAR116 cluster alpha proteobacterium HIMB100]
MLLGIIGEDMSFEIVVDVIQIIFADIVLSGDNALVIGMAAAGLSAKLRKRAIFIGMALAAGLRILFAITA
TYLLAIKGILLVGAALLAWVCWRFYNDLKEFNDPSVLDVPDEAEDTGSDAEVDDSKFGRALITILMADVS
MSIDNIVAVAAIARDNTTLLVFGLALAIAFMAFFAGVIMRIMLKYRWLSWLGLVLLVYLTGMMLHDGLVD
LGLIDSLFA
>Psp3 gi|251796044|YP_003010775.1 integral membrane protein TerC [Paenibacillus sp. JDR-2]
MTPFEFLTTLLSIVFIDLILAGDNAIVIGMAAKRLPKETQKKAILYGTCGAILLRIVATVLVVYLLQIPW
LLVAGGVILLWIAYKLLVQEEDHENIKAESTLWASVWTIIVADAAMGLDNVIAVAGAAQGHTLLVIIGLI
ISIPIVVWGSTLFIKLLSKFPWIIYAGSAVLAYTASKMITHEPAWKDWFEENQVVKWLVIAIAVVVVLGA
GLWTNEWKKKHPQAAHE
>Tco1 gi|430750546|YP_007213454.1 YjbE family integral membrane protein [Thermobacillus composti KWC4]
MDPLTLEFWSALITIVFIDLVLAGDNAIVIGMAARNLPKHQQKAAILWGVAGAVAIRIAATALVVYLLKV
PWLQLAGGLLLVWIACKLLVQEEGSHDVKAGNTLWQSVWTIIAADAAMGLDNVIAIAGASHGHLLLVVLG
LLISIPIIIWGSTLFIRLMGYFPWIIYLGGGVLAFTAAKMITHEKHIEELIGDRAWIAWTFYAVIIIGVQ
LAGYAVNTARTRRTALHEKSREPH
>Ktu1 gi|295697311|YP_003590549.1 integral membrane protein TerC [Kyrpidia tusciae DSM 2912]
MEFLSAAFFSALLAIIIIDLVLAGDNAVVIGMSARTLPKDLQKKAIVWGTLIAIVVRILATFVAVWLLEI
PGLLLAGGLLLIWISYKLLIQQSKHDGAAGSGLGKVAGTMAVAEAAVGLRAAIRTIVVADAAMGLDNVLA
VAGAAHGHWILVFLGLVISIPLVVWGSTLIVKLMDRFPWLIYVGGGVLAWTAGKMIADEPLLQTVFDNPV
LYWMVIILVIAGVLTAGLITNQRRHQAAGS
>Sli1 gi|291612998|YP_003523155.1 integral membrane protein TerC [Sideroxydans lithotrophicus ES-1]
MLEMMSTTQFWVDVFKIIVIDLLLSGDNAVVIALACRNLPPDQRKKGIAYGVAGAILLRVVLTFFAVSLL
SLPYLKLVGALLLIWIGIKLILPEEEHGEGNVKADTHLWGAVKTIIIADFVMSLDNVLGVAAAAHGNAML
LVFGLLVSIPLIAWSSQLVLKLIDRFPFIIYAGGALLGYVAGEMLVGEALFQPLLEAQHALHWLVPGVCA
VLVLAVGKWLALRMAAAVRAVDLVDEQVPAARDKP
>Cba1 gi|493144201|WP_006158940.1 membrane protein [Cupriavidus basilensis]
MEWFTDLFTMQFLTALLSIVVIDLVLAGDNAIVIALAARNLPPHLQKKAIIWGTVGAVVVRSAMTVGVVW
LLKIPGLLLIGGAALVWIAYKLLSDDGNGDEHGAGATTLVGAMKTIIIADAVMGVDNVLAVAGAAHGSFL
LVVLGLLISIPIVVWGSSLVLKLMSRFPSIIFVGAGVLAFTAVKMIVSEPLVKAFFNANALAYYGLFVLV
VGGVLGGGYLAQKRRAPATAAQ
>Hef1 gi|494332587|WP_007183620.1 membrane protein [Hydrocarboniphaga effusa]
MELMTLPPEWIAAAGALVQVLLIDIVLAGDNAIAVGLAAAGLEARYRRRAILIGLVAAVIARIVFALMTV
QLLQIKGLLLVGGLLLLWVCWKMGGDLRTVNAPTNELQAASSPVPKTPLQAVLQILVADISMSLDNVLAV
AGAASQHPAMMAFGLLLSIVLMGLAANAIAILLNRYRWIGYLGLAAVLFVALRMIIAGAGELIGFSFPMQG
>Ppe1 gi|498031442|WP_010345598.1 membrane protein [Paenibacillus peoriae]
MDFLSIEFFTALLSIIIIDLVLAGDNAIVIGLAARNVDKANQKKVIIWGTIGAVIIRVIATVLVTFLLQI
YGLRLIGGLALIYIAYKLLVEEKKHEISATNQMWAAIRTIIIADTMMGLDNVLAVAGAAHGNMLLVILGL
AISVPIMVWGSTIILKLTERYPVVITIGAAVLAYTAAKMVVAEPLIAQWFANGVVKYGFEALIVVLVVAI
GLRVKKIKSEKAKKQVLHA
>Acr1 gi|148262000|YP_001236127.1 integral membrane protein TerC [Acidiphilium cryptum JF-5]
MGRLREPDAMEFMLADALVLAQVLMIDLVLAGDNAIVIGLAVARLPKAQQKQAILIGVAAATVIRIALAL
VALRLLAIIGLTLAGGILLLYVVWKSWREFNHQPEEAAGEAPGKLRDAALRIIIADISMSLDNVLAVAGA
ARDHPALLAAGLLVSVVLMGIAANLVARLLTKRRWLVWVGLAIVLYVALEMIHGGILQVAARLGWHLPAW
FG
>Sec1 gi|498091795|WP_010405951.1 membrane protein [Sphingomonas echinoides]
MFNIADVFTAAGLATLGQVILIDLIFSGDNAMVLGTLAAGLPAKQRKQVLALGVVMAMVCLIGFALIATQ
LLHVVGLLLAGGILLLWVGWKLYREIGATAEAASGGHTASKHPKTFAQAALQVAITNVSLSLDNVLAVAG
AAREHPAVLFFGLALSVTLMAVAANFIARVIGRYHWIAYIGLAVILFVAGRMIYDGIVDHEIGVLRLLF
>Nsp1 gi|325982782|YP_004295184.1 YjbE family integral membrane protein [Nitrosomonas sp. AL212]
MAFDSPQFWIAVMQIIAIDIVLGGDNAVVIALACRRLPEHQRRLGIMWGVVGAIGLRVVLIFFALSLLAI
PYLKIVGAVLLLWIGIKLLQPEEVVEGHDIDASTTLLGAIKTIIVADAVMSLDNVIAIAGAAKDSMGLVI
FGLVISVPIIVWGSQLVMRVMDRYPVAILIGAGLLGWIAGEMAITDVATKDWVSTQAKYLHWIAPPVMAL
LVIILGKVLAARQQAKIGPVIDLVDEEKSN
>Apo1 gi|493058814|WP_006115277.1 membrane protein [Acetobacter pomorum]
MTFCVPSRNCCLFGRILPLVFRIGAYVNGFLDSFSLTAFVAFLQVVLIDVTLAGDNAVVIGMAVRSLSGA
QRQKAILAGVGLAAIIRILLALVAVRLLEIVGLTLAGGFLLLWVCWRMYREMQENHANDDTGPAPPGSLG
KAIFRILIADLSMSLDNVLAVAGAAREHPAILIAGLALSVLLMGLAASVIARLLDKYKWISWVGLLIVLA
VAIELIVKGGGEVWGHLPH
>Hmo1 gi|167630798|YP_001681297.1 integral membrane protein TerC [Heliobacterium modesticaldum Ice1]
MEARMDWAIIAGILNIIVINVVLSGDNAVVIALASKGLPVEYRRKAIFWGAGLAVVLRVVLTFIVAQLLR
IPLIQLTGGLLLAWIALKLLYPEKEIDEVKNVSDDFKKVLITILGADLLMSLDNVLAVAGASQGNIYLLI
FGLVLSIPVVLAGSTFLSSLLSRYTWLVYVGSGILAWTAGKMIVGDKSVESIRERIPLSDFLVPLAVTAI
VILFGKRIRDRMIAEGK
>Eit1 gi|494394641|WP_007208919.1 membrane protein [Enterococcus italicus]
MFELTMKVLSIVLLDLILSGDNAVVIALATRKLEQKQREKAILIGTAGAILLRVALMLVAIQLLAVPFVK
IVGSLLLLYIAYDLLAESGDETQDITAGASLAAAIRTIILADLVMSLDNVLAIAGVSEDSKLLAVFGLAI
SIPLIIFGSQFILKIIDRFPLVVWIGGLLIAYTSGKMFVEDQYIETLVNGWIPNLSHTVLMPVVFCLVLL
LFVFTIGNKEMRPVNEWFSR
>Rth1 gi|495711982|WP_008436561.1 membrane protein [Rhodanobacter thiooxydans]
MHFTAPDFFSGLLAIVLLDLVLAGDNAIVIAMAASRLPRELQKKAVFWGTFGAVAVRFALTAIVVYLLKL
PGLMLAGGVLLLPIAWNLLNHGDEHGPDIKAGNTFWSALRTIIAADALMGLDNVLAIAGASKGHLLLVIL
GLLISVPLVVWGSTLILKLIDRFPVIMYIGAAAIAITAGRMIAHDQLLSGWFDAHVWVKYALDALAVLAI
CGGGWLVQRRRRRLKLSAD
>Afe1 gi|488803910|WP_002716316.1 YjbE family integral membrane protein [Afipia felis]
MFDFITPDVLTALFQVILIDLVLAGDNAIVIGLAAAGLPKEQRAKAILIGIGAATLLRIVFAGLTTQLLQ
IVGLLLAGGLLLLWVCWKMWRELRAQAHHSAVDVDSLANDESAPRKTLAQATWQIIIADVSMSLDNVLAV
AGAAREHPWVLVFGLLLSIAMMGAAASFIAKLLQKHRWIAYVGLAVILYVAGDMIYRGFLEIYPQVSSWI
GHSATS
>Acl1 gi|488798788|WP_002711194.1 YjbE family integral membrane protein [Afipia clevelandensis]
MFELITPEALTALVQVILIDLVLAGDNAIVIGLAAAGLPKEQRAKAILIGVGAATLLRIVFAALTTQLLA
IVGLLLAGGILLLWVCWKMWRELSAGHDEHAVPSDGEASGVPTKTLAQATWQIVIADVSMSLDNVLAVAG
AAREHPVVLVFGLALSIALMGIAASFIAKLLQKHRWIAYVGLAVILYVAGEMIYRGALEVWPHLK
>Vpa1 gi|239820934|YP_002948119.1 Integral membrane protein TerC [Variovorax paradoxus S110]
MSFLTSPDFWIALSQIILINIVLSGDNAVVIAMASRSLPPAQQKKAILFGSMGAIVLRVVLTFFAVYLLT
LPYLKLVGAALLFWIGIGLLKGDDGEENLEGHSSLAAAIKTIVVADLVMSLDNVVGVAAAAKGNVPLLVF
GLVISIPLIIFGSTLILKLMDRFPIIITLGAALLGWVAGEMAMSDPSIAGWAASQHALHTIVPAIGAISV
VAIGKWLTSRQQQPEPANQSA
>Bha1 gi|15615423|NP_243726.1 hypothetical protein BH2860 [Bacillus halodurans C-125]
MFDLDFILSVITIIGIDLILGGDNAIVVALACRHLPKQQRNKAIMIGIGLALLVRVLLTMVAVQLLEIPF
LLGIGGALLIYIAFQLLVDNNSEQEISTGPTLGSAIKAIVIADCVMGFDNVLAIAGASHGNPILVITGLL
ISVPIIIWGSKLILVLFDTFPIIVYIGAGILAFTASRMITHEPMLAPLFINQPGFMIFFQVTVIAFVLAL
GYTCKNKKKSHLA
>Vpa2 gi|490831380|WP_004693465.1 membrane protein [Veillonella parvula]
MDILTVQGLLAMLQIIVIDILLAGDNAIVIGMAARNLPAHLQKKAIFWGTAGAIILRLVMAFLFVEALNN
IPALRLVGGILLLWIGYKLVVDDDSEHNIEAKDNLRAAIMTIVIADGIMGIDNVIGVVGAAGGDMTLVAI
GMLITVPIIIYGSTLFVKVIERFPIILYVGGGILAWVGAAMSVEDKLISHTVEPYALLIKVGAVILVVGA
SLLVKKLKK
>Dca1 gi|333924635|YP_004498215.1 YjbE family integral membrane protein [Desulfotomaculum carboxydivorans CO-1-SRB]
MVWEFLGALFSIVVIDIVLGGDNAIIIALASKNLPVEQRKKAIIWGTLGAVIVRALLTIIALQLLKIPLL
QFAGGLLLVWIAFKLLRDNHSEVKVKAGGSLREAIQTIIVADVIMGIDNVLAIAGAAHGSIGLVITGLAV
SVPIIIWGSSLVLKLMDRYPIVTQIGAGVLAWTAGSMMAHDKIINQNLFGIVPYLDLVLPALLVIVVLVI
GNRKAASAKAGEGKA
>Har2 gi|134095855|YP_001100930.1 TerC family protein [Herminiimonas arsenicoxydans]
MLAILSDSTMWVALFQIVIINILLSGDNAVIIALACRSLPPKEQRNAFLIGTVAIVILMTALTAFASYLM
TIPYVEVAGAILLLWIGIKLLLPEEENENVSASDNFWGAVKTIVIADIVMSLDNVLGMAGAANGHMGLLF
VGMVITIPLILFGSAMLMRLMERFPIIVTLGAGLLGYVAGEMAVEDPALKGLIASAHYLEIALPILGILI
VVGMGKLLSARQTLAVPTEG
>Sfr1 gi|227822412|YP_002826384.1 TerC family transmembrane efflux protein [Sinorhizobium fredii NGR234]
MEIFTSAGLLALMQVIVIDLVLAGDNAVVIGLAAAGLPIEQRKKAILVGIIAATVLRIVLAAFTVQLLAI
IGLLLAGGILLLWVCWKMWREIRSGGHEEVGLDDANAPKKTFSQAATQIVVADVSMSLDNVLAVAGAARE
HPTILVFGLMLSIAMMGVAATFIAKLLARYHWIAYVGLAIILYVAIDMIYRGALEVWPHVAPVAQALAGM
>Asp3 gi|470204313|YP_007598412.1 integral membrane protein, TerC family [Azoarcus sp. KH32C]
MTEMFLDGGWLLAVAQIIAIDILLGGDNAVVIALACRKLPEDLRNKGIFWGVVGAIALRIVLIFFALQLL
SLPYLKIVGAALLLWIGVKLLQPEEGDAHGDVRASDSLLGAIRTVIVADAVMSIDNVLAVAAAARGEIGL
VVFGILVSVPIIVWGSRFVMLLMDRFPAFIVVGGGLLGWIAGEMFISDTAFSGIFAAGVPATAKYGAAVV
GALGVLVIGRLLADRPDAEEAEPALSVQGSERES
>Cca2 gi|494119242|WP_007059021.1 membrane protein [Clostridium carboxidivorans]
MDNLITCIIGAFQITLLDIVLSGDNIGVIALATKDLPEKYAKKASAIGVFAAVLLRIVFTCFMTYILLIE
WLPIKLVGGILLTKITWNFIKPNNENENARISPSNKFIGAIWSIIIADATMSLDNVLAIAGAADGNIVLV
IFGLLLNIPIIFWGSQYVSRLMKRYPIVTYIGGAILAHTAFKMILEDKLISFIPNVFGVIIPNAAAILTI
IYGLYIIKKPVQIH
>Dsp2 gi|497310633|WP_009624850.1 membrane protein [Desulfosporosinus sp. OT]
MEFFSPDFISALLSVIMIDLVLGGDNAIIIGLAARNLPQNKQKKAILWGTLGAVLIRIVATLLVVWLLKI
PGLLLAGGLLLIWMAYKLLVEEKKEHQTKESTSLWVAIRTIMVADAAMGIDNMLAVAGAAHSNFLIVVFG
LLVSIPIVVLGSTVVIKLIERFPFIIYLGSMVIAYTAGSMIVEEPILHSFFATNAYLEWLVISAIVLGVI
ISGRLKMHVKLQTNH
>Ssp2 gi|496106664|WP_008831171.1 membrane protein [Sphingomonas sp. LH128]
MTDLWQHIVADFSNIGSPAALSAFGQVVLIDIMLAADNAIVVGALAAGLPAAMRRKVIMIGVIAALVLRV
AFALVVSQLMQIVGLVFAGGLLLIWVAWKMWRELREDRSDDEPDSTIAKVAPRSFAGAAWAVAVADVSMS
IDNVLAVAGAARDHPGILAVGLILSVALMGIAANVLARVIETYRWLAYVGLLVILWVAGKMIWEGLVDPS
RGIIALF
>Pfe1 gi|496239561|WP_008952946.1 membrane protein [Pseudogulbenkiania ferrooxidans]
MPEFLFEASFWLSVAQIVAIDILLGGDNAVVIALACRKLPEAQRRKGILWGVAGAVALRIVLIFFALQLL
ALPLLKVGGALLLLWIGVKLLQPEDDDGHANVQGSTHLLGAIKTIIVADAVMSLDNVIAVAGAAKGELGL
VAFGIAISIPIIVWGSQFVLKLMDRFPVVITLGAALLGWIAGDMVLGDVMVKPYLADAPHWLHYLSGSVG
AVLVVAVGTQLAKRAAAAPLNEIALSGETPRSGKD
>Cul2 gi|491749873|WP_005583006.1 YjbE family integral membrane protein [Clostridium ultunense]
MDSLFELFTSLMAIILIDLFLAGDNAIVIGMAARNLPHEHQKKAIFWGTLGAVAVRVLLTIGVVYLLQIP
FLLFVGGSLLVWIAVRLLIEDKKEEIKASDTLFSAIRTIIFADALMGMDNVLAVAGAAHGHPILVLIGLL
ISIPIVVWGSTLVIRALDHFPFLIYLGSGVLLFTAGKMITEEPFFHSIFDDPLLKWTTILLLIAIGLITG
RILSKKKLRDVVADEGKAVS
>Rfu1 gi|494141953|WP_007081703.1 membrane protein [Rhodanobacter fulvus]
MDFFTPDFFSGLLAIVLLDLVLAGDNAIVIAMAASRLPKELQKKAVFWGTFGAVAVRFALTAVVVYLLKL
PGLMLVGGALLLPIAWNLLRHDGDESHEIKASRTFWSALRTIIVADALMGLDNVLAIAGASRGHLGLVII
GLLISVPLVVWGSTLILKLIERFPIIMYVGAGAIAFTAARMIGHDHWLAGWFAAHGWAQYALDVVLVGAV
CAGGWLAQRRRAARSATASKAVPHG
>Bla2 gi|489433120|WP_003338674.1 membrane protein [Brevibacillus laterosporus]
MEITSNEIDTATAAHTRWGETMETNTLVALFHIFIIDVVLSGDNAVVIGMACRGLAPIDRKKAILYGTLG
AIILRVLLTVVATWMLAIPLVKAVGGIMLLYISLKLLGGDEDTNEVQVSKSSGQAIKTIILADFIMSLDN
VLAVGGAAGGDVILVVIGLALSIPLLMFGSNLIANLLDRYPILLYVGTGILAYTAAHMFLDDPFVHERIA
SHLAIPNQAIAGIIVIVVLLLGKWRSNRI
>Vpa3 gi|490831383|WP_004693468.1 membrane protein [Veillonella parvula]
MEFLEAATWITISKIILIDILLAGDNAVVIGMAAGKLAPELQKKAVIWGTVGAIGMRLVFATLLVEALTL
IPLIHLGGGLVLVWIAIQLLKGGDEDAHIEAKNSLMGAIWTIIVADAMMSIDNVIGVVGAAKGHLELVIV
GMLITVPIIVFCSTLFARIINKFPVILWAGGALLGWVAGEMIVEDPLLVPYIQGEELLVKFGTVFFVLIV
TGMIKIWKKRDS
>Rbe1 gi|497543714|WP_009857912.1 membrane protein [Rubrivivax benzoatilyticus]
MEFLSPAWFSALAAIILIDLVLAGDNAIVIALAARQLPEHLRKRAIVWGTVGAVVVRSTMTLAVVWLLKV
PGLMLVGGLGLVWIAYKLLVPQAEEGEHGVGATTFWGAMRTIIVADALMGVDNVLGVAGAAHGSFDLVVI
GLLISIPIVVWGSSLVLKLVDRYPVITYVGAGVLAFTAAKMIVGEPLLDEVYDPNLAARLATYFVFVCGV
LAAGWWASRRARLQRDAEPRNAG
>Aac1 gi|498354467|WP_010668623.1 membrane protein [Acetobacter aceti]
MLSLSSLTALLQVVLIDITLAGDNAIVVGLAVRKLEAKQRRIAVLVGVAAAALIRLGLALIATQLLGIIG
LRFAGGLLLLWVCWKMYRELQTPEDHDDDSAPTPGGLRSAITRIIIADLSMSLDNVLAVAGAAGEHIWVL
VSGLAISILLMAFAATMIAKLLERFRWIAWIGLLVVFGVAVELVYKGGGEVLGQLS
>Pmu2 gi|337745852|YP_004640014.1 hypothetical protein KNP414_01580 [Paenibacillus mucilaginosus KNP414]
MDFSLEFLLKLLNIVLIDLVLAGDNAIVIALAARNLPKVHQKKAIMWGTVGAVVIRVLATLAVVWLLKLP
YLLLVGGVVLIWIAYKLLVDKSDHAVEAKPQLWPAIRTIIIADGVMGFDNVMAVAGASHGDFLLVVLGLL
ISVPIMVWGSTMFIKLVEKYPWIIYIGSGVLAYTAGSMLTEDPSVANWFEENGILKWVLISLIVVGVLIT
GYGKKLFGSFVSINENGHLTIPQELEQEADIQPNDSFKAKRDEDGRLVLVKLKPNS
>Mhy1 gi|328950447|YP_004367782.1 YjbE family integral membrane protein [Marinithermus hydrothermalis DSM 14884]
MMEDFWIKVAGIVLVDLVLAGDNAVVIGMAVRNLPASLRRQAILVGTLGAVGLRVAFTILAALLLNVPLL
RAIGGVTLFWIAAKLLMEDHGEASRLSENVNGFWQAVTLIVVADITLSLDNVLAVAGAAEGHLGLLVFGL
ALSIPILMLGSAWIAGLLNRWPWLNLLGALVIVWAGARLVAHDPRVHAVWPVADWQVFLLGLGMMLLFMR
GNLKGLKRSLGLS
>Osc1 gi|497781936|WP_010096120.1 membrane protein [Ornithinibacillus scapharcae]
MDIFAAETILTLLTVVAIDLVLSGDNAVVIAMATRRLPEHNRNKAIYLGTGFAIVLRIVFAVVIALLLNI
PLVHFFGGLLLLYIAYHVLVNNGQEENSVEAKDSIAGAVGTIIAADAVMSLDNVVAVAGASKGNILILAL
GVLISIPIMIFGSKIIVKFMEKYPWIAYIGSGILAWTAGNMIIGDEKIMEWFHIKEGIITYIFSIIVTVL
LLAVAYFRNQKRASSAN
>Swi1 gi|148555748|YP_001263330.1 integral membrane protein TerC [Sphingomonas wittichii RW1]
MIDLWNHIVADFSNITSPAAMAAFVQVLMIDIMLAGDNAIVVGALAAGLPADQRRKVILIGIIAALVLRI
VFAVSVSLLMGIVGLVLAGGLLLLWVSWKMFRELRHAGAPAGADPTEHDGIPQSKTFLGAAWAVAVADVS
MSLDNVLAVAGAAREHPGILVIGLLLSVALMGIAANLIARYIERYRWIAYVGLAVILYVAVKMIWEGSHQ
VWPLIA
>Bsp4 gi|494991601|WP_007717619.1 membrane protein [Brevibacillus sp. BC25]
MDLLLSPEFWTALLSIVIIDLVLAGDNALVIGMAARNLPAHQQKKAIIWGTVGAIVIRALATLAVVWLLK
IPGLLLVGGLILIWIALKLLIQDNGHENMKASGSLGAAIWTIIVADTVMGLDNVIAVAGAAHGDFLLVVI
GLIISVPIMVWGSTLILKLIEKYPIVIYIGSAVLAYTAASMVTSEKFLTPFFAAYPWVKWVFIVAVVVGV
LLIGRMKSQQQKRLAEQS
>Ade1 gi|492271500|WP_005795367.1 membrane protein [Acidovorax delafieldii]
MDMFSTQWLTALLAIILIDLVLAGDNAIVIALAARSLPKHLQKKAIVWGTVGAIVVRSAMTVVVVWLLKI
PGLMLIGGLGLLWIAYKLLAEDGGEDEHGSPAATTFWGAMKTIVIADALMGIDNVLGVAGAAQGAFDLVI
IGLLISVPIVVFGSTMVLKLVERFPIIIQFGAAVLAFTAGKMIVNEKFLSGVFKGPEMVHQVAYWGLIAL
VIVGVLVAGWLHNRRKPAAAPAAVSEVGQ
>Bja1 gi|27378881|NP_770410.1 hypothetical protein blr3770 [Bradyrhizobium japonicum USDA 110]
MIEFITADALTALLQVVLIDLVLAGDNAVVIGLAAAGLPAEQRRRAIVVGIVAATALRIAFAGVATQILQ
VIGLLLAGGVLLLWVCWKMWRELREQAAHGSGLAFSHGGGGSAASAPRKTFGQAALQIVAADVSMSLDNV
LAVAGAAREHPYILAFGLLLSVAMMGVAADLLGRVLQKQRWIAYVGLAIIVYVAFEMIYRGSLELAPVIA
SL
>Vra1 gi|493603576|WP_006556176.1 YjbE family integral membrane protein [Veillonella ratti]
MEFLELATWIMIGKIIVVDILLAGDNAVVIGMAVSKLEDKYREKAIMWGTFGAIAMRLIFATILVEALEY
IPGLHFVGGLVLLWIAFHLLVGDDDDANIESKDSLRGAIITIIVADAMMSIDNVIGVVGAAKGHLELVIV
GMLITVPLLIYGSRLLARIINKYPIILWAGGSLLAWVAAEMVTAEPLLQPYITGYERLIEIAGVILVVAA
ALIWKRRRKAASPDEEA
>Pma1 gi|294085702|YP_003552462.1 integral membrane protein TerC [Candidatus Puniceispirillum marinum IMCC1322]
MNWAMIADILQIIFADIILSGDNALVIGMAAAGLAPELRRRAIFIGMMMAAGLRIVFAVLASYLLAFEGI
LLIGGLLLAWVCWRFYNDLREFNSTPEAVDGETESTGDKQGSSFARALFTILVADVSMSIDNVVAVAAIA
RDNTMLLVFGLALAITFMALFASLIMRVMLRFRWLSYMGLFFLVYLTAMMLYDGVNELNLLAVFL
>Orf2 gi|239787396|CAX83872.1 Integral membrane protein TerC family [uncultured bacterium]
MNGAMIEIPFLSELVALASVVLIDIALAGDNAIVVGMAAAGLPAHQRRKAILIGIGAAALLRIIFAVFTS
QLLQIVGLMVAGGILLLWVSWKLWREIRSNAHQEEAEGEAALEDADYCTKNQKSFKESVIQIVVADVSMS
LDNVLAVAGAAMDHPVIMVIGLALSVALMGLAASYVAKLLQRHHWIAYAGLVVILLVSVKMIWDGSQEVL
ALI
>Psp4 gi|498497413|WP_010798140.1 YjbE family integral membrane protein [Pseudomonas sp. HPB0071]
MTDLMNNPDLWLAVGQIILIDILLGGDNAVVIALACRKLPEAQRNKAILGGALGAILLRIVLIFFALELL
TLPYLKLIGALLLAWIGVKLMLPEGEDEHADLKASPKLLGAIWTIIVADALMSLDNVVAVAGASHGQLEL
VIFGIVVSIPIIIWGSKLVLRLMERFPIIIKLGAALLGWIAGGMAVADTSLPALPSWAHYAAGVTGALIV
VAIGTLLGRYQQHRALRSGGA
>Bbo2 gi|489481744|WP_003386726.1 hypothetical protein [Brevibacillus borstelensis]
MEGQFWIGLLQIFLIDLVLSSDNAVVIGMACRGLPPTERKKAIYIGTMGAIVLRVLLTGMTTWMLDIPLV
KVVGGVLLLWIAWKLMFGDQEEPTEVSYSRNVSQAVKTIILADFVMSLDNVLAVGGAADGDLLLILMGLG
MSIPLLMWGSSLVARLINRFPSLSLLGGGVLAYTATEMCLEDPYVWKLLNPLLLNHAWIPFLVAGGIVAF
GRYWRTTG
>Orf3 gi|167041801|ABZ06543.1 putative integral membrane protein TerC family protein [uncultured marine microorganism HF4000_093M11]
MIEEAVIFIQIVFIDIIMAADNAIIIGLVAAGFAPANRKKIIMWGVFAAFIFRVIFAASATYLFQFTLIK
LIGGALLLWIVKDLWQDLFSSKKIKSPTKKSKEPSFMRGVYQVLIADITLSFDNVIGVAGAAQQHYYLLV
FGLLLSVVLIGTAATYFANYIKDHLWVGYIGLAVILLVAIQLIIGGLMSYGVLTIHEPFASWFFI
>Pde1 gi|493729431|WP_006678749.1 membrane protein [Paenibacillus dendritiformis]
MELFSIEFWTALLSIVVIDLVLAGDNAIVIGLAARNVPKQDQKKVIILGTAGAIVIRAIATLLVVYLLMV
PGLQLFGGLLLLWIAVKLMIEEKEHNIKAGTSIGAAVGTIIVADAAMGLDNVLAVAGAAKGHPFLVILGL
MISLPIVVWGSTIVLKFIERYPVIIVLGSAVLAWTASKMLVAEKFVAPYFTNPFIKYGFEALVVLAVVAT
GLIIKRNRAQRAQEADDHPELHHHRAQGE
>Pub1 gi|71083358|YP_266077.1 hypothetical protein SAR11_0654 [Candidatus Pelagibacter ubique HTCC1062]
MIEEFIILTQIIFIDIILAADNAIIIGLIAANFVPKNRKQIILWGVAGALVFKIIFALFATYLFEFYYIK
ILGGLLLIWIVNDLRKDLVEMKNKIKSPVKKSTEPSFVKSIYKVLFADITISFDNVIGVVGAAKGHFGFM
IFGLVLSVVLTGALATYLANYIQKNLWIAYVGLGFILIVALQLIIGGLNDYGVLSINETFKQYF
>Pfe2 gi|495207128|WP_007931909.1 membrane protein [Pelosinus fermentans]
MEYGLQLLSIVLINLLLSGDNALVIALASRNLPLHQQKKAMLYGCIGAIVLRVALTFIAIFLLKIPYLQI
IAGILLLWIAIKLMAEQKGCEQRLAGKKSVSGVIKTIITADFVMSLDNVLAIIGVAKDNVGLLVLGLAIS
IPIIIWGSKFVCALMQKWPIIISFGSFFLGWTAAQMILSDHYIVLLMGSYFWTNYLISGISGLFVVAIGK
ILGKK
>Cac1 gi|15894326|NP_347675.1 membrane protein, TerC-like protein [Clostridium acetobutylicum ATCC 824]
MDNLIPIFLGALQITLLDVVLSGDNIGVIALATKDLPKTLAKKASFIGVVAAVTLRIIFACLITYILMIQ
WLPIKLVGGIILVKITWDFIKPHEESSNKAVHNSKKMLAAIQSIILADFTMSLDNVLAIAAAAKGHIGLI
VFGLILNIPIIFWGSQYVATLMKKYKIVIYIGGAILAHTAFSMIFEDRLIKNIVPHSLGIFLPYAFAALT
LLYGFIILSFSSSTKRSEKSQDECAITKK
>Bbr1 gi|226310767|YP_002770661.1 hypothetical protein BBR47_11800 [Brevibacillus brevis NBRC 100599]
MTDYLLSLLQIIMINLVLSGDNAVVIALACRNLSPELQKKATFWGSFGAIGLRIILTFIAIWLLKIPFVQ
VVGGLLLIWIAVKLLKGEDEDSHIGGGASFVEALKTIIFADLIMSLDNVIAVAGAANGNLILVIIGLTIS
IPLIIWGSQLLMKLMNRFPIIVLLGAALLGYTAGEMIVGDKAVGSFLEGVMPSLHMILPVALAILVIVIG
NYLKRKEKNALNKEVTNNHAETL
>Ead1 gi|381341576|BAL73129.1 putative transmembrane protein [Ensifer adhaerens]
MEIFTAAGLAALLQVIVIDLVLAGDNAVVIGLAAAGLPTDQRKKVILVGIIAATVLRIALASVTVQLLEI
IGLLLAGGILLLWVCWKMWREIREQQAANAAGESGQGSEAPRKTFMQAAIQIVVADVSMSLDNVLAVAGA
AREHPTILVIGLALSIAMMGIAAGFIARLLNRYHWIAYIGLVIILYVALDMIYRGAVEVWPHLAPAVAAVM
>Bsp5 gi|496692405|WP_009333948.1 membrane protein [Bacillus sp. 2_A_57_CT2]
MDIFSVEFIISLLTIIVTDLILAGDNAIVIGLAARKLPKEQQKKAIILGTVGAIIIRTIATIVVVYLLKV
PGLHLIGGVLLLWITYKFISDEDSHKVKTQDTLWDAIRTIIIADAAMGIDNVLAVAGAAQGSFLLVILGL
FISIPVVVWCSTIILKFMEKYPIIIVFGSGVLAWTASKMIAEEPILGGIFTTKIALYSFEVLVVAVVIAI
GYKKIIYKQS
>Rba2 gi|495457362|WP_008182054.1 tellurium resistance protein TerC [Rhodobacteraceae bacterium HTCC2150]
MIETVMDFGKIIIADLILSGDNALIIGMAAAGLSPELRKKAILYGMIIAAVLRIIFAVVATKLLGIPGIL
FVGGLLLFWVCWRLYAEIREGTDADAEQAMLDANNPDAGYTGAPRRTLLSALISITIADVSMSLDNVLAV
AAIADGDTTMLVFGLALAIVLMAFAATLIMHLLTKYPWISWVGLIVLVYVAVEMFYRGTVDIDSGVGPML
GLFEGWPTGKGH
>Gka2 gi|56418921|YP_146239.1 hypothetical protein GK0386 [Geobacillus kaustophilus HTA426]
MGISLTISAAALLALWKIIAIDIILSGDNAVVIAMATRRLPKDQRNKAIFWGTAGAVLLRILFAAIIVFL
LNIPFVHFVGGLLLVWIAYKVLVEREEEANVQSSDRLLKAIATIIIADAVMSLDNVVAVAGAAEGHLGML
ALGVAISIPIMIFGSKAIVRVMEQHRWIAYVGSGILAWTAGKMMAGDEGVLHWFHLSYGPFVYAVAAGVA
ILVVSAGYITNKKAEREEGTLI
>Bce1 gi|506996238|WP_016084926.1 YjbE family integral membrane protein [Bacillus cereus]
MTTEIVMALLSIILIDIVLSGDNAVVIALACRNLPEKLRKKAVIIGCAGAIGLRIALTFLAVYLLEIPYV
QFVGGLMLLWIAVKLLKGEEDSQIEGGNTIWSAIKTIIVADFVMSLDNVVAVAGVANGHTGLLVIGLLVS
IPLIVWGSQILIKLMERFPIIVAFGSALLGYTAGTMMMHDKVIGGWITENFANTQFLPILMAVAVVVIGK
LENKRSSK
>Msp1 gi|497166597|WP_009494531.1 membrane protein [Microvirga sp. WSM3557]
MFDFSQLLGPEVIAFLMVIGIDLALAGDNAIVIGMAAAGLPKEQRNKAILLGVLAATVLRIAFALVTTQL
LQIVGLLLAGGILLLWVCWKMWRELRTTHEEEEAAEEALEGADLDKDGTIAGKAPRKTFAQAAWQIVIAD
VSMSLDNVLAVAGAAREHPYILAFGLLLSIALMGIAASYIARLLQRFRWIAYVGLAIILYVSLKMIYEGF
LEVYPLMNGAVG
>Bdi1 gi|489256421|WP_003164360.1 integral membrane protein TerC family protein [Brevundimonas diminuta]
MDFLSNPELVSQASALGKVLMIDLVLAGDNAVAVGLAAAALPQEQRRKAILIGLAAAVVMRIGLALITVQ
LLAIVGLLLAGGFLLLWVCWKMWRELREQATHDQAEAEAEIERAMAIEHGGGPSPEELGLKRKTFGAALI
QIMIADLTMSLDNVLAVAGASHEHPWIMVFGLILSIALMGLAATFIAKLLNRYRWIAYVGLAIVLYVALH
MIWDGGRSVIVRTGHADQFNASAPAFLAIGAEEQAKHMKHTGKGADSHTPHALPGGRERRDPPPQTVEPA
QPAS
>Gca1 gi|302879757|YP_003848321.1 integral membrane protein TerC [Gallionella capsiferriformans ES-2]
MLEMFATTSFWVDVLKIIMIDILLSGDNAVVIALACRNLPAAQRKKGIWFGMAGAVGLRIVLTFFAVSLL
ALPYLKLVGAFLLIWIGIKLILPEDEHDEGNIKADARLMGAVKTIIIADFVMSLDNVLGVAAAAKGNVSL
LVFGLLISIPLIAWSSQLVLKLIDRFPYIIYGGGALLGYVAGEMLVTEALFATIVEARHYLHWLVPGVCA
LLVLLIGKWLALRQMSDIKAVDLLDGNSVMPDQKG
>Tmo1 gi|389876438|YP_006370003.1 putative transmembrane protein [Tistrella mobilis KA081020-065]
MPEFLVSADGLGALLTVIMIDVVMSGDNAVIIGMAAAGLPAALRRKAIIYGILAATVLRITFAAVTVELL
EIIGLTLAGGILLLWVAWKMWQELRQARKAAAAEAAAAASAPGSAPADGVDELPEEKAAAPKTMRQALTA
IIIADVSMSLDNVLAVAGAARHHMEVLIIGLVLSIALMGLAANYVAKLLERHHWLAYVGLAIISYVALDM
IWRGSNEVMHAAGAGF
>Dsp3 gi|497395082|WP_009709295.1 membrane protein [Desmospora sp. 8437]
MRIEEWTREGWLEAMDAHFWIGFFNIIILDLVLSGDNAVVIGMAARRLPDRQRKKAIIYGTGAAVVLRVA
LTLIAVWLLKIPLLKTVGGLLLLWIALKLLADEGGEADVDMGHGLKAAIKTIIIADVVMSLDNVLAVAGA
AHGNFWLVLFGLALSIPILMWGSKLVASIINRLPWLVYVGAGILAYTAGQLIVEDPIVHDHIIRYAEFLS
WLAPVALILLVLMVGHFWKEHRSNPS
>Bco1 gi|347750862|YP_004858427.1 Integral membrane protein TerC [Bacillus coagulans 36D1]
MKQLPVSIFDFGLVVSAGAFVALLKIIMIDIILSGDNAVVIAMATRKLQREQQNKAIFWGTAGAVILRIL
LAMAIVALLKIPYVNVIGGLLLLWIAYKVLGGGDENVHVRAKNGLLVSIGTIIMADAIMSLDNVVALAGA
SNGHIGMIALGVAISIPVMIFGSKMIVKAMNRYSWIAYVGSGILAWTAAEMLFKDEQILKWLNISHGPVT
YTIGGILTVLVLFLGWLSNRRAAVKQVKQVKRDIKKDVKQDVQQRVHIH
>Pba1 gi|511070088|WP_016311655.1 YjbE family integral membrane protein [Paenibacillus barengoltzii]
MDLLSPEFWMALLSIVLIDLVLAGDNAIVIGLAARNVPQQDQKKVIVWGTLGAILIRVVMTLLVVQLLNI
PGLRLAGGLALVWIAYKLLIEEKSHEIKAGNQMWAAIRTIIIADAMMGLDNVLAVAGAAHGDTLLVIIGL
AVSVPIMVWGSTMILKLTERFPIVITIGAAVLAWTASKMIVEEPLIHDWFASPWIKYGFELLVIAAVVLL
GNLMKKRKARLHQAKAMPQTNGS
>Gbe1 gi|114328321|YP_745478.1 hypothetical protein GbCGDNIH1_1657 [Granulibacter bethesdensis CGDNIH1]
MEKIMDSLFPDGLVFSPAVIKFFQVVFIDVALAGDNALLVGLAVAGLPAEQRRKAVFWGIAIATGIRVAA
GLLALQLLEIIGLTLAGGLLLLWVCWRMYRELRRQEPHLELSPPTKTMRQAMTQIVLADLSMSLDNVLAV
AGAAEGHPYILMAGLVLSVVLMGVVANALANLLSRYRWIAWVGLAVVLYVALKMIWDGVQEFSDTEAGVP
GWVPMWLRHGIGRLHQLVAG
>Pvo1 gi|493235359|WP_006209323.1 membrane protein [Paenibacillus vortex]
MDLMSVEFWTALLSIILIDLVLAGDNAIVIGLAARNVQKEDQRKVILWGTVGAIVIRIVATLLVVQLLMI
PGLRLIGGIALLWIAYKLLVDEKQHEISAGNQMWAAIRTIIIADAMMGLDNVLAVAGAAGESFMLVIIGL
AISVPIMVWGSTIILKLTDRFPIIITIGAAVLAWTASKMIVAEPMIHDWFSNDFLKYGFEILVIAIIIGV
GTWMKKKNEDKAKRNPVHVKMVD
>Ssp3 gi|496104234|WP_008828741.1 membrane protein [Sphingomonas sp. LH128]
MFDTMASDAMHLADPVMLASLGQIVLIDVVLAADNAIVVGALAAGFSPSRRHRIILMGIAAALVLRIVFA
LAVTQLLQMKGLVFAGGLLLLWVGWKFWRELQASGDDAEIAAKPAAPKSFAGAAVAVMVADVSMSLDNVL
AVAGVAREHPGLLVTGLVLSVVLMGVAANFLARLIERYRWIAYIGLAAILFVALRMIYEGILDPERGLAA
FLQ
>Dme1 gi|493767109|WP_006715684.1 membrane protein [Desulfitobacterium metallireducens]
MAGLLGGVLSIVAIDLILSGDNAVVIALATLRLNDRDRKKGIFWGTFGAVALRIFLATVAIMLLKLPFIQ
AVGGVLLSGIAINLLKDKHDDENVKAAGSLKEAIQTIIFADFLMSLDNVLAVAGAAKGNILLLVFGLMIS
IPIVIFGSNIISKFMKKWPWLVSLGAGLLGFTAGGMILNDSYFSFLSEIPILNYLIPGVFAMCVIIIGNA
LKKRNKLKSVEQEDEHEIA
>Bbo3 gi|489482562|WP_003387542.1 hypothetical protein [Brevibacillus borstelensis]
MEMLFTPAFWSALLAIIVIDLVLAGDNAIVIGMAARNLPAHQQKKAIIWGTVGAVVIRAAATLAVVWLLQ
IPGLLLVGGLMLIWIAMKLLVQDGGHETVKAGSSLGAAIWTIVVADAVMGLDNVIAVAGAAHGSFLLVVL
GLIISVPVMVWGSTLVLKVMDRYPAVIYIGSAVLAYTAGSMITGEPFLKGFFVEYPILKWALIAVIVVGV
LLIGRMKNQAQKRMAEQS
>Pba2 gi|511069911|WP_016311478.1 YjbE family integral membrane protein [Paenibacillus barengoltzii]
MDLFSAAFFLALINIVFIDLILAGDNAIVIGMAARKLPHTVQKKAILYGTIGAVVLRIAATLIVVWLLQI
PWLLAIGGLLLIFIAYKVLADEGGHDNIEAKDKLWPAIRTIIIADAAMGLDNVIAVAGASKQHMVLVVIG
LLISVPIVVWGSTLFIKLLDKFPWIAYLGAAVLAYTAANMITEERHFVHFFEENPALRYLLIAIVIAAVL
LAGYMKKRQQRKETEGAQTHPATR
>Pzu1 gi|197104674|YP_002130051.1 hypothetical protein PHZ_c1208 [Phenylobacterium zucineum HLK1]
MFEELLSPGALSALLQVLMIDLVLAGDNAVAVGLAAGGLPPEQRRKAILWGLGAAVVTRIGFALITTQLL
GVIGLLFAGGLLLLWVCWKMWKELRNQAVDDEADAEAVLDADPATEPTDRPAKSFKDAFIQILIADVSMS
LDNVLAVAGAAREHPGILVFGLVLSIALMGVAAHAIARLLHKYRWIGFVGLVIVLYVALHMMWEGHRTIA
IDLNRTAEYNAVVPDFMDITPEEVATHLRHRNGGGGEAH
>Asp4 gi|288962199|YP_003452494.1 TerC-like integral membrane protein [Azospirillum sp. B510]
MTELFTTEALVALLQVIMIDLVLAGDNAIVIGLAAAGLPREQRGKAILIGILAATVLRIAFAAVTAQLLQ
IIGLLLAGGVLLLWVCWKMWRELRQSQDEDEAVAALEEGGADQAGSRKTLGQAVWQIVVADVSMSLDNVL
AVAGAAREHLGVLVIGLTLSIALMGLAASLIARILHRHRWLAYVGLAIILYVALHMIYRGALEVWPLVNG
HA
>Orf4 gi|444243189|AGD93244.1 integral membrane protein TerC [uncultured bacterium]
MAQSGKKAADYMEIFTAAGLSALLQVIAIDLVLAGDNAIVIGLAAAGLPADQRKKAILVGIAAATVLRII
FALITQQLLQIGPILLIAGGLLLLYVCWKMWRELSTSHEEEHEATEALAGTDYNKDGTVARSTKGGRKTF
AQAAWQIVIADVSMSLDNVLAVAGAAMDHPTVLVIGLALSIALMGFAASFIARLLHKYRWIAYVGLLVIL
YVAIEMTLKGAYGQWPEHLSILGAWFGEPGVMGH
>Pel1 gi|498177323|WP_010491479.1 membrane protein [Paenibacillus elgii]
MEWLSVEFLLALLNIVLIDLVLAGDNAIVIALAARNLPKEQQKGAVLWGTVGAVIIRVIATLAVVWLLKL
PALLLIGGVVLVWIAYKLLVDKKDHAIEAKPQLWPAIRTIIIADAAMGFDNVMAVAGASHGNFLLVVLGL
IISVPIMVWGSTMFIKLLEKFPWIIYIGSGVLAYTAGSMLTGDPLVKEWFIANPIVKWGLVAIIVLGVLL
AGYWKKIYGSLVSINESGHLTIPADLEQGADIQPNDNFEAKRDEKGRMILVKSRG
>Svi1 gi|498316343|WP_010630499.1 membrane protein [Sporolactobacillus vineae]
MELFSAEFLMSLLLIVGIDLILAGDNAIVIALAAARLQDHQRKRAILYGTLGAVAIRAVATLAVVWLLKM
PGLHLVGGLLLVWIAYGLLKNQQKDRKVEAKTSLSAAIGTIITADALMGLDNVLAIGGAASGNYLLVILG
LLISVPMIMGGSTLFLKLVDRFSWITYAGSGVLAFTAGKMIFAEHFITQGVEGASWIKWAVIALIIAGVI
YFGWRKQQAGKLTAAAPVNETRSS
>Orf5 gi|67906765|AAY82828.1 predicted membrane protein TerC [uncultured bacterium MedeBAC46A06]
MTLEWITDVLQIIFADIILSGDNALVIGMAAAGLAPQFRRRAIMIGMAMAAIMRILFAVIASYLIAIKGI
LLIGGALLAWVCWRFYKDLLQFNNEGGDESPGEEEAPKKFGAALVTIMLADVSMSLDNVVAVAAIARDDT
QLLIFGLALAILIMALFASVIMKVMLKYKWLSWAGLVFLVYLTAMMLFDGARDLGLIAM
>Dru2 gi|334341971|YP_004546951.1 integral membrane protein TerC [Desulfotomaculum ruminis DSM 2154]
MEFVVGLLSIICLDIVLGGDNAIIIAMASKNLPPAQRKKAILWGTAGAVAVRVALTFVALELLKIPLLQF
VGGLVLLWIAFKLLKQEPCQVNVKSGCNLWDAIKTIIIADIAMGVDNVVAIAGAAHGNIVLVVLGLAISI
PIIVWGSGLVLKLMDRYPVVSLVGAGILAWTSGSMMVHDPMIQKGLAHIPMADLLVPGILLLLILVVGNR
RSSLALEKESA
>Rce3 gi|209965606|YP_002298521.1 Integral membrane protein TerC family [Rhodospirillum centenum SW]
MVREGPFVSPDVFFMFAELTALAQVLFIDIVLAGDNAIVVGMAAAGVAKSERRTVIFWGIAAAAVLRILF
ALLTTHLLAIIGLTLAGGILLLWVCWKLWREIVSQREERTGAAVVAEAEDESTSTPLAEALPEHATKSRG
VAIRQIVLADVSMSLDNVLAVAGAAHDHEWVLVVGLAMSVVLMGVAATLIARLLERHHWIAYIGLAVILY
VAVSMIWLGSFEVLDAVGMTHPGVEGVAQPAP
>Orf6 gi|406882670|EKD30418.1 integral membrane protein TerC [uncultured bacterium (gcode 4)]
MEHFYAQFLDLFTANGAIVLLNIILIDIVMSGDNAILIGMATRKLQGAERKKAIFFGIALATVFRIILAF
FAVFLLSLVGVKFAGGLLLLYVVWKFYRELRMPDHEEHHIDAKKAGLIAAIWTIIIADFSMSLDNVLAVA
GAAHENIAALGIGLVFSIALMAFASNLIAKYLDKYPGIQWVGLFVILFVAMEMILSGTHELDTKFLHYNI
LPFVLFILGGLFVVLHAKYIRPADERKLALYLQNHTLSILSVSIALLFVVLFFGDSIAVYIRSHASVFYS
ILFILFFSLLEVVSLVRMRQRK
>Aba1 gi|494681629|WP_007438963.1 tellurium resistance protein TerC [Acetobacteraceae bacterium AT-5844]
MEAFTGMLSGLAEIIWLNIILSGDNAVVIGLAAAGLPAHLRGRAVLFGVIAAAVMRIIFSIFATMLLSLW
WIDLVGGLALLYIAWTFFKELREEKNEAEVASQPMLQKSLGQALGQIILADVSMSLDNVLAVAAVARNNL
QLLIVGLGISIVMMGLLGGLLAKVLERFKIIAYIGVALIVWIGAQLLWEGIIMANATLHFGLPLPLPEAAH
>Sya2 gi|490318562|WP_004208057.1 YjbE family integral membrane protein [Sphingobium yanoikuyae]
MNDIWTHIVADFSNLGSPSALAAFGQVVLIDIMLAADNAIVVGALAAGLPPASRRKVIAIGVIAALVLRI
AFALLVTQLMQLVGLVFAGGLLLVWVGWKMWRELRAHGEPEDAEHMAGKAAPKGFAQAAWAVAIADVSMS
LDNVLAVAGAAREHPGILVIGLVLSVALMGVAANLLARVIERYRAVAYFGLIVILYVAGKMIYEGAIDPA
TGLITLF
>Rso1 gi|489362000|WP_003268908.1 membrane protein [Ralstonia solanacearum]
MEWLSEIFTMQFAAALASIIVIDLVLAGDNAILIALAARSLPPDLQKKAILWGAAGAIVVRALMTLAVVW
LLKIPGLMLIGGLALVWIAWKLLADDGQDDGEHGPASQTLAGAMKTIIIADAVMGIDNVLAIAGASHGSF
LLVVLGLLVSVPVVVWGSGVVLRLIERFPVIIYGGAAVLAYTAAHMIVAEPLVKPVFAEQPVLAWAIYAA
VFAVVLGGGWLVQRRRQQPA
>Clj1 gi|300855670|YP_003780654.1 hypothetical protein CLJU_c24940 [Clostridium ljungdahlii DSM 13528]
MDNLTTFLLGALQITLLDIVLSGDNIGVIALATKDLPKKHAKSASMIGVFAAIFLRIIFACLITYIMLIE
WLPIKLIGGILLIKITWNFISPKSEKENLKISPSNKYFRAISSIVIADATMSLDNVLAIAAAAHGHVPSI
IFGLVLNIPIIFFGSQFVAKLMNKHPMVIYLGGAVLAHTSLNMMLEDKILAGFTSPVLTNIVSFGFAIIV
LVYGLYRVNKPVSYSFKKFKEDYFKSNS
>Asp5 gi|495768378|WP_008492957.1 membrane protein [Acidocella sp. MX-AZ02]
MDILSLAAILVQILLIDLVLAGDNAIVIGIAVARLAPEQRRVAILAGIGGATIIRIIFALLALKLLAVIG
LTLAGGLLLLWVVWKSARELYAHRHAPEGPGGAAPASLRAAIWKIVIADLSMSLDNVLAVAGAAHDHPWL
LAVGLVVSVALMGVAASFVARIMRRFPWVAWVGIAIVAYVALEMIWDGWHQVAPHLAPHLAHVLH
>Asp6 gi|497443797|WP_009757995.1 tellurium resistance protein TerC [Ahrensia sp. R2A130]
MWDLVSDYGRIIVADLVLSGDNALIIGMAAAGLAPELRKKAILFGMVVAAVLRIIFALVATKMLAIPGLL
FVGGLLLCWVCWTLYKEIRESLDAKAEEALITAENPEAGYTGAPRRSLLSALWTITVADVSMSIDNVLAV
AAIADGDSTKLVVGLAIAIIAMAFFATLIMKLLTKYPVISWVGLVVLIWVAGEMLYKGIFDPGRGLLAYI
NGTGIVG
>Ssp4 gi|496713656|WP_009349665.1 membrane protein [Selenomonas sp. FOBRC9]
MEIELFSSQFFVALFSIIVLDLVLAGDNAVVIAMASNRLPAQLRTRAIYVGTAGAVLVRLIMTFFAVEML
TVPYLQALGGLVLLPIAVKLMRPSKEAHVKAADTFAGAVKTIIVADAAMGLDNVLAIAGASQGHFLLVVI
GLIISIPIVVGGSQLIARLMDRYPVLIVIGAAILGWTAGTMIAHDHSVGPMILNILPNAGTLLPAACAGL
VCAIGGRNRSA
>Sal1 gi|103488323|YP_617884.1 integral membrane protein TerC [Sphingopyxis alaskensis RB2256]
MLDILMQAGVHAGGFGGPAGMWDAIVHDFSNITEPAAFAAFLQVLMIDIVLAGDNAIVVGALAAGLPADQ
RRKVIIIGVLAALVLRVAFALVVTQLMQIVGLIFVGGLLLIWVAWKMWRELRDGAHSAGSPEVVGDEHSG
LKPAKSFAGAAWAVAVADVSMSLDNVLAVAGAARDHPGILIVGLIFAVALMGIAANIIAKYIERYRWIAY
LGLAVIVYVAIKMIYEGWIDPGVGIGTLFG
>Tte1 gi|269926316|YP_003322939.1 integral membrane protein TerC [Thermobaculum terrenum ATCC BAA-798]
MDLLELLGRVLGIVVIDLVLSGDNAVVIGMAARKLHGKQRRRAIVLGGAAAIVLRMTFTALAAVLLNIRL
LMAVGGAILVWIAFNLLSPESEGVGEVEAARGILDAMRIIILADLIMSLDNILAVGGVSHGHIGLLIFGL
ALSIPILMTGAGLVALLVDRFPWLVWLGAVILAYTAGQMIIEDPIVHDLLGGIPHISKLFPFAVILFVVL
ISISRGHIPTLYSHKSQQHDEEDPSPGKPPADSHVSVKH
>Mno1 gi|220915039|YP_002490347.1 integral membrane protein TerC [Methylobacterium nodulans ORS 2060]
MSELLTAEALSALFEVIMIDLVLAGDNAIVIGLAAAGLPREQRNKAILIGIAAATVLRIVFAGLVSQLLA
IVGLLLAGGILLLWVCWKMWRESRAGHVEKDLEADEALEDRDLGQDGLIAEHAPRKTFGQAAWQIVVADV
SMSLDNVLAVAGAAREHPVALIFGLGLSIALMGIAASFIARLLQKYHWIGYIGLAIILYVALDMIYRGFL
EVWPVVSSVVGSGIDLS
>Gmo1 gi|496126739|WP_008851246.1 membrane protein [Gluconobacter morbifer]
MATDTLLHAVIALAQITMIDITLAGDNAVVIGMAVRQLEGRQRRLAILFGTLAAAILRIGLALLATTLLQ
IVGLTLAGGFLLLWVCWKMYRELRGSGHHEDVDAAPARLAPAVLKIVVADLSMSLDNVLAVAGAAVGHPW
ILVSGLILSVALMGVAASFIAGLLARYQWIAWCGLVVVLIVAIELIIRGGGEIWHHVAFH
>Hde1 gi|300022909|YP_003755520.1 integral membrane protein TerC [Hyphomicrobium denitrificans ATCC 51888]
MDWLLNGLHELISTLVLDIGYLLSPEWWRTHSVPLFNILMIDLTLAGDNAIVVGMAASRVQPSMRAKVIF
WGIAGAVVLRIIFSSIAQQMLQVIGLTLAGGILLLFVAWKMYKQIVESDAHSIDEVEKSLASTEAHPNET
SFWAALWTIILADLSMSLDNVLAVAGAAGESTLVLVIGLAIAILLMAVASTYIAKLLARYPWIAWFGLLI
ILYVALDMIYRDSHRIVCAQYGVGCSETIWQGIKHRLGFGG
>Bho1 gi|491155183|WP_005013573.1 membrane protein [Bordetella holmesii]
MLEFFQTLSWAAVFQIILIDILLGGDNAVVIALACRNLPPKQRMQGILWGTAGAILLRVVLIAFALTLLN
IPFLKIVGGVLLLWIGVKLLIPEDDGHGNIKGSVSVWAVVKTIIVADFVMSLDNVIAIAGAAQNAHADHQ
IGLVVFGLIVSVPIIIWGSTLVLKLIDRFPTVVLFGAALLGWIAGGMLVTDVFVVNQIGEQLQAVKITVE
VVGALLVIVLGRWLASRKKNASKESSHESA
>Rsp4 gi|430004930|CCF20731.1 Integral membrane protein TerC [Rhizobium sp.]
MGEMFSQEVLTAFIQVIMIDLVLAGDNAIVIGLAAAGLPKEQRNKAILIGIIAATVLRIVFAAATTQLLQ
IVGLLLAGGVLLLWVCWKMWRELRTTHAEETDATEALEDQDLNADGTVAGTVPRKTFAQAAWQIVIADVS
MSLDNVLAVAGAAREHPTVLVFGLALSIALMGLAASFIARLLHKHRWIAYVGLAVILYVALEMIWRGFNE
VSPYVGL
>Dsp4 gi|496401132|WP_009110122.1 tellurium resistance protein TerC [Desulfovibrio sp. U5L]
MLDLLNGFAFSLDFFTALLSIVAIDVVLAGDNAVVIALAVRNLPPRTRARGILLGAGAAVILRVALTFFA
AKLLDLPYLKLVGGGLIAWIAVKLLTDAADAKEGKACTTFFQAMITIVVADLVMSTDNILAVAGASKGNL
ALLVFGLGLSIPFVVFASNLLSRIMDRYPVIVVVGAAVLGKVAAEMVLTDPWLAPHLGLGRPGLYAGEIV
GAAGVVAVGWLWSRRAAAKGC
>Tca1 gi|494498814|WP_007288280.1 membrane protein [Thermosinus carboxydivorans]
MEFLVALFSIMMVNIVLSGDNAVVIAMASRSLPAKQQKMAILWGSAGAIGLRVILTVVAVALLKIPYLQF
AGGVLLVWIAAKLLLEEQHDETIEASKSFWGAIKTIIIADLVMSLDNTLAIAAVANGNYLLLAIGLALSI
PLIICGSRLIMMLMEKFPIIVYAGAGLIAWTAGEMMVDDHRLGVFITQLMPEWLLPALITAGVLGVGVYV
KRQRAKTASRQTAVM
>Rpa3 gi|90425450|YP_533820.1 integral membrane protein TerC [Rhodopseudomonas palustris BisB18]
MNEFLTIFTPEGLSALAQVIMIDLVLAGDNAVVIGLAAAGLPKEQRGKAILIGIVAATVLRILFASVTVQ
LLQIIGLLLAGGVLLLWVCWKMWRELRSQSQHDADALDALNDDGTASGAPRKTLGQAVWQITLADISMSL
DNVLAVAGAAREHPIILVFGLALSIALMGLAASFIAKLLQKHRWIAYVGFVIILYVALDMCYRGVLEIWP
DAMTRLLALF
>Bja2 gi|384217951|YP_005609117.1 hypothetical protein BJ6T_42560 [Bradyrhizobium japonicum USDA 6]
MPDYFDTDVLSVFLQIVLIDLVLAGDNAIVIGLASAGLPEAQRSKAIFIGIVAATILRVLLAGLATQILQ
IVGLLLAGGILLLWVCWKMWRELRTSSTGPADAMDAAGAIAGSKARKTLAQASWQIVVADVSMSLDNVLA
VAGAAREHPMILIFGLGLSIAMMGVAASFIARLLQTYRWIAYVGLAVILYVAGDMVFRGTLDVINVASI
>Opr1 gi|313679679|YP_004057418.1 integral membrane protein terc [Oceanithermus profundus DSM 14977]
MTAEATLLGLFSIVLIDLVLSGDNAVVIGMAVRDLPGRLRRRAILMGTLGAIGLRVTFTILAALLLSVPF
LRALGGVALFWIAAKLLGGEEEEARVGSAASFWQAVTLIIVADFTLSLDNVLAVAGAAGGHLGLLVFGLM
LSIPILMLGSAAIAQLLNRWPWLSLLGSLVIVWAGAQLISHDPRVHAWLAWPLWAWFALGLATMAALRGL
NRWQARRTVP
>Bph1 gi|186475213|YP_001856683.1 integral membrane protein TerC [Burkholderia phymatum STM815]
MLEFLTTLHWGAVFQIIVIDILLGGDNAVVIALACRNLPPAQRTKGVLWGTLGAIALRVALIAFAVALLD
VPLLKFAGGLLLIWIGVRLLAPAPDAHANVKPADKLVTAIKTIIVADAVMSLDNVIAIAGAAESAEPHHR
IALVVFGLIVSIPLIVWGSQLVLKLLDRFPAIVTFGGALLGWIAGGLIINDPAGDRWPILDTPVAEYGMS
IVCALFVVIVGYALKRRNAARVAGDSH
>Pub2 gi|494054964|WP_006997061.1 membrane protein [Candidatus Pelagibacter ubique]
MFAELFGPEQLVILGQIIFIDLVLAGDNAIIIGMVASKFPPEQRKKVIFWGIGGAVILRIILTMLTAYLL
QITGLRLIGGLLLLYIVYKLYTDVIKGQSGDEDIKVDNSSFMKAIWTVLLADFTMSLDNVLGVAGAAGDH
YVLLIFGLALSIILMATAATVISRWINEYKWIAWIGLIAILVVAIELIYTDLKLFI
>Bbr2 gi|226313615|YP_002773509.1 hypothetical protein BBR47_40280 [Brevibacillus brevis NBRC 100599]
MHPLFESAFFSSLLLIITINLVLSGDNAVVIAIACRKLPVEQRKQAILWGTFLAIIVRVIATVLAVYLLK
IPYLYLIGGIILLWISYNLLREDDREEAFNSSEDLIQAVKTIVVADVMMGLDNVLAIAGAAQGDIVLIVL
GLLISVPLMVFGSQLILGAMERFLWLVYVGSGVLAVTAANMILMENTMREWIAGRSWLEYAIKIGLVALV
VIGGYLQRTKTTRTHA
>Hmo2 gi|167628548|YP_001679047.1 hypothetical protein HM1_0419 [Heliobacterium modesticaldum Ice1]
MEFITPAFVSSLLAIVAIDLVLAGDNAIVIGLAARNLPREHQRKAIIWGTVGAIIIRAIATVAVVGLLKI
PGLLFIGGLLLLWIAYKLIVEEKEHDIKPEKNVMAAIRTIVIADAVMGIDNVLAVAGAAHGSFLLVVLGL
LISVPIVVWGSTLFIRLVERFPIILYLGAGVIAWTAGSMVTHEPYLKGGIAGTPVLGWLVPAVFTVGVIL
LGRSKKQAALKASFRKDFEKEEK
>Eav1 gi|510806226|WP_016180987.1 hypothetical protein [Enterococcus avium]
MSIAILSKILSIIVLNLVLSGDNAVVIALATRKLPASSQNKAIVIGAAGAVVLRILLMLIAVELLTVPYV
KIIGAILLFYIAYDLLKTNGEETEVKSETTLLSAIRTIIIADLVMSLDNFLAIAGVADGHFMLAVLGLII
SIPIVIFGSQVILKLMDRFPWLIWLGALLIAYTAGTMLVEDHFIHHLFRGLSNGHIVSLASCVLLAGMYF
LFNRKKS
>Ppe2 gi|498031231|WP_010345387.1 membrane protein [Paenibacillus peoriae]
MSGFQFIWLLLNVIFIDLLLAGDNAIVIGLAARKLPPATQKKAILYGTGGALLIRIAATIVVLWLLQIPW
LLLIGGVMLIWIAYKLLVDQEDHTEVKAGTTLWGAIRTIIIADAAMGLDNVIAVAGAAQQHLVLVVLGLL
ISVPIVVWGSTLFIKLIHKFPWIIYLGSAVLGYTASNMITEERKLEPYFTEHPALRILFITLITVSILLT
GYIQNRRAVSNHEKHEKAV
>Cpa1 gi|488771936|YP_007941730.1 integral membrane protein, YjbE family [Clostridium pasteurianum BC1]
MDHYILIISGIIKITLLDMVLSGDNIGIIALATKDLPLKLAKKASFIGVIFAIVLRIIFSCFITYILMIE
GLPIKLVGGIVLIIITFDFIKPKNNNTKLKQKSVHGFWRAIYSIVLADLTMSIDNVLAIAGSANGNIFLI
VFGLLINIPIIFLGSVYVANIMKKHPFVIYIGGAILAHTAFDMFLHDKLMLQIIPEFFVLYIPYAAAIII
TAYGYYVTSSNRHKLKKIA
>Npe1 gi|494070552|WP_007012611.1 membrane protein [Novosphingobium pentaromativorans]
MSILMTLAASASIGGPAEIWQHIVSDFSNITEAAALAAFGQVLMIDLLLAGDNAIVVGALAAGLPAADRK
KVILIGIGAALVLRIVFALAVTWLLGIVGLIFAGGLLLLWVAWKFWRDLRDGAGESAGSPEIEGDEHSGL
RSAKSFAGAAWAVAIADVSMSLDNVLAVAGAAREHPGILIVGLLLSVVLMGVAANIIARYIERYRWIGYV
GLAVILYVALKMIYEGWIDPHLGIVSLV
>Gha2 gi|489561786|WP_003466317.1 integral membrane protein TerC [Gracilibacillus halophilus]
MNIDILSQFIGQVEWMMLLQLIAIDIVLSGDNALIIAMATKNLDKQYQNRAILFGVAGAIVLRIVFASGI
VFLLKIPLIYLVGGMLLIWIGYKITVKKEETHHVSSHSSLYRAIWTIIAADAIMSLDNVVAIAGAARGNI
PLLAIGVLISIPIMIYGAKFIVVLFERYPMLIYVGSAILVYTGADMIIHDSVMFHLLQLREGIIPILLSC
IVTIGVLLSSYVTNQRLNQKTSSAS
>Mgr1 gi|144898210|CAM75074.1 Integral membrane protein TerC [Magnetospirillum gryphiswaldense MSR-1]
MLEFFTLDSLSSLLQVIAIDVALAGDNALVVGMAAAALPLAQRRRAIVIGIAAAAVLRIIFAIFTLQLLK
VVGLLLAGGLLLLWVSWKLWREIKMHEAEESEQEAAATGEKSFAAAVTQIVVADVSMSLDNVLAVAGAAR
DHQMVMIIGLALSVALMGVAANAVAALLKRHHWVAYVGLLIILYVALTMIWDGGQQVLALAQA
>Sgl1 gi|325291284|YP_004267465.1 YjbE family integral membrane protein [Syntrophobotulus glycolicus DSM 8271]
MDFFPPEFWSALLAIVITDLVLAGDNAIVIGLAARNVPLEKQKKVIFWGTFGAIAVRTLMTLVVVWLLKI
PGLLLIGGILLIWIAFKLLVEEKQHGEMKSGGSFWSAIKTIIIADAVMGLDNVLAVAGAAHGNFVLVVLG
LLISVPIVVWGSTIILKWVERYPVIIYIGAGVLAWTASKMITGEAFLKGFFADNLVLKWGLSIVLIAGVL
FTGRIMKQKKEQATS
>Aex1 gi|315499723|YP_004088526.1 integral membrane protein terc [Asticcacaulis excentricus CB 48]
MDFFSNPEFASQVSAFFQVVFIDIVMAGDNAVAVGLAAAGLAASDRKKAILYGLIAAVIMRIGFVLVTAK
LLLIVGLLLAGGLLLLWVAWKMWRELREPDTHAQEHAEAVLEDATGADINGNPTTGGATAPAPKRKSFKA
AVVQILIADLSMSLDNVLAVAGASHAHPEIMVFGLILAIALMGVASHFIAKVLHKYRWIGFFGLAVVLYV
ALNMIWDGHRDIVVDTGKVTEYNQIVPDFMDITEKDIKHFGPKPAN
>Bsp6 gi|495538258|WP_008262837.1 Integral membrane protein TerC family [Brevundimonas sp. BAL3]
MEFLSSPELASQATALGQVLLMDLVLAGDNAVAVGLAAAALPQDQRKKAILIGLAAAVVMRIGFALITVQ
LLALVGLLLAGGLLLLWVCWKMWRELQEQRTHDQAEAEKELELAMSIEHGTGPSPEELGLKRKSFGAALL
QIMVADITMSLDNVLAVAGAAHEHPWIMVFGLILSIALMGVAATFIAKLLHRFRWIGYIGLVVVLYVALH
MIWDGARQVVVRTGNMDEFNASAPAFIEISPEEAAKHLGHKRTETSPTPAPAEPAAPAPTPAP
>Pps1 gi|494281963|WP_007162257.1 membrane protein [Pseudomonas psychrotolerans]
MFATLSDPAFLTSLLQIVIIDILLGGDNAVVIALACRRLPDAQRRKAILGGVAGAVILRILLLFVASYVL
GWPLLKVVGGVLLLWIGIKLLVPEDEEADVKAGTTLGQAIWIIMVADVVMSLDNVIAVAGAAQGHLGLAV
AGVLISIPIIIFGSQLILKLMEKFRWLVVAGAALLGWIAGKLIASDELLQAWLAFADLHWVPYVAGAVGA
LVVLAVGHLLARRAVTP
>Gth2 gi|489345189|WP_003252331.1 membrane protein [Geobacillus thermoglucosidasius]
MIGEYVTSILLIIGIDIVLGGDNAVVIALASRNLTEQKRNIAIVLGTALAIFIRILLTAAVVMLLKIPFL
QLAGGCVLLWISLKLLTQKDEAAAAIPSETSLWKAIQTIVTADIAMGLDNVIAVAGAAHGHTSLVVFGFL
LSVPIIILGSKLILYAMERYAFLVYIGGALLAYTAGKMIIEEQQISRLYNSVASWKPEFPLMIAVFITLL
GFIINRRNAQHWT
>Pla1 gi|494210386|WP_007129436.1 membrane protein [Paenibacillus lactis]
METTAEFFLALINIVFLDLILAGDNAIVIGLAARNLPPTTQKKAIIYGTGGAVVLRIIATILVVWLLNIP
WLLLVGGILLIGIAYKLLTDDNSDHNDIKAGKSLGSAIRTIIVADAAMGLDNVIAVAGASKHNMVLVTIG
LLISVPIVVWGSTLFIKLINRFPWIIYLGSAVLAYTASSMITDEKHFHAYFEGHQIIKYLFIALIIVGVL
TAGHLKKKSQQRQSSTMS
>Bme1 gi|294499974|YP_003563674.1 hypothetical protein BMQ_3218 [Bacillus megaterium QM B1551]
MEELIGVSVQGLLQIIFLDLILSGDNAIVIAMAARNVPKDLQKRAILIGTGGAIGLRLLFAAIIVPLLKI
PLIGAVGGLMLVWIAYKLLADNHDHGDNPQGGATVWSAVKTIIIADAVMSLDNVLALAGVAHEFVPIMIG
VLISIPIIIWGSSFIMKAMEKFPIIIYAGAAMLAWSAGKMIVEDKIIGGFVPTTALHLAVQVILTIAVVG
IGYMKNKKMKKEQAHAA
>Pre1 gi|512619175|YP_008103859.1 hypothetical protein PCA10_35220 [Pseudomonas resinovorans NBRC 106553]
MEWLSDPVFWMALMQIIAIDILLGGDNAVVIALACRHLPEEQRRRAIAGGVAGAILLRIALLFFAMQLLA
LPYLKLVGAALLLWIGVKLLLPEDEQAHEVRAGASFFAAIKTIIIADAVMSLDNVLAVAGAAGGNLVLVS
LGVLISIPIIVWGSQLVLKLMDRYPQVVLVGGGLLGWIAGGMAVTDIAVASWIPNEAWSKHLAAAFGAAL
VMGTGLLLRTRASAVVD
>Gfr1 gi|498187575|WP_010501731.1 integral membrane protein TerC [Gluconobacter frateurii]
MTPDTLTHALIALAQVTLIDITLAGDNAVVIGMAVRSLQGRQRRLAILIGTAFAALLRVGLALVAARLLA
VIGLTLAGGCLLLWVCWKMYRELRHSDAEAEVDAPSRLGPAILKIIVADLSMSLDNVLAVAGAAVGHPWI
LVGGLAFSVLLMGIAASFIAGLLARYRWIAWCGLLVVLAVAIELIIRGGGEIWHHVVLPS
>Svi2 gi|498316342|WP_010630498.1 membrane protein [Sporolactobacillus vineae]
MELFTLAFWSSLVVIIGIDLFLAGDNAIVIAMAARRLPDHERVRAILYGTVGAVIIRILCTVTVVYLLMI
PGLHFAGGLLLVWIAYKLLLPDDGSAKKSEIKAAASIWAAVRTIILADALMSLDNMLAVAGAAQNDPLLV
IVGLLFSVPLLMGGSAVIMKLTDRFPWLIYVGAAILAMTAGKMLFAEPLVRKGLGGLAAWIEWPVVILII
LAVLFAGWFTQKKQTHPVNKNQAV
>Pel2 gi|498177707|WP_010491863.1 membrane protein [Paenibacillus elgii]
MLDWFILFLQIMLINIVLSGDNAVVIALASKNLPLHQRKQAIWWGAFGAIALRVVLTVIAVYILKVPFIQ
ALGSVLLLWIAIKLLIDEEDHSNVKQAATLGKAVSTIILADFVMSLDNVLAIAAKAKGEVGVIILGIGLS
IPIIVWGSTLVVNLLKRYPIFVYLGAGILGYTAGEMFIADEELATRLLGDTSHYVLPIVTTLIVLASGVL
KKWVFRPRQRHT
>Rsp5 gi|495488768|WP_008213451.1 membrane protein [Rhodanobacter sp. 115]
MFSTDFLSGLLTIVLLDLVLAGDNAIVIALAARNLPKSLQTKAVFWGTFGAVAVRVALTAVVVYLLKLPG
LMLAGGIVLLPIAWKLLKHDDTAPEVTAASGFWAALRTIIVADALMGLDNVLAIAGASKGHLGLVVLGLL
ISVPLVVWGSTLILKLINRFPAIVYIGAAAIALTSARMIAHDHLVAGWFDAHTWVGYVLDAGLIAVICGG
GWLVNRQARRRE
>Orf7 gi|304312865|YP_003812463.1 TerC family integral membrane protein [gamma proteobacterium HdN1]
MLQTADFWAGLFAIIWIDIILSGDNAVVIALAARSLPPDQQRKAVFFGAGAAILLRVVLTIFAAFLIQLP
WLKLVGGLLLFWIAIKLLLPDEEQAEVAGYSNLLAAIRTIVMADLVMSVDNVLAVAGASGGNDVLLVLGL
LISIPLMIVGATLLMGLMERYPAIILLGAAIIGGVAAEMVSTDPFVAQWLEQHAPWLHAAYVLPVINLHI
LQVLGAFSVVILGTWLARRRNTSN
>Pal1 gi|491689230|WP_005545208.1 membrane protein [Paenibacillus alvei]
MDFFTAEFWSALMAIVVIDLVLAGDNAIVIGLTARNLPKEQQKKVIFWGTFGAIALRSLLTLAVVWLLKI
PDLLLIGGVLLVWIAYKLLVEEKGHDVGSAASLWAAIKTIIIADTVMGLDNVLAVAGAAHGDFILVVLGL
LISVPIVVWGSTLIIKWVERFPVIIYIGAGVLAWTAAKMIVDEPLVKGFFTANPVLKWCLIVVIIVAVLA
LGRMKKQKQVKQAA
>Mam1 gi|493217851|WP_006199788.1 membrane protein [Mesorhizobium amorphae]
MEIFTAAGFSALLQVIAIDLVLAGDNAIVIGLAAAGLPSDQRKKAILVGIAAATVLRIFFALITQWLLAI
GPMLLIAGGLLLLWVCWKMWRELRVTHEQEEDATESLSNVDYDKDGTIGSKGPRKTFAQAAWQIVIADVS
MSLDNVLAVAGAAMDHPTVLIIGLALSIALMGFAASFVARLLHKYRWIAYIGLLIILYVAVKMFLDGAVQ
QFPEQFAFLAPWFGPSHH
>Bsp7 gi|498363655|WP_010677811.1 membrane protein [Bacillus sp. 10403023]
MDMLTILGLAISSGATIALLKIIAIDIILSGDNAVVIAMATRNLPKDQQNKAIFWGTAGAVILRILFAAV
IVYLLKIPFVNVIGGLLLLFIAYKVLVEDEGEAHVKSSTGIMAAIGTIIMADAVMSLDNVVAVAGAADGH
IGMIALGVLISIPIMIFGSKFIVKAMNKYAWIAYVGAGILAWTAGEMVFKDEGLTNFLHIEHGPVTYFIA
AVITILVLTLGYVKNKKIAAKKQKLQQTA
>Bbr3 gi|226313697|YP_002773591.1 hypothetical protein BBR47_41100 [Brevibacillus brevis NBRC 100599]
MGEYFWLGLVHIFMIDLVLSSDNAVVIGMACRGLPQQERRRAILYGTLGAILLRIVLTGMTTWMLDIPLV
KAIGGILLLWIACKLMLGENEELTDVSHNQTIGQAVRTIIVADFVMSLDNVLAVGGAAHGDLWLVLLGLA
MSIPLLMWGSVWIARMMNRFPSMVIIGGGILTFTAVDMCLEDPYVWKWVNPLLLNHMWLPVFAAVVVMFW
GRMKRT
>Aca1 gi|158425781|YP_001527073.1 integral membrane protein [Azorhizobium caulinodans ORS 571]
MDLSNPTFWLSLLQIVWIDLLLSGDNAVVIALACRSLPPSQRRWGIILGAGAAVGLRIIFALAISYLLGV
PFLKIAGAVLLLWIAAKLVLSGEEEAHEVEASDSLWRAVRTIAIADAVMSLDNVVAIAAASRGHPELFIF
GLLLTIPLIVAGSQLVLALLQRLPILVWAGAALLGFIAGEMLVSDVISIDLLKGFNPAFVKPDLEAPGGI
GPAALPHYVAGALGAVVVVAIGLVLRKRPAASEHGA
>Hsp1 gi|497206424|WP_009520686.1 membrane protein [Hydrogenophaga sp. PBC]
MEFMSAAWWSALLAIILIDLVLAGDNAIVIALAARNLPKEHQKKAIVWGTVGAIVVRSAMTLVVVWLLKI
PGLMAIGGIALMWIAYKLIAEDEGDGDEHGPAATTFWGAMKTIIIADAVMGIDNVLGVAGAARGAFDLVV
IGLLISIPIVVFGSTLILKLVEKYPAIMYIGAGVLAFTAGKMVVNEALLAPWFKGPEFAQMAAYWGFVAL
TIVVVLALGYLHNRRVAQRADAAEKA
>Pcu2 gi|492905914|WP_006036320.1 membrane protein [Paenibacillus curdlanolyticus]
MYKLDSLIVFMQIVLINMLLSGDNAVVIGMASNQLPPAQRKRAVWWGSAAAVLLRCVLTIAAVTLLQIPY
LQAAGAVLLGIIAVKLFKDAFNGTEDEGHSLGSRKTTLFAAIRTIIAADFVMSLDNVLAIAAVADGEPVL
IILGIIVSIPIIIWGSHFIGALLRKYPPLVYLGAALLGYAAGEMLVNDPGLDRLLFHGSQAVHDAIPLFC
VPFVVIIGLLIRPKMALR
>Ssp5 gi|496108021|WP_008832528.1 membrane protein [Sphingomonas sp. LH128]
MLDILTILAAAPQAAGGIQSPAEIWHHIVTDFANIGTPAALSAFLQVLMIDVVLAGDNAIVVGALAAGLP
ADQRKKVIAIGVLAALVLRIGFALVVTWLLGIVGLVFAGGLLLLWVAWKMYRELHHSPVGEHSVGSPEIE
GDERSGLAPSKSFASAAISVAVADVSMSIDNVLGVAGAAREHPGILIVGLIVAVAMMGLAANFIARYIER
YRWIGWVGLVVILYVAVKMIYEGWTDPTLGIITLF
>Orf8 gi|496820339|WP_009373158.1 membrane protein [alpha proteobacterium HIMB114]
MSEQIAILIQIILIDLVLAADNAIIIGMLASKFDANIRKKIFFWGITAAVVLRIIFTLLTAYLLQISGLK
LVGGLVLLWVVYKLYKDVIQKEEKKEVNINPKNKSLISAIGTIALADVSLSLDNVLGVAGAAKHHYDLLI
FGLVLSIILMATMANVVSKLINKYAWIAWLGLIAILYVAIDLIYSDLKTLI
>Bsu1 gi|302382700|YP_003818523.1 integral membrane protein TerC [Brevundimonas subvibrioides ATCC 15264]
MEFLSSPELASQLSALGKVLAIDLVLAGDNAVAVGLAAAALPQELRRKAILIGLAAAVVLRIVFALVTVQ
LLAIVGLLIAGGVLLLWVCWKMWRELQEAATHDQAEAQAELELALAIEHGKGPSPEEMGLKRKSFGAALV
QILIADVTMSLDNVLAVAGAAHDHPWIMVFGLVLSIGLMGVAATYIAKLLGRYRWIGYVGLVIVLYVAIH
MIWDGYRSTVVRALAVEQHNASAPAFLDVTAEEVTKSCRPEKGEKLTICLAQQAIAEP
>Dfr1 gi|492839916|WP_005993870.1 tellurium resistance protein TerC [Desulfovibrio fructosovorans]
MPDFLSGFSFSPDFLLQLLSIVAIDVVLAGDNAVVIALAVRNLPPRSRTKGIAVGAGAAVVLRVALTFVA
SQLLDLPFLKLAGGLLVAVIAVKLFAEGDAADKEKSCTTFWQAITTIVAADLVMSTDNILAVAGASRGNL
ALLIFGLGLSIPFVVFAANALSRLMDRFPIIIALGAAVLGKVAAEMILTDAWVASLARPGQTAVYAGEIV
GAVGVVAAGRFWARRAART
>Ckl1 gi|153954962|YP_001395727.1 hypothetical protein CKL_2344 [Clostridium kluyveri DSM 555]
MDNLTVFLIGALQITLLDIVLSGDNIGVIALATRDLPKKHAKSASIIGVFAAIFLRIVFACLITYILLIK
WLPIKLIGGILLIKITWNFIKPEPPKLEEAAVNTSNKYWSAVSSIVLADAAMSLDNVLAIAGTAQGHIGL
IIFGLALNIPIIFFGSQYVAKIMNKHPITIYIGGAILAHTSFKMLLEDNLLHNFTSPMMINIISFSAAII
VLLYGLYTINKPVSYSLKEFKDQHF
>Sgl2 gi|325288634|YP_004264815.1 YjbE family integral membrane protein [Syntrophobotulus glycolicus DSM 8271]
MDFMVPGIVSAVLSVILIDLVLGGDNAIVIGLAARNLPKQIQKKVIFWGTAGAIAIRILATFLVVFLLRI
PGLQLAGGLVLIWMAYKLLTDEKKDHEAKECTDFKTAIITIIVADFAMGLDNILAIAGTAQNNFMVVVLG
LLISIPLIVFGSTIVIRLIEHFPLIIYIGSAVIAHTAGTMITHESFVKSLLAPYPSLQFIFLAFIIIGVL
IAGKLKKIQRNRIIT
>Ssp6 gi|347530292|YP_004837040.1 TerC family integral membrane protein [Sphingobium sp. SYK-6]
MTDIWNLIVADIAHLFSGDLSAWSAFGKVLLIDIVLAGDNAIVIGALAAGLPAHQRRQVILIGIIAALVL
RIGFALVVTQLLQVIGLVFAGGVLLLWVAWKMYREIGHGAAAVESPGSPEIEGDESSGLKPAKSFLGAAW
AVAIADVSMSLDNVLAVAGAAREHPGILMIGLVFAVALMGLAANIIAKYIERYRWIAWIGLLVILYVAVT
MIYTGITDQKIGLLQLFQ
>Ssp7 gi|497808937|WP_010123121.1 membrane protein [Sphingomonas sp. KC8]
MAIRLEIVRRLGTAFKVRSMLELWQHIVADFSNIGSPAALAAFGQVLMIDIMLAGDNAIVVGALAAGLPA
DQRRKVIMIGIVAALVLRIAFALVVTQLMQIVGLIFAGGLLLLWVSWKMYRELHPAGGSAGSPEIAGDEH
SGVPSAKSFAGAAWAVAVADVSMSLDNVLAVAGAARDHPGILIVGLILSVALMGVAANFIARYIERYRWI
AYVGLVVIVYVAGKMIYDGWVDPSVGVMHLFG
>Mfu1 gi|495814624|WP_008539203.1 membrane protein [Megamonas funiformis]
MEILSTQFLLALGSIILLDLVLAGDNAVVIAMASRKLPENMRKRAIYIGTAGAVIIRAIMTLIATYLLTI
PFLQAIGGLILLPIAFKLLKPEKHNLEDTNSLSASTGFATAIKTIIIADAAMGIDNVLAIAGVAHGNMVL
VLLGLAISIPIVVWGSQIISNLMDRLPILITLGSAILAYTSASMILHDKIIGNFLLSLTEYMNYILPVLF
IGAIIVYSQKVAKK
>Rsp6 gi|497206974|WP_009521236.1 membrane protein [Ralstonia sp. PBA]
MEWLTDLFTMQFLTALVSIIIIDLVLAGDNAIVIALAARNLPPHLQKKAIVWGTIGAIVVRSAMTLAVVW
LLKIPGLLLVGGVALVWIAYKLLTDDSGDDEHGAAQNTLWGAMKTIIIADAVMGMDNVLAVAGAAHGSFL
LVVLGLLISIPIVVWGSSLVLRLMERYPSIIYIGAGVLAFTAAKMIVSEPIIKPTIAAYPVLYWATFALC
LGIVLLGGYLVKKRRAAAAA
>Dha2 gi|492333535|WP_005812810.1 membrane protein [Desulfitobacterium hafniense]
MELFSPEFFQALFAIVIMDLVLGGDNAIVIGMAARNLPKQQQKKVILFGTGGAILIRTLATLVAVYLLKI
PGLMFAGGLLLVWMAYKLLTDEKHDEQVDSAASFWGAIKTIIIADAVMGLDNVLAVAGAAHGHPILVVFG
LLISIPIVVWGSTLVIKAINRFPVIIPIGSAVITHTAVTMLVHEKFVVNIIGESALIEWGLSAVLIACVL
YLGHRTNKKKVLEAAKNAA
