# Supplementary material for: The LysE Superfamily of Transport Proteins Involved in Cell Physiology and Pathogenesis
Source: PLoS One. 2015 Oct 16;10(10):e0137184. doi: 10.1371/journal.pone.0137184 (PMC4608589; doi:10.1371/journal.pone.0137184)
Supplement: S2 Supporting Information — The corresponding zip file contains the multiple sequence alignment (MSE) outputs generated using ClustalX, Mafft, and ProbCons. These MSEs have been used to generate S17–S28 Figs. (ZIP) [file pone.0137184.s031.zip]

Archive with 46 entries (34 files):
- Alignment_zip/CaCA2/
- Alignment_zip/CaCA2/CaCA2_clustal.aln
- Alignment_zip/CaCA2/CaCA2_mafft.aln
- Alignment_zip/CaCA2/CaCA2_probcons.aln
- Alignment_zip/CadD/
- Alignment_zip/CadD/CadD_clustal.aln
- Alignment_zip/CadD/CadD_mafft.aln
- Alignment_zip/CadD/CadD_probcons.aln
- Alignment_zip/DsbD/
- Alignment_zip/DsbD/DsbD_clustal.aln
- Alignment_zip/DsbD/DsbD_mafft.aln
- Alignment_zip/DsbD/DsbD_probcons.aln
- Alignment_zip/GAP/
- Alignment_zip/GAP/GAP_clustal.aln
- Alignment_zip/GAP/GAP_mafft.aln
- Alignment_zip/GAP/GAP_probcons.aln
- Alignment_zip/ILT/
- Alignment_zip/ILT/ILT_clustal.aln
- Alignment_zip/ILT/ILT_mafft.aln
- Alignment_zip/ILT/ILT_probcons.aln
- Alignment_zip/LysE/
- Alignment_zip/LysE/LysE_clustal.aln
- Alignment_zip/LysE/LysE_mafft.aln
- Alignment_zip/LysE/LysE_probcons.aln
- Alignment_zip/Mafft_Alignment_11_Families/
- Alignment_zip/Mafft_Alignment_11_Families/mafft_lyse_tree_alignment.aln
- Alignment_zip/MntP/
- Alignment_zip/MntP/MntP_clustal.aln
- Alignment_zip/MntP/MntP_mafft.aln
- Alignment_zip/MntP/MntP_probcons.aln
- Alignment_zip/NAAT/
- Alignment_zip/NAAT/NAAT_clustal.aln
- Alignment_zip/NAAT/NAAT_mafft.aln
- Alignment_zip/NAAT/NAAT_probcons.aln
- Alignment_zip/NicO/
- Alignment_zip/NicO/NicO_clustal.aln
- Alignment_zip/NicO/NicO_mafft.aln
- Alignment_zip/NicO/NicO_probcons.aln
- Alignment_zip/RhtB/
- Alignment_zip/RhtB/RhtB_clustal.aln
- Alignment_zip/RhtB/RhtB_mafft.aln
- Alignment_zip/RhtB/RhtB_probcons.aln
- Alignment_zip/TerC/
- Alignment_zip/TerC/TerC_clustal.aln
- Alignment_zip/TerC/terc_mafft.aln
- Alignment_zip/TerC/Terc_probcons.aln
