# Supplementary material for: The LysE Superfamily of Transport Proteins Involved in Cell Physiology and Pathogenesis
Source: PLoS One. 2015 Oct 16;10(10):e0137184. doi: 10.1371/journal.pone.0137184 (PMC4608589; doi:10.1371/journal.pone.0137184)
Supplement: S2 Supporting Information — The corresponding zip file contains the multiple sequence alignment (MSE) outputs generated using ClustalX, Mafft, and ProbCons. These MSEs have been used to generate S17–S28 Figs. (ZIP) [file pone.0137184.s031.zip › Alignment_zip/CaCA2/CaCA2_clustal.aln]

CLUSTAL 2.1 multiple sequence alignment


Tth3            ------------------------------------------------------------
Tth2            ------------------------------------------------------------
Tth4            ------------------------------------------------------------
Tth1            ------------------------------------------------------------
Pte1            ------------------------------------------------------------
Pte2            ------------------------------------------------------------
Pte3            ------------------------------------------------------------
Cho1            ------------------------------------------------------------
Ago1            ------------------------------------------------------------
Ecy1            ------------------------------------------------------------
Kla1            ------------------------------------------------------------
Lth1            ------------------------------------------------------------
Vpo1            ------------------------------------------------------------
Tde2            ------------------------------------------------------------
Zro1            ------------------------------------------------------------
Kaf1            ------------------------------------------------------------
Cgl2            ------------------------------------------------------------
Sce1            ------------------------------------------------------------
Tph1            ------------------------------------------------------------
Kna1            ------------------------------------------------------------
Nda1            ------------------------------------------------------------
Nca1            ------------------------------------------------------------
Tbl1            ------------------------------------------------------------
Cal1            ------------------------------------------------------------
Cma1            ------------------------------------------------------------
Ctr1            ------------------------------------------------------------
Sst1            ------------------------------------------------------------
Lel1            ------------------------------------------------------------
Cpa1            ------------------------------------------------------------
Spa1            ------------------------------------------------------------
Mgu1            ------------------------------------------------------------
Dha1            ------------------------------------------------------------
Cte1            ------------------------------------------------------------
Clu1            ------------------------------------------------------------
Mfa1            ------------------------------------------------------------
Wci1            ------------------------------------------------------------
Opa1            ------------------------------------------------------------
Kpa1            ------------------------------------------------------------
Dbr1            ------------------------------------------------------------
Csu1            ------------------------------------------------------------
Tve1            ------------------------------------------------------------
Fra1            ------------------------------------------------------------
Pca1            ------------------------------------------------------------
Lbi1            ------------------------------------------------------------
Cci1            ------------------------------------------------------------
Sla1            ------------------------------------------------------------
Cpu1            ------------------------------------------------------------
Pst1            ------------------------------------------------------------
Fme1            ------------------------------------------------------------
Shi1            ------------------------------------------------------------
Abi1            ------------------------------------------------------------
Dsp1            ------------------------------------------------------------
Pin1            ------------------------------------------------------------
Ade1            ------------------------------------------------------------
Rso1            ------------------------------------------------------------
Pgr1            ------------------------------------------------------------
Mla1            ------------------------------------------------------------
Rto1            ------------------------------------------------------------
Wse1            ------------------------------------------------------------
Wic1            ------------------------------------------------------------
Uho1            ------------------------------------------------------------
Pan1            ------------------------------------------------------------
Sre1            ------------------------------------------------------------
Uma1            ------------------------------------------------------------
Phu1            ------------------------------------------------------------
Rde1            ------------------------------------------------------------
Tde1            ------------------------------------------------------------
Cgl1            ------------------------------------------------------------
Tmi1            ------------------------------------------------------------
Ela1            ------------------------------------------------------------
Cor1            ------------------------------------------------------------
Ncr1            ------------------------------------------------------------
Ptr5            ------------------------------------------------------------
Npa1            ------------------------------------------------------------
Tme1            ------------------------------------------------------------
Spo1            ------------------------------------------------------------
Spo2            ------------------------------------------------------------
Sja2            ------------------------------------------------------------
Sbi2            ------------------------------------------------------------
Osa3            ------------------------------------------------------------
Sbi1            ------------------------------------------------------------
Ppe1            ------------------------------------------------------------
Car1            ------------------------------------------------------------
Ptr4            ------------------------------------------------------------
Tca1            ------------------------------------------------------------
Sly1            ------------------------------------------------------------
Psi3            ------------------------------------------------------------
Smo2            ------------------------------------------------------------
Ppa3            ------------------------------------------------------------
Bpr1            ------------------------------------------------------------
Msp3            ------------------------------------------------------------
Mpu3            ------------------------------------------------------------
Ota1            ------------------------------------------------------------
Csu3            ------------------------------------------------------------
Ccr1            ------------------------------------------------------------
Gsu2            ------------------------------------------------------------
Gth1            ------------------------------------------------------------
Gth2            ------------------------------------------------------------
Esi1            ------------------------------------------------------------
Aan1            ------------------------------------------------------------
Ptr2            ------------------------------------------------------------
Tps2            ------------------------------------------------------------
Pso1            ------------------------------------------------------------
Gma1            ------------------------------------------------------------
Ptr3            ------------------------------------------------------------
Tca2            ------------------------------------------------------------
Ath4            ------------------------------------------------------------
Zma1            ------------------------------------------------------------
Sbi3            ------------------------------------------------------------
Psi2            ------------------------------------------------------------
Smo1            ------------------------------------------------------------
Msp1            ------------------------------------------------------------
Mpu5            ------------------------------------------------------------
Csu5            ------------------------------------------------------------
Cva2            ------------------------------------------------------------
Cre3            ------------------------------------------------------------
Bpr4            ------------------------------------------------------------
Ldo1            ------------------------------------------------------------
Cfa1            ------------------------------------------------------------
Tcr1            ------------------------------------------------------------
Olu2            ------------------------------------------------------------
Hgl1            ------------------------------------------------------------
Dno1            ------------------------------------------------------------
Cja1            ------------------------------------------------------------
Sbo1            ------------------------------------------------------------
Eca1            ------------------------------------------------------------
Ola1            ------------------------------------------------------------
Oni1            ------------------------------------------------------------
Dre1            ------------------------------------------------------------
Cli1            ------------------------------------------------------------
Tgu1            ------------------------------------------------------------
Mga1            ------------------------------------------------------------
Csi1            ------------------------------------------------------------
Mpu1            ------------------------------------------------------------
Hgl2            ------------------------------------------------------------
Cgi1            ------------------------------------------------------------
Cte2            ------------------------------------------------------------
Spu1            ------------------------------------------------------------
Bfl1            ------------------------------------------------------------
Tad1            ------------------------------------------------------------
Nve1            ------------------------------------------------------------
Hma1            ------------------------------------------------------------
Dpo1            ------------------------------------------------------------
Tca5            ------------------------------------------------------------
Afl1            ------------------------------------------------------------
Ame2            ------------------------------------------------------------
Mro1            ------------------------------------------------------------
Nvi1            ------------------------------------------------------------
Aae1            ------------------------------------------------------------
Phu2            ------------------------------------------------------------
Dpu1            ------------------------------------------------------------
Bma1            ------------------------------------------------------------
Cbr1            ------------------------------------------------------------
Cca1            ------------------------------------------------------------
Dme1            ------------------------------------------------------------
Ssp1            ------------------------------------------------------------
Mbr1            ------------------------------------------------------------
Cow1            ------------------------------------------------------------
Sja1            ------------------------------------------------------------
Sma1            ------------------------------------------------------------
Cin1            ------------------------------------------------------------
Isc1            ------------------------------------------------------------
Moc2            ------------------------------------------------------------
Moc1            ------------------------------------------------------------
Tsp1            ------------------------------------------------------------
Moc3            ------------------------------------------------------------
Ama1            ------------------------------------------------------------
Lsp2            ------------------------------------------------------------
Rsp1            ------------------------------------------------------------
Fsp1            ------------------------------------------------------------
Gsp1            ------------------------------------------------------------
Ssp8            ------------------------------------------------------------
Cth2            ------------------------------------------------------------
Lsp1            ------------------------------------------------------------
Apl1            ------------------------------------------------------------
Cep1            ------------------------------------------------------------
Osp1            ------------------------------------------------------------
Pbi1            ------------------------------------------------------------
Ssp3            ------------------------------------------------------------
Csp2            ------------------------------------------------------------
Cch1            ------------------------------------------------------------
Msp4            ------------------------------------------------------------
Rbr1            ------------------------------------------------------------
Cra1            ------------------------------------------------------------
Asp1            ------------------------------------------------------------
Acy1            ------------------------------------------------------------
Nsp1            ------------------------------------------------------------
Cst1            ------------------------------------------------------------
Nsp2            ------------------------------------------------------------
Gsp2            ------------------------------------------------------------
Csp4            ------------------------------------------------------------
Lsp3            ------------------------------------------------------------
Ssp6            ------------------------------------------------------------
Ssp5            ------------------------------------------------------------
Sel1            ------------------------------------------------------------
Tel1            ------------------------------------------------------------
Ssp4            ------------------------------------------------------------
Cth1            ------------------------------------------------------------
Csp1            ------------------------------------------------------------
Ssp7            ------------------------------------------------------------
Cgr1            ------------------------------------------------------------
Csp3            ------------------------------------------------------------
Ssp9            ------------------------------------------------------------
Ssp2            ------------------------------------------------------------
Ocy1            ------------------------------------------------------------
Bpr2            ------------------------------------------------------------
Bpr3            ------------------------------------------------------------
Vca1            ------------------------------------------------------------
Cre2            ------------------------------------------------------------
Csu2            ------------------------------------------------------------
Cva1            ------------------------------------------------------------
Bpr5            ------------------------------------------------------------
Msp2            ------------------------------------------------------------
Vvi1            ------------------------------------------------------------
Rco1            ------------------------------------------------------------
Tca3            ------------------------------------------------------------
Csa3            ------------------------------------------------------------
Sly3            ------------------------------------------------------------
Mtr1            ------------------------------------------------------------
Car3            ------------------------------------------------------------
Gma2            ------------------------------------------------------------
Ppa1            ------------------------------------------------------------
Ath2            ------------------------------------------------------------
Bdi1            ------------------------------------------------------------
Toc1            ------------------------------------------------------------
Tps1            ------------------------------------------------------------
Ptr6            ------------------------------------------------------------
Ehu1            ------------------------------------------------------------
Gsu3            ------------------------------------------------------------
Osa1            ------------------------------------------------------------
Zma2            ------------------------------------------------------------
Bdi2            ------------------------------------------------------------
Ata1            ------------------------------------------------------------
Ppa2            ------------------------------------------------------------
Ptr1            ------------------------------------------------------------
Tca4            -----------------------------------------MTKFGSDQFMVSIGGSKRF
Csa2            ------------------------------------------------------------
Fve2            ------------------------------------------------------------
Car2            ------------------------------------------------------------
Ath1            ------------------------------------------------------------
Sly2            ------------------------------------------------------------
Psi1            ------------------------------------------------------------
Olu1            ------------------------------------------------------------
Msp5            ------------------------------------------------------------
Cre1            ------------------------------------------------------------
Cva3            ------------------------------------------------------------
Csu4            ------------------------------------------------------------
Gsu1            ------------------------------------------------------------
                                                                            

Tth3            ------------------------------------------------------------
Tth2            ------------------------------------------------------------
Tth4            ------------------------------------------------------------
Tth1            ------------------------------------------------------------
Pte1            ------------------------------------------------------------
Pte2            ------------------------------------------------------------
Pte3            ------------------------------------------------------------
Cho1            ------------------------------------------------------------
Ago1            ------------------------------------------------------------
Ecy1            ------------------------------------------------------------
Kla1            ------------------------------------------------------------
Lth1            ------------------------------------------------------------
Vpo1            ------------------------------------------------------------
Tde2            ------------------------------------------------------------
Zro1            ------------------------------------------------------------
Kaf1            ------------------------------------------------------------
Cgl2            ------------------------------------------------------------
Sce1            ------------------------------------------------------------
Tph1            ------------------------------------------------------------
Kna1            ------------------------------------------------------------
Nda1            ------------------------------------------------------------
Nca1            ------------------------------------------------------------
Tbl1            ------------------------------------------------------------
Cal1            ------------------------------------------------------------
Cma1            ------------------------------------------------------------
Ctr1            ------------------------------------------------------------
Sst1            ------------------------------------------------------------
Lel1            ------------------------------------------------------------
Cpa1            ------------------------------------------------------------
Spa1            ------------------------------------------------------------
Mgu1            ------------------------------------------------------------
Dha1            ------------------------------------------------------------
Cte1            ------------------------------------------------------------
Clu1            ------------------------------------------------------------
Mfa1            ------------------------------------------------------------
Wci1            ------------------------------------------------------------
Opa1            ------------------------------------------------------------
Kpa1            ------------------------------------------------------------
Dbr1            ------------------------------------------------------------
Csu1            ------------------------------------------------------------
Tve1            ------------------------------------------------------------
Fra1            ------------------------------------------------------------
Pca1            ------------------------------------------------------------
Lbi1            ------------------------------------------------------------
Cci1            ------------------------------------------------------------
Sla1            ------------------------------------------------------------
Cpu1            ------------------------------------------------------------
Pst1            ------------------------------------------------------------
Fme1            ------------------------------------------------------------
Shi1            ------------------------------------------------------------
Abi1            ------------------------------------------------------------
Dsp1            ------------------------------------------------------------
Pin1            ------------------------------------------------------------
Ade1            ------------------------------------------------------------
Rso1            ------------------------------------------------------------
Pgr1            ------------------------------------------------------------
Mla1            ------------------------------------------------------------
Rto1            ------------------------------------------------------------
Wse1            ------------------------------------------------------------
Wic1            ------------------------------------------------------------
Uho1            ------------------------------------------------------------
Pan1            ------------------------------------------------------------
Sre1            ------------------------------------------------------------
Uma1            ------------------------------------------------------------
Phu1            ------------------------------------------------------------
Rde1            ------------------------------------------------------------
Tde1            ------------------------------------------------------------
Cgl1            ------------------------------------------------------------
Tmi1            ------------------------------------------------------------
Ela1            ------------------------------------------------------------
Cor1            ------------------------------------------------------------
Ncr1            ------------------------------------------------------------
Ptr5            ------------------------------------------------------------
Npa1            ------------------------------------------------------------
Tme1            ------------------------------------------------------------
Spo1            ------------------------------------------------------------
Spo2            ------------------------------------------------------------
Sja2            ------------------------------------------------------------
Sbi2            ------------------------------------------------------------
Osa3            ------------------------------------------------------------
Sbi1            ------------------------------------------------------------
Ppe1            ------------------------------------------------------------
Car1            ------------------------------------------------------------
Ptr4            ------------------------------------------------------------
Tca1            ------------------------------------------------------------
Sly1            ------------------------------------------------------------
Psi3            ------------------------------------------------------------
Smo2            ------------------------------------------------------------
Ppa3            ------------------------------------------------------------
Bpr1            ------------------------------------------------------------
Msp3            ------------------------------------------------------------
Mpu3            ------------------------------------------------------------
Ota1            ------------------------------------------------------------
Csu3            ------------------------------------------------------------
Ccr1            ------------------------------------------------------------
Gsu2            ------------------------------------------------------------
Gth1            ------------------------------------------------------------
Gth2            ------------------------------------------------------------
Esi1            ------------------------------------------------------------
Aan1            ------------------------------------------------------------
Ptr2            ------------------------------------------------------------
Tps2            ------------------------------------------------------------
Pso1            ------------------------------------------------------------
Gma1            ------------------------------------------------------------
Ptr3            ------------------------------------------------------------
Tca2            ------------------------------------------------------------
Ath4            ------------------------------------------------------------
Zma1            ------------------------------------------------------------
Sbi3            ------------------------------------------------------------
Psi2            ------------------------------------------------------------
Smo1            ------------------------------------------------------------
Msp1            ------------------------------------------------------------
Mpu5            ------------------------------------------------------------
Csu5            ------------------------------------------------------------
Cva2            ------------------------------------------------------------
Cre3            ------------------------------------------------------------
Bpr4            ------------------------------------------------------------
Ldo1            ------------------------------------------------------------
Cfa1            ------------------------------------------------------------
Tcr1            ------------------------------------------------------------
Olu2            ------------------------------------------------------------
Hgl1            ------------------------------------------------------------
Dno1            ------------------------------------------------------------
Cja1            --------------------------------------MRVEEAHASPGTCREHRIQWEE
Sbo1            ------------------------------------------------------------
Eca1            --------------------------------------MRGEDGHVAPSTGRERQVQWEE
Ola1            ------------------------------------------------------------
Oni1            ------------------------------------------------------------
Dre1            ------------------------------------------------------------
Cli1            ------------------------------------------------------------
Tgu1            ------------------------------------------------------------
Mga1            ------------------------------------------------------------
Csi1            ------------------------------------------------------------
Mpu1            ------------------------------------------------------------
Hgl2            ------------------------------------------------------------
Cgi1            ------------------------------------------------------------
Cte2            ------------------------------------------------------------
Spu1            ------------------------------------------------------------
Bfl1            ------------------------------------------------------------
Tad1            ------------------------------------------------------------
Nve1            ------------------------------------------------------------
Hma1            ------------------------------------------------------------
Dpo1            ------------------------------------------------------------
Tca5            ------------------------------------------------------------
Afl1            ------------------------------------------------------------
Ame2            ------------------------------------------------------------
Mro1            ------------------------------------------------------------
Nvi1            ------------------------------------------------------------
Aae1            ------------------------------------------------------------
Phu2            ------------------------------------------------------------
Dpu1            ------------------------------------------------------------
Bma1            ------------------------------------------------------------
Cbr1            ------------------------------------------------------------
Cca1            ------------------------------------------------------------
Dme1            ------------------------------------------------------------
Ssp1            ------------------------------------------------------------
Mbr1            ------------------------------------------------------------
Cow1            ------------------------------------------------------------
Sja1            ------------------------------------------------------------
Sma1            ------------------------------------------------------------
Cin1            ------------------------------------------------------------
Isc1            ------------------------------------------------------------
Moc2            ------------------------------------------------------------
Moc1            ------------------------------------------------------------
Tsp1            ------------------------------------------------------------
Moc3            ------------------------------------------------------------
Ama1            ------------------------------------------------------------
Lsp2            ------------------------------------------------------------
Rsp1            ------------------------------------------------------------
Fsp1            ------------------------------------------------------------
Gsp1            ------------------------------------------------------------
Ssp8            ------------------------------------------------------------
Cth2            ------------------------------------------------------------
Lsp1            ------------------------------------------------------------
Apl1            ------------------------------------------------------------
Cep1            ------------------------------------------------------------
Osp1            ------------------------------------------------------------
Pbi1            ------------------------------------------------------------
Ssp3            ------------------------------------------------------------
Csp2            ------------------------------------------------------------
Cch1            ------------------------------------------------------------
Msp4            ------------------------------------------------------------
Rbr1            ------------------------------------------------------------
Cra1            ------------------------------------------------------------
Asp1            ------------------------------------------------------------
Acy1            ------------------------------------------------------------
Nsp1            ------------------------------------------------------------
Cst1            ------------------------------------------------------------
Nsp2            ------------------------------------------------------------
Gsp2            ------------------------------------------------------------
Csp4            ------------------------------------------------------------
Lsp3            ------------------------------------------------------------
Ssp6            ------------------------------------------------------------
Ssp5            ------------------------------------------------------------
Sel1            ------------------------------------------------------------
Tel1            ------------------------------------------------------------
Ssp4            ------------------------------------------------------------
Cth1            ------------------------------------------------------------
Csp1            ------------------------------------------------------------
Ssp7            ------------------------------------------------------------
Cgr1            ------------------------------------------------------------
Csp3            ------------------------------------------------------------
Ssp9            ------------------------------------------------------------
Ssp2            ------------------------------------------------------------
Ocy1            ------------------------------------------------------------
Bpr2            ------------------------------------------------------------
Bpr3            ------------------------------------------------------------
Vca1            ------------------------------------------------------------
Cre2            ------------------------------------------------------------
Csu2            ------------------------------------------------------------
Cva1            ------------------------------------------------------------
Bpr5            ------------------------------------------------------------
Msp2            ------------------------------------------------------------
Vvi1            ------------------------------------------------------------
Rco1            ------------------------------------------------------------
Tca3            ------------------------------------------------------------
Csa3            ------------------------------------------------------------
Sly3            ------------------------------------------------------------
Mtr1            ---------------------------------------------------MRATRGPFG
Car3            ------------------------------------------------------------
Gma2            ------------------------------------------------------------
Ppa1            ------------------------------------------------------------
Ath2            ------------------------------------------------------------
Bdi1            ------------------------------------------------------------
Toc1            ------------------------------------------------------------
Tps1            ------------------------------------------------------------
Ptr6            ------------------------------------------------------------
Ehu1            ------------------------------------------------------------
Gsu3            ------------------------------------------------------------
Osa1            ------------------------------------------------------------
Zma2            -------------------------------------MVVLVATAARWPGGSTAARARPP
Bdi2            -------------------------------------MTRSFSYLPQRCDEPTGSGARN-
Ata1            ------------------------------MCGAAPDSRRGGAAGRAKMGGAAPGDARRG
Ppa2            ------------------------------------------------------------
Ptr1            ------------------------------------------------------------
Tca4            RNVLPKERRLQMALTQSSQVKMLVVFLAIIVLMSSAAAAAAVIPQNLILKPIEYLGRKLL
Csa2            ------------------------------------------MEGLVVRSPFVSTGKKLP
Fve2            ------------------------------------------MEGLVLVHTPLIPRKKLP
Car2            ------------------------------------------MKGLGSHTVLIPKGKPPL
Ath1            ----------------------------------MKLTSLSKNANSTATAVTVSSIQKLP
Sly2            -------------------------------------MQGLALQTSNSIASSYGGKKKFS
Psi1            -------------------------------------------MQGMGAGVGVGGQSRLW
Olu1            ------------------------------------------------------------
Msp5            ------------------------------------------------------------
Cre1            ------------------------------------------------------------
Cva3            ------------------------------------------------------------
Csu4            ------------------------------------------------------------
Gsu1            ------------------------------------------------------------
                                                                            

Tth3            ------------------------------------------------------------
Tth2            ------------------------------------------------------------
Tth4            ------------------------------------------------------------
Tth1            ------------------------------------------------------------
Pte1            ------------------------------------------------------------
Pte2            ------------------------------------------------------------
Pte3            ------------------------------------------------------------
Cho1            ------------------------------------------------------------
Ago1            ------------------------------------------------------------
Ecy1            ------------------------------------------------------------
Kla1            ------------------------------------------------------------
Lth1            ------------------------------------------------------------
Vpo1            ------------------------------------------------------------
Tde2            ------------------------------------------------------------
Zro1            ------------------------------------------------------------
Kaf1            ------------------------------------------------------------
Cgl2            ------------------------------------------------------------
Sce1            ------------------------------------------------------------
Tph1            ------------------------------------------------------------
Kna1            ------------------------------------------------------------
Nda1            ------------------------------------------------------------
Nca1            ------------------------------------------------------------
Tbl1            ------------------------------------------------------------
Cal1            ------------------------------------------------------------
Cma1            ------------------------------------------------------------
Ctr1            ------------------------------------------------------------
Sst1            ------------------------------------------------------------
Lel1            ------------------------------------------------------------
Cpa1            ------------------------------------------------------------
Spa1            ------------------------------------------------------------
Mgu1            ------------------------------------------------------------
Dha1            ------------------------------------------------------------
Cte1            ------------------------------------------------------------
Clu1            ------------------------------------------------------------
Mfa1            ------------------------------------------------------------
Wci1            ------------------------------------------------------------
Opa1            ------------------------------------------------------------
Kpa1            ------------------------------------------------------------
Dbr1            ------------------------------------------------------------
Csu1            ------------------------------------------------------------
Tve1            ------------------------------------------------------------
Fra1            ------------------------------------------------------------
Pca1            ------------------------------------------------------------
Lbi1            ------------------------------------------------------------
Cci1            ------------------------------------------------------------
Sla1            ------------------------------------------------------------
Cpu1            ------------------------------------------------------------
Pst1            ------------------------------------------------------------
Fme1            ------------------------------------------------------------
Shi1            ------------------------------------------------------------
Abi1            ------------------------------------------------------------
Dsp1            ------------------------------------------------------------
Pin1            ------------------------------------------------------------
Ade1            ------------------------------------------------------------
Rso1            ------------------------------------------------------------
Pgr1            ------------------------------------------------------------
Mla1            ------------------------------------------------------------
Rto1            ------------------------------------------------------------
Wse1            ------------------------------------------------------------
Wic1            ------------------------------------------------------------
Uho1            ------------------------------------------------------------
Pan1            ------------------------------------------------------------
Sre1            ------------------------------------------------------------
Uma1            ------------------------------------------------------------
Phu1            ------------------------------------------------------------
Rde1            ------------------------------------------------------------
Tde1            ------------------------------------------------------------
Cgl1            -------MKLRNHTLTLLILLLPSLALATATAEKQLDRDS----------------VAVT
Tmi1            ---------MRLHTRRPLAIFLISSLAATALAGSAADD-------------------ALA
Ela1            -------MRIRRQRTPLLLLLIPSLALATAIPDVPSQKDARVAIPDN-----SGAQSALE
Cor1            -------MRLRSRNSPLLLLLIPGLVAGLAVETK--DKNGAQAITS--------ADKITA
Ncr1            -------MRLR-------QLLIPSLAATAVIAQSTTESSKQLEKN--------AAIDSLV
Ptr5            -------MRLRQSRTHTLLLLLPSLR-VLATSVAGETLNDKRVARAALPVALPAYTQAAI
Npa1            -------MILRKQKIAALLLLLPVLSSALVVDVDGNGVQKVRDA------------QKDS
Tme1            -------MRFSRKSTSLLLLLVAPPLIAAANSHVP------------------------I
Spo1            ------------------------------------------------------------
Spo2            ------------------------------------------------------------
Sja2            ------------------------------------------------------------
Sbi2            ------------------------------------------------------------
Osa3            ------------------------------------------------------------
Sbi1            ------------------------------------------------------------
Ppe1            ------------------------------------------------------------
Car1            ------------------------------------------------------------
Ptr4            ------------------------------------------------------------
Tca1            ------------------------------------------------------------
Sly1            ------------------------------------------------------------
Psi3            ------------------------------------------------------------
Smo2            ------------------------------------------------------------
Ppa3            ------------------------------------------------------------
Bpr1            ------------------------------------------------------------
Msp3            ------------------------------------------------------------
Mpu3            ------------------------------------------------------------
Ota1            ------------------------------------------------------------
Csu3            ------------------------------------------------------------
Ccr1            ------------------------------------------------------------
Gsu2            ------------------------------------------------------------
Gth1            ------------------------------------------------------------
Gth2            ------------------------------------------------------------
Esi1            ------------------------------------------------------------
Aan1            ------------------------------------------------------------
Ptr2            ------------------------------------------------------------
Tps2            ------------------------------------------------------------
Pso1            ------------------------------------------------------------
Gma1            ------------------------------------------------------------
Ptr3            ------------------------------------------------------------
Tca2            ------------------------------------------------------------
Ath4            ------------------------------------------------------------
Zma1            ------------------------------------------------------------
Sbi3            ------------------------------------------------------------
Psi2            ------------------------------------------------------------
Smo1            ------------------------------------------------------------
Msp1            ------------------------------------------------------------
Mpu5            ------------------------------------------------------------
Csu5            ------------------------------------------------------------
Cva2            ------------------------------------------------------------
Cre3            ------------------------------------------------------------
Bpr4            ------------------------------------------------------------
Ldo1            ------------------------------------------------------------
Cfa1            ------------------------------------------------------------
Tcr1            ------------------------------------------------------------
Olu2            ------------------------------------------------------------
Hgl1            ------------------------------------------------------------
Dno1            ------------------------------------------------------------
Cja1            GARRTSTWPR--------------------------------TSRRRGGRRANGRPSLAG
Sbo1            ------------------------------------------------------------
Eca1            GASRTLNLPANVTTPRRTSGQWEAVTGRGWAPRDWAGPPLRQLAEPCGPRGREGGPSPRP
Ola1            ------------------------------------------------------------
Oni1            ------------------------------------------------------------
Dre1            ------------------------------------------------------------
Cli1            ------------------------------------------------------------
Tgu1            ------------------------------------------------------------
Mga1            ------------------------------------------------------------
Csi1            ------------------------------------------------------------
Mpu1            ---------------------MPEPGPLVLFPFPLEIPSTRRALADECRLSASRRTLRDW
Hgl2            ------------------------------------------------------------
Cgi1            ------------------------------------------------------------
Cte2            ------------------------------------------------------------
Spu1            ------------------------------------------------------------
Bfl1            ------------------------------------------------------------
Tad1            ------------------------------------------------------------
Nve1            ------------------------------------------------------------
Hma1            ------------------------------------------------------------
Dpo1            ------------------------------------------------------------
Tca5            ------------------------------------------------------------
Afl1            ------------------------------------------------------------
Ame2            ------------------------------------------------------------
Mro1            ------------------------------------------------------------
Nvi1            ------------------------------------------------------------
Aae1            ------------------------------------------------------------
Phu2            ------------------------------------------------------------
Dpu1            ------------------------------------------------------------
Bma1            ------------------------------------------------------------
Cbr1            ------------------------------------------------------------
Cca1            ------------------------------------------------------------
Dme1            ------------------------------------------------------------
Ssp1            ------------------------------------------------------------
Mbr1            ------------------------------------------------------------
Cow1            ------------------------------------------------------------
Sja1            ------------------------------------------------------------
Sma1            ------------------------------------------------------------
Cin1            ------------------------------------------------------------
Isc1            ------------------------------------------------------------
Moc2            ------------------------------------------------------------
Moc1            ------------------------------------------------------------
Tsp1            ------------------------------------------------------------
Moc3            ------------------------------------------------------------
Ama1            ------------------------------------------------------------
Lsp2            ------------------------------------------------------------
Rsp1            ------------------------------------------------------------
Fsp1            ------------------------------------------------------------
Gsp1            ------------------------------------------------------------
Ssp8            ------------------------------------------------------------
Cth2            ------------------------------------------------------------
Lsp1            ------------------------------------------------------------
Apl1            ------------------------------------------------------------
Cep1            ------------------------------------------------------------
Osp1            ------------------------------------------------------------
Pbi1            ------------------------------------------------------------
Ssp3            ------------------------------------------------------------
Csp2            ------------------------------------------------------------
Cch1            ------------------------------------------------------------
Msp4            ------------------------------------------------------------
Rbr1            ------------------------------------------------------------
Cra1            ------------------------------------------------------------
Asp1            ------------------------------------------------------------
Acy1            ------------------------------------------------------------
Nsp1            ------------------------------------------------------------
Cst1            ------------------------------------------------------------
Nsp2            ------------------------------------------------------------
Gsp2            ------------------------------------------------------------
Csp4            ------------------------------------------------------------
Lsp3            ------------------------------------------------------------
Ssp6            ------------------------------------------------------------
Ssp5            ------------------------------------------------------------
Sel1            ------------------------------------------------------------
Tel1            ------------------------------------------------------------
Ssp4            ------------------------------------------------------------
Cth1            ------------------------------------------------------------
Csp1            ------------------------------------------------------------
Ssp7            ------------------------------------------------------------
Cgr1            ------------------------------------------------------------
Csp3            ------------------------------------------------------------
Ssp9            ------------------------------------------------------------
Ssp2            ------------------------------------------------------------
Ocy1            ------------------------------------------------------------
Bpr2            --------------------------------------------MRSLSFARSAKNTHAK
Bpr3            ------------------------------------------------MMLRAPSHLHGK
Vca1            ------------------------------------------------------------
Cre2            ------------------------------------------------------------
Csu2            ------------------------------------------------------------
Cva1            ------------------------------------------------------------
Bpr5            -----------------------------------------MTTTYTAAANTTRAFCSSF
Msp2            ------------------------------------------------------------
Vvi1            ---MRTITLSESVLRTHSLHSPCPKPPKFFSSYLFSLNS---RVKEHNSKLSHQYPRLVF
Rco1            ---MRSITLSESALR----LPPCPKP-----VSLLPLNS---FSKKRSSKLSFRNPCLTF
Tca3            ---MRGITLTESGLVVLSLLPPCLKPPKSFTSRLLSLNVNSLSKKQYSSKLSSRHQSLLF
Csa3            ---------------------------------------------------------YRF
Sly3            ---MRSLVLS------------------------------------CESSSFLFKPSFAL
Mtr1            LAITGTGLLRAGLKSPIKIRAQYFRPKERAAKHSRVEATQKKELEMQSHFFSHSLHSFPK
Car3            -------------------------------MQSHSLPSFPKPFASSSSFTSRSNTHFTL
Gma2            -------------------------------MHSHSHP---HALPRPHSLLPSSFLLLLP
Ppa1            ------------------------------------------------------------
Ath2            ---MLSLNLSES-------------------LRIPFQNPRPPKSDFSSTSSSPSSSSRRC
Bdi1            ----------------------------------------------MASVASCSSTVFAS
Toc1            ------------------------------------------------------------
Tps1            ------------------------------------------------------------
Ptr6            ------------------------------------------------------------
Ehu1            ------------------------------------------------------------
Gsu3            ------------------------------------------------------------
Osa1            -------------------------------------------------------MTPFL
Zma2            AARGRAPIRFA----------AEPEHKA--------------------------ATVRFE
Bdi2            -----EYVPIS----------GPPICAE--------------------------GSPISV
Ata1            WPRPDAALSDR----------WSRTGPG--------------------------GAALGD
Ppa2            ------------------------------------------------------------
Ptr1            ----------------------LIVRR---------------------------------
Tca4            SAPNPPPLPSYATVASGSGGYKLILHRPPVISRGKLPLLVLADSMPSAGSISRIPNSPSL
Csa2            FSPLLDSLPS----CSASGG---VFSR---------------------------TVSTSL
Fve2            LLALVDSLPS-----------CTTLSKK--------------------------PITPSI
Car2            SFAILDALPC-----------CTYFSRT--------------------------NTLSTL
Ath1            FLSLSETLPCP------------KSSRK--------------------------PTFLPL
Sly2            FLNVLDSLPSK----------KSIPTRR--------------------ISPFSAGISSLL
Psi1            FYKDVTASPAS----------VRTLQQH-------------------------LHIPKTC
Olu1            ------------------------------------------------------------
Msp5            ------------------------------------------------------------
Cre1            ------------------------------------------------------------
Cva3            ------------------------------------------------------------
Csu4            ------------------------------------------------------------
Gsu1            ----------------------------------------------MASFLDSAKLFVPS
                                                                            

Tth3            ------------------------------------------------------------
Tth2            ------------------------------------------------------------
Tth4            ------------------------------------------------------------
Tth1            ------------------------------------------------------------
Pte1            ------------------------------------------------------------
Pte2            ------------------------------------------------------------
Pte3            ------------------------------------------------------------
Cho1            ------------------------------------------------------------
Ago1            ------------------------------------------------------------
Ecy1            ------------------------------------------------------------
Kla1            ------------------------------------------------------------
Lth1            ------------------------------------------------------------
Vpo1            ------------------------------------------------------------
Tde2            ------------------------------------------------------------
Zro1            ------------------------------------------------------------
Kaf1            ------------------------------------------------------------
Cgl2            ------------------------------------------------------------
Sce1            ------------------------------------------------------------
Tph1            ------------------------------------------------------------
Kna1            ------------------------------------------------------------
Nda1            ------------------------------------------------------------
Nca1            ------------------------------------------------------------
Tbl1            ------------------------------------------------------------
Cal1            ------------------------------------------------------------
Cma1            ------------------------------------------------------------
Ctr1            ------------------------------------------------------------
Sst1            ------------------------------------------------------------
Lel1            ------------------------------------------------------------
Cpa1            ------------------------------------------------------------
Spa1            ------------------------------------------------------------
Mgu1            ------------------------------------------------------------
Dha1            ------------------------------------------------------------
Cte1            ------------------------------------------------------------
Clu1            ------------------------------------------------------------
Mfa1            ------------------------------------------------------------
Wci1            ------------------------------------------------------------
Opa1            ------------------------------------------------------------
Kpa1            ------------------------------------------------------------
Dbr1            ------------------------------------------------------------
Csu1            ------------------------------------------------------------
Tve1            ------------------------------------------------------------
Fra1            ------------------------------------------------------------
Pca1            ------------------------------------------------------------
Lbi1            ------------------------------------------------------------
Cci1            ------------------------------------------------------------
Sla1            ------------------------------------------------------------
Cpu1            ------------------------------------------------------------
Pst1            ------------------------------------------------------------
Fme1            ------------------------------------------------------------
Shi1            ------------------------------------------------------------
Abi1            ------------------------------------------------------------
Dsp1            ------------------------------------------------------------
Pin1            ------------------------------------------------------------
Ade1            ------------------------------------------------------------
Rso1            ------------------------------------------------------------
Pgr1            ------------------------------------------------------------
Mla1            ------------------------------------------------------------
Rto1            ------------------------------------------------------------
Wse1            ------------------------------------------------------------
Wic1            ------------------------------------------------------------
Uho1            ------------------------------------------------------------
Pan1            ------------------------------------------------------------
Sre1            ------------------------------------------------------------
Uma1            ------------------------------------------------------------
Phu1            ------------------------------------------------------------
Rde1            ------------------------------------------------------------
Tde1            ------------------------------------------------------------
Cgl1            DGASAARRYGTNDAPVDGNDGKPHAGPFVGLG---------SNSGSTRDLPTLKDRP---
Tmi1            NPSMKKYDIGTKDAPVDGKDGRPHEGPFVEIENL-----RKQDGRSSDDLPDLKDRP---
Ela1            STTKSKIEVGTKNAPVDGKDGMPHEGPFITTDKDRKKGSDAPELSDSKSLPTLKDSS---
Cor1            DGASVKTRHGTDFAPVDGKDGMPHQGPWVDKDKD-NTEKKIVETDSKKDLPPLKGRP---
Ncr1            DVPPVAKKYGTKDAPVDGKDGKPHAGPFVDFESS--------APETTKDLPVLKDRP---
Ptr5            VAEATPGTKGTKDAPVDGLDGKPHAGPY-VDDTP---KAHEKAPNVVEDLGSPKKPK---
Npa1            ASATNKLEVGTKDAPVDGYDGKPHDGPFVVADTK---EKPAKGSDSTKTTSTESLSDTIM
Tme1            EYPEGASAVGTKKDVVTHP--RNPKAPYKISDTQ----------SGAGALRSKAEGT---
Spo1            ------------------------------------------------------------
Spo2            ------------------------------------------------------------
Sja2            ------------------------------------------------------------
Sbi2            ------------------------------------------------------------
Osa3            ------------------------------------------------------------
Sbi1            ------------------------------------------------------------
Ppe1            ------------------------------------------------------------
Car1            ------------------------------------------------------------
Ptr4            ------------------------------------------------------------
Tca1            ------------------------------------------------------------
Sly1            ------------------------------------------------------------
Psi3            ------------------------------------------------------------
Smo2            ------------------------------------------------------------
Ppa3            ------------------------------------------------------------
Bpr1            ------------------------------------------------------------
Msp3            ------------------------------------------------------------
Mpu3            ------------------------------------------------------------
Ota1            ------------------------------------------------------------
Csu3            ------------------------------------------------------------
Ccr1            ------------------------------------------------------------
Gsu2            ------------------------------------------------------------
Gth1            ------------------------------------------------------------
Gth2            ------------------------------------------------------------
Esi1            ------------------------------------------------------------
Aan1            ------------------------------------------------------------
Ptr2            ------------------------------------------------------------
Tps2            ------------------------------------------------------------
Pso1            ------------------------------------------------------------
Gma1            ------------------------------------------------------------
Ptr3            ------------------------------------------------------------
Tca2            ------------------------------------------------------------
Ath4            ------------------------------------------------------------
Zma1            ------------------------------------------------------------
Sbi3            ------------------------------------------------------------
Psi2            ------------------------------------------------------------
Smo1            ------------------------------------------------------------
Msp1            ------------------------------------------------------------
Mpu5            ------------------------------------------------------------
Csu5            ------------------------------------------------------------
Cva2            ------------------------------------------------------------
Cre3            ------------------------------------------------------------
Bpr4            ------------------------------------------------------------
Ldo1            ------------------------------------------------------------
Cfa1            ------------------------------------------------------------
Tcr1            ------------------------------------------------------------
Olu2            ------------------------------------------------------------
Hgl1            ------------------------MTDAPLGVQA-------SRRRHFLPRRPCEAGEAGG
Dno1            ------------------------------------------------------------
Cja1            SGPGRVRAGPRRRGWLTPVWSPPERTSAELGLRIRACPSPHSRHSHLPDGADCPLSGGGE
Sbo1            ------------------------------------------------------------
Eca1            RKPACLSLPPAPAPPAWCRLLSKRRRRGVRDAPRRRPGLEASRLPHFLLQCPCAAVAAGG
Ola1            ------------------------------------------------------------
Oni1            ------------------------------------------------------------
Dre1            ------------------------------------------------------------
Cli1            ------------------------------------------------------------
Tgu1            -------------------MLGSRHVKTRCG-----------------------------
Mga1            ------------------------------------------------------------
Csi1            --------------MYDFGYPGPAQYITKAG-----------------------------
Mpu1            AGLRSDVPVLVASWKPSFEMLFTASRSNICS----CVVTTETLSPVRLNIVPLRKSLPTP
Hgl2            --MPPKKMTLQNVFKEEMLLADLRLPVSLLR-----------------------------
Cgi1            ------------------------------------------------------------
Cte2            ------------------------------------------------------------
Spu1            ------------------------------------------------------------
Bfl1            ------------------------------------------------------------
Tad1            ------------------------------------------------------------
Nve1            ------------------------------------------------------------
Hma1            ------------------------------------------------------------
Dpo1            ------------------------------------------------------------
Tca5            ------------------------------------------------------------
Afl1            ------------------------------------------------------------
Ame2            ------------------------------------------------------------
Mro1            ------------------------------------------------------------
Nvi1            ------------------------------------------------------------
Aae1            ------------------------------------------------------------
Phu2            ------------------------------------------------------------
Dpu1            ------------------------------------------------------------
Bma1            -------------------------------------------------------MLFTH
Cbr1            ------------------------------------------------------------
Cca1            -------------------------------------------------MSQNQSYFWQT
Dme1            -------------------------------------------------MSQNQSYFWQT
Ssp1            ------------------------------------------------------------
Mbr1            ------------------------------------------------------------
Cow1            ------------------------------------------------------------
Sja1            ------------------------------------------------------------
Sma1            -----------------------------------------------------------M
Cin1            ----------------------------------------------------------MR
Isc1            ------------------------------------------------------------
Moc2            ------------------------------------------------------------
Moc1            ------------------------------------------------------------
Tsp1            ----------------------------------------------------------MF
Moc3            ------------------------------------------------------------
Ama1            ------------------------------------------------------------
Lsp2            ------------------------------------------------------------
Rsp1            ------------------------------------------------------------
Fsp1            ------------------------------------------------------------
Gsp1            ------------------------------------------------------------
Ssp8            ------------------------------------------------------------
Cth2            ------------------------------------------------------------
Lsp1            ------------------------------------------------------------
Apl1            ------------------------------------------------------------
Cep1            ------------------------------------------------------------
Osp1            ------------------------------------------------------------
Pbi1            ------------------------------------------------------------
Ssp3            ------------------------------------------------------------
Csp2            ------------------------------------------------------------
Cch1            ------------------------------------------------------------
Msp4            ------------------------------------------------------------
Rbr1            ------------------------------------------------------------
Cra1            ------------------------------------------------------------
Asp1            ------------------------------------------------------------
Acy1            ------------------------------------------------------------
Nsp1            ------------------------------------------------------------
Cst1            ------------------------------------------------------------
Nsp2            ------------------------------------------------------------
Gsp2            ------------------------------------------------------------
Csp4            ------------------------------------------------------------
Lsp3            ------------------------------------------------------------
Ssp6            ------------------------------------------------------------
Ssp5            ------------------------------------------------------------
Sel1            ------------------------------------------------------------
Tel1            ------------------------------------------------------------
Ssp4            ------------------------------------------------------------
Cth1            ------------------------------------------------------------
Csp1            ------------------------------------------------------------
Ssp7            ------------------------------------------------------------
Cgr1            ------------------------------------------------------------
Csp3            ------------------------------------------------------------
Ssp9            ------------------------------------------------------------
Ssp2            ------------------------------------------------------------
Ocy1            ------------------------------------------------------------
Bpr2            KKNETFFYSSFVLLLLFVVSFLSLGFVSAKDDADYFVTSSISKARSSQRVSNEGESFVSS
Bpr3            -----------LFLFVFVFIFFS-------------------------------------
Vca1            MSSTNFHTKPSIRPFGR--LRPPLVYLRR----NNVYRGQLQHGSHVPAAL---------
Cre2            MSCANLLKSKLSQPVGR--LRSGPLHAPR----RFVGACGLRHDAASPVQKSIPHSLQRI
Csu2            ------------------------------------------------------------
Cva1            MQAQPKAAPASALPARRQPLRPRKASPPE----QPQLAPRQQADARQ-------------
Bpr5            SSSSRKRSKSIGRSDEKNFHRNHHPCGNT----RERITRRASSSASLSSKNSEKSERKRR
Msp2            ------------------------------------------------------------
Vvi1            SRFSRRWGENTCGKLFGQFLEKDWENSD-----GIELR--YCWNGKASKQLLHN----VD
Rco1            SRYSRQWCEYSIQEAFRHFLPMVSKNFN-----GLEVRGLDCQNFQASRESMPV----LD
Tca3            SRCYRNWSERTCEERFGRFLQKVAELQH-----GLEHKYVDCKNGEETRALGHN----SE
Csa3            SSCCR---TATTKPWYWRKTEVVSKYYD-----HQEPCHHDYSSREVSTRSITI----LD
Sly3            SNFSPVNPSLTAISRFSR-RHSLCKQHG-----WSEDFPKVVRTRNYKRCHMTR----SA
Mtr1            PFKSQHFLSFTTSLISSSIFPPPTPRCNLKLPPRFQFT-NIFRSTTGFVRAS--------
Car3            QSS-----SFATSLISSSIFPP--PRCN-----RIQIGGNIFRGTSGFARAYRAALSKLH
Gma2            PSSLR--ISNTKRLQSSTFALS----QN-----ETKFPTQPYKNSN--------------
Ppa1            ------------------------------------------------------------
Ath2            VSAYPIPIGFSVRNQYFSRCLTQLRRNE-----SQQLGFRCFQRND-------------A
Bdi1            FSSIP----FRNRTHRPSLRPPPRRGCLP----GRPVLRCLVKSESG------------E
Toc1            -----------------------------------------------------------M
Tps1            ------------------------------------------------------------
Ptr6            ------------------------------------------------------------
Ehu1            ------------------------------------------------------------
Gsu3            ------------------------------------------------------------
Osa1            RCRLP-WLRPIR----HNVR------------------------------------VQTS
Zma2            KYRLLSWMKPIR----HDVR------------------------------------AQMS
Bdi2            RCRFLSWLKLIR----HDVR------------------------------------VQSS
Ata1            SCRSQVRRELEHGVDEHEVVGGVIGGVGAEDEAEGAGVGGGDGSSASHGRETLPPIVQTS
Ppa2            ------------------------------------------------------------
Ptr1            --REISKLNSRS----GTFR------------------------------------AQAS
Tca4            RCRQISRLSSTC----STFR------------------------------------AQAS
Csa2            KHRRVTRLSRTY----GKSR------------------------------------AHSS
Fve2            RNRELSRLVG------SKVR------------------------------------VQAS
Car2            RCRQNLRLNLAR----GTIR------------------------------------VQAS
Ath1            RCRRRPKLDLLW----GKFR------------------------------------VRAS
Sly2            RCRALPKLQRRH----SRII------------------------------------PYAS
Psi1            KFRKYRRFNGSS-VMQGSFR------------------------------------VEAS
Olu1            ------------------------------------------------------------
Msp5            ------------------------------------------------------------
Cre1            ------------------------------------------------------------
Cva3            ------------------------------------------------------------
Csu4            ------------------------------------------------------------
Gsu1            QYSQSRVVGLSKQKKLENILYSKSRIRN--------------------------LVIVSC
                                                                            

Tth3            ----------------------------------------------MKN----QVLSSIF
Tth2            ----------------------------------------------MKYSKYTGLIQAAY
Tth4            ----------------------------------------------MKYSRQLILVLTFF
Tth1            ----------------------------------------------MKVLY--ILIISFL
Pte1            ------------------------------------------------MKCNGIIFFFIL
Pte2            ------------------------------------------------MSLRTFTLLCLL
Pte3            ------------------------------------------------------------
Cho1            ------------------------------------------------------------
Ago1            ---------------------------------------------MKTINRVLIAALFIS
Ecy1            ---------------------------------------------MKLKFKALAPLACLL
Kla1            ---------------------------------------------MRSSVRTILSFALFL
Lth1            ---------------------------------------------MSLMKKCVLPLAIIS
Vpo1            ---------------------------------------------MRSVIKALSLAAVLL
Tde2            ------------------------------------------------------------
Zro1            ------------------------------------------------------------
Kaf1            -----------------------------------------MAVSDRTLYLLLAIIPLIS
Cgl2            ------------------------------------------------MTTIIAALALLP
Sce1            ---------------------------------------------MGNMIKKASLIALLP
Tph1            ---------------------------------------------MNKFTNIFLIVSLLL
Kna1            ---------------------------------------------MRPTSKVAALSVFVL
Nda1            --------------------------------------------MVSSIKKTLLLLSSLT
Nca1            ---------------------------------------------MKTSSKNILILASLA
Tbl1            ---------------------------------------------MKSAARLFYLVITLL
Cal1            ---------------------------------------------MKVSKFLFTLTLLSS
Cma1            ---------------------------------------------MKFSKVLFTLSLLST
Ctr1            ---------------------------------------------MKLSKFIFTLSLLTT
Sst1            ------------------------------------------------------------
Lel1            ---------------------------------------------MRYGKVVSYLALLSV
Cpa1            ---------------------------------------------MRYQKFA--LPLVYI
Spa1            ---------------------------------------------MKISKLILALALTTC
Mgu1            ---------------------------------------------MRAPRILLTSLLAVS
Dha1            ---------------------------------------------MKLGQLIILSSILLG
Cte1            ---------------------------------------------MQLKQWFAVVLVSMT
Clu1            ---------------------------------------------MKLSALFSALVLTAW
Mfa1            ---------------------------------------------MKLGRFIFILSAALS
Wci1            ---------------------------------------------MKFTNYILSSIFILG
Opa1            ---------------------------------------------MKAHKILALAAVLAS
Kpa1            ---------------------------------------------MKFGLGSLGLAVALI
Dbr1            ---------------------------------------------MKASVVSAILLACCT
Csu1            ---------------------------------------------MALEN----------
Tve1            ---------------------------------------------MAQDAG---------
Fra1            ---------------------------------------------MALTAH---------
Pca1            ---------------------------------------------MAVEND---------
Lbi1            ------------------------------------------------------------
Cci1            ---------------------------------------------MSE------------
Sla1            ---------------------------------------------MSVP-----------
Cpu1            ---------------------------------------------MTD------------
Pst1            ---------------------------------------------MST------------
Fme1            ---------------------------------------------MEN------------
Shi1            ---------------------------------------------METLNG---------
Abi1            ---------------------------------------------MSATSSP--------
Dsp1            ---------------------------------------------MGAGS----------
Pin1            ---------------------------------------------MEALSNSTITT----
Ade1            ---------------------------------------------MSDVL----------
Rso1            ---------------------------------------------MAPLP----------
Pgr1            ---------------------------------------------MSTTTT---------
Mla1            ------------------------------------------------------------
Rto1            ------------------------------------------------------------
Wse1            ---------------------------------------------MTNAAEGSS------
Wic1            ---------------------------------------------MSVLWQVSA------
Uho1            ---------------------------------------------MEAIQAAAEGTADAA
Pan1            ---------------------------------------------MEAVAAADTALNNAT
Sre1            ---------------------------------------------MEATANGSG------
Uma1            --MNLPVQAQTNGVNNTTIVWASSTILTIRTFAQVTVERLGARLYRQSRTPPAERMLDSA
Phu1            ---------------------------------------------MEAISPVDVAM----
Rde1            ------------------------------------------------------------
Tde1            ---------------------------------------------MSAIQDYAKALASLP
Cgl1            EDPLVVDGKRIPESHDGVMDDKNRPEPRKGTTGTEGGVSEKEKDRKLREKQTGEKVENTP
Tmi1            ADPTVVDGEKIPQTNDGIMFDKNRPEPKEGTTGTSGGVSEKDKARAAKEAQTGERVENRP
Ela1            SESITIDGKKIPESNDGVMDDPNRQLPKQGTTGTEGGVSEKDKARKVKEGVTGEKVENVP
Cor1            SDPTIIDGKKIPETNDGVMDDKTRQKPKEGTTGTEGGVSEKDKARKAQEGRTGGKVDAKP
Ncr1            EDPTIVGGKKIPDTNDGVMDDPNRQGPKEGTTGTSGGVSEKTKERILKENETGEKVENKP
Ptr5            ASPESVLVDKVLDGDKSVMQDPGRK-LATGKTGTEGGVSAKDKERLAHEDKTGSKMEQVP
Npa1            VDQKKISSELLTDKDIGVMDDPDRISPKKGTTGTEGGVTQRTKEHKALEQEKGEKLGKVP
Tme1            ADAPVDGLDGKP--HDGPGLHPGSKEKGSGEVGVSGGGASVDIKNPPPHTGEHEIVEIEE
Spo1            ---------------------------------------------MKNPIKWAIIAVLLS
Spo2            ---------------------------------------------MIN---------VES
Sja2            ------------------------------------------MSVLKN--------VFVL
Sbi2            ------------MRSSPRMDPNPRAP----------LLLAIIV----------LALGASV
Osa3            ------------------MDPNPR------------LLILLVL----------LAFSATV
Sbi1            -----------MRRSRLVFRPAAMHRR-AALAAAAVLLLALSVP---------VSVSAAD
Ppe1            ----------------MGFRSIPR-------TFAYALALIVLLIF--------TVSAQES
Car1            ----------------MSLRFNNRRIT----VLALHLLLLLCFLF--------QTFAQDS
Ptr4            ----------------MGFRSNPR-----FIILVVAAAVLLLLL---------SLSHTAA
Tca1            ----------------MWFCNSYLE-----EKQSLTSFQLIVA----------KNFQNGA
Sly1            ----------------MGLLSNPK--------FIWILLLLISIP---------LILAQEA
Psi3            -----------MQKMAARCESHVR-----FCYGVFAMVILVAVLR------ACPVAAQIS
Smo2            ------------------------------------------------------MNSTGA
Ppa3            ------------------------------------------------------MDQDDV
Bpr1            ----------------MTMVSSNRRFEKKTPFRMTILMMMIIIV---------ALFSTCS
Msp3            ------------------------------------------------------------
Mpu3            ------------------------------------------------------------
Ota1            -----------------MASAHRRATRIALPLALCALALALPVR---------AARLSAS
Csu3            ------------------------------------------------------------
Ccr1            ----------------------------------------------------------MD
Gsu2            -------------------MSVRRKVFEWFPHSSYLLVLLCVFCCLFICVDSLQNQQRFN
Gth1            ------------------------------------------------------------
Gth2            ------------------------------------------------------------
Esi1            ------------------------------------------------------MDKRVR
Aan1            ------------------------------------------------------------
Ptr2            ------------------------------------------------------------
Tps2            ------------------------------------------------------------
Pso1            -----------MPRLFLQLAALSLSLLVALALAQSPPEPLHGAQADGDAATPAPLANPNP
Gma1            ------------------------------------------------------------
Ptr3            ------------------------------------------------------------
Tca2            ------------------------------------------------------------
Ath4            ------------------------------------------------------------
Zma1            ------------------------------------------------------------
Sbi3            ------------------------------------------------------------
Psi2            ------------------------------------------------------------
Smo1            ------------------------------------------------------------
Msp1            ------------------------------------------------------------
Mpu5            ------------------------------------------------------------
Csu5            ------------------------------------------------------------
Cva2            ------------------------------------------------------------
Cre3            ------------------------------------------------------------
Bpr4            ------------------------------------------------------------
Ldo1            ------------------------------------------------------------
Cfa1            ------------------------------------------------------------
Tcr1            ------------------------------------------------------------
Olu2            ------------------------------------------------------------
Hgl1            MAAAARGSCRFSAPRLLLLLLVALLWAPAEVRAGPDEDLS----------HRNNDLPAPA
Dno1            MAAAGR-SDRASALGLLLLLLVPLLWAPVGVRAAPDEDLS----------HRNKEPPAAA
Cja1            ARPRPGGNSRASAPRLLLLLLVPLLWALAGVRAGPDEDLS----------HRNKEPPAPA
Sbo1            MAAAARGNGRASAPRLLLLVLVPLLWAPAGVRAGPDEXXXXCAGYRAPGLRERRPLPVPA
Eca1            MA-AARGSGRASAPRLLTALLFR-CCGPGGGPGRPEEDLS----------HRNMKRPAPA
Ola1            MHRPSVG---GGHGRDTGTVLVTALAVVLLCAVG-----------------------VSA
Oni1            MPR-AVGRRDGGANRNVMCVLFPLTAVFLFLSVG-----------------------VTA
Dre1            MPLRAGER--HGGGR---FICFLVLLSVVLFSAG-----------------------VTA
Cli1            ------------------------------------------------------------
Tgu1            -LSLLVDVLEQAFSAILVRDVNIGVEVLG-------LAFD-------------HRYL-TL
Mga1            -----------------------------------------------------MIYP-LV
Csi1            -IGGERKLIFTSVNGTNMLDLASAVACQS-------LVLE-------------SLPSGVI
Mpu1            VVVILVSFLKCKFCGLCYFLLDTAALAHPSIGTVRLIVSDQLNQFRFTGMKLAIVQPCSL
Hgl2            RIFIFKQLVTCGFTFPREAKPALHFRRKWRARVCAGSLRP----------QVGDRSGDKP
Cgi1            --MNGKGTILVTIVFIVSSCLVLECLSD--------------------------------
Cte2            ------------------------------------------------------------
Spu1            MGRRVRTVRRCAAYLHLLSCLMFGLCSLGLAYAHDESQSKEQRP----------------
Bfl1            ------------------------------------------------------------
Tad1            ------------------------------------------------------------
Nve1            ------------------------------------------------------------
Hma1            MLYLKCFWINIIIVNLVYFLHNVQSSELLQKYDQSKVDGR--------------------
Dpo1            ---------------------MPSTRTVHKCEVEPN------------------------
Tca5            --MKGKLISSINRIWVAPLLYLIYLRTIY-AELEPKEE----------------------
Afl1            ------------------------------------------------------------
Ame2            -MSFNRFLIINEYFLYICAINYFFLS-IVLGESEP-------------------------
Mro1            -MGLNFFTVKSENIFRLCIVSYFVLP-IVPIESEP-------------------------
Nvi1            -------MTGYRDICLPLICFYFMFN-LTYGEKMPSDV----------------------
Aae1            ----------------MYLIPYN-------------------------------------
Phu2            --MSSLPVAFLKYIAQLLLCVYFVYCGVVAAEKEPS------------------------
Dpu1            ---MAFSLARTQCRFLLLSIIFALLVYQVYADKEPHEDSKEDNS----------------
Bma1            FLGFTAGTIDSRQRDTGNIGNHSLQSNSAKEIYQRT------------------------
Cbr1            ---KDVDTVDVKMDDAAVVETIGEEAKS--------------------------------
Cca1            TKHNVFLKRSARLQMLLALMAVLTFSTICQAEVARREVDENVATLS--------------
Dme1            TRHNVYLKRSAKWHMALALMVVLTFGTICAAEAQP-DSADNAVIES--------------
Ssp1            ---------------------MDLDVGGGN------------------------------
Mbr1            ---------------------MN-------------------------------------
Cow1            MLAVLLGFVAIAADAQEAEQAVNELANAPNDQVDANN-----------------------
Sja1            ---------MFLYD----YRVEWG-----MLPRANDE-----------------------
Sma1            VLTIECILLITLWNGINCFEIPPTG--TLKLPVAEDDQ----------------------
Cin1            ILLMLILNGVLLFVVPASCEVQAGDPMMDIKPIRADQPNIVRD-----------------
Isc1            ----------MANS---GRQVTAS------------------------------------
Moc2            ----------MESSRMLGLLVICSCLLPLLNCEDSLPDSVV-------------------
Moc1            -------MRPLKDDLCFWLAFLVCLVHVPDR-----------------------------
Tsp1            HCFQNLCMAVSEYSMMLFYILLSCCSTLGWGLFITTVPWSS-------------------
Moc3            ----------------MNLTHMNSTPASGG------------------------------
Ama1            ------------------------------------------------------------
Lsp2            ------------------------------------------------------------
Rsp1            ------------------------------------------------------------
Fsp1            ------------------------------------------------------------
Gsp1            ------------------------------------------------------------
Ssp8            ------------------------------------------------------------
Cth2            ------------------------------------------------------------
Lsp1            ------------------------------------------------------------
Apl1            ------------------------------------------------------------
Cep1            ------------------------------------------------------------
Osp1            ------------------------------------------------------------
Pbi1            ------------------------------------------------------------
Ssp3            ------------------------------------------------------------
Csp2            ------------------------------------------------------------
Cch1            ------------------------------------------------------------
Msp4            ------------------------------------------------------------
Rbr1            ------------------------------------------------------------
Cra1            ------------------------------------------------------------
Asp1            ------------------------------------------------------------
Acy1            ------------------------------------------------------------
Nsp1            ------------------------------------------------------------
Cst1            ------------------------------------------------------------
Nsp2            ------------------------------------------------------------
Gsp2            ------------------------------------------------------------
Csp4            ------------------------------------------------------------
Lsp3            ------------------------------------------------------------
Ssp6            ------------------------------------------------------------
Ssp5            ------------------------------------------------------------
Sel1            ------------------------------------------------------------
Tel1            ------------------------------------------------------------
Ssp4            ------------------------------------------------------------
Cth1            ------------------------------------------------------------
Csp1            ------------------------------------------------------------
Ssp7            ------------------------------------------------------------
Cgr1            ------------------------------------------------------------
Csp3            ------------------------------------------------------------
Ssp9            ------------------------------------------------------------
Ssp2            ------------------------------------------------------------
Ocy1            ------------------------------------------------------------
Bpr2            EKRRRSLLADEEQPITESTAEAISEDVQDAADAVDEATETVADAADSIEEANEAIAEVAE
Bpr3            -----SVLAAEEEILER-------------------------------------------
Vca1            ---ISE---------GSQHKLP-QLDNLLR-GGSLAAAAALSLAASFALGLPAEAAAPAA
Cre2            NERISEPMEVEVLPARSHTKAARPLDEVFSNGGLLASATAMALAASLAFGLPADAAAPAA
Csu2            ------------------------------------------------------------
Cva1            ----------------PPLACSPAPSSAPSTAAVACAAAALGLGGLLAAAGPAAASELLS
Bpr5            RRESFRGFTTTAFATKEGKFLSSSERDDAAATSHRERDDVLGVFNKKNVGKPPFNVALMV
Msp2            ------------------------------------------------------------
Vvi1            DFGFSDKSPAKINYKRENHTTRSIPVLDTSMGG-LLKFMLVFGFLTLQDSQQAVAGS---
Rco1            DICFLDKLSTKVKSIKEDEVAAST----TSYGG-LLKFMLLVGYLTFQGSQQAFAGT---
Tca3            DCCVSDHAPVNYNLRRGNYIATNLAISNTLFNN-LLKFMVLFGLFTFQGSQPAAAVS---
Csa3            NCRAPEKPLAKYSSAEGIHENTDNQKSSSIFSSSFLKFMLLSGFFILQDSQHALAGS---
Sly3            YCDEECSITNKTALSKRKNQSTSVLQVLDMPENNYLKSIVLSGLFTLLFTQQASAAS---
Mtr1            -EDDSVAENSDSQCQLATQNVSSDD-----ASMTVLKFMLFSAFFALQDAFPAVAAS---
Car3            NSDYSVAENSDCECHLATPIVSSDADN--NRSIELVKFMLFFAFLTLQDSYPAAAAS---
Gma2            NSSQSLAHISNCKFPLARPLVSSSHPASTNSSTKLLNSMLLFAFLTLQPSYPALAASS--
Ppa1            -------------------------------------MAVLTGLVALQVCMPAFAQSLGL
Ath2            ACYLEKAESEEHDRNLDVLVESSIAHSRREIQR-VLMFLAVSGSVALLGTDPAFAASS--
Bdi1            PPLLRAPVVSDEKGAEAEPPARDRGGTAPFDASCGFAFAAAAGVLILQGSQQALAGT---
Toc1            SAAKWFHHAEEEIEVAIPEVIVDDELDLRRPSRSQSISHGNHHLWRITKVAVPLAALAVF
Tps1            ------------------------------------------------------------
Ptr6            ------------------------------------------------------------
Ehu1            ------------------------------------------------------------
Gsu3            ---------------------------------------------MMQTG----------
Osa1            NVNVGAGSYEG-GEAG-SHGEHLDSSATRDSNKPTKPPSGSRYPQYIAAVLLLSALASAF
Zma2            NVNVGAGSYGG-DEAN-GHGEHLDTSATGDPNKLAKQLSGSRYLQPVGVMLFLCALATSF
Bdi2            NVNIGAGSYQG-DEAG-SHGEQLDNSGTKSSNEPTIPFSG-YYLQAISAVLLLCALASAF
Ata1            NIDLGAGSYGG-DEAG-GRREQLDSSGTKSSNEPAKPVSGSRYMQAIAAVLLLCALASAF
Ppa2            ------------------------------------------------------------
Ptr1            NVGIGSGGYEGKEELD-NQKSFVNGPPGDNLPEIVKPPSKIPYPLSIAIVLLGCTLVFSL
Tca4            NVGIGSGGYEGREEKE-DHKSFVKAPSSDGSSEAVQPPSQIPYPLSIAIVLLGCALVFSL
Csa2            NVSIGSDGYKHEEEKE-GHH-VISGSASDISSSKTXSPSGLPYPLSIALVLIGCGLVFSL
Fve2            NVSIGSGGYEGGEENK-NRKIISSDANNDNSSEVEKPPIQIPYPLSVALVLLGCGLLFSL
Car2            NVSVGPEDYGSNHEKD-SQNVSERNSVNDSSSKIVKP-TRIPYPISIAFVLFGCALVFSL
Ath1            DAGVGSGSYSGGEEDG-SQSSSLDQSP-ATSSESLKPRGPFPYSLSIALVLLSCGLVFSL
Sly2            NVGVGSGSFEESQGNE-SHNVSVNQPSTDGSSKIEALPSKIPYPLAIALVLCGCSLVFSV
Psi1            GADFGTNIYEENEDKDPQKKFSIDGSQSENVSEPVKQKGSLHFTRSIAVVLIIGTVVATV
Olu1            ---------------------------------------TILGSCVLMGLILYISLDLGS
Msp5            ------------------------------------------------------------
Cre1            ------------------------------------------------------------
Cva3            ------------------------------------------------------------
Csu4            ----------------------------------------------------------MA
Gsu1            SHHNRGVERETLIKPCYPKKGRLGFVSLSLRLLCLIRLSWASYRRSLSLLLPYRYSSSGL
                                                                            

Tth3            ILSFITFAFAE--------------------------------------QKEDQTKQSIS
Tth2            FLTILKVSLSQENTKS-----QFISQISQKSESSSYYNQLSGNIKDESMQIT-QLDQDLE
Tth4            FLASLPQTLTQEIQQSPSKEEKYVQIIENSTSDKQEHKNFQVEKKESGLQLDEQKPKDKD
Tth1            LLSSINTKEPNN-------------------------------------EKGNSSEKSLL
Pte1            IARTLCFDGSDS------------------------------------------------
Pte2            YIG-YCKESGEK------------------------------------------------
Pte3            ------------------------------------------------------------
Cho1            ------------------------------------------------------------
Ago1            VVSAAATREQE-------------------------------------------VDDLHS
Ecy1            CIARAASVASSSS-----------------------------------------ADNIPP
Kla1            CAVTAIEPVDEN------------------------------------------NQDYGS
Lth1            TLATAAVAVQEK-------------------------------------------EGTDS
Vpo1            PFVTAVTTTSRG-----------------------------------------SGSDVED
Tde2            -MATTVQSPEQ----------------------------------------------VEN
Zro1            -MSTEIS--AAD------------------------------------------GGNLPQ
Kaf1            AASVDITNQAAG------------------------------------------SDELPK
Cgl2            YVSATTTTTTNT------------------------------------------TNDIP-
Sce1            LFTAAAAAATDA------------------------------------------ETSMES
Tph1            SIVSATATDG----------------------------------------------STED
Kna1            GITTVAAVSSTISTGTVATARSIPPPV-----E-------------------QANVGTSD
Nda1            VLGLAATTSTNTKKVNASPSSLVKTS------------------------HVSDDTPVEN
Nca1            GITFAASTSQANAKTSPDTSALTGT-------------------------AANTQEVAEN
Tbl1            PLVASQLVDSAMTGTTEATRP-----------------------------TVSTNNNNDG
Cal1            SCLAIIEN-IDGSIEDTDSLL-------------TK--TVDKSSHKLGVQPLEDEDNHPT
Cma1            TCIAAVEN-LDGSVDDVAAAP-------------PPSVIIDKSSQKLGVQALEDEDNHPA
Ctr1            ACVAVVEN-IDGSVDDVAAP------------------AVDKSSHKLGIQKLADEDNAPA
Sst1            -----------------------------------------KNNNRLGVQSVIDEDNDPT
Lel1            SAFALQDT-SGDNLAVGAAVL-----------DNEPSH---KSNGKLGVKLIEDEDNHPT
Cpa1            FATALAAV-ANEDYALGAAVVS----------NNDPSTGHDKSNNKLSVAPLEDEDNHPT
Spa1            SLAVIDTP-VEEAAALAAPAA--------------APAAAPRSGNKMVTSGSDSSDDDVV
Mgu1            VLAGLIHNEQDSSIEEIGAAD--------------ASVESPKKSHHLNIHHVETDDNVPS
Dha1            TTVSLDNGGSQGSAAGLEKSS--------GLEISNLDMKSGKGAANIGVKEIEENDNNPT
Cte1            TVVALVGDATPGASNQLEDTENPA-----DIKFTNVDLDSGKAASNLGVRPLEDSDNDPT
Clu1            VSAAVEPQ-----VGSVAKAS--------------LSQEG----SLLATDKLS-RDSETL
Mfa1            CNTMVECRSTENKVDVVQRTVG-------------NGIEGKPVIDNYGSRVVAGDNKKTA
Wci1            PVLSQNVDALEGLETLNKAPHS-----------IQIGGLLNKRDVRAELDGVTDSDSIPI
Opa1            VNAVYPPVSGDKSISDADLVT------------------IQATEAKDDKKLDQHLENLKA
Kpa1            PIASALYRVDDYETYVPTTVG---------------------PHPTGAIEPAEDQVDIKV
Dbr1            LSSAAIIPGERRYRSRKEGNVR---------------HIKQSSNTGLRMYGSESTENELS
Csu1            ---------------------------------------------------------DPT
Tve1            --------------------------------------------------------VMSS
Fra1            --------------------------------------------------------DAAD
Pca1            ---------------------------------------------------------VPA
Lbi1            ------------------------------------------------------FHW---
Cci1            ------------------------------------------------------FFYGAQ
Sla1            ------------------------------------------------------LSNDSA
Cpu1            -----------------------------------------------------TLPSGAA
Pst1            --------------------------------------------------------AAPT
Fme1            --------------------------------------------------------GIQD
Shi1            --------------------------------------------------------RPSD
Abi1            --------------------------------------------------------SLPV
Dsp1            ------------------------------------------------------------
Pin1            --------------------------------------------------PPSTTPSIGD
Ade1            ---------------------------------------------------------LED
Rso1            ---------------------------------------------------------IEV
Pgr1            -------------------------------------------------------VLPPQ
Mla1            ------------------------------------------------------------
Rto1            ---------------------------------------------------------MID
Wse1            --------DMSVLW----------------------------------------------
Wic1            --------ILLTIHPNNNQS----------------------------------------
Uho1            SDAAGQLSDLSLLMGGTEAG------------------------------SGMLLGSLSS
Pan1            S------LGLGMVMGGSES--------------------------------GVIPGTLSS
Sre1            -------SALDLLMSTTGE---------------------------------SSAGLSSS
Uma1            YTNCTSFTGHGSERGSKKRQEDGSD-----------LSDRGGGQYGWHLGSERTASSLAG
Phu1            -------SNTTLLSGLTGS---------------------------------VPPTTLTS
Rde1            ------------------------------------------------------------
Tde1            TDPEDLLP---------------------------------------------SLDSLID
Cgl1            PTPKEAPPLPDSDQERIQAAD------------DKTN-----------------PAGLPD
Tmi1            ETPKEAPPLPHSEQEKILGSE----------GKDKSKAKDGQSPDEIAG--FDKPTDLPG
Ela1            PTPNEVPLMPNESKGKTSDEK--------ESTN---KDDTYRTADDVVG--LEKPEDLPG
Cor1            VAPKEQPPLPHSEQEKILSDKDTKK----DSSNDKEHDHDRHTPEHVAG--LEKPAGLPE
Ncr1            QAPKEAPPLPHAEQKKVDKET--------------QDKHGDKAADDITG---FEPANLPD
Ptr5            ESPKEAPPHPADQKHLKG---------------DAEATSTATRAPGAGG--LEKPTDLPD
Npa1            VSPDEERPLSNDEQERMGVDT--------ADEEDADLLSASEKAKGAAG--LAKPTDLPD
Tme1            PAEGDDSAIKNPKSKSKDAKD----------------------------DPSTPKPPVPK
Spo1            TVVAKKIVGEGMAD----------------------------------------VSAIKH
Spo2            PLNLETTLGSLQFS----------------------------------------HGSVQN
Sja2            GMLMASALGCYAAD----------------------------------------PAELVA
Sbi2            AAGAKDDASG---VSLG----RRAGGFLHGLKKK--------------DALVEGDHGVAL
Osa3            AVAEDGESTGGSKVSLG----RRAGGFLHGLKK---------------EAVVEGDHGVAL
Sbi1            VQAADGAAGNGTGVGLD----RRTKMFLH---------------------HTAGARAAAA
Ppe1            GVEAERGDSSGS-KDLG----RRSKINLGFLEVNALGRKNEVD---------AVALGLNV
Car1            LAHNERQESGGS-VDLG----RRAKVALNDIEN-------------------GSVLSLSL
Ptr4            AQENEGDESRSF-QDLG----RRGMVVRNGDDAK------------------SAGNGLKL
Tca1            LDEN---------ADLD----SMG-------------------------------LNFGF
Sly1            GDETQIVESGGRFKDLG----RRSKIIVEKIKTG-AVRGDDPD---------SIDFGLDV
Psi3            EMERGDDPSHRSSNDLVKLPWRKAKLAIDPLQND--------------SVMEQSDVKAAS
Smo2            LIQAPGIFSG--------------------------------------------------
Ppa3            FPKRVKQEAGR------------------------------------------HEIANAV
Bpr1            AVSAQEQQEGGLSRKFSIHNTDKDSKEDFK-------------------------DSDGD
Msp3            ------------------------------------------------------------
Mpu3            ------------------------------------------------------------
Ota1            DRSSKDVALGG---------------------------------------------EYAD
Csu3            ------------------------------------------------------------
Ccr1            LLPG-------------WVRNALP----------------------------ADE-----
Gsu2            VISGKQSVVDNLAHHSSWFPNTPTRTSVTG--------------------DLAEETTKGI
Gth1            ---------------------------------------------------MRAFHGYST
Gth2            --------------------------------------MPDICFQLSKNATSASKDSKSS
Esi1            VAAVLAGLVGVTMAQSG----------------------VGSSSGDMNENAVSAGEGEPP
Aan1            ------------------------------------------------------------
Ptr2            ------------------------------------------------------------
Tps2            ------------------------------------------------------------
Pso1            NAAVAAGAFERADADHNGLVDAREFAAFTDSLKQALGPFLGALPSDAGAAAAAWGARPKL
Gma1            ------------------------------------------------------------
Ptr3            ------------------------------------------------------------
Tca2            ------------------------------------------------------------
Ath4            ------------------------------------------------------------
Zma1            ------------------------------------------------------------
Sbi3            ------------------------------------------------------------
Psi2            ------------------------------------------------------------
Smo1            ------------------------------------------------------------
Msp1            ------------------------------------------------------------
Mpu5            ------------------------------------------------------------
Csu5            ------------------------------------------------------------
Cva2            ------------------------------------------------------------
Cre3            ------------------------------------------------------------
Bpr4            ------------------------------------------------------------
Ldo1            -------------------------------------------------------MEIHK
Cfa1            -------------------------------------------------------MEFTK
Tcr1            -------------------------------------------------------MAIHA
Olu2            -------------------------------------------------------MTTT-
Hgl1            QQLQAQ--------------------------------------------PAAVQGPEPA
Dno1            QQLQPQ--------------------------------------------PAAVQGPEPA
Cja1            QQLQQQ--------------------------------------------PVAVQGPEPA
Sbo1            GGGEPD--------------------------------------------PCARVGGRSA
Eca1            QQLQRS--------------------------------------------PQPGXGPEPA
Ola1            IQEES----------------------------------------------KTFQEHNQQ
Oni1            IQEEQ----------------------------------------------KSVPEQPPQ
Dre1            TQEEK----------------------------------------------KVINEEQPA
Cli1            -----------------------------------------------------Q------
Tgu1            CRSKHLG------------------------------------------VIVAQFYFEAL
Mga1            HRGDHP-----------------------------------------------QYRVFAG
Csi1            FRGQCL---------------------------------------------LKMWCLRTS
Mpu1            SHGEVSFRA-QGRTVSGKALAVGPG------------------------SLIPEPRIKPL
Hgl2            VESQSMSTQAGG--------------------------------------TWAWVGVRAG
Cgi1            ---------------------------------------------------ATEDVSESS
Cte2            ------------------------------------------------------------
Spu1            ----------------------------------------------VQGDQAAAMVAGEL
Bfl1            ------------------------------------------------------------
Tad1            ------------------------------------------------------------
Nve1            ------------------------------------------------------------
Hma1            -----------------------------------------------------VDMSNNV
Dpo1            ----------------------------------------------------NPQDE---
Tca5            ----------------------------------------------------SPEVNGL-
Afl1            ------------------------------------------------------------
Ame2            -----------------------------------------------------IYDGRF-
Mro1            -----------------------------------------------------QYNDKF-
Nvi1            -----------------------------------------------------VLERLQ-
Aae1            ------------------------------------------------------------
Phu2            ----------------------------------------------------ELEPDMI-
Dpu1            -----------------------------------------------------IENGKNS
Bma1            ----------------------------------------------------SIVTNA--
Cbr1            ------------------------------------------------------------
Cca1            ------------------------------------------------APSAFPDDKQYA
Dme1            ------------------------------------------------GIQSNLDVQGHL
Ssp1            ------------------------------------------------------------
Mbr1            ------------------------------------------------------------
Cow1            ------------------------------------------------------------
Sja1            ------------------------------------------------------------
Sma1            ------------------------------------------------------------
Cin1            ---------------------------------------------------MVGDGRWER
Isc1            ------------------------------------------------------------
Moc2            ------------------------------------------------------------
Moc1            ------------------------------------------------------------
Tsp1            ------------------------------------------------------------
Moc3            ------------------------------------------------------------
Ama1            ------------------------------------------------------------
Lsp2            ------------------------------------------------------------
Rsp1            ------------------------------------------------------------
Fsp1            ------------------------------------------------------------
Gsp1            ------------------------------------------------------------
Ssp8            ------------------------------------------------------------
Cth2            ------------------------------------------------------------
Lsp1            ------------------------------------------------------------
Apl1            ------------------------------------------------------------
Cep1            ------------------------------------------------------------
Osp1            ------------------------------------------------------------
Pbi1            ------------------------------------------------------------
Ssp3            ------------------------------------------------------------
Csp2            ------------------------------------------------------------
Cch1            ------------------------------------------------------------
Msp4            ------------------------------------------------------------
Rbr1            ------------------------------------------------------------
Cra1            ------------------------------------------------------------
Asp1            ------------------------------------------------------------
Acy1            ------------------------------------------------------------
Nsp1            ------------------------------------------------------------
Cst1            ------------------------------------------------------------
Nsp2            ------------------------------------------------------------
Gsp2            ------------------------------------------------------------
Csp4            ------------------------------------------------------------
Lsp3            ------------------------------------------------------------
Ssp6            ------------------------------------------------------------
Ssp5            ------------------------------------------------------------
Sel1            ------------------------------------------------------------
Tel1            ------------------------------------------------------------
Ssp4            ------------------------------------------------------------
Cth1            ------------------------------------------------------------
Csp1            ------------------------------------------------------------
Ssp7            ------------------------------------------------------------
Cgr1            ------------------------------------------------------------
Csp3            ------------------------------------------------------------
Ssp9            ------------------------------------------------------------
Ssp2            ------------------------------------------------------------
Ocy1            ------------------------------------------------------------
Bpr2            QTEEAVEAVEEASEAVAESTEAIEDAADAVDDATEAVEDAAEQIQDTAETVEEVAADVED
Bpr3            ------------------------------------------------------------
Vca1            DTAA-LSIPGIVGD----------------------------------------------
Cre2            DTAA-LSIPGIVGD----------------------------------------------
Csu2            ------------------------------------------------------------
Cva1            GLQAGAFIPGLVGD----------------------------------------------
Bpr5            MVAATAFGAFVVGGQDVAWAEMGDVAAA--------------------------------
Msp2            ------------------------------------------------------------
Vvi1            DFASGLQLNSYLGDLG--------------------------------------------
Rco1            DIAVGSQSIPYLGDLG--------------------------------------------
Tca3            DIASGLQLIPYIGDLG--------------------------------------------
Csa3            DVATGLQSVPLLGDLG--------------------------------------------
Sly3            EVATGLQSFPFFGDLG--------------------------------------------
Mtr1            DFATGLNSIPIFGDVG--------------------------------------------
Car3            DFASGLNSIPIFGDVG--------------------------------------------
Gma2            DFST------IFGDIG--------------------------------------------
Ppa1            EVARSSDSTGLMTDVS--------------------------------------------
Ath2            IPNVTQSLVTSFGDLG--------------------------------------------
Bdi1            QFMGLQPPADVLGDLG--------------------------------------------
Toc1            TVPSASNAVVALADIGA-------------------------------------------
Tps1            ------------------------------------------------------------
Ptr6            ------------------------------------------------------------
Ehu1            MLPGVAHASILDS-----------------------------------------------
Gsu3            -FLSGLKDSGLFHLYS--------------------------------------------
Osa1            IVFFKGQPSAVLAMLA--------------------------------------------
Zma2            FVFFKGQSSAVVAMLA--------------------------------------------
Bdi2            IVFFKGQPSAVVAMLA--------------------------------------------
Ata1            IVFFKGQPSAVVAALA--------------------------------------------
Ppa2            LTLSKGGPAALMAAIA--------------------------------------------
Ptr1            IAFLRGGPSSILAAIA--------------------------------------------
Tca4            IAFAKGGPSSLLAPFA--------------------------------------------
Csa2            IAFVKGGPSSILAAVA--------------------------------------------
Fve2            IAFVRGGPSTILAAIA--------------------------------------------
Car2            IAFVKGGPSSVLEAIA--------------------------------------------
Ath1            ITFVKGGPSSVLAAVA--------------------------------------------
Sly2            IAFTKGGPSSLIAAFS--------------------------------------------
Psi1            LTLISGGPSSLMAAIS--------------------------------------------
Olu1            TTFVNNAWQKVVNATA--------------------------------------------
Msp5            -------------ALA--------------------------------------------
Cre1            -----------LG-----------------------------------------------
Cva3            ----------MLA-----------------------------------------------
Csu4            CVVQDWAANSALG-----------------------------------------------
Gsu1            ALLLSTTLRRGVFATS--------------------------------------------
                                                                            

Tth3            EDISSSL-----------------------------------------------------
Tth2            -KKNDDL-----------------------------------------------------
Tth4            DEVDDDL-----------------------------------------------------
Tth1            NSFNDD------------------------------------------------------
Pte1            ------------------------------------------------------------
Pte2            ------------------------------------------------------------
Pte3            ------------------------------------------------------------
Cho1            ------------------------------------------------------------
Ago1            S-----------------------------------------------------------
Ecy1            S-----------------------------------------------------------
Kla1            S-----------------------------------------------------------
Lth1            AP----------------------------------------------------------
Vpo1            G-----------------------------------------------------------
Tde2            ------------------------------------------------------------
Zro1            S-----------------------------------------------------------
Kaf1            S-----------------------------------------------------------
Cgl2            ------------------------------------------------------------
Sce1            GS----------------------------------------------------------
Tph1            A-----------------------------------------------------------
Kna1            AGDIS-------------------------------------------------------
Nda1            TS----------------------------------------------------------
Nca1            I-----------------------------------------------------------
Tbl1            SP----------------------------------------------------------
Cal1            PKHAKQP----LDPYK----------------------------------NGGKLGHESS
Cma1            AKHAKKP----LDPYK----------------------------------NGGAVEQEQ-
Ctr1            AKDAKQP----LDPYN----------------------------------NGGKVAEPS-
Sst1            TANAKGS----MEPYG-------------------------------ASSADSSSDDED-
Lel1            PNNLKQP----LNPHSSSNNYG------------------------SAAAAAAAIPDQS-
Cpa1            PDHLKQP----LNPYQ---------------------------------SSDSAVVGTN-
Spa1            ESVRYHD----SKNSE----------------------------------DENAVESNS-
Mgu1            QLQMNQ-----LNQNQ-------------------------------------DVDEKP-
Dha1            PIDAKRP----LDP-PVGDE------------------------------QEGTGEENP-
Cte1            PGHAKLP----LSSQPLAFE------------------------------LEEEAADEPR
Clu1            TKQVDVE----VEEAP------------------------------------GTVAQS--
Mfa1            SDEMKIL----SSGSS------------------------------------GQEEEKRE
Wci1            EDQVQNSKLSTTDSSSISTTNN-------------------------IKSSKSQIDTTNS
Opa1            GAAKGS------EALN------------------------------------AEAESPR-
Kpa1            EPTVYSQLLDEFENVLG--------------------------------ESDGMVNHD--
Dbr1            GSISDVLIHSEENNRNQ-----------------------------------NTVSKLRK
Csu1            ID-D--------------------------------------------------------
Tve1            VD-E--------------------------------------------------------
Fra1            RD-Q--------------------------------------------------------
Pca1            VGGGE-------------------------------------------------------
Lbi1            ------------------------------------------------------------
Cci1            VD----------------------------------------------------------
Sla1            SE----------------------------------------------------------
Cpu1            H-----------------------------------------------------------
Pst1            GPDD--------------------------------------------------------
Fme1            G--A--------------------------------------------------------
Shi1            LESP--------------------------------------------------------
Abi1            AADS--------------------------------------------------------
Dsp1            -E----------------------------------------------------------
Pin1            SE----------------------------------------------------------
Ade1            -E----------------------------------------------------------
Rso1            SE----------------------------------------------------------
Pgr1            PVLF--------------------------------------------------------
Mla1            ------------------------------------------------------------
Rto1            LSFP--------------------------------------------------------
Wse1            ------------------------------------------------------------
Wic1            ------------------------------------------------------------
Uho1            YTAALGL-DEALK-----------------------------------------------
Pan1            YTTALGL-SDALQ-----------------------------------------------
Sre1            AWGALG---EAWK-----------------------------------------------
Uma1            YSTALGALDQAWK-----------------------------------------------
Phu1            YT------ATAFS-----------------------------------------------
Rde1            ------------------------------------------------------------
Tde1            GTAK--------------------------------------------------------
Cgl1            KTHD---KSLPLPDSV--------------------------------------------
Tmi1            KTHD---AAPPVPES---------------------------------------------
Ela1            KLRD---APNPVPDS---------------------------------------------
Cor1            KLDD---KPNPIPSS---------------------------------------------
Ncr1            KTHD---KSPPLPDSA--------------------------------------------
Ptr5            SPHD---IPHPVPDS---------------------------------------------
Npa1            TPHGDSGSSKPVIPS---------------------------------------------
Tme1            TGHQEYTGSQGD-------TIKYGG-----------------------------------
Spo1            PEEV--------------------------------------------------------
Spo2            ------------------------------------------------------------
Sja2            LG----------------------------------------------------------
Sbi2            DEVG--------------------------------------------------------
Osa3            DEVG--------------------------------------------------------
Sbi1            QDTG--------------------------------------------------------
Ppe1            DS-G--------------------------------------------------------
Car1            DSSG--------------------------------------------------------
Ptr4            ES-G--------------------------------------------------------
Tca1            DSAG--------------------------------------------------------
Sly1            DS-N--------------------------------------------------------
Psi3            VSDG--------------------------------------------------------
Smo2            ------------------------------------------------------------
Ppa3            GS----------------------------------------------------------
Bpr1            GV----------------------------------------------------------
Msp3            ------------------------------------------------------------
Mpu3            ------------------------------------------------------------
Ota1            GD----------------------------------------------------------
Csu3            ------------------------------------------------------------
Ccr1            ------------------------------------------------------------
Gsu2            SKLFPFLERMDR------------------------------------------------
Gth1            LQ----------------------------------------------------------
Gth2            IGGHII------------------------------------------------------
Esi1            QVG---------------------------------------------------------
Aan1            ------------------------------------------------------------
Ptr2            FGG---------------------------------------------------------
Tps2            ------------------------------------------------------------
Pso1            RAGGNP------------------------------------------------------
Gma1            ------------------------------------------------------------
Ptr3            ------------------------------------------------------------
Tca2            ------------------------------------------------------------
Ath4            ------------------------------------------------------------
Zma1            ------------------------------------------------------------
Sbi3            ------------------------------------------------------------
Psi2            ------------------------------------------------------------
Smo1            ------------------------------------------------------------
Msp1            ------------------------------------------------------------
Mpu5            ------------------------------------------------------------
Csu5            ------------------------------------------------------------
Cva2            ------------------------------------------------------------
Cre3            ------------------------------------------------------------
Bpr4            ------------------------------------------------------------
Ldo1            ST----------------------------------------------------------
Cfa1            SS----------------------------------------------------------
Tcr1            TR----------------------------------------------------------
Olu2            ------------------------------------------------------------
Hgl1            RAE-------------------------------------------KGFTPAVPVHANKE
Dno1            RGE-------------------------------------------KGFTPAAPVQTNKE
Cja1            RVE-------------------------------------------KAFTPAAPVHTNKE
Sbo1            AVFSGSSLKERRGMSLQQYRVLQRCGMPKLHL-------------RKAFTPAAPVHTNKE
Eca1            RAE-------------------------------------------KGFTPAAPVHTNKE
Ola1            E---------------------------------------------KASTARPAEPAVVE
Oni1            E---------------------------------------------KASSAQPPGPVVSE
Dre1            EVQ-------------------------------------------KGTTDHAPGPAIRV
Cli1            ----------------------------------------------KGSSPVAPVHIVNE
Tgu1            TNIYIRKLFTVK----------------------------------KGSSLVAPVHIVSE
Mga1            ----------------------------------------------KGPSPVAPVHLVNE
Csi1            TGLR------------------------------------------KGFTPAAPVHTNKE
Mpu1            QVILKLIQLYVSFLFQ------------------------------KGFTPAAPDHGNKE
Hgl2            AGDLVLDP--------------------------------------KGFTPAVPVHANKE
Cgi1            KEH-------------------------------------------DTKNKESSDEDSII
Cte2            ------------------------------------------------------------
Spu1            KDN-------------------------------------------DIIVNEDKGEGGLD
Bfl1            ------------------------------------------------MINAE-GDS-IG
Tad1            -------------------------------------------------------E----
Nve1            ------------------------------------------------------------
Hma1            F---------------------------------------------LENGANAIIPTHVS
Dpo1            ---------------------------------------------PTVAPSDHKESKN--
Tca5            ---------------------------------------------PSAASSDDGPGK---
Afl1            ----------------------------------------------MIMTSVKPENAIP-
Ame2            ---------------------------------------------QMIMTSMKPENAIP-
Mro1            ----------------------------------------------EIMTSMIPKDEML-
Nvi1            ---------------------------------------------QSSSSSDRVDSVTP-
Aae1            ---------------------------------------------ADIGSSDMPADKSG-
Phu2            ---------------------------------------------MEESKNIVPIDGN--
Dpu1            K---------------------------------------------EIKGTEAPMN----
Bma1            -----------------------------------------------NKNPAAIFGENK-
Cbr1            --------------------------------------------------------EKK-
Cca1            K---------------------------------------------DAINVNAGNELNEN
Dme1            N---------------------------------------------RPTDLSSLAEK-PK
Ssp1            -----------------------------------------------GGFVPAGEAQAAA
Mbr1            ------------------------------------------------------DALIRP
Cow1            ---------------------------------------------ANAYDPNAYDPNAPS
Sja1            ---------------------------------------------------SKPSNKINS
Sma1            ---------------------------------------------------SKPTKELNS
Cin1            DVH---------------------------------------GDVKDTKLHDSPVNAVKS
Isc1            ----------------------------------------------------PPNEAQQA
Moc2            ---------------------------------------------AFESKMKPTLQAGTT
Moc1            --------------------------------------------IFAKDDFEDDIEENTM
Tsp1            ---------------------------------------------THAVGEAQLLNSTTA
Moc3            ----------------------------------------------TESDFLDADSSQWS
Ama1            ------------------------------------------------------------
Lsp2            ------------------------------------------------------------
Rsp1            ------------------------------------------------------------
Fsp1            ------------------------------------------------------------
Gsp1            ------------------------------------------------------------
Ssp8            ------------------------------------------------------------
Cth2            ------------------------------------------------------------
Lsp1            ------------------------------------------------------------
Apl1            ------------------------------------------------------------
Cep1            ------------------------------------------------------------
Osp1            ------------------------------------------------------------
Pbi1            ------------------------------------------------------------
Ssp3            --------------------------------------------------MDQHTGDRLV
Csp2            ------------------------------------------------------------
Cch1            ------------------------------------------------------------
Msp4            ------------------------------------------------------------
Rbr1            ------------------------------------------------------------
Cra1            ------------------------------------------------------------
Asp1            ------------------------------------------------------------
Acy1            ------------------------------------------------------------
Nsp1            ------------------------------------------------------------
Cst1            ------------------------------------------------------------
Nsp2            ------------------------------------------------------------
Gsp2            ------------------------------------------------------------
Csp4            ------------------------------------------------------------
Lsp3            ------------------------------------------------------------
Ssp6            ------------------------------------------------------------
Ssp5            ------------------------------------------------------------
Sel1            ------------------------------------------------------------
Tel1            ------------------------------------------------------------
Ssp4            ------------------------------------------------------------
Cth1            ------------------------------------------------------------
Csp1            ------------------------------------------------------------
Ssp7            ------------------------------------------------------------
Cgr1            ------------------------------------------------------------
Csp3            ------------------------------------------------------------
Ssp9            ------------------------------------------------------------
Ssp2            ------------------------------------------------------------
Ocy1            ------------------------------------------------------------
Bpr2            ATAAVDEATEAVEDAADSLADITDTAQEVLSNLEGSKAVNSLVMDKVEQEQGAVATELLT
Bpr3            ----------------------------------GDEAKDSISKRILEHQERAFATE---
Vca1            ------------------------------------------------------------
Cre2            ------------------------------------------------------------
Csu2            ------------------------------------------------------------
Cva1            ------------------------------------------------------------
Bpr5            ------------------------------------------------------------
Msp2            ------------------------------------------------------------
Vvi1            ------------------------------------------------------------
Rco1            ------------------------------------------------------------
Tca3            ------------------------------------------------------------
Csa3            ------------------------------------------------------------
Sly3            ------------------------------------------------------------
Mtr1            ------------------------------------------------------------
Car3            ------------------------------------------------------------
Gma2            ------------------------------------------------------------
Ppa1            ------------------------------------------------------------
Ath2            ------------------------------------------------------------
Bdi1            ------------------------------------------------------------
Toc1            ------------------------------------------------------------
Tps1            ------------------------------------------------------------
Ptr6            ------------------------------------------------------------
Ehu1            ------------------------------------------------------------
Gsu3            ------------------------------------------------------------
Osa1            ------------------------------------------------------------
Zma2            ------------------------------------------------------------
Bdi2            ------------------------------------------------------------
Ata1            ------------------------------------------------------------
Ppa2            ------------------------------------------------------------
Ptr1            ------------------------------------------------------------
Tca4            ------------------------------------------------------------
Csa2            ------------------------------------------------------------
Fve2            ------------------------------------------------------------
Car2            ------------------------------------------------------------
Ath1            ------------------------------------------------------------
Sly2            ------------------------------------------------------------
Psi1            ------------------------------------------------------------
Olu1            ------------------------------------------------------------
Msp5            ------------------------------------------------------------
Cre1            ------------------------------------------------------------
Cva3            ------------------------------------------------------------
Csu4            ------------------------------------------------------------
Gsu1            ------------------------------------------------------------
                                                                            

Tth3            ------------------------------------------SLLKDHGALLGSMISILF
Tth2            ------------------------------------------QLLRDNGAFIGSFLSILI
Tth4            ------------------------------------------QLLRDHGALFGSFLSILV
Tth1            ------------------------------------------QILQSHGSFIGSFISTSV
Pte1            ----------------------------------------------IILSLSQSFSSIIV
Pte2            ----------------------------------------------HLKILTQSIGSMLV
Pte3            ------------------------------------------MLFSELSPFASSFSSIIV
Cho1            -------------------------------------------MANIIKSFWMSLSSIFL
Ago1            --------------------------------------------S-TLKDLLMAVSMVGV
Ecy1            --------------------------------------------DDLLTDFTMAISMIGI
Kla1            --------------------------------------------EEPVTAFLLAISMIGV
Lth1            --------------------------------------------DSPAKAFLFSASMIAV
Vpo1            --------------------------------------------SKPLQSFMMAVSMIGI
Tde2            ----------------------------------------------PTKSFIMAVSMIGV
Zro1            ----------------------------------------------GFTSFLMAVSMIGV
Kaf1            ----------------------------------------------GFSSFIMAISMIGI
Cgl2            --------------------------------------------ASHFGSFAMAVAMIGL
Sce1            --------------------------------------------SSHLKSFLMSVSMIGL
Tph1            ---------------------------------------------SASKSFIMAIVMIGI
Kna1            --------------------------------------------HSPQKAFIMALSMIGL
Nda1            --------------------------------------------TSPYNSFIMAITMIGL
Nca1            --------------------------------------------SQPRNSFFMAVSMIGF
Tbl1            --------------------------------------------VKGYQSFLMAISMISA
Cal1            S---------------------------SSSLSSSSSNQDQELPDTSYNAFIMSISMIIV
Cma1            -------------------------------------QQEQQQSPDSWHAFVMSTSMIIV
Ctr1            ---------------------------------------AENERNDEMDEFLMSLSMIVV
Sst1            -------------------------------------SDG------SHNSFFMSVSMIIV
Lel1            -------------------------------------SEGDQPDTPSYNAFLMSISMIVV
Cpa1            -------------------------------------SGEAPAEAQNYDAFIMSISMIVV
Spa1            ------------------------------------------------NAFIMSISMIIV
Mgu1            ----------------------------------------------SYNAFLMSISMIVV
Dha1            ----------------------------------------------SYNSFLMSISMIIV
Cte1            ---------------------------------------------EPYDSFIMSVSMIIV
Clu1            --------------------------------------------------FYMAISMILV
Mfa1            VS--------------------------------------------GYESFVLSASMIVV
Wci1            IE--------------------------SSKIIKTNEDDSKKEDPNSKSPLFMAISMIVV
Opa1            ----------------------------------------------HSEVFFMSTSMIVV
Kpa1            ----------------------------------------------NLASIWMSFSMIVV
Dbr1            R-----------------------------------------AADSPLESFLLSISMIAV
Csu1            ---------------------------------------------GEFHALWQSFAMIIF
Tve1            ---------------------------------------------GAFHALWRSFAMIIF
Fra1            ---------------------------------------------TVFHVLLRSFAMIIF
Pca1            ---------------------------------------------SSMQALVQAFAMIIV
Lbi1            -----------------------------------------------------AFAMILV
Cci1            ---------------------------------------------GSVQATLQSFAMIIA
Sla1            ---------------------------------------------GNMEALLQSFAMIIF
Cpu1            ---------------------------------------------ENLHVLVRSFAMIIV
Pst1            ---------------------------------------------SSTQTLLSSFAMIIF
Fme1            ---------------------------------------------SNFKVLVQGFAMIIA
Shi1            ---------------------------------------------TGSQAVLQSFFMIIF
Abi1            ---------------------------------------------SFLETIVQSILLILF
Dsp1            ---------------------------------------------GELRALGQAFMMIIV
Pin1            ---------------------------------------------SSAAALYQAFLMILA
Ade1            ---------------------------------------------SNAHALVQAFCMIIV
Rso1            ---------------------------------------------DNLHALSSSFLMILA
Pgr1            ---------------------------------------------PSLAGLDRAIAMIIV
Mla1            --------------------------------------------------------MIVV
Rto1            ---------------------------------------------TSTDGFTRAISVILT
Wse1            ----------------------------------------------------QSIAMIVV
Wic1            ----------------------------------------------------KSIAMIVV
Uho1            ---------------------------------------------NDPRALWSSFAMIIV
Pan1            ---------------------------------------------NDPRALWSSFAMIIV
Sre1            ---------------------------------------------DDPRALWSSYAMIIV
Uma1            ---------------------------------------------NDPRALWSSFAMIIV
Phu1            ---------------------------------------------ADPRALYSSFLMIII
Rde1            --------------------------------------------------------MIIV
Tde1            ---------------------------------------------FNSQPFFTSLAMIII
Cgl1            --------------ANIDHLDVSKGNEPGMITG--HDDDDSEGLVQPLHSFMLSFTMIIF
Tmi1            --------------ANKDHLDVSAGGSGSSTSKGKYEEESPDGLIRPFHSFFLSLTMILF
Ela1            --------------AVKDHLDVTNPSKSSSKTLS-NDYEGNEGIIQPFHSFILSLTMILV
Cor1            --------------AHKDHLDLSK-SKGKSSTVE-DAEEG---VIQPFHSFILSLTMILV
Ncr1            --------------GRIDHLDVPSGEKTGASLGE--SGKGTEGVITPFHSFFLSFTMILF
Ptr5            --------------VTKDPLDQTLPPKTPISTPGG----ADTGPVQPFHSFVLAFTMIIF
Npa1            --------------MPKDSYDSSKTSTTVAEDEG------EEGLIQPFHSFVLSFMMIIF
Tme1            --------------PPVKIPKHLKPAELEAADLS--------GISQPFHSFTLSFIMIIF
Spo1            ----------------------------------------HPTNRDFLRSLIFSISMIFG
Spo2            --------------------------------------------------IGMSISMIIG
Sja2            ----------------------------------------ITEKKGLIRSFVFAISMIFG
Sbi2            --------------------------------------------PGLFDALFASLSMILV
Osa3            --------------------------------------------PGLFDALFASLSMILV
Sbi1            --------------------------------------------LGHLDAFFASLSIIVV
Ppe1            --------------------------------------------LGIFDAFIASLSMILV
Car1            --------------------------------------------VGLFDAFFASLSMILV
Ptr4            --------------------------------------------LGIFDAFFASLSMILV
Tca1            --------------------------------------------LGIFDAFLTSLSMILI
Sly1            --------------------------------------------LGTLDALFASLSMILV
Psi3            --------------------------------------------QGIFDAFFASLSMILV
Smo2            --------------------------------------------YGLLDAVFSSFSMIIV
Ppa3            --------------------------------------------NGFTDAAFTSLSMILV
Bpr1            --------------------------------------------GDFKDAFVSSLAMILV
Msp3            ------------------------------------------------DAFLSSISMILV
Mpu3            ------------------------------------------------DAFLSSVSMILV
Ota1            --------------------------------------------GGFTDGFVSSLGMVLV
Csu3            -------------------------------------------------------AQILV
Ccr1            --------------------------------------------SAFGTGFAQSFLLILA
Gsu2            --------------------------------------------RAFLPSFIQSLFMILV
Gth1            -----------------------------------------------VDAFFSSLMMIIV
Gth2            --------------------------------------------SGYADAFISSLMMIIV
Esi1            ----------------------------------------------FWTAFANSVAMIIA
Aan1            ----------------------------------------------FAAAFVNSMGMIWA
Ptr2            ----------------------------------------------FWNAFTSSVAMIIA
Tps2            ----------------------------------------------FLKALFSSFSAIIA
Pso1            --------------------------------------------HKFWSGFVSGILTIWA
Gma1            -------------------------------------------MSSIVQGFTKSLAMTIL
Ptr3            -----------------------------------------------IKGFTKSLAMTVL
Tca2            -------------------------------------------MSSLVQGFSKSLAMTVL
Ath4            -------------------------------------------MSSVLQGFTKSLAMTFV
Zma1            ------------------------------------------MAPSLLGGFTKSLAMTVL
Sbi3            ------------------------------------------MAPSLLGGFTKSLAMTVL
Psi2            ------------------------------------------MGVSVMEGFTKSLAMTIL
Smo1            ------------------------------------------MGASLIQGFLKSTAMTIV
Msp1            ----------------------------------------MTHDNEFLEGLVKSGMMILL
Mpu5            -----------------------------------------------MEGLVKSGVMILL
Csu5            --------------------------------------MYHFDQHEVLEGFLKSWGMILL
Cva2            ---------------------------------------MGALGGDFLEGFFKSWGVILA
Cre3            ----------------MASPAAATAAGTAAVEVAAQQIANSVLHNRFLVGLFKSLGVILA
Bpr4            ----------------MRHFCDTALEILSREKRTQKYFHRIKMISLADEGFLRSASMILA
Ldo1            ---------------------------------------------NLLDGFLSSLSMILV
Cfa1            ---------------------------------------------SPIDGFLSSLSMILV
Tcr1            ---------------------------------------------RWTEGLLSSFSMILV
Olu2            ---------------------------------------------AFVEGLSKAFGLIVL
Hgl1            D-------------------------------------PATQTNLGFIHAFVAAISVIIV
Dno1            D-------------------------------------PASQTNLGFIHAFVAAISVIIV
Cja1            D-------------------------------------PAAQTNLGFIHAFVAAISVIIV
Sbo1            D-------------------------------------PAAQTNLGFIHAFVAAISVIIV
Eca1            D-------------------------------------PAAQTNLGFIHAFVAAISVIIV
Ola1            DQD-----------------------------------GSSKANLGFIHAFVASFSVIIV
Oni1            D-------------------------------------VSTKGNLGFIHAFAASLSVIIV
Dre1            D-------------------------------------EPNKGNLGFIHAFAAAISVIIV
Cli1            E-------------------------------------SADKTNLGFIHAFVAAISVIIV
Tgu1            E-------------------------------------SADKTNLGFIHAFVAAISVIIV
Mga1            E-------------------------------------STDKTNLGFIHAFVAAISVIIV
Csi1            D-------------------------------------PAAQTNLGFIHAFVAAISVIIV
Mpu1            D-------------------------------------PATQTNLGFIHAFVAAISVIIV
Hgl2            D-------------------------------------PATQTNLGFIHAFVAAISVIIV
Cgi1            HSL-----------------------------------KKRKGNVGFLHAFIASLSVIIV
Cte2            -----------------------------------------MIDLGFIHAFVASLSVIIV
Spu1            SPG-----------------------------------EKGRMDMTFVHAFVASLSVIIV
Bfl1            ASY-----------------------------------TKG-ANLGFIHAFVASLSVIIV
Tad1            --------------------------------------SKSANDRGFTHGFVASLSIIII
Nve1            ----------------------------------------------FIHGFAAAISMIIV
Hma1            PAR-----------------------------------QKPTLDYSFLHAFIASISVIIV
Dpo1            --------------------------------------IINVKDVGFLHGFVASLSVILV
Tca5            --------------------------------------IIAVENFGFIHAFVASFSVILV
Afl1            --------------------------------------SQTKDNLGFLHAFVASLSVIVV
Ame2            --------------------------------------SQTKDNLGFLHAFVASLSVIVV
Mro1            --------------------------------------TQNKDNLSFIHALIASLSVIVV
Nvi1            --------------------------------------MSALENLGFLHAFLASLSVIVV
Aae1            --------------------------------------GFFNSEVGFVHAFIASFSVIIV
Phu2            --------------------------------------DSSTKKVGFFPAFVASFSVIIV
Dpu1            -------------------------------------------DLGFAHAFLASLSVIIV
Bma1            --------------------------------------PKKPIDLTLYHALLASISVVVV
Cbr1            --------------------------------------KISSQDISFYHGFLASFSVIVV
Cca1            DAT-----------------------------------NEPKTNTGFIDAFSASISVILF
Dme1            DAA-----------------------------------DRPKTKGTFIDAFTASISVILL
Ssp1            HWD-----------------------------------PHSKAAARFTHAFVGGLSMMIV
Mbr1            ----------------------------------------SVQAASFTHAFIGGLSMMVV
Cow1            GW------------------------------------FTGTKKKGFASAFVASLSVIIV
Sja1            --------------------------------------AWDLFFSGFSSSLY----VIII
Sma1            --------------------------------------AWNLFLSGFSSSFY----VIII
Cin1            --------------------------------------PYSLYSVGFVHAFVKAIMVIIV
Isc1            A-------------------------------------NTE-----FWHGFFGAVSVIVV
Moc2            T-------------------------------------TTDSTTPNFWHGFVSSLSVIIV
Moc1            --------------------------------------NSSSGTMQFLPGFLSSLSLTLV
Tsp1            ASFVTFGDNLITHALTDVMSTLPPTSTI--------EADSSSSSSRFSHAFLASCSVVIV
Moc3            ---------------------------------------SQLSSTVFMDGFVSSMTVVIL
Ama1            --------------------------------------------MNLLPGFTAGLLLITL
Lsp2            ----------------------------------------------MLTGFTAGLLLITL
Rsp1            ----------------------------------------------MLTAFISGFLLITV
Fsp1            ----------------------------------------------MLTAFTAGLLLITV
Gsp1            ----------------------------------------------MLSAFIAGFLLIAV
Ssp8            ----------------------------------------------MLTAFSKGLSLITV
Cth2            ----------------------------------------------MLAAFIASFLLIAV
Lsp1            ----------------------------------------------MLTAFTAGLLLITL
Apl1            ----------------------------------------------MLTAFTAGLLLISL
Cep1            ----------------------------------------------MLKAFTAGLLLIML
Osp1            ----------------------------------------------MLTAFTAGLLLITI
Pbi1            ----------------------------------------------MLTAFTASLLLITI
Ssp3            QVTSLISQDLAARLSLSSTPDVGLVRSWLSLQAQSGVFENLKEFARVLTAFTASLLLITI
Csp2            ----------------------------------------------MLTAFTAGLLLITI
Cch1            ----------------------------------------------MLTAFTAGLLLITI
Msp4            ----------------------------------------------MLAAFTAGLLLITI
Rbr1            ----------------------------------------------MLTAFTASLLLITI
Cra1            ----------------------------------------------MLTAFTTSLILITI
Asp1            ----------------------------------------------MLTAFTEGLLLITF
Acy1            ----------------------------------------------MLTAFTAGLVLITI
Nsp1            ----------------------------------------------MITAFTAGLLLITV
Cst1            ----------------------------------------------MLTAFTAGLLLISI
Nsp2            ----------------------------------------------MLTAFTAGLLLITI
Gsp2            ----------------------------------------------MLTAFTAGLLLITV
Csp4            ---------------------------------------------MDLTAFTAGLSLITV
Lsp3            ----------------------------------------------MLAAFTASLLLITV
Ssp6            ----------------------------------------------MLTAFTASLLLITV
Ssp5            ----------------------------------------------MLTAFTAGLLLITV
Sel1            ----------------------------------MNIPSLLAIDPNFLKGFTSGLIFISI
Tel1            ----------------------------------------------MLTAFTAGLTLITI
Ssp4            ----------------------------------------------MLTAFTAGLLLITV
Cth1            ----------------------------------------------MLQAFTAGLLLITV
Csp1            ----------------------------------------------MLTGFTLGLMLITI
Ssp7            -------------------------------------MAPPLPSDPGLAAFGSSLTAITL
Cgr1            -------------------------MSSADGGVPDAPMTLPPAGDPGLAAFGSSLTAITL
Csp3            ---------------------------------------MPVTMDPGLAAFGSSFSAITL
Ssp9            -----------------------------------------MASDPAIAAFGSSFTAITL
Ssp2            ----------------------------------------------MWAGFASSLLLVTV
Ocy1            -----------------------------------------MFYSDLFTAFTAGLLLVGL
Bpr2            MAKEINRLEAVVTRLENYEGGGRRGGPGSGAGLGAWFKAQYADQTSFISGLVTSFLVILF
Bpr3            ----------------NNRGDN-------------------------FSGFVQSLLVMLS
Vca1            --------------------------------------------SPLREGFVSGFLLIFF
Cre2            --------------------------------------------SPLREGLVSGFLLIFF
Csu2            ----------------------------------------------FREGVVSGFLLILF
Cva1            --------------------------------------------DPLREGFIQALLLIFF
Bpr5            --------------------------------------VAEEDLESTGGGFAQAFLLILL
Msp2            ----------------------------------------------LLDGFLQAFLLIFF
Vvi1            ---------------------------------------------DISTGFVSAFLLIFF
Rco1            ---------------------------------------------DISTGFASAFLLIFF
Tca3            ---------------------------------------------DISTGFASAFLLIFF
Csa3            ---------------------------------------------DISTGFASAFLLIFF
Sly3            ---------------------------------------------DLSTGFASAFLLIFF
Mtr1            ---------------------------------------------DLSTGFASAFLLIFF
Car3            ---------------------------------------------DLSTGFASAFLLIFF
Gma2            ---------------------------------------------DLSTGFASAFLLIFF
Ppa1            ---------------------------------------------DFQSGFSSAFLLIFF
Ath2            ---------------------------------------------DISSGFASAFLLIFF
Bdi1            ---------------------------------------------DISTGFASAFLLIFF
Toc1            --------------------------------------------ITGGAAASHLVYLVFL
Tps1            -------------------------------------------------GFYQAFSLVFL
Ptr6            -------------------------------------------------GFYQAFSLVFL
Ehu1            -------------------------------------------------AFVQSTSLIFI
Gsu3            -------------------------------------------------GIGSSFSLILF
Osa1            -----------------------------------------------KSGFTAAFTLIFV
Zma2            -----------------------------------------------KSGFTAAFTLIFV
Bdi2            -----------------------------------------------KSGFTAAFTLIFV
Ata1            -----------------------------------------------KSGFTAAFMLIFV
Ppa2            -----------------------------------------------KSGFSAAFALIFV
Ptr1            -----------------------------------------------KSGLTAAFTLIFV
Tca4            -----------------------------------------------KSGLTAAFTLIFV
Csa2            -----------------------------------------------KSGFTAAFSLIFI
Fve2            -----------------------------------------------KTGFTAAFSLIFV
Car2            -----------------------------------------------KSGFTAAFTLIFV
Ath1            -----------------------------------------------KSGFTAAFSLIFV
Sly2            -----------------------------------------------KSGFTAAFSLIFV
Psi1            -----------------------------------------------KSGFTAAFTLIFV
Olu1            -----------------------------------------------KSGFTAAFALIFV
Msp5            -----------------------------------------------KTGFTAAFALIFV
Cre1            -----------------------------------------------KSGFLAAFSLIFL
Cva3            -----------------------------------------------KSGFFAAFSLIFF
Csu4            -----------------------------------------------KSGFLAAFTLIFL
Gsu1            ---------------------------------------------PFLSSLVEAMTMVFM
                                                                            

Tth3            SEVGDKTFIITAILSAKYNKFYVFLGSYGALFLMTFIS-CFIGNLSDYILPE--------
Tth2            TEIGDKTFVITAILATKYDKQWVFLGSFGGLFLMTLIS-CGIGKASLSFIDQ--------
Tth4            TEIGDKTFIVTAILATKYDKKWVFIGSFGALFLMTLIS-CVIGTASLSFIDE--------
Tth1            SEIGDKTFIMTAILSSKYNRFWVFVGSVGSMLIMTLIS-CLLGSLTEYFIPL--------
Pte1            TELGDKTFFLAAIMSIKYNRIAVLIGSTLALILITTLS-TIFGLVIPELISI--------
Pte2            SEIGDKTFFLAAILSMKFNRLAVFAGATAALVLMTGIS-CAFGIIVPTLLPR--------
Pte3            SEIGDKTFFITAILGMTYSMSLVFLGSYTAMVLMTLLS-CFFGYLLPQILNP--------
Cho1            SELGDKTFFISAILSMNNSAWIIFAGSMFALAGMTLFA-CLIGFILPNLFTP--------
Ago1            SEIGDKTFLIAALMAMRHPRLLVFSAASTSLALMTVLA-GIIGGTFTSL-VP--------
Ecy1            SEVGDKTFLIAALMAMRHPRFLVFSAASASLGIMTILA-GMVGHTFTSL-VP--------
Kla1            SEIGDKTFLIAALMAMRHDRLLVFSASTASLVIMTILG-GLIGRTFTTL-IP--------
Lth1            SEIGDKTFLIAALMAMRYPRLLVFTASASSLFLMTILS-GLVGRTFTSW-IP--------
Vpo1            SEIGDKTFLIAALMAMRHPRWLVFSSAASSLAIMTILS-GIAGHTFISL-IP--------
Tde2            SEIGDKTFLIAALMAMRHPRLLVFSSAASSLAIMTILS-GIVGHSFITL-IS--------
Zro1            SEIGDKTFLIAALMAMRHTRWLVFSSAASSLAIMTVLS-GLVGHTFVSI-IS--------
Kaf1            SEIGDKTFLIAALMAMRHPRWVVFSSAASSLIVMTVLS-GVVGHTFVSF-IP--------
Cgl2            SEIGDKTFLIAALMAMRHARLLVFTAAAISLTIMTVLS-GFLGHTFVSL-IP--------
Sce1            SEIGDKTFLIAALMAMRHKRVLVFSAAATSLAIMTILS-GVVGHSAVAF-LS--------
Tph1            SEIGDKTFLIAALMAMRSSRWVVFSAAASSLAIMTILS-GLAGRSFVAI-IP--------
Kna1            SEIGDKTFLIAALMAMRHSRLFVFSAAASSLTVMTILS-GVIGHSFVAF-IP--------
Nda1            SEIGDKTFLIAALMAMRNPRLLVFFAASSSLAIMTVLS-GIAGHSFSYF-IS--------
Nca1            SEIGDKTFLIAALMAMRHPRFLVYSAAASSLAIMTILS-GIAGHTFSYF-IP--------
Tbl1            SEIGDKTFLIAALMAMRNSRWIVFSASATSLAIMTVLS-GLAGHTFVSF-IP--------
Cal1            SEIGDKTFLIAALMAMRNSRIVVFSAAFSSLVVMTVLS-GIVGHALPTL-IS--------
Cma1            SEIGDKTFLIAALMAMRNARLIVFTSAFSSLVVMTVLS-GIVGHALPTL-LS--------
Ctr1            SEIGDKTFLIAALMAMKNSRLVVFTSAFASLAIMTVLS-GVIGNTLPNL-LS--------
Sst1            SEIGDKTFLIAALMAMRNSRLVVFSAAFASLVVMTVLS-GIVGHALPSL-IS--------
Lel1            SEIGDKTFLIAALMAMRNSRLVVFSSAFSSLVVMTVLS-GIVGHALPTL-IS--------
Cpa1            SEIGDKTFLIAALMAMRNSRVIVFTAAFSSLVVMTVLS-GIVGHALPTL-IS--------
Spa1            SEIGDKTFLIAALMAMRNSRLVVFSAAFSSLAVMTVLS-GIVGHALPTL-IS--------
Mgu1            SEIGDKTFLIAALMAMKHNRILVFAAAFSSLAVMTVLS-GIVGHALPTL-IS--------
Dha1            SEIGDKTFLIAALMAMRNSRFIVFSAAFSSLAVMTVLS-GIVGHALPAL-IS--------
Cte1            SEIGDKTFLIAALMAMKNSRAVVFAAAFSSLAIMTVLS-GVVGHALPAL-IS--------
Clu1            SEIGDKTFLIAALMAMKHSRWVVFSAAFSSLAVMTVLS-GIVGHALPTL-VS--------
Mfa1            SEIGDKTFLIAALMAMKNSRVVVFSAAFSSLVLMTVLS-GIVGHALPSL-IS--------
Wci1            SEIGDKTFLISALMAMRHSRILVFTASFASLAVMTVLS-GIVGHALPTL-IS--------
Opa1            SEIGDKTFLVAALMAMKHPRMVVFSSALAALALMTILS-GVVGHVLPSL-IP--------
Kpa1            SEIGDKTFLIAALMAMRSPRWLVFAGASSALVVMTVLS-CIVGHILPTL-LT--------
Dbr1            SEIGDKTFLVATIMAMRYPRALVFSSSFAALGLMTALS-GLLGHTLPTL-LS--------
Csu1            SEIGDKTFLIAAILAMRHARLVVFAGAFASLLVMSILS-AELGHLLPTL-IP--------
Tve1            SEIGDKTFLIAAILAMRHPRLIVFAGAFGSLVVMSILS-AELGHLLPTL-IP--------
Fra1            SEIGDKTFLIAAILAMRHPRLLVFAGALASLVLMSFLS-AELGNLLPTL-LP--------
Pca1            SEIGDKTFLIAAILAMRHPRAIVFAGAFGSLVVMSVLS-ASLGHLLPTL-IP--------
Lbi1            SEIGDKTFLIAAILAMRHPRMLVFAGAFGSLVVMSILS-AAMGHLLPTL-IP--------
Cci1            SEIGDKTFLIAAILAMRHPRMVVFAGAFGSLVVMSVLS-AAMGHLLPTL-IP--------
Sla1            SEIGDKTFLIAAILAMRHPRLLVFAGAFGSLLLMSMLS-AAMGHLLPTL-IP--------
Cpu1            SEIGDKTFLIAAILAMRHPRLSVFAGAFGSLLVMSLLS-AELGQLLPAL-IP--------
Pst1            SEIGDKTFLIAAILAMRHPRMAVFAGAFLSLALMSVLS-AALGHILPTL-VP--------
Fme1            SEIGDKTFLIAAILAMRHPRAVVFSGAFGALAVMSVLS-AALGHVLPTL-IP--------
Shi1            SEIGDKTFLIAAILAMRHPRLTVFAGAFGSLVVMSFLS-AIMGHVLPAL-IP--------
Abi1            SEIGDKTFLISALLAMRHPRLFVFSGAIASLLLMSALS-ALLGHILPTL-IP--------
Dsp1            SEIGDKTFLIAAILAMRHPRWTVFLGAFGSLVVMSLLS-AELGHLLPALFIP--------
Pin1            SEIGDKTFLIAAILSMRHPRLVVFLGAFSSLAVMSLLS-AGMGHVLPSLFLP--------
Ade1            SELGDKTFLIAAILAMRHPRLVVFAGAFGSLVVMSILS-AALGHILPAL-IP--------
Rso1            SEVGDKTFLIAAIMAMRHPRLIVFSGAFGALVVMSALS-AAMGHLLPAL-IS--------
Pgr1            SEIGDKTFLLAALLAMQHPRLIVFTGAFLALLVMSVLS-AGLGHVLPTL-IS--------
Mla1            SEIGDKTFLLAALLAMRHSRSVIFLGAFSALLVMSILS-AGLGHILPTL-IS--------
Rto1            SEIGDRTFLIAAILSMHHPRITIFAAALSALGVMSFLS-ALLGNILPNL-LP--------
Wse1            SELGDKTFLIAAILAMRNPQLVVFSGSFGALSAMSVLS-ALLGQILPAL-LP--------
Wic1            SEVGDKTFLIAAILAMRSPQLIVFSGSFGALAAMSVLS-ALLGQILPAI-LP--------
Uho1            SEIGDKTFLIAAILAMRQSRLVVFSGAFASLAVMSLLS-ALLGVMFPSL-LP--------
Pan1            SEIGDKTFLIAAILAMRQSRLVVFSGAFASLAVMSVLS-ALLGVMFPSL-LP--------
Sre1            SEIGDKTFLIAAILAMRQSKLVVFSGAFASLAVMSVLS-ALLGVMFPSL-LP--------
Uma1            SEIGDKTFLIAAILAMRQNKVVVFSGAFASLAVMSVLS-ALLGVMFPSL-LP--------
Phu1            SEIGDKTFLIAAILSMRQSKLVVFSGAFASLAVMSVLS-AMLGVMFPSL-LP--------
Rde1            SEIGDKTFLIAAIMAMKHSRLVVFSAAFSSLAIMSILS-AFLGHVVPNL-IP--------
Tde1            SELGDKTFLVAALMAMRHDRLVVFGAAFAALLIMSVLS-ALLGHTMPQL-LP--------
Cgl1            SEIGDKTFLVAALMAMKHDRLVVFSAALSALIAMTVLS-AMLGHAVPTL-IP--------
Tmi1            SEVGDKTFLVAALMAMKHDRMVVFSAAFSALITMTVLS-AVMGHAVPTL-IP--------
Ela1            SEVGDKTFLVAALMAMKHDRMVVFSAAFGALLVMTIIS-AVLGHTVPSL-IP--------
Cor1            SEVGDKTFLVAALMAMKHDRMVVFSAAFGALLVMTVLS-AVLGHAVPTL-IP--------
Ncr1            SEIGDKTFLVAALMAMKHDRLVVFSGAFAALITMTILS-AVLGHAVPTL-IP--------
Ptr5            SEIGDKTFLVAALMAMRHPRLLVFSAAFSALVVMTVLS-AMMGHAVPAL-LS--------
Npa1            SEIGDKTFLVAALMAMRHPRLVVFTAAFAALITMTVLS-AVLGHAVPTL-LP--------
Tme1            SEIGDKTFLIAALMAMKHPRVLVFTAALGSLIVMSILS-AVLGHAVPTL-IP--------
Spo1            CEIGDKTFIVAALLAFENSRLTVFAGSYSALFIMTLLG-VLLGHAAPLL-FP--------
Spo2            CELGDKSFIVTALLAYQYGRASVFFGSYLALFFMTSFA-VLVGRAAPFL-FP--------
Sja2            CELGDKTFIVAALLAMENSRVTVFLASYGALALMTLLG-CVIGSAVPYL-IN--------
Sbi2            SEIGDETFIIAALMAMRHPKSIVLSGALSALYVMTVLS-TGLGRIVPNL-IS--------
Osa3            SEIGDETFIIAALMAMRHPKSIVLSGALSALYVMTV------------------------
Sbi1            SEIGDETFIIAALMAMRHPKSTVLSGALSALVVMTVLS-TGLGRIVPNL-IS--------
Ppe1            SEIGDETFIIAALMAMRHPRSIVLSGALTALVIMTVLS-TGLGRIVPNL-IS--------
Car1            SEIGDETFIIAALMAMRHPKSIVLSGALTALIIMTVLS-TGLGRIVPNL-IS--------
Ptr4            SEIGDETFIIAALMAMRHPKSTVLSGALTALIVMTVLS-TGLGRIVPNL-IS--------
Tca1            SEIGDETFIIAALMAMRHPKSTVLSGALTALIVMTVLS-TGLGRIVPNL-IS--------
Sly1            SEIGDETFIIAALMAMRHPKSIVLSGALSALFVMTILS-TGLGRIVPNL-IS--------
Psi3            SEIGDETFIIAALMAMRHPKSIVLSGALSALFVMTVLS-TALGRIVPNL-IS--------
Smo2            SEIGDETFIIAALMAMRHPRAIVLSGALTALALMTVFS-TVLGRIVPNL-IS--------
Ppa3            SEIGDETFIIAALMAMRHPRAIVLSGALSALIIMTILS-TGLGVIVPNL-IN--------
Bpr1            AELGDETFIIAAIMAMRHPRLIVLSGALSALAIMTVLS-TAMGVLAPML-IS--------
Msp3            SELGDETFIIAAIMAMRHPRVIILAGALGALAVMTVLS-TALGLIVPNL-IS--------
Mpu3            SEMGDETFIIAAIMAMRHPRVVVFSGAIAALSIMTVLG-VALGLVVPNL-IS--------
Ota1            SELGDETFIIAAIMAMRNSRAIVLAGGLSALTIMTVLS-VMLGLVVPQL-IS--------
Csu3            TELGDETFIIAAIMAMRHPRLTVFAGAMAALGVMTVIS-TALGYVLPNL-IS--------
Ccr1            CELGDRTFFVAAILAMRSSRLVVWAGALAALAAMTVLS-AAIGKAFPLV-LD--------
Gsu2            TELGDKTFFIAAIMAMKNSRILVFQGALCALLCMTLLS-VALGKTFPLL-FS--------
Gth1            SELGDKTFFIAAVLAMKNPRSTVLAGALGALWVMTVLS-AAAGFALPNL-IP--------
Gth2            SELGDKTFFIAAIMAMKHSRWIVFSGAIAALALMTVLS-SAFGYLLPNI-LP--------
Esi1            TEIGDKTFFIAAIMAMSHPRLAVFGGAVGALAVMTVLS-AALGYALPAI-LP--------
Aan1            TEIGDKTFFIAAILAMKHARLVIFLGAVSALAVMTVLS-AAMGYALPAL-MP--------
Ptr2            TEIGDKTFFIAAVLSMKHSRSAVFFGAILALIVMTVLS-TAMGMMLPNF-IP--------
Tps2            TEIGDKTFFIAAVLSMRNDRVAVFGGAILALIVMTILS-TMMGLVLPSL-IP--------
Pso1            TEIGDKTFFIAAILSMKKDRVVVFAGAIGALIVMTVLS-VVMGVVATKF-LP--------
Gma1            SEIGDKTFFAAAILAMRHPRRLVLSGCLSALIVMTILS-VLVGWAAPNL-IS--------
Ptr3            SEIGDKTFFAAAILAMRHPRRLVLSGCLAALIVMTILS-AAVGWAAPNL-IS--------
Tca2            SEIGDKTFFAAAILAMRHPRRLVLSGCLASLVVMTILS-AVVGWAAPNL-IS--------
Ath4            SQIGDKTFFAAAILAMRYPRRLVLAGCLSALIVMTILS-ATLGWAAPNL-IS--------
Zma1            SEVGDKTFFAAAILAMRHPRKLVLAGCLTALIVMTALS-ASLGWVAPNL-IS--------
Sbi3            SEIGDKTFFAAAILAMRHPRKLVLAGCLSALIVMTALS-ASLGWAAPNL-IS--------
Psi2            SEIGDKTFFVAAIMAMRHPRRFVLAGSLGALYIMTVIS-VFFGWAAPNV-LS--------
Smo1            SEIGDKTFFVAALMAMRHPRGVVLTGALLALVVMTIFS-AVFGWAAPNL-IS--------
Msp1            SEIGDKTFFIAAIMAMRHSRLTVFSGAIGALGVMTALS-AAMGWAAPNL-IS--------
Mpu5            SEIGDKTFFIAAIMAMRHSRVTVFAGAIGALGVMTALS-AAMGWAAPTL-IS--------
Csu5            SEIGDKTFFIAAIMAMKNRRRTVFMGAIGALASMTVLS-AAMGWAAPNL-IS--------
Cva2            SEIGDKTFFIAAILAMRHSRKLVFAGAIGALAAMTVLS-ALLGWAAPNL-IS--------
Cre3            SEIGDKTFFIAAIMAMRNPRMTVFAGAMGALAVMTVLS-AALGWAAPNL-IS--------
Bpr4            SEIGDKTFFIAAILAMNHSRLTVWSGSVFALALMTGLS-AMMGAIAPNL-LN--------
Ldo1            SEIGDKTFFIACLMAMRHPKLTVYIGALGALAAMTILS-ALMGVVVPNL-LS--------
Cfa1            SEIGDKTFFIACLMAMRHPRLTVYLGAISALAAMTVLS-ALMGVIVPSL-LS--------
Tcr1            SEIGDKTFFIACLMAMRHSKVLVFLGAIGALAGMTVLS-ALMGLVVPSV-LS--------
Olu2            SEIGDKTFFIAALMAMKRRRVDVFLGAWSALFAMTALS-ACAGTMSARA-LS--------
Hgl1            SELGDKTFFIAAIMAMRYNRLTVLAGAMLALALMTCLS-VLFGYAT-TVIP---------
Dno1            SELGDKTFFIAAIMAMRYNRLTVLAGAMLALGLMTCLS-VLFGYAT-TVIP---------
Cja1            SELGDKTFFIAAIMAMRYNRLTVLAGAMLALGLMTCLS-VLFGYAT-TVIP---------
Sbo1            SELGDKTFFIAAIMAMRYNRLTVLAGAMLALGLMTCLS-VLFGYAT-TVIP---------
Eca1            SELGDKTFFIAAIMAMRYNRLTVMAGAMLALGLMTCLS-VLFGYAT-TVIP---------
Ola1            SELGDKTFFIAAIMAMRYNRLTVLTGAILALAIMTCLS-VLFGYAA-TIIP---------
Oni1            SELGDKTFFIAAIMAMRYNRLTVLAGAMLALGFMTCLS-VLFGYAT-TIIP---------
Dre1            SELGDKTFFIAAIMAMRYNRLTVLAGAMLALGLMTCLS-VLFGYAT-TIIP---------
Cli1            SELGDKTFFIAAIMAMRYNRLTVLAGAMLALGLMTCLS-VLFGYAT-TVIP---------
Tgu1            SELGDKTFFIAAIMAMRYNRLTVLAGAMLALGLMTCLS-VLFGYAT-TVIP---------
Mga1            SELGDKTFFIAAIMAMRYNRLTVLAGAMLALGLMTCLS-VLFGYAT-TVIP---------
Csi1            SELGDKTFFIAAIMAMRYNRLTVLAGAMLALGLMTCLS-VLFGYAT-TVIP---------
Mpu1            SELGDKTFFIAAIMAMRYNRLTVLAGAMLALGLMTCLS-VLFGYAT-TVIP---------
Hgl2            SELGDKTFFIAAIMAMRYNRLTVLAGAMLALALMTCLS-VLFGYAT-TVIP---------
Cgi1            SELGDKTFFIAAIMAMRHSRLTVFSGALGALGLMTVLS-ALLGYAT-TIIP---------
Cte2            SELGDKTFFIAAIMAMRHSRLTVFTGAILALALMTILS-AVLGYAT-TLIP---------
Spu1            SELGDKTFFIAAIMAMRHPRITIFAGALSALAVMTVLS-AMLGYAI-TIIP---------
Bfl1            SELGDKTFFIAAIMAMRYSRVTVFIGALGALAVMTILS-ALMGFAT-MIIP---------
Tad1            SELGDKTFFIAAIMAMKYSRLSVFGGAIFALAVMTILS-AFVGHAA-VFIP---------
Nve1            SELGDKTFFIAAIMSMRHSRLVVFSGAMMALGFMTILS-AVLGYAT-TVIP---------
Hma1            SELGDKTFFIAAIMAMRHSRLIIFTGAIAALSLMTILS-VFLGYAT-TVIP---------
Dpo1            SEIGDKTFFIAAIMAMRHPRLTVFGGAISALVLMTILS-ALFGWLV-TIIP---------
Tca5            SEIGDKTFFIAAIMAMRHPRTTVFAGAISALALMTVLS-ALFGWLA-NVIP---------
Afl1            SELGDKTFFIAAIMAMKHPRLTVFIGAISALALMTLLS-VIFGYAA-TIIP---------
Ame2            SELGDKTFFIAAIMAMKHPRLTVFIGAISALALMTLLS-VIFGYAA-TIIP---------
Mro1            SELGDKTFFIAAIMAMKHPRLTVFVGAISALALMTILS-VIFGYAA-TIIP---------
Nvi1            SELGDKTFFIAAIMAMRHPRLTVFAGAISALAVMTVLS-VIFGYAA-TIIP---------
Aae1            SELGDKTFFIAAIMAMRHPRLTVFTGAIAALALMTVLS-AVFGMAA-TIIP---------
Phu2            SELGDKTFFIAAIMAMRYPRLTVFGGAITALILMTILS-VGFGWFA-TYIP---------
Dpu1            SELGDKTFFIAAIMAMRHSRLVVFSGAILALVIMTCIS-VLFGWVT-VIIP---------
Bma1            SELGDKTWFIAAIMAMRHSRLTVFCGAMAALILMTLLS-AGLGWFT-QVMP---------
Cbr1            SELGDKTWFIAVIMSMRHSRLTVFSGAMGALALMTVLS-ACLGWVT-QVIP---------
Cca1            TELGDKTFFIAAIMAMRHPRLIVFAGAISALALMTVLS-VVFGMAA-TIIP---------
Dme1            TELGDKTFFIAAIMAMRHPRLIVFGGAIAALALMTVLS-CAFGMAA-NFIP---------
Ssp1            SEIGDKTFFIAAIMAMRHPRFIVLAGAAVALIIMTVLS-AYIGSLA-TIIP---------
Mbr1            SELGDKTFFIAAILAMRHSRFTIFCGAIGALGLMTFLS-AYVGALA-TVIP---------
Cow1            SEIGDKTFFIAAIMAMTHPRKVIFIGAIAALALMTVLS-VAMGFAT-TIIP---------
Sja1            SELGDKTFFIAAIMSMQHPRALVYCGAMFALITMTMLS-ALLGYAT-TIVP---------
Sma1            SEIGDKTFFIAAIMSMQHPRALVYCGAMFALTTMTMLSGTLLGYAT-TIIP---------
Cin1            SEIGDKTFFIAAIFAMKHARSTVFAGAIAALGLMTFLS-VVMGYAT-TIIP---------
Isc1            SELGDKTFFIAAILAMRHSRLAVFGGAIAALAIMTVLS-ALLGFAT-TVIP---------
Moc2            SEIGDKTFFIAAIMSMRHKRLVVFAGAITALIIMTILS-AMAGSLS-RIIP---------
Moc1            SELGDKTFFIAAILAMRNSRVTVFLGSFIALVFMTIVS-VALGFAA-NIVP---------
Tsp1            SEIGDKTFFIAATMAMKYSRIVVFSGALTALLLMTTLS-AFLGSAV-HLIP---------
Moc3            AELGDRTFFIAAVLAVKHPRLVVFLGQMAAQTAMTVAS-VALGMAA-HFIP---------
Ama1            SELGDKTFFIGAILAMRHPRRWVYGGVTVALATMTALS-VWIGQVA-TVFP---------
Lsp2            SELGDKTFFIGLILATRHPRRWVFLGVILALGGMTVLS-VALGQIF-TLLP---------
Rsp1            SEIGDKTFFIAMILAMQHSRRLVFAGAISALAAMTMLS-VGVGQAA-SLLP---------
Fsp1            SELGDKTFFIAVILSMQHSRRLVFAGVVAALAAMTILS-VGVGQAV-SLLP---------
Gsp1            SELGDKTFFIAAILAMRHSRRLIFAAVVAALAAMTVLS-VLVGQVA-SLLP---------
Ssp8            SELGDKTFFIAVILAMRHSRRIVFAGVLAALAAMTIIS-VLVGQVA-SLLP---------
Cth2            SELGDKTFFIAAILAMRHSRRLVFAGAVSALAAMTILS-VLVGQVA-ALLP---------
Lsp1            SELGDKTFFIAVILSMRYSRKLVFIGVTLALALMTILS-VFVGKIV-SFLP---------
Apl1            SELGDKTFFIAVILSMRYPRRLVFAGVVAALASMTIIA-VVMGRVV-AFLP---------
Cep1            SELGDKTFFIAMILAMRHSRRLVYIGVVTALAAMTIIS-VFVGQII-SLLP---------
Osp1            SELGDKTFFIAVILAMRHSRRLVFVGATAALAAMTVLS-VLVGQAV-SLLP---------
Pbi1            SELGDKTFFIAVILAMRHPHRTVFAAVFAALALMTVLS-VALGQVM-TLFP---------
Ssp3            SELGDKTFFIAVILAMRHPRRTVFSAVLAALALMTVLS-VLLGQVL-TLFP---------
Csp2            SELGDKTFFIAVILSMRHSRRLVLSAVIAALASMTLLS-VLMGQAI-SFLP---------
Cch1            SELGDKTFFIGVILSMRYSRRLVFLGVLAALAAMTVLS-VLLGQVV-SLLP---------
Msp4            SELGDKTFFIAVILAMRHSRRLVFVGVLAALAAMTLLS-VILGQIV-SLLP---------
Rbr1            SELGDKTFFIAVILSMQHPRKLVFPGVTLALVAMTILS-VMFGQIL-SSVAQNS------
Cra1            SELGDKTFFIAVVLSMQHSKKLVFAGVTLALMAMTILS-VLFGQVL-SSITQDS------
Asp1            SELGDKTFFIAVILSIHHPRRLVFAGVVAALAAMTVLS-VALGQVA-SLLP---------
Acy1            SELGDKTFFIAVILSMQHSRRLVFVGVTAALAAMTVLS-VIFGQLL-SALTQGS------
Nsp1            SELGDKTFFIAVILAMHHSRRLVFVGVVAALAAMTILS-VLFGQAA-SLLP---------
Cst1            SELGDKTFFIAVILAMRHSRKLVFIGVTAALAAMTILS-VILGRLV-SLLP---------
Nsp2            SELGDKTFFIAVILAMKHSRKLVFIGVSAALAAMTILS-VLFGQVV-SLLP---------
Gsp2            SELGDKTFFIAALLAMRHSRRLTFVGVLAALAAMTVIS-VLFGQAA-SLLP---------
Csp4            SELGDKTFFIAMYLAMKHSRSLVFSAATAALAAMTILS-VAMGRIA-SFLPLP-------
Lsp3            SELGDKTFFIAAILAMRHRRRWVFAGAVGALALMTLLS-VLMGQVA-TLLP---------
Ssp6            SELGDKTFFIAAILAMRHPRRWVFVGAASALAAMTTLS-VLMGQAA-TFLP---------
Ssp5            SELGDKTFFIAMILAMRYPRRWVLVGVVGGLAAMTILS-VLMGQIF-TFLP---------
Sel1            AELGDKTFLIAALLAMRHRRRWVLLGTVLALALMTILS-VAIGQLANQLLP---------
Tel1            SELGDKTFFIAMILATRHSKRWVFLGAWSALMTMTLLS-VAVGKVF-QLLP---------
Ssp4            SEIGDKTFFIGVILATRHPKRWVFLGAWSALSLMTILS-VLMGRVL-ALLP---------
Cth1            SELGDKTFFIAFILAIKYSRKLVFSGVMAALVAMTVIS-VLVGQVV-SLLP---------
Csp1            CELGDKSFFIALLLAMRHSRRLVFIGAILALIAMTLLS-VLMGSIL-TFFP---------
Ssp7            AELGDKTFFMALILAVRHSARLVFVGAFAALAAVTLLS-LGVGYGLRELLP---------
Cgr1            AELGDKTFFMALILAARHRPRWVFLGAFAALTLVTLLS-LGMGFGLREWLP---------
Csp3            AELGDKTFFMALILAVRHRPRWVFVGSFAALAAVTLIS-LAVGYGLRELLP---------
Ssp9            AELGDKTFFVAFLLAARHRARWVFIGAFAALAAVTMIS-LAFGLGLRSLLP---------
Ssp2            AEFGDKTFFTPLILAMRHPRRWVFLGTWLALAAMTLLA-VVAGKVLFELLP---------
Ocy1            AELGDKTFFIAALMAMNHPRRLVFAGAFGALAVMTLLA-VSAG-QVVGLLP---------
Bpr2            IEVGDRTYFIAALMSVKHSRRIVFLGAFSALAVMTIVS-TLLGVAAPMFLPR--------
Bpr3            LEFGDRTFFIACLMSGKYDSKEVFFGAIMALWLMTFVS-VVIGIEAASMIPR--------
Vca1            SEIGDKTFFLALLLALKQPKSLVFTGTFGALAIMTVIS-VLLGQVLHQVDELVP---GDA
Cre2            SEIGDKTFFIALLLALKQPKSLVFTGTFGALAVMTVVS-VLLGQVLHQVDELVPE--NGA
Csu2            SELGDKTFFIALLLALRKSQGLVFAGTFGALAVMTVIS-VALGQVLHQLDELLP----AN
Cva1            SEIGDKTFFIALLLALQQPRSLVFAGTFGALAVMTVIS-VGLGRVLHLLDEVVP---NAG
Bpr5            SELGDKTFFISLLLALKEKKSSVFLGTFGALAVMTGLS-VCIGQFFHVAEGSLGL--SES
Msp2            SEIGDKTFFIAVILATQQDKATVFAGTFGALAVMTVIS-VGIGQVFHLAEEST-T--ALA
Vvi1            SELGDKTFFIAALLAARNSGAVVFIGTFGALATMTIIS-VVLGRTFHYVDEILPFRFGET
Rco1            SELGDKTFFIAALLAARNSAATVFTGTFGALAVMTIIS-VVLGRTFHYVDEILPFRLGET
Tca3            SELGDKTFFIAALLAARNSAGVVFTGTFGALAAMTIIS-VVLGRTFHYVDELLPFRFGEA
Csa3            SELGDKTFFIAALLAARNSAATVFTGTFGALGAMTIIS-VVLGRTFHYVDEILPFRLGDS
Sly3            SELGDKTFFIAALLAARNSAVVTFLGTFGALGVMTIIS-VVLGRTFHYVDDVLPFRLGGN
Mtr1            SELGDKTFFIAALLAARNSASVVFVGTFGALAAMTVIS-VALGRTFHYVDELLPFRFGET
Car3            SELGDKTFFIAALLAARNSAGVVFLGTFGALAAMTVIS-VGLGRTFHYVDELLPFRFGET
Gma2            SELGDKTFFIAALLAARNSAGVVFIGTFGALAAMTLIS-VVLGRTFHYVDEILPFRFGET
Ppa1            SEIGDKTFFIAALLATRKSNIAVFTGTFGALAAMTVIS-VVLGRAFHLLDNLIPT-LGTT
Ath2            SELGDKTFFIAALLAARNSAATVFVGTFGALGIMTIIS-VVLGRTFHYVDEVLPFRFGGT
Bdi1            SELGDRTFFIAALLAARNSGGVIFLGTFGALAVMTIIS-VVLGRAFHYVDGVIPFSFGGS
Toc1            SEIGDKTFFVAALLAAKLSRVISFVGSLGALAVMTIIS-VVIGQVFHAVPSELSN-----
Tps1            SEIGDKTFFVAALLAAKLSRFISFVGSLGALAVMTVIS-VIIGQVFHAVPAGIAN-----
Ptr6            SEIGDKTFFVAGLLAAQTSRFISFVGSMGALATMTVIS-VLIGQIFHKVPAGLAD-----
Ehu1            SELGDKTFFIAALLAARASKLLTFAGCAGALALMTVVS-VLIGQIFHQVPAGLTR-----
Gsu3            SEIGDKTFFLAALLAMKYSKRIVFFGTLMALVVMTILS-VLLGQLFHMFPNQLHT-----
Osa1            SEIGDKTFFIAALLAMQYQRALVLLGSMAALSLMTIVS-VIIGRIFQSVPAQFQT-----
Zma2            SEIGDKTFFIAALLAMQYQRALVLLGSMAALSLMTIVS-VIIGRIFQSVPAQFQT-----
Bdi2            SEIGDKTFFIAALLAMQYQKALVLLGSMAALSLMTIVS-VVIGRIFQSVPALFQT-----
Ata1            SEIGDKTFFIAALLAMQYQKALVLLGSMAALSLMTIVS-VVIGRIFQSVPAQFQT-----
Ppa2            SEIGDKTFFIAALLAMRHSRVLVLLGATGALSLMTIIS-VIIGRIFQSVPAQLQT-----
Ptr1            SEIGDKTFFIAALLAMQYEKGLVLLGSMGALSLMTILS-VVIGRIFNSVPAQFQT-----
Tca4            SEIGDKTFFIAALLAMQYKKGLVLLGSMGALSLMTILS-VIIGRVFQSVPAQFQT-----
Csa2            SEIGDKTFFIAALLAMQYEKGLVLLGSMGALSLMTVLS-VIIGRIFHSVPAQFQT-----
Fve2            SEIGDKTFFIAALLAMQYEKGLVLLGSISALALMTVLS-VIIGRIFHSVPAQFQT-----
Car2            SEIGDKTFFIAALLAMQYEKGLVLLGSMGALALMSILS-VVIGRIFQSVPAQFQT-----
Ath1            SEIGDKTFFIAALLAMQYEKTLVLLGSMGALSLMTILS-VVIGKIFQSVPAQFQT-----
Sly2            SEIGDKTFFIAALLAMQYKRILVLLGSMGALSLMTVFS-VIIGRIFHSVPAQFQT-----
Psi1            SEIGDKTFFIAALLAMQYSRGLVLLGSIGALSLMTIIS-VVIGRIFHSIPTQFQT-----
Olu1            SELGDKTFFIAALLAMRLGRLRVLVGATSALAAMTVIS-VAIGRAFQRLPSSLMT-----
Msp5            SELGDKTFFIAALLAMRLGRFTVLTGAVCALSLMSFIS-VAIGKFFQQIPAAMTT-----
Cre1            SEIGDKTFFIAALLAMKIGKWMSFFGSLSALSIMTVIS-VSIGAIFSRVPDALKS-----
Cva3            SELGDKTFFIAALLAMRCGKWVSFVGSTGALAAMTVIS-VGIGFAVKRVPTVLES-----
Csu4            SEIGDKTFFLAGLLAMKVGRAISFIGSTLALALMTVIS-VLIGYGFKSVPDALKS-----
Gsu1            SELGDKSMFATALLATRYRPWLVFIGAMVALTMMTGIA-CFLGNLMHLLPPIYTH-----
                 :.**.: .    :.          .   .   ::                         

Tth3            --KYIKIASAILFFFFGFKSLYDSATN-QLED-------------DDQEIETEIK-----
Tth2            --TYIKLLASALFFGFGGNAIYEALAN-KIDD-------------EQNEIQNNLK-----
Tth4            --SYIKIVAAALFFGFGGKAVYEAITN-KIED-------------EEEEIEHDIK-----
Tth1            --VYVKFISSALFLIFGLKMLYEVYTD-TVDD-------------EDDEAEEEVE-----
Pte1            --LYAQILVSLVFYGFGIKFLYTWYTM-KKE------------KEDLQEVEQELS-----
Pte2            --FYTAIVVTIIFYFFGAKLLFDWYHM-ENDG----------DKEELKQVEMELE-----
Pte3            --TYTHAIACAMFFYFGQKLLREFWSS-EENE----------NDDEEQEAVLEVN-----
Cho1            --KYTHYASCALFFIFGLKSLYEGLFLIESGN----------ANNEFLEVKAELD-----
Ago1            -QRYTQFAAGILFFIFGYKLALES----LETPK-------------DAGVEGELA-----
Ecy1            -QRYMQFAAGILFFVFGYKLTLEG----LEIPK-------------DAGVEGELA-----
Kla1            -YKYTLFAAGILFLVFGYKLVLEG----LEMPK-------------NAGIEEELA-----
Lth1            -QSYTQFLAGILFLIFGYKLTLEG----LAMSK-------------DMGVEEELA-----
Vpo1            -ERLTHVLAGLLFLVFGYKLIQEG----LAMSK-------------DAGVEEELA-----
Tde2            -ERHTHFIAGIMFLIFGYKLTLEG----LEMSK-------------DAGVEEELA-----
Zro1            -ERYTRFLAGMLFLIFGYKLTLEG----LEMSK-------------DAGVEDELA-----
Kaf1            -QRYTSFAAGILFLLFGYKLTMEG----LEMSK-------------DAGVEEEMA-----
Cgl2            -ESYTTFLAGILFLVFAYKLLIEG----LEMSK-------------DAGVEEEMT-----
Sce1            -ERYTAFFAGILFLVFGYKLTMEG----LEMSK-------------DAGVEEEMA-----
Tph1            -VHLTHFLAGVLFLVFGYKLFKEG----LAMSK-------------DAGVDEEMA-----
Kna1            -ERYTAFLAGLLFLVFGYKLTMEG----LAMPK-------------DSGVEEEMA-----
Nda1            -EKYTGFLAGILFLVFGYKLTKEG----LEMSK-------------DADVSEEMA-----
Nca1            -EQITSLLAGLLFLVFGYKLTMEG----LSMEK-------------VAGVNEEMA-----
Tbl1            -EYMAKLLAAGLFFVFGYKLCKEG----LAMDK-------------NTGVEEELA-----
Cal1            -QRLTQFLASALFIIFGVKLLREG----LAMSK-------------DVGVDEEMA-----
Cma1            -RRLTQFMASILFVVFGVKLLKEG----MEMSK-------------DVGVDEEMA-----
Ctr1            -RRVTQFLASGLFIIFGYKLLREG----LAMSK-------------DVGVDEEMA-----
Sst1            -RRLTQFLASILFLVFGAKLLNEG----LAMSK-------------ELGVDEELQ-----
Lel1            -QRITQFLASALFIIFGFKLLKEG----LAMSK-------------ELGVDEELA-----
Cpa1            -QRVTQFLAAVLFVVFGAKLLREG----LSMSK-------------DLGVEEELA-----
Spa1            -QRLTQFLASVLFVVFGIKLLKEG----LAMSK-------------DLGVEEELA-----
Mgu1            -QRLTQFLASILFVVFGAKLLREG----LAMSK-------------DVGVDEELA-----
Dha1            -QRLTQFLASILFIVFGLKLLKEG----LEMSK-------------ELGVEEELA-----
Cte1            -KRVTQFLASVLFIVFGLKLMREG----LSMSK-------------DIGVDEELA-----
Clu1            -QRVTQFLASVLFLVFGFKLMREG----LSMPK-------------EAGVAEEMA-----
Mfa1            -QRLTQFLASVLFLIFGVKLLREG----LSMSK-------------DVGVEEELA-----
Wci1            -QRVTQFLASFLFIVFGFKLTKEG----LEMSK-------------DLGVEEELA-----
Opa1            -HRVTQFLAGVLFVVFGVSLLREG----LAMSK-------------NAGIDEELA-----
Kpa1            -EKTTKTLASILFVVFGIKLAKEG----FETPK-------------DVGVEEELA-----
Dbr1            -TRVTRFLAAFLFLVFGTKLLREC----LATSK-------------GQGVENEMN-----
Csu1            -RRWTQVAAAVLFLVFGWKMLQEG----REMQ----------GNE---KMQEEMK-----
Tve1            -RKWTQICAAVLFLVFGAKMLQEG----REMKA---------GNE---KLQEEMK-----
Fra1            -KKWTQASAALLFFVFGAKMLQES----RAMR-----------PD---KIQEEMK-----
Pca1            -KRWTQALAAVLFLVFGCKMLQEA----REMKA---------GND---KIREEMK-----
Lbi1            -RKWTQIAASVLFLVFGAKMFIEA----RGMKA---------GNE---KIQEEMR-----
Cci1            -KRWTQIAASILFLVFGVKMFLEA----RAMKS---------GNE---KIQEEMK-----
Sla1            -KRWTQVAAGILFLVFGSKMMMEG----RYMKG---------GNG---KIQEEMR-----
Cpu1            -KRWTQAVAGALFLVFGGKMLLEG----KDMQA---------GNA---KVLEEMR-----
Pst1            -KAWTQLSAAALFFVFGWKMLKEG----REMQA---------GSG---KIEEEMR-----
Fme1            -KSWTQFAASVLFFVFGAKMLQEG----REMRS---------GSA---KIEEEMR-----
Shi1            -KRWTQFAAAVLFFAFGGKMVLEG----RAME----------GGE---KMQEEMR-----
Abi1            -RTWTQLAAAMLFLIFGLKMADEA----RRMKGNA-------GSE---KMREEMR-----
Dsp1            -HRWTHALAALLFLVFGARMAKEG----WEMPS---------GAG---KIKEEMG-----
Pin1            -RKWTQMGAAILFFWFGIKMAKEG----WEMEA---------GNA---KVQEEIK-----
Ade1            -KKWTQFAAAMLFLIFGAKMLLEA----RDMPA---------GAG---AIQQEMR-----
Rso1            -RRWTTLAAAGLFLVFGVKMLLEA----REMQA---------GQD---KIQEELK-----
Pgr1            -RRYTVLAASALFLVFGLKMIREG----MEMEG---------GTG---KVQEEIE-----
Mla1            -RRYTVLAASGLFLVFGVKMLHEG----LVMES---------GTG---KVQEEMK-----
Rto1            -KRYTTAAAAILFFVFGAKMLREG----LEMEG---------GEAGREKMEEEMR-----
Wse1            -KSYTQILAAMLFIVFGVKMFNDA----KGMEGG------------RKEVEEEMQ-----
Wic1            -KTYTQVMAAVLFLVFGIKMYLDA----KAMQGG------------SKEVEEDMQ-----
Uho1            -KSLTNLMAAALFLLFGLKMVRDG----LQMSG--------------DEIKEEWK-----
Pan1            -KSLTNLMAAALFLVFGLKMVRDG----LQMSG--------------DELQEEWH-----
Sre1            -KSLTNLLAAGLFLVFGLKMVKDG----LGMSG--------------DEIQEEWQ-----
Uma1            -RSVTNLMAAALFLVFGLKMLKDG----LGMSG--------------DEIKHEWE-----
Phu1            -RSWTNGLAAVLFAVFGVKMLKDA----REMKG--------------EEMEEEWR-----
Rde1            -KQYTDVCASVLFLCFGARMLYEA----YHMEE-------------GAE-NEEMA-----
Tde1            -KWLTQLAACGLFFVFGGKMCWEG----YNMDS-------------SASVEEEMA-----
Cgl1            -KRVTTFLAAVLFFVFGARLLREG----LAMSP-------------DEGVSAEMQ-----
Tmi1            -KRLTNFLAAGLFLVFGVRLLREG----MGMSP-------------DEGVSAEMA-----
Ela1            -KRVTAFAAAGLFLIFGIKLLREG----LAMDP-------------NEGVTAEMQ-----
Cor1            -KRVTSFLAAGLFFVFGAKMLREG----LAMDP-------------NEGVTAELH-----
Ncr1            -KKITNYLAAALFLVFGARLLREG----MAMSP-------------DEGVSAEMQ-----
Ptr5            -ERFTHFAAAALFLVFGVKLIREG----LDMSP-------------EDGVGEEMR-----
Npa1            -KKLTSLAAAVLFFVFGVKLLREG----LAMSP-------------DEGVGEEMK-----
Tme1            -KRFTNFLAAGLFLIFGVRMVLEG----LRMEKG-------------TANREEWLW----
Spo1            -RKLTDILGGVLFVIFGIKMLMEA----KEVMDSKE------------SMSDEFQ-----
Spo2            -KSITHILGGTLFLIFGVKMLKES----KEVRESQQ------------SLENEFD-----
Sja2            -KQFTDIIGACLFLLFGYKMIQEA----REVGEGN-------------AMEEEFL-----
Sbi2            -RKHTNSAATVLYLFFGLRLLYIA------WKS-----------DPKGSQKKEME-----
Osa3            ------------------------------------------------------------
Sbi1            -RKHTNSAATVLYAFFGLRLLYIA------WRS-----------DSKASQKKEIE-----
Ppe1            -RKHTNSAATVLYLFFGLRLLYIA------WRS-----------DPKSSQKKEME-----
Car1            -KKHTNSAATVLYLFFGLRLLYIA------WRS-----------DPKSSQKKEME-----
Ptr4            -RKHTNSAATVLYAFFGLRLLYIA------WRS-----------DSKSSQKKEME-----
Tca1            -RKHTNSAATVLYAFFGLRLLYIA------WRS-----------DSKASQKKEIE-----
Sly1            -RKHTNSAATVLYLFFGLRLLYIA------WRSS----------DSKASQKKEIE-----
Psi3            -RKHTNRAATVLYAFFGLRLLYIA------WRS-----------DAKNSQKKEME-----
Smo2            -RRHVNSFATVLYTFFGLRLLYIA------WKS------------GVTEKQNELG-----
Ppa3            -KNLVNNFATGLYTFFGLRLLYIA------YTA-------------DSTPQKEME-----
Bpr1            -PKVVNKCAFVLYTFFGCRLFYIA------WRSK----------PGS-SMQDEVD-----
Msp3            -QNVVNKCAFVLYTFFGCRLLYIA------WRAD----------PNA-SIQEEMQ-----
Mpu3            -KDTVSKAAFVLYTFFGCRLLYIA------WKAD----------PAA-TMQEEVS-----
Ota1            -KETVSKAAFVLYSFFGCRLLYIA------YKSE----------GGTGAMSSEVE-----
Csu3            -RKATQHAASVLYTFFGLRLLYIA------WHS----------KPQESNQACPTR-----
Ccr1            -KRWTGLAAALLFAYFGVQLLRDW------WRLRG---------ERPE-ENEELA-----
Gsu2            -KKYTSLAAGVLFAYFGIQLLRDW------WISRS---------NNTSNVDDELN-----
Gth1            -RMYTHYASVCLFIFFGAKLLKDA----KDMQTS--------------GPSEELE-----
Gth2            -RAYTHYASIVLFIIFGARLLKEG----LEMESG--------------KVSEELE-----
Esi1            -RTYTHYASALLFLYFGFRMLKEG----MESHG---------------GPSEELT-----
Aan1            -RTYTHYASALLFFYFGCRMLKDA----SSMSGS--------------GVSEELG-----
Ptr2            -KEYTHLLGGLLFLYFGCKLIYDS----RQMEAG--------------KTSEELE-----
Tps2            -RTYTHIFGGILFLYFGVKLLVDS----RSMED---------------KVSEELE-----
Pso1            -PSLTHYLGGVLFVVFGVKMLYDA----REMNAA--------------GPSDELT-----
Gma1            -RTWTHHITTFLFLGFGLWSLKDA-----IF--------------EEGD-AEELA-----
Ptr3            -RAWTHHITTILFFGFGLWSLWDG------FN-------------DKGE-AEELA-----
Tca2            -RKWTHHITTVLFLVFGLWSLWDG------FR-------------EDGE-AEELA-----
Ath4            -RKWTHHITTLLFFGFGLWSLWDG------FK-------------EGGGGSEELA-----
Zma1            -RKWTHHVTTLLFFVFGIWSLWEG------FK-------------EDGD-SEELA-----
Sbi3            -RKWTHHVTTLLFFVFGIWSLWEG------FK-------------EDGD-SEELA-----
Psi2            -RKFSHLVTTVLFFAFGLWSLWEG------LT-------------EGGA-SEELA-----
Smo1            -RKLTHNGATFLFFVFGLRSLWDA------ISN------------EEGE--SELA-----
Msp1            -KEITHYLAVGLFFFFGGRSLYES-----VVAW------------DGGG--DELA-----
Mpu5            -KVYTHYVAVALFLFFGARSLYDS-----TIAW------------DGGGQADELR-----
Csu5            -KKYTHYAAITLFLYFGLRMLYEV-----AVGG------------DSEG-ASEYE-----
Cva2            -KKWTHYGATALFFFFGARMLYEA-----VTNA------------HAGE--SELD-----
Cre3            -KTYTHYAAVALFFFFGLKSLYDA-----FLKK------------DDNEE-SELE-----
Bpr4            -KTTTHYVATGLFFLFGLRSVYDQ-----TVGY------------DANA-ESELE-----
Ldo1            -VQVTQVLAVVLFMVFGCKILYDE-----LIRKKA----------DDEESEDEMT-----
Cfa1            -VYLTQMLAAVLFLVFGGKILFDE-----LVRNKA----------EDEESEDEMA-----
Tcr1            -VRVTKMLAVVLFFGFGGKILYDE-----FAKRGQ----------GDAESDDEMT-----
Olu2            -PVVTKRAATGLFFAFGARGVRDA-----CAR--------------GDDDDDELK-----
Hgl1            -RVYTYYVSTALFAIFGIRMLREG----LKMSP--------------DEGQEELE-----
Dno1            -RVYTYYVSTALFAIFGIRMLREG----LKMSP--------------DEGQEELE-----
Cja1            -RVYTYYVSTVLFAIFGIRMLREG----LKMSP--------------DEGQEELE-----
Sbo1            -RVYTYYVSTVLFAIFGIRMLREG----LKMSP--------------DEGQEELE-----
Eca1            -RVYTYYVSTALFAIFGIRMLREG----LKMSP--------------DEGQEELE-----
Ola1            -RIYTYYVSTALFAIFGVRMLREG----LKMSP--------------DEGQEELE-----
Oni1            -RIYTYYVSTALFAIFGIRMLREG----LKMSA--------------DEGQEELE-----
Dre1            -RIYTYYISTALFAIFGVRMLREG----LRMSP--------------DEGQEELE-----
Cli1            -RVYTYYVSTALFAIFGIRMLREG----LKMSP--------------DEGQEELE-----
Tgu1            -RVYTYYVSTALFAIFGIRMLREG----LKMSP--------------DEGQEELE-----
Mga1            -RVYTYYVSTALFAIFGIRMLREG----LKMSP--------------DEGQEELE-----
Csi1            -RVYTYYVSTALFAIFGIRMLREG----LKMSP--------------DEGQEELE-----
Mpu1            -RVYTYYVSTALFAIFGIRMLREG----LKMSP--------------DEGQEELE-----
Hgl2            -RVYTYYVSTALFAIFGIRMLREG----LKMSP--------------DEGQEELE-----
Cgi1            -KKVTYYVSSILFAVFGLKMLKEG----YEMSP--------------DEGQEEYE-----
Cte2            -RWFTFYASSAMFAIFGLKMLREG----YSMRD--------------DEGQEEYE-----
Spu1            -RKYTYYASTVLFFIFGIRMLREG----WSMSP--------------DEGQEELE-----
Bfl1            -RVYTYYISTGLFVIFGLKMLKEG----YYMQE--------------EEAQEEFE-----
Tad1            -RKYTYYLSTLLFVIFGLKLIKEG----YYMSS--------------DEGQEELE-----
Nve1            -RKFTLYISTALFVFFGLKMLKEG----YEMDP--------------SEGQEELE-----
Hma1            -RKYTFYISTALFAFFGLKMLKEG----YHMDP--------------NEGQEELE-----
Dpo1            -RAYTFYISTALFAIFGLKMLKEG----CAMSP--------------TEGQEEME-----
Tca5            -RAYTFYISTALFAIFGLKMLKEG----CAMSP--------------GEGQEELE-----
Afl1            -SVYTYYISTALFALFGLKMLRDG----YKMSA--------------TEGQEELE-----
Ame2            -SIYTYYISTALFALFGLKMLRDG----YKMSA--------------TEGQEELE-----
Mro1            -RAYTYYISTALFALFGLKMLRDG----YKMSV--------------TEAQEELE-----
Nvi1            -RAYTYYISTALFALFGLKMLRDG----YYMSP--------------NEGQEELE-----
Aae1            -RVYTYYISTALFALFGLKMLRDG----YYMSA--------------TEAAEELE-----
Phu2            -RSYTYYVSTALFAIFGLKMLRDG----YYMSP--------------NEGKEEYD-----
Dpu1            -RVYTYWISTALFAVFGLKMLKDG----YSMSP--------------NEGQEEFE-----
Bma1            -RLLTYSISTALFALFGMKMLYDG----YRMSP--------------ADGQENYA-----
Cbr1            -RAVTYYLSTALFALFGLKMLHEG----WTMSP--------------NEGQEGFE-----
Cca1            -KVYTYYISTALFAIFGLKMIYEG----YFMKD--------------SDAQEEME-----
Dme1            -KIYTYYISTALFLIFGLKMLYDG----YKMKP--------------TDAQEELE-----
Ssp1            -RHYTNMIATLLFVFFGLRLLKEG----YSMAP--------------DEAAEELE-----
Mbr1            -RIYTHYIATGLFVIFGLRLLRDG----YNMAD--------------DEGAEELE-----
Cow1            -RYITYYASTMLFVFFGLKMLRDG----WKMSP--------------DEGQEELE-----
Sja1            -RFVTLYLSGVLFLIFGIKMLYEA----YTMSS--------------SSAKDEFD-----
Sma1            -RSVTLYLSGALFFIFGLKMLYEA----YTMSS--------------STAKEEFD-----
Cin1            -RSYTFYGSVILFVIFGAKMLHEG----ISMSP--------------QGSQEEME-----
Isc1            -RVYTHYLSIALFVFFGIRMIREA----YYMDP--------------NEGLEEYE-----
Moc2            -RVYTHYMSIFLFVAFGVKMLYEA----SQMAD--------------DEGKEEFE-----
Moc1            -PIYTHFISIGLFILFGLKMIYDA----YRMSP--------------DEGLEEFH-----
Tsp1            -HHIVTYFSSALFAVFGLKMLRDA----YYMTN--------------NEAVEEFE-----
Moc3            -RYVLHYVSIACFILFGFKMLYEVR--GLFMNVK-------------DDGTASHS-----
Ama1            -QQYVKGVTVVLFIGFGLKLLNDA----MRMSG-------------NEGMVHEQA-----
Lsp2            -RPYVEGAAIALFLGFGFKLLYDA----SQMSS-------------KSGLCDEQA-----
Rsp1            -EIYIHYAEIALFIIFGFKLLYDS----TQMPS-------------ETCDVAVVG-----
Fsp1            -KLYIYYAEIVLFIAFGIKLLYEG----SKMSA-------------ATCDTEIVE-----
Gsp1            -PNYIYYAEIVLFIGFGFKLLYDA----SQMPA-------------NTCDAEVVQ-----
Ssp8            -AKYVHYGEIILFIGFGIKLLYSA----SRMPK-------------DACDVEVVQ-----
Cth2            -KTYIQYAEIALFLGFGLKLLYEA----SKMPV-------------SSCDTEIIQ-----
Lsp1            -EVYIHYAEIILFCAFGIKLLYDA----SKMSA-------------T-SNKEEEQ-----
Apl1            -EIYLHWATISLFGLFGIKLLYQA----SKMPS-------------SQSCGEEEE-----
Cep1            -QSYIHYGEVLLFLGFGIKLLYDA----SQMPN-------------D-SCEEEVK-----
Osp1            -QNYIHFAEIALFSCFGLKLLYDA----KNMP--------------AKCDREEIQ-----
Pbi1            -KIYIHYGEIVLFLVLGLKLLYDA----SKMS--------------AKSETEIVH-----
Ssp3            -KLYVHYAEIALFVIVGVKLLYDA----TQMT--------------AQAEQEVIQ-----
Csp2            -KHYIHWAEIALFLGFGLKLIYDA----SQMP--------------SQSQGTVIK-----
Cch1            -EYYIHYGEIALFLGFGFKLLYDA----SKMP--------------AQAENTGAK-----
Msp4            -KHYIHFGEISLFIGFGLKLIYDA----CRIP--------------AQAENTGAK-----
Rbr1            -QIYVHYGEIVLFIAFGLKLLYDG----WKMT--------------PVREQGVIE-----
Cra1            -QIYVRYGEIVLFIAFGLKLLYDA----GKMK--------------PTENQEVME-----
Asp1            -KDYIHYAKIVFFIAFGLKLIYDA----NKMA--------------VSATEEVVE-----
Acy1            -KIYVHYAGIVLFIAFGLKLLYDA----WKMP--------------AKAEEEVIE-----
Nsp1            -KVYIHYAEIGLFLAFGIKLLYQA----SRMT-------------AAVAQAEMNEE--IA
Cst1            -KDIIHYAEIALFIGFGIKLLYDA----SQMT-------------TVAGDTEV-----ID
Nsp2            -QTYVKYAEIVLFFAFGIKLLYEA----SKMT-------------DSNCETEVN------
Gsp2            -KVYVVYAEIALFTLFGLKLLYDA----SRMS--------------SVPNPEEME-----
Csp4            -ANLLHHAEIALFLGFGVKLIYDA----ARMPK-------------AISCDDVLE-----
Lsp3            -DAIVKWAEISLFIIFGVRLLYQA----SQMR----------------ETGSEEK-----
Ssp6            -PQVLKWAEIGLFLLFGIKLLYEA----SQMPAV----------SDHEEKHEEEK-----
Ssp5            -TRYINYAEVALFLIFGTKLLWDA----RRIK--------------ATANLEEME-----
Sel1            -ETWVRWAEVAFFAIFGLKLWRDS----LGMP--------------QVGDSAEEE-----
Tel1            -QEFTFYAAILLFTIFGLRMLIQG----WRMG--------------NKPCEDECE-----
Ssp4            -PIYTRYGAIALFLFFGVRLIYQA----GKMP--------------AQGAATETA-----
Cth1            -RSYIHYAAIILFIGFGLKLLHEA----SQMP--------------NKSDRNEAQ-----
Csp1            -KSYTHYGAIALFCFFGAHLLFKG----TQMP--------------AHAVETEVI-----
Ssp7            -QNLVPWLAAVLFLGFGIKLLVDA----QSLGA--------------GAAQEEAE-----
Cgr1            -QAVVPWLAAVLFLGFGVKLLVDA----SGLPA--------------DAATEEAH-----
Csp3            -ARLLPWLAGLLFIGFGVKLLVDA----QALPA--------------DAALEEAE-----
Ssp9            -VELVPWLAALLFGGFGLKLLIDA----QAMGA--------------QAAEQEAQ-----
Ssp2            -PLGVRVLSAGVFAAFGLRMLWQA----YQMTP--------------QQEKEEEE-----
Ocy1            -MQWVKIGEVVLFSGFGLKLLYDG----LCMGCH-------------DADSDEAE-----
Bpr2            --WFVHWAAVILFLGYGVTMLYNSQFMSDDVS----------------EEFEEVEH----
Bpr3            --KVMHYGSVCLFVFYGLYMLYSASRMKDTEE---------------GEENEELK-----
Vca1            NIPYDDLLAVALLVYFGVKTLQDAKDADES--------------------AAEE----KE
Cre2            GLPYDDLLAAALLLYFGFKTLKDAKDAGES--------------------AAEE----KE
Csu2            SLPLDDIFAAALLVFFGVKTLLDAQDADES--------------------AAGE----RD
Cva1            GLPLDDLLAVALLTFFGVQTLRSAADADSK--------------------AAEE----KE
Bpr5            AIPFDDILAVLLLLYFGINTIKGAEDADDV--------------------AEEE----KE
Msp2            GSNWDDYLAVALLLVFGVQTILGAE--EDT--------------------AEEE----EE
Vvi1            DLPIDDIAAVCLLVYFGVSTLLEANSSNGL-------------------KAEEE----QK
Rco1            DLPVDDIAAVCLLVYFGVSTLIDASSGDGL-------------------KAEDE----QK
Tca3            DLPIDDIAAVCLLVYFGVSTLLDAASSDNQ-------------------KADEE----QK
Csa3            DLPVDDIAAVCLLVYFGVTTLLDASSSDGL-------------------KAEDE----QK
Sly3            DLPVDDIAAVCLLVYFGVSTLLDASSSDGM-------------------KAEEE----QK
Mtr1            DLPIDDIAAVCLLVYFGVSTLLDASSSDSQ-------------------KSDDE----QK
Car3            DLPIDDIAAVCLLVYFGVSTLLDASSSDSQ-------------------KSDDE----QK
Gma2            DLPIDDIAAVCLLVYFGVSTLLDASSSDGQ-------------------KSDEE----QK
Ppa1            QLPLDDLAAVVLLVYFGISTLLDAASMEGS-------------------KSEDE----KQ
Ath2            DLPIDDIAAVCLLVYFGVSTLLDAVSDEG--------------------KADEE----QK
Bdi1            DFPVDDLLAVCLLVYYGVTTLLDAASGDGE-------------------KMNEE----QE
Toc1            GLPLDDVAAVIAFTYFGVKILSEAFEEDEG------------------KSAMDEE---FE
Tps1            GVPLDDVAAVLAFTYFGIKILSEAFESDDG-----------------GTSAMDEE---FE
Ptr6            GIPLDDIAAVIAFAFFGIKTLMEAFANTEE-------------------SAMNEE---LE
Ehu1            GLPLDDYVAIASFVFFGIKAILDAAQIEED------------------GAGIAEE---SE
Gsu3            -LPIDDYVATALLFWFGIDNIREFLKVDEN--------------SSETNKWQEDL---YQ
Osa1            TLPIGEYAAIALLAFFGFKSIKDAWQLPDNANGN-----------LQGNS-ESGE---LA
Zma2            TLPIGEYAAVALLAFFGFKSIKDALALPDNANGN-----------LQGNS-ESGE---LA
Bdi2            TLPIGEYAAVALLAFFGFKSIKDAWALPDNANGD-----------LEEKS-ESGE---LA
Ata1            TLPIGEYAAVALLAFFGFKSIKDAWALPDKVNGD-----------LQESS-ESGE---LA
Ppa2            TLPIGEYAAVALLIWFGFRSIKAAWDLPSEQPGT-----------AVESS-DSGE---LA
Ptr1            TLPIGEYAAVTLLMFFGLKSIKDAWDLPSKDAKT-----------GDKSCPELDE---YA
Tca4            TLPIGEYAAIALLVFFGLKSIKDAWDLPPTVPKK-----------SGERGPELDE---FV
Csa2            TLPIGEYAAVTLLLFFGLKAIKDAWDLPSSVHKQ-----------GDESGPELDE---YV
Fve2            TLPIGEYAAVTLLLFFGLKSIKDAWDLPSNDVEG-----------GDKSSPELDE---YT
Car2            TLPIGEYAAVTLLLFFGLKSIKDAWDLPSTVVKN-----------GDNGSPELDE---LA
Ath1            TLPIGEYAAIALLMFFGLKSIKDAWDLPPVEAKN-----------GEETGIELGE---YS
Sly2            TLPIGEYAAVALLFFFGLKSIKDAWELPSNDVET-----------GEKSSQELDE---FA
Psi1            TLPIGEYAAVALLLFFGLKSIKNAWDLPTESQKS-----------GADVH-ELGE---LV
Olu1            TLPVGEYAAVAMLLFFGIKTLRDALSMDP----------------SGATPEDHGE---LA
Msp5            TLPVGEYLAVALLLFFGVRTLKEALDIDE----------------DGD--DEDGE---LA
Cre1            SIPVGELAGIALLVFFGVKTLRDGLKQPE-----------------AGASSSDEE---LS
Cva3            SEVLGQWVGAALLVYFGLRTLKDAWEKTE-----------------EAA---DDE---LA
Csu4            SVPVGRYLSVACMVYFGVRTLQEAWQTPD-----------------EPDD--GGE---FA
Gsu1            ------YGSIILFLYFGIQMIKNSYTKNQR---------------------ESTE---LG
                                                                            

Tth3            ALEEKLNKGTKDSIDDQ-------------------------------------------
Tth2            ELQEKINAKIQSNIAEC-------------------------------------------
Tth4            ELEEKINQKAHINKDEN-------------------------------------------
Tth1            ELEKRLSKIVTKPKTET-------------------------------------------
Pte1            TLDKKLMN---LPD----------------------------------------------
Pte2            ELDKKLLSSHKIID----------------------------------------------
Pte3            KVKSKLSKQ---------------------------------------------------
Cho1            KSRKKMSSITIDNK----------------------------------------------
Ago1            EVEEEIAIHDMN------------------------------------------------
Ecy1            EVEEEIAIQDFN------------------------------------------------
Kla1            EVEEEIAIQDIN------------------------------------------------
Lth1            EVEEEIAVQDLN------------------------------------------------
Vpo1            EVEEELAATDMN------------------------------------------------
Tde2            EVEEEIAVSDFN------------------------------------------------
Zro1            EVEEEIAVNDLN------------------------------------------------
Kaf1            EVEEEIAIKDMN------------------------------------------------
Cgl2            EVEEEIAISTMN------------------------------------------------
Sce1            EVEEEIAIKDMN------------------------------------------------
Tph1            EVEEELASKDIN------------------------------------------------
Kna1            EVEEEIVEIDMG------------------------------------------------
Nda1            EVEEEIAVQSMN------------------------------------------------
Nca1            EVEEEIALNDID------------------------------------------------
Tbl1            EVEEELAADSIN------------------------------------------------
Cal1            EVEEEIAMSKLN------------------------------------------------
Cma1            EVEEEIASSKLN------------------------------------------------
Ctr1            EVEEEIVAKRLN------------------------------------------------
Sst1            EVEDEIASSKLN------------------------------------------------
Lel1            EVEEEIASNKLN------------------------------------------------
Cpa1            EVEEEIASSKIN------------------------------------------------
Spa1            EVEEEIATSKLN------------------------------------------------
Mgu1            EVEEEIQSSDLN------------------------------------------------
Dha1            EVEEEIASNNLN------------------------------------------------
Cte1            EVEEEIRAQNIN------------------------------------------------
Clu1            EVEEELQASAMN------------------------------------------------
Mfa1            EVEEEIASSDIN------------------------------------------------
Wci1            EVEEELEVTDIN------------------------------------------------
Opa1            EVEEEIEVSTLN------------------------------------------------
Kpa1            EVEEEIALSSIN------------------------------------------------
Dbr1            EVEEEISAKAIN------------------------------------------------
Csu1            EAEEDIEGDEAQHD----------------------------------------------
Tve1            EAEEDIEGDDAAHD----------------------------------------------
Fra1            EAEEDIEGDDAANDSPGA------------------------------------------
Pca1            EAEEEIEESEAATVSP--------------------------------------------
Lbi1            EAEEEIEDDDAGHDGTGGR-----------------------------------------
Cci1            EAEEEIDDDEAEREGKS-------------------------------------------
Sla1            EAQEEIEGDDAGNDRTG-------------------------------------------
Cpu1            EAEEEIEGDEAHADGTGG------------------------------------------
Pst1            EAEEEIEDFDAKMDGTG-------------------------------------------
Fme1            EAEEEIEEDDALADGTG-------------------------------------------
Shi1            EAEEEIEGDAAKHDGTG-------------------------------------------
Abi1            EAEEEIAED---------------------------------------------------
Dsp1            EVELELAKSGDGAD----------------------------------------------
Pin1            EVEEELEEEGEGHQ----------------------------------------------
Ade1            EVEEELEEDVNGGT----------------------------------------------
Rso1            EVEEELDAAEGN------------------------------------------------
Pgr1            ELEHEIREKGEDLEP---------------------------------------------
Mla1            EVEDEIREKEVDMDVTTA------------------------------------------
Rto1            EVQKEVEEAEEEVTGRPT------------------------------------------
Wse1            EAIQEIE-----------------------------------------------------
Wic1            EAIQEIE-----------------------------------------------------
Uho1            EAEREIA--QED------------------------------------------------
Pan1            EAEREIE--EEN------------------------------------------------
Sre1            EAEREID--QEDGT----------------------------------------------
Uma1            EAEREIA--QEQ-D----------------------------------------------
Phu1            EAEREIEEQGEADE----------------------------------------------
Rde1            EVEEELKIVEDR------------------------------------------------
Tde1            EVEQELETVSGSGDSLRSAEEG--------------------------------------
Cgl1            EVEMELAEKENLARKEGRRT----------------------------------------
Tmi1            EVEMELNEKESQARKQGRRR----------------------------------------
Ela1            EVEQELQEKEHKALKQGRRR----------------------------------------
Cor1            EVERELAEKE----KEGKRRG---------------------------------------
Ncr1            EVEQELEEKE--------------------------------------------------
Ptr5            EVEQELEEKEQLARRQGRRK----------------------------------------
Npa1            EVEAELAEKEHSLGK--RRR----------------------------------------
Tme1            ESANDILGRN--------------------------------------------------
Spo1            NVRNEIAANGPID-----------------------------------------------
Spo2            KVEKIIVNEEDMK-----------------------------------------------
Sja2            HVSNEIRATDSLP-----------------------------------------------
Sbi2            ELEEKLE-----------------------------------------------------
Osa3            --EEKLE-----------------------------------------------------
Sbi1            EVEEKLE-----------------------------------------------------
Ppe1            EVEEKLE-----------------------------------------------------
Car1            EVEEKLE-----------------------------------------------------
Ptr4            EVEEKLE-----------------------------------------------------
Tca1            EVEEKLE-----------------------------------------------------
Sly1            EVEEKLE-----------------------------------------------------
Psi3            EVEEKLE-----------------------------------------------------
Smo2            EVEEKLEG----------------------------------------------------
Ppa3            EVEEKLE-----------------------------------------------------
Bpr1            EVAEKIDV----------------------------------------------------
Msp3            EVEEKLEA----------------------------------------------------
Mpu3            EVEEKLGG----------------------------------------------------
Ota1            EVEEKLAS----------------------------------------------------
Csu3            ALQDSNF-----------------------------------------------------
Ccr1            EVEEELN-----------------------------------------------------
Gsu2            ELEEQITTGSYHSESSESRLH---------------------------------------
Gth1            EVEAELNK--TDKKKN--------------------------------------------
Gth2            ELERKQMS--RLLVCD--------------------------------------------
Esi1            EVEEELAKKREGEAKKSGPAA---------------------------------------
Aan1            EVEEELG--GAGHGKK--------------------------------------------
Ptr2            EVEEELLQ--QGKKKA--------------------------------------------
Tps2            EVEEELAE--MNKKQS--------------------------------------------
Pso1            EVEEELMG---KKDED--------------------------------------------
Gma1            EVEAKLDKDWKAS-----------------------------------------------
Ptr3            EVEAKLDADWKAN-----------------------------------------------
Tca2            EVEAKLDADWKAN-----------------------------------------------
Ath4            EVEAELDADLKAN-----------------------------------------------
Zma1            EVEAELDAVFKSN-----------------------------------------------
Sbi3            EVEAELDAAFKSN-----------------------------------------------
Psi2            EVEAKLSADPKENGI---------------------------------------------
Smo1            EVEAKLGR----------------------------------------------------
Msp1            EVEAELADEDEKKK----------------------------------------------
Mpu5            EVEEELGDETTGKD----------------------------------------------
Csu5            EVEKELGSKAAKSGS---------------------------------------------
Cva2            EVEKELQSSPKSPKD---------------------------------------------
Cre3            QVEHELSDLNKKNAS---------------------------------------------
Bpr4            EVEKELKEHTSSSSSRTRGRG---------------------------------------
Ldo1            EAAAALRRRDPND-----------------------------------------------
Cfa1            EAAAALRRRDPND-----------------------------------------------
Tcr1            EAAAIIRKKDPND-----------------------------------------------
Olu2            EVEAELAGRQRN------------------------------------------------
Hgl1            EVQAELKKKD--EEFQRTKLLNG-------------------------------------
Dno1            EVQAEIKKKD--EELQRTKLLNG-------------------------------------
Cja1            EVQAELKKKD--EEFQRTKLLNG-------------------------------------
Sbo1            EVQAELKKKD--EEFQRTKLLNG-------------------------------------
Eca1            EVQAELKKKD--EEFQRTKLLNG-------------------------------------
Ola1            EVQAEIKKKD--EELQRSKLANG-------------------------------------
Oni1            EVQAEIKKKD--EELQRTKLANG-------------------------------------
Dre1            EVQAEIKKKD--EELQRYKLANG-------------------------------------
Cli1            EVQAEIKKKD--EELQRTKLLNG-------------------------------------
Tgu1            EVQAEIKKKD--EELQRTKLLNG-------------------------------------
Mga1            EVQAEIKKKD--EELQRTKLLNG-------------------------------------
Csi1            EVQAELKKKD--EEFQRTKLLNG-------------------------------------
Mpu1            EVQAELKKKD--EEFQRTKLLNG-------------------------------------
Hgl2            EVQAELKKKD--EEFQRTKLLNG-------------------------------------
Cgi1            EVQADLKKRE--EELEKENRP---------------------------------------
Cte2            EVSADLRKKE--EEAEKEGRS---------------------------------------
Spu1            EVQADLKRRD--EEREKEMKSTL-------------------------------------
Bfl1            EVQRELKQKD--EEMEMESRTPV-------------------------------------
Tad1            EVSAELKKRE--ENMNIEVSAAS-------------------------------------
Nve1            EVQAELKKKE--AELEKQEMA---------------------------------------
Hma1            EVSAELKKKE--AEFEA--VS---------------------------------------
Dpo1            EVQMELRNRE--EELERTS---N-------------------------------------
Tca5            EVQSDLRKKE--EEYEKQA---M-------------------------------------
Afl1            EVQSDLRKRE--DEYEKETGSTL-------------------------------------
Ame2            EVQSDLRKRE--DEYEKETGSTL-------------------------------------
Mro1            EVQTDLRKRD--DEYEKETGSIS-------------------------------------
Nvi1            EVQSDLRKRE--DEFEKETSTTL-------------------------------------
Aae1            EVQSDIRKRE--DELERETSATV-------------------------------------
Phu2            EVQSDIRKRE--DELEKNK--ML-------------------------------------
Dpu1            EVQSDLKKQED-EENEKESTK---------------------------------------
Bma1            EAKTEIQKKE--LLSDSSK-----------------------------------------
Cbr1            EAQAEVAKRE--GELDASK-----------------------------------------
Cca1            EVQSTLRKRE--DELER--SASL-------------------------------------
Dme1            EVQTDLRKRE--DELDRDVNAAL-------------------------------------
Ssp1            EVTQELKEKE--DKLS---ASEQ-------------------------------------
Mbr1            EVQQELKAKE--EQLDGKCWSHS-------------------------------------
Cow1            EVTLELKQKE--QELESRQHAN--------------------------------------
Sja1            EVHMQITQSKS-GDIETG-TSV--------------------------------------
Sma1            EVHMQLTQSRA-DDIETG-TKT--------------------------------------
Cin1            EVQAELKK-KD-EEIERA-SEV--------------------------------------
Isc1            EVQKTLSKKELDDSMQA-SRD---------------------------------------
Moc2            EVEKTLNQKEMEN-----------------------------------------------
Moc1            EVEKTL------------------------------------------------------
Tsp1            EAQAEVSKLEATRN----------------------------------------------
Moc3            DLEAELGTEE---SQRRNRR----------------------------------------
Ama1            DALEAVECR---------------------------------------------------
Lsp2            EAEQAIACS---------------------------------------------------
Rsp1            EAKEVVEKA---------------------------------------------------
Fsp1            EAKTAVAEA---------------------------------------------------
Gsp1            EAADIVDKA---------------------------------------------------
Ssp8            EAAIAVDKA---------------------------------------------------
Cth2            EAKTAIEKA---------------------------------------------------
Lsp1            EAAEAVEKSES-------------------------------------------------
Apl1            EARKAVAASN--------------------------------------------------
Cep1            EASLVVEQAEK-------------------------------------------------
Osp1            EAEEAVNQVR--------------------------------------------------
Pbi1            EAEEFIEAQDSPNA----------------------------------------------
Ssp3            EAEEVVDIQDSPKS----------------------------------------------
Csp2            EAAEAVDQ----------------------------------------------------
Cch1            EAAVEVAKQNK-------------------------------------------------
Msp4            EAACAVTQQSEGGT----------------------------------------------
Rbr1            EAREEIEKA---------------------------------------------------
Cra1            EAKEEVKKS---------------------------------------------------
Asp1            EAQEAVEKA---------------------------------------------------
Acy1            EAKEAVENA---------------------------------------------------
Nsp1            EAKAAVEKA---------------------------------------------------
Cst1            EAKAAVEQA---------------------------------------------------
Nsp2            EAKEAVEKA---------------------------------------------------
Gsp2            EAAETVKAQ---------------------------------------------------
Csp4            EAKEAVDKL---------------------------------------------------
Lsp3            DAAEAVQKAEQ-------------------------------------------------
Ssp6            AAAQAVAKAEQG------------------------------------------------
Ssp5            DAEKAIASG---------------------------------------------------
Sel1            EAEELVLGA---------------------------------------------------
Tel1            AAVETVEKAEA-------------------------------------------------
Ssp4            EAAEVVEKAEK-------------------------------------------------
Cth1            ATAALLDRS---------------------------------------------------
Csp1            AAKEAIETTGS-------------------------------------------------
Ssp7            EAEEAVNAAEQ-------------------------------------------------
Cgr1            EAEAAIDAAES-------------------------------------------------
Csp3            EAEEAVLAADR-------------------------------------------------
Ssp9            EAEDLVNAAEA-------------------------------------------------
Ssp2            EALRLVEQAEA-------------------------------------------------
Ocy1            EAKAAIAAAEG-------------------------------------------------
Bpr2            ELDEIANRRSGKKSDDNNASK---------------------------------------
Bpr3            EIEEDLNSRAPMLEKDVESGN---------------------------------------
Vca1            EAKEVVDGLKAGGE----------------------------------------------
Cre2            EAQEVVDGLKSSSE----------------------------------------------
Csu2            EAEKEVGSLGNGVS----------------------------------------------
Cva1            EAQEVVSAFGSGAA----------------------------------------------
Bpr5            EAKVEIGKMQFSGD----------------------------------------------
Msp2            DAKVAVAGMQFDGN----------------------------------------------
Vvi1            EAEIAVSEFSGNG-----------------------------------------------
Rco1            EAELAVSEFSGNG-----------------------------------------------
Tca3            EAELAVSEFSGNG-----------------------------------------------
Csa3            EAELAVSKFSGNG-----------------------------------------------
Sly3            EAELAVSEFSGNG-----------------------------------------------
Mtr1            EAELAVSDFSGDG-----------------------------------------------
Car3            EAELAVSDFSGNG-----------------------------------------------
Gma2            EAELAVSEFSGNG-----------------------------------------------
Ppa1            DAELAIAGVSEDGS----------------------------------------------
Ath2            EAELAVSELSGNG-----------------------------------------------
Bdi1            EAEIAVSKFSGNG-----------------------------------------------
Toc1            EAQEVVQEND--------------------------------------------------
Tps1            DAEETVEGSDT-------------------------------------------------
Ptr6            EAKEEVDKTSSS------------------------------------------------
Ehu1            EAEETLEQSG--------------------------------------------------
Gsu3            NKYASASKFQYGI-----------------------------------------------
Osa1            EAEELVKEKV--------------------------------------------------
Zma2            EAEELVKEKV--------------------------------------------------
Bdi2            EAEELVKEKV--------------------------------------------------
Ata1            EAEELVKEKA--------------------------------------------------
Ppa2            EAQEFLEKSE--------------------------------------------------
Ptr1            EAEELVKEKV--------------------------------------------------
Tca4            EAEELVKEKV--------------------------------------------------
Csa2            EAEELVKEKV--------------------------------------------------
Fve2            EAEELVKQKA--------------------------------------------------
Car2            EAEELVKEKV--------------------------------------------------
Ath1            EAEELVKEKA--------------------------------------------------
Sly2            EAEELVKEKA--------------------------------------------------
Psi1            EAEELVKTEV--------------------------------------------------
Olu1            EATEVVCKSTSA------------------------------------------------
Msp5            DAQEAVSKSAGA------------------------------------------------
Cre1            EAETVVQSVDAGGK----------------------------------------------
Cva3            DAEEEVKSAEKGGK----------------------------------------------
Csu4            SAQLSLDEAEKSGG----------------------------------------------
Gsu1            DAEKLVGSFKAEN-----------------------------------------------
                                                                            

Tth3            ---------------------------------------------SEESKQEVKKVKGTE
Tth2            ----------------------------------------SDDLEYQDIDDDEPKSDEQ-
Tth4            ----------------------------------------ND----TEKQNEEENQEKQ-
Tth1            ----------------------------------------DQNNDLKEKSTSDKQQNNQ-
Pte1            ----------------------------------------------PETDQVNDNVTK--
Pte2            ----------------------------------------------PE-NPSEGQKSN--
Pte3            ------------------------------------------------------------
Cho1            ---------------------------------------------LEALDTGNMLFKDVE
Ago1            ----------------------------------------------TNLNETESGG----
Ecy1            ----------------------------------------------SDMHCVEAAN----
Kla1            ----------------------------------------------HTLHESEEG-----
Lth1            ----------------------------------------------KNMTDVEGGE----
Vpo1            ----------------------------------------------QELDDLETAG----
Tde2            ----------------------------------------------KNLHNTETAG----
Zro1            ----------------------------------------------TNATDLESGV----
Kaf1            ----------------------------------------------KGMNDIEAGG----
Cgl2            ----------------------------------------------EKMDDIEGGS----
Sce1            ----------------------------------------------QDMDDVEEGG----
Tph1            ----------------------------------------------KKMEDVEAGG----
Kna1            ----------------------------------------------SRKNDVESG-----
Nda1            ----------------------------------------------ETNNKIEKGP----
Nca1            ----------------------------------------------HSSKDLEKGP----
Tbl1            ----------------------------------------------AQNDSIESGT----
Cal1            ----------------------------------------------TQMNDIEGGGVSN-
Cma1            ----------------------------------------------SQLDDIEGG-----
Ctr1            ----------------------------------------------NQLDDAEAG-----
Sst1            ----------------------------------------------AQMDDVEGG-----
Lel1            ----------------------------------------------SQLNDMEGG-----
Cpa1            ----------------------------------------------SQLNDIEGG-----
Spa1            ----------------------------------------------HQLNDIEGG-----
Mgu1            ----------------------------------------------NRLDSAESG-----
Dha1            ----------------------------------------------NEMENMEGGS----
Cte1            ----------------------------------------------SHMENAESGG----
Clu1            ----------------------------------------------VQMHNLEDA-----
Mfa1            ----------------------------------------------HKLEDIEGGG----
Wci1            ----------------------------------------------HELNDLESNQRNR-
Opa1            ----------------------------------------------QRSGSLEEAA----
Kpa1            ----------------------------------------------NKLDDAETGS----
Dbr1            ----------------------------------------------TRSEKTEGGS----
Csu1            ------------------------------------------GTGVIIGEGEGAGGV---
Tve1            ------------------------------------------GEDGVPLEAMEAG-----
Fra1            --------------------------------------ALARGDAVIPLEEIEEGGR---
Pca1            -----------------------------------------ANGNALPLEELEEGG----
Lbi1            --------------------------------------PSVANGLVIPLEEMEE------
Cci1            ----------------------------------------------IPLEEMEE------
Sla1            --------------------------------------FVNQDGDVIPLERVEE------
Cpu1            ---------------------------------------HARDGSVIPLEELEAGKGT--
Pst1            --------------------------------------AVRENGEVIPLETLEEGGG---
Fme1            --------------------------------------VITENGHAIPLEELERGEV---
Shi1            --------------------------------------QTTANGEVIPLEDIEAGEG---
Abi1            ------------------------------------------NGEDVPMEVLEEG-----
Dsp1            ---------------------------------------------VLPYSATHPGA----
Pin1            ---------------------------------------------LRPIKGDRD------
Ade1            ---------------------------------------------VMQMHDIEEG-----
Rso1            ----------------------------------------------IPMRNMEEG-----
Pgr1            --------------------------------------------EHTRLEEARPTAR---
Mla1            --------------------------------------------EFNSLEQGRHSSPK--
Rto1            ------------------------------------------GVALGDMEEGRTSTPA--
Wse1            ----------------------------------------------HDGDDLPK------
Wic1            ----------------------------------------------HKDDELPK------
Uho1            ---------------------------------------------THELDSLEHGHP---
Pan1            ---------------------------------------------THELDSLEQGHT---
Sre1            ---------------------------------------------AHELQSLESGLA---
Uma1            ---------------------------------------------SHEMDTLEQGCS---
Phu1            ---------------------------------------------GHELDTLEQGDT---
Rde1            ---------------------------------------------EQASKLEELEV----
Tde1            --------------------------------------GIN--RTDKSSSLKELPR----
Cgl1            --------------------------------------------SDMSPYALEMGLG---
Tmi1            --------------------------------------------SSISPYALEMGVNRAH
Ela1            --------------------------------------------SSVTPYALEMGLNR--
Cor1            --------------------------------------------SNVSPYALEMGLN---
Ncr1            ------------------------------------------------HLALSLQVP---
Ptr5            --------------------------------------------ASVSPYALESGRG---
Npa1            --------------------------------------------SSVTP-----------
Tme1            ------------------------------------------------------------
Spo1            -------------------------------------------------QLLEEGAA---
Spo2            -------------------------------------------------KTLELGLP---
Sja2            -------------------------------------------------ERLEAGAN---
Sbi2            ----------------------------------------------SGQGKST-------
Osa3            ----------------------------------------------SGQGKST-------
Sbi1            ----------------------------------------------AGQGKST-------
Ppe1            ----------------------------------------------SGQGKTS-------
Car1            ----------------------------------------------SGQGKTS-------
Ptr4            ----------------------------------------------AGQGKTS-------
Tca1            ----------------------------------------------TGQGKTS-------
Sly1            ----------------------------------------------AGQGKAA-------
Psi3            ----------------------------------------------NGAGKTT-------
Smo2            ----------------------------------------------STHGKSR-------
Ppa3            -----------------------------------------------GPKKKNL------
Bpr1            -----------------------------------------------EKAPKG-------
Msp3            -----------------------------------------------GAGGQGRM-----
Mpu3            -----------------------------------------------GLGPKPP------
Ota1            -----------------------------------------------GATASTR------
Csu3            ----------------------------------------------LRYSKDR-------
Ccr1            ---------------------------------------------HDHPAKKTHVAR---
Gsu2            -----------------------------------------MSLSSDSIGSRNKYARSNS
Gth1            -------------------------------------------TDLESGASPSL------
Gth2            -------------------------------------------VALRFFPDAVD------
Esi1            -------------------------------------------FDMEGGGAIGG------
Aan1            --------------------------------------------DVEDDGAEAP------
Ptr2            --------------------------------------------DLE-EGSRSN------
Tps2            --------------------------------------------HMNGDGAKKR------
Pso1            --------------------------------------------AVQAEHVEEG------
Gma1            ----------------------------------------------NGATKNSNKDDDA-
Ptr3            ----------------------------------------------TGTAKAGSKDSDE-
Tca2            ----------------------------------------------TGTVKEGNKADDE-
Ath4            ----------------------------------------------GKSPKDSSKREDE-
Zma1            ----------------------------------------------KGESKTKT------
Sbi3            ----------------------------------------------KGESKNKSKANDD-
Psi2            ----------------------------------------------SAKATVKSKVNDD-
Smo1            --------------------------------------------------------TDD-
Msp1            ----------------------------------------------KGKK-GKKD-----
Mpu5            ----------------------------------------------KGALLGWKK-----
Csu5            ----------------------------------------------KGSLNGEGDAK---
Cva2            ----------------------------------------------SGPESK---VG---
Cre3            ----------------------------------------------TGKDMKDLEKK---
Bpr4            ---------------------------------------------GRGGKTGPATRTRTK
Ldo1            -------------------------------------------PAETGSMASSA------
Cfa1            -------------------------------------------AVETGSVASSV------
Tcr1            -------------------------------------------AVETGSISSTG------
Olu2            --------------------------------------------AKKKATTSWA------
Hgl1            ------------------------------------------------PGDVEAG-----
Dno1            ------------------------------------------------PGDVEMG-----
Cja1            ------------------------------------------------PGDVETG-----
Sbo1            ------------------------------------------------PGDVETG-----
Eca1            ------------------------------------------------PGDVETG-----
Ola1            ------------------------------------------------TADLEAG-----
Oni1            ------------------------------------------------TADVEAG-----
Dre1            ------------------------------------------------APDVEAG-----
Cli1            ------------------------------------------------PGDVESG-----
Tgu1            ------------------------------------------------PGDVESG-----
Mga1            ------------------------------------------------PGDVETG-----
Csi1            ------------------------------------------------PGDVETG-----
Mpu1            ------------------------------------------------PGDVETG-----
Hgl2            ------------------------------------------------PGDVEAG-----
Cgi1            ------------------------------------------------VEDIETG-----
Cte2            ------------------------------------------------AGDQEIG-----
Spu1            ------------------------------------------------TQDPESG-----
Bfl1            ------------------------------------------------TQDVESG-----
Tad1            ------------------------------------------------TVDVESG-----
Nve1            ------------------------------------------------TQDPETG-----
Hma1            ------------------------------------------------KSDLETG-----
Dpo1            -------------------------------------------------QDVEVAS----
Tca5            ------------------------------------------------LPDPESG-----
Afl1            ------------------------------------------------VQDPETG-----
Ame2            ------------------------------------------------VQDPETG-----
Mro1            ------------------------------------------------IQDPETG-----
Nvi1            ------------------------------------------------VQDPETG-----
Aae1            ------------------------------------------------VQDAETG-----
Phu2            ------------------------------------------------STDLESGE----
Dpu1            ------------------------------------------------LIDEESG--AT-
Bma1            -------------------------------------------------ADIESGG---I
Cbr1            -------------------------------------------------FEMLEGG---G
Cca1            ------------------------------------------------VQDAESGVV---
Dme1            ------------------------------------------------VNDAESGR----
Ssp1            ------------------------------------------------QPKPWSK-----
Mbr1            -------------------------------------------------LHIHSAG----
Cow1            -------------------------------------------------ADVESGGL---
Sja1            -------------------------------------------------PETPRS-----
Sma1            -------------------------------------------------SDSPQG-----
Cin1            ------------------------------------------------TQDVETG-----
Isc1            ------------------------------------------------ALDVESG-----
Moc2            ------------------------------------------------TADIETG-----
Moc1            -------------------------------------------------LDHEKK-----
Tsp1            ------------------------------------------------AKDLEAG-----
Moc3            ------------------------------------------------------------
Ama1            ------------------------------------------------------------
Lsp2            ------------------------------------------------------------
Rsp1            ------------------------------------------------------------
Fsp1            ------------------------------------------------------------
Gsp1            ------------------------------------------------------------
Ssp8            ------------------------------------------------------------
Cth2            ------------------------------------------------------------
Lsp1            ------------------------------------------------------------
Apl1            ------------------------------------------------------------
Cep1            ------------------------------------------------------------
Osp1            ------------------------------------------------------------
Pbi1            -------------------------------------------------LASIPVFGKS-
Ssp3            -------------------------------------------------VATIPIFGRF-
Csp2            ----------------------------------------------------IPQSGNR-
Cch1            ------------------------------------------------------------
Msp4            -------------------------------------------------I-------TM-
Rbr1            ------------------------------------------------------------
Cra1            ------------------------------------------------------------
Asp1            ------------------------------------------------------------
Acy1            ------------------------------------------------------------
Nsp1            ------------------------------------------------------------
Cst1            ------------------------------------------------------------
Nsp2            ------------------------------------------------------------
Gsp2            ------------------------------------------------------------
Csp4            ------------------------------------------------------------
Lsp3            ------------------------------------------------------------
Ssp6            ------------------------------------------------------------
Ssp5            ------------------------------------------------------------
Sel1            ------------------------------------------------------------
Tel1            ------------------------------------------------------------
Ssp4            ------------------------------------------------------------
Cth1            ------------------------------------------------------------
Csp1            ------------------------------------------------------------
Ssp7            ------------------------------------------------------------
Cgr1            ------------------------------------------------------------
Csp3            ------------------------------------------------------------
Ssp9            ------------------------------------------------------------
Ssp2            ------------------------------------------------------------
Ocy1            ------------------------------------------------------------
Bpr2            ----------------------------------------------DDDDVAEKGGKLSP
Bpr3            ----------------------------------------------ENENKKKKGG----
Vca1            ------------------------------------------------------------
Cre2            ------------------------------------------------------------
Csu2            ------------------------------------------------------------
Cva1            ------------------------------------------------------------
Bpr5            ------------------------------------------------------------
Msp2            ------------------------------------------------------------
Vvi1            ------------------------------------------------------------
Rco1            ------------------------------------------------------------
Tca3            ------------------------------------------------------------
Csa3            ------------------------------------------------------------
Sly3            ------------------------------------------------------------
Mtr1            ------------------------------------------------------------
Car3            ------------------------------------------------------------
Gma2            ------------------------------------------------------------
Ppa1            ------------------------------------------------------------
Ath2            ------------------------------------------------------------
Bdi1            ------------------------------------------------------------
Toc1            ------------------------------------------------------------
Tps1            ------------------------------------------------------------
Ptr6            ------------------------------------------------------------
Ehu1            ------------------------------------------------------------
Gsu3            ------------------------------------------------------------
Osa1            ------------------------------------------------------------
Zma2            ------------------------------------------------------------
Bdi2            ------------------------------------------------------------
Ata1            ------------------------------------------------------------
Ppa2            ------------------------------------------------------------
Ptr1            ------------------------------------------------------------
Tca4            ------------------------------------------------------------
Csa2            ------------------------------------------------------------
Fve2            ------------------------------------------------------------
Car2            ------------------------------------------------------------
Ath1            ------------------------------------------------------------
Sly2            ------------------------------------------------------------
Psi1            ------------------------------------------------------------
Olu1            ------------------------------------------------------------
Msp5            ------------------------------------------------------------
Cre1            ------------------------------------------------------------
Cva3            ------------------------------------------------------------
Csu4            ------------------------------------------------------------
Gsu1            ------------------------------------------------------------
                                                                            

Tth3            DSIN--------------------------------------------------------
Tth2            ------------------------------------------------------------
Tth4            ------------------------------------------------------------
Tth1            ------------------------------------------------------------
Pte1            ------------------------------------------------------------
Pte2            ------------------------------------------------------------
Pte3            ------------------------------------------------------------
Cho1            LCN---------------------------------------------------------
Ago1            ---------------------------VIKDKRT-LVNNRYLND----------------
Ecy1            ---------------------------TIKEKRR-FVQNRILNE----------------
Kla1            ---------------------------TVKDSNK-YAKEKT-NG----------------
Lth1            ---------------------------LARDSSKNFTKNTVATK----------------
Vpo1            ---------------------------APN-SKN-IHKKNSVTT----------------
Tde2            ---------------------------IPE-GRL-ARGASGFKR----------------
Zro1            ---------------------------VVE-KNR-FKSIKDWKD----------------
Kaf1            ---------------------------AVS-DKM-AKNQSVVNM----------------
Cgl2            ---------------------------GKG---K-YTDAASGP-----------------
Sce1            ---------------------------DTAYDKQ-LKNASIGKK----------------
Tph1            ---------------------------SPQ-----GSGNNLLEK----------------
Kna1            ---------------------------LHD-----GSHVSTFS-----------------
Nda1            --------------------------SLREKLR---RKRGMAK-----------------
Nca1            ----------------------------MDKLR--SKKNCLFV-----------------
Tbl1            ---------------------------KGP-----KQPETAAQK----------------
Cal1            ------------------------TEGATNSSTSNNNTPVYAE-----------------
Cma1            ----------------------------SSSNNSKKDVPFYVD-----------------
Ctr1            ----------------------------GAPINKVKNTPFYVE-----------------
Sst1            ---------------------------ASEIS---AQKQWYIE-----------------
Lel1            ---------------------------VPAVTGS-PQTSKLGE-----------------
Cpa1            ---------------------------AGTHSNSNGKKSKLSD-----------------
Spa1            ----------------------------GNVSSATKNKAWYAE-----------------
Mgu1            ----------------------------APFDPRPNTKKWYQE-----------------
Dha1            ---------------------------SNKFTAKSQNKKWYVE-----------------
Cte1            ---------------------------VSTFT-----KSWYSK-----------------
Clu1            --------------------------------HYEKKLPWYSE-----------------
Mfa1            ----------------------------QQKQEEQKLLSWAVD-----------------
Wci1            ---------------------------RPSNPNIERDAKLINT-----------------
Opa1            ------------------------------VPGAVARKPIWKE-----------------
Kpa1            ----------------------------VSGSNKKKYQTTLSH-----------------
Dbr1            ----------------------------KLEKISENSGSKLSR-----------------
Csu1            --------------------IPLEALEGGRAPRSPIHARRASTAS---------------
Tve1            --------------------TAPGHVRRRSSSAGPASAKKSVQG----------------
Fra1            ---------------------APAHPRRSPSASGARPPRAYSSTRR--------------
Pca1            ---------------------RARHARKRSQS-----TTRAQS-----------------
Lbi1            ------------------------GGRP--VHSPKP---KSLS-----------------
Cci1            ------------------------GGRE--EQPKSPVIRKVTS-----------------
Sla1            ------------------------GIRSPSATRHSRNKGGAVG-----------------
Cpu1            ------------AAETVNGLANSDAGTGTAASPPPAEKRKAGTG----------------
Pst1            ----------------------NHANGH-ATPK------KSGG-----------------
Fme1            ----------------------PTEDAMPATPKSPSRARKSEKET---------------
Shi1            ------------------------VIEPAVASGKTKEESWVKG-----------------
Abi1            ------------------------KGEIFSSSPSPPKSAKKSA-----------------
Dsp1            -------------------EEEAVGGGGMDTQ---------GTG----------------
Pin1            -------------------EEECVEAAGTPSKSTFKRRRGFGSS----------------
Ade1            -------------------HGAPLKPRPTSPRPTSPRPTRRLDE----------------
Rso1            -------------------GRNSDEPEPLTPAPKD-------SS----------------
Pgr1            --------------------SRQLTG--NKAS-----FKRSRSQE---------------
Mla1            -------------STP----PRLLTGGGNKGSPGRPRHKRSKSQ----------------
Rto1            -------------PDAG-ELPQPVTGRSRRNS-----VSKTKDS----------------
Wse1            ----------------------------PSSQ----RQKRS-------------------
Wic1            ----------------------------PTAQ----SRKKT-------------------
Uho1            ---------------------------TPSHPLPPSSKKRSMASR---------------
Pan1            ---------------------------TPSH--SATKRAGGMGNT---------------
Sre1            ---------------------------SPSP----SPKDSGMAHT---------------
Uma1            ---------------------------PPVSS-HSIKKDRGMTST---------------
Phu1            ---------------------------VQSAK----KKEKKLGG----------------
Rde1            -----------------------GGLEAANHTPTSKKEHAK-------------------
Tde1            ---------------------SGVDKDAEDNMGQATKAVRK-------------------
Cgl1            ----------------NRKPRTKSRFPAPARSPSSSPEGRSPSPRPGGLGN---------
Tmi1            ----------------TRKSRSQSRFPTPPRSPSTSP-GRSPSPRRGALGA---------
Ela1            ----------------NRKSRSQSRFPTPPRSPSMSP-PRSPSPRGGFMGG---------
Cor1            ----------------DRKSRSKSRFPSPPRSPSTSP-SRSLSPGPGAVKG---------
Ncr1            ------------------IPDAASQPLQLARCTKRSPRGRNLTE----------------
Ptr5            -------------------SRSNSRLPAPARSPSTSP-DRAPSPHRGSLTS---------
Npa1            ------------------------------------------------------------
Tme1            ------------------------------------------------------------
Spo1            ---------------------------PSHYTGHRSRSGHTLMSQ---------------
Spo2            ---------------------------ASNRS-SSTLKDKFFKVF---------------
Sja2            ---------------------------GATKT-----PKQTLLIR---------------
Sbi2            ------------------------------------------------------------
Osa3            ------------------------------------------------------------
Sbi1            ------------------------------------------------------------
Ppe1            ------------------------------------------------------------
Car1            ------------------------------------------------------------
Ptr4            ------------------------------------------------------------
Tca1            ------------------------------------------------------------
Sly1            ------------------------------------------------------------
Psi3            ------------------------------------------------------------
Smo2            ------------------------------------------------------------
Ppa3            ------------------------------------------------------------
Bpr1            ------------------------------------------------------------
Msp3            ------------------------------------------------------------
Mpu3            ------------------------------------------------------------
Ota1            ------------------------------------------------------------
Csu3            ------------------------------------------------------------
Ccr1            ------------------------------------------------------------
Gsu2            SSASNGQLHHNT------------------------------------------------
Gth1            ------------------------------------------------------------
Gth2            ------------------------------------------------------------
Esi1            ------------------------------------------------------------
Aan1            ------------------------------------------------------------
Ptr2            ------------------------------------------------------------
Tps2            ------------------------------------------------------------
Pso1            ------------------------------------------------------------
Gma1            ------------------------------------------------------------
Ptr3            ------------------------------------------------------------
Tca2            ------------------------------------------------------------
Ath4            ------------------------------------------------------------
Zma1            ------------------------------------------------------------
Sbi3            ------------------------------------------------------------
Psi2            ------------------------------------------------------------
Smo1            ------------------------------------------------------------
Msp1            ------------------------------------------------------------
Mpu5            ------------------------------------------------------------
Csu5            ------------------------------------------------------------
Cva2            ------------------------------------------------------------
Cre3            ------------------------------------------------------------
Bpr4            AKKQS-------------------------------------------------------
Ldo1            ------------------------------------------------------------
Cfa1            ------------------------------------------------------------
Tcr1            ------------------------------------------------------------
Olu2            ------------------------------------------------------------
Hgl1            TST--TIP----------------------------------------------------
Dno1            TST--TIP----------------------------------------------------
Cja1            TST--IVP----------------------------------------------------
Sbo1            TST--IVP----------------------------------------------------
Eca1            TST--TIP----------------------------------------------------
Ola1            TGI--TLP----------------------------------------------------
Oni1            TGT--AVP----------------------------------------------------
Dre1            TAAN-MLP----------------------------------------------------
Cli1            PGT--TIP----------------------------------------------------
Tgu1            PGT--TIP----------------------------------------------------
Mga1            -STA-TIP----------------------------------------------------
Csi1            TST--TIP----------------------------------------------------
Mpu1            AST--TIP----------------------------------------------------
Hgl2            TST--TIP----------------------------------------------------
Cgi1            IIRSPG------------------------------------------------------
Cte2            VVRTKR------------------------------------------------------
Spu1            IIRGGY------------------------------------------------------
Bfl1            VIRGGG------------------------------------------------------
Tad1            AIRGAGSR----------------------------------------------------
Nve1            VIRG--GK----------------------------------------------------
Hma1            -IRSKNVPS---------------------------------------------------
Dpo1            TNRRPK------------------------------------------------------
Tca5            APRKPK------------------------------------------------------
Afl1            VIRKAT------------------------------------------------------
Ame2            VIRKAT------------------------------------------------------
Mro1            VIRKTA------------------------------------------------------
Nvi1            VIRKSQ------------------------------------------------------
Aae1            VIRKNK------------------------------------------------------
Phu2            TIRSNN------------------------------------------------------
Dpu1            SVHQPL------------------------------------------------------
Bma1            TMPNQS------------------------------------------------------
Cbr1            VAP-QS------------------------------------------------------
Cca1            -RKIPK------------------------------------------------------
Dme1            -RRPQK------------------------------------------------------
Ssp1            ------------------------------------------------------------
Mbr1            ------------------------------------------------------------
Cow1            -ASSLR------------------------------------------------------
Sja1            LISKP-------------------------------------------------------
Sma1            LLSKS-------------------------------------------------------
Cin1            IIRGGYK-----------------------------------------------------
Isc1            VVFR--------------------------------------------------------
Moc2            QATS--------------------------------------------------------
Moc1            ASQP--------------------------------------------------------
Tsp1            KSFAPSIC----------------------------------------------------
Moc3            ------------------------------------------------------------
Ama1            ------------------------------------------------------------
Lsp2            ------------------------------------------------------------
Rsp1            ------------------------------------------------------------
Fsp1            ------------------------------------------------------------
Gsp1            ------------------------------------------------------------
Ssp8            ------------------------------------------------------------
Cth2            ------------------------------------------------------------
Lsp1            ------------------------------------------------------------
Apl1            ------------------------------------------------------------
Cep1            ------------------------------------------------------------
Osp1            ------------------------------------------------------------
Pbi1            ------------------------------------------------------------
Ssp3            ------------------------------------------------------------
Csp2            ------------------------------------------------------------
Cch1            ------------------------------------------------------------
Msp4            ------------------------------------------------------------
Rbr1            ------------------------------------------------------------
Cra1            ------------------------------------------------------------
Asp1            ------------------------------------------------------------
Acy1            ------------------------------------------------------------
Nsp1            ------------------------------------------------------------
Cst1            ------------------------------------------------------------
Nsp2            ------------------------------------------------------------
Gsp2            ------------------------------------------------------------
Csp4            ------------------------------------------------------------
Lsp3            ------------------------------------------------------------
Ssp6            ------------------------------------------------------------
Ssp5            ------------------------------------------------------------
Sel1            ------------------------------------------------------------
Tel1            ------------------------------------------------------------
Ssp4            ------------------------------------------------------------
Cth1            ------------------------------------------------------------
Csp1            ------------------------------------------------------------
Ssp7            ------------------------------------------------------------
Cgr1            ------------------------------------------------------------
Csp3            ------------------------------------------------------------
Ssp9            ------------------------------------------------------------
Ssp2            ------------------------------------------------------------
Ocy1            ------------------------------------------------------------
Bpr2            GKKKG-------------------------------------------------------
Bpr3            ------------------------------------------------------------
Vca1            ------------------------------------------------------------
Cre2            ------------------------------------------------------------
Csu2            ------------------------------------------------------------
Cva1            ------------------------------------------------------------
Bpr5            ------------------------------------------------------------
Msp2            ------------------------------------------------------------
Vvi1            ------------------------------------------------------------
Rco1            ------------------------------------------------------------
Tca3            ------------------------------------------------------------
Csa3            ------------------------------------------------------------
Sly3            ------------------------------------------------------------
Mtr1            ------------------------------------------------------------
Car3            ------------------------------------------------------------
Gma2            ------------------------------------------------------------
Ppa1            ------------------------------------------------------------
Ath2            ------------------------------------------------------------
Bdi1            ------------------------------------------------------------
Toc1            ------------------------------------------------------------
Tps1            ------------------------------------------------------------
Ptr6            ------------------------------------------------------------
Ehu1            ------------------------------------------------------------
Gsu3            ------------------------------------------------------------
Osa1            ------------------------------------------------------------
Zma2            ------------------------------------------------------------
Bdi2            ------------------------------------------------------------
Ata1            ------------------------------------------------------------
Ppa2            ------------------------------------------------------------
Ptr1            ------------------------------------------------------------
Tca4            ------------------------------------------------------------
Csa2            ------------------------------------------------------------
Fve2            ------------------------------------------------------------
Car2            ------------------------------------------------------------
Ath1            ------------------------------------------------------------
Sly2            ------------------------------------------------------------
Psi1            ------------------------------------------------------------
Olu1            ------------------------------------------------------------
Msp5            ------------------------------------------------------------
Cre1            ------------------------------------------------------------
Cva3            ------------------------------------------------------------
Csu4            ------------------------------------------------------------
Gsu1            ------------------------------------------------------------
                                                                            

Tth3            -------------SSSQSQVVQREQKKSETKQNSKQQ-----------------------
Tth2            -------------NQLETKQLQQSSLNEQEKRNRK-------------------------
Tth4            -------------NDLETQQLQQSLLKSQEKQNKK-------------------------
Tth1            ---------------ANSQENEKKKKKKQIKGIAAPG-----------------------
Pte1            --------------NFIQVQFQQ-------------------------------------
Pte2            --------------LSAVVPIQQ-------------------------------------
Pte3            ---------------SDAKNVSN-------------------------------------
Cho1            -----------TRNNEEDLNVSSSKICIDECIKHKG------------------------
Ago1            -------------MLLKVGDRLALYFSP--------------------------------
Ecy1            -------------ILIKITDFVSSLFSP--------------------------------
Kla1            -------------VFTKFKDFTSRYISG--------------------------------
Lth1            -------------FVKKVTDLGAYIFTP--------------------------------
Vpo1            -------------ISERLTNLASLVFSP--------------------------------
Tde2            -------------FAAKVSDATSIVLSP--------------------------------
Zro1            -------------ALTLVTQKLSVLFSP--------------------------------
Kaf1            -------------TLQKINNLASLVFSP--------------------------------
Cgl2            --------------VNQVKQLFSKVFSP--------------------------------
Sce1            -------------IVHRIRELASFMFSP--------------------------------
Tph1            -------------LQNKLYELSSYVFSP--------------------------------
Kna1            ----------------TVYDLASLVFSP--------------------------------
Nda1            -------------YLKKCKDLASYILSP--------------------------------
Nca1            -------------CLDKVQDLASYILSP--------------------------------
Tbl1            -------------FTSQIYNLASLVLSP--------------------------------
Cal1            -------------IGNQFQNLATFVFTP--------------------------------
Cma1            -------------IGNQVENLAAFVFTP--------------------------------
Ctr1            -------------IGNQIQNLASFIFTP--------------------------------
Sst1            -------------IGGQIKDLASFVLSP--------------------------------
Lel1            -------------IGQQIQNLASFVFTP--------------------------------
Cpa1            -------------MGHQIQNLASFIFTP--------------------------------
Spa1            -------------FGQQVEDLASFVLSP--------------------------------
Mgu1            -------------YASQMKDLASFVLSP--------------------------------
Dha1            -------------FGDQIRNLASFVLSP--------------------------------
Cte1            -------------GVEQFNDLAAFLLSP--------------------------------
Clu1            -------------MGIQIRDLASFVLSP--------------------------------
Mfa1            -------------CCAQIKDLASFILSP--------------------------------
Wci1            -------------AMENFKSLCGLILDP--------------------------------
Opa1            -------------ALSHVSNLASYILSP--------------------------------
Kpa1            -------------LLEETKELLSFILSP--------------------------------
Dbr1            -------------FGKKALKLCHNFFSP--------------------------------
Csu1            -------------HAEAARNFFSLFLGP--------------------------------
Tve1            -------------YMEASRNFFSYLLGP--------------------------------
Fra1            -------------RADAVRNFFSLFLGP--------------------------------
Pca1            -------------LVEKSRNYLSVVLGP--------------------------------
Lbi1            -------------VMEGARNFCSFFLGP--------------------------------
Cci1            -------------WKDGARNFCSLMLGP--------------------------------
Sla1            -------------IAEGARNFCSLFLGP--------------------------------
Cpu1            -------------FAEGARNFCSLFFGP--------------------------------
Pst1            -------------IVDGARNLCSFLFGP--------------------------------
Fme1            -------------WREGARNFFSLLLGP--------------------------------
Shi1            -------------VIEGTRNLFSLFLGP--------------------------------
Abi1            -------------WIEGARNFSSMVFGP--------------------------------
Dsp1            -------------FKEGAANLARLVFGP--------------------------------
Pin1            -------------VKEGAHNFASLFLGP--------------------------------
Ade1            -------------AKEGFRNLCSLFFGP--------------------------------
Rso1            -------------LAQGAKNLFGMCLGP--------------------------------
Pgr1            -------------KQNGLKNLVYLLISP--------------------------------
Mla1            -------------TQNGLKNLVYLVLSP--------------------------------
Rto1            -------------ALAGIKNLAQLLFSP--------------------------------
Wse1            -----------------IKTTLAALLSP--------------------------------
Wic1            -------------TFDTFRELLITVFSP--------------------------------
Uho1            -------------IREGSKNLCGLCFSP--------------------------------
Pan1            -------------LREGTKNLCGLCFSP--------------------------------
Sre1            -------------LRDGTRNLCGLCFSP--------------------------------
Uma1            -------------MREGAKNLCGLCFSP--------------------------------
Phu1            -------------IKEGTRNLCGLCFSP--------------------------------
Rde1            ---------------EGLMNLMQLVFSP--------------------------------
Tde1            -------------SFEGVTNLLSLVFSP--------------------------------
Cgl1            -------------ILSGLSNLISLLLSP--------------------------------
Tmi1            -------------FVDGAQNLFSLLLSP--------------------------------
Ela1            -------------VGVGLANLFSLLLSP--------------------------------
Cor1            -------------ALQGLNNLLSLLLSP--------------------------------
Ncr1            -------------CLAGFNNLVSLLLSP--------------------------------
Ptr5            -------------TMGAVNNLFSLLLSP--------------------------------
Npa1            ---------------------------P--------------------------------
Tme1            -----------------SKPCRVTTVAR--------------------------------
Spo1            -------------LKSKGRNVMATLFSP--------------------------------
Spo2            -------------SMSCFKNLFSKKFSR--------------------------------
Sja2            -------------VREGFSNLTTFLLSP--------------------------------
Sbi2            -----------------IRRFFARFCTP--------------------------------
Osa3            -----------------LRRFFGRFCTP--------------------------------
Sbi1            -----------------FRRVFSRFCTP--------------------------------
Ppe1            -----------------FRRFFSRFCTP--------------------------------
Car1            -----------------YRRFFSRFCTP--------------------------------
Ptr4            -----------------FRRYFSRFCTP--------------------------------
Tca1            -----------------YRRIFSRFCTP--------------------------------
Sly1            -----------------FRRFFSRFLTP--------------------------------
Psi3            -----------------FRRFFSRFCTP--------------------------------
Smo2            -----------------VRQFFTRFCTP--------------------------------
Ppa3            -----------------VRRVFSRFCTP--------------------------------
Bpr1            ----------------KIRRILSRVCTP--------------------------------
Msp3            --------------MGRVRRILGRVCTP--------------------------------
Mpu3            --------------AGPLRRALNRVCTP--------------------------------
Ota1            ---------------NRLARIASRVCTP--------------------------------
Csu3            ---------------IYARQFLTKFCTP--------------------------------
Ccr1            -------------------HAALALFSP--------------------------------
Gsu2            ---------TAPTFYPFVSHVALQLFSP--------------------------------
Gth1            -----------------ING-------VLWQG----------------------------
Gth2            -----------------VDGNNQSNDNVSFTN----------------------------
Esi1            -----------------AGGGGVRSRRG--------------------------------
Aan1            -----------------PPAEETDAVK---------------------------------
Ptr2            -----------------RPPSKKQMG----------------------------------
Tps2            -----------------RGGNNKTVKHSASSGLSAAGDYS--------------------
Pso1            -----------------LGKAESATDG---------------------------------
Gma1            -------------TKKHKRSFLSQFFSP--------------------------------
Ptr3            -------------FKKQRRTFLSQFFSP--------------------------------
Tca2            -------------LKKERRPFLTQFFSP--------------------------------
Ath4            -------------NKKQNRAFLTQFFSP--------------------------------
Zma1            ------------------------------------------------------------
Sbi3            -------------TKKQQRPFLMQFFSP--------------------------------
Psi2            -------------TKKQERPFLTQFFSP--------------------------------
Smo1            -------------IKKKKKQQTSVFLSP--------------------------------
Msp1            -------------ASSF-------LLSP--------------------------------
Mpu5            -------------TLTFGG-----LLSP--------------------------------
Csu5            -------------GRNNGQ-LLRRLFSP--------------------------------
Cva2            -------------ALHPLLAAARRCVSP--------------------------------
Cre3            -------------KTNFMVTLLGMIFSQ--------------------------------
Bpr4            -------------PGSKINDILAVFFSP--------------------------------
Ldo1            -------------YVSAPARRWRKLLNP--------------------------------
Cfa1            -------------YTSAPARRWRRLLNP--------------------------------
Tcr1            ---------------AGCARRHWFAFHP--------------------------------
Olu2            ------------------------------------------------------------
Hgl1            ----------------QKKWLH--FISP--------------------------------
Dno1            ----------------QKKWLH--FISP--------------------------------
Cja1            ----------------QKKWLH--FISP--------------------------------
Sbo1            ----------------QKKWLH--FISP--------------------------------
Eca1            ----------------QKKWLH--FISP--------------------------------
Ola1            ----------------QTKWYS--LCSP--------------------------------
Oni1            ----------------QGKWHS--FISP--------------------------------
Dre1            ----------------QRKWPS--LISP--------------------------------
Cli1            ----------------QKKWLH--FISP--------------------------------
Tgu1            ----------------QKKWLH--FISP--------------------------------
Mga1            ----------------QKKWLH--FISP--------------------------------
Csi1            ----------------QKKWLH--FISP--------------------------------
Mpu1            ----------------QKRWLH--FISP--------------------------------
Hgl2            ----------------QKKWLH--FISP--------------------------------
Cgi1            -----------------RRWFHG-ILGT--------------------------------
Cte2            -----------------HNPFEA-FFSR--------------------------------
Spu1            -----------------RRKVFG-IFSP--------------------------------
Bfl1            -----------------WRRVWG-IFSP--------------------------------
Tad1            ----------------LRRYFHL-IVSP--------------------------------
Nve1            ---------------KSLSFVHN-ICST--------------------------------
Hma1            ---------------KFIRYCTY-FCSP--------------------------------
Dpo1            ----------------STNPLA--VTLR--------------------------------
Tca5            ----------------SDSIFS--LISR--------------------------------
Afl1            ----------------KISALM--LLSR--------------------------------
Ame2            ----------------KISALM--LLSR--------------------------------
Mro1            ----------------KISALM--LLSR--------------------------------
Nvi1            ----------------KTSAFM--LLSR--------------------------------
Aae1            ----------------QRSAWN--LLLR--------------------------------
Phu2            ----------------RCKILN--YIPE--------------------------------
Dpu1            ---------------SLRQRISG-YIPK--------------------------------
Bma1            ----------------STHALVC-MISA--------------------------------
Cbr1            ----------------ETKKIFL-FTSR--------------------------------
Cca1            -----------------KSAAH--VSMR--------------------------------
Dme1            -----------------RGATY--FTMR--------------------------------
Ssp1            ------------------------IVSP--------------------------------
Mbr1            ------------------------LLSP--------------------------------
Cow1            ------------------RLPG--LIPP--------------------------------
Sja1            ----------------ILIIKK--ILTP--------------------------------
Sma1            ----------------LTITRN--IFTP--------------------------------
Cin1            ----------------VRKLLG--VFSP--------------------------------
Isc1            -----------------VHRRLWGFFSR--------------------------------
Moc2            -----------------MQSRLYTVLSR--------------------------------
Moc1            -----------------CEK---TFLSG--------------------------------
Tsp1            -----------------TGSAMCRFIGA--------------------------------
Moc3            ------------------------WRSL--------------------------------
Ama1            ----------------EKGVTAWSGRA---------------------------------
Lsp2            ----------------TLSQAHTTGRL---------------------------------
Rsp1            ---------------EKQIKDQKNVWA---------------------------------
Fsp1            ---------------EKQLKNQKSIWA---------------------------------
Gsp1            ---------------EGHLPQQTN-WA---------------------------------
Ssp8            ----------------ELILSKKQVAAT--------------------------------
Cth2            ---------------EFNLPKTQNAGA---------------------------------
Lsp1            -----------------KFPKRKSSLG---------------------------------
Apl1            ------------------LANNKSKLR---------------------------------
Cep1            -----------------ELPPKATSLA---------------------------------
Osp1            ---------------AFKWLPAGSKLA---------------------------------
Pbi1            ---------------LRNILAKYSWLR---------------------------------
Ssp3            ---------------LGNILARYTWLG---------------------------------
Csp2            ---------------LTKLLARYPQIG---------------------------------
Cch1            -----------------KDKLQSANFA---------------------------------
Msp4            ---------------PTKAWSVSPNLA---------------------------------
Rbr1            ---------------KIN-DQSENVWG---------------------------------
Cra1            ---------------QVT-NHSTSPWA---------------------------------
Asp1            ---------------DLDNSQQKSVWS---------------------------------
Acy1            ---------------HLD-VQQKSIWT---------------------------------
Nsp1            ---------------DSQLPKQKTPLS---------------------------------
Cst1            ---------------ESQLPKQKSDWG---------------------------------
Nsp2            ---------------ELQT-DIKTPLA---------------------------------
Gsp2            ---------------EAKHGVAINPLA---------------------------------
Csp4            ---------------EAENIKKNSPWA---------------------------------
Lsp3            ------------------RKPKETPLA---------------------------------
Ssp6            ---------------FTQKHQKETPLA---------------------------------
Ssp5            ---------------EKKLKIVPRGWG---------------------------------
Sel1            ---------------EAKLGKQVTVFT---------------------------------
Tel1            ---------------NLSRWGSNPAWA---------------------------------
Ssp4            ---------------EMNALQTNSAWV---------------------------------
Cth1            --------------------QNRTSIG---------------------------------
Csp1            ---------------RLGHRAS--ALT---------------------------------
Ssp7            --------------GNGQGGA----WA---------------------------------
Cgr1            -------------DGSVRGP-----GA---------------------------------
Csp3            ---------------QLRSSRP---PA---------------------------------
Ssp9            ------------NQDQSRAG----GWL---------------------------------
Ssp2            -------------KGAGRGG----AWA---------------------------------
Ocy1            -------------SQTVPQALS--ALG---------------------------------
Bpr2            -------------TSKNEKQWWEFFVSA--------------------------------
Bpr3            -------------------NFYECLCNG--------------------------------
Vca1            -------------------------DA---------------------------------
Cre2            -------------------------DA---------------------------------
Csu2            ---------------------G---EA---------------------------------
Cva1            ------------------------------------------------------------
Bpr5            ------------------------------------------------------------
Msp2            ------------------------------------------------------------
Vvi1            ---------------------AGILSS---------------------------------
Rco1            ---------------------AGILAA---------------------------------
Tca3            ---------------------AGILAA---------------------------------
Csa3            ---------------------AGILAA---------------------------------
Sly3            ---------------------AGLLSA---------------------------------
Mtr1            ---------------------AGILAA---------------------------------
Car3            ---------------------AGILAA---------------------------------
Gma2            ---------------------AGILSA---------------------------------
Ppa1            ---------------------LGLQAA---------------------------------
Ath2            ---------------------AGIVAA---------------------------------
Bdi1            ---------------------AGIMSV---------------------------------
Toc1            ---------------------MTNSNA---------------------------------
Tps1            ---------------------ITKSSA---------------------------------
Ptr6            ---------------------LADKTA---------------------------------
Ehu1            ---------------------LYGKSG---------------------------------
Gsu3            ---------------------LDFRSAA--------------------------------
Osa1            ---------------------AKKLTSP--------------------------------
Zma2            ---------------------SKNLTSP--------------------------------
Bdi2            ---------------------SQKLTSP--------------------------------
Ata1            ---------------------SLKITSP--------------------------------
Ppa2            ---------------------TKKVATP--------------------------------
Ptr1            ---------------------SKPLTNP--------------------------------
Tca4            ---------------------SKPLSNP--------------------------------
Csa2            ---------------------SKRLSNP--------------------------------
Fve2            ---------------------SRRLTNP--------------------------------
Car2            ---------------------SQRLSNP--------------------------------
Ath1            ---------------------SKKLTNP--------------------------------
Sly2            ---------------------SKRLTNP--------------------------------
Psi1            ---------------------SKRLSTP--------------------------------
Olu1            ---------------------QKRSPG---------------------------------
Msp5            ---------------------GNKKTGF--------------------------------
Cre1            ---------------------GK-KDSP--------------------------------
Cva3            ---------------------IHGRQAP--------------------------------
Csu4            ---------------------LK-SQTA--------------------------------
Gsu1            -------------------------SSF--------------------------------
                                                                            

Tth3            -----------------------------SSHQVSNKTIAALTFAQNFLGEWGDKSQLST
Tth2            -----------------------------NARIIPNTFIATQTFIQTFLGEWGDRSQIST
Tth4            -----------------------------NAQVIPNTLVAAQTFTQNFLGEWGDRSQIST
Tth1            ------------------------------------YVIAMQTFVSNFFGEWGDKSQIST
Pte1            --------------------------------------VVWQAFTLTLLGEWGDKSQITT
Pte2            --------------------------------------IIWQAFIMTFLGEWGDRSQITT
Pte3            -------------------------------VEVLR-----AAIALTFLAEWGDRSQITT
Cho1            ------------------------------LFRIIKNKSFIQAFTLTALAEWGDRSQIAT
Ago1            --------------------------------------VWIQTFVMVFLGEFGDRSQIST
Ecy1            --------------------------------------TWVQIFIMVFLGEFGDRSQIST
Kla1            --------------------------------------TWIQIFTMVFLGEFGDRSQIST
Lth1            --------------------------------------VWVQIFSMVFLGEFGDRSQIST
Vpo1            --------------------------------------IWVQIFVMNFLAEFGDRSQITI
Tde2            --------------------------------------LWVQIFTMIFLGEFGDRSQISI
Zro1            --------------------------------------IWIQIFSMVFLGEFGDRSQISI
Kaf1            --------------------------------------VWIQIFAMVFLGEFGDRSQISI
Cgl2            --------------------------------------IWVSIFLMVFLGELGDRSQISI
Sce1            --------------------------------------VWVQIFLMVFLGELGDRSQISI
Tph1            --------------------------------------LWIQIFVMNFLAEFGDRSQISI
Kna1            --------------------------------------AWVQIFIMVFLGEMGDRSQISI
Nda1            --------------------------------------VFVQVFVMVFLGELGDRSQISI
Nca1            --------------------------------------VFVQVFAMTFLGELGDRSQISI
Tbl1            --------------------------------------LWIQIFVMIFLAEFGDRSQISI
Cal1            --------------------------------------VWIQVFVMTFLGEWGDRSQIAT
Cma1            --------------------------------------VWIQVFIMTFLGEWGDRSQIAT
Ctr1            --------------------------------------IWIQVFVMTFLGEWGDRSQIAT
Sst1            --------------------------------------IWIQVFVMTFLGEWGDRSQIAT
Lel1            --------------------------------------VWIQVFVMTFLGEWGDRSQIAT
Cpa1            --------------------------------------VWIQVFVMTFLGEWGDRSQIAT
Spa1            --------------------------------------VFIQVFVMTFLGEWGDRSQIAT
Mgu1            --------------------------------------IFIQVFVMTFLGEWGDRSQIAT
Dha1            --------------------------------------VWIQVFVMTFLGEWGDRSQIAT
Cte1            --------------------------------------VFIQVFVMTFLGEWGDRSQIAT
Clu1            --------------------------------------TWIQVFVMTFLGEWGDRSQIAT
Mfa1            --------------------------------------IWIQVFIMTFLGEWGDRSQIAT
Wci1            --------------------------------------VWIQVFIMIFLGEWGDRSQIAT
Opa1            --------------------------------------VWVQTFAMTFLGEWGDRSQIAT
Kpa1            --------------------------------------TFLQVFTMTFLGEWGDRSQIAT
Dbr1            --------------------------------------TWIQIFVMTFLGEWGDRSQIAT
Csu1            --------------------------------------VFVQAFVLTFLGEWGDRSQIST
Tve1            --------------------------------------VFVQAFVLTFLGEWGDRSQIST
Fra1            --------------------------------------VFVQSFVLTFLGEWGDRSQIST
Pca1            --------------------------------------HFTQAFILTFLGEWGDRSQIST
Lbi1            --------------------------------------VFVQAFVLTFLGEWGDRSQIAT
Cci1            --------------------------------------VFVQAFVLTFLGEWGDRSQIAT
Sla1            --------------------------------------VFVQAFILTFLGEWGDRSQIAT
Cpu1            --------------------------------------VFVQAFILTFLGEWGDRSQIAT
Pst1            --------------------------------------VLVQAFVLTFLGEWGDRSQIAT
Fme1            --------------------------------------VFVQAFALTFLGEWGDRSQIAT
Shi1            --------------------------------------VFVQAFALTFLGEWGDRSQIAT
Abi1            --------------------------------------VFVQAFVLTFLGEWGDRSQIAT
Dsp1            --------------------------------------VFVQSFVLTFLAEWGDRSQIAT
Pin1            --------------------------------------VFVQAFVLTFLGEWGDRSQIAT
Ade1            --------------------------------------VFIQAFLLTFLGEWGDRSQIAT
Rso1            --------------------------------------IFVQTFILTFLGEWGDRSQIAT
Pgr1            --------------------------------------VLIQTFIMTFLAEWGDRSQIST
Mla1            --------------------------------------VFVQTFIMTFLAEWGDRSQIST
Rto1            --------------------------------------IFIQAFILTFLAEWGDRSQITT
Wse1            --------------------------------------AFVQAFILTFLGEWGDRSQIST
Wic1            --------------------------------------AFVQAFALTFLGEWGDRSQIST
Uho1            --------------------------------------LFAQAFILTFLGEWGDRSQIAT
Pan1            --------------------------------------VFAQAFILTFLGEWGDRSQIAT
Sre1            --------------------------------------VFAQAFILTFLGEWGDRSQIAT
Uma1            --------------------------------------VFAQAFVLTFLGEWGDRSQIAT
Phu1            --------------------------------------TFAQAFILTFLGEWGDRSQIAT
Rde1            --------------------------------------VFVQTFVLTFLGEWGDRSQIST
Tde1            --------------------------------------IFVQTFTLTFLGEWGDRSQIAT
Cgl1            --------------------------------------AWVQTFVMTFLGEWGDRSQIAT
Tmi1            --------------------------------------AWVQTFVMTFLGEWGDRSQIAT
Ela1            --------------------------------------AWVQTFIMTFLGEWGDRSQIAT
Cor1            --------------------------------------AWVQTFVMTFLGEWGDRSQIAT
Ncr1            --------------------------------------AWVQTFVMTFLGEWGDRSQIAT
Ptr5            --------------------------------------AWVQTFVMTFLGEWGDRSQIAT
Npa1            --------------------------------------AWVQTFIMTFLGEWGDRSQIAT
Tme1            --------------------------------------PGSKHFVMTFLGEWGDRSQIAT
Spo1            --------------------------------------LFIKAFALTFVSEWGDRSQIAT
Spo2            --------------------------------------AFIKAFALIFVSELGDRSQIAT
Sja2            --------------------------------------TFVKAFSLTFVGEWGDRSQIAT
Sbi2            --------------------------------------IFLEAFILTFLAEWGDRSQIAT
Osa3            --------------------------------------IFLEAFILTFLAEWGDRSQIAT
Sbi1            --------------------------------------IFLESFVLTFLAEWGDRSQIAT
Ppe1            --------------------------------------IFLESFILTFLAEWGDRSQIAT
Car1            --------------------------------------IFLESFILTFLAEWGDRSQIAT
Ptr4            --------------------------------------IFLESFILTFLAEWGDRSQIAT
Tca1            --------------------------------------IFLESFILTFLAEWGDRSQIAT
Sly1            --------------------------------------IFLEAFILTFLAEWGDRSQIAT
Psi3            --------------------------------------IFLESFILTFLAEWGDRSQIAT
Smo2            --------------------------------------IFLESFILTFLAEWGDRSQIAT
Ppa3            --------------------------------------VFLESFILTFLAEWGDRSQIAT
Bpr1            --------------------------------------IFLEAFVLTFLAEWGDRSQITT
Msp3            --------------------------------------IFLEAFVLTFLAEWGDRSQITT
Mpu3            --------------------------------------IFLEAFILTFLAEWGDRSQITT
Ota1            --------------------------------------VFIEAFVLIFLAEWGDRSQITT
Csu3            --------------------------------------VFLEAFVLTFLAEWGDRSQIAT
Ccr1            --------------------------------------IFVKAFTMTGLAEWGDRSQIAT
Gsu2            --------------------------------------VFVRSFSLTFLAEWGDRSQVAT
Gth1            -------------------------------------SILLDPFTLTFLAEWGDRSQIAT
Gth2            -------------------------------------GILWQSFILTFLAEWGDRSQIAT
Esi1            -------------------------------------AVMTMSFSMTFLAEWGDRSQIAT
Aan1            --------------------------------------VLGQAFMLTFLAEWGDRSQIAT
Ptr2            -----------------------------------WNQVVIQSLTLTFVAEWGDRSQIAT
Tps2            --------------------------------GSSWEAVFLQALSMTFLAEWGDRSQIAT
Pso1            -----------------------------------MMKVFSQTFLMTFLAEWGDRSQIAT
Gma1            --------------------------------------IFLQAFSITFFGEWGDKSQLAT
Ptr3            --------------------------------------ILLKAFSITFFGEWGDKSQIAT
Tca2            --------------------------------------IFLKAFSITFFGEWGDKSQLAT
Ath4            --------------------------------------IFLKAFSINFFGEWGDKSQLAT
Zma1            -----------------------------------------KAFSITFFGEWGDKSQIAT
Sbi3            --------------------------------------IFIKAFSITFFGEWGDKSQIAT
Psi2            --------------------------------------ILLEAFSLTFFGEWGDKSQIAT
Smo1            --------------------------------------VLIEAFSLTFLGEWGDRSQIAT
Msp1            --------------------------------------VLVETFVITFLAEWGDRSQIAT
Mpu5            --------------------------------------IFLQTFFITFVAEWGDRSQIAT
Csu5            --------------------------------------VFLEAFVLTFLAEWGDRSQIAT
Cva2            --------------------------------------ILLESFTLTFLAEWGDRSQIAT
Cre3            --------------------------------------IFLKSFTLTFLAEWGDRSQIAT
Bpr4            --------------------------------------IFLQAFLMTFLAEWGDRSQIAT
Ldo1            --------------------------------------VMVEAFTLTFVAEWGDRSQLAT
Cfa1            --------------------------------------VMVEAFTLTFVAEWGDRSQLAT
Tcr1            --------------------------------------VMAEVFALTFVAEWGDRSQLAT
Olu2            --------------------------------------VFAEAFAVTFLAEWGDRSQIAT
Hgl1            --------------------------------------IFVQALTLTFLAEWGDRSQLTT
Dno1            --------------------------------------IFVQALTLTFLAEWGDRSQLTT
Cja1            --------------------------------------IFVQALTLTFLAEWGDRSQLTT
Sbo1            --------------------------------------IFVQALTLTFLAEWGDRSQLTT
Eca1            --------------------------------------IFVQALTLTFLAEWGDRSQLTT
Ola1            --------------------------------------IFIQAFTLSFLAEWGDRSQLTT
Oni1            --------------------------------------IFIQSLTLTFLAEWGDRSQLTT
Dre1            --------------------------------------IFIQALTLTFLAEWGDRSQLAT
Cli1            --------------------------------------IFVQAFTLTFLAEWGDRSQLTT
Tgu1            --------------------------------------IFVQAFTLTFLAEWGDRSQLTT
Mga1            --------------------------------------IFVQAFTLTFLAEWGDRSQLTT
Csi1            --------------------------------------IFVQALTLTFLAEWGDRSQLTT
Mpu1            --------------------------------------IFVQALTLTFLAEWGDRSQLTT
Hgl2            --------------------------------------IFVQALTLTFLAEWGDRSQLTT
Cgi1            --------------------------------------IFLQAFTLTFLAEWGDRSQITT
Cte2            --------------------------------------IFIQSFTLTFLAEWGDRSQIST
Spu1            --------------------------------------ILLEAFTLTFLAEWGDRSQVTT
Bfl1            --------------------------------------IFLQSFVMTFLAEWGDRSQITT
Tad1            --------------------------------------IFIQAFVLTFLAEWGDRSQIMT
Nve1            --------------------------------------ILLQSFTLTFLAEWGDRSQLAT
Hma1            --------------------------------------ILIQSFTMTFLAEWGDRSQLTT
Dpo1            --------------------------------------IFLQAFTLTFLAEWGDRSQLTT
Tca5            --------------------------------------IFLQSFTLTFLAEWGDRSQLTT
Afl1            --------------------------------------IFLQAFTLTFLAEWGDRSQLTT
Ame2            --------------------------------------IFLQAFTLTFLAEWGDRSQLTT
Mro1            --------------------------------------IFLQAFTLTFVAEWGDRSQLTT
Nvi1            --------------------------------------IFLQAFSLTFLAEWGDRSQITT
Aae1            --------------------------------------IFMQAFTMTFLAEWGDRSQLTT
Phu2            --------------------------------------VFLQSFSLTFFAEWGDRSQFTT
Dpu1            --------------------------------------VFLQALTLTFLAEWGDRSQLAT
Bma1            --------------------------------------LFLETFTLTFLAEWGDRSQLTT
Cbr1            --------------------------------------IFIEAFTLTFVAEWGDRSQLTT
Cca1            --------------------------------------ILMQAFTMTFLAEWGDRSQLTT
Dme1            --------------------------------------ILAQAFTMTFLAEWGDRSQLTT
Ssp1            --------------------------------------VFVQAFVLTFLAEWGDRSQIAT
Mbr1            --------------------------------------VLVQSFIMTFLAEWGDRSQIAT
Cow1            --------------------------------------VMMQAFVLTFLAEWGDRSQITT
Sja1            --------------------------------------IFVEAFVLTFLAEWGDRSQITT
Sma1            --------------------------------------IFVEAFVLTFLAEWGDRSQITT
Cin1            --------------------------------------VLIQAFTLTFLAEWGDRSQITT
Isc1            --------------------------------------VFFQALTLTFLAEWGDRSQIAT
Moc2            --------------------------------------VFWQALTLTFVAEWGDRSQLAT
Moc1            --------------------------------------TFWQALTMTLVAEWGDRSQIST
Tsp1            --------------------------------------IFVEAFILTFLAEWGDRSQMAT
Moc3            --------------------------------------GCAAAFSMTLFAEWGDRSQIAT
Ama1            --------------------------------------IWMEAFTLTFMAEWGDRTQVAT
Lsp2            --------------------------------------VVMEALALTFVAEWGDRTQLAT
Rsp1            --------------------------------------ILLEAFVLVFVAEWGDRTQIAT
Fsp1            --------------------------------------ILLEAFVLTFMAEWGDRTQFAT
Gsp1            --------------------------------------ICVEAFVLTFLAEWGDRTQFAT
Ssp8            --------------------------------------IYIEAFVLTFIAEWGDRTQIAT
Cth2            --------------------------------------IIAEAFTLTFLSEWGDRTQIAT
Lsp1            --------------------------------------IILEAFLLTFTAEWGDRTQIAT
Apl1            --------------------------------------ILLEAFTLTFLAEWGDRTQIAT
Cep1            --------------------------------------IILEAFGLTFIAEWGDRTQIAT
Osp1            --------------------------------------VILKTFVLTFIAEWGDRTQIAT
Pbi1            --------------------------------------LWLQAFVMTFIAEWGDRTQIST
Ssp3            --------------------------------------VWAQAFVMTFIGEWGDRTQVST
Csp2            --------------------------------------IWLQAFSMTFLAEWGDRTQIST
Cch1            --------------------------------------ILLQAFTMTFLAEWGDRTQIST
Msp4            --------------------------------------LLFQAFVMTFLAEWGDRTQIST
Rbr1            --------------------------------------ILLKSFVLTFIAEWGDRTQITT
Cra1            --------------------------------------VLLKSFVLTFIAEWGDRTQIAT
Asp1            --------------------------------------ILLKSFVLTFIAEWGDRTQIAT
Acy1            --------------------------------------ILLKSFVLTFIAEWGDRTQFAT
Nsp1            --------------------------------------IVIEAFVLTFMAEWGDRTQIAT
Cst1            --------------------------------------IVLEAFVLTFMAEWGDRTQFAT
Nsp2            --------------------------------------ILIEAFTLTFVAEWGDRTQIAT
Gsp2            --------------------------------------VCLEAFSLTFVAEWGDRTQFAT
Csp4            --------------------------------------IWLEGFILTFVAEWGDRTQLAT
Lsp3            --------------------------------------IMAEAFGLTFVAEWGDRTQIAT
Ssp6            --------------------------------------VVSEAFGLIFVAEWGDRTQIAT
Ssp5            --------------------------------------IVVESFALTFVAEWGDRTQIAT
Sel1            --------------------------------------VVLEAFSLVFVAEWGDRTQFTT
Tel1            --------------------------------------AFVEAFSLTLMAEWGDRTQIAT
Ssp4            --------------------------------------ILMEAFTLTFLAEWGDRTQIAT
Cth1            --------------------------------------VLIEAFVLTFLAEWGDRTQIAT
Csp1            --------------------------------------VVCQSSLLTFLTEWGDRTQITT
Ssp7            --------------------------------------VIWEAFALVFVAELGDRTQFAT
Cgr1            --------------------------------------VIWEAFVLVFLAELGDRTQFAT
Csp3            --------------------------------------VIWEAFTLVFIAELGDRTQLAT
Ssp9            --------------------------------------VVREAFLLVFMAELGDRTQFAT
Ssp2            --------------------------------------VVWEAFSLTALAEFGDKTQIAT
Ocy1            --------------------------------------IIGKTFGLVFLGEWGDHTQITT
Bpr2            --------------------------------------IFVQAFTLTFLAEWGDRSQIAT
Bpr3            --------------------------------------VWMQAFTLTFIAEWGDRSQIAT
Vca1            ------------------------------------LRLVLTTFALVFAAEWGDKSFLAT
Cre2            ------------------------------------LKLILTTFTLVFAAEWGDKSFLAT
Csu2            ------------------------------------LGFVLSTFALVFAAEWGDKSFLAT
Cva1            ------------------------------------LTMVASTFALVFAAEWGDKSFLAT
Bpr5            ------------------------------------QALILSTFALVFAAEWGDKSFFAT
Msp2            ------------------------------------AALVLSTFALVFAAEWGDKSFIAT
Vvi1            ------------------------------------ASTVISTFLLVFVAEWGDKSFFST
Rco1            ------------------------------------ASTIISTFVLVFVAEWGDKSFFST
Tca3            ------------------------------------ANTVVSTFILVFIAEWGDKSFFST
Csa3            ------------------------------------ASTVVSTFALVFVAEWGDKSFFST
Sly3            ------------------------------------ASTIVSTFALVFVAEWGDKSFFST
Mtr1            ------------------------------------ASTIVSTFLLVFVAEWGDKSFFST
Car3            ------------------------------------ASTIVSTFLLVFVAEWGDKSFFST
Gma2            ------------------------------------ASTVASTFLLVFVAEWGDKSFFST
Ppa1            ------------------------------------ASTIAATFVLVFVAEWGDKSFFAT
Ath2            ------------------------------------ANTIISTFALVFVAEWGDKSFFST
Bdi1            ------------------------------------ASTLASTFVLVFVAEWGDKSFFST
Toc1            ------------------------------------GAQIASIFGLVFAAEFGDRSFLAT
Tps1            ------------------------------------GAQIASIFALVFAAEFGDRSFLAT
Ptr6            ------------------------------------LGTIASIFALVFAAEFGDRSFLST
Ehu1            ------------------------------------WPLVLEACTLTIAAEVGDRSQIAT
Gsu3            ------------------------------------LRQALQVFSIIFTAEWGDKSMLAT
Osa1            ------------------------------------LEVLWKSFSLVFFAEWGDRSMLAT
Zma2            ------------------------------------LEVLWKSFSLVFFAEWGDRSMLAT
Bdi2            ------------------------------------LAVLWKSFSLVFFAEWRDRSMLAT
Ata1            ------------------------------------LAILWKSFSLVFFAEWGDRSMLAT
Ppa2            ------------------------------------LQVVTEAFSLVFVAEWGDRSMLAT
Ptr1            ------------------------------------FEIVWKSFSLVFFAEWGDRSMLAT
Tca4            ------------------------------------LEVVWKSFSLVFFAEWGDRSMLAT
Csa2            ------------------------------------LEIIWKSFSLIFFAEWGDRSMLAT
Fve2            ------------------------------------LEIIWKSFSLVFVAEWGDRSMLAT
Car2            ------------------------------------LEIIWKSFSLVFFAEWGDRSMLAT
Ath1            ------------------------------------LEILWKSFSLVFFAEWGDRSMLAT
Sly2            ------------------------------------LEILWKSFSLVFFAEWGDRSMLAT
Psi1            ------------------------------------TEIIWKSFSLAFFAEWGDRSMLAT
Olu1            ------------------------------------LAALIETFSLIFIAEWGDRSMLAT
Msp5            ------------------------------------IAGFWETFTLVFIAEWGDRSMLAT
Cre1            ------------------------------------LAVFFEVATLIFLAEWGDRSMLAT
Cva3            ------------------------------------MKALLEVASLIFVAEWGDRSMLAT
Csu4            ------------------------------------WQAVLQVGSIIFLAEWGDRSMLAT
Gsu1            ------------------------------------WSILGKIFLLIFTAEWCDRSMLAT
                                                                  *  *:: .  

Tth3            IAMGASFNF----YKVFIGAALGHFCCSLLAITGGKYLAEQLS--ERTLTFLGGLLFITY
Tth2            MAMSTSFNL----MQVFVGCILGHTLCSYLAITGGKMLAEKFS--ERILTLIGGILFIIY
Tth4            IAMSASFNF----IQVFIGCALGHAACSYLAITGGKMLAEKFS--ERTLTLAGGILFIIY
Tth1            IAISASYDF----VFVFLGTVVGQIFCILLALIGGQVLAKQFS--EKTMALLGGILFIIF
Pte1            ISLSAIYNP----YYIFLGAIVAHFICTVIAVHGGKLIANKLS--EKNFNFLAGITFLCI
Pte2            ISLSAVQDT----DIVFLGCSLGHLMCTTIAILGGKLLANQIS--EKTVNLVGGIVFIIF
Pte3            IAL-ATEET----FVVLVGALLGHFICTSTAVLGGKMISSKIS--EKYIHLCGGILFVLF
Cho1            ILLSAYNDP----FSVFFGSIIGHSICTGLACYGGKYLSKFIS--PRMVTISGGILFFAF
Ago1            IAMASSS----QYWIVILGATIGHLICTAVAVIGGKLLAKRIS--MRTVNLGGAISFIIF
Ecy1            IAMASGS----NYWAVISGATVGHILCTALAVLGGKLLAKKIS--MRTVTLGGAFSFLVF
Kla1            IAMASGS----NFTYVMLGACIGHAICTGVAVIGGKLLASKIS--MRTVTLGGALSFFIF
Lth1            IAMASGS----DYWFVIWGAIVGHAFCTALAVVGGKMLATKIS--MRTVTLGGALSFFIF
Vpo1            IAMASDT----NYWYVIFGAVVGHLLCTGFAVIGGKILATKIS--MRTVTLGGAISFFVF
Tde2            VAMASDR----YYWHVISGAVVGHLLCTGIAVLGGKLLASKIS--MRTVTLGGAFSFFIF
Zro1            IAMASDS----NYWYVIFGAVVGHFICTGVAVVGGKFLATKIS--MRTVTLGGAFSFFIF
Kaf1            IAMASDN----NYWYTIFGGVVGHAICTAFAVIGGRFIATKIS--MRTVTLGGAFFFFIF
Cgl2            IAMATDN----DYWYVIAGGVMGHCICTGIAVLGGKLLATKIS--MRTITLSSAVLFLIF
Sce1            IAMATDS----DYWYVIAGAVIGHAICSGLAVVGGKLLATRIS--IRTITLASSLLFFIF
Tph1            IAMASDN----NYWFTIFGGCIGHFICTALAVIGGKMLATKIS--MRTMTLGGSISFFVF
Kna1            IAMASDS----AYWFTIFGGVVGHAFCTALAVIGGKYLATKIS--MRTMTLVGALFFYIF
Nda1            IALASNN----NYWYAIAGAVLGHVVCSGVAVVGGRYLATKIS--MRTMTLVGALLFYTF
Nca1            IALASNN----DYWYAIAGAIVGHLICSGVAVIGGRYLATKIS--MRTITLTGAVLFYLF
Tbl1            IALASDS----QYWYVIAGAVIGHIACTGVAIIGGMLLAGKIS--LRNVTLAGSACFFLF
Cal1            IAMAAGS----EYWFVIFGAIIGHGLCTAAACIGGKYLAKKIS--MRNVTIGGAIAFFIF
Cma1            IAMAAGS----DYWIVILGAIIGHGICTAGACIGGKMLAKKIS--MRNVTIGGAIAFFIF
Ctr1            IAMAAGS----NYWIVITGAIIGHGFCTALACIGGQLLAKKIS--MRTVTLGGAIAFFIF
Sst1            IAMAAGS----DYWFVILGAIVGHGLCTAAACIGGKLLAKKIS--MRNVTLGGAAAFFVF
Lel1            IAMAAGS----EYWFVIMGAIVGHGLCTAAACLGGKLLAKKIS--MRNVTLGGAVAFFVF
Cpa1            IAMAAGS----EYWYVIFGAIIGHGLCTATACLGGKLLAKKIS--MRNVTLGGAIAFFVF
Spa1            IAMAAGS----EYWLVIMGAIIGHGLCTAAACIGGKLLAKKIS--MRNVTLGGAIAFFIF
Mgu1            IAMAAGS----EYWYVIMGAIVGHGLCTAAACVGGKLLAKRIS--MRTITLGGAIAFFVF
Dha1            IAMAAGS----DYWYVILGAIIGHGVCTAAACVGGKLLATRIS--MRNVTLGGAIAFFVF
Cte1            IALAAGS----DYWYVIIGAIIGHGVCTFAACAGGKLLAKKIS--MRTVTLGGAIAFFVF
Clu1            IAMAAGS----DYWFVILGAIVGHGFCTAAACIGGQLLATRIS--MRNVTLGGATAFFIF
Mfa1            IAMAAGS----DYWFVILGAIVGHGICTAAACIGGKLLASRIS--MRNVTLGGAIAFFVF
Wci1            IAMAAGS----DYWSVISGAVIGHGLCTAAAVIGGKMLASRIS--MRTVTLGGAFAFFVF
Opa1            IAMAAGS----DYWMVILGGVVGHALCTGMAVIGGQLLATKIS--MRSVTLGGAIAFFIF
Kpa1            IAMAASA----QFYFVIVGSVLGHALCTGIAVLGGKLLAGHIS--LRAVNLGGSLAFFIF
Dbr1            IALAAGS----DYFMVIIGGILGHAACSGIAVVGGKYLASKIS--VRTILMGGTIAFYIF
Csu1            IALAAAH----NVYVVILGTVIGHSCCTALAVVGGRYVSTKIS--VKHVTLAGSGLFLLF
Tve1            IALAAAD----NVYVVALGTVIGHSCCTALAVMGGRYVSTKIS--VKHVTLAASGLFLVF
Fra1            IALAAAH----NVYVVAFGTIIGHSCCTALAVIGGRYVSTKIS--VKHVTLAGSLLFLAF
Pca1            IALGAAH----NVYLVTLGTIVGHGCCTALAVIGGRYVSTKIS--VKHVTLAGSGLFILF
Lbi1            IALGAAH----NVYLVTLGTVVGHSCCTTLAVIGGRYVSTKIS--VKQVTFGGSILFLIF
Cci1            IALGAAH----NVYLVTLGTVVGHAFCTALAVIGGRYVSTKIS--VKHVTLGGSVLFIIF
Sla1            IALGAAH----NVYLVTLGTVLGHTCCTALAVIGGRYVSTKIS--VKHVTLGGASLFLLF
Cpu1            IALGAAH----SVYLVTIGTVVGHSCCTALAVVGGRYVSTKIS--VKHVTLGGSVLFLLF
Pst1            IALGAAH----NVWLVSFGTIVGHSCCTALAVLGGRYVSTKIS--VKHVTLGGAVLFLLF
Fme1            IALGAAH----NVYVVSLGTTIGHACCTAFAVIGGRYISTKIS--VKHVTLGGAVLFLLF
Shi1            IALAAAH----NLYLVSIGTIIGHSCCTALAVIGGRYVSTKIS--PKHVTLGGAFLFLSF
Abi1            IALGASH----NVYLVTLGTIIGHSFCTALAVIGGRFISNKIS--VRHVTSCGAILFILF
Dsp1            VALGAAH----NVYIVTLGTVIGHSACTALAVLGGRYLSTKIS--VKHITLGGAALFGIF
Pin1            IALAAAH----NVYVVTLGTVVGHSLCTAVAVIGGRWISTMIS--IKHVTLGGAVLFVLF
Ade1            MVLAAAH----NVYIISLGTILGHSLCTALAVIAGKWLASKIS--VKHVTYGGAFLFIFF
Rso1            IALGAAH----NVYIITIGTIAGHALCTGVAVLGGRWLSTKIS--IKHVVD---------
Pgr1            IALAAAH----NVYIVSLGTVLGHAICTFFAVMGGRWLATKIS--VKYVTLGGAILFLIF
Mla1            IALGAAH----SVYLVCIGTVLGHAFCTFLAVMGGRWLATKIS--VKHVTLGGAILFLVF
Rto1            IALGAAH----NVWVVTVGTTLGHSVCTGGAVLGGRWISQHIS--IKHVTLGGAVLFLIF
Wse1            IALAAAH----GWKTVAFGTSLGHGMCTALAVLGGRIVASKIS--IKTVTFGGSALFVLF
Wic1            IALAAAH----GWKTVAFGTSLGHAMCTAVAVLGGRIVASRIS--IKSVTYGGSALFILF
Uho1            IALAAAH----NVTLVCVGTIVGHACCTSMAVICGSWLAKRIS--VKHVTLGGAMLFLVF
Pan1            IALAAAH----NVTLVCIGTIAGHACCTSMAVVGGSWLATKIS--VKHVTLGGATLFLVF
Sre1            IALAAAH----NVALVCVGTIAGHACCTGLAVLGGSWLASRIS--VKHVTLGGACMFLVF
Uma1            IALAAAH----NVALVCLGTILGHACCTSMAVIAGSWLASRIS--VKHVTLGGASLFLLF
Phu1            IALAAAH----NVALVCLGTIVGHACCTSMAVLAGSWLARRIS--VKHVTLGGAGLFLLF
Rde1            IALAAAN----NVYYVTAGVVIGHGLCTAGAVIGGRMLATKIS--VRTVTFAGAILFLLF
Tde1            IAMAAGS----DYLWVIVGTVVGHGMCTALAVVGGRLLASKIS--VRQVTLGGGCLFILF
Cgl1            IAMAAGQ----DYWWVTLGAILGHACCTGVAVIGGRAIAGKVS--LKVVTVGGAVAFLVF
Tmi1            IAMAAGQ----DYWWVTLGAVLGHGCCTGVAVIGGRAIAGKVS--LKVVTIGGAVAFLLF
Ela1            IAMAAGQ----DYWWVTLGALVGHACCTGVAVVGGRAIAGRVS--MKVVTMGGAIAFLVF
Cor1            IAMAAGQ----DYWWVTFGATFGHCICTGVAVIGGRAIAGRVS--LKVVTVGGAVAFLVF
Ncr1            IAMAAGQ----DYWWVTLGAVVGHGICTSVAVIGGKAIAGKVS--LKVITVGGAVAFLVF
Ptr5            VAMAAGS----DYWYVTAGAVVGHGICTAGAVIGGRAIAGRIS--MRNVTLGGAIAFLIF
Npa1            IAMAAGQ----DYWWVTAGAVVGHGLCTSAAVLGGRAIAGKVS--MRVVTLGGAIAFLVF
Tme1            IAMAAGQ----DYWYVTIGAISGHAICTGIAVVGGRMLASRIS--VRNVTLGGAGAFLVF
Spo1            IAMAASD----NVYGVFMGANVGHACCTALAVISGKYISTKIK--VHKVMFIGGILFIAF
Spo2            IVMSAKE----KVLDVFIGVNIGHMLCTMVAVIVGRYISNKIE--MYKVLFFGGIVFMIF
Sja2            VTLAATD----NFMMVLLGSLVGHACCTGLAVVSGKLVASKVS--PRVLMLFGGALFVLF
Sbi2            IALATHK----NAIGVAVGASLGHTLCTSLAVVGGSMLASKIS--QRTVATIGGVLFLGF
Osa3            IALATHK----NAIGVAVGASLGHTVCTSLAVIGGSMLASKIS--QRTVATIGGVLFLGF
Sbi1            IALATHK----NAVGVATGATLGHTICTSIAVVGGSMLASKIS--QGTVATIGGLLFLGF
Ppe1            IALATHK----NALGVAVGATLGHTICTSVAVVGGSMLASKIS--QRTVATVGGLLFLCF
Car1            IALATHK----NALGVATGATIGHTICTSVAVVGGSMLASRIS--QRSVATVGGLLFLGF
Ptr4            IALATHK----NAIGVAVGATLGHTICTSLAVVGGSLLASKIS--QGTVATIGGLLFLCF
Tca1            IALATHK----NALGVAVGATLGHTICTSLAVLGGS------------------------
Sly1            IALATHK----NAIGVAVGATIGHTICTSVAVIGGSMLASKIS--QRTVATIGGLLFLGF
Psi3            IALATHK----NALGVAVGATLGHTVCTSVAVIGGSMLASKIS--QRTVATVGGLLFLCF
Smo2            IALAAHK----NAVGVTLGAIVGHTVCTSIAVVGGRILAMRIS--QRTVALIGGLLFLGF
Ppa3            IALGAHK----NPYGVTLGAIAGHSVCTSVAVVGGRLLALKIS--QRTVATVGGFLFLFF
Bpr1            IALAAHK----DPYGVTIGAIIGHAFCTSLAVIGGKILALKIS--QRLVAAVGGMLFIVF
Msp3            IALAAHK----NPYGVAIGGTIGHAFCTGLAVVGGRIIALRIS--QRLVA----------
Mpu3            IALAAHK----EPYGVVVGGIIGHAFCTGLAVLGGRVIALKIS--QRVVA----------
Ota1            IALATHK----NPYGVAIGGILGHCACTSLAVLGGRIVALKIS--PRTVSFVGGLLFFGF
Csu3            VSLAAVY----NPVGVTIGAVVGHMLCTGTAVVGGQLLAMRIS--QRTVA----------
Ccr1            IALAASR----NLYGVILGGVLGHAICTGLAVVGGRLLATKIS--EKAVALVGGILFIIF
Gsu2            VALSASK----DMYGVCIGAIAGHFVCTGLAVLGGRLLASRIS--ERTVGFIGGILFLVF
Gth1            IALAAQK----DPIGVTVGGIVGHAACTALAVMGGRMLAARIS--ERTVAISGGLLFLVF
Gth2            IALAAHK----DPWGVTIGGTLGHAICTGLAVLGGRMLASRIS--EKTVALSGGTLFLLF
Esi1            IALATNK----DPFGVTAGGVIGHSLCTGMAVIGGKLLAARIS--EKTVHLVGGALFLVF
Aan1            IALASAK----DPYGVTAGGIVGHSMCTGLAVVGGRMLASRIS--EKHVHVVGGLIFLVF
Ptr2            IALAASK----NPIGVTIGGCVGHSLCTGLAVVGGRMLAARIS--EKTVSLLGGLIFLIF
Tps2            IALAAAK----DPVGVTIGGCIGHSICTGMAVVGGRMLASRIS--EKSVAFYGGLVFLAF
Pso1            VTLSATK----DAFGVTLGAILGHSMCTGIAVIGGKFLATRIS--ERTVTLVGGVLFVMF
Gma1            IGLAADE----NPFGVVLGGILGQALCTAAAVVGGKSLASQIS--EKIVALSGGILFIVF
Ptr3            IGLAADE----NPFGVVIGGIVGQALCTTAAVIGGKSLASQIS--EKIVALSGGVLFIVF
Tca2            IGLAAEE----NPFAVVLGGIVGQALCTIAAVLGGKSLASQIS--EKFVALSSGVLFIVF
Ath4            IGLAADE----NPFGVVLGGVVAQFLCTTAAVIGGKSLASQIS--ERIVALSGGMLFIIF
Zma1            IGLAADE----NPFGVXLGGIIAQALCTTAAVLGGKSLASQIS--EKMVELSSGVLFLLF
Sbi3            IGLAADE----NPFGVVLGGIIAQAFCTTAAVLGGKSLASQIS--EKMVELSSGVLFLLF
Psi2            IGLAADE----NPVGVVLGGILGHTLCTAAAVFGGKTLAARIS--ERMVAVSGGILFVIF
Smo1            IGLAAQE----NVVGVAVGGFLGHALCTSAAVWGGRHLASSIS--ERSVALCGGILFLLF
Msp1            IGLAASS----DPVGVTIGGIAGHAVCTGAAVIGGRHMAEHIS--ERAVAIAGGVLFCLF
Mpu5            IGLAASS----DPYGVTLGGIAGHAICTGAAVLGGRHMASKVS--ERAVSACGGVLFVLF
Csu5            IGLAASS----DVVGVTLGGIVGHSICTGAAVLGGRHLASYVD--ERTMSLLGGLLFIAF
Cva2            IGLAAAS----DVLGVTLGGIVGHALCTGAAVLGGKHLAEHIH--ERMVAYFGGVLFLLF
Cre3            IGLAASE----DVFGVTIGGILGHGVCTGAAVLGGRHLATHIN--EQSVAVFGGVMFLLF
Bpr4            IALAADY----DPIGVTLGGICGHGLCTSAAVLGGKRMAGAIS--ERMVGLCGGILFLAF
Ldo1            IALAAAK----NPYGVTVGGILGHALCTGGAVVCGNLIAQRVS--MKTVNIVGGVLFIMF
Cfa1            IALAAAK----NPYAVTVGGVLGHALCTGGAVLCGNLIAQRVS--MKTVNVVGGVLFLIF
Tcr1            IALAAAK----NPFAVTIGGVLGHAVCTGVAVLCGNMTARYVS--MRSVNIVGGGLFIVF
Olu2            VGLAAQS----DVAGVTLGGALGHAVCTGVAVIGGRQLADRAANAERVVTGIGGCLFLLF
Hgl1            IVLAARE----DPYGVAVGGTVGHCLCTGLAVIGGRMIAQKIS--VRTVTIIGGIVFLAF
Dno1            IVLAARE----DPCGVAVGGTVGHCLCTGLAVIGGRMIAQKIS--VRTVTIIGGIXFLAF
Cja1            IVLAARE----DPYGVAVGGTVGHSLCTGLAVIGGRMIAQKIS--VRTVTIIGGIVFLAF
Sbo1            IVLAARE----DPYGVAVGGTVGHSLCTGLAVIGGRMIAQKIS--VRTVTIIGGIVFLAF
Eca1            IVLAARE----DPYGVAVGGTVGHCLCTGLAVIGGRMIAQKIS--VRTVTIIGGVVFLAF
Ola1            IILAARE----NPFGVAVGGTVGHCLCTGLAVIGGRMIAQRIS--VRTVTIIGGIVFLAF
Oni1            IILAARE----DPFGVAVGGTIGHCLCTGLAVIGGRMIAQKIS--VRTVTIIGGIVFLAF
Dre1            IVLAARE----DPFGVAVGGTLGHCLCTGLAVIGGRMVAQKIS--VRTVTIIGGIVFLAF
Cli1            IVLAARE----DPYGVAVGGTVGHCLCTGLAVIGGRMIAQKIS--VRTVTIIGGIVFLAF
Tgu1            IVLAARE----DPYGVAVGGTVGHCLCTGLAVIGGRMIAQKIS--VRTVTIIGGIVFLAF
Mga1            IVLAARE----DPYGVAVGGTVGHCLCTGLAVIGGRMIAQKIS--VRTVTIIGGIVFLAF
Csi1            IVLAARE----DPYGVAVGGTVGHCLCTGLAVIGGRMIAQKIS--VRTVTIIGGVVFLAF
Mpu1            IVLAARE----DPYGVAVGGTVGHCLCTGLAVIGGRMIAQKIS--VRTVTIIGGIVFLAF
Hgl2            IVLAARE----DPYGVAVGGTVGHCLCTGLAVIGGRMIAQKIS--VRTVTIIGGIVFLAF
Cgi1            IVLAARE----DVIGVIIGGTLGHAICTGIAVLGGRIVAQKIS--VRTVTLIGGVVFLVF
Cte2            IILAARD----EVIGVICGGVLGHALCTGLAVLGGRFIAQRIS--IRTVTLVGGIVFIIF
Spu1            IVLAARE----NVLGVTIGGTLGHAFCTGLAVIGGRMVAQRIS--ARTVTLTGGMVFLVF
Bfl1            IILAARE----DVLGVTIGGILGHALCTGLAVIGGRMIAQRIS--VRTVTLVGGVVFLIF
Tad1            IVLAARE----DISGVTIGGILGHMLCTQLAVVGGRMLAQKIS--VRTVTLIGGVVFLLF
Nve1            ILLGARE----NVIGVILGGTLGHGLCTGLAVVGGRFIAQKIS--VRTVTILGGIVFLIF
Hma1            IILGSRE----NPLGVTLGGVIGHSLCTGLAVLGGRLIAQRIS--IRTVTLVGGALFLCF
Dpo1            ILLGARE----NVYGVILGGVIGHSVCTGVAVLGGRMIAQKIS--VRTVTIIGGVVFLVF
Tca5            IILGARE----DVYGVIIGGIAGHSICTGLAVLGGRMIAQRIS--VRTVTIIGGVVFLLF
Afl1            IILAARE----DVYGVVIGGILGHSFCTGLAVLGGRMIAKKIS--VRTVTIIGGLVFLLF
Ame2            IILAARE----DVYGVVIGGILGHSFCTGLAVLGGRMIAQKIS--VRTVTIIGGLVFLLF
Mro1            IILAARE----DVYGVVVGGILGHMFCTGLAVLGGRMIAQKIS--VRTVTIIGGLVFLLF
Nvi1            IILAARE----DVYGVVIGGVLGHSFCTGLAVLGGRMIAQRIS--VRTVTIIGGVVFLIF
Aae1            IILSARE----NVYGVIIGGVIGHAICTGLAVIGGRMIAQKIS--VRTVTLIGGVVFLIF
Phu2            ILLAARE----DVFGVSLGGVVGHSMCTGLAVIGGRMIAQKIS--VRTVTLIGGVVFLVF
Dpu1            IILAARE----DIFGVMLGGVLGHSLCTGLAVLGGRMIAQKIS--VKTVTLVGGVVFLLF
Bma1            IMLAARE----NIYGVVIGTIVGHAFCTGIAVIGGRLVATQIS--VRTVTLIGGIVFILF
Cbr1            IILGARE----NIAGVIGGGVLGHALCTGIAVIGGKIVAQRIS--VRTVTLIGGVVFLLF
Cca1            IILAASK----NVYGVITGGIIGHSICTGLAVIGGRMVAAKIS--VRTVTIIGGIVFVGF
Dme1            IILAASK----DVYGVIAGGIIGHCICTGLAVIGGRLVASKIS--VRTVTIVGGIVFIGF
Ssp1            IILGARE----NTLGVALGASLGHVLCTFIAVVGGRLLAQRIS--VRTVTLIGGVVFLLF
Mbr1            IILGARE----DPLGVTLGGILGHSICTFIAVMGGRFMAQRIS--VRKVTIAGGVVFLIF
Cow1            IILGATE----DPIGVSVGGTLGHALCTGLAVLGGQLLAKRIS--VRTVTLIGAVLFLLF
Sja1            IVLAATK----SALGVIVGGVLGHALCTGLAVLMGRFVAQRIP--VQWITFIGGVTFIIF
Sma1            IVLAATK----SALGVIVGGVVGHALCTGLAVLMGRFVAQRIP--VQWITFIGGVTFIIF
Cin1            IVLAASE----DALGVLVGAVIGHALCTGMAVIGGRMIAQKIS--VRTVTIIGGVFFIFN
Isc1            IILAARE----DPVAVSLGAVLGHSACTLLAVLGGRIVSQRIS--VRSVTFIGGIVFLCF
Moc2            IILAASE----NIWAVNLGAITGHSLCTCFAVMAGSVVAKRVS--VRTVTIVGGIVFLLF
Moc1            ILLATRS----NIYGVIFGTILGHSLCTLLAVVAGRLVAHKIS--VKTVAYIGGVVFLGC
Tsp1            VILSASE----NITGVIVGGTFGHSLCTGMAVLCGRIVSQKLS--VKGVTYIGGVIFLFF
Moc3            IILAATK----DVYAVALGALVGHALCTILAVIAGHAMAQYIP--VRVLTLIGALIFFAF
Ama1            ITLATAQ----NPYGVFLGAILGHAICAAIAVVCGKLIAGRIS--ERLLTAIGGVLFLIF
Lsp2            ITLSAAH----PPLGVMAGAILGHAICTAIAVMVGRLVAGKLS--ERLLTALGGGLFVIF
Rsp1            IALAAEN----NPIGVSIGAILGHAICAVIAVTSGRMLAGQIT--ERQLTAAGGCLFIVF
Fsp1            ITLAAAN----NPVGVTIGAILGHAICAAIAVIGGRMLAGRIS--ERTLTIAGGFLFILF
Gsp1            IALAAGN----NPFGVTTGAILGHALCAAIAVIGGRMLAGRIS--EQALTIFGGCLFLLF
Ssp8            IALSAAN----NPVGVTIGAIVGHAICSAIAVIGGRMLAGRIS--ERTLTFAGGGLFLLF
Cth2            IALATRY----PVVGVTIGAILGHALCAALAVVCGRMLAGRIS--ERKLTIAGGILFIMF
Lsp1            IALAATY----QPLGVVLGATLGHAICAAIAVVGGRLIAGKIS--ERMITAIGGCLFILF
Apl1            IALAATY----HPVGVISGVILGHSISTAIAVLGGRIIAGRIS--ERTITAVSGCLFIVF
Cep1            IALAASN----NPYAVTLGAILGHAICAVIAVVGGRMIAGRIS--ERVITAIGGSLFLVF
Osp1            IALAASN----NAVGVTLGAILGHAICAAIAVIGGRIIAGRIS--ERTITALGGCLFLVF
Pbi1            IALAASY----NPVFVTLGAILGHGICTAIAVVGGSLIAGRIS--EQIITAIGGVLFIIF
Ssp3            IALAAAY----NPFFVTFGAILGHAICTAIAVIGGGLIAGRIS--ERVITGVGGILFLIF
Csp2            IALASSY----NVIGVTTGAILGHGICSVIAVIGGKLVAGRIS--ERTITFVGGILFLIF
Cch1            IALAASH----QPVGVTVGAILGHGICTAIAVIGGRLIAGRIS--EKWVTALGGVLFLIF
Msp4            ITLAASY----QPLGVTSGAILGHGICTAIAVLGGRLIAGRIS--ERVVTAIGGLLFLIF
Rbr1            IALAAGNNG-NNAIGVTGGAILGHAICALIAVIGGRVIAGRIS--EKQVTLIGGILFIIF
Cra1            IALAAG----NNAIGVTGGAILGHAICALIAVIGGGVIAGRIS--EKQITLIGGILFIIF
Asp1            IASAAVNR--NNPIGVTLGAILGHAICAAIAVIGGRLIAGKIS--ERQITFLGGFLFIIF
Acy1            IALAASN----NAIGVTAGAILGHAICAVIAVIGGKLIAGKIS--ERQITFIGGFLFIIF
Nsp1            IALAAGN----NAIGVTIGAILGHAICAAIAVIGGKMIAGRIS--ERQLTFAGGCLFLIF
Cst1            IALAASN----NPIGVTAGAILGHALCAAIAVIGGKLIAGRLD--ERQITFIGGCLFLIF
Nsp2            IALAASY----NAVGVAAGAVLGHAICTAIAVIGGKLIAGRIS--ERQLTFAGGCLFLIF
Gsp2            IALAASN----NPVGVTLGAVLGHGICAAIAVLCGRAIAGRIS--ERLLTFIGGGLFLLF
Csp4            ISLAIKY----HPLGVSVGAILGHAICAAIAVTCGKLICGRIS--ERQLTFIGGCLFILF
Lsp3            IALAAAH----PPGGVVMGAVLGHAICAAIATNCGRWLCGKVS--ERTLTALGGGLFLLF
Ssp6            IALAAAN----PPVGVVLGAVLGHAICAAIATLCGRWLCGKLS--EKTLTVLGGTLFIFF
Ssp5            IALAASN----NAWGVSAGAILGHTICAVIAVMGGKFVAGRIS--EKTVTLIGGLLFYLF
Sel1            MALAAAG----NAWGVALGAILGHAIVAVIAVNVGRWVSRHIS--ERVLTQISAGLFLLF
Tel1            ITLAAAS----QAFGVALGAIAGHGICTAIAVLGGGLIAGRIS--ERTLTLSGGALFLIF
Ssp4            LTLAAAQ----NPWGVTLGAITGHGISSLIAVVGGGLLAGRIS--ERNITLLGGILFLIF
Cth1            ITLAASN----NSLGVTAGAILGHGICTAIAVVGGRLIAGRIS--ERTVTAIGGCLFLIF
Csp1            ITLAAAH----HPLGVTFGAILGHALCTLLAVMGGRLIAGRIS--ERTVTMIGGTLFLLF
Ssp7            IVLATAPAQVFSFAGLLAGTLAGHALVTWLAVGAGKWVGGRVN--EQLLYRLSGGLFVAF
Cgr1            IFLAAAPA--FSFAGLLAGTLLGHALVTWLAVGAGQWIGGRIS--ERVLYRLSGGLFLAF
Csp3            VFLATSPA--FTFAGLLAGTLLGHAVVTALAVGAGKWIGRRVD--ERLLYRLSGGLFLLF
Ssp9            IFLATAPG--FTFSALLAGTLAGHALVTGLAVGAGKWIGQLLS--ERLLYRLSGGLFLAF
Ssp2            VSLAATHPG----LSVWAGATLGHGLMVGLAVVGGRFLAAHIS--ERAVHWVGGGLFLLF
Ocy1            VMLAATHP----ALGVACGALSGFFLCIGLAVVAGRLVAGRLS--ERFITLFAGALFLVF
Bpr2            IAMAADY----DPYGIIIGGSLGHGLATSTACIGGRILAQKIS--EKKIAMVGGGIFLIF
Bpr3            VALAGDY----EAYGIVFGCFLGHAIATGTACIGGKYIANKFS--EKKMTILGGSVFLTF
Vca1            IALAAASS----PLGVTAGAVAGHGVATGLAVAGGGFLSQYFS--ERVLQYVGGSLFLVF
Cre2            IALAAASS----PLGVTVGAVAGHGVATGLAVAGGGFLSRYFS--EQVLQYIGGSLFLVF
Csu2            IALAAASS----PAGVVLGAVGGHGVATGIAVLGGSYLSRFVS--EKAVQYLGGTLFLVF
Cva1            IALAAASS----PTGVVLGAVAGHGVATIIAVLGGSILGRYLD--ERVVQYVGGSLFLVF
Bpr5            IALSAAQD----PTQVFLGGTAGHGVATGLAVLTGDLIGDYLS--EKVVAYAGGALFISF
Msp2            IALSAAAS----PLGVVAGAVAGHGVATGLAVFVGDILGDKIP--ERVIKYAGGGLFIVF
Vvi1            IALAAASS----PLGVIGGALAGHGVATLLAVLGGSLLGTFLS--EKVIAYIGGVLFLIF
Rco1            IALAAASS----PLGVIGGALAGHGVATLIAVLGGSLLGTLLS--EKETLHP--ASMGKK
Tca3            IALAAASS----PLGVIGGALAGHGVATLLAVLGGSLLGTFLS--EKAIAYIGGTLFLVF
Csa3            IALAAASS----PLGVIGGALAGHGVATLLAVLGGSLLGTFLS--EKIIAYVGGVLFLVF
Sly3            IALAAASS----PLGVIGGALAGHGAATLLAVLGGSLLGTFLS--EKVIAYIGGALFLVF
Mtr1            IG--ESSS----PLGVIAGSLAGHGVATLIAVLGGSLLGTFLS--EKVIAYIGGVLFLVF
Car3            IALAAASS----PLGVIGGSLAGHGVATLLAVLGGSLLGTFLS--EKVISYIGGVLFLVF
Gma2            IALAAASS----PLGVIAGALAGHGVATLLAVLGGSLLGTYLS--EKVIAYIGGVLFLVF
Ppa1            IALAAASS----PAGVVTGAIAGHGVATALAVLGGSFLSEYVS--EKLIAYTGGVLFLVF
Ath2            IALAAASS----PLGVIAGALAGHGAATLLAVLGGSLLGNFLS--EKAIAYVGGVLFLVF
Bdi1            IALAAASS----PPGVIAGSLAGHGVATLIAVLGGSLLGTFLS--EKIIAYIGGSLFLAF
Toc1            IALSAAQN----PVSVAAGGIAAHGIATGIAVIGGAYISKYVS--EKVIAIIGGTLFIIF
Tps1            IALSAAQN----PVSVALGAIAAHAVATGIAVVGGAYISKYVS--EKVIGYIGGSLFLIF
Ptr6            IALSAAQN----PVSVAGGAIAAHAAATGVAVSGGAVLAKYIS--ERALGIISGTLFLVF
Ehu1            IALAAAQN----PYLVAFGAIAGHCAATGMAVLGGSFISKYLS--ERVIGFVGGGLFLVF
Gsu3            VALSATQP----PIAVTLGAAMGHLLATVLAVLGGSAISRYVS--ERFLFLLSGLLFLLF
Osa1            IALGAAQS----PFGVASGAIAGHLVATFLAIVGGAFLANYLS--EKLVGLIGGVLFLLF
Zma2            IALGAAQS----PLGVASGAIAGHLIATAFAILGGAFLANYLS--EKLVGLLGGVLFLLF
Bdi2            IALGAAQ--------VFS--FAGHLIATLLAIVGGAFLANYLS--EKLVGLLGGVLFLLF
Ata1            IALGAAQS----PLGVASGAIAGHLVATLLAIIGGAFLANYLS--EKLN---YKDHLIKM
Ppa2            VALGAAQS----PWGVASGAIAGHVIATALAVLGGAFLAQYIS--EKVVSIFPSYIYIYI
Ptr1            IALGAAQS----PWGVATGAIAGHLVATSFAILGGAFLANYIS--EKLVGYLGGVLFLVF
Tca4            IALSAAQS----AWGVASGAIAGHLLATSIAIVGGAFLANYIS--EKLVGYLGGALFLIF
Csa2            IALGAAQS----PWGVATGAITGHLIATTIAILGGALLAKYIS--EKLVGYLGGVLFLIF
Fve2            IALGAAQS----PWGVAGGAIAGHALATFIAVLGGAFLAKYIS--EKLVGYIGGALFLVF
Car2            IALAAAQS----PWGVAGGAIAGHFLATCIAILGGAFLANYIS--EKLVGYLGGGLFLIF
Ath1            VALGAAQS----PLGVASGAIAGHLVATVLAIMGGAFLANYIS--EKLVGYVGGALFLVF
Sly2            IALGAAQS----PWGVASGAIAGHLVATSIAILGGGFLANYIS--EKLVGYLGGVLFLIF
Psi1            IALGAAQS----PWGVASGAIGGHVAATSIAVVGGGLLAQYIS--EKLVGYLGGALFIVF
Olu1            VALGAAQN----PVGVAFGASLGHFIATSIAVVGGSLLSKRIS--ERTV-----------
Msp5            IALGAAQS----PLGVALGASVGHLVATLIAVVGGALLSEKIS--ERQVGITGGILFIVF
Cre1            IALGAAQN----PVGVAVGAIAGHAIATGIAVLGGAIASKYVS--ERTV-----------
Cva3            IALGAVQS----PLGVAGGAIVGHAVATLIAVIGGAVLSKHIS--ERTVAFLSGVLFLVF
Csu4            VALGVSHS----PLGVGVGAILGHGLATLLAVTGGALASQYVS--EKTLGFIGGTLFLVF
Gsu1            MALASSHS----PLAIISGATIANVICSGIAVLGAALVSSKIS--EQKVSFVGGLLFLFF
                :                     .       *   .                         

Tth3            GCGTLYSSLV--------------------------------------------------
Tth2            GFLTLTSI----------------------------------------------------
Tth4            GIITVFTI----------------------------------------------------
Tth1            SFITLYTTLNK-------------------------------------------------
Pte1            ALVNTYIAICL-------------------------------------------------
Pte2            GLMHTYDLMTGHLD----------------------------------------------
Pte3            GLHNIKMLF---------------------------------------------------
Cho1            AIGGIVMGP---------------------------------------------------
Ago1            GIVYTYESFHNPN-----------------------------------------------
Ecy1            GILYTYEAFHNQN-----------------------------------------------
Kla1            GFLYVYEAFLN-------------------------------------------------
Lth1            AVMYIREAFLNPN-----------------------------------------------
Vpo1            GFLYFLEAYKMSEEY---------------------------------------------
Tde2            AILYIYEAFTLEESA---------------------------------------------
Zro1            AIHYIYEAFQTD------------------------------------------------
Kaf1            ALVYIWDAFQ--------------------------------------------------
Cgl2            GIMYIYHAFHY-------------------------------------------------
Sce1            ALMYIYQAFTTQD-----------------------------------------------
Tph1            GLLYIYDVRYMSEER---------------------------------------------
Kna1            AASYIISAFV--------------------------------------------------
Nda1            GIIYLYQSYTYAEITA--------------------------------------------
Nca1            ALMYIYQCFTFSGEPTNV------------------------------------------
Tbl1            GIIYLYDAVSTYE-----------------------------------------------
Cal1            SILYFYDAYYGIES----------------------------------------------
Cma1            SIMYFYDAYYNIEG----------------------------------------------
Ctr1            SLMYFYEAYYDLEG----------------------------------------------
Sst1            AILYFYQAYYDIEG----------------------------------------------
Lel1            AILYFYDAYYNVEA----------------------------------------------
Cpa1            SILYFYDAYYNIES----------------------------------------------
Spa1            AMLYFYDAYYYIEE----------------------------------------------
Mgu1            AILYFYDAYYNTGAA---------------------------------------------
Dha1            AILYFYDALYNTEA----------------------------------------------
Cte1            SILYLYEAVYGFE-----------------------------------------------
Clu1            AVLYFYDFYYYDTSSDL-------------------------------------------
Mfa1            SVLYFYDSFFHGDEQISE------------------------------------------
Wci1            AILYFVEAWNNTDA----------------------------------------------
Opa1            SVLYFYNAYYDIES----------------------------------------------
Kpa1            AFIYLYEIYM--------------------------------------------------
Dbr1            SLTYFYSAYYYNEEAEVESAKKMIGEE---------------------------------
Csu1            GIIYLYEAFLSIDAETSDFRPIS-------------------------------------
Tve1            GVVYLYEALLSIDPETTDFHPDP-------------------------------------
Fra1            GMIYLYEAFLAIDTETADFDPLNR------------------------------------
Pca1            GIIYLYEAFHSIDIDVSDITYPS-------------------------------------
Lbi1            GVIYLYEAFAMTNDMDLNIPISPSSGIHT-------------------------------
Cci1            GIVYLYEAYRMGADIEIPIPLDTDHAT---------------------------------
Sla1            GIVYLYESLAMS-AEELPISISPEDAELITL-----------------------------
Cpu1            GIIYLYETFRTA-PDELSIPLGNSTGAMLR------------------------------
Pst1            GLIYLYEAFRSWTADIDGAHQLPGGLDDAPHVIMDPAGGLGVGR----------------
Fme1            GFVYLYEAFKENSAEH---VLVPHSHEDASDLLH--------------------------
Shi1            GFIYLYTAIYMTPELESDSPFSSSSSITSTPNLIPAAPVR--------------------
Abi1            SVIYFYEACVEWGSVEVPLGLNVT------------------------------------
Dsp1            GIMYAYEAWVGAPLIIPDLPGSVPGVGDAAEALPGVVR----------------------
Pin1            GLIYLRESLFGAE-----------------------------------------------
Ade1            ALFFFREAWLYDSDPLPHQELGQRDRDWIPHNA---------------------------
Rso1            ----IRARRTLTRFGPSHEGRRAKILAYVVVC----------------------------
Pgr1            GLLYLYEGLTWQEMVIEDGLGLSDDLPGQARKIAMGIPPIVKVEG---------------
Mla1            GVLYLYEGWFWDEVE-----GSISDVTSAATKIIS-----TKSDSP--------------
Rto1            GVMYSYEAYTFTEEV----------VVGTVL-----------------------------
Wse1            GFIYIWEIL------------VSVTSPAIQA-----------------------------
Wic1            GFVYVWDIL------------VTMTSPAIQV-----------------------------
Uho1            ALVYAWEAYAEEDGGMGEERLVQIAKAAVGARGAAV------------------------
Pan1            AVVYAFEAYSEPGGVLAAENVVQMAKQAAGE-----------------------------
Sre1            AVVYAWEAYHEPAGELDVAQVVAAAKGAVGARAAAGV-----------------------
Uma1            ALVYAWEAHSDRHG---VQSVVDAANAAVRARALLLPIQE--------------------
Phu1            AVVYAWEAWSEGGE--GLEGVVEAAKGAVGAGGLGV------------------------
Rde1            GIFYGFNAYNL-------------------------------------------------
Tde1            GFLYAYELHQSRTTATTGPGQTYAGTTAGPV-----------------------------
Cgl1            AVLYLFEALYS-------------------------------------------------
Tmi1            GFIYFVEAIYT-------------------------------------------------
Ela1            GFIYLFEALYA-------------------------------------------------
Cor1            GFIYFAEAFYA-------------------------------------------------
Ncr1            GVIYLVEGFYS-------------------------------------------------
Ptr5            GIIYLFEAFYLG------------------------------------------------
Npa1            GVIYLFESLYAD------------------------------------------------
Tme1            GIIYLCEAFYF-------------------------------------------------
Spo1            GLVYFYQGFF--------------------------------------------------
Spo2            GILYIFQGF---------------------------------------------------
Sja2            GLVYMYNGVFPQPE----------------------------------------------
Sbi2            SVSS---YFYPPL-----------------------------------------------
Osa3            SVSS---YFYPPL-----------------------------------------------
Sbi1            SLSS---YFYPPL-----------------------------------------------
Ppe1            SVSS---YFYPPL-----------------------------------------------
Car1            SLSS---YFYPPLD----------------------------------------------
Ptr4            SLSS---YFYPPL-----------------------------------------------
Tca1            ------------------------------------------------------------
Sly1            SLSS---YFYPPL-----------------------------------------------
Psi3            SLSS---YFYPPM-----------------------------------------------
Smo2            ATSS---YFYPAL-----------------------------------------------
Ppa3            AVSS---HFYPPL-----------------------------------------------
Bpr1            AWHA---LIFGAPGTELSKND---------------------------------------
Msp3            ------------------------------------------------------------
Mpu3            ------------------------------------------------------------
Ota1            AIHA---LLYGAPGTETM------------------------------------------
Csu3            ------------------------------------------------------------
Ccr1            AIIT---ASGELD-----------------------------------------------
Gsu2            SVLS---FSGQLE-----------------------------------------------
Gth1            AIHG---LWQGGSSLNNA------------------------------------------
Gth2            AIHGILQVWVPGCHFGGWICL---------------------------------------
Esi1            GLHA---LVFGE------------------------------------------------
Aan1            AAYS---FFFEDVHDE--------------------------------------------
Ptr2            GIHS--------------------------------------------------------
Tps2            GVHS---VFFEE------------------------------------------------
Pso1            ALHS---FVTGPSVSE--------------------------------------------
Gma1            GIQS---FLSPVES----------------------------------------------
Ptr3            GIQS---FLSTVE-----------------------------------------------
Tca2            GIQS---FLSTVES----------------------------------------------
Ath4            GIQS---YLTSVEA----------------------------------------------
Zma1            GIMS---LLSGP-GEL--------------------------------------------
Sbi3            GIMS---LLSGPEGEL--------------------------------------------
Psi2            GIQS---LLTKVENV---------------------------------------------
Smo1            GAHS---LFNGFQVA---------------------------------------------
Msp1            GAHS---LVTGLEE----------------------------------------------
Mpu5            GLHA---LYVGPE-----------------------------------------------
Csu5            GAHA---YWEGVPT----------------------------------------------
Cva2            GAHS---LWSGVPE----------------------------------------------
Cre3            GAHA---LWTGP------------------------------------------------
Bpr4            GVHA---LVVGE------------------------------------------------
Ldo1            GLVTLYELTYG-EHEISKTHERPARTE---------------------------------
Cfa1            GLVTLYELLGGGRHDLDNGQKNPAQNPPVKLFL---------------------------
Tcr1            ALATLYELITN-THHIDEMQQQKEK-----------------------------------
Olu2            G---VHALLSG-------------------------------------------------
Hgl1            AFSALFIS--------------PDSGF---------------------------------
Dno1            AFSALFISL----------IMVLTSYFVSI------------------------------
Cja1            AFSALFIS--------------PDSGF---------------------------------
Sbo1            AFSALFIS--------------PDSGF---------------------------------
Eca1            AFSALFIS--------------PDSGF---------------------------------
Ola1            AISALFIK--------------PETGL---------------------------------
Oni1            ALSALFIT--------------PEAGL---------------------------------
Dre1            AFSALFIK--------------PDSGF---------------------------------
Cli1            AFSALFIS--------------PDSGF---------------------------------
Tgu1            AFSALFIS--------------PDSGF---------------------------------
Mga1            AFSALFIS--------------PDSGF---------------------------------
Csi1            AFSALFIS--------------PDSGF---------------------------------
Mpu1            AFSALFIS--------------PDSGF---------------------------------
Hgl2            AFSALFIS--------------PDSGF---------------------------------
Cgi1            ALSAFLLP--------------VHDI----------------------------------
Cte2            ALSALFID--------------PDD-----------------------------------
Spu1            ALSALFFS--------------PDES----------------------------------
Bfl1            ALSAFFIG--------------QEEE----------------------------------
Tad1            AATALFQD--------------PSKI----------------------------------
Nve1            AVSAFFLE----------------T-----------------------------------
Hma1            AISALFVD----ENGDWSPLILACTH----------------------------------
Dpo1            ALSALFFD--------------PNMGEEDQSKSAN-------------------------
Tca5            AFSALFFD--------------PNMGG---------------------------------
Afl1            ALTALFIS--------------PTEDV---------------------------------
Ame2            ALTALFIS--------------PTEDV---------------------------------
Mro1            AFTALFIS--------------PSEDI---------------------------------
Nvi1            ALTALFVK--------------PTDTI---------------------------------
Aae1            AVSALFFS--------------PEEEPVKVSP----------------------------
Phu2            AVTALFTY--------------PKDLS---------------------------------
Dpu1            AVSALFFD--------------PES-----------------------------------
Bma1            AFSAFLVTP--------------ESE----------------------------------
Cbr1            ALSALFINDI-------------ESAVDS-------------------------------
Cca1            AVYALIVK--------------PDDI----------------------------------
Dme1            AIYAVAIP--------------PDDI----------------------------------
Ssp1            ALTSFIMDS-------------AGSDDDDSGLGSFFKQQQQEDQQPPIVVN---------
Mbr1            ALSGLFFED-------------PSSE----GMDAAVAEIELNN-----------------
Cow1            ALINLVQS--------------PDE-----------------------------------
Sja1            AFSVFFGN--------------PDTNS---------------------------------
Sma1            AFSVFLGN--------------PDTNS---------------------------------
Cin1            AVFSLLTG--------------PGS-----------------------------------
Isc1            AVSSVCLGS------------GEDSLKSL-------------------------------
Moc2            AVSAYVIGI-------------DKSEVTV-------------------------------
Moc1            ALFEFLSGY-------------EDSSSTLSSTS---------------------------
Tsp1            SLSSLILNK---------------------------------------------------
Moc3            AIVALISG---------YDEIETDQKTANTTAIEGTSIYS--------------------
Ama1            GIVVISR-----------------------------------------------------
Lsp2            GWVALVNFEF--------------------------------------------------
Rsp1            GVVAAIQGS---------------------------------------------------
Fsp1            GIVAAVEGA---------------------------------------------------
Gsp1            GLVAWWEGPLS-------------------------------------------------
Ssp8            GVLSLFEKM---------------------------------------------------
Cth2            GIMAAVEAA---------------------------------------------------
Lsp1            GLVAIWKRVGTQTI----------------------------------------------
Apl1            GLVALINGVENVSV----------------------------------------------
Cep1            GAIALLDKQ---------------------------------------------------
Osp1            GTVALLEGA---------------------------------------------------
Pbi1            GLAAYFQGV---------------------------------------------------
Ssp3            GAITYLQGV---------------------------------------------------
Csp2            GVVAGIEGV---------------------------------------------------
Cch1            GVVAMLEQV---------------------------------------------------
Msp4            GFIAILDGV---------------------------------------------------
Rbr1            GVVAAIS-----------------------------------------------------
Cra1            GIIAAIELKTGG------------------------------------------------
Asp1            GIVAAIEGK---------------------------------------------------
Acy1            GIVAAIEGS---------------------------------------------------
Nsp1            GVVAAIEGA---------------------------------------------------
Cst1            GAIAIVEGA---------------------------------------------------
Nsp2            GIVAAVEGV---------------------------------------------------
Gsp2            GAIATVKLP---------------------------------------------------
Csp4            GILAIFEK----------------------------------------------------
Lsp3            GSLALFMPQA--------------------------------------------------
Ssp6            AASALFA-----------------------------------------------------
Ssp5            AVVSWWTKIA--------------------------------------------------
Sel1            AAIALWGIVSK-------------------------------------------------
Tel1            AIVTALQGMPKLS-----------------------------------------------
Ssp4            AMVMWVEGI---------------------------------------------------
Cth1            AAVSLFENI---------------------------------------------------
Csp1            AIMTWWEGI---------------------------------------------------
Ssp7            GLVSLLQGLASVAGR---------------------------------------------
Cgr1            GLLSIRQAIG--------------------------------------------------
Csp3            GVAAIGSALG--------------------------------------------------
Ssp9            AVVALRQALG--------------------------------------------------
Ssp2            ALVTSWELLG--------------------------------------------------
Ocy1            AIAAIFRGMA--------------------------------------------------
Bpr2            GILAVFDDPSADYAKA--LPKWMKTSSSGSGALPSA------------------------
Bpr3            AAVTLLQDPNAKMEKVDWRPNWMVADAAN-------------------------------
Vca1            AAATVVDLFV--------------------------------------------------
Cre2            AGATIVDLFV--------------------------------------------------
Csu2            AAATVVDIFAK-------------------------------------------------
Cva1            AAASIYDIATGAAVQ---------------------------------------------
Bpr5            AVGTLFEIFEKLS-----------------------------------------------
Msp2            AILTALE-----------------------------------------------------
Vvi1            AAVTLIEIVS--------------------------------------------------
Rco1            DAVDL-------------------------------------------------------
Tca3            AAVTLIEIVN--------------------------------------------------
Csa3            AAVTLVEIVN--------------------------------------------------
Sly3            AAVTVIEIVS--------------------------------------------------
Mtr1            AAVTVFEIVQ--------------------------------------------------
Car3            AAVTLFEIVQ--------------------------------------------------
Gma2            AAITLFEIVQ--------------------------------------------------
Ppa1            AATTLVDILK--------------------------------------------------
Ath2            AAVTVAEIVT--------------------------------------------------
Bdi1            AAVTLFEIASS-------------------------------------------------
Toc1            AITTAVGIF---------------------------------------------------
Tps1            AVTTAFGI----------------------------------------------------
Ptr6            AVTTAFGIF---------------------------------------------------
Ehu1            ALTTAVGLF---------------------------------------------------
Gsu3            AFLTALNLF---------------------------------------------------
Osa1            AVATFFGVF---------------------------------------------------
Zma2            AAATLFGVF---------------------------------------------------
Bdi2            AAATLLGVF---------------------------------------------------
Ata1            RQSCYMGII---------------------------------------------------
Ppa2            SFFFFLLC----------------------------------------------------
Ptr1            AVATFFGFF---------------------------------------------------
Tca4            AAATFFGVF---------------------------------------------------
Csa2            AIATFFGVF---------------------------------------------------
Fve2            AVATFFGVF---------------------------------------------------
Car2            AVATFFGVF---------------------------------------------------
Ath1            AAATFFGVF---------------------------------------------------
Sly2            AVATLFGVF---------------------------------------------------
Psi1            AVATLLGAF---------------------------------------------------
Olu1            ------------------------------------------------------------
Msp5            AVATLAGVF---------------------------------------------------
Cre1            ------------------------------------------------------------
Cva3            AGASIMGVA---------------------------------------------------
Csu4            AVATLLGAF---------------------------------------------------
Gsu1            GIKSWVDGPEEE------------------------------------------------
                                                                            

Tth3            -
Tth2            -
Tth4            -
Tth1            -
Pte1            -
Pte2            -
Pte3            -
Cho1            -
Ago1            -
Ecy1            -
Kla1            -
Lth1            -
Vpo1            -
Tde2            -
Zro1            -
Kaf1            -
Cgl2            -
Sce1            -
Tph1            -
Kna1            -
Nda1            -
Nca1            -
Tbl1            -
Cal1            -
Cma1            -
Ctr1            -
Sst1            -
Lel1            -
Cpa1            -
Spa1            -
Mgu1            -
Dha1            -
Cte1            -
Clu1            -
Mfa1            -
Wci1            -
Opa1            -
Kpa1            -
Dbr1            -
Csu1            -
Tve1            -
Fra1            -
Pca1            -
Lbi1            -
Cci1            -
Sla1            -
Cpu1            -
Pst1            -
Fme1            -
Shi1            -
Abi1            -
Dsp1            -
Pin1            -
Ade1            -
Rso1            -
Pgr1            -
Mla1            -
Rto1            -
Wse1            -
Wic1            -
Uho1            -
Pan1            -
Sre1            -
Uma1            -
Phu1            -
Rde1            -
Tde1            -
Cgl1            -
Tmi1            -
Ela1            -
Cor1            -
Ncr1            -
Ptr5            -
Npa1            -
Tme1            -
Spo1            -
Spo2            -
Sja2            -
Sbi2            -
Osa3            -
Sbi1            -
Ppe1            -
Car1            -
Ptr4            -
Tca1            -
Sly1            -
Psi3            -
Smo2            -
Ppa3            -
Bpr1            -
Msp3            -
Mpu3            -
Ota1            -
Csu3            -
Ccr1            -
Gsu2            -
Gth1            -
Gth2            -
Esi1            -
Aan1            -
Ptr2            -
Tps2            -
Pso1            -
Gma1            -
Ptr3            -
Tca2            -
Ath4            -
Zma1            -
Sbi3            -
Psi2            -
Smo1            -
Msp1            -
Mpu5            -
Csu5            -
Cva2            -
Cre3            -
Bpr4            -
Ldo1            -
Cfa1            -
Tcr1            -
Olu2            -
Hgl1            -
Dno1            -
Cja1            -
Sbo1            -
Eca1            -
Ola1            -
Oni1            -
Dre1            -
Cli1            -
Tgu1            -
Mga1            -
Csi1            -
Mpu1            -
Hgl2            -
Cgi1            -
Cte2            -
Spu1            -
Bfl1            -
Tad1            -
Nve1            -
Hma1            -
Dpo1            -
Tca5            -
Afl1            -
Ame2            -
Mro1            -
Nvi1            -
Aae1            -
Phu2            -
Dpu1            -
Bma1            -
Cbr1            -
Cca1            -
Dme1            -
Ssp1            -
Mbr1            -
Cow1            -
Sja1            -
Sma1            -
Cin1            -
Isc1            -
Moc2            -
Moc1            -
Tsp1            -
Moc3            -
Ama1            -
Lsp2            -
Rsp1            -
Fsp1            -
Gsp1            -
Ssp8            -
Cth2            -
Lsp1            -
Apl1            -
Cep1            -
Osp1            -
Pbi1            -
Ssp3            -
Csp2            -
Cch1            -
Msp4            -
Rbr1            -
Cra1            -
Asp1            -
Acy1            -
Nsp1            -
Cst1            -
Nsp2            -
Gsp2            -
Csp4            -
Lsp3            -
Ssp6            -
Ssp5            -
Sel1            -
Tel1            -
Ssp4            -
Cth1            -
Csp1            -
Ssp7            -
Cgr1            -
Csp3            -
Ssp9            -
Ssp2            -
Ocy1            -
Bpr2            -
Bpr3            -
Vca1            -
Cre2            -
Csu2            -
Cva1            -
Bpr5            -
Msp2            -
Vvi1            -
Rco1            -
Tca3            -
Csa3            -
Sly3            -
Mtr1            -
Car3            -
Gma2            -
Ppa1            -
Ath2            -
Bdi1            -
Toc1            -
Tps1            -
Ptr6            -
Ehu1            -
Gsu3            -
Osa1            -
Zma2            -
Bdi2            -
Ata1            -
Ppa2            -
Ptr1            -
Tca4            -
Csa2            -
Fve2            -
Car2            -
Ath1            -
Sly2            -
Psi1            -
Olu1            -
Msp5            -
Cre1            -
Cva3            -
Csu4            -
Gsu1            -
                 
