# Supplementary material for: The LysE Superfamily of Transport Proteins Involved in Cell Physiology and Pathogenesis
Source: PLoS One. 2015 Oct 16;10(10):e0137184. doi: 10.1371/journal.pone.0137184 (PMC4608589; doi:10.1371/journal.pone.0137184)
Supplement: S2 Supporting Information — The corresponding zip file contains the multiple sequence alignment (MSE) outputs generated using ClustalX, Mafft, and ProbCons. These MSEs have been used to generate S17–S28 Figs. (ZIP) [file pone.0137184.s031.zip › Alignment_zip/CaCA2/CaCA2_mafft.aln]

CLUSTAL format alignment by MAFFT G-INS-i (v7.221)


Hgl1            M------------------------------T----------------------------
Csi1            M------------------------------Y----------------------------
Cli1            ------------------------------------------------------------
Tgu1            M-----------------------------------------------------------
Mga1            M-----------------------------------------------------------
Eca1            M------------------------------RGED-------------------GHVAPS
Hgl2            M-----------------------------------------------------------
Cja1            M------------------------------RVEE-------------------AHASPG
Sbo1            M------------------------------A----------------------------
Dno1            M-----------------------------------------------------------
Mpu1            M------------------------------P----------------------------
Oni1            M------------------------------P----------------------------
Dre1            M------------------------------P----------------------------
Ola1            M------------------------------H----------------------------
Dpu1            M------------------------------AF---------------------------
Tad1            ------------------------------------------------------------
Nvi1            M-----------------------------------------------------------
Mro1            M------------------------------GL---------------------------
Afl1            ------------------------------------------------------------
Ame2            M------------------------------SF---------------------------
Aae1            M-----------------------------------------------------------
Nve1            ------------------------------------------------------------
Cgi1            M------------------------------NGK--------------------------
Cte2            ------------------------------------------------------------
Tca5            M------------------------------KG---------------------------
Spu1            M-----------------------------G-----------------------------
Bfl1            M-----------------------------------------------------------
Hma1            M------------------------------LYLKC--------------FW--------
Dpo1            M------------------------------PST--------------------------
Phu2            M------------------------------SSLPV------------------------
Cca1            M------------------------------SQNQSY-------------FWQTT-----
Dme1            M------------------------------SQNQSY-------------FWQTT-----
Cbr1            K------------------------------D----------------------------
Cin1            M-----------------------------------------------------------
Cow1            M-----------------------------------------------------------
Bma1            M-----------------------------------------------------------
Isc1            M-----------------------------------------------------------
Moc2            M------------------------------ES---------------------------
Ssp1            M-----------------------------------------------------------
Mbr1            M-----------------------------------------------------------
Sja1            M-----------------------------------------------------------
Sma1            M-----------------------------------------------------------
Sbi1            M------------------------------RRSR-------------------------
Sly1            M------------------------------GL---------------------------
Ppe1            M------------------------------GF---------------------------
Ptr4            M------------------------------GF---------------------------
Car1            M------------------------------SL---------------------------
Sbi2            M------------------------------RSS--------------------------
Psi3            M-----------------------------------------------------------
Smo2            M-----------------------------------------------------------
Ppa3            M-----------------------------------------------------------
Bpr1            M------------------------------TMV--------------------------
Ota1            M------------------------------AS---------------------------
Gth1            M------------------------------RAF--------------------------
Gth2            M--------------------------P---DICFQ------------------------
Esi1            M-----------------------------------------------------------
Aan1            ------------------------------------------------------------
Ptr2            F-----------------------------------------------------------
Tps2            ------------------------------------------------------------
Pso1            M--------------------------P---RLF--------------------------
Zma1            M-----------------------------------------------------------
Sbi3            M-----------------------------------------------------------
Gma1            M-----------------------------------------------------------
Ptr3            ------------------------------------------------------------
Tca2            M-----------------------------------------------------------
Ath4            M-----------------------------------------------------------
Psi2            M-----------------------------------------------------------
Smo1            M-----------------------------------------------------------
Msp1            M-----------------------------------------------------------
Mpu5            M-----------------------------------------------------------
Cva2            M-----------------------------------------------------------
Csu5            M-----------------------------Y-----------------------------
Cre3            M------------------------------ASP--------------------------
Bpr4            M------------------------------RHF--------------------------
Olu2            M-----------------------------------------------------------
Tsp1            MFH-------------------------CFQNLCMA------------------------
Ama1            M-----------------------------------------------------------
Lsp2            M-----------------------------------------------------------
Gsp1            M-----------------------------------------------------------
Nsp1            M-----------------------------------------------------------
Nsp2            M-----------------------------------------------------------
Cst1            M-----------------------------------------------------------
Rsp1            M-----------------------------------------------------------
Fsp1            M-----------------------------------------------------------
Ssp8            M-----------------------------------------------------------
Rbr1            M-----------------------------------------------------------
Cra1            M-----------------------------------------------------------
Asp1            M-----------------------------------------------------------
Acy1            M-----------------------------------------------------------
Cth2            M-----------------------------------------------------------
Osp1            M-----------------------------------------------------------
Cep1            M-----------------------------------------------------------
Cth1            M-----------------------------------------------------------
Lsp1            M-----------------------------------------------------------
Csp2            M-----------------------------------------------------------
Cch1            M-----------------------------------------------------------
Msp4            M-----------------------------------------------------------
Apl1            M-----------------------------------------------------------
Gsp2            M-----------------------------------------------------------
Pbi1            M-----------------------------------------------------------
Ssp3            M------------------------------DQHTG------------------------
Tel1            M-----------------------------------------------------------
Ssp4            M-----------------------------------------------------------
Csp4            M-----------------------------------------------------------
Ssp5            M-----------------------------------------------------------
Lsp3            M-----------------------------------------------------------
Ssp6            M-----------------------------------------------------------
Csp1            M-----------------------------------------------------------
Sel1            M------------------------------NIP--------------------------
Ocy1            M-----------------------------------------------------------
Ssp2            M-----------------------------------------------------------
Tcr1            M------------------------------AI---------------------------
Ldo1            M------------------------------EI---------------------------
Cfa1            M------------------------------EF---------------------------
Ccr1            M------------------------------DLLPG------------------------
Gsu2            M------------------------------SVRR-------------------------
Opa1            M------------------------------KA---------------------------
Cal1            M------------------------------KV---------------------------
Ctr1            M------------------------------KL---------------------------
Cma1            M------------------------------KF---------------------------
Sst1            ------------------------------------------------------------
Lel1            M------------------------------RY---------------------------
Dha1            M------------------------------KL---------------------------
Cpa1            M------------------------------RY---------------------------
Spa1            M------------------------------KI---------------------------
Mgu1            M------------------------------RA---------------------------
Mfa1            M------------------------------KL---------------------------
Cte1            M------------------------------QL---------------------------
Clu1            M------------------------------KL---------------------------
Tbl1            M------------------------------KSA--------------------------
Ago1            M------------------------------KTI--------------------------
Ecy1            M------------------------------KLK--------------------------
Vpo1            M------------------------------RSV--------------------------
Zro1            M------------------------------ST---------------------------
Kaf1            M------------------------------AVS--------------------------
Tde2            M-----------------------------------------------------------
Tph1            M------------------------------NKF--------------------------
Cgl2            M------------------------------TT---------------------------
Sce1            M------------------------------GNM--------------------------
Lth1            M------------------------------SLM--------------------------
Kla1            M------------------------------RSS--------------------------
Kna1            M------------------------------RPT--------------------------
Nda1            M------------------------------VSSI-------------------------
Nca1            M------------------------------KTS--------------------------
Wci1            M------------------------------KF---------------------------
Kpa1            M------------------------------KF---------------------------
Fra1            M------------------------------A----------------------------
Csu1            M------------------------------A----------------------------
Tve1            M------------------------------A----------------------------
Pca1            M------------------------------A----------------------------
Lbi1            ------------------------------------------------------------
Cci1            M------------------------------S----------------------------
Sla1            M------------------------------SVP--------------------------
Cpu1            M------------------------------T----------------------------
Fme1            M------------------------------ENG--------------------------
Pst1            M------------------------------S----------------------------
Shi1            M------------------------------E----------------------------
Abi1            M------------------------------SA---------------------------
Ade1            M------------------------------SDV--------------------------
Rde1            ------------------------------------------------------------
Dsp1            M-----------------------------------------------------------
Pin1            M------------------------------EAL--------------------------
Rso1            M------------------------------APLP-------------------------
Wse1            M------------------------------TN---------------------------
Wic1            M------------------------------SV---------------------------
Tde1            M------------------------------SAI--------------------------
Pgr1            M------------------------------STT--------------------------
Mla1            ------------------------------------------------------------
Rto1            M-----------------------------------------------------------
Uho1            M------------------------------EAIQAAA----------------------
Pan1            M------------------------------EAV--------------------------
Sre1            M------------------------------EA---------------------------
Uma1            M------------------------NLP--VQAQTNG-----------------------
Phu1            M------------------------------EAI--------------------------
Cgl1            M------------------------------KLR--------------------------
Tmi1            M------------------------------RL---------------------------
Ela1            M------------------------------RIR--------------------------
Cor1            M------------------------------RLR--------------------------
Ncr1            M------------------------------RL---------------------------
Ptr5            M------------------------------RLR--------------------------
Npa1            M-----------------------------------------------------------
Dbr1            M------------------------------KASVV------------------------
Moc1            M------------------------------RPLK-------------------------
Tme1            M------------------------------RFSR-------------------------
Vca1            M------------------------------SSTNF------------------------
Cre2            M------------------------------SCANL------------------------
Csu2            ------------------------------------------------------------
Cva1            M-----------------------------------------------------------
Bpr5            M------------------------------TTTY-------------------------
Msp2            ------------------------------------------------------------
Vvi1            M-----------------------------------------------------------
Tca3            M-----------------------------------------------------------
Csa3            Y-----------------------------------------------------------
Ppa1            M-----------------------------------------------------------
Sly3            M-----------------------------------------------------------
Mtr1            M------------------------------RATRG------------------------
Car3            M-----------------------------------------------------------
Gma2            M-----------------------------------------------------------
Rco1            M-----------------------------------------------------------
Ath2            M-----------------------------------------------------------
Bdi1            M-----------------------------------------------------------
Psi1            M-----------------------------------------------------------
Ppa2            L-----------------------------------------------------------
Ptr1            L-----------------------------------------------------------
Tca4            MTKFGSDQFMVSIGGSKRFRNVLPKERRLQMALTQSSQVKMLVVFLAIIVLMSSAA----
Fve2            M-----------------------------------------------------------
Csa2            M-----------------------------------------------------------
Car2            M-----------------------------------------------------------
Sly2            M-----------------------------------------------------------
Ath1            M------------------------------KLTSLS-----------------------
Osa1            M-----------------------------------------------------------
Zma2            M-----------------------------------------------------------
Ata1            M-----------------------------------------------------------
Msp5            ------------------------------------------------------------
Csu4            M-----------------------------------------------------------
Cva3            M-----------------------------------------------------------
Ehu1            M-----------------------------------------------------------
Toc1            M------------------------------SAAKW--------------FHHA------
Tps1            ------------------------------------------------------------
Ptr6            ------------------------------------------------------------
Gsu3            M-----------------------------MQT---------------------------
Cgr1            M------------------------------SS---------------------------
Csp3            M-----------------------------------------------------------
Ssp7            M-----------------------------------------------------------
Ssp9            M-----------------------------------------------------------
Bpr2            M------------------------------RSLS---------------FARSAKN---
Pte1            M------------------------------KC---------------------------
Pte2            M------------------------------SL---------------------------
Pte3            M-----------------------------------------------------------
Cho1            M-----------------------------------------------------------
Spo1            M------------------------------KN---------------------------
Spo2            M-----------------------------INV---------------------------
Sja2            M------------------------------SV---------------------------
Tth1            M------------------------------KV---------------------------
Tth2            M------------------------------KY--------------------S------
Tth4            M------------------------------KY--------------------S------
Tth3            M------------------------------KNQV-------------------------
Moc3            M------------------------------NLTHM------------------------
Bpr3            M-------------------------M---LRAPSH------------------------
Gsu1            MASF------------------LDS---A--KLFVPSQ------------YSQSRV----
                                                                            

Hgl1            ------------------------------------------------------------
Csi1            ------------------------------------------------------------
Cli1            ------------------------------------------------------------
Tgu1            ------------------------------------------------------------
Mga1            ------------------------------------------------------------
Eca1            TGRERQVQWEEGASRTLNLPANVTTPRRTSGQWEAVTGRGWAPRDWAG----PPLRQLAE
Hgl2            ----------------------------------------------------PP------
Cja1            TCREHRIQWEEGARRTSTWP---RTSRRRGG------------RRANG----RP--SLAG
Sbo1            ------------------------------------------------------------
Dno1            ------------------------------------------------------------
Mpu1            ---------EPGPLVLFPFPLEIPSTRRALADECRLSASRRTLRDWAGLRSDVP--VLVA
Oni1            ------------------------------------------------------------
Dre1            ------------------------------------------------------------
Ola1            ----------------------------------------------------RP------
Dpu1            ------------------------------------------------------------
Tad1            ------------------------------------------------------------
Nvi1            ------------------------------------------------------------
Mro1            ------------------------------------------------------------
Afl1            ------------------------------------------------------------
Ame2            ------------------------------------------------------------
Aae1            ------------------------------------------------------------
Nve1            ------------------------------------------------------------
Cgi1            ------------------------------------------------------------
Cte2            ------------------------------------------------------------
Tca5            ------------------------------------------------------------
Spu1            ------------------------------------------------------------
Bfl1            ------------------------------------------------------------
Hma1            ------------------------------------------------------------
Dpo1            ------------------------------------------------------------
Phu2            ------------------------------------------------------------
Cca1            ------------------------------------------------------------
Dme1            ------------------------------------------------------------
Cbr1            ------------------------------------------------------------
Cin1            ------------------------------------------------------------
Cow1            ------------------------------------------------------------
Bma1            ------------------------------------------------------------
Isc1            ------------------------------------------------------------
Moc2            ------------------------------------------------------------
Ssp1            ------------------------------------------------------------
Mbr1            ------------------------------------------------------------
Sja1            ------------------------------------------------------------
Sma1            ------------------------------------------------------------
Sbi1            ------------------------------------------------------------
Sly1            ------------------------------------------------------------
Ppe1            ------------------------------------------------------------
Ptr4            ------------------------------------------------------------
Car1            ------------------------------------------------------------
Sbi2            ------------------------------------------------------------
Psi3            ------------------------------------------------------------
Smo2            ------------------------------------------------------------
Ppa3            ------------------------------------------------------------
Bpr1            ------------------------------------------------------------
Ota1            ------------------------------------------------------------
Gth1            ------------------------------------------------------------
Gth2            ------------------------------------------------------------
Esi1            ------------------------------------------------------------
Aan1            ------------------------------------------------------------
Ptr2            ------------------------------------------------------------
Tps2            ------------------------------------------------------------
Pso1            ------------------------------------------------------------
Zma1            ------------------------------------------------------------
Sbi3            ------------------------------------------------------------
Gma1            ------------------------------------------------------------
Ptr3            ------------------------------------------------------------
Tca2            ------------------------------------------------------------
Ath4            ------------------------------------------------------------
Psi2            ------------------------------------------------------------
Smo1            ------------------------------------------------------------
Msp1            ------------------------------------------------------------
Mpu5            ------------------------------------------------------------
Cva2            ------------------------------------------------------------
Csu5            ------------------------------------------------------------
Cre3            ------------------------------------------------------------
Bpr4            ------------------------------------------------------------
Olu2            ------------------------------------------------------------
Tsp1            ------------------------------------------------------------
Ama1            ------------------------------------------------------------
Lsp2            ------------------------------------------------------------
Gsp1            ------------------------------------------------------------
Nsp1            ------------------------------------------------------------
Nsp2            ------------------------------------------------------------
Cst1            ------------------------------------------------------------
Rsp1            ------------------------------------------------------------
Fsp1            ------------------------------------------------------------
Ssp8            ------------------------------------------------------------
Rbr1            ------------------------------------------------------------
Cra1            ------------------------------------------------------------
Asp1            ------------------------------------------------------------
Acy1            ------------------------------------------------------------
Cth2            ------------------------------------------------------------
Osp1            ------------------------------------------------------------
Cep1            ------------------------------------------------------------
Cth1            ------------------------------------------------------------
Lsp1            ------------------------------------------------------------
Csp2            ------------------------------------------------------------
Cch1            ------------------------------------------------------------
Msp4            ------------------------------------------------------------
Apl1            ------------------------------------------------------------
Gsp2            ------------------------------------------------------------
Pbi1            ------------------------------------------------------------
Ssp3            ------------------------------------------------------------
Tel1            ------------------------------------------------------------
Ssp4            ------------------------------------------------------------
Csp4            ------------------------------------------------------------
Ssp5            ------------------------------------------------------------
Lsp3            ------------------------------------------------------------
Ssp6            ------------------------------------------------------------
Csp1            ------------------------------------------------------------
Sel1            ------------------------------------------------------------
Ocy1            ------------------------------------------------------------
Ssp2            ------------------------------------------------------------
Tcr1            ------------------------------------------------------------
Ldo1            ------------------------------------------------------------
Cfa1            ------------------------------------------------------------
Ccr1            ------------------------------------------------------------
Gsu2            ------------------------------------------------------------
Opa1            ------------------------------------------------------------
Cal1            ------------------------------------------------------------
Ctr1            ------------------------------------------------------------
Cma1            ------------------------------------------------------------
Sst1            ------------------------------------------------------------
Lel1            ------------------------------------------------------------
Dha1            ------------------------------------------------------------
Cpa1            ------------------------------------------------------------
Spa1            ------------------------------------------------------------
Mgu1            ------------------------------------------------------------
Mfa1            ------------------------------------------------------------
Cte1            ------------------------------------------------------------
Clu1            ------------------------------------------------------------
Tbl1            ------------------------------------------------------------
Ago1            ------------------------------------------------------------
Ecy1            ------------------------------------------------------------
Vpo1            ------------------------------------------------------------
Zro1            ------------------------------------------------------------
Kaf1            ------------------------------------------------------------
Tde2            ------------------------------------------------------------
Tph1            ------------------------------------------------------------
Cgl2            ------------------------------------------------------------
Sce1            ------------------------------------------------------------
Lth1            ------------------------------------------------------------
Kla1            ------------------------------------------------------------
Kna1            ------------------------------------------------------------
Nda1            ------------------------------------------------------------
Nca1            ------------------------------------------------------------
Wci1            ------------------------------------------------------------
Kpa1            ------------------------------------------------------------
Fra1            ------------------------------------------------------------
Csu1            ------------------------------------------------------------
Tve1            ------------------------------------------------------------
Pca1            ------------------------------------------------------------
Lbi1            ------------------------------------------------------------
Cci1            ------------------------------------------------------------
Sla1            ------------------------------------------------------------
Cpu1            ------------------------------------------------------------
Fme1            ------------------------------------------------------------
Pst1            ------------------------------------------------------------
Shi1            ------------------------------------------------------------
Abi1            ------------------------------------------------------------
Ade1            ------------------------------------------------------------
Rde1            ------------------------------------------------------------
Dsp1            ------------------------------------------------------------
Pin1            ------------------------------------------------------------
Rso1            ------------------------------------------------------------
Wse1            ------------------------------------------------------------
Wic1            ------------------------------------------------------------
Tde1            ------------------------------------------------------------
Pgr1            ------------------------------------------------------------
Mla1            ------------------------------------------------------------
Rto1            ------------------------------------------------------------
Uho1            ------------------------------------------------------------
Pan1            ------------------------------------------------------------
Sre1            ------------------------------------------------------------
Uma1            ------------------------------------------------------------
Phu1            ------------------------------------------------------------
Cgl1            ------------------------------------------------------------
Tmi1            ------------------------------------------------------------
Ela1            ------------------------------------------------------------
Cor1            ------------------------------------------------------------
Ncr1            ------------------------------------------------------------
Ptr5            ------------------------------------------------------------
Npa1            ------------------------------------------------------------
Dbr1            ------------------------------------------------------------
Moc1            ------------------------------------------------------------
Tme1            ------------------------------------------------------------
Vca1            ------------------------------------------------------------
Cre2            ------------------------------------------------------------
Csu2            ------------------------------------------------------------
Cva1            ------------------------------------------------------------
Bpr5            ------------------------------------------------------------
Msp2            ------------------------------------------------------------
Vvi1            ------------------------------------------------------------
Tca3            ------------------------------------------------------------
Csa3            ------------------------------------------------------------
Ppa1            ------------------------------------------------------------
Sly3            ------------------------------------------------------------
Mtr1            ------------------------------------------------------------
Car3            ------------------------------------------------------------
Gma2            ------------------------------------------------------------
Rco1            ------------------------------------------------------------
Ath2            ------------------------------------------------------------
Bdi1            ------------------------------------------------------------
Psi1            ------------------------------------------------------------
Ppa2            ------------------------------------------------------------
Ptr1            ------------------------------------------------------------
Tca4            ---------------------------AAAA-----------------------------
Fve2            ------------------------------------------------------------
Csa2            ------------------------------------------------------------
Car2            ------------------------------------------------------------
Sly2            ------------------------------------------------------------
Ath1            ------------------------------------------------------------
Osa1            ------------------------------------------------------------
Zma2            ------------------------------------------------------------
Ata1            ---------------------------CGAA-----------------------------
Msp5            ------------------------------------------------------------
Csu4            ------------------------------------------------------------
Cva3            ------------------------------------------------------------
Ehu1            ------------------------------------------------------------
Toc1            ------------------------------------------------------------
Tps1            ------------------------------------------------------------
Ptr6            ------------------------------------------------------------
Gsu3            ------------------------------------------------------------
Cgr1            ------------------------------------------------------------
Csp3            ------------------------------------------------------------
Ssp7            ------------------------------------------------------------
Ssp9            ------------------------------------------------------------
Bpr2            ------------------------------------------------------------
Pte1            ------------------------------------------------------------
Pte2            ------------------------------------------------------------
Pte3            ------------------------------------------------------------
Cho1            ------------------------------------------------------------
Spo1            ------------------------------------------------------------
Spo2            ------------------------------------------------------------
Sja2            ------------------------------------------------------------
Tth1            ------------------------------------------------------------
Tth2            ------------------------------------------------------------
Tth4            ------------------------------------------------------------
Tth3            ------------------------------------------------------------
Moc3            ------------------------------------------------------------
Bpr3            ------------------------------------------------------------
Gsu1            ------------------------------------------------------------
                                                                            

Hgl1            ---------------------------------------------DAPL---GVQ-----
Csi1            ------------------------------------------------------------
Cli1            ------------------------------------------------------------
Tgu1            ------------------------------------------------------------
Mga1            ------------------------------------------------------------
Eca1            PCGPRGREGGPSPRPRKPACLSLPPAPAPPAWCRLLSKRRRRGVRDAPRRRPGLE-----
Hgl2            ---------------------------------------KKMTLQNVFKEEMLL------
Cja1            SGPGRVRAG-----PRRRGWLT-------PVW----SPPERTSA------ELGLRIRACP
Sbo1            ------------------------------------------------------------
Dno1            ------------------------------------------------------------
Mpu1            S--------------------------WKPSF------------------EMLFT-----
Oni1            ------------------------------------------------------------
Dre1            ------------------------------------------------------------
Ola1            ------------------------------------------------------------
Dpu1            ------------------------------------------------------------
Tad1            ------------------------------------------------------------
Nvi1            ------------------------------------------------------------
Mro1            ------------------------------------------------------------
Afl1            ------------------------------------------------------------
Ame2            ------------------------------------------------------------
Aae1            ------------------------------------------------------------
Nve1            ------------------------------------------------------------
Cgi1            ------------------------------------------------------------
Cte2            ------------------------------------------------------------
Tca5            ------------------------------------------------------------
Spu1            ------------------------------------------------------------
Bfl1            ------------------------------------------------------------
Hma1            ------------------------------------------------------------
Dpo1            ------------------------------------------------------------
Phu2            ------------------------------------------------------------
Cca1            ------------------------------------------------------------
Dme1            ------------------------------------------------------------
Cbr1            ------------------------------------------------------------
Cin1            ------------------------------------------------------------
Cow1            ------------------------------------------------------------
Bma1            ------------------------------------------------------------
Isc1            ------------------------------------------------------------
Moc2            ------------------------------------------------------------
Ssp1            ------------------------------------------------------------
Mbr1            ------------------------------------------------------------
Sja1            ------------------------------------------------------------
Sma1            ------------------------------------------------------------
Sbi1            ------------------------------------------------------------
Sly1            ------------------------------------------------------------
Ppe1            ------------------------------------------------------------
Ptr4            ------------------------------------------------------------
Car1            ------------------------------------------------------------
Sbi2            ------------------------------------------------------------
Psi3            ------------------------------------------------------------
Smo2            ------------------------------------------------------------
Ppa3            ------------------------------------------------------------
Bpr1            ------------------------------------------------------------
Ota1            ------------------------------------------------------------
Gth1            ------------------------------------------------------------
Gth2            ------------------------------------------------------------
Esi1            ------------------------------------------------------------
Aan1            ------------------------------------------------------------
Ptr2            ------------------------------------------------------------
Tps2            ------------------------------------------------------------
Pso1            ------------------------------------------------------------
Zma1            ------------------------------------------------------------
Sbi3            ------------------------------------------------------------
Gma1            ------------------------------------------------------------
Ptr3            ------------------------------------------------------------
Tca2            ------------------------------------------------------------
Ath4            ------------------------------------------------------------
Psi2            ------------------------------------------------------------
Smo1            ------------------------------------------------------------
Msp1            ------------------------------------------------------------
Mpu5            ------------------------------------------------------------
Cva2            ------------------------------------------------------------
Csu5            ------------------------------------------------------------
Cre3            ------------------------------------------------------------
Bpr4            ------------------------------------------------------------
Olu2            ------------------------------------------------------------
Tsp1            ------------------------------------------------------------
Ama1            ------------------------------------------------------------
Lsp2            ------------------------------------------------------------
Gsp1            ------------------------------------------------------------
Nsp1            ------------------------------------------------------------
Nsp2            ------------------------------------------------------------
Cst1            ------------------------------------------------------------
Rsp1            ------------------------------------------------------------
Fsp1            ------------------------------------------------------------
Ssp8            ------------------------------------------------------------
Rbr1            ------------------------------------------------------------
Cra1            ------------------------------------------------------------
Asp1            ------------------------------------------------------------
Acy1            ------------------------------------------------------------
Cth2            ------------------------------------------------------------
Osp1            ------------------------------------------------------------
Cep1            ------------------------------------------------------------
Cth1            ------------------------------------------------------------
Lsp1            ------------------------------------------------------------
Csp2            ------------------------------------------------------------
Cch1            ------------------------------------------------------------
Msp4            ------------------------------------------------------------
Apl1            ------------------------------------------------------------
Gsp2            ------------------------------------------------------------
Pbi1            ------------------------------------------------------------
Ssp3            ------------------------------------------------------------
Tel1            ------------------------------------------------------------
Ssp4            ------------------------------------------------------------
Csp4            ------------------------------------------------------------
Ssp5            ------------------------------------------------------------
Lsp3            ------------------------------------------------------------
Ssp6            ------------------------------------------------------------
Csp1            ------------------------------------------------------------
Sel1            ------------------------------------------------------------
Ocy1            ------------------------------------------------------------
Ssp2            ------------------------------------------------------------
Tcr1            ------------------------------------------------------------
Ldo1            ------------------------------------------------------------
Cfa1            ------------------------------------------------------------
Ccr1            ------------------------------------------------------------
Gsu2            ------------------------------------------------------------
Opa1            ------------------------------------------------------------
Cal1            ------------------------------------------------------------
Ctr1            ------------------------------------------------------------
Cma1            ------------------------------------------------------------
Sst1            ------------------------------------------------------------
Lel1            ------------------------------------------------------------
Dha1            ------------------------------------------------------------
Cpa1            ------------------------------------------------------------
Spa1            ------------------------------------------------------------
Mgu1            ------------------------------------------------------------
Mfa1            ------------------------------------------------------------
Cte1            ------------------------------------------------------------
Clu1            ------------------------------------------------------------
Tbl1            ------------------------------------------------------------
Ago1            ------------------------------------------------------------
Ecy1            ------------------------------------------------------------
Vpo1            ------------------------------------------------------------
Zro1            ------------------------------------------------------------
Kaf1            ------------------------------------------------------------
Tde2            ------------------------------------------------------------
Tph1            ------------------------------------------------------------
Cgl2            ------------------------------------------------------------
Sce1            ------------------------------------------------------------
Lth1            ------------------------------------------------------------
Kla1            ------------------------------------------------------------
Kna1            ------------------------------------------------------------
Nda1            ------------------------------------------------------------
Nca1            ------------------------------------------------------------
Wci1            ------------------------------------------------------------
Kpa1            ------------------------------------------------------------
Fra1            ------------------------------------------------------------
Csu1            ------------------------------------------------------------
Tve1            ------------------------------------------------------------
Pca1            ------------------------------------------------------------
Lbi1            ------------------------------------------------------------
Cci1            ------------------------------------------------------------
Sla1            ------------------------------------------------------------
Cpu1            ------------------------------------------------------------
Fme1            ------------------------------------------------------------
Pst1            ------------------------------------------------------------
Shi1            ------------------------------------------------------------
Abi1            ------------------------------------------------------------
Ade1            ------------------------------------------------------------
Rde1            ------------------------------------------------------------
Dsp1            ------------------------------------------------------------
Pin1            ------------------------------------------------------------
Rso1            ------------------------------------------------------------
Wse1            ------------------------------------------------------------
Wic1            ------------------------------------------------------------
Tde1            ------------------------------------------------------------
Pgr1            ------------------------------------------------------------
Mla1            ------------------------------------------------------------
Rto1            ------------------------------------------------------------
Uho1            ------------------------------------------------------------
Pan1            ------------------------------------------------------------
Sre1            ------------------------------------------------------------
Uma1            ------------------------------------------------------------
Phu1            ------------------------------------------------------------
Cgl1            ------------------------------------------------------------
Tmi1            ------------------------------------------------------------
Ela1            ------------------------------------------------------------
Cor1            ------------------------------------------------------------
Ncr1            ------------------------------------------------------------
Ptr5            ------------------------------------------------------------
Npa1            ------------------------------------------------------------
Dbr1            ------------------------------------------------------------
Moc1            ------------------------------------------------------------
Tme1            ------------------------------------------------------------
Vca1            ------------------------------------------------------------
Cre2            ------------------------------------------------------------
Csu2            ------------------------------------------------------------
Cva1            ------------------------------------------------------------
Bpr5            ------------------------------------------------------------
Msp2            ------------------------------------------------------------
Vvi1            ------------------------------------------------------------
Tca3            ------------------------------------------------------------
Csa3            ------------------------------------------------------------
Ppa1            ------------------------------------------------------------
Sly3            ------------------------------------------------------------
Mtr1            ------------------------------------------------------------
Car3            ------------------------------------------------------------
Gma2            ------------------------------------------------------------
Rco1            ------------------------------------------------------------
Ath2            ------------------------------------------------------------
Bdi1            ------------------------------------------------------------
Psi1            ------------------------------------------------------------
Ppa2            ------------------------------------------------------------
Ptr1            ------------------------------------------------------------
Tca4            ---------------------------------------------------------VIP
Fve2            ------------------------------------------------------------
Csa2            ------------------------------------------------------------
Car2            ------------------------------------------------------------
Sly2            ------------------------------------------------------------
Ath1            ------------------------------------------------------------
Osa1            ------------------------------------------------------------
Zma2            ------------------------------------------------------------
Ata1            -----------------------------------------------------------P
Msp5            ------------------------------------------------------------
Csu4            ------------------------------------------------------------
Cva3            ------------------------------------------------------------
Ehu1            ------------------------------------------------------------
Toc1            ------------------------------------------------------------
Tps1            ------------------------------------------------------------
Ptr6            ------------------------------------------------------------
Gsu3            ------------------------------------------------------------
Cgr1            ------------------------------------------------------------
Csp3            ------------------------------------------------------------
Ssp7            ------------------------------------------------------------
Ssp9            ------------------------------------------------------------
Bpr2            ------------------------------------------------------------
Pte1            ------------------------------------------------------------
Pte2            ------------------------------------------------------------
Pte3            ------------------------------------------------------------
Cho1            ------------------------------------------------------------
Spo1            ------------------------------------------------------------
Spo2            ------------------------------------------------------------
Sja2            ------------------------------------------------------------
Tth1            ------------------------------------------------------------
Tth2            ------------------------------------------------------------
Tth4            ------------------------------------------------------------
Tth3            ------------------------------------------------------------
Moc3            ------------------------------------------------------------
Bpr3            ------------------------------------------------------------
Gsu1            ------------------------------------------------------------
                                                                            

Hgl1            ----ASRRRHFLPRRPCEAGEAGGMAAAAR---------------GSCRFSAPRLL-LLL
Csi1            ---------DFGYPGPAQYITKAGI-GGERKLIFTSVNGTNMLDLASAVACQSLVL-ES-
Cli1            ------------------------------------------------------------
Tgu1            ---------------------------------------------LGSRHVKTRCG-LSL
Mga1            ------------------------------------------------------------
Eca1            ----ASRLPHFLLQCPCAAVAAGGM-AAAR---------------GSGRASAPRLL-TAL
Hgl2            ---------------------------------------------ADLRLPVSLLR-RIF
Cja1            SP--HSRHSHLPDGADCPLSGGGEARPRPG---------------GNSRASAPRLL-LLL
Sbo1            --------------------------AAAR---------------GNGRASAPRLL-LLV
Dno1            --------------------------AAAG---------------RSDRASALGLL-LLL
Mpu1            ----ASR------SNICSCVVTTETLSPVR------------LNIVPLRKSLPTPV-VVI
Oni1            ------------------------------------------RAVGRRDGGANRNV-MCV
Dre1            ------------------------------------------LRAGERHGGGRFIC-FLV
Ola1            --------------------------SVGG---------------GHGRDTGTVLV-TAL
Dpu1            ---------------------------------------------SLARTQCRFLL-LSI
Tad1            ------------------------------------------------------------
Nvi1            -------------------------------------------------TGYRDIC-LPL
Mro1            ---------------------------------------------NFFTVKSENIF-RLC
Afl1            ------------------------------------------------------------
Ame2            ---------------------------------------------NRFLIINEYFL-YIC
Aae1            ------------------------------------------------------------
Nve1            ------------------------------------------------------------
Cgi1            ---------------------------------------------------------GTI
Cte2            ------------------------------------------------------------
Tca5            ---------------------------------------------KLISSINRIWV-APL
Spu1            ---------------------------------------------RRVRTVRRCAA-YLH
Bfl1            ------------------------------------------------------------
Hma1            --------------------------------I------------------------NII
Dpo1            ------------------------------------------------------------
Phu2            -------------------------------------------------AFLKYIA-QLL
Cca1            ------------------------------------------KHNVFLKRSARLQM-LLA
Dme1            ------------------------------------------RHNVYLKRSAKWHM-ALA
Cbr1            ------------------------------------------------------------
Cin1            ----------------------------------------------------RILL-MLI
Cow1            ------------------------------------------------------------
Bma1            ------------------------------------------------------------
Isc1            ------------------------------------------------------------
Moc2            ---------------------------------------------------SRMLG-LLV
Ssp1            ------------------------------------------------------------
Mbr1            ------------------------------------------------------------
Sja1            ---------------------------------------------------------FLY
Sma1            ---------------------------------------------------------VLT
Sbi1            ------------------------------------------LVFRPAAMHRRAAL-AAA
Sly1            -----------------------------------------------LSNPKFIW-----
Ppe1            -----------------------------------------------RSIPRTFAY-ALA
Ptr4            -----------------------------------------------RSNPRFIIL-VVA
Car1            -----------------------------------------------RFNNRRIT--VLA
Sbi2            --------------------------------------------PRMDPNPRAPLL----
Psi3            ----------------------------QK------------MAARCESHVRFCYG-VFA
Smo2            ------------------------------------------------------------
Ppa3            ------------------------------------------------------------
Bpr1            --------------------------SSNR------------RFEK-KTPFRMTIL-MMM
Ota1            ---------------------------AHR------------RATRIALPLALCAL-ALA
Gth1            ------------------------------------------------------------
Gth2            ------------------------------------------------------------
Esi1            --------------------------------------------------DKRVRV-AAV
Aan1            ------------------------------------------------------------
Ptr2            ------------------------------------------------------------
Tps2            ------------------------------------------------------------
Pso1            --------------------------------------------------LQLAAL-SLS
Zma1            ------------------------------------------------------------
Sbi3            ------------------------------------------------------------
Gma1            ------------------------------------------------------------
Ptr3            ------------------------------------------------------------
Tca2            ------------------------------------------------------------
Ath4            ------------------------------------------------------------
Psi2            ------------------------------------------------------------
Smo1            ------------------------------------------------------------
Msp1            ------------------------------------------------------------
Mpu5            ------------------------------------------------------------
Cva2            ------------------------------------------------------------
Csu5            ------------------------------------------------------------
Cre3            ------------------------------------------------------------
Bpr4            ------------------------------------------------------------
Olu2            ------------------------------------------------------------
Tsp1            -----------------------------------------------VSEYSMMLF-YIL
Ama1            ------------------------------------------------------------
Lsp2            ------------------------------------------------------------
Gsp1            ------------------------------------------------------------
Nsp1            ------------------------------------------------------------
Nsp2            ------------------------------------------------------------
Cst1            ------------------------------------------------------------
Rsp1            ------------------------------------------------------------
Fsp1            ------------------------------------------------------------
Ssp8            ------------------------------------------------------------
Rbr1            ------------------------------------------------------------
Cra1            ------------------------------------------------------------
Asp1            ------------------------------------------------------------
Acy1            ------------------------------------------------------------
Cth2            ------------------------------------------------------------
Osp1            ------------------------------------------------------------
Cep1            ------------------------------------------------------------
Cth1            ------------------------------------------------------------
Lsp1            ------------------------------------------------------------
Csp2            ------------------------------------------------------------
Cch1            ------------------------------------------------------------
Msp4            ------------------------------------------------------------
Apl1            ------------------------------------------------------------
Gsp2            ------------------------------------------------------------
Pbi1            ------------------------------------------------------------
Ssp3            ----------------------------DR---------------------------LVQ
Tel1            ------------------------------------------------------------
Ssp4            ------------------------------------------------------------
Csp4            ------------------------------------------------------------
Ssp5            ------------------------------------------------------------
Lsp3            ------------------------------------------------------------
Ssp6            ------------------------------------------------------------
Csp1            ------------------------------------------------------------
Sel1            ------------------------------------------------------------
Ocy1            ------------------------------------------------------------
Ssp2            ------------------------------------------------------------
Tcr1            ------------------------------------------------------------
Ldo1            ------------------------------------------------------------
Cfa1            ------------------------------------------------------------
Ccr1            ------------------------------------------------------------
Gsu2            ------------------------------------------KVFEWFPHSSYLLV-LLC
Opa1            --------------------------------------------------HKILAL-AAV
Cal1            --------------------------------------------------SKFLFT-LTL
Ctr1            --------------------------------------------------SKFIFT-LSL
Cma1            --------------------------------------------------SKVLFT-LSL
Sst1            ------------------------------------------------------------
Lel1            --------------------------------------------------GKVVSY-LAL
Dha1            --------------------------------------------------GQLIIL-SSI
Cpa1            --------------------------------------------------QKFALP-LVY
Spa1            --------------------------------------------------SKLILA-LAL
Mgu1            --------------------------------------------------PRILLT-SLL
Mfa1            --------------------------------------------------GRFIFI-LSA
Cte1            --------------------------------------------------KQWFAV-VLV
Clu1            --------------------------------------------------SALFSA-LVL
Tbl1            --------------------------------------------------ARLFYL-VIT
Ago1            --------------------------------------------------NRVLIA--AL
Ecy1            --------------------------------------------------FKALAP-LAC
Vpo1            --------------------------------------------------IKALSL-AAV
Zro1            ------------------------------------------------------------
Kaf1            --------------------------------------------------DRTLYL-LLA
Tde2            ------------------------------------------------------------
Tph1            --------------------------------------------------TNIFLI-VSL
Cgl2            -----------------------------------------------------IIA-ALA
Sce1            --------------------------------------------------IKKASL-IA-
Lth1            --------------------------------------------------KKCVLP-LAI
Kla1            --------------------------------------------------VRTILS-FAL
Kna1            --------------------------------------------------SKVAAL-SVF
Nda1            --------------------------------------------------KKTLLL-LSS
Nca1            --------------------------------------------------SKNILI-LAS
Wci1            --------------------------------------------------TNYILS-SIF
Kpa1            ------------------------------G-------------------LGSLGL-AVA
Fra1            ------------------------------------------------------------
Csu1            ------------------------------------------------------------
Tve1            ------------------------------------------------------------
Pca1            ------------------------------------------------------------
Lbi1            ------------------------------------------------------------
Cci1            ------------------------------------------------------------
Sla1            ------------------------------------------------------------
Cpu1            ------------------------------------------------------------
Fme1            ------------------------------------------------------------
Pst1            ------------------------------------------------------------
Shi1            ------------------------------------------------------------
Abi1            ------------------------------------------------------------
Ade1            ------------------------------------------------------------
Rde1            ------------------------------------------------------------
Dsp1            ------------------------------------------------------------
Pin1            ------------------------------------------------------------
Rso1            ------------------------------------------------------------
Wse1            ------------------------------------------------------------
Wic1            ------------------------------------------------------------
Tde1            --------------------------------------------------QDYAKA-LA-
Pgr1            ------------------------------------------------------------
Mla1            ------------------------------------------------------------
Rto1            ------------------------------------------------------------
Uho1            ------------------------------------------------------------
Pan1            ------------------------------------------------------------
Sre1            ------------------------------------------------------------
Uma1            -----------------------------------------------VNNTTIVWA-SST
Phu1            ------------------------------------------------------------
Cgl1            --------------------------------------------------NHTLTL-LIL
Tmi1            --------------------------------------------------HTRRPL-AIF
Ela1            --------------------------------------------------RQRTPL-LLL
Cor1            --------------------------------------------------SRNSPL-LLL
Ncr1            ---------------------------------------------------------RQL
Ptr5            --------------------------------------------------QSRTHT-LLL
Npa1            -----------------------------------------------ILRKQKIAA-LLL
Dbr1            ---------------------------------------------------------SAI
Moc1            --------------------------------------------------DDLCFW-LAF
Tme1            --------------------------------------------------KSTSLL-LLL
Vca1            ------------------------------------------------------------
Cre2            ------------------------------------------------------------
Csu2            ------------------------------------------------------------
Cva1            ------------------------------------------------------------
Bpr5            --------------------------------------------------TAAANT-TRA
Msp2            ------------------------------------------------------------
Vvi1            --------------------------------------------------RTITLS-ESV
Tca3            --------------------------------------------------RGITLT-ESG
Csa3            --------------------------------------------------R---------
Ppa1            ------------------------------------------------------------
Sly3            --------------------------------------------------RSLVLSCES-
Mtr1            -------------------------------------------------PFGLAIT-GTG
Car3            ------------------------------------------------------------
Gma2            ------------------------------------------------------------
Rco1            --------------------------------------------------RSITLS-ESA
Ath2            --------------------------------------------------LSLNLS----
Bdi1            --------------------------------------------------ASVASC-SST
Psi1            --------------------------------------------------QGMG------
Ppa2            ------------------------------------------------------------
Ptr1            ------------------------------------------------------------
Tca4            QNLILKPIEYLG----------RKLLSAPNP---PPLPSY-ATVASGSGGYKLILH-RPP
Fve2            --------------------------------------------------EGLVLV-HTP
Csa2            --------------------------------------------------EGLV-V-RSP
Car2            --------------------------------------------------KGLG-S-HTV
Sly2            --------------------------------------------------QGLALQ-TSN
Ath1            --------------------------------------------------KNANST-ATA
Osa1            ------------------------------------------------------------
Zma2            --------------------------------------------------VVLVAT-AAR
Ata1            D-------------------------------------SR----------RGGAAG-RAK
Msp5            ------------------------------------------------------------
Csu4            ------------------------------------------------------------
Cva3            ------------------------------------------------------------
Ehu1            ------------------------------------------------------------
Toc1            ------------------------------------------------------------
Tps1            ------------------------------------------------------------
Ptr6            ------------------------------------------------------------
Gsu3            ------------------------------------------------------------
Cgr1            ------------------------------------------------------------
Csp3            ------------------------------------------------------------
Ssp7            ------------------------------------------------------------
Ssp9            ------------------------------------------------------------
Bpr2            --------TH------------------AK------------KKNETFFYSSFVLL-LLF
Pte1            --------------------------------------------------NGIIFF-FIL
Pte2            ---------------------------------------------------RTFTL-LCL
Pte3            ------------------------------------------------------------
Cho1            ------------------------------------------------------------
Spo1            --------------------------------------------------PIKWAI-IAV
Spo2            ------------------------------------------------------------
Sja2            --------------------------------------------------LKNVFV-LGM
Tth1            ---------------------------------------------------LYILI-ISF
Tth2            --------------------------------------------------KYTGLI-QAA
Tth4            --------------------------------------------------RQLILV-LTF
Tth3            --------------------------------------------------LSSIFI-LSF
Moc3            ------------------------------------------------------------
Bpr3            -----------------------------------------------LHGKLFLFV-FVF
Gsu1            ----------VG-------------LSKQK------------KLENILYSKSRIRN-LVI
                                                                            

Hgl1            LVALLW------------------------------------------------------
Csi1            ------------------------------------------------------------
Cli1            ------------------------------------------------------------
Tgu1            LVDVLE------------------------------------------------------
Mga1            ------------------------------------------------------------
Eca1            LFRCC-------------------------------------------------------
Hgl2            IFKQLVT--CGFTFPREAKPAL--------------------------------------
Cja1            LVPLLW------------------------------------------------------
Sbo1            LVPLLW------------------------------------------------------
Dno1            LVPLLW------------------------------------------------------
Mpu1            LVSFLKCKFCGLCYFLLDTAALAH-----------------------------------P
Oni1            LFPLTAVF----------------------------------------------------
Dre1            LLSVVL------------------------------------------------------
Ola1            AVVLL-------------------------------------------------------
Dpu1            IFALL-------------------------------------------------------
Tad1            ------------------------------------------------------------
Nvi1            ICFYFM------------------------------------------------------
Mro1            IVSYFV------------------------------------------------------
Afl1            ------------------------------------------------------------
Ame2            AINYFF------------------------------------------------------
Aae1            ------------------------------------------------------------
Nve1            ------------------------------------------------------------
Cgi1            LVTIVFIV----------------------------------------------------
Cte2            ------------------------------------------------------------
Tca5            LYLIY-------------------------------------------------------
Spu1            LLSCLMFGL---------------------------------------------------
Bfl1            ------------------------------------------------------------
Hma1            IVNLVYFL----------------------------------------------------
Dpo1            ------------------------------------------------------------
Phu2            LCVYFVY-----------------------------------------------------
Cca1            LMAVLTF-----------------------------------------------------
Dme1            LMVVLTF-----------------------------------------------------
Cbr1            ------------------------------------------------------------
Cin1            LNGVLLFVV---------------------------------------------------
Cow1            ---------------------LA-------------------------------------
Bma1            ---------------------LFT------------------------------------
Isc1            ------------------------------------------------------------
Moc2            ICSCLLPL-------------L--------------------------------------
Ssp1            ------------------------------------------------------------
Mbr1            ------------------------------------------------------------
Sja1            DYRV----EW---------G----------------------------------------
Sma1            IECILLITLW---------NGINC------------------------------------
Sbi1            AVLLLAL-----------------------------------------------------
Sly1            --ILLLLI----------------------------------------------------
Ppe1            LIVLLIF-----------------------------------------------------
Ptr4            AAVLLLLL----------------------------------------------------
Car1            LHLLLLLC----------------------------------------------------
Sbi2            LAIIVLAL----------------------------------------------------
Psi3            MVILVAVL----------------------------------------------------
Smo2            ------------------------------------------------------------
Ppa3            ------------------------------------------------------------
Bpr1            IIIVALFS----------------------------------------------------
Ota1            LPVRAAR-----------------------------------------------------
Gth1            ------------------------------------------------------------
Gth2            ------------------------------------------------------------
Esi1            LAGLVGVT----------------------------------------------------
Aan1            ------------------------------------------------------------
Ptr2            ------------------------------------------------------------
Tps2            ------------------------------------------------------------
Pso1            LLVALALAQ---------------------------------------------------
Zma1            ------------------------------------------------------------
Sbi3            ------------------------------------------------------------
Gma1            ------------------------------------------------------------
Ptr3            ------------------------------------------------------------
Tca2            ------------------------------------------------------------
Ath4            ------------------------------------------------------------
Psi2            ------------------------------------------------------------
Smo1            ------------------------------------------------------------
Msp1            ------------------------------------------------------------
Mpu5            ------------------------------------------------------------
Cva2            ------------------------------------------------------------
Csu5            ------------------------------------------------------------
Cre3            ------------------------------------------------------------
Bpr4            ------------------------------------------------------------
Olu2            ------------------------------------------------------------
Tsp1            LSCCSTLGW-----------GLF-------------------------------------
Ama1            ------------------------------------------------------------
Lsp2            ------------------------------------------------------------
Gsp1            ------------------------------------------------------------
Nsp1            ------------------------------------------------------------
Nsp2            ------------------------------------------------------------
Cst1            ------------------------------------------------------------
Rsp1            ------------------------------------------------------------
Fsp1            ------------------------------------------------------------
Ssp8            ------------------------------------------------------------
Rbr1            ------------------------------------------------------------
Cra1            ------------------------------------------------------------
Asp1            ------------------------------------------------------------
Acy1            ------------------------------------------------------------
Cth2            ------------------------------------------------------------
Osp1            ------------------------------------------------------------
Cep1            ------------------------------------------------------------
Cth1            ------------------------------------------------------------
Lsp1            ------------------------------------------------------------
Csp2            ------------------------------------------------------------
Cch1            ------------------------------------------------------------
Msp4            ------------------------------------------------------------
Apl1            ------------------------------------------------------------
Gsp2            ------------------------------------------------------------
Pbi1            ------------------------------------------------------------
Ssp3            VTSLISQDL---------------------------------------------------
Tel1            ------------------------------------------------------------
Ssp4            ------------------------------------------------------------
Csp4            ------------------------------------------------------------
Ssp5            ------------------------------------------------------------
Lsp3            ------------------------------------------------------------
Ssp6            ------------------------------------------------------------
Csp1            ------------------------------------------------------------
Sel1            ------------------------------------------------------------
Ocy1            ------------------------------------------------------------
Ssp2            ------------------------------------------------------------
Tcr1            ------------------------------------------------------------
Ldo1            ------------------------------------------------------------
Cfa1            ------------------------------------------------------------
Ccr1            ------------------------------------------------------------
Gsu2            VFCCLFIC----------------------------------------------------
Opa1            LASVNAVYP---------------------------------------------------
Cal1            LSSSCLAII---------------------------------------------------
Ctr1            LTTACVAVV---------------------------------------------------
Cma1            LSTTCIAAV---------------------------------------------------
Sst1            ------------------------------------------------------------
Lel1            LSVSAFALQ---------------------------------------------------
Dha1            LLGTTVSLD---------------------------------------------------
Cpa1            IFATALAAV---------------------------------------------------
Spa1            TTCSLAVID---------------------------------------------------
Mgu1            AVSVLAGLI---------------------------------------------------
Mfa1            ALSCNTMVE---------------------------------------------------
Cte1            SMTTVVALV---------------------------------------------------
Clu1            TAWVSAAVE---------------------------------------------------
Tbl1            LLPLVASQL---------------------------------------------------
Ago1            FISVVSAAA---------------------------------------------------
Ecy1            LLCIARAAS---------------------------------------------------
Vpo1            LLPFVTAVT---------------------------------------------------
Zro1            ------------------------------------------------------------
Kaf1            IIPLISAAS---------------------------------------------------
Tde2            ------------------------------------------------------------
Tph1            LLSIVS------------------------------------------------------
Cgl2            LLPYVSATT---------------------------------------------------
Sce1            LLPLFTAAA---------------------------------------------------
Lth1            ISTLATAAV---------------------------------------------------
Kla1            FLCAVTAIE---------------------------------------------------
Kna1            VLGITTVAA---------------------------------------------------
Nda1            LTVLGLAAT---------------------------------------------------
Nca1            LAGITFAAS---------------------------------------------------
Wci1            ILGPVLSQN---------------------------------------------------
Kpa1            LIPIASALY-----------RVDDYE----------------------------------
Fra1            ------------------------------------------------------------
Csu1            ------------------------------------------------------------
Tve1            ------------------------------------------------------------
Pca1            ------------------------------------------------------------
Lbi1            ------------------------------------------------------------
Cci1            ------------------------------------------------------------
Sla1            ------------------------------------------------------------
Cpu1            ------------------------------------------------------------
Fme1            ------------------------------------------------------------
Pst1            ------------------------------------------------------------
Shi1            ------------------------------------------------------------
Abi1            ------------------------------------------------------------
Ade1            ------------------------------------------------------------
Rde1            ------------------------------------------------------------
Dsp1            ------------------------------------------------------------
Pin1            ------------------------------------------------------------
Rso1            ------------------------------------------------------------
Wse1            ------------------------------------------------------------
Wic1            ------------------------------------------------------------
Tde1            ------------------------------------------------------------
Pgr1            ------------------------------------------------------------
Mla1            ------------------------------------------------------------
Rto1            ------------------------------------------------------------
Uho1            ------------------------------------------------------------
Pan1            ------------------------------------------------------------
Sre1            ------------------------------------------------------------
Uma1            ILTIRTFAQV--------------------------------------------------
Phu1            ------------------------------------------------------------
Cgl1            LLPSLAL-----------------------------------------------------
Tmi1            LISSLA------------------------------------------------------
Ela1            LIPSLAL-----------------------------------------------------
Cor1            LIPGLVA-----------------------------------------------------
Ncr1            LIPSLAA-----------------------------------------------------
Ptr5            LLPSLRVL----------------------------------------------------
Npa1            LLPVLSSALV---------VDVDGNG----------------------------------
Dbr1            LLACCTLS----------------------------------------------------
Moc1            LVCLVHVPD-----------RIF-------------------------------------
Tme1            VAPPLIAAA---------------------------------------------------
Vca1            --------------------------------------------------------HTKP
Cre2            --------------------------------------------------------LKSK
Csu2            ------------------------------------------------------------
Cva1            --------------------------------------------------------QAQP
Bpr5            FCSSFSSSSR---------K---------------------RSKSIGRSDEKNFHRNHHP
Msp2            ------------------------------------------------------------
Vvi1            L---------------------------------------------------RTHSLHSP
Tca3            L---------------------------------------------------VVLSLLPP
Csa3            ------------------------------------------------------------
Ppa1            ------------------------------------------------------------
Sly3            ------------------------------------------------------------
Mtr1            LLRAGLKSPI---------KIRAQYFRPKERAAKHSRVEATQKKELEMQSHFFSHSLH-S
Car3            ----------------------------------------------------QSHSLP-S
Gma2            ----------------------------------------------------HSHSHPHA
Rco1            L-----------------------------------RLP--------------------P
Ath2            ----------------------------------------------------ESLRIPFQ
Bdi1            VFASFSSIP-------------------------------------------FRNRTHRP
Psi1            ------------------------------------------------------------
Ppa2            ------------------------------------------------------------
Ptr1            ------------------------------------------------------------
Tca4            VISR--------------------------------------------------------
Fve2            LIPR--------------------------------------------------------
Csa2            FVSTG-------------------------------------------------------
Car2            LIPK--------------------------------------------------------
Sly2            SIASSYGGK---------------------------------------------------
Ath1            VTVSSI------------------------------------------------------
Osa1            ------------------------------------------------------------
Zma2            WPGGSTAAR---------------------------------------------------
Ata1            MGGAAPGDARRGW-----------------------------------------------
Msp5            ------------------------------------------------------------
Csu4            ------------------------------------------------------------
Cva3            ------------------------------------------------------------
Ehu1            ------------------------------------------------------------
Toc1            ------------------------------------------------------------
Tps1            ------------------------------------------------------------
Ptr6            ------------------------------------------------------------
Gsu3            ------------------------------------------------------------
Cgr1            ------------------------------------------------------------
Csp3            ------------------------------------------------------------
Ssp7            ------------------------------------------------------------
Ssp9            ------------------------------------------------------------
Bpr2            VVSFLSLG------------FVSA------------------------------------
Pte1            IARTLCF-----------------------------------------------------
Pte2            LYIGYCK-----------------------------------------------------
Pte3            ------------------------------------------------------------
Cho1            ------------------------------------------------------------
Spo1            LLSTVVAKK-----------IVG-------------------------------------
Spo2            ------------------------------------------------------------
Sja2            LMASALGC----------------------------------------------------
Tth1            LLLSSINTK---------------------------------------------------
Tth2            YFLTILK-----------------------------------------------------
Tth4            FFLASLP-----------------------------------------------------
Tth3            ITFAFAE-----------------------------------------------------
Moc3            ------------------------------------------------------------
Bpr3            IFFSSVLAA---------------------------------------------------
Gsu1            VSCSHHNR------------GV--------------------------------------
                                                                            

Hgl1            --------------------------APAEVRAGPDE-DLSH------------------
Csi1            --------------------------LPSGVIFRGQC-LLKM------------------
Cli1            ------------------------------------------------------------
Tgu1            --------------------------QAFSAILVRDV-NIGVEVLGLAFDH---------
Mga1            ------------------------------------------------------------
Eca1            --------------------------GPGGGPGRPEE-DLSH------------------
Hgl2            --------------H---FR----RKWRARVCAGSLRPQVGD------------------
Cja1            --------------------------ALAGVRAGPDE-DLSH------------------
Sbo1            --------------------------APAGVRAGPDE-XXXXCAGYRAPG----------
Dno1            --------------------------APVGVRAAPDE-DLSH------------------
Mpu1            SIGTVRLIVSDQLNQ---FRFTGMKLAIVQPCSLSHG-EVSF------------------
Oni1            ------------------------LFLSVGVTAIQEE-----------------------
Dre1            --------------------------FSAGVTATQEE-----------------------
Ola1            --------------------------CAVGVSAIQEE-----------------------
Dpu1            ------------------------------VYQVYAD-KEPH------------------
Tad1            ------------------------------------------------------------
Nvi1            ------------------------------FNLTYGE-KMPSDV----------------
Mro1            ------------------------------LPIVPIE-SEP-------------------
Afl1            ------------------------------------------------------------
Ame2            ------------------------------LSIVLGE-SEP-------------------
Aae1            ------------------------------------------------------------
Nve1            ------------------------------------------------------------
Cgi1            ------------------------------SSCLVLE-----------------------
Cte2            ------------------------------------------------------------
Tca5            ------------------------------LRTIYAE-LEPK------------------
Spu1            --------------------------CSLGLAYAHDE-SQSKEQ---------R------
Bfl1            ------------------------------------------------------------
Hma1            ------------------------------HNVQSSE-----------------------
Dpo1            ------------------------------RTVHKCE-VEPNNP----------------
Phu2            ------------------------------CGVVAAE-KEPSEL----------------
Cca1            ------------------------------STICQAEVARREVD----------------
Dme1            ------------------------------GTICAAE-AQPDSA----------------
Cbr1            ------------------------------------------------------------
Cin1            ------------------------------PASCEVQAGDPMMD----------------
Cow1            --------------------------VLLGFVAIAADAQEAEQA----------------
Bma1            --------------------------HFLGFTAGTIDSRQRDTG----------------
Isc1            ------------------------------------------------------------
Moc2            ------------------------------------------------------------
Ssp1            ------------------------------------------------------------
Mbr1            ------------------------------------------------------------
Sja1            ------------------------------------------------------------
Sma1            ------------------------------------------------------------
Sbi1            -----------------------------SVPVSVSAADV--------------------
Sly1            -----------------------------SIPLILAQEAG--------------------
Ppe1            --------------------------------TVSAQESG--------------------
Ptr4            -----------------------------SLSHTAAAQEN--------------------
Car1            -----------------------------FLFQTFAQDSL--------------------
Sbi2            -----------------------------GASVAAGAKDD--------------------
Psi3            -----------------------------RACPVAAQISE--------------------
Smo2            ------------------------------------------------------------
Ppa3            ------------------------------------------------------------
Bpr1            -----------------------------TCSAVSAQEQQEGGL----------------
Ota1            ------------------------------------------------------------
Gth1            ------------------------------------------------------------
Gth2            ------------------------------------------------------------
Esi1            ------------------------------------------------------------
Aan1            ------------------------------------------------------------
Ptr2            ------------------------------------------------------------
Tps2            ------------------------------------------------------------
Pso1            ---------------------------SPPEPLHGAQADGDAAT----------------
Zma1            ------------------------------------------------------------
Sbi3            ------------------------------------------------------------
Gma1            ------------------------------------------------------------
Ptr3            ------------------------------------------------------------
Tca2            ------------------------------------------------------------
Ath4            ------------------------------------------------------------
Psi2            ------------------------------------------------------------
Smo1            ------------------------------------------------------------
Msp1            ------------------------------------------------------------
Mpu5            ------------------------------------------------------------
Cva2            ------------------------------------------------------------
Csu5            ------------------------------------------------------------
Cre3            ------------------------------------------------------------
Bpr4            ------------------------------------------------------------
Olu2            ------------------------------------------------------------
Tsp1            ---------------------ITTVPWSSTHAVGEAQLLNSTTAAS--------------
Ama1            ------------------------------------------------------------
Lsp2            ------------------------------------------------------------
Gsp1            ------------------------------------------------------------
Nsp1            ------------------------------------------------------------
Nsp2            ------------------------------------------------------------
Cst1            ------------------------------------------------------------
Rsp1            ------------------------------------------------------------
Fsp1            ------------------------------------------------------------
Ssp8            ------------------------------------------------------------
Rbr1            ------------------------------------------------------------
Cra1            ------------------------------------------------------------
Asp1            ------------------------------------------------------------
Acy1            ------------------------------------------------------------
Cth2            ------------------------------------------------------------
Osp1            ------------------------------------------------------------
Cep1            ------------------------------------------------------------
Cth1            ------------------------------------------------------------
Lsp1            ------------------------------------------------------------
Csp2            ------------------------------------------------------------
Cch1            ------------------------------------------------------------
Msp4            ------------------------------------------------------------
Apl1            ------------------------------------------------------------
Gsp2            ------------------------------------------------------------
Pbi1            ------------------------------------------------------------
Ssp3            ------------------------------------------------------------
Tel1            ------------------------------------------------------------
Ssp4            ------------------------------------------------------------
Csp4            ------------------------------------------------------------
Ssp5            ------------------------------------------------------------
Lsp3            ------------------------------------------------------------
Ssp6            ------------------------------------------------------------
Csp1            ------------------------------------------------------------
Sel1            ------------------------------------------------------------
Ocy1            ------------------------------------------------------------
Ssp2            ------------------------------------------------------------
Tcr1            ------------------------------------------------------------
Ldo1            ------------------------------------------------------------
Cfa1            ------------------------------------------------------------
Ccr1            ------------------------------------------------------------
Gsu2            -----------------------------VDSLQNQQRFNVIS-----------------
Opa1            -----------------------------PVSGDKSI-----------------------
Cal1            -----------------------------ENI-DGSIEDTDSLLTK--------------
Ctr1            -----------------------------ENI-DGSVDDVAAP-----------------
Cma1            -----------------------------ENL-DGSVDDVAAAPPPSV------------
Sst1            ------------------------------------------------------------
Lel1            -----------------------------DTS--GDNLAVGAAVLDNE------------
Dha1            -----------------------------NGGSQGSAAGLEKSSGLEIS-----------
Cpa1            -----------------------------ANEDYALGAAVVSNNDPST------------
Spa1            -----------------------------TPV--EEAAALAAPAAAPA------------
Mgu1            -----------------------------HNEQDSSIEEIGAA-----------------
Mfa1            -----------------------------CRSTENKVDVVQRTV----------------
Cte1            -----------------------------GDATPGASNQLEDTENPADI-----------
Clu1            -----------------------------PQVGSVAKASLS-------------------
Tbl1            -----------------------------VDSAMTGTTE---------------------
Ago1            -----------------------------T------------------------------
Ecy1            -----------------------------VAS----------------------------
Vpo1            -----------------------------TTS----------------------------
Zro1            ------------------------------------------------------------
Kaf1            -----------------------------VDI----------------------------
Tde2            ------------------------------------------------------------
Tph1            ------------------------------------------------------------
Cgl2            -----------------------------T------------------------------
Sce1            -----------------------------AAA----------------------------
Lth1            -----------------------------A------------------------------
Kla1            -----------------------------P------------------------------
Kna1            -----------------------------VSSTIST------------------------
Nda1            -----------------------------TST----------------------------
Nca1            -----------------------------TSQ----------------------------
Wci1            -----------------------------VDALEGLETLNKAPHSIQIGGL---------
Kpa1            ------------------TYVPTTVGPHPTGAIEPAE-----------------------
Fra1            ------------------------------------------------------------
Csu1            ------------------------------------------------------------
Tve1            ------------------------------------------------------------
Pca1            ------------------------------------------------------------
Lbi1            ------------------------------------------------------------
Cci1            ------------------------------------------------------------
Sla1            ------------------------------------------------------------
Cpu1            ------------------------------------------------------------
Fme1            ------------------------------------------------------------
Pst1            ------------------------------------------------------------
Shi1            ------------------------------------------------------------
Abi1            ------------------------------------------------------------
Ade1            ------------------------------------------------------------
Rde1            ------------------------------------------------------------
Dsp1            ------------------------------------------------------------
Pin1            ------------------------------------------------------------
Rso1            ------------------------------------------------------------
Wse1            ------------------------------------------------------------
Wic1            ------------------------------------------------------------
Tde1            ------------------------------------------------------------
Pgr1            ------------------------------------------------------------
Mla1            ------------------------------------------------------------
Rto1            ------------------------------------------------------------
Uho1            ------------------------------------------------------------
Pan1            ------------------------------------------------------------
Sre1            ------------------------------------------------------------
Uma1            -----------------------------TVERLGARLYRQSRT----------------
Phu1            ------------------------------------------------------------
Cgl1            -----------------------------ATATAEKQLDRDS------------------
Tmi1            -----------------------------ATALAGSAAD---------------------
Ela1            -----------------------------ATAIPDVPSQKDARVAIPDNSGAQ-------
Cor1            -----------------------------GLAVETKDKNGAQAITSAD------------
Ncr1            -----------------------------TAVIAQSTTESSKQLEK----NAA-------
Ptr5            -----------------------------ATSVAGETLNDKRVARAALPV--A-------
Npa1            -----------------------------VQKVRDAQKDSASATNK--------------
Dbr1            -----------------------------SAAIIPGERRYRSRKEGNVRHI---------
Moc1            ------------------------------------------------------------
Tme1            -------------------NSHVPIEYPEGASAVGTKKDVVTHPRNPKAP----------
Vca1            SIRPFGRLRPPLVYL---------------------------------------------
Cre2            LSQPVGRLRSGPLHA---------------------------------------------
Csu2            ------------------------------------------------------------
Cva1            KAAPASALPARRQPL---------------------------------------------
Bpr5            CGNTRERIT---------------------RRASSSASLSSKNSEK--------------
Msp2            ------------------------------------------------------------
Vvi1            CPKPPKFFSSYLFSL-------------NSRVKEHNSKLSHQYP----------------
Tca3            CLKPPKSFTSRLLSL----------NVNSLSKKQYSSKLSSRHQ----------------
Csa3            ------------------------------------------------------------
Ppa1            ------------------------------------------------------------
Sly3            ---------SSFLFK-------PSFALSNFSPVNPSLTAISR------------------
Mtr1            FPKPFKS--QHFL-----------------------SFTTSLISSSIFPPP---------
Car3            FPKPFAS-SSSFTSR-----------SNTHFTLQSSSFATSLISSSIFPPP---------
Gma2            LPRPHSLLPSSFLLLL----PPSSLRISNTKRLQSSTFALSQNETK-FP-----------
Rco1            CPKPVSLLP-------L-----------NSFSKKRSSKLSFRNP----------------
Ath2            NPRPPK---------------------SDFSSTSSSPSSSSRRCVSAYPIPIG-------
Bdi1            SLRPPPRRG---------------------------------------------------
Psi1            ------------AGVGVGGQSRLWF-YKDVTASPASVRTLQQH-----------------
Ppa2            ------------------------------------------------------------
Ptr1            ------------------------------------------------------------
Tca4            --------------------GKLPL-LVLADSMPSAGS----------------------
Fve2            --------------------KKLPL-LALVDSLPSCTT----------------------
Csa2            --------------------KKLPF-SPLLDSLPSCSAS---------------------
Car2            --------------------GKPPLSFAILDALPCCTY----------------------
Sly2            --------------------KKFSF-LNVLDSLPSKKSIPTRR-----------------
Ath1            --------------------QKLPF-LSLSETLPCPKS----------------------
Osa1            ------------------------------------------------------------
Zma2            -ARPPAAR------------GRAPIRFAAEPE----------------------------
Ata1            -PRPDAALSDRWSRTGPGG-------AALGDSCRSQVRRELEHGVDEHEVVGGVIGGVGA
Msp5            ------------------------------------------------------------
Csu4            ------------------------------------------------------------
Cva3            ------------------------------------------------------------
Ehu1            ------------------------------------------------------------
Toc1            ------------------------------------------------------------
Tps1            ------------------------------------------------------------
Ptr6            ------------------------------------------------------------
Gsu3            ------------------------------------------------------------
Cgr1            ------------------------------------------------------------
Csp3            ------------------------------------------------------------
Ssp7            ------------------------------------------------------------
Ssp9            ------------------------------------------------------------
Bpr2            ---------------------KDDADYFVTSSISKARSSQRVSNEGES------------
Pte1            ------------------------------------------------------------
Pte2            ------------------------------------------------------------
Pte3            ------------------------------------------------------------
Cho1            ------------------------------------------------------------
Spo1            ------------------------------------------------------------
Spo2            ------------------------------------------------------------
Sja2            ------------------------------------------------------------
Tth1            ------------------------------------------------------------
Tth2            ------------------------------VSLSQENTKS--------------------
Tth4            ------------------------------QTLTQEIQQSPSKEE---------------
Tth3            ------------------------------------------------------------
Moc3            ------------------------------------------------------------
Bpr3            ------------------------------------------------------------
Gsu1            ------------------------------------------------------------
                                                                            

Hgl1            ------------------RNNDL-------------------------------------
Csi1            ------------------WCLR--------------------------------------
Cli1            ------------------------------------------------------------
Tgu1            ----RY--------LTLCRSKHL-------------------------------------
Mga1            ------------------------------------------------------------
Eca1            ------------------RNMKR-------------------------------------
Hgl2            ------------------RSGDK-------------------------------------
Cja1            ------------------RNKEP-------------------------------------
Sbo1            -----------------LRERRP-------------------------------------
Dno1            ------------------RNKEP-------------------------------------
Mpu1            ------------------RAQGR-------------------------------------
Oni1            ------------------------------------------------------------
Dre1            ------------------------------------------------------------
Ola1            ------------------------------------------------------------
Dpu1            ------------------------------------------------------------
Tad1            ------------------------------------------------------------
Nvi1            ------------------------------------------------------------
Mro1            ------------------------------------------------------------
Afl1            ------------------------------------------------------------
Ame2            ------------------------------------------------------------
Aae1            ------------------------------------------------------------
Nve1            ------------------------------------------------------------
Cgi1            ------------------------------------------------------------
Cte2            ------------------------------------------------------------
Tca5            ------------------------------------------------------------
Spu1            ------------------------------------------------------------
Bfl1            ------------------------------------------------------------
Hma1            ------------------------------------------------------------
Dpo1            ------------------------------------------------------------
Phu2            ------------------------------------------------------------
Cca1            ------------------------------------------------------------
Dme1            ------------------------------------------------------------
Cbr1            ------------------------------------------------------------
Cin1            ------------------------------------------------------------
Cow1            ------------------------------------------------------------
Bma1            ------------------------------------------------------------
Isc1            ------------------------------------------------------------
Moc2            ------------------------------------------------------------
Ssp1            ------------------------------------------------------------
Mbr1            ------------------------------------------------------------
Sja1            ------------------------------------------------------------
Sma1            -----FE-----------------------------------------------------
Sbi1            ------------------------------------------------------------
Sly1            ------------------------------------------------------------
Ppe1            ------------------------------------------------------------
Ptr4            ------------------------------------------------------------
Car1            ------------------------------------------------------------
Sbi2            ------------------------------------------------------------
Psi3            ------------------------------------------------------------
Smo2            ------------------------------------------------------------
Ppa3            ------------------------------------------------------------
Bpr1            ------------------------------------------------------------
Ota1            ------------------------------------------------------------
Gth1            ------------------------------------------------------------
Gth2            ------------------------------------------------------------
Esi1            ------------------------------------------------------------
Aan1            ------------------------------------------------------------
Ptr2            ------------------------------------------------------------
Tps2            ------------------------------------------------------------
Pso1            ------------------------------------------------------------
Zma1            ------------------------------------------------------------
Sbi3            ------------------------------------------------------------
Gma1            ------------------------------------------------------------
Ptr3            ------------------------------------------------------------
Tca2            ------------------------------------------------------------
Ath4            ------------------------------------------------------------
Psi2            ------------------------------------------------------------
Smo1            ------------------------------------------------------------
Msp1            ------------------------------------------------------------
Mpu5            ------------------------------------------------------------
Cva2            ------------------------------------------------------------
Csu5            ------------------------------------------------------------
Cre3            ------------------------------------------------------------
Bpr4            ------------------------------------------------------------
Olu2            ------------------------------------------------------------
Tsp1            -----F-------------------------V-------TFG------------------
Ama1            ------------------------------------------------------------
Lsp2            ------------------------------------------------------------
Gsp1            ------------------------------------------------------------
Nsp1            ------------------------------------------------------------
Nsp2            ------------------------------------------------------------
Cst1            ------------------------------------------------------------
Rsp1            ------------------------------------------------------------
Fsp1            ------------------------------------------------------------
Ssp8            ------------------------------------------------------------
Rbr1            ------------------------------------------------------------
Cra1            ------------------------------------------------------------
Asp1            ------------------------------------------------------------
Acy1            ------------------------------------------------------------
Cth2            ------------------------------------------------------------
Osp1            ------------------------------------------------------------
Cep1            ------------------------------------------------------------
Cth1            ------------------------------------------------------------
Lsp1            ------------------------------------------------------------
Csp2            ------------------------------------------------------------
Cch1            ------------------------------------------------------------
Msp4            ------------------------------------------------------------
Apl1            ------------------------------------------------------------
Gsp2            ------------------------------------------------------------
Pbi1            ------------------------------------------------------------
Ssp3            ------------------------------------------------------------
Tel1            ------------------------------------------------------------
Ssp4            ------------------------------------------------------------
Csp4            ------------------------------------------------------------
Ssp5            ------------------------------------------------------------
Lsp3            ------------------------------------------------------------
Ssp6            ------------------------------------------------------------
Csp1            ------------------------------------------------------------
Sel1            ------------------------------------------------------------
Ocy1            ------------------------------------------------------------
Ssp2            ------------------------------------------------------------
Tcr1            ------------------------------------------------------------
Ldo1            ------------------------------------------------------------
Cfa1            ------------------------------------------------------------
Ccr1            ------------------------------------------------------------
Gsu2            ------------------------------------------------------------
Opa1            ------------------------------------------------------------
Cal1            ------------------------------------------------------------
Ctr1            ------------------------------------------------------------
Cma1            ------------------------------------------------------------
Sst1            ------------------------------------------------------------
Lel1            ------------------------------------------------------------
Dha1            ------------------------------------------------------------
Cpa1            ------------------------------------------------------------
Spa1            ------------------------------------------------------------
Mgu1            ------------------------------------------------------------
Mfa1            ------------------------------------------------------------
Cte1            ------------------------------------------------------------
Clu1            ------------------------------------------------------------
Tbl1            ------------------------------------------------------------
Ago1            ------------------------------------------------------------
Ecy1            ------------------------------------------------------------
Vpo1            ------------------------------------------------------------
Zro1            ------------------------------------------------------------
Kaf1            ------------------------------------------------------------
Tde2            ------------------------------------------------------------
Tph1            ------------------------------------------------------------
Cgl2            ------------------------------------------------------------
Sce1            ------------------------------------------------------------
Lth1            ------------------------------------------------------------
Kla1            ------------------------------------------------------------
Kna1            ------------------------------------------------------------
Nda1            ------------------------------------------------------------
Nca1            ------------------------------------------------------------
Wci1            -----L------------------------------------------------------
Kpa1            ------------------------------------------------------------
Fra1            ------------------------------------------------------------
Csu1            ------------------------------------------------------------
Tve1            ------------------------------------------------------------
Pca1            ------------------------------------------------------------
Lbi1            ------------------------------------------------------------
Cci1            ------------------------------------------------------------
Sla1            ------------------------------------------------------------
Cpu1            ------------------------------------------------------------
Fme1            ------------------------------------------------------------
Pst1            ------------------------------------------------------------
Shi1            ------------------------------------------------------------
Abi1            ------------------------------------------------------------
Ade1            ------------------------------------------------------------
Rde1            ------------------------------------------------------------
Dsp1            ------------------------------------------------------------
Pin1            ------------------------------------------------------------
Rso1            ------------------------------------------------------------
Wse1            ------------------------------------------------------------
Wic1            ------------------------------------------------------------
Tde1            ------------------------------------------------------------
Pgr1            ------------------------------------------------------------
Mla1            ------------------------------------------------------------
Rto1            -----I------------------------------------------------------
Uho1            ------------------------------------------------------------
Pan1            ------------------------------------------------------------
Sre1            ------------------------------------------------------------
Uma1            ---------------------------------------------PPA------------
Phu1            ------------------------------------------------------------
Cgl1            ---------VAVTDGASAARR-------------------YGTNDAPV----DGNDGKPH
Tmi1            ---------DALANPSMKKYD-------------------IGTKDAPV----DGKDGRPH
Ela1            ---------SALESTTKSKIE-------------------VGTKNAPV----DGKDGMPH
Cor1            ---------KITADGASVKTR-------------------HGTDFAPV----DGKDGMPH
Ncr1            --------IDSLVDVPPVAKK-------------------YGTKDAPV----DGKDGKPH
Ptr5            --------LPAYTQAAIVAEATPG---------------TKGTKDAPV----DGLDGKPH
Npa1            -----L---------------------------------EVGTKDAPV----DGYDGKPH
Dbr1            ------------------------------------------------------------
Moc1            ------------------------------------------------------------
Tme1            -----YKISDTQSGAGALRSK------------------AEGTADAPV----DGLDGKPH
Vca1            ------------------------------------------------------------
Cre2            ------------------------------------------------------------
Csu2            ------------------------------------------------------------
Cva1            ------------------------------------------------------------
Bpr5            ----------------SERKRRRRES-------FRGFT----------------------
Msp2            ------------------------------------------------------------
Vvi1            -------------RLVFSRFSRRWGENTCGKL-FGQFL----------------------
Tca3            -------------SLLFSRCYRNWSERTCEER-FGRFL----------------------
Csa3            ----------------FSSCCRTATTKPWYWR-KTEVV----------------------
Ppa1            ------------------------------------------------------------
Sly3            ----------------FSRRHSLCKQHGWSED-FPKVV----------------------
Mtr1            ----------------TPRCNLKL---------PPRFQF---------------------
Car3            ------------------RCNR--------------IQI---------------------
Gma2            ------------------------------------------------------------
Rco1            -------------CLTFSRYSRQWCEYSIQEA-FRHFL----------------------
Ath2            -----F----SVRNQYFSRCLTQLRRNESQQLGFRCFQR---------------------
Bdi1            ------------------------------------------------------------
Psi1            --------LHIPKTCKFRKYRRF-------------------------------------
Ppa2            ------------------------------------------------------------
Ptr1            ----------------IVRRREI-------------------------------------
Tca4            --------ISRIPNSPSLRCRQI-------------------------------------
Fve2            --------LSKKPITPSIRNREL-------------------------------------
Csa2            ------GGVFSRTVSTSLKHRRV-------------------------------------
Car2            --------FSRTNTLSTLRCRQN-------------------------------------
Sly2            ------ISPFSAGISSLLRCRAL-------------------------------------
Ath1            ---------SRKPTFLPLRCRRR-------------------------------------
Osa1            --------------TPFLRCR-L-------------------------------------
Zma2            ---------HKAATVRFEKYRLL-------------------------------------
Ata1            EDEAEGAGVGGGDGSSASHGRETL---------------------PPI------------
Msp5            ------------------------------------------------------------
Csu4            ------------------------------------------------------------
Cva3            ------------------------------------------------------------
Ehu1            ------------------------------------------------------------
Toc1            ------------------------------------------------------------
Tps1            ------------------------------------------------------------
Ptr6            ------------------------------------------------------------
Gsu3            ------------------------------------------------------------
Cgr1            ------------------------------------------------------------
Csp3            ------------------------------------------------------------
Ssp7            ------------------------------------------------------------
Ssp9            ------------------------------------------------------------
Bpr2            -----F--------VSSEKRRRSLLADEEQPI-------TESTAEAISEDVQDAADAVDE
Pte1            ------------------------------------------------------------
Pte2            ------------------------------------------------------------
Pte3            ------------------------------------------------------------
Cho1            ------------------------------------------------------------
Spo1            ------------------------------------------------------------
Spo2            ------------------------------------------------------------
Sja2            ------------------------------------------------------------
Tth1            ------------------------------------------------------------
Tth2            ------------------------------------------------------------
Tth4            ------------------------------------------------------------
Tth3            ------------------------------------------------------------
Moc3            ------------------------------------------------------------
Bpr3            ------------------------------------------------------------
Gsu1            ------------------------------------------------------------
                                                                            

Hgl1            ---------------------------PAPAQQLQAQPAAVQGPE---------------
Csi1            --------------------------------------------T---------------
Cli1            ------------------------------------------------------------
Tgu1            --------------------------GVIVAQFYFEALTNIYIRK---------------
Mga1            --------------------------------IYPLVHRGDHPQY---------------
Eca1            ---------------------------PAPAQQLQRSPQPGXGPE---------------
Hgl2            ---------------------------PVESQSMSTQAGGTWAWV---------------
Cja1            ---------------------------PAPAQQLQQQPVAVQGPE---------------
Sbo1            --------------------------LPVPAGGGEPDPCARVGGR---------------
Dno1            ---------------------------PAAAQQLQPQPAAVQGPE---------------
Mpu1            ---------------------------TVSGKALAVGPGSLI-PE---------------
Oni1            -------------------------------------QKSVPEQP---------------
Dre1            -------------------------------------KKVINEEQ---------------
Ola1            -------------------------------------SKTFQEHN---------------
Dpu1            -------------------------------EDSKEDNSIENGKN---------------
Tad1            ------------------------------------------------------------
Nvi1            -------------------------------VLERLQQSSSSSDR---------------
Mro1            -------------------------------QYNDKF-EIMTSMI---------------
Afl1            --------------------------------------MIMTSVK---------------
Ame2            -------------------------------IYDGRFQMIMTSMK---------------
Aae1            -------------------------------YLIPYNADIGSSDM---------------
Nve1            ------------------------------------------------------------
Cgi1            -------------------------------CLSDATEDVSESSK---------------
Cte2            ------------------------------------------------------------
Tca5            -------------------------------EESPEVNGLPSAAS---------------
Spu1            -----------------------------PVQGDQAAAMVAGELK---------------
Bfl1            ------------------------------------------------------------
Hma1            -------------------------------LLQKYDQSKVDGRV---------------
Dpo1            ------------------------------------------------------------
Phu2            ------------------------------------------------------------
Cca1            ---------------------------ENVATLSAPSAFPDDKQY---------------
Dme1            ---------------------------DNAVIESGIQSNLDVQGH---------------
Cbr1            --------------------------------------VDTVDVK---------------
Cin1            -----------------------------IKPIRADQPNIVRDMVGDGRW----------
Cow1            ------------------------------VNELANAPNDQVDAN---------------
Bma1            -----------------------------NIGNHSLQSNSAKEIY---------------
Isc1            ------------------------------------------------------------
Moc2            ---------------------------------------NCEDSL---------------
Ssp1            ----------------------------------------DLDVG---------------
Mbr1            ------------------------------------------------------------
Sja1            ------------------------------------------------------------
Sma1            ------------------------------------------------------------
Sbi1            -----------------------------QAADGAAGNGTGVGL----------------
Sly1            -----------------------------DETQIVESGGRFKDL----------------
Ppe1            -----------------------------VEAERGDSSG-SKDL----------------
Ptr4            --------------------------------EGDESRS-FQDL----------------
Car1            -----------------------------AHNERQESGG-SVDL----------------
Sbi2            --------------------------------------ASGVSL----------------
Psi3            ----------------------------MERGDDPSHRS-SNDLVKLP------------
Smo2            ------------------------------------------------------------
Ppa3            ------------------------------------------------------------
Bpr1            ------------------------------------------------------------
Ota1            ------------------------------------------------------------
Gth1            ------------------------------------------------------------
Gth2            ------------------------------------------------------------
Esi1            ------------------------------------------------------------
Aan1            ------------------------------------------------------------
Ptr2            ------------------------------------------------------------
Tps2            ------------------------------------------------------------
Pso1            -----------------------------PAPLANPNPNAAVAAGAFERA----------
Zma1            ------------------------------------------------------------
Sbi3            ------------------------------------------------------------
Gma1            ------------------------------------------------------------
Ptr3            ------------------------------------------------------------
Tca2            ------------------------------------------------------------
Ath4            ------------------------------------------------------------
Psi2            ------------------------------------------------------------
Smo1            ------------------------------------------------------------
Msp1            ------------------------------------------------------------
Mpu5            ------------------------------------------------------------
Cva2            ------------------------------------------------------------
Csu5            ------------------------------------------------------------
Cre3            ------------------------------------------------------------
Bpr4            ------------------------------------------------------------
Olu2            ------------------------------------------------------------
Tsp1            ------------------------------------------------------------
Ama1            ------------------------------------------------------------
Lsp2            ------------------------------------------------------------
Gsp1            ------------------------------------------------------------
Nsp1            ------------------------------------------------------------
Nsp2            ------------------------------------------------------------
Cst1            ------------------------------------------------------------
Rsp1            ------------------------------------------------------------
Fsp1            ------------------------------------------------------------
Ssp8            ------------------------------------------------------------
Rbr1            ------------------------------------------------------------
Cra1            ------------------------------------------------------------
Asp1            ------------------------------------------------------------
Acy1            ------------------------------------------------------------
Cth2            ------------------------------------------------------------
Osp1            ------------------------------------------------------------
Cep1            ------------------------------------------------------------
Cth1            ------------------------------------------------------------
Lsp1            ------------------------------------------------------------
Csp2            ------------------------------------------------------------
Cch1            ------------------------------------------------------------
Msp4            ------------------------------------------------------------
Apl1            ------------------------------------------------------------
Gsp2            ------------------------------------------------------------
Pbi1            ------------------------------------------------------------
Ssp3            ------------------------------------------------------------
Tel1            ------------------------------------------------------------
Ssp4            ------------------------------------------------------------
Csp4            ------------------------------------------------------------
Ssp5            ------------------------------------------------------------
Lsp3            ------------------------------------------------------------
Ssp6            ------------------------------------------------------------
Csp1            ------------------------------------------------------------
Sel1            ------------------------------------------------------------
Ocy1            ------------------------------------------------------------
Ssp2            ------------------------------------------------------------
Tcr1            ------------------------------------------------------------
Ldo1            ------------------------------------------------------------
Cfa1            ------------------------------------------------------------
Ccr1            ------------------------------------------------------------
Gsu2            ------------------------------------------------------------
Opa1            ------------------------------------SDADLVTIQATEAK----------
Cal1            ---------------------------------TVDKSSHKLGVQPLEDE----------
Ctr1            ---------------------------------AVDKSSHKLGIQKLADE----------
Cma1            ---------------------------------IIDKSSQKLGVQALEDE----------
Sst1            ------------------------------------KNNNRLGVQSVIDE----------
Lel1            ---------------------------------PSHKSNGKLGVKLIEDE----------
Dha1            -----------------------------NLDMKSGKGAANIGVKEIEEN----------
Cpa1            ---------------------------------GHDKSNNKLSVAPLEDE----------
Spa1            ---------------------------------AAPRSGNKMVTSGSDSS----------
Mgu1            -----------------------------DASVESPKKSHHLNIHHVETD----------
Mfa1            --------------------------------------GNGIEGKPVIDNY---------
Cte1            --------------------------KFTNVDLDSGKAASNLGVRPLEDS----------
Clu1            ------------------------------------QEGSLLATDKLSRD----------
Tbl1            ------------------------------------------------------------
Ago1            ------------------------------------------------------------
Ecy1            ------------------------------------------------------------
Vpo1            ------------------------------------------------------------
Zro1            ------------------------------------------------------------
Kaf1            ------------------------------------------------------------
Tde2            ------------------------------------------------------------
Tph1            ------------------------------------------------------------
Cgl2            ------------------------------------------------------------
Sce1            ------------------------------------------------------------
Lth1            ------------------------------------------------------------
Kla1            ------------------------------------------------------------
Kna1            ------------------------------------------------------------
Nda1            ------------------------------------------------------------
Nca1            ------------------------------------------------------------
Wci1            -----------------------------------NKRDVRAELDGVTDS----------
Kpa1            ------------------------------------------------------------
Fra1            ------------------------------------------------------------
Csu1            ------------------------------------------------------------
Tve1            ------------------------------------------------------------
Pca1            ------------------------------------------------------------
Lbi1            ------------------------------------------------------------
Cci1            ------------------------------------------------------------
Sla1            ------------------------------------------------------------
Cpu1            ------------------------------------------------------------
Fme1            ------------------------------------------------------------
Pst1            ------------------------------------------------------------
Shi1            ------------------------------------------------------------
Abi1            ------------------------------------------------------------
Ade1            ------------------------------------------------------------
Rde1            ------------------------------------------------------------
Dsp1            ------------------------------------------------------------
Pin1            ------------------------------------------------------------
Rso1            ------------------------------------------------------------
Wse1            ------------------------------------------------------------
Wic1            ------------------------------------------------------------
Tde1            ------------------------------------------------------------
Pgr1            ------------------------------------------------------------
Mla1            ------------------------------------------------------------
Rto1            ------------------------------------------------------------
Uho1            ---------------------------------EGTADAASDAAGQLSDL----------
Pan1            ----------------------------------AAADTALNNATSLG------------
Sre1            ------------------------------------------------------------
Uma1            ---------------------------------ERMLDSAYTNCTSFTGH----------
Phu1            ----------------------------------SPVDVAMSNTTLLSGL----------
Cgl1            AGPFVGLGSNS------------GSTRDLPTLKDRPEDPLVVDGKRIPES------HDGV
Tmi1            EGPFVEIENLRKQDG--------RSSDDLPDLKDRPADPTVVDGEKIPQT------NDGI
Ela1            EGPFITTDKDRKKGSD---APELSDSKSLPTLKDSSSESITIDGKKIPES------NDGV
Cor1            QGPWVDKDKDNTEKK----IVETDSKKDLPPLKGRPSDPTIIDGKKIPET------NDGV
Ncr1            AGPFVDFESSAPE-----------TTKDLPVLKDRPEDPTIVGGKKIPDT------NDGV
Ptr5            AGPYVDDTPKAHEKAP-------NVVEDLGSPKKPKASPESVLVDKVLDG------DKSV
Npa1            DGPFVVADTKEKPAK--------GSDSTKTTSTESLSDTIMVDQKKISSELLT-DKDIGV
Dbr1            ----------------------------------KQSSNTGLRMYGSEST----------
Moc1            ------------------------------------------------------------
Tme1            DGPGLH-----------------------PGSKEKGSGEVGVSGGGASVDIKN-------
Vca1            -------------------------------------RRNNVYRGQLQHGSHV-------
Cre2            -------------------------------------PRRFVGACGLRHDAAS-------
Csu2            ------------------------------------------------------------
Cva1            ------------------------------------------------------------
Bpr5            ------------------------------------TTAFATKEGKFLSSSER-------
Msp2            ------------------------------------------------------------
Vvi1            -------------------------------------EKDWENSDGIELRY--CWN----
Tca3            -------------------------------------QKVAELQHGLEHKYVDCKN----
Csa3            -------------------------------------SKYYDHQEPCHHDYSS-------
Ppa1            ------------------------------------------------------------
Sly3            ------------------------------------RTRNYKRCHMTRSAYCD-------
Mtr1            -------------------------------------TNIFRSTTGFVRA----------
Car3            ------------------------------------GGNIFRGTSGFARAYRAALS----
Gma2            -------------------------------------TQPYKNSN---------------
Rco1            -------------------------------------PMVSKNFNGLEVRGLDCQN----
Ath2            ------------------------------------------------------------
Bdi1            -----------------------------------------------------CLP----
Psi1            -----------------------NGSSVMQGSFRVEASGADFGTNIYEEN----------
Ppa2            ------------------------------------------------------------
Ptr1            -----------------------SKLNSRSGTFRAQASNVGIGSGGYEGK----------
Tca4            -----------------------SRLSSTCSTFRAQASNVGIGSGGYEGR----------
Fve2            -----------------------SRL--VGSKVRVQASNVSIGSGGYEGG----------
Csa2            -----------------------TRLSRTYGKSRAHSSNVSIGSDGYKHE----------
Car2            -----------------------LRLNLARGTIRVQASNVSVGPEDYGSN----------
Sly2            -----------------------PKLQRRHSRIIPYASNVGVGSGSFEES----------
Ath1            -----------------------PKLDLLWGKFRVRASDAGVGSGSYSGG----------
Osa1            -----------------------PWLRPIRHNVRVQTSNVNVGAGSYEGG----------
Zma2            -----------------------SWMKPIRHDVRAQMSNVNVGAGSYGGD----------
Ata1            ----------------------------------VQTSNIDLGAGSYGGD----------
Msp5            ------------------------------------------------------------
Csu4            ------------------------------------------------------------
Cva3            ------------------------------------------------------------
Ehu1            ------------------------------------------------------------
Toc1            ------------------------------------------------------------
Tps1            ------------------------------------------------------------
Ptr6            ------------------------------------------------------------
Gsu3            ------------------------------------------------------------
Cgr1            ------------------------------------------------------------
Csp3            ------------------------------------------------------------
Ssp7            ------------------------------------------------------------
Ssp9            ------------------------------------------------------------
Bpr2            ATETVADAADSIEEANEAIAEVAEQTEEAVEAVEEASEAVAESTEAIEDAADA-------
Pte1            ------------------------------------------------------------
Pte2            ------------------------------------------------------------
Pte3            ------------------------------------------------------------
Cho1            ------------------------------------------------------------
Spo1            ------------------------------------------------------------
Spo2            ------------------------------------------------------------
Sja2            ------------------------------------------------------------
Tth1            ------------------------------------------------------------
Tth2            ---------------------------QFISQISQKSES-SSYYNQLSGNI---------
Tth4            ---------------------------KYVQIIENSTSD-KQEHKNFQVEK---------
Tth3            ------------------------------------------------------------
Moc3            ------------------------------------------------------------
Bpr3            ------------------------------------------------------------
Gsu1            ------------------------------------------------------------
                                                                            

Hgl1            ------------------------------------------------------------
Csi1            ------------------------------------------------------------
Cli1            ------------------------------------------------------------
Tgu1            ------------------------------------------------------------
Mga1            ------------------------------------------------------------
Eca1            ------------------------------------------------------------
Hgl2            ------------------------------------------------------------
Cja1            ------------------------------------------------------------
Sbo1            ------------------------------------------------------------
Dno1            ------------------------------------------------------------
Mpu1            ------------------------------------------------------------
Oni1            ------------------------------------------------------------
Dre1            ------------------------------------------------------------
Ola1            ------------------------------------------------------------
Dpu1            ------------------------------------------------------------
Tad1            ------------------------------------------------------------
Nvi1            ------------------------------------------------------------
Mro1            ------------------------------------------------------------
Afl1            ------------------------------------------------------------
Ame2            ------------------------------------------------------------
Aae1            ------------------------------------------------------------
Nve1            ------------------------------------------------------------
Cgi1            ------------------------------------------------------------
Cte2            ------------------------------------------------------------
Tca5            ------------------------------------------------------------
Spu1            ------------------------------------------------------------
Bfl1            ------------------------------------------------------------
Hma1            ------------------------------------------------------------
Dpo1            ------------------------------------------------------------
Phu2            ------------------------------------------------------------
Cca1            ------------------------------------------------------------
Dme1            ------------------------------------------------------------
Cbr1            ------------------------------------------------------------
Cin1            ------------------------------------------------------------
Cow1            ------------------------------------------------------------
Bma1            ------------------------------------------------------------
Isc1            ------------------------------------------------------------
Moc2            ------------------------------------------------------------
Ssp1            ------------------------------------------------------------
Mbr1            ------------------------------------------------------------
Sja1            ------------------------------------------------------------
Sma1            ------------------------------------------------------------
Sbi1            ------------------------------------------------------------
Sly1            ------------------------------------------------------------
Ppe1            ------------------------------------------------------------
Ptr4            ------------------------------------------------------------
Car1            ------------------------------------------------------------
Sbi2            ------------------------------------------------------------
Psi3            ------------------------------------------------------------
Smo2            ------------------------------------------------------------
Ppa3            ------------------------------------------------DQDDVF------
Bpr1            ------------------------------------------------------------
Ota1            ------------------------------------------------------------
Gth1            ------------------------------------------------------------
Gth2            ------------------------------------------------------------
Esi1            ------------------------------------------------------------
Aan1            ------------------------------------------------------------
Ptr2            ------------------------------------------------------------
Tps2            ------------------------------------------------------------
Pso1            ----------------------------------------------DADHNGL-------
Zma1            ------------------------------------------------------------
Sbi3            ------------------------------------------------------------
Gma1            ------------------------------------------------------------
Ptr3            ------------------------------------------------------------
Tca2            ------------------------------------------------------------
Ath4            ------------------------------------------------------------
Psi2            ------------------------------------------------------------
Smo1            ------------------------------------------------------------
Msp1            ------------------------------------------------------------
Mpu5            ------------------------------------------------------------
Cva2            ------------------------------------------------------------
Csu5            ------------------------------------------------------------
Cre3            ------------------------------------------------------------
Bpr4            ------------------------------------------------------------
Olu2            ------------------------------------------------------------
Tsp1            ------------------------------------------------DNLIT-------
Ama1            ------------------------------------------------------------
Lsp2            ------------------------------------------------------------
Gsp1            ------------------------------------------------------------
Nsp1            ------------------------------------------------------------
Nsp2            ------------------------------------------------------------
Cst1            ------------------------------------------------------------
Rsp1            ------------------------------------------------------------
Fsp1            ------------------------------------------------------------
Ssp8            ------------------------------------------------------------
Rbr1            ------------------------------------------------------------
Cra1            ------------------------------------------------------------
Asp1            ------------------------------------------------------------
Acy1            ------------------------------------------------------------
Cth2            ------------------------------------------------------------
Osp1            ------------------------------------------------------------
Cep1            ------------------------------------------------------------
Cth1            ------------------------------------------------------------
Lsp1            ------------------------------------------------------------
Csp2            ------------------------------------------------------------
Cch1            ------------------------------------------------------------
Msp4            ------------------------------------------------------------
Apl1            ------------------------------------------------------------
Gsp2            ------------------------------------------------------------
Pbi1            ------------------------------------------------------------
Ssp3            ------------------------------------------------------------
Tel1            ------------------------------------------------------------
Ssp4            ------------------------------------------------------------
Csp4            ------------------------------------------------------------
Ssp5            ------------------------------------------------------------
Lsp3            ------------------------------------------------------------
Ssp6            ------------------------------------------------------------
Csp1            ------------------------------------------------------------
Sel1            ------------------------------------------------------------
Ocy1            ------------------------------------------------------------
Ssp2            ------------------------------------------------------------
Tcr1            ------------------------------------------------------------
Ldo1            ------------------------------------------------------------
Cfa1            ------------------------------------------------------------
Ccr1            ------------------------------------------------------------
Gsu2            ------------------------------------------------------------
Opa1            ------------------------------------------------DDKKL-------
Cal1            ------------------------------------------------DNHPT--PKHA-
Ctr1            ------------------------------------------------DNAPA--AKDA-
Cma1            ------------------------------------------------DNHPA--AKHA-
Sst1            ------------------------------------------------DNDPT--TANA-
Lel1            ------------------------------------------------DNHPT--PNNL-
Dha1            ------------------------------------------------DNNPT--PIDA-
Cpa1            ------------------------------------------------DNHPT--PDHL-
Spa1            -------------------------------------------------------DDDV-
Mgu1            ------------------------------------------------DNVPS--QLQM-
Mfa1            -----------------------------------GSRV------VAGDNKKT--ASDE-
Cte1            ------------------------------------------------DNDPT--PGHA-
Clu1            ------------------------------------------------------------
Tbl1            ------------------------------------------------ATRPT-------
Ago1            ------------------------------------------------------------
Ecy1            ------------------------------------------------------------
Vpo1            ------------------------------------------------------------
Zro1            ------------------------------------------------------------
Kaf1            ------------------------------------------------------------
Tde2            ------------------------------------------------------------
Tph1            ------------------------------------------------------------
Cgl2            ------------------------------------------------------------
Sce1            ------------------------------------------------------------
Lth1            ------------------------------------------------------------
Kla1            ------------------------------------------------------------
Kna1            ------------------------------------------------GTVAT--ARSI-
Nda1            ------------------------------------------------NTKKV--NASP-
Nca1            ------------------------------------------------ANAKT--SPDT-
Wci1            ------------------------------------------------DSIPI--EDQVQ
Kpa1            ------------------------------------------------DQVDIKVEPTVY
Fra1            ------------------------------------------------------------
Csu1            ------------------------------------------------------------
Tve1            ------------------------------------------------------------
Pca1            ------------------------------------------------------------
Lbi1            ------------------------------------------------------------
Cci1            ------------------------------------------------------------
Sla1            ------------------------------------------------------------
Cpu1            ------------------------------------------------------------
Fme1            ------------------------------------------------------------
Pst1            ------------------------------------------------------------
Shi1            ------------------------------------------------------------
Abi1            ------------------------------------------------------------
Ade1            ------------------------------------------------------------
Rde1            ------------------------------------------------------------
Dsp1            ------------------------------------------------------------
Pin1            ------------------------------------------------SNSTI-------
Rso1            ------------------------------------------------------------
Wse1            ------------------------------------------------------------
Wic1            ------------------------------------------------------------
Tde1            ------------------------------------------------------------
Pgr1            ------------------------------------------------------------
Mla1            ------------------------------------------------------------
Rto1            ------------------------------------------------------------
Uho1            --------------SLLMGGTE------------------------AGSGMLL-------
Pan1            -------------LGMVMGGSE--------------------------SGVIP-------
Sre1            ------------------------------TANGSGSALDLL-----MSTTGE-------
Uma1            --------------GSERGSKKRQEDGSDLSDRGGGQYGWHL-----GSERTA-------
Phu1            -----------------------------------------------TGSVPP-------
Cgl1            MDDKNRPEPRKGTTGTEGGVSEKEKD-RKLREKQTGEKV---------ENTPP--TPKE-
Tmi1            MFDKNRPEPKEGTTGTSGGVSEKDKA-RAAKEAQTGERV---------ENRPE--TPKE-
Ela1            MDDPNRQLPKQGTTGTEGGVSEKDKA-RKVKEGVTGEKV---------ENVPP--TPNE-
Cor1            MDDKTRQKPKEGTTGTEGGVSEKDKA-RKAQEGRTGGKV---------DAKPV--APKE-
Ncr1            MDDPNRQGPKEGTTGTSGGVSEKTKE-RILKENETGEKV---------ENKPQ--APKE-
Ptr5            MQDPGR-KLATGKTGTEGGVSAKDKE-RLAHEDKTGSKM---------EQVPE--SPKE-
Npa1            MDDPDRISPKKGTTGTEGGVTQRTKE-HKALEQEKGEKL---------GKVPV--SPDE-
Dbr1            ------------------------------------------------ENELS-------
Moc1            ------------------------------------------------------------
Tme1            -------PP----------------------PHTGEHEIVEIEEPAEGDDSAI--K----
Vca1            --------PA------------------ALISEGSQHKLPQL------DNLLR-------
Cre2            --------PV---------------------QKSIPHSLQRI------NERIS--EPME-
Csu2            ------------------------------------------------------------
Cva1            -------RP----------------------RKASPPEQPQL------------------
Bpr5            ------------------------------------------------DDAAA--TS---
Msp2            ------------------------------------------------------------
Vvi1            -------------------------------GKASKQLLHNV------DDFGF-------
Tca3            -------------------------------GEETRALGHNS------EDCCV-------
Csa3            -------------------------------REVSTRSITIL------DNCRA--PE---
Ppa1            ------------------------------------------------------------
Sly3            ------------------------------------------------EECSI-------
Mtr1            ---------------------------------SEDDSVAEN------SDSQC-------
Car3            ------K------------------------LHNSDYSVAEN------SDCEC-------
Gma2            ---------------------------------NSSQSLAHI------SNCKF-------
Rco1            -------------------------------FQASRESMPVL------DDICF-------
Ath2            ------------------------------------------------NDAAC--Y----
Bdi1            ------GRPV-----------L------RCLVKSESGEPPLL------RAPVV-------
Psi1            -------------------------------EDKDPQKKFSI------DGSQS-------
Ppa2            ------------------------------------------------------------
Ptr1            -------------------------------EELDNQKS-FV------NGPPG-------
Tca4            -------------------------------EEKEDHKS-FV------KAPSS-------
Fve2            -------------------------------EENKNRKI-IS------SDANN-------
Csa2            -------------------------------EEKEGHH--VI------SGSAS-------
Car2            -------------------------------HEKDSQNV-SE------RNSVN-------
Sly2            -------------------------------QGNESHNV-SV------NQPST-------
Ath1            -------------------------------EEDGSQSS-SL------DQSPA-------
Osa1            -------------------------------EAGSHGE--HL------DSSAT-------
Zma2            -------------------------------EANGHGE--HL------DTSAT-------
Ata1            -------------------------------EAGGRRE--QL------DSSGT-------
Msp5            ------------------------------------------------------------
Csu4            ------------------------------------------------------------
Cva3            ------------------------------------------------------------
Ehu1            ------------------------------------------------------------
Toc1            -------------------------------EEEIEVAIPEV----IVDDELD--LR---
Tps1            ------------------------------------------------------------
Ptr6            ------------------------------------------------------------
Gsu3            ------------------------------------------------------------
Cgr1            ------------------------------------------------ADGGV-------
Csp3            ------------------------------------------------------------
Ssp7            ------------------------------------------------------------
Ssp9            ------------------------------------------------------------
Bpr2            --------VDDATEAVEDAAE---------QIQDTAETVEEVA--ADVEDATA--AVDEA
Pte1            ------------------------------------------------------------
Pte2            ------------------------------------------------------------
Pte3            ------------------------------------------------------------
Cho1            ------------------------------------------------------------
Spo1            ------------------------------------------------------------
Spo2            ------------------------------------------------------------
Sja2            ------------------------------------------------------------
Tth1            -------EP---------------------------------------NNEKG-------
Tth2            -----------------------------------KDESMQI------TQLDQ-------
Tth4            -----------------------------------KESGLQL------DEQKP-------
Tth3            ----------------------------------------QK------EDQ---------
Moc3            ------------------------------------------------NSTPA-------
Bpr3            ------------------------------------------------EEEIL-------
Gsu1            ------------------------------------------------------------
                                                                            

Hgl1            ------PARA--------------------------------------------------
Csi1            ------STGL--------------------------------------------------
Cli1            ------------------------------------------------------------
Tgu1            ------LFTV--------------------------------------------------
Mga1            ------RVFA--------------------------------------------------
Eca1            ------PARA--------------------------------------------------
Hgl2            ------GVRA--------------------------------------------------
Cja1            ------PARV--------------------------------------------------
Sbo1            ------SAAVFSGSS---------------------------LKERRGMSLQQY------
Dno1            ------PARG--------------------------------------------------
Mpu1            ------PRIK---------------------------------------PLQVI------
Oni1            ------PQ----------------------------------------------------
Dre1            ------PAEV--------------------------------------------------
Ola1            ------QQEK--------------------------------------------------
Dpu1            ------SKEI--------------------------------------------------
Tad1            ------------------------------------------------------------
Nvi1            ------VDSV--------------------------------------------------
Mro1            ------PKDE--------------------------------------------------
Afl1            ------PENA--------------------------------------------------
Ame2            ------PENA--------------------------------------------------
Aae1            ------PADK--------------------------------------------------
Nve1            ------------------------------------------------------------
Cgi1            ------EHDT--------------------------------------------------
Cte2            ------------------------------------------------------------
Tca5            ------SDDG--------------------------------------------------
Spu1            ------DNDI--------------------------------------------------
Bfl1            ------------------------------------------------------------
Hma1            ----DMSNNV--------------------------------------------------
Dpo1            ------------------------------------------------------------
Phu2            ------EPDMIM------------------------------------------------
Cca1            ------AKDA--------------------------------------------------
Dme1            ------LNRP--------------------------------------------------
Cbr1            ------MDDA--------------------------------------------------
Cin1            ------ERDV--------------------------------------------------
Cow1            ------NANA--------------------------------------------------
Bma1            ------QRTS--------------------------------------------------
Isc1            ------ANSG--------------------------------------------------
Moc2            ------PDSV--------------------------------------------------
Ssp1            ------GGNG--------------------------------------------------
Mbr1            ------------------------------------------------------------
Sja1            ------------------------------------------------------------
Sma1            ------------------------------------------------------------
Sbi1            ------DRRTKMF-----------------------------------------------
Sly1            ------GRRSKII-----------------------------------------------
Ppe1            ------GRRSKIN-----------------------------------------------
Ptr4            ------GRRGMVV-----------------------------------------------
Car1            ------GRRAKVA-----------------------------------------------
Sbi2            ------GRRAGGF-----------------------------------------------
Psi3            ------WRKAKLA-----------------------------------------------
Smo2            ------------------------------------------------------------
Ppa3            ------PKRVK-------------------------------------------------
Bpr1            ------SRKFS-------------------------------------------------
Ota1            ------------------------------------------------------------
Gth1            ------------------------------------------------------------
Gth2            ------------------------------------------------------------
Esi1            ------------------------------------------------------------
Aan1            ------------------------------------------------------------
Ptr2            ------------------------------------------------------------
Tps2            ------------------------------------------------------------
Pso1            ----VDAREFAAFTDS--------------------------------------------
Zma1            ------------------------------------------------------------
Sbi3            ------------------------------------------------------------
Gma1            ------------------------------------------------------------
Ptr3            ------------------------------------------------------------
Tca2            ------------------------------------------------------------
Ath4            ------------------------------------------------------------
Psi2            ------------------------------------------------------------
Smo1            ------------------------------------------------------------
Msp1            ------------------------------------------------------------
Mpu5            ------------------------------------------------------------
Cva2            ------------------------------------------------------------
Csu5            ------------------------------------------------------------
Cre3            ------------------------------------------------------------
Bpr4            ------------------------------------------------------------
Olu2            ------------------------------------------------------------
Tsp1            ------------------------------------------------------------
Ama1            ------------------------------------------------------------
Lsp2            ------------------------------------------------------------
Gsp1            ------------------------------------------------------------
Nsp1            ------------------------------------------------------------
Nsp2            ------------------------------------------------------------
Cst1            ------------------------------------------------------------
Rsp1            ------------------------------------------------------------
Fsp1            ------------------------------------------------------------
Ssp8            ------------------------------------------------------------
Rbr1            ------------------------------------------------------------
Cra1            ------------------------------------------------------------
Asp1            ------------------------------------------------------------
Acy1            ------------------------------------------------------------
Cth2            ------------------------------------------------------------
Osp1            ------------------------------------------------------------
Cep1            ------------------------------------------------------------
Cth1            ------------------------------------------------------------
Lsp1            ------------------------------------------------------------
Csp2            ------------------------------------------------------------
Cch1            ------------------------------------------------------------
Msp4            ------------------------------------------------------------
Apl1            ------------------------------------------------------------
Gsp2            ------------------------------------------------------------
Pbi1            ------------------------------------------------------------
Ssp3            ------------------------------------------------------------
Tel1            ------------------------------------------------------------
Ssp4            ------------------------------------------------------------
Csp4            ------------------------------------------------------------
Ssp5            ------------------------------------------------------------
Lsp3            ------------------------------------------------------------
Ssp6            ------------------------------------------------------------
Csp1            ------------------------------------------------------------
Sel1            ------------------------------------------------------------
Ocy1            ------------------------------------------------------------
Ssp2            ------------------------------------------------------------
Tcr1            ------------------------------------------------------------
Ldo1            ------------------------------------------------------------
Cfa1            ------------------------------------------------------------
Ccr1            ------------------------------------------------------------
Gsu2            ------GKQSVVDN---------------------------LAHHSSWFPNT--------
Opa1            DQHLENLKAGAA------------------------------------------------
Cal1            KQPLDPYKNGGKLGHESSS-----------------------------------------
Ctr1            KQPLDPYNNGGK------------------------------------------------
Cma1            KKPLDPYKNG--------------------------------------------------
Sst1            KGSMEPY-----------------------------------------------------
Lel1            KQPLNPHSSSNNYGSAAA------------------------------------------
Dha1            KRPLDP------------------------------------------------------
Cpa1            KQPLNPYQS---------------------------------------------------
Spa1            VESVRYHD----------------------------------------------------
Mgu1            ------------------------------------------------------------
Mfa1            MKILSSG-----------------------------------------------------
Cte1            KLPLS-------------------------------------------------------
Clu1            ------------------------------------------------------------
Tbl1            ------------------------------------------------------------
Ago1            ------------------------------------------------------------
Ecy1            ------------------------------------------------------------
Vpo1            ------------------------------------------------------------
Zro1            ------------------------------------------------------------
Kaf1            ------------------------------------------------------------
Tde2            ------------------------------------------------------------
Tph1            ------------------------------------------------------------
Cgl2            ------------------------------------------------------------
Sce1            ------------------------------------------------------------
Lth1            ------------------------------------------------------------
Kla1            ------------------------------------------------------------
Kna1            PPPVEQA-----------------------------------------------------
Nda1            SSLVKTSH----------------------------------------------------
Nca1            SALTGTA-----------------------------------------------------
Wci1            NSKLSTTDSSSISTTNNIK-----------------------------------------
Kpa1            SQLLDEFEN---------------------------------------------------
Fra1            ------------------------------------------------------------
Csu1            ------------------------------------------------------------
Tve1            ------------------------------------------------------------
Pca1            ------------------------------------------------------------
Lbi1            ------------------------------------------------------------
Cci1            ------------------------------------------------------------
Sla1            ------------------------------------------------------------
Cpu1            ------------------------------------------------------------
Fme1            ------------------------------------------------------------
Pst1            ------------------------------------------------------------
Shi1            ------------------------------------------------------------
Abi1            ------------------------------------------------------------
Ade1            ------------------------------------------------------------
Rde1            ------------------------------------------------------------
Dsp1            ------------------------------------------------------------
Pin1            ------------------------------------------------------------
Rso1            ------------------------------------------------------------
Wse1            ------------------------------------------------------------
Wic1            ------------------------------------------------------------
Tde1            -----------------------------------------------SLP----------
Pgr1            ------------------------------------------------------------
Mla1            ------------------------------------------------------------
Rto1            ------------------------------------------------------------
Uho1            ------------------------------------------------------------
Pan1            ------------------------------------------------------------
Sre1            ------------------------------------------------------------
Uma1            ------------------------------------------------------------
Phu1            ------------------------------------------------------------
Cgl1            APPLPDSDQERI----------------------QAADDKT---NPAGLPDKTH---DKS
Tmi1            APPLPHSEQEKILGSE--------GKDKSKAKDGQSPDEIAGFDKPTDLPGKTH---DAA
Ela1            VPLMPNESKGKT-SDE--------KESTNKDDTYRTADDVVGLEKPEDLPGKLR---DAP
Cor1            QPPLPHSEQEKILSDKDTKK--DSSNDKEHDHDRHTPEHVAGLEKPAGLPEKLD---DKP
Ncr1            APPLPHAEQKKV--DKE-------TQDKHGD---KAADDITGF-EPANLPDKTH---DKS
Ptr5            APPHPADQKH-------------LKGDAEATSTATRAPGAGGLEKPTDLPDSPH---DIP
Npa1            ERPLSNDEQERMGVDTA------DEEDADLLSASEKAKGAAGLAKPTDLPDTPHGDSGSS
Dbr1            ------------------------------------------------------------
Moc1            ------AKDDF-------------------------------------------------
Tme1            -NPKSKSKDAKDDPS-TPKPPVPKTGHQEYT-----------------------------
Vca1            ------------------------------------------------------------
Cre2            VEVLPARSHTKAAR----------------------------------------PLDEVF
Csu2            ------------------------------------------------------------
Cva1            ----APRQQADARQP---------------------------------------PLACSP
Bpr5            ---HRERDDVL-------------------------------------------GVFNKK
Msp2            ------------------------------------------------------------
Vvi1            ----SDKSPAK-------------------------------------INYKRENHTTRS
Tca3            ----SDHAPVN-------------------------------------YNLRRGNYIATN
Csa3            -KPLAKYSSAEGI----------------------------------H-------ENTDN
Ppa1            ------------------------------------------------------------
Sly3            ----TNKTALS----------------------------------------KRKNQSTSV
Mtr1            ----QLATQNV-------------------------------------------------
Car3            ----HLATPIV------------------------------------------------S
Gma2            ----PLARPLV----------------------------------------------SSS
Rco1            ----LDKLSTK-----------------------------------------VKSIKEDE
Ath2            ----LEKAESE------------------------------------EHDRNLDVLVESS
Bdi1            ----SDEKGAEAE-----------------------------------------PPARDR
Psi1            ----ENVSEPVKQKG--------------------------------SLHFTRS------
Ppa2            ------------------------------------------------------------
Ptr1            ----DNLPEIVKPPS--------------------------------KIPYPLS------
Tca4            ----DGSSEAVQPPS--------------------------------QIPYPLS------
Fve2            ----DNSSEVEKPPI--------------------------------QIPYPLS------
Csa2            ----DISSSKTXSPS--------------------------------GLPYPLS------
Car2            -----DSSSKIVKPT--------------------------------RIPYPIS------
Sly2            ----DGSSKIEALPS--------------------------------KIPYPLA------
Ath1            -----TSSESLKPRG--------------------------------PFPYSLS------
Osa1            ----RDSNKPTKPPS--------------------------------GSRYPQY------
Zma2            ----GDPNKLAKQLS--------------------------------GSRYLQP------
Ata1            ----KSSNEPAKPVS--------------------------------GSRYMQA------
Msp5            ------------------------------------------------------------
Csu4            ------------------------------------------------------------
Cva3            ------------------------------------------------------------
Ehu1            ------------------------------------------------------------
Toc1            ---RPSRSQSISHGN---------------------------------------------
Tps1            ------------------------------------------------------------
Ptr6            ------------------------------------------------------------
Gsu3            ------------------------------------------------------------
Cgr1            ------------------------------------------------------------
Csp3            ------------------------------------------------------------
Ssp7            ------------------------------------------------------------
Ssp9            ------------------------------------------------------------
Bpr2            TEAVEDAADSLADITDTAQEVLSNLEGSKAV-------------NS--------LVMDKV
Pte1            ------------------------------------------------------------
Pte2            ------------------------------------------------------------
Pte3            ------------------------------------------------------------
Cho1            ------------------------------------------------------------
Spo1            ------------------------------------------------------------
Spo2            ------------------------------------------------------------
Sja2            ------------------------------------------------------------
Tth1            ----NSSEKS--------------------------------------------------
Tth2            ------------------------------------------------------------
Tth4            ------KDKD--------------------------------------------------
Tth3            ------TKQS--------------------------------------------------
Moc3            ----SGGTES--------------------------------------------------
Bpr3            -ERGDEAKDSISK-----------------------------------------------
Gsu1            ------ERETLIKP--------------------------------C-YPKK--GRLGFV
                                                                            

Hgl1            ----------------------EKGFTPAV------------PVHA----NKEDPA-T--
Csi1            ----------------------RKGFTPAA------------PVHT----NKEDPA-A--
Cli1            ----------------------QKGSSPVA------------PVHI----VNEESA-D--
Tgu1            ----------------------KKGSSLVA------------PVHI----VSEESA-D--
Mga1            ----------------------GKGPSPVA------------PVHL----VNEEST-D--
Eca1            ----------------------EKGFTPAA------------PVHT----NKEDPA-A--
Hgl2            -------------GAGD-LVLDPKGFTPAV------------PVHA----NKEDPA-T--
Cja1            ----------------------EKAFTPAA------------PVHT----NKEDPA-A--
Sbo1            -------RVLQRCGMPK-LHL-RKAFTPAA------------PVHT----NKEDPA-A--
Dno1            ----------------------EKGFTPAA------------PVQT----NKEDPA-S--
Mpu1            -------LKLIQLYV-S-FLF-QKGFTPAA------------PDHG----NKEDPA-T--
Oni1            ----------------------EKASSAQP------------PGPV----VSEDVS-T--
Dre1            ----------------------QKGTTDHA------------PGPA----IRVDEP-N--
Ola1            ----------------------ASTARPAE------------PAVV----EDQDGS-S--
Dpu1            ---------------------------------------------------KGTEA-P--
Tad1            -----------------------------------------------------ESK-S--
Nvi1            ----------------------------------------------------TPMS-A--
Mro1            ----------------------------------------------------MLTQ-N--
Afl1            ----------------------------------------------------IPSQ-T--
Ame2            ----------------------------------------------------IPSQ-T--
Aae1            ----------------------------------------------------SGGF-F--
Nve1            ------------------------------------------------------------
Cgi1            -----------------------KNKESSD------------EDSI----IHSLKK-R--
Cte2            ------------------------------------------------------------
Tca5            ---------------------------------------------------PGKII-A--
Spu1            --------------------------IVNED---------KGEGGL----DSPGEK-G--
Bfl1            ---------------------------INA------------EGDS----IGASYT-K--
Hma1            --------------------FLENGANAII------------PTHV----SPARQK-P--
Dpo1            ----------------------QDEPTVAP------------SDHK----ESKNII-N--
Phu2            ------------------------------------------EESKNIVPIDGNDS-S--
Cca1            -----------------------INVNAGN------------ELNE----NDATNE-P--
Dme1            -----------------------TDLSSLA-----------------EKPKDAADR-P--
Cbr1            -----------------------AVVETIG------------EEAK----SEKKKI-S--
Cin1            -------------------HGDVKDTKLHD------------SPVN----AVKSPY-S--
Cow1            -----------------------YDPNAY-------------DPNA----PSGWFT-G--
Bma1            ---------------------IVTNANKNP------------AAIF----GENKPK-K--
Isc1            ----------------------------------------RQVTAS----PPNEAQ-Q--
Moc2            ---------------------VAFESKMKP------------TLQA----GTTTTT-D--
Ssp1            -----------------------GFVPAGE------------AQAA----AHWDPH-S--
Mbr1            -------------------------------------------------NDALIRP-S--
Sja1            ---------------------------MLPR---------A-NDES----KPSNKI-N--
Sma1            --------------------IPPTGTLKLPV---------AEDDQS----KPTKEL-N--
Sbi1            --------------------LH--------------------HTAG----ARAAAA-Q--
Sly1            --------------------VEKIKTGAV-R---------GDDPDS----IDFGLD-V--
Ppe1            --------------------LGFLEVNALGR---------KNEVDA----VALGLN-V--
Ptr4            --------------------RN------------------GDDAKS----AGNGLK-L--
Car1            --------------------LNDI------------------ENGS----VLSLSL-D--
Sbi2            --------------------LHGLKKKDA-------------LVEG----DHGVAL-D--
Psi3            --------------------IDPLQNDSV-------------MEQS----DVKAAS-V--
Smo2            -----------------------------------------NSTGA----LIQAPG-I--
Ppa3            ------------------------------------------QEAG----RHEIAN-A--
Bpr1            --------------------IHNTDKDS----------------KE----DFKDSD-G--
Ota1            --------------------LSASDRSSK---------------DV----ALGGEY-A--
Gth1            ---------------------------------------------------------H--
Gth2            -----------------------------------------LSKNA----TSASKD-SKS
Esi1            --------------------MAQSGVGSSSG---------DMNENA----VSAGEG-E--
Aan1            ------------------------------------------------------------
Ptr2            ------------------------------------------------------------
Tps2            ------------------------------------------------------------
Pso1            ------------LKQALGPFLGALPSDAGAA---------AAAWGA----RPKLRA-G--
Zma1            ------------------------------------------------------------
Sbi3            ------------------------------------------------------------
Gma1            ------------------------------------------------------------
Ptr3            ------------------------------------------------------------
Tca2            ------------------------------------------------------------
Ath4            ------------------------------------------------------------
Psi2            ------------------------------------------------------------
Smo1            ------------------------------------------------------------
Msp1            ------------------------------------------------------------
Mpu5            ------------------------------------------------------------
Cva2            ---------------------------------------------------------G--
Csu5            ---------------------------------------------------------H--
Cre3            --------------------AAATAAGTAA------------VEVA----AQQIAN-S--
Bpr4            ------------------------------------------CDTALEILSREKRT-QKY
Olu2            ------------------------------------------------------------
Tsp1            --------------------HALTDVMSTL------------PPTS----TIEADS-S--
Ama1            ------------------------------------------------------------
Lsp2            ------------------------------------------------------------
Gsp1            ------------------------------------------------------------
Nsp1            ------------------------------------------------------------
Nsp2            ------------------------------------------------------------
Cst1            ------------------------------------------------------------
Rsp1            ------------------------------------------------------------
Fsp1            ------------------------------------------------------------
Ssp8            ------------------------------------------------------------
Rbr1            ------------------------------------------------------------
Cra1            ------------------------------------------------------------
Asp1            ------------------------------------------------------------
Acy1            ------------------------------------------------------------
Cth2            ------------------------------------------------------------
Osp1            ------------------------------------------------------------
Cep1            ------------------------------------------------------------
Cth1            ------------------------------------------------------------
Lsp1            ------------------------------------------------------------
Csp2            ------------------------------------------------------------
Cch1            ------------------------------------------------------------
Msp4            ------------------------------------------------------------
Apl1            ------------------------------------------------------------
Gsp2            ------------------------------------------------------------
Pbi1            ------------------------------------------------------------
Ssp3            --------------------AARLSLSSTPD--VGLVRSWLSLQAQ----SGVFEN----
Tel1            ------------------------------------------------------------
Ssp4            ------------------------------------------------------------
Csp4            ---------------------------------------------------------D--
Ssp5            ------------------------------------------------------------
Lsp3            ------------------------------------------------------------
Ssp6            ------------------------------------------------------------
Csp1            ------------------------------------------------------------
Sel1            ---------------------------------------------------------SLL
Ocy1            ------------------------------------------------------------
Ssp2            ------------------------------------------------------------
Tcr1            ------------------------------------------------------------
Ldo1            ------------------------------------------------------------
Cfa1            ------------------------------------------------------------
Ccr1            --------------------------------------------------WVRNAL-P--
Gsu2            --------------------PTRTSVTG---------------DLA----EETTKGISKL
Opa1            --------------------------------------------KG----SEALNA-E--
Cal1            ----------------------------------------SSSLSS----SSSNQD-Q--
Ctr1            --------------------------------------------------VAEPSA-E--
Cma1            ------------------------------------------GAVE----QEQQQE-Q--
Sst1            ------------------------------------------GASS----ADSSSD-D--
Lel1            ----------------------------------------AAAAIP----DQSSEG-D--
Dha1            --------------------------------------------PV----GDEQEG-T--
Cpa1            ----------------------------------------SDSAVV----GTNSGE-A--
Spa1            --------------------------------------------------SKNSED-E--
Mgu1            ---------------------------------------------N----QLNQNQ-D--
Mfa1            --------------------------------------------------SSGQEE-E--
Cte1            ----------------------------------------SQPLAF----ELEEEA-A--
Clu1            ----------------------------------------SETLTK----QVDVEV-E--
Tbl1            ---------------------------------------------V----STNNNN-D--
Ago1            --------------------------------------------------REQEVD-D--
Ecy1            --------------------------------------------------SSSADN----
Vpo1            ---------------------------------------------R----GSGSDV----
Zro1            ---------------------------------------------E----ISAADG-G--
Kaf1            ---------------------------------------------T----NQAAGS-D--
Tde2            --------------------------------------------------ATTVQS-P--
Tph1            --------------------------------------------------ATATDG-S--
Cgl2            --------------------------------------------------TTTNTT-N--
Sce1            ---------------------------------------------T----DAETSM-E--
Lth1            ---------------------------------------------V----QEKEGT-D--
Kla1            ---------------------------------------------V----DENNQD-Y--
Kna1            ---------------------------------------------N----VGTSDA-G--
Nda1            ---------------------------------------------V----SDDTPV-E--
Nca1            --------------------------------------------------ANTQEV-A--
Wci1            --------------------SSKSQIDTTNSI-------ESSKIIK----TNEDDS-K--
Kpa1            --------------------------------------------------VLGESD-G--
Fra1            ---------------------------------------------L----TAHDA--A--
Csu1            ---------------------------------------------L----END----P--
Tve1            ---------------------------------------------Q----DAGVM--S--
Pca1            ---------------------------------------------V----ENDVPA-V--
Lbi1            ------------------------------------------------------------
Cci1            ---------------------------------------------E----FFY----G--
Sla1            --------------------------------------------------LSN----D--
Cpu1            ---------------------------------------------D----TLP----S--
Fme1            ---------------------------------------------------------I--
Pst1            ---------------------------------------------T----AAP----T--
Shi1            ---------------------------------------------T----LNGRPS-D--
Abi1            ---------------------------------------------T----SSPSLP-V--
Ade1            ---------------------------------------------------------L--
Rde1            ------------------------------------------------------------
Dsp1            ---------------------------------------------------------G--
Pin1            --------------------------------------------TT---PPSTTPS-I--
Rso1            ---------------------------------------------------------I--
Wse1            ---------------------------------------------------------A--
Wic1            --------------------------------------------------LWQVSA----
Tde1            --------------------TDPEDLLP----------------------SLDSLI-D--
Pgr1            --------------------------------------------------TTVLPP-Q--
Mla1            ------------------------------------------------------------
Rto1            ---------------------------------------------------------D--
Uho1            --------------------GSLSSY------------------------TAALGL-D--
Pan1            --------------------GTLSSY------------------------TTALGL-S--
Sre1            --------------------SSAGLSSS-----------------------AWGAL-G--
Uma1            --------------------SSLAGYST-----------------------ALGAL-D--
Phu1            --------------------TTLTSYTA--------------------------------
Cgl1            LPLPDSVANIDHLDVSK---GNEPGMIT----------------------GHDDDD-S--
Tmi1            PPVPES-ANKDHLDVSA---GGSGSSTS--------------------KGKYEEES-P--
Ela1            NPVPDS-AVKDHLDVTN---PSKSSSKT---------------------LSNDYEG-N--
Cor1            NPIPSS-AHKDHLDLSK---SKGKSSTV-------------------------EDA-E--
Ncr1            PPLPDSAGRIDHLDVPS---GEKTGASL----------------------GESGKG-T--
Ptr5            HPVPDS-VTKDPLDQTL---PPKTPI------------------------STPGGA-D--
Npa1            KPVIPS-MPKDSYDSSK-------------------------TSTT----VAEDEG-E--
Dbr1            --------------------GSISDVLIHSEE--------NNRNQN----TVSKLR-K--
Moc1            -----------------------------------------EDDIE----ENTMNS-S--
Tme1            --------------------GSQGDTIKYGGPPVKI---PKHLKPA----ELEAAD----
Vca1            --GGSL-AAAAALSL-----AASFALGLP----------------A----EAAAPA----
Cre2            SNGGLL-ASATAMAL-----AASLAFGLP----------------A----DAAAPA----
Csu2            ------------------------------------------------------------
Cva1            APSSAP-STAAVACA-----AAALGLGGL----------------L----AAAGPA-A--
Bpr5            NVGKPP-FNVALMVM-----VAATAFGA-----------------F----VVGGQDVAWA
Msp2            ------------------------------------------------------------
Vvi1            IPVLDT-SMGGLLKF-----MLVFGFLT-----------------L----QDSQQAVA--
Tca3            LAISNT-LFNNLLKF-----MVLFGLFT-----------------F----QGSQPAAA--
Csa3            QKSSSI-FSSSFLKF-----MLLSGFFI-----------------L----QDSQHALA--
Ppa1            --------------------AVLTGLVA-----------------L----QVCMPAFAQS
Sly3            LQVLDM-PENNYLKS-----IVLSGLFT-----------------L----LFTQQASA--
Mtr1            --SSDD-ASMTVLKF-----MLFSAFFA-----------------L----QDAFPAVA--
Car3            SDADNN-RSIELVKF-----MLFFAFLT-----------------L----QDSYPAAA--
Gma2            HPASTN-SSTKLLNS-----MLLFAFLT-----------------L----QPSYPALA--
Rco1            VAASTT-SYGGLLKF-----MLLVGYLT-----------------F----QGSQQAFA--
Ath2            IAHSRR-EIQRVLMF-----LAVSGSVA-----------------L----LGTDPAFA--
Bdi1            GGTAPF-DASCGFAF-----AAAAGVLI-----------------L----QGSQQALA--
Psi1            -------IAVVLIIG-----TVVATVLT-----------------L----ISGGPS-S--
Ppa2            ---------------------------T-----------------L----SKGGPA-A--
Ptr1            -------IAIVLLGC-----TLVFSLIA-----------------F----LRGGPS-S--
Tca4            -------IAIVLLGC-----ALVFSLIA-----------------F----AKGGPS-S--
Fve2            -------VALVLLGC-----GLLFSLIA-----------------F----VRGGPS-T--
Csa2            -------IALVLIGC-----GLVFSLIA-----------------F----VKGGPS-S--
Car2            -------IAFVLFGC-----ALVFSLIA-----------------F----VKGGPS-S--
Sly2            -------IALVLCGC-----SLVFSVIA-----------------F----TKGGPS-S--
Ath1            -------IALVLLSC-----GLVFSLIT-----------------F----VKGGPS-S--
Osa1            -------IAAVLLLS-----ALASAFIV-----------------F----FKGQPS-A--
Zma2            -------VGVMLFLC-----ALATSFFV-----------------F----FKGQSS-A--
Ata1            -------IAAVLLLC-----ALASAFIV-----------------F----FKGQPS-A--
Msp5            ------------------------------------------------------------
Csu4            ---------------------------------------------------------ACV
Cva3            ------------------------------------------------------------
Ehu1            ------------------------------------------------------------
Toc1            ---------HHLWRITK-VAVPLAALAV-----------------F----TVPSASNA--
Tps1            ------------------------------------------------------------
Ptr6            ------------------------------------------------------------
Gsu3            ---------------------------------------------G----FLSGLK-D--
Cgr1            ---------------------------------------------P----DAPMTL-P--
Csp3            ---------------------------------------------------------P--
Ssp7            ------------------------------------------------------AP-P--
Ssp9            ------------------------------------------------------------
Bpr2            EQEQGA-VATELLTMAK-EINRLEAVVTRLE---------NYEGGG----RRGGPG-SGA
Pte1            ------------------------------------------------------------
Pte2            ------------------------------------------------------------
Pte3            ------------------------------------------------------------
Cho1            ------------------------------------------------------------
Spo1            --------------------EGMADVSA-----------------I----KHPEEV-H--
Spo2            --------------------------------------------------ESPLNL-ETT
Sja2            --------------------------------------------------YAADPA-ELV
Tth1            --------------------------------------------------LLNSFN-D--
Tth2            ---------------------------------------------D----LEKKND-D--
Tth4            ---------------------------------------------------DEVDD-D--
Tth3            ---------------------------------------------I----SEDISS-S--
Moc3            ----------------------------------------DFLDAD----SSQWSS-Q--
Bpr3            ----------------------------------------RILEHQ----ERAFAT-E--
Gsu1            SLSLRL-LCLIRLSWAS-YRRSLSLLLP-----------------Y----RYSSSGLALL
                                                                            

Hgl1            ------------------QTNLGFIH--AFVAAISVIIVSELGDKTFFIAAIMAMRYNRL
Csi1            ------------------QTNLGFIH--AFVAAISVIIVSELGDKTFFIAAIMAMRYNRL
Cli1            ------------------KTNLGFIH--AFVAAISVIIVSELGDKTFFIAAIMAMRYNRL
Tgu1            ------------------KTNLGFIH--AFVAAISVIIVSELGDKTFFIAAIMAMRYNRL
Mga1            ------------------KTNLGFIH--AFVAAISVIIVSELGDKTFFIAAIMAMRYNRL
Eca1            ------------------QTNLGFIH--AFVAAISVIIVSELGDKTFFIAAIMAMRYNRL
Hgl2            ------------------QTNLGFIH--AFVAAISVIIVSELGDKTFFIAAIMAMRYNRL
Cja1            ------------------QTNLGFIH--AFVAAISVIIVSELGDKTFFIAAIMAMRYNRL
Sbo1            ------------------QTNLGFIH--AFVAAISVIIVSELGDKTFFIAAIMAMRYNRL
Dno1            ------------------QTNLGFIH--AFVAAISVIIVSELGDKTFFIAAIMAMRYNRL
Mpu1            ------------------QTNLGFIH--AFVAAISVIIVSELGDKTFFIAAIMAMRYNRL
Oni1            ------------------KGNLGFIH--AFAASLSVIIVSELGDKTFFIAAIMAMRYNRL
Dre1            ------------------KGNLGFIH--AFAAAISVIIVSELGDKTFFIAAIMAMRYNRL
Ola1            ------------------KANLGFIH--AFVASFSVIIVSELGDKTFFIAAIMAMRYNRL
Dpu1            ------------------MNDLGFAH--AFLASLSVIIVSELGDKTFFIAAIMAMRHSRL
Tad1            ------------------ANDRGFTH--GFVASLSIIIISELGDKTFFIAAIMAMKYSRL
Nvi1            ------------------LENLGFLH--AFLASLSVIVVSELGDKTFFIAAIMAMRHPRL
Mro1            ------------------KDNLSFIH--ALIASLSVIVVSELGDKTFFIAAIMAMKHPRL
Afl1            ------------------KDNLGFLH--AFVASLSVIVVSELGDKTFFIAAIMAMKHPRL
Ame2            ------------------KDNLGFLH--AFVASLSVIVVSELGDKTFFIAAIMAMKHPRL
Aae1            ------------------NSEVGFVH--AFIASFSVIIVSELGDKTFFIAAIMAMRHPRL
Nve1            -----------------------FIH--GFAAAISMIIVSELGDKTFFIAAIMSMRHSRL
Cgi1            ------------------KGNVGFLH--AFIASLSVIIVSELGDKTFFIAAIMAMRHSRL
Cte2            ------------------MIDLGFIH--AFVASLSVIIVSELGDKTFFIAAIMAMRHSRL
Tca5            ------------------VENFGFIH--AFVASFSVILVSEIGDKTFFIAAIMAMRHPRT
Spu1            ------------------RMDMTFVH--AFVASLSVIIVSELGDKTFFIAAIMAMRHPRI
Bfl1            ------------------GANLGFIH--AFVASLSVIIVSELGDKTFFIAAIMAMRYSRV
Hma1            ------------------TLDYSFLH--AFIASISVIIVSELGDKTFFIAAIMAMRHSRL
Dpo1            ------------------VKDVGFLH--GFVASLSVILVSEIGDKTFFIAAIMAMRHPRL
Phu2            ------------------TKKVGFFP--AFVASFSVIIVSELGDKTFFIAAIMAMRYPRL
Cca1            ------------------KTNTGFID--AFSASISVILFTELGDKTFFIAAIMAMRHPRL
Dme1            ------------------KTKGTFID--AFTASISVILLTELGDKTFFIAAIMAMRHPRL
Cbr1            ------------------SQDISFYH--GFLASFSVIVVSELGDKTWFIAVIMSMRHSRL
Cin1            ------------------LYSVGFVH--AFVKAIMVIIVSEIGDKTFFIAAIFAMKHARS
Cow1            ------------------TKKKGFAS--AFVASLSVIIVSEIGDKTFFIAAIMAMTHPRK
Bma1            ------------------PIDLTLYH--ALLASISVVVVSELGDKTWFIAAIMAMRHSRL
Isc1            ------------------AANTEFWH--GFFGAVSVIVVSELGDKTFFIAAILAMRHSRL
Moc2            ------------------STTPNFWH--GFVSSLSVIIVSEIGDKTFFIAAIMSMRHKRL
Ssp1            ------------------KAAARFTH--AFVGGLSMMIVSEIGDKTFFIAAIMAMRHPRF
Mbr1            ------------------VQAASFTH--AFIGGLSMMVVSELGDKTFFIAAILAMRHSRF
Sja1            ------------------SAWDLFFS--GFSSSLYVIIISELGDKTFFIAAIMSMQHPRA
Sma1            ------------------SAWNLFLS--GFSSSFYVIIISEIGDKTFFIAAIMSMQHPRA
Sbi1            ------------------DTGLGHLD--AFFASLSIIVVSEIGDETFIIAALMAMRHPKS
Sly1            ------------------DSNLGTLD--ALFASLSMILVSEIGDETFIIAALMAMRHPKS
Ppe1            ------------------DSGLGIFD--AFIASLSMILVSEIGDETFIIAALMAMRHPRS
Ptr4            ------------------ESGLGIFD--AFFASLSMILVSEIGDETFIIAALMAMRHPKS
Car1            ------------------SSGVGLFD--AFFASLSMILVSEIGDETFIIAALMAMRHPKS
Sbi2            ------------------EVGPGLFD--ALFASLSMILVSEIGDETFIIAALMAMRHPKS
Psi3            ------------------SDGQGIFD--AFFASLSMILVSEIGDETFIIAALMAMRHPKS
Smo2            ------------------FSGYGLLD--AVFSSFSMIIVSEIGDETFIIAALMAMRHPRA
Ppa3            ------------------VGSNGFTD--AAFTSLSMILVSEIGDETFIIAALMAMRHPRA
Bpr1            ------------------DGVGDFKD--AFVSSLAMILVAELGDETFIIAAIMAMRHPRL
Ota1            ------------------DGDGGFTD--GFVSSLGMVLVSELGDETFIIAAIMAMRNSRA
Gth1            ------------------GYSTLQVD--AFFSSLMMIIVSELGDKTFFIAAVLAMKNPRS
Gth2            --------------SIGGHIISGYAD--AFISSLMMIIVSELGDKTFFIAAIMAMKHSRW
Esi1            ------------------PPQVGFWT--AFANSVAMIIATEIGDKTFFIAAIMAMSHPRL
Aan1            -----------------------FAA--AFVNSMGMIWATEIGDKTFFIAAILAMKHARL
Ptr2            ---------------------GGFWN--AFTSSVAMIIATEIGDKTFFIAAVLSMKHSRS
Tps2            -----------------------FLK--ALFSSFSAIIATEIGDKTFFIAAVLSMRNDRV
Pso1            ------------------GNPHKFWS--GFVSGILTIWATEIGDKTFFIAAILSMKKDRV
Zma1            --------------------APSLLG--GFTKSLAMTVLSEVGDKTFFAAAILAMRHPRK
Sbi3            --------------------APSLLG--GFTKSLAMTVLSEIGDKTFFAAAILAMRHPRK
Gma1            ---------------------SSIVQ--GFTKSLAMTILSEIGDKTFFAAAILAMRHPRR
Ptr3            ------------------------IK--GFTKSLAMTVLSEIGDKTFFAAAILAMRHPRR
Tca2            ---------------------SSLVQ--GFSKSLAMTVLSEIGDKTFFAAAILAMRHPRR
Ath4            ---------------------SSVLQ--GFTKSLAMTFVSQIGDKTFFAAAILAMRYPRR
Psi2            --------------------GVSVME--GFTKSLAMTILSEIGDKTFFVAAIMAMRHPRR
Smo1            --------------------GASLIQ--GFLKSTAMTIVSEIGDKTFFVAALMAMRHPRG
Msp1            ------------------THDNEFLE--GLVKSGMMILLSEIGDKTFFIAAIMAMRHSRL
Mpu5            -------------------------E--GLVKSGVMILLSEIGDKTFFIAAIMAMRHSRV
Cva2            ------------------ALGGDFLE--GFFKSWGVILASEIGDKTFFIAAILAMRHSRK
Csu5            ------------------FDQHEVLE--GFLKSWGMILLSEIGDKTFFIAAIMAMKNRRR
Cre3            ------------------VLHNRFLV--GLFKSLGVILASEIGDKTFFIAAIMAMRNPRM
Bpr4            --------------FHRIKMISLADE--GFLRSASMILASEIGDKTFFIAAILAMNHSRL
Olu2            -------------------TTTAFVE--GLSKAFGLIVLSEIGDKTFFIAALMAMKRRRV
Tsp1            ------------------SSSSRFSH--AFLASCSVVIVSEIGDKTFFIAATMAMKYSRI
Ama1            ----------------------NLLP--GFTAGLLLITLSELGDKTFFIGAILAMRHPRR
Lsp2            ------------------------LT--GFTAGLLLITLSELGDKTFFIGLILATRHPRR
Gsp1            ------------------------LS--AFIAGFLLIAVSELGDKTFFIAAILAMRHSRR
Nsp1            ------------------------IT--AFTAGLLLITVSELGDKTFFIAVILAMHHSRR
Nsp2            ------------------------LT--AFTAGLLLITISELGDKTFFIAVILAMKHSRK
Cst1            ------------------------LT--AFTAGLLLISISELGDKTFFIAVILAMRHSRK
Rsp1            ------------------------LT--AFISGFLLITVSEIGDKTFFIAMILAMQHSRR
Fsp1            ------------------------LT--AFTAGLLLITVSELGDKTFFIAVILSMQHSRR
Ssp8            ------------------------LT--AFSKGLSLITVSELGDKTFFIAVILAMRHSRR
Rbr1            ------------------------LT--AFTASLLLITISELGDKTFFIAVILSMQHPRK
Cra1            ------------------------LT--AFTTSLILITISELGDKTFFIAVVLSMQHSKK
Asp1            ------------------------LT--AFTEGLLLITFSELGDKTFFIAVILSIHHPRR
Acy1            ------------------------LT--AFTAGLVLITISELGDKTFFIAVILSMQHSRR
Cth2            ------------------------LA--AFIASFLLIAVSELGDKTFFIAAILAMRHSRR
Osp1            ------------------------LT--AFTAGLLLITISELGDKTFFIAVILAMRHSRR
Cep1            ------------------------LK--AFTAGLLLIMLSELGDKTFFIAMILAMRHSRR
Cth1            ------------------------LQ--AFTAGLLLITVSELGDKTFFIAFILAIKYSRK
Lsp1            ------------------------LT--AFTAGLLLITLSELGDKTFFIAVILSMRYSRK
Csp2            ------------------------LT--AFTAGLLLITISELGDKTFFIAVILSMRHSRR
Cch1            ------------------------LT--AFTAGLLLITISELGDKTFFIGVILSMRYSRR
Msp4            ------------------------LA--AFTAGLLLITISELGDKTFFIAVILAMRHSRR
Apl1            ------------------------LT--AFTAGLLLISLSELGDKTFFIAVILSMRYPRR
Gsp2            ------------------------LT--AFTAGLLLITVSELGDKTFFIAALLAMRHSRR
Pbi1            ------------------------LT--AFTASLLLITISELGDKTFFIAVILAMRHPHR
Ssp3            -----------------LKEFARVLT--AFTASLLLITISELGDKTFFIAVILAMRHPRR
Tel1            ------------------------LT--AFTAGLTLITISELGDKTFFIAMILATRHSKR
Ssp4            ------------------------LT--AFTAGLLLITVSEIGDKTFFIGVILATRHPKR
Csp4            ------------------------LT--AFTAGLSLITVSELGDKTFFIAMYLAMKHSRS
Ssp5            ------------------------LT--AFTAGLLLITVSELGDKTFFIAMILAMRYPRR
Lsp3            ------------------------LA--AFTASLLLITVSELGDKTFFIAAILAMRHRRR
Ssp6            ------------------------LT--AFTASLLLITVSELGDKTFFIAAILAMRHPRR
Csp1            ------------------------LT--GFTLGLMLITICELGDKSFFIALLLAMRHSRR
Sel1            ------------------AIDPNFLK--GFTSGLIFISIAELGDKTFLIAALLAMRHRRR
Ocy1            -------------------FYSDLFT--AFTAGLLLVGLAELGDKTFFIAALMAMNHPRR
Ssp2            ------------------------WA--GFASSLLLVTVAEFGDKTFFTPLILAMRHPRR
Tcr1            ------------------HATRRWTE--GLLSSFSMILVSEIGDKTFFIACLMAMRHSKV
Ldo1            ------------------HKSTNLLD--GFLSSLSMILVSEIGDKTFFIACLMAMRHPKL
Cfa1            ------------------TKSSSPID--GFLSSLSMILVSEIGDKTFFIACLMAMRHPRL
Ccr1            ------------------ADESAFGT--GFAQSFLLILACELGDRTFFVAAILAMRSSRL
Gsu2            F------------PFLERMDRRAFLP--SFIQSLFMILVTELGDKTFFIAAIMAMKNSRI
Opa1            ------------------AESPRHSE--VFFMSTSMIVVSEIGDKTFLVAALMAMKHPRM
Cal1            ------------------ELPDTSYN--AFIMSISMIIVSEIGDKTFLIAALMAMRNSRI
Ctr1            ------------------NERNDEMD--EFLMSLSMIVVSEIGDKTFLIAALMAMKNSRL
Cma1            ------------------QQSPDSWH--AFVMSTSMIIVSEIGDKTFLIAALMAMRNARL
Sst1            ------------------EDSDGSHN--SFFMSVSMIIVSEIGDKTFLIAALMAMRNSRL
Lel1            ------------------QPDTPSYN--AFLMSISMIVVSEIGDKTFLIAALMAMRNSRL
Dha1            ------------------GEENPSYN--SFLMSISMIIVSEIGDKTFLIAALMAMRNSRF
Cpa1            ------------------PAEAQNYD--AFIMSISMIVVSEIGDKTFLIAALMAMRNSRV
Spa1            ------------------NAVESNSN--AFIMSISMIIVSEIGDKTFLIAALMAMRNSRL
Mgu1            ------------------VDEKPSYN--AFLMSISMIVVSEIGDKTFLIAALMAMKHNRI
Mfa1            ------------------KREVSGYE--SFVLSASMIVVSEIGDKTFLIAALMAMKNSRV
Cte1            ------------------DEPREPYD--SFIMSVSMIIVSEIGDKTFLIAALMAMKNSRA
Clu1            ------------------EAPGTVAQ--SFYMAISMILVSEIGDKTFLIAALMAMKHSRW
Tbl1            ------------------GSPVKGYQ--SFLMAISMISASEIGDKTFLIAALMAMRNSRW
Ago1            ------------------LHSSSTLK--DLLMAVSMVGVSEIGDKTFLIAALMAMRHPRL
Ecy1            -----------------IPPSDDLLT--DFTMAISMIGISEVGDKTFLIAALMAMRHPRF
Vpo1            ------------------EDGSKPLQ--SFMMAVSMIGISEIGDKTFLIAALMAMRHPRW
Zro1            ------------------NLPQSGFT--SFLMAVSMIGVSEIGDKTFLIAALMAMRHTRW
Kaf1            ------------------ELPKSGFS--SFIMAISMIGISEIGDKTFLIAALMAMRHPRW
Tde2            ------------------EQVENPTK--SFIMAVSMIGVSEIGDKTFLIAALMAMRHPRL
Tph1            ------------------TEDASASK--SFIMAIVMIGISEIGDKTFLIAALMAMRSSRW
Cgl2            ------------------DIPASHFG--SFAMAVAMIGLSEIGDKTFLIAALMAMRHARL
Sce1            ------------------SGSSSHLK--SFLMSVSMIGLSEIGDKTFLIAALMAMRHKRV
Lth1            ------------------SAPDSPAK--AFLFSASMIAVSEIGDKTFLIAALMAMRYPRL
Kla1            ------------------GSSEEPVT--AFLLAISMIGVSEIGDKTFLIAALMAMRHDRL
Kna1            ------------------DISHSPQK--AFIMALSMIGLSEIGDKTFLIAALMAMRHSRL
Nda1            ------------------NTSTSPYN--SFIMAITMIGLSEIGDKTFLIAALMAMRNPRL
Nca1            ------------------ENISQPRN--SFFMAVSMIGFSEIGDKTFLIAALMAMRHPRF
Wci1            ------------------KEDPNSKS--PLFMAISMIVVSEIGDKTFLISALMAMRHSRI
Kpa1            ------------------MVNHDNLA--SIWMSFSMIVVSEIGDKTFLIAALMAMRSPRW
Fra1            ------------------DRDQTVFH--VLLRSFAMIIFSEIGDKTFLIAAILAMRHPRL
Csu1            ------------------TIDDGEFH--ALWQSFAMIIFSEIGDKTFLIAAILAMRHARL
Tve1            ------------------SVDEGAFH--ALWRSFAMIIFSEIGDKTFLIAAILAMRHPRL
Pca1            ------------------GGGESSMQ--ALVQAFAMIIVSEIGDKTFLIAAILAMRHPRA
Lbi1            -----------------------------FHWAFAMILVSEIGDKTFLIAAILAMRHPRM
Cci1            ------------------AQVDGSVQ--ATLQSFAMIIASEIGDKTFLIAAILAMRHPRM
Sla1            ------------------SASEGNME--ALLQSFAMIIFSEIGDKTFLIAAILAMRHPRL
Cpu1            ------------------GAAHENLH--VLVRSFAMIIVSEIGDKTFLIAAILAMRHPRL
Fme1            ------------------QDGASNFK--VLVQGFAMIIASEIGDKTFLIAAILAMRHPRA
Pst1            ------------------GPDDSSTQ--TLLSSFAMIIFSEIGDKTFLIAAILAMRHPRM
Shi1            ------------------LESPTGSQ--AVLQSFFMIIFSEIGDKTFLIAAILAMRHPRL
Abi1            ------------------AADSSFLE--TIVQSILLILFSEIGDKTFLISALLAMRHPRL
Ade1            ------------------LEDESNAH--ALVQAFCMIIVSELGDKTFLIAAILAMRHPRL
Rde1            -----------------------------------MIIVSEIGDKTFLIAAIMAMKHSRL
Dsp1            ------------------AGSEGELR--ALGQAFMMIIVSEIGDKTFLIAAILAMRHPRW
Pin1            ------------------GDSESSAA--ALYQAFLMILASEIGDKTFLIAAILSMRHPRL
Rso1            ------------------EVSEDNLH--ALSSSFLMILASEVGDKTFLIAAIMAMRHPRL
Wse1            ------------------AEGSSDMS--VLWQSIAMIVVSELGDKTFLIAAILAMRNPQL
Wic1            -----------------ILLTIHPNN--NQSKSIAMIVVSEVGDKTFLIAAILAMRSPQL
Tde1            ------------------GTAKFNSQ--PFFTSLAMIIISELGDKTFLVAALMAMRHDRL
Pgr1            ------------------PVLFPSLA--GLDRAIAMIIVSEIGDKTFLLAALLAMQHPRL
Mla1            -----------------------------------MIVVSEIGDKTFLLAALLAMRHSRS
Rto1            ------------------LSFPTSTD--GFTRAISVILTSEIGDRTFLIAAILSMHHPRI
Uho1            ------------------EALKNDPR--ALWSSFAMIIVSEIGDKTFLIAAILAMRQSRL
Pan1            ------------------DALQNDPR--ALWSSFAMIIVSEIGDKTFLIAAILAMRQSRL
Sre1            ------------------EAWKDDPR--ALWSSYAMIIVSEIGDKTFLIAAILAMRQSKL
Uma1            ------------------QAWKNDPR--ALWSSFAMIIVSEIGDKTFLIAAILAMRQNKV
Phu1            ------------------TAFSADPR--ALYSSFLMIIISEIGDKTFLIAAILSMRQSKL
Cgl1            ------------------EGLVQPLH--SFMLSFTMIIFSEIGDKTFLVAALMAMKHDRL
Tmi1            ------------------DGLIRPFH--SFFLSLTMILFSEVGDKTFLVAALMAMKHDRM
Ela1            ------------------EGIIQPFH--SFILSLTMILVSEVGDKTFLVAALMAMKHDRM
Cor1            ------------------EGVIQPFH--SFILSLTMILVSEVGDKTFLVAALMAMKHDRM
Ncr1            ------------------EGVITPFH--SFFLSFTMILFSEIGDKTFLVAALMAMKHDRL
Ptr5            ------------------TGPVQPFH--SFVLAFTMIIFSEIGDKTFLVAALMAMRHPRL
Npa1            ------------------EGLIQPFH--SFVLSFMMIIFSEIGDKTFLVAALMAMRHPRL
Dbr1            ------------------RAADSPLE--SFLLSISMIAVSEIGDKTFLVATIMAMRYPRA
Moc1            ------------------SGTMQFLP--GFLSSLSLTLVSELGDKTFFIAAILAMRNSRV
Tme1            -----------------LSGISQPFH--SFTLSFIMIIFSEIGDKTFLIAALMAMKHPRV
Vca1            --ADTAALS-----IPGIVGDSPLRE--GFVSGFLLIFFSEIGDKTFFLALLLALKQPKS
Cre2            --ADTAALS-----IPGIVGDSPLRE--GLVSGFLLIFFSEIGDKTFFIALLLALKQPKS
Csu2            -----------------------FRE--GVVSGFLLILFSELGDKTFFIALLLALRKSQG
Cva1            -ASELLSGLQAGAFIPGLVGDDPLRE--GFIQALLLIFFSEIGDKTFFIALLLALQQPRS
Bpr5            EMGDVAAAVAE-------EDLESTGG--GFAQAFLLILLSELGDKTFFISLLLALKEKKS
Msp2            -----------------------LLD--GFLQAFLLIFFSEIGDKTFFIAVILATQQDKA
Vvi1            -GSDFASGLQL---NSYLGDLGDIST--GFVSAFLLIFFSELGDKTFFIAALLAARNSGA
Tca3            -VSDIASGLQL---IPYIGDLGDIST--GFASAFLLIFFSELGDKTFFIAALLAARNSAG
Csa3            -GSDVATGLQS---VPLLGDLGDIST--GFASAFLLIFFSELGDKTFFIAALLAARNSAA
Ppa1            LGLEVARSSDS---TGLMTDVSDFQS--GFSSAFLLIFFSEIGDKTFFIAALLATRKSNI
Sly3            -ASEVATGLQS---FPFFGDLGDLST--GFASAFLLIFFSELGDKTFFIAALLAARNSAV
Mtr1            -ASDFATGLNS---IPIFGDVGDLST--GFASAFLLIFFSELGDKTFFIAALLAARNSAS
Car3            -ASDFASGLNS---IPIFGDVGDLST--GFASAFLLIFFSELGDKTFFIAALLAARNSAG
Gma2            ASSDF---------STIFGDIGDLST--GFASAFLLIFFSELGDKTFFIAALLAARNSAG
Rco1            -GTDIAVGSQS---IPYLGDLGDIST--GFASAFLLIFFSELGDKTFFIAALLAARNSAA
Ath2            -ASSIPNVTQS--LVTSFGDLGDISS--GFASAFLLIFFSELGDKTFFIAALLAARNSAA
Bdi1            -GTQFMGLQPP---ADVLGDLGDIST--GFASAFLLIFFSELGDRTFFIAALLAARNSGG
Psi1            ------------------LMAAISKS--GFTAAFTLIFVSEIGDKTFFIAALLAMQYSRG
Ppa2            ------------------LMAAIAKS--GFSAAFALIFVSEIGDKTFFIAALLAMRHSRV
Ptr1            ------------------ILAAIAKS--GLTAAFTLIFVSEIGDKTFFIAALLAMQYEKG
Tca4            ------------------LLAPFAKS--GLTAAFTLIFVSEIGDKTFFIAALLAMQYKKG
Fve2            ------------------ILAAIAKT--GFTAAFSLIFVSEIGDKTFFIAALLAMQYEKG
Csa2            ------------------ILAAVAKS--GFTAAFSLIFISEIGDKTFFIAALLAMQYEKG
Car2            ------------------VLEAIAKS--GFTAAFTLIFVSEIGDKTFFIAALLAMQYEKG
Sly2            ------------------LIAAFSKS--GFTAAFSLIFVSEIGDKTFFIAALLAMQYKRI
Ath1            ------------------VLAAVAKS--GFTAAFSLIFVSEIGDKTFFIAALLAMQYEKT
Osa1            ------------------VLAMLAKS--GFTAAFTLIFVSEIGDKTFFIAALLAMQYQRA
Zma2            ------------------VVAMLAKS--GFTAAFTLIFVSEIGDKTFFIAALLAMQYQRA
Ata1            ------------------VVAALAKS--GFTAAFMLIFVSEIGDKTFFIAALLAMQYQKA
Msp5            ---------------------ALAKT--GFTAAFALIFVSELGDKTFFIAALLAMRLGRF
Csu4            -VQDWA------------ANSALGKS--GFLAAFTLIFLSEIGDKTFFLAGLLAMKVGRA
Cva3            ----------------------LAKS--GFFAAFSLIFFSELGDKTFFIAALLAMRCGKW
Ehu1            --------------LPGVAHASILDS--AFVQSTSLIFISELGDKTFFIAALLAARASKL
Toc1            --------------VVALADIGAITGGAAASHLVYLVFLSEIGDKTFFVAALLAAKLSRV
Tps1            ----------------------------GFYQAFSLVFLSEIGDKTFFVAALLAAKLSRF
Ptr6            ----------------------------GFYQAFSLVFLSEIGDKTFFVAGLLAAQTSRF
Gsu3            ------------------SGLFHLYS--GIGSSFSLILFSEIGDKTFFLAALLAMKYSKR
Cgr1            ------------------PAGDPGLA--AFGSSLTAITLAELGDKTFFMALILAARHRPR
Csp3            ------------------VTMDPGLA--AFGSSFSAITLAELGDKTFFMALILAVRHRPR
Ssp7            ------------------LPSDPGLA--AFGSSLTAITLAELGDKTFFMALILAVRHSAR
Ssp9            -------------------ASDPAIA--AFGSSFTAITLAELGDKTFFVAFLLAARHRAR
Bpr2            -------GLGAW-FKAQYADQTSFIS--GLVTSFLVILFIEVGDRTYFIAALMSVKHSRR
Pte1            ------------------DGSDSIIL--SLSQSFSSIIVTELGDKTFFLAAIMSIKYNRI
Pte2            ------------------ESGEKHLK--ILTQSIGSMLVSEIGDKTFFLAAILSMKFNRL
Pte3            --------------------LFSELS--PFASSFSSIIVSEIGDKTFFITAILGMTYSMS
Cho1            ---------------------ANIIK--SFWMSLSSIFLSELGDKTFFISAILSMNNSAW
Spo1            ------------------PTNRDFLR--SLIFSISMIFGCEIGDKTFIVAALLAFENSRL
Spo2            --------------LGSLQFSHGSVQ--NIGMSISMIIGCELGDKSFIVTALLAYQYGRA
Sja2            --------------ALGITEKKGLIR--SFVFAISMIFGCELGDKTFIVAALLAMENSRV
Tth1            ------------------DQILQSHG--SFIGSFISTSVSEIGDKTFIMTAILSSKYNRF
Tth2            ------------------LQLLRDNG--AFIGSFLSILITEIGDKTFVITAILATKYDKQ
Tth4            ------------------LQLLRDHG--ALFGSFLSILVTEIGDKTFIVTAILATKYDKK
Tth3            ------------------LSLLKDHG--ALLGSMISILFSEVGDKTFIITAILSAKYNKF
Moc3            ------------------LSSTVFMD--GFVSSMTVVILAELGDRTFFIAAVLAVKHPRL
Bpr3            ------------------NNRGDNFS--GFVQSLLVMLSLEFGDRTFFIACLMSGKYDSK
Gsu1            --------LSTT-LRRGVFATSPFLS--SLVEAMTMVFMSELGDKSMFATALLATRYRPW
                                                        :.**.: .    :.      

Hgl1            TVLAGAMLALALMTCLSVLFGYAT-TV--I---PRV-----------YTYYVSTALFAIF
Csi1            TVLAGAMLALGLMTCLSVLFGYAT-TV--I---PRV-----------YTYYVSTALFAIF
Cli1            TVLAGAMLALGLMTCLSVLFGYAT-TV--I---PRV-----------YTYYVSTALFAIF
Tgu1            TVLAGAMLALGLMTCLSVLFGYAT-TV--I---PRV-----------YTYYVSTALFAIF
Mga1            TVLAGAMLALGLMTCLSVLFGYAT-TV--I---PRV-----------YTYYVSTALFAIF
Eca1            TVMAGAMLALGLMTCLSVLFGYAT-TV--I---PRV-----------YTYYVSTALFAIF
Hgl2            TVLAGAMLALALMTCLSVLFGYAT-TV--I---PRV-----------YTYYVSTALFAIF
Cja1            TVLAGAMLALGLMTCLSVLFGYAT-TV--I---PRV-----------YTYYVSTVLFAIF
Sbo1            TVLAGAMLALGLMTCLSVLFGYAT-TV--I---PRV-----------YTYYVSTVLFAIF
Dno1            TVLAGAMLALGLMTCLSVLFGYAT-TV--I---PRV-----------YTYYVSTALFAIF
Mpu1            TVLAGAMLALGLMTCLSVLFGYAT-TV--I---PRV-----------YTYYVSTALFAIF
Oni1            TVLAGAMLALGFMTCLSVLFGYAT-TI--I---PRI-----------YTYYVSTALFAIF
Dre1            TVLAGAMLALGLMTCLSVLFGYAT-TI--I---PRI-----------YTYYISTALFAIF
Ola1            TVLTGAILALAIMTCLSVLFGYAA-TI--I---PRI-----------YTYYVSTALFAIF
Dpu1            VVFSGAILALVIMTCISVLFGWVT-VI--I---PRV-----------YTYWISTALFAVF
Tad1            SVFGGAIFALAVMTILSAFVGHAA-VF--I---PRK-----------YTYYLSTLLFVIF
Nvi1            TVFAGAISALAVMTVLSVIFGYAA-TI--I---PRA-----------YTYYISTALFALF
Mro1            TVFVGAISALALMTILSVIFGYAA-TI--I---PRA-----------YTYYISTALFALF
Afl1            TVFIGAISALALMTLLSVIFGYAA-TI--I---PSV-----------YTYYISTALFALF
Ame2            TVFIGAISALALMTLLSVIFGYAA-TI--I---PSI-----------YTYYISTALFALF
Aae1            TVFTGAIAALALMTVLSAVFGMAA-TI--I---PRV-----------YTYYISTALFALF
Nve1            VVFSGAMMALGFMTILSAVLGYAT-TV--I---PRK-----------FTLYISTALFVFF
Cgi1            TVFSGALGALGLMTVLSALLGYAT-TI--I---PKK-----------VTYYVSSILFAVF
Cte2            TVFTGAILALALMTILSAVLGYAT-TL--I---PRW-----------FTFYASSAMFAIF
Tca5            TVFAGAISALALMTVLSALFGWLA-NV--I---PRA-----------YTFYISTALFAIF
Spu1            TIFAGALSALAVMTVLSAMLGYAI-TI--I---PRK-----------YTYYASTVLFFIF
Bfl1            TVFIGALGALAVMTILSALMGFAT-MI--I---PRV-----------YTYYISTGLFVIF
Hma1            IIFTGAIAALSLMTILSVFLGYAT-TV--I---PRK-----------YTFYISTALFAFF
Dpo1            TVFGGAISALVLMTILSALFGWLV-TI--I---PRA-----------YTFYISTALFAIF
Phu2            TVFGGAITALILMTILSVGFGWFA-TY--I---PRS-----------YTYYVSTALFAIF
Cca1            IVFAGAISALALMTVLSVVFGMAA-TI--I---PKV-----------YTYYISTALFAIF
Dme1            IVFGGAIAALALMTVLSCAFGMAA-NF--I---PKI-----------YTYYISTALFLIF
Cbr1            TVFSGAMGALALMTVLSACLGWVT-QV--I---PRA-----------VTYYLSTALFALF
Cin1            TVFAGAIAALGLMTFLSVVMGYAT-TI--I---PRS-----------YTFYGSVILFVIF
Cow1            VIFIGAIAALALMTVLSVAMGFAT-TI--I---PRY-----------ITYYASTMLFVFF
Bma1            TVFCGAMAALILMTLLSAGLGWFT-QV--M---PRL-----------LTYSISTALFALF
Isc1            AVFGGAIAALAIMTVLSALLGFAT-TV--I---PRV-----------YTHYLSIALFVFF
Moc2            VVFAGAITALIIMTILSAMAGSLS-RI--I---PRV-----------YTHYMSIFLFVAF
Ssp1            IVLAGAAVALIIMTVLSAYIGSLA-TI--I---PRH-----------YTNMIATLLFVFF
Mbr1            TIFCGAIGALGLMTFLSAYVGALA-TV--I---PRI-----------YTHYIATGLFVIF
Sja1            LVYCGAMFALITMTMLSALLGYAT-TI--V---PRF-----------VTLYLSGVLFLIF
Sma1            LVYCGAMFALTTMTMLSGTLLGYATTI--I---PRS-----------VTLYLSGALFFIF
Sbi1            TVLSGALSALVVMTVLSTGLGRIVPNL--I---SRK-----------HTNSAATVLYAFF
Sly1            IVLSGALSALFVMTILSTGLGRIVPNL--I---SRK-----------HTNSAATVLYLFF
Ppe1            IVLSGALTALVIMTVLSTGLGRIVPNL--I---SRK-----------HTNSAATVLYLFF
Ptr4            TVLSGALTALIVMTVLSTGLGRIVPNL--I---SRK-----------HTNSAATVLYAFF
Car1            IVLSGALTALIIMTVLSTGLGRIVPNL--I---SKK-----------HTNSAATVLYLFF
Sbi2            IVLSGALSALYVMTVLSTGLGRIVPNL--I---SRK-----------HTNSAATVLYLFF
Psi3            IVLSGALSALFVMTVLSTALGRIVPNL--I---SRK-----------HTNRAATVLYAFF
Smo2            IVLSGALTALALMTVFSTVLGRIVPNL--I---SRR-----------HVNSFATVLYTFF
Ppa3            IVLSGALSALIIMTILSTGLGVIVPNL--I---NKN-----------LVNNFATGLYTFF
Bpr1            IVLSGALSALAIMTVLSTAMGVLAPML--I---SPK-----------VVNKCAFVLYTFF
Ota1            IVLAGGLSALTIMTVLSVMLGLVVPQL--I---SKE-----------TVSKAAFVLYSFF
Gth1            TVLAGALGALWVMTVLSAAAGFALPNL--I---PRM-----------YTHYASVCLFIFF
Gth2            IVFSGAIAALALMTVLSSAFGYLLPNI--L---PRA-----------YTHYASIVLFIIF
Esi1            AVFGGAVGALAVMTVLSAALGYALPAI--L---PRT-----------YTHYASALLFLYF
Aan1            VIFLGAVSALAVMTVLSAAMGYALPAL--M---PRT-----------YTHYASALLFFYF
Ptr2            AVFFGAILALIVMTVLSTAMGMMLPNF--I---PKE-----------YTHLLGGLLFLYF
Tps2            AVFGGAILALIVMTILSTMMGLVLPSL--I---PRT-----------YTHIFGGILFLYF
Pso1            VVFAGAIGALIVMTVLSVVMGVVATKF--L---PPS-----------LTHYLGGVLFVVF
Zma1            LVLAGCLTALIVMTALSASLGWVAPNL--I---SRK-----------WTHHVTTLLFFVF
Sbi3            LVLAGCLSALIVMTALSASLGWAAPNL--I---SRK-----------WTHHVTTLLFFVF
Gma1            LVLSGCLSALIVMTILSVLVGWAAPNL--I---SRT-----------WTHHITTFLFLGF
Ptr3            LVLSGCLAALIVMTILSAAVGWAAPNL--I---SRA-----------WTHHITTILFFGF
Tca2            LVLSGCLASLVVMTILSAVVGWAAPNL--I---SRK-----------WTHHITTVLFLVF
Ath4            LVLAGCLSALIVMTILSATLGWAAPNL--I---SRK-----------WTHHITTLLFFGF
Psi2            FVLAGSLGALYIMTVISVFFGWAAPNV--L---SRK-----------FSHLVTTVLFFAF
Smo1            VVLTGALLALVVMTIFSAVFGWAAPNL--I---SRK-----------LTHNGATFLFFVF
Msp1            TVFSGAIGALGVMTALSAAMGWAAPNL--I---SKE-----------ITHYLAVGLFFFF
Mpu5            TVFAGAIGALGVMTALSAAMGWAAPTL--I---SKV-----------YTHYVAVALFLFF
Cva2            LVFAGAIGALAAMTVLSALLGWAAPNL--I---SKK-----------WTHYGATALFFFF
Csu5            TVFMGAIGALASMTVLSAAMGWAAPNL--I---SKK-----------YTHYAAITLFLYF
Cre3            TVFAGAMGALAVMTVLSAALGWAAPNL--I---SKT-----------YTHYAAVALFFFF
Bpr4            TVWSGSVFALALMTGLSAMMGAIAPNL--L---NKT-----------TTHYVATGLFFLF
Olu2            DVFLGAWSALFAMTALSACAGTMSARA--L---SPV-----------VTKRAATGLFFAF
Tsp1            VVFSGALTALLLMTTLSAFLGSAV-HL--I---PHH-----------IVTYFSSALFAVF
Ama1            WVYGGVTVALATMTALSVWIGQVA-TV--F---PQQ-----------YVKGVTVVLFIGF
Lsp2            WVFLGVILALGGMTVLSVALGQIF-TL--L---PRP-----------YVEGAAIALFLGF
Gsp1            LIFAAVVAALAAMTVLSVLVGQVA-SL--L---PPN-----------YIYYAEIVLFIGF
Nsp1            LVFVGVVAALAAMTILSVLFGQAA-SL--L---PKV-----------YIHYAEIGLFLAF
Nsp2            LVFIGVSAALAAMTILSVLFGQVV-SL--L---PQT-----------YVKYAEIVLFFAF
Cst1            LVFIGVTAALAAMTILSVILGRLV-SL--L---PKD-----------IIHYAEIALFIGF
Rsp1            LVFAGAISALAAMTMLSVGVGQAA-SL--L---PEI-----------YIHYAEIALFIIF
Fsp1            LVFAGVVAALAAMTILSVGVGQAV-SL--L---PKL-----------YIYYAEIVLFIAF
Ssp8            IVFAGVLAALAAMTIISVLVGQVA-SL--L---PAK-----------YVHYGEIILFIGF
Rbr1            LVFPGVTLALVAMTILSVMFGQIL-SS--VAQNSQI-----------YVHYGEIVLFIAF
Cra1            LVFAGVTLALMAMTILSVLFGQVL-SS--ITQDSQI-----------YVRYGEIVLFIAF
Asp1            LVFAGVVAALAAMTVLSVALGQVA-SL--L---PKD-----------YIHYAKIVFFIAF
Acy1            LVFVGVTAALAAMTVLSVIFGQLL-SA--LTQGSKI-----------YVHYAGIVLFIAF
Cth2            LVFAGAVSALAAMTILSVLVGQVA-AL--L---PKT-----------YIQYAEIALFLGF
Osp1            LVFVGATAALAAMTVLSVLVGQAV-SL--L---PQN-----------YIHFAEIALFSCF
Cep1            LVYIGVVTALAAMTIISVFVGQII-SL--L---PQS-----------YIHYGEVLLFLGF
Cth1            LVFSGVMAALVAMTVISVLVGQVV-SL--L---PRS-----------YIHYAAIILFIGF
Lsp1            LVFIGVTLALALMTILSVFVGKIV-SF--L---PEV-----------YIHYAEIILFCAF
Csp2            LVLSAVIAALASMTLLSVLMGQAI-SF--L---PKH-----------YIHWAEIALFLGF
Cch1            LVFLGVLAALAAMTVLSVLLGQVV-SL--L---PEY-----------YIHYGEIALFLGF
Msp4            LVFVGVLAALAAMTLLSVILGQIV-SL--L---PKH-----------YIHFGEISLFIGF
Apl1            LVFAGVVAALASMTIIAVVMGRVV-AF--L---PEI-----------YLHWATISLFGLF
Gsp2            LTFVGVLAALAAMTVISVLFGQAA-SL--L---PKV-----------YVVYAEIALFTLF
Pbi1            TVFAAVFAALALMTVLSVALGQVM-TL--F---PKI-----------YIHYGEIVLFLVL
Ssp3            TVFSAVLAALALMTVLSVLLGQVL-TL--F---PKL-----------YVHYAEIALFVIV
Tel1            WVFLGAWSALMTMTLLSVAVGKVF-QL--L---PQE-----------FTFYAAILLFTIF
Ssp4            WVFLGAWSALSLMTILSVLMGRVL-AL--L---PPI-----------YTRYGAIALFLFF
Csp4            LVFSAATAALAAMTILSVAMGRIA-SFLPL---PAN-----------LLHHAEIALFLGF
Ssp5            WVLVGVVGGLAAMTILSVLMGQIF-TF--L---PTR-----------YINYAEVALFLIF
Lsp3            WVFAGAVGALALMTLLSVLMGQVA-TL--L---PDA-----------IVKWAEISLFIIF
Ssp6            WVFVGAASALAAMTTLSVLMGQAA-TF--L---PPQ-----------VLKWAEIGLFLLF
Csp1            LVFIGAILALIAMTLLSVLMGSIL-TF--F---PKS-----------YTHYGAIALFCFF
Sel1            WVLLGTVLALALMTILSVAIGQLANQL--L---PET-----------WVRWAEVAFFAIF
Ocy1            LVFAGAFGALAVMTLLAVSAGQVV-GL--L---PMQ-----------WVKIGEVVLFSGF
Ssp2            WVFLGTWLALAAMTLLAVVAGKVLFEL--L---PPL-----------GVRVLSAGVFAAF
Tcr1            LVFLGAIGALAGMTVLSALMGLVVPSV--L---SVR-----------VTKMLAVVLFFGF
Ldo1            TVYIGALGALAAMTILSALMGVVVPNL--L---SVQ-----------VTQVLAVVLFMVF
Cfa1            TVYLGAISALAAMTVLSALMGVIVPSL--L---SVY-----------LTQMLAAVLFLVF
Ccr1            VVWAGALAALAAMTVLSAAIGKAFPLV--L---DKR-----------WTGLAAALLFAYF
Gsu2            LVFQGALCALLCMTLLSVALGKTFPLL--F---SKK-----------YTSLAAGVLFAYF
Opa1            VVFSSALAALALMTILSGVVGHVLPSL--I---PHR-----------VTQFLAGVLFVVF
Cal1            VVFSAAFSSLVVMTVLSGIVGHALPTL--I---SQR-----------LTQFLASALFIIF
Ctr1            VVFTSAFASLAIMTVLSGVIGNTLPNL--L---SRR-----------VTQFLASGLFIIF
Cma1            IVFTSAFSSLVVMTVLSGIVGHALPTL--L---SRR-----------LTQFMASILFVVF
Sst1            VVFSAAFASLVVMTVLSGIVGHALPSL--I---SRR-----------LTQFLASILFLVF
Lel1            VVFSSAFSSLVVMTVLSGIVGHALPTL--I---SQR-----------ITQFLASALFIIF
Dha1            IVFSAAFSSLAVMTVLSGIVGHALPAL--I---SQR-----------LTQFLASILFIVF
Cpa1            IVFTAAFSSLVVMTVLSGIVGHALPTL--I---SQR-----------VTQFLAAVLFVVF
Spa1            VVFSAAFSSLAVMTVLSGIVGHALPTL--I---SQR-----------LTQFLASVLFVVF
Mgu1            LVFAAAFSSLAVMTVLSGIVGHALPTL--I---SQR-----------LTQFLASILFVVF
Mfa1            VVFSAAFSSLVLMTVLSGIVGHALPSL--I---SQR-----------LTQFLASVLFLIF
Cte1            VVFAAAFSSLAIMTVLSGVVGHALPAL--I---SKR-----------VTQFLASVLFIVF
Clu1            VVFSAAFSSLAVMTVLSGIVGHALPTL--V---SQR-----------VTQFLASVLFLVF
Tbl1            IVFSASATSLAIMTVLSGLAGHTFVSF--I---PEY-----------MAKLLAAGLFFVF
Ago1            LVFSAASTSLALMTVLAGIIGGTFTSL--V---PQR-----------YTQFAAGILFFIF
Ecy1            LVFSAASASLGIMTILAGMVGHTFTSL--V---PQR-----------YMQFAAGILFFVF
Vpo1            LVFSSAASSLAIMTILSGIAGHTFISL--I---PER-----------LTHVLAGLLFLVF
Zro1            LVFSSAASSLAIMTVLSGLVGHTFVSI--I---SER-----------YTRFLAGMLFLIF
Kaf1            VVFSSAASSLIVMTVLSGVVGHTFVSF--I---PQR-----------YTSFAAGILFLLF
Tde2            LVFSSAASSLAIMTILSGIVGHSFITL--I---SER-----------HTHFIAGIMFLIF
Tph1            VVFSAAASSLAIMTILSGLAGRSFVAI--I---PVH-----------LTHFLAGVLFLVF
Cgl2            LVFTAAAISLTIMTVLSGFLGHTFVSL--I---PES-----------YTTFLAGILFLVF
Sce1            LVFSAAATSLAIMTILSGVVGHSAVAF--L---SER-----------YTAFFAGILFLVF
Lth1            LVFTASASSLFLMTILSGLVGRTFTSW--I---PQS-----------YTQFLAGILFLIF
Kla1            LVFSASTASLVIMTILGGLIGRTFTTL--I---PYK-----------YTLFAAGILFLVF
Kna1            FVFSAAASSLTVMTILSGVIGHSFVAF--I---PER-----------YTAFLAGLLFLVF
Nda1            LVFFAASSSLAIMTVLSGIAGHSFSYF--I---SEK-----------YTGFLAGILFLVF
Nca1            LVYSAAASSLAIMTILSGIAGHTFSYF--I---PEQ-----------ITSLLAGLLFLVF
Wci1            LVFTASFASLAVMTVLSGIVGHALPTL--I---SQR-----------VTQFLASFLFIVF
Kpa1            LVFAGASSALVVMTVLSCIVGHILPTL--L---TEK-----------TTKTLASILFVVF
Fra1            LVFAGALASLVLMSFLSAELGNLLPTL--L---PKK-----------WTQASAALLFFVF
Csu1            VVFAGAFASLLVMSILSAELGHLLPTL--I---PRR-----------WTQVAAAVLFLVF
Tve1            IVFAGAFGSLVVMSILSAELGHLLPTL--I---PRK-----------WTQICAAVLFLVF
Pca1            IVFAGAFGSLVVMSVLSASLGHLLPTL--I---PKR-----------WTQALAAVLFLVF
Lbi1            LVFAGAFGSLVVMSILSAAMGHLLPTL--I---PRK-----------WTQIAASVLFLVF
Cci1            VVFAGAFGSLVVMSVLSAAMGHLLPTL--I---PKR-----------WTQIAASILFLVF
Sla1            LVFAGAFGSLLLMSMLSAAMGHLLPTL--I---PKR-----------WTQVAAGILFLVF
Cpu1            SVFAGAFGSLLVMSLLSAELGQLLPAL--I---PKR-----------WTQAVAGALFLVF
Fme1            VVFSGAFGALAVMSVLSAALGHVLPTL--I---PKS-----------WTQFAASVLFFVF
Pst1            AVFAGAFLSLALMSVLSAALGHILPTL--V---PKA-----------WTQLSAAALFFVF
Shi1            TVFAGAFGSLVVMSFLSAIMGHVLPAL--I---PKR-----------WTQFAAAVLFFAF
Abi1            FVFSGAIASLLLMSALSALLGHILPTL--I---PRT-----------WTQLAAAMLFLIF
Ade1            VVFAGAFGSLVVMSILSAALGHILPAL--I---PKK-----------WTQFAAAMLFLIF
Rde1            VVFSAAFSSLAIMSILSAFLGHVVPNL--I---PKQ-----------YTDVCASVLFLCF
Dsp1            TVFLGAFGSLVVMSLLSAELGHLLPALF-I---PHR-----------WTHALAALLFLVF
Pin1            VVFLGAFSSLAVMSLLSAGMGHVLPSLF-L---PRK-----------WTQMGAAILFFWF
Rso1            IVFSGAFGALVVMSALSAAMGHLLPAL--I---SRR-----------WTTLAAAGLFLVF
Wse1            VVFSGSFGALSAMSVLSALLGQILPAL--L---PKS-----------YTQILAAMLFIVF
Wic1            IVFSGSFGALAAMSVLSALLGQILPAI--L---PKT-----------YTQVMAAVLFLVF
Tde1            VVFGAAFAALLIMSVLSALLGHTMPQL--L---PKW-----------LTQLAACGLFFVF
Pgr1            IVFTGAFLALLVMSVLSAGLGHVLPTL--I---SRR-----------YTVLAASALFLVF
Mla1            VIFLGAFSALLVMSILSAGLGHILPTL--I---SRR-----------YTVLAASGLFLVF
Rto1            TIFAAALSALGVMSFLSALLGNILPNL--L---PKR-----------YTTAAAAILFFVF
Uho1            VVFSGAFASLAVMSLLSALLGVMFPSL--L---PKS-----------LTNLMAAALFLLF
Pan1            VVFSGAFASLAVMSVLSALLGVMFPSL--L---PKS-----------LTNLMAAALFLVF
Sre1            VVFSGAFASLAVMSVLSALLGVMFPSL--L---PKS-----------LTNLLAAGLFLVF
Uma1            VVFSGAFASLAVMSVLSALLGVMFPSL--L---PRS-----------VTNLMAAALFLVF
Phu1            VVFSGAFASLAVMSVLSAMLGVMFPSL--L---PRS-----------WTNGLAAVLFAVF
Cgl1            VVFSAALSALIAMTVLSAMLGHAVPTL--I---PKR-----------VTTFLAAVLFFVF
Tmi1            VVFSAAFSALITMTVLSAVMGHAVPTL--I---PKR-----------LTNFLAAGLFLVF
Ela1            VVFSAAFGALLVMTIISAVLGHTVPSL--I---PKR-----------VTAFAAAGLFLIF
Cor1            VVFSAAFGALLVMTVLSAVLGHAVPTL--I---PKR-----------VTSFLAAGLFFVF
Ncr1            VVFSGAFAALITMTILSAVLGHAVPTL--I---PKK-----------ITNYLAAALFLVF
Ptr5            LVFSAAFSALVVMTVLSAMMGHAVPAL--L---SER-----------FTHFAAAALFLVF
Npa1            VVFTAAFAALITMTVLSAVLGHAVPTL--L---PKK-----------LTSLAAAVLFFVF
Dbr1            LVFSSSFAALGLMTALSGLLGHTLPTL--L---STR-----------VTRFLAAFLFLVF
Moc1            TVFLGSFIALVFMTIVSVALGFAA-NI--V---PPI-----------YTHFISIGLFILF
Tme1            LVFTAALGSLIVMSILSAVLGHAVPTL--I---PKR-----------FTNFLAAGLFLIF
Vca1            LVFTGTFGALAIMTVISVLLGQVLHQV------DELVP---GDANIPYDDLLAVALLVYF
Cre2            LVFTGTFGALAVMTVVSVLLGQVLHQV------DELVP--ENGAGLPYDDLLAAALLLYF
Csu2            LVFAGTFGALAVMTVISVALGQVLHQL------DELLP----ANSLPLDDIFAAALLVFF
Cva1            LVFAGTFGALAVMTVISVGLGRVLHLL------DEVVP---NAGGLPLDDLLAVALLTFF
Bpr5            SVFLGTFGALAVMTGLSVCIGQFFHVA------EGSL--GLSESAIPFDDILAVLLLLYF
Msp2            TVFAGTFGALAVMTVISVGIGQVFHLA------EESTTALAGSN---WDDYLAVALLLVF
Vvi1            VVFIGTFGALATMTIISVVLGRTFHYV------DEILPFRFGETDLPIDDIAAVCLLVYF
Tca3            VVFTGTFGALAAMTIISVVLGRTFHYV------DELLPFRFGEADLPIDDIAAVCLLVYF
Csa3            TVFTGTFGALGAMTIISVVLGRTFHYV------DEILPFRLGDSDLPVDDIAAVCLLVYF
Ppa1            AVFTGTFGALAAMTVISVVLGRAFHLL------DNLIP-TLGTTQLPLDDLAAVVLLVYF
Sly3            VTFLGTFGALGVMTIISVVLGRTFHYV------DDVLPFRLGGNDLPVDDIAAVCLLVYF
Mtr1            VVFVGTFGALAAMTVISVALGRTFHYV------DELLPFRFGETDLPIDDIAAVCLLVYF
Car3            VVFLGTFGALAAMTVISVGLGRTFHYV------DELLPFRFGETDLPIDDIAAVCLLVYF
Gma2            VVFIGTFGALAAMTLISVVLGRTFHYV------DEILPFRFGETDLPIDDIAAVCLLVYF
Rco1            TVFTGTFGALAVMTIISVVLGRTFHYV------DEILPFRLGETDLPVDDIAAVCLLVYF
Ath2            TVFVGTFGALGIMTIISVVLGRTFHYV------DEVLPFRFGGTDLPIDDIAAVCLLVYF
Bdi1            VIFLGTFGALAVMTIISVVLGRAFHYV------DGVIPFSFGGSDFPVDDLLAVCLLVYY
Psi1            LVLLGSIGALSLMTIISVVIGRIFHSI------PTQF-----QTTLPIGEYAAVALLLFF
Ppa2            LVLLGATGALSLMTIISVIIGRIFQSV------PAQL-----QTTLPIGEYAAVALLIWF
Ptr1            LVLLGSMGALSLMTILSVVIGRIFNSV------PAQF-----QTTLPIGEYAAVTLLMFF
Tca4            LVLLGSMGALSLMTILSVIIGRVFQSV------PAQF-----QTTLPIGEYAAIALLVFF
Fve2            LVLLGSISALALMTVLSVIIGRIFHSV------PAQF-----QTTLPIGEYAAVTLLLFF
Csa2            LVLLGSMGALSLMTVLSVIIGRIFHSV------PAQF-----QTTLPIGEYAAVTLLLFF
Car2            LVLLGSMGALALMSILSVVIGRIFQSV------PAQF-----QTTLPIGEYAAVTLLLFF
Sly2            LVLLGSMGALSLMTVFSVIIGRIFHSV------PAQF-----QTTLPIGEYAAVALLFFF
Ath1            LVLLGSMGALSLMTILSVVIGKIFQSV------PAQF-----QTTLPIGEYAAIALLMFF
Osa1            LVLLGSMAALSLMTIVSVIIGRIFQSV------PAQF-----QTTLPIGEYAAIALLAFF
Zma2            LVLLGSMAALSLMTIVSVIIGRIFQSV------PAQF-----QTTLPIGEYAAVALLAFF
Ata1            LVLLGSMAALSLMTIVSVVIGRIFQSV------PAQF-----QTTLPIGEYAAVALLAFF
Msp5            TVLTGAVCALSLMSFISVAIGKFFQQI------PAAM-----TTTLPVGEYLAVALLLFF
Csu4            ISFIGSTLALALMTVISVLIGYGFKSV------PDAL-----KSSVPVGRYLSVACMVYF
Cva3            VSFVGSTGALAAMTVISVGIGFAVKRV------PTVL-----ESSEVLGQWVGAALLVYF
Ehu1            LTFAGCAGALALMTVVSVLIGQIFHQV------PAGL-----TRGLPLDDYVAIASFVFF
Toc1            ISFVGSLGALAVMTIISVVIGQVFHAV------PSEL-----SNGLPLDDVAAVIAFTYF
Tps1            ISFVGSLGALAVMTVISVIIGQVFHAV------PAGI-----ANGVPLDDVAAVLAFTYF
Ptr6            ISFVGSMGALATMTVISVLIGQIFHKV------PAGL-----ADGIPLDDIAAVIAFAFF
Gsu3            IVFFGTLMALVVMTILSVLLGQLFHMF------PNQL------HTLPIDDYVATALLFWF
Cgr1            WVFLGAFAALTLVTLLSLGMGFGLREW--L---PQA-----------VVPWLAAVLFLGF
Csp3            WVFVGSFAALAAVTLISLAVGYGLREL--L---PAR-----------LLPWLAGLLFIGF
Ssp7            LVFVGAFAALAAVTLLSLGVGYGLREL--L---PQN-----------LVPWLAAVLFLGF
Ssp9            WVFIGAFAALAAVTMISLAFGLGLRSL--L---PVE-----------LVPWLAALLFGGF
Bpr2            IVFLGAFSALAVMTIVSTLLGVAAPMF--L---PRW-----------FVHWAAVILFLGY
Pte1            AVLIGSTLALILITTLSTIFGLVIPEL--I---SIL-----------YAQILVSLVFYGF
Pte2            AVFAGATAALVLMTGISCAFGIIVPTL--L---PRF-----------YTAIVVTIIFYFF
Pte3            LVFLGSYTAMVLMTLLSCFFGYLLPQI--L---NPT-----------YTHAIACAMFFYF
Cho1            IIFAGSMFALAGMTLFACLIGFILPNL--F---TPK-----------YTHYASCALFFIF
Spo1            TVFAGSYSALFIMTLLGVLLGHAAPLL--F---PRK-----------LTDILGGVLFVIF
Spo2            SVFFGSYLALFFMTSFAVLVGRAAPFL--F---PKS-----------ITHILGGTLFLIF
Sja2            TVFLASYGALALMTLLGCVIGSAVPYL--I---NKQ-----------FTDIIGACLFLLF
Tth1            WVFVGSVGSMLIMTLISCLLGSLTEYF--I---PLV-----------YVKFISSALFLIF
Tth2            WVFLGSFGGLFLMTLISCGIGKASLSF--I---DQT-----------YIKLLASALFFGF
Tth4            WVFIGSFGALFLMTLISCVIGTASLSF--I---DES-----------YIKIVAAALFFGF
Tth3            YVFLGSYGALFLMTFISCFIGNLSDYI--L---PEK-----------YIKIASAILFFFF
Moc3            VVFLGQMAAQTAMTVASVALGMAA-HF--I---PRY-----------VLHYVSIACFILF
Bpr3            EVFFGAIMALWLMTFVSVVIGIEAASM--I---PRK-----------VMHYGSVCLFVFY
Gsu1            LVFIGAMVALTMMTGIACFLGNLM-HL--L---PPI-----------YTHYGSIILFLYF
                    .   .   ::  .                                           

Hgl1            GIRMLREGLKMS------P--------DEG-QEE----LEEVQAELKKKDE---------
Csi1            GIRMLREGLKMS------P--------DEG-QEE----LEEVQAELKKKDE---------
Cli1            GIRMLREGLKMS------P--------DEG-QEE----LEEVQAEIKKKDE---------
Tgu1            GIRMLREGLKMS------P--------DEG-QEE----LEEVQAEIKKKDE---------
Mga1            GIRMLREGLKMS------P--------DEG-QEE----LEEVQAEIKKKDE---------
Eca1            GIRMLREGLKMS------P--------DEG-QEE----LEEVQAELKKKDE---------
Hgl2            GIRMLREGLKMS------P--------DEG-QEE----LEEVQAELKKKDE---------
Cja1            GIRMLREGLKMS------P--------DEG-QEE----LEEVQAELKKKDE---------
Sbo1            GIRMLREGLKMS------P--------DEG-QEE----LEEVQAELKKKDE---------
Dno1            GIRMLREGLKMS------P--------DEG-QEE----LEEVQAEIKKKDE---------
Mpu1            GIRMLREGLKMS------P--------DEG-QEE----LEEVQAELKKKDE---------
Oni1            GIRMLREGLKMS------A--------DEG-QEE----LEEVQAEIKKKDE---------
Dre1            GVRMLREGLRMS------P--------DEG-QEE----LEEVQAEIKKKDE---------
Ola1            GVRMLREGLKMS------P--------DEG-QEE----LEEVQAEIKKKDE---------
Dpu1            GLKMLKDGYSMS------P--------NEG-QEE----FEEVQSDLKKQED---------
Tad1            GLKLIKEGYYMS------S--------DEG-QEE----LEEVSAELKKREE---------
Nvi1            GLKMLRDGYYMS------P--------NEG-QEE----LEEVQSDLRKRED---------
Mro1            GLKMLRDGYKMS------V--------TEA-QEE----LEEVQTDLRKRDD---------
Afl1            GLKMLRDGYKMS------A--------TEG-QEE----LEEVQSDLRKRED---------
Ame2            GLKMLRDGYKMS------A--------TEG-QEE----LEEVQSDLRKRED---------
Aae1            GLKMLRDGYYMS------A--------TEA-AEE----LEEVQSDIRKRED---------
Nve1            GLKMLKEGYEMD------P--------SEG-QEE----LEEVQAELKKKEA---------
Cgi1            GLKMLKEGYEMS------P--------DEG-QEE----YEEVQADLKKREE---------
Cte2            GLKMLREGYSMR------D--------DEG-QEE----YEEVSADLRKKEE---------
Tca5            GLKMLKEGCAMS------P--------GEG-QEE----LEEVQSDLRKKEE---------
Spu1            GIRMLREGWSMS------P--------DEG-QEE----LEEVQADLKRRDE---------
Bfl1            GLKMLKEGYYMQ------E--------EEA-QEE----FEEVQRELKQKDE---------
Hma1            GLKMLKEGYHMD------P--------NEG-QEE----LEEVSAELKKKEA---------
Dpo1            GLKMLKEGCAMS------P--------TEG-QEE----MEEVQMELRNREE---------
Phu2            GLKMLRDGYYMS------P--------NEG-KEE----YDEVQSDIRKRED---------
Cca1            GLKMIYEGYFMK------D--------SDA-QEE----MEEVQSTLRKRED---------
Dme1            GLKMLYDGYKMK------P--------TDA-QEE----LEEVQTDLRKRED---------
Cbr1            GLKMLHEGWTMS------P--------NEG-QEG----FEEAQAEVAKREG---------
Cin1            GAKMLHEGISMS------P--------QGS-QEE----MEEVQAELKKKDE---------
Cow1            GLKMLRDGWKMS------P--------DEG-QEE----LEEVTLELKQKEQ---------
Bma1            GMKMLYDGYRMS------P--------ADG-QEN----YAEAKTEIQKKEL---------
Isc1            GIRMIREAYYMD------P--------NEG-LEE----YEEVQKTLSKKEL---------
Moc2            GVKMLYEASQMA------D--------DEG-KEE----FEEVEKTLNQKEM---------
Ssp1            GLRLLKEGYSMA------P--------DEA-AEE----LEEVTQELKEKED---------
Mbr1            GLRLLRDGYNMA------D--------DEG-AEE----LEEVQQELKAKEE---------
Sja1            GIKMLYEAYTMS------S--------SSA-KDE----FDEVHMQITQSKS---------
Sma1            GLKMLYEAYTMS------S--------STA-KEE----FDEVHMQLTQSRA---------
Sbi1            GLRLLYIAWRSD------S--------KASQKKE----IEEVEEKLEAGQG---------
Sly1            GLRLLYIAWRSS--D---S--------KASQKKE----IEEVEEKLEAGQG---------
Ppe1            GLRLLYIAWRSD------P--------KSSQKKE----MEEVEEKLESGQG---------
Ptr4            GLRLLYIAWRSD------S--------KSSQKKE----MEEVEEKLEAGQG---------
Car1            GLRLLYIAWRSD------P--------KSSQKKE----MEEVEEKLESGQG---------
Sbi2            GLRLLYIAWKSD------P--------KGSQKKE----MEELEEKLESGQG---------
Psi3            GLRLLYIAWRSD------A--------KNSQKKE----MEEVEEKLENGAG---------
Smo2            GLRLLYIAWKSG---------------VTEKQNE----LGEVEEKLEGSTH---------
Ppa3            GLRLLYIAYTAD----------------STPQKE----MEEVEEKLEGPKK---------
Bpr1            GCRLFYIAWRSK------P--------GSSMQDE----VDEVAEKIDVEKA---------
Ota1            GCRLLYIAYKSE------G-------GTGAMSSE----VEEVEEKLASGAT---------
Gth1            GAKLLKDAKDMQ------T--------SGP-SEE----LEEVEAELNKTDK---------
Gth2            GARLLKEGLEME------S--------GKV-SEE----LEELERKQMSRLL---------
Esi1            GFRMLKEGMESH---------------GGP-SEE----LTEVEEELAKKRE---------
Aan1            GCRMLKDASSMS------G--------SGV-SEE----LGEVEEELGGAGH---------
Ptr2            GCKLIYDSRQME------A--------GKT-SEE----LEEVEEELLQQGK---------
Tps2            GVKLLVDSRSME---------------DKV-SEE----LEEVEEELAEMNK---------
Pso1            GVKMLYDAREMN------A--------AGP-SDE----LTEVEEELMGKKD---------
Zma1            GIWSLWEGFKE----------------DGD-SEE----LAEVEAELDAVFK---------
Sbi3            GIWSLWEGFKE----------------DGD-SEE----LAEVEAELDAAFK---------
Gma1            GLWSLKDAIFE----------------EGD-AEE----LAEVEAKLDKDWK---------
Ptr3            GLWSLWDGFND----------------KGE-AEE----LAEVEAKLDADWK---------
Tca2            GLWSLWDGFRE----------------DGE-AEE----LAEVEAKLDADWK---------
Ath4            GLWSLWDGFKEG---------------GGG-SEE----LAEVEAELDADLK---------
Psi2            GLWSLWEGLTE----------------GGA-SEE----LAEVEAKLSADPK---------
Smo1            GLRSLWDAISN----------------EEG-ESE----LAEVEAKLGRTDD---------
Msp1            GGRSLYESVVAW---------------DGG-GDE----LAEVEAELADEDE---------
Mpu5            GARSLYDSTIAW------D--------GGGQADE----LREVEEELGDETT---------
Cva2            GARMLYEAVTNA---------------HAG-ESE----LDEVEKELQSSPK---------
Csu5            GLRMLYEVAVGG------D--------SEG-ASE----YEEVEKELGSKAA---------
Cre3            GLKSLYDAFLKK------D--------DNE-ESE----LEQVEHELSDLNK---------
Bpr4            GLRSVYDQTVGY------D--------ANA-ESE----LEEVEKELKEHTS---------
Olu2            GARGVRDACARG---------------DDD-DDE----LKEVEAELAGRQR---------
Tsp1            GLKMLRDAYYMT------N--------NEA-VEE----FEEAQAEVSKLEA---------
Ama1            GLKLLNDAMRMS------G--------NEGMVHE----QADALEAVECREK---------
Lsp2            GFKLLYDASQMS------S--------KSGLCDE----QAEAEQAIACSTL---------
Gsp1            GFKLLYDASQMP------A--------NTCDAEV----VQEAADIVDKAEG---------
Nsp1            GIKLLYQASRMT------A--------AVAQAEM-NEEIAEAKAAVEKADS---------
Nsp2            GIKLLYEASKMT------D--------SN-CETE----VNEAKEAVEKAEL---------
Cst1            GIKLLYDASQMT------T--------VAGDTEV----IDEAKAAVEQAES---------
Rsp1            GFKLLYDSTQMP------S--------ETCDVAV----VGEAKEVVEKAEK---------
Fsp1            GIKLLYEGSKMS------A--------ATCDTEI----VEEAKTAVAEAEK---------
Ssp8            GIKLLYSASRMP------K--------DACDVEV----VQEAAIAVDKAEL---------
Rbr1            GLKLLYDGWKMT------P--------VR-EQGV----IEEAREEIEKAKI---------
Cra1            GLKLLYDAGKMK------P--------TE-NQEV----MEEAKEEVKKSQV---------
Asp1            GLKLIYDANKMA------V--------SA-TEEV----VEEAQEAVEKADL---------
Acy1            GLKLLYDAWKMP------A--------KA-EEEV----IEEAKEAVENAHL---------
Cth2            GLKLLYEASKMP------V--------SSCDTEI----IQEAKTAIEKAEF---------
Osp1            GLKLLYDAKNMP------A--------KC-DREE----IQEAEEAVNQVRA---------
Cep1            GIKLLYDASQMP------N--------DS-CEEE----VKEASLVVEQAEK---------
Cth1            GLKLLHEASQMP------N--------KS-DRNE----AQATAALLDRSQN---------
Lsp1            GIKLLYDASKMS------A--------TS-NKEE----EQEAAEAVEKSES---------
Csp2            GLKLIYDASQMP------S--------QS-QGTV----IKEAAEAVDQIPQ---------
Cch1            GFKLLYDASKMP------A--------QA-ENTG----AKEAAVEVAKQNK---------
Msp4            GLKLIYDACRIP------A--------QA-ENTG----AKEAACAVTQQSE-GGTI----
Apl1            GIKLLYQASKMP------S--------SQSCGEE----EEEARKAVAASNL---------
Gsp2            GLKLLYDASRMS------S--------VP-NPEE----MEEAAETVKAQEA---------
Pbi1            GLKLLYDASKMS------A--------KS-ETEI----VHEAEEFIEAQDSPNALASIPV
Ssp3            GVKLLYDATQMT------A--------QA-EQEV----IQEAEEVVDIQDSPKSVATIPI
Tel1            GLRMLIQGWRMG------N--------KP-CEDE----CEAAVETVEKAEA---------
Ssp4            GVRLIYQAGKMP------A--------QG-AATE----TAEAAEVVEKAEK---------
Csp4            GVKLIYDAARMP------K--------AISCDDV----LEEAKEAVDKLEA---------
Ssp5            GTKLLWDARRIK------A--------TA-NLEE----MEDAEKAIASGEK---------
Lsp3            GVRLLYQASQMR------E--------TG---SE----EKDAAEAVQKAEQ---------
Ssp6            GIKLLYEASQMP------A--------VS-DHEEKHEEEKAAAQAVAKAEQ---------
Csp1            GAHLLFKGTQMP------A--------HA-VETE----VIAAKEAIETTGS---------
Sel1            GLKLWRDSLGMP---------------QVGDSAE----EEEAEELVLGAEA---------
Ocy1            GLKLLYDGLCMG------C--------HDADSDE----AEEAKAAIAAAEG---------
Ssp2            GLRMLWQAYQMT------P--------QQE-KEE----EEEALRLVEQAEA---------
Tcr1            GGKILYDEFAKR--GQ--G--------DAESDDE----MTEAAAIIRKKDP---------
Ldo1            GCKILYDELIRK--KA--D--------DEESEDE----MTEAAAALRRRDP---------
Cfa1            GGKILFDELVRN--KA--E--------DEESEDE----MAEAAAALRRRDP---------
Ccr1            GVQLLRDWWRLR--G---E--------RPEENEE----LAEVEEELNHDHP---------
Gsu2            GIQLLRDWWISR--SN--N--------TSNVDDE----LNELEEQITTGSY---------
Opa1            GVSLLREGLAMS------K--------NAGIDEE----LAEVEEEIEVSTL---------
Cal1            GVKLLREGLAMS------K--------DVGVDEE----MAEVEEEIAMSKL---------
Ctr1            GYKLLREGLAMS------K--------DVGVDEE----MAEVEEEIVAKRL---------
Cma1            GVKLLKEGMEMS------K--------DVGVDEE----MAEVEEEIASSKL---------
Sst1            GAKLLNEGLAMS------K--------ELGVDEE----LQEVEDEIASSKL---------
Lel1            GFKLLKEGLAMS------K--------ELGVDEE----LAEVEEEIASNKL---------
Dha1            GLKLLKEGLEMS------K--------ELGVEEE----LAEVEEEIASNNL---------
Cpa1            GAKLLREGLSMS------K--------DLGVEEE----LAEVEEEIASSKI---------
Spa1            GIKLLKEGLAMS------K--------DLGVEEE----LAEVEEEIATSKL---------
Mgu1            GAKLLREGLAMS------K--------DVGVDEE----LAEVEEEIQSSDL---------
Mfa1            GVKLLREGLSMS------K--------DVGVEEE----LAEVEEEIASSDI---------
Cte1            GLKLMREGLSMS------K--------DIGVDEE----LAEVEEEIRAQNI---------
Clu1            GFKLMREGLSMP------K--------EAGVAEE----MAEVEEELQASAM---------
Tbl1            GYKLCKEGLAMD------K--------NTGVEEE----LAEVEEELAADSI---------
Ago1            GYKLALESLETP------K--------DAGVEGE----LAEVEEEIAIHDM---------
Ecy1            GYKLTLEGLEIP------K--------DAGVEGE----LAEVEEEIAIQDF---------
Vpo1            GYKLIQEGLAMS------K--------DAGVEEE----LAEVEEELAATDM---------
Zro1            GYKLTLEGLEMS------K--------DAGVEDE----LAEVEEEIAVNDL---------
Kaf1            GYKLTMEGLEMS------K--------DAGVEEE----MAEVEEEIAIKDM---------
Tde2            GYKLTLEGLEMS------K--------DAGVEEE----LAEVEEEIAVSDF---------
Tph1            GYKLFKEGLAMS------K--------DAGVDEE----MAEVEEELASKDI---------
Cgl2            AYKLLIEGLEMS------K--------DAGVEEE----MTEVEEEIAISTM---------
Sce1            GYKLTMEGLEMS------K--------DAGVEEE----MAEVEEEIAIKDM---------
Lth1            GYKLTLEGLAMS------K--------DMGVEEE----LAEVEEEIAVQDL---------
Kla1            GYKLVLEGLEMP------K--------NAGIEEE----LAEVEEEIAIQDI---------
Kna1            GYKLTMEGLAMP------K--------DSGVEEE----MAEVEEEIVEIDM---------
Nda1            GYKLTKEGLEMS------K--------DADVSEE----MAEVEEEIAVQSM---------
Nca1            GYKLTMEGLSME------K--------VAGVNEE----MAEVEEEIALNDI---------
Wci1            GFKLTKEGLEMS------K--------DLGVEEE----LAEVEEELEVTDI---------
Kpa1            GIKLAKEGFETP------K--------DVGVEEE----LAEVEEEIALSSI---------
Fra1            GAKMLQESRAMR---------------PDKIQEE----MKEAEEDIEGDDA---------
Csu1            GWKMLQEGREMQ------G--------NEKMQEE----MKEAEEDIEGDEA---------
Tve1            GAKMLQEGREMK--A---G--------NEKLQEE----MKEAEEDIEGDDA---------
Pca1            GCKMLQEAREMK--A---G--------NDKIREE----MKEAEEEIEESEA---------
Lbi1            GAKMFIEARGMK--A---G--------NEKIQEE----MREAEEEIEDDDA---------
Cci1            GVKMFLEARAMK--S---G--------NEKIQEE----MKEAEEEIDDDEA---------
Sla1            GSKMMMEGRYMK--G---G--------NGKIQEE----MREAQEEIEGDDA---------
Cpu1            GGKMLLEGKDMQ--A---G--------NAKVLEE----MREAEEEIEGDEA---------
Fme1            GAKMLQEGREMR--S---G--------SAKIEEE----MREAEEEIEEDDA---------
Pst1            GWKMLKEGREMQ--A---G--------SGKIEEE----MREAEEEIEDFDA---------
Shi1            GGKMVLEGRAME------G--------GEKMQEE----MREAEEEIEGDAA---------
Abi1            GLKMADEARRMKGNA---G--------SEKMREE----MREAEEEIAEDNG---------
Ade1            GAKMLLEARDMP--A---G--------AGAIQQE----MREVEEELEEDVN---------
Rde1            GARMLYEAYHME---------------EGAENEE----MAEVEEELKIVED---------
Dsp1            GARMAKEGWEMP--S---G--------AGKIKEE----MGEVELELAKSGD---------
Pin1            GIKMAKEGWEME--A---G--------NAKVQEE----IKEVEEELEEEGE---------
Rso1            GVKMLLEAREMQ--A---G--------QDKIQEE----LKEVEEELDAAEG---------
Wse1            GVKMFNDAKGME--G---G--------RKEVEEE----MQEAIQEIEHDGD---------
Wic1            GIKMYLDAKAMQ--G---G--------SKEVEED----MQEAIQEIEHKDD---------
Tde1            GGKMCWEGYNMD------S--------SASVEEE----MAEVEQELETVSG---------
Pgr1            GLKMIREGMEME--G---G--------TGKVQEE----IEELEHEIREKGE---------
Mla1            GVKMLHEGLVME--S---G--------TGKVQEE----MKEVEDEIREKEV---------
Rto1            GAKMLREGLEME--GGEAG--------REKMEEE----MREVQKEVEEAEE---------
Uho1            GLKMVRDGLQMS---------------GDEIKEE----WKEAEREIAQEDT---------
Pan1            GLKMVRDGLQMS---------------GDELQEE----WHEAEREIEEENT---------
Sre1            GLKMVKDGLGMS---------------GDEIQEE----WQEAEREIDQEDG---------
Uma1            GLKMLKDGLGMS---------------GDEIKHE----WEEAEREIAQEQD---------
Phu1            GVKMLKDAREMK---------------GEEMEEE----WREAEREIEEQGE---------
Cgl1            GARLLREGLAMS------P--------DEGVSAE----MQEVEMELAEKEN---------
Tmi1            GVRLLREGMGMS------P--------DEGVSAE----MAEVEMELNEKES---------
Ela1            GIKLLREGLAMD------P--------NEGVTAE----MQEVEQELQEKEH---------
Cor1            GAKMLREGLAMD------P--------NEGVTAE----LHEVERELAEKEK---------
Ncr1            GARLLREGMAMS------P--------DEGVSAE----MQEVEQELEEKEH---------
Ptr5            GVKLIREGLDMS------P--------EDGVGEE----MREVEQELEEKEQ---------
Npa1            GVKLLREGLAMS------P--------DEGVGEE----MKEVEAELAEKEH---------
Dbr1            GTKLLRECLATS------K--------GQGVENE----MNEVEEEISAKAI---------
Moc1            GLKMIYDAYRMS------P--------DEG-LEE----FHEVEKTLLDHEK---------
Tme1            GVRMVLEGLRME------K--------GTANREE---WLWESANDILGRNS---------
Vca1            GVKTLQDAKDAD----------------ESAAEE----KEEAKEVVDGLKA---------
Cre2            GFKTLKDAKDAG----------------ESAAEE----KEEAQEVVDGLKS---------
Csu2            GVKTLLDAQDAD----------------ESAAGE----RDEAEKEVGSLGN---------
Cva1            GVQTLRSAADAD----------------SKAAEE----KEEAQEVVSAFGS---------
Bpr5            GINTIKGAEDAD----------------DVAEEE----KEEAKVEIGKMQF---------
Msp2            GVQTILGAEEDT------------------AEEE----EEDAKVAVAGMQF---------
Vvi1            GVSTLLEANSSN---------------GLKAEEE----QKEAEIAVSEFSG---------
Tca3            GVSTLLDAASSD---------------NQKADEE----QKEAELAVSEFSG---------
Csa3            GVTTLLDASSSD---------------GLKAEDE----QKEAELAVSKFSG---------
Ppa1            GISTLLDAASME---------------GSKSEDE----KQDAELAIAGVSE---------
Sly3            GVSTLLDASSSD---------------GMKAEEE----QKEAELAVSEFSG---------
Mtr1            GVSTLLDASSSD---------------SQKSDDE----QKEAELAVSDFSG---------
Car3            GVSTLLDASSSD---------------SQKSDDE----QKEAELAVSDFSG---------
Gma2            GVSTLLDASSSD---------------GQKSDEE----QKEAELAVSEFSG---------
Rco1            GVSTLIDASSGD---------------GLKAEDE----QKEAELAVSEFSG---------
Ath2            GVSTLLDAVSDE----------------GKADEE----QKEAELAVSELSG---------
Bdi1            GVTTLLDAASGD---------------GEKMNEE----QEEAEIAVSKFSG---------
Psi1            GLKSIKNAWDLP------TESQKSG-ADVHELGE----LVEAEELVKTEVS---------
Ppa2            GFRSIKAAWDLP------SEQPGTA-VESSDSGE----LAEAQEFLEKSET---------
Ptr1            GLKSIKDAWDLP------SKDAKTGDKSCPELDE----YAEAEELVKEKVS---------
Tca4            GLKSIKDAWDLP------PTVPKKSGERGPELDE----FVEAEELVKEKVS---------
Fve2            GLKSIKDAWDLP------SNDVEGGDKSSPELDE----YTEAEELVKQKAS---------
Csa2            GLKAIKDAWDLP------SSVHKQGDESGPELDE----YVEAEELVKEKVS---------
Car2            GLKSIKDAWDLP------STVVKNGDNGSPELDE----LAEAEELVKEKVS---------
Sly2            GLKSIKDAWELP------SNDVETGEKSSQELDE----FAEAEELVKEKAS---------
Ath1            GLKSIKDAWDLP------PVEAKNGEETGIELGE----YSEAEELVKEKAS---------
Osa1            GFKSIKDAWQLP------DNANGNL-QGNSESGE----LAEAEELVKEKVA---------
Zma2            GFKSIKDALALP------DNANGNL-QGNSESGE----LAEAEELVKEKVS---------
Ata1            GFKSIKDAWALP------DKVNGDL-QESSESGE----LAEAEELVKEKAS---------
Msp5            GVRTLKEALDID------E-------DGDDEDGE----LADAQEAVSKSAG---------
Csu4            GVRTLQEAWQTP------D--------EPDDGGE----FASAQLSLDEAEK---------
Cva3            GLRTLKDAWEKT---------------EEAADDE----LADAEEEVKSAEK---------
Ehu1            GIKAILDAAQIE------E-------DGAGIAEE----SEEAEETLEQSGL---------
Toc1            GVKILSEAFEED------E-------GKSAMDEE----FEEAQEVVQENDM---------
Tps1            GIKILSEAFESD------DG------GTSAMDEE----FEDAEETVEGSDT---------
Ptr6            GIKTLMEAFANT------E--------ESAMNEE----LEEAKEEVDKTSS---------
Gsu3            GIDNIREFLKVD------E--------NSS---E----TNKWQEDLYQNKY---------
Cgr1            GVKLLVDASGLP------A--------DAA-TEE----AHEAEAAIDAAES---------
Csp3            GVKLLVDAQALP------A--------DAA-LEE----AEEAEEAVLAADR---------
Ssp7            GIKLLVDAQSLG------A--------GAA-QEE----AEEAEEAVNAAEQ---------
Ssp9            GLKLLIDAQAMG------A--------QAA-EQE----AQEAEDLVNAAEA---------
Bpr2            GVTMLYNSQFMS------D----------DVSEE----FEEVEHELDEIAN---------
Pte1            GIKFLYTWYTMK------K-----------EKED----LQEVEQELSTLDK---------
Pte2            GAKLLFDWYHME---------------NDGDKEE----LKQVEMELEELDK---------
Pte3            GQKLLREFWSSE------E--------NEN-DDE----EQEAVLEVNKVKS---------
Cho1            GLKSLYEGLFLI------E--------SGNANNE----FLEVKAELDKSRK---------
Spo1            GIKMLMEAKEVM--D---S--------KESMSDE----FQNVRNEIAANGP---------
Spo2            GVKMLKESKEVR------E-------SQQSLENE----FDKVEKIIVNEED---------
Sja2            GYKMIQEAREVG------E--------GNAMEEE----FLHVSNEIRATDS---------
Tth1            GLKMLYEVYTDTVDD---E--------DDEAEEE----VEELEKRLSKIVT---------
Tth2            GGNAIYEALANKIDD---E--------QNEIQNN----LKELQEKINAKIQ---------
Tth4            GGKAVYEAITNKIED---E--------EEEIEHD----IKELEEKINQKAH---------
Tth3            GFKSLYDSATNQLED---D--------DQEIETE----IKALEEKLNKGTK---------
Moc3            GFKMLYEVRGLF-----MN-------VKDDGTAS----HSDLEAELGTEES---------
Bpr3            GLYMLYSASRMK--DT--E--------EGEENEE----LKEIEEDLNSRAP---------
Gsu1            GIQMIKNSYT--------K--------NQRESTE----LGDAEKLVGSFKA---------
                .                                                           

Hgl1            ------E-FQ-RTK--L----------LNGPGD-VE-AGT--------------------
Csi1            ------E-FQ-RTK--L----------LNGPGD-VE-TGT--------------------
Cli1            ------E-LQ-RTK--L----------LNGPGD-VE-SGP--------------------
Tgu1            ------E-LQ-RTK--L----------LNGPGD-VE-SGP--------------------
Mga1            ------E-LQ-RTK--L----------LNGPGD-VE-TGS--------------------
Eca1            ------E-FQ-RTK--L----------LNGPGD-VE-TGT--------------------
Hgl2            ------E-FQ-RTK--L----------LNGPGD-VE-AGT--------------------
Cja1            ------E-FQ-RTK--L----------LNGPGD-VE-TGT--------------------
Sbo1            ------E-FQ-RTK--L----------LNGPGD-VE-TGT--------------------
Dno1            ------E-LQ-RTK--L----------LNGPGD-VE-MGT--------------------
Mpu1            ------E-FQ-RTK--L----------LNGPGD-VE-TGA--------------------
Oni1            ------E-LQ-RTK--L----------ANGTAD-VE-AGT--------------------
Dre1            ------E-LQ-RYK--L----------ANGAPD-VE-AGTA-------------------
Ola1            ------E-LQ-RSK--L----------ANGTAD-LE-AGT--------------------
Dpu1            ------EENE-KES--------------TKLID-EE-SGA--------------------
Tad1            ------N-MN-IEV--S----------AASTVD-VE-SGA--------------------
Nvi1            ------E-FE-KET--S----------TTLVQD-PE-TGV--------------------
Mro1            ------E-YE-KET--G----------SISIQD-PE-TGV--------------------
Afl1            ------E-YE-KET--G----------STLVQD-PE-TGV--------------------
Ame2            ------E-YE-KET--G----------STLVQD-PE-TGV--------------------
Aae1            ------E-LE-RET--S----------ATVVQD-AE-TGV--------------------
Nve1            ------E-LE-KQE--M------------ATQD-PE-TGV--------------------
Cgi1            ------E-LE-KEN--R------------PVED-IE-TGI--------------------
Cte2            ------E-AE-KEG--R------------SAGD-QE-IGV--------------------
Tca5            ------E-YE-KQA---------------MLPD-PE-SGA--------------------
Spu1            ------E-RE-KEM--K----------STLTQD-PE-SGI--------------------
Bfl1            ------E-ME-MES--R----------TPVTQD-VE-SGV--------------------
Hma1            ------E-FE-AVS----------------KSD-LE-TGI--------------------
Dpo1            ------E-LE-RTS----------------NQD-VE-VAST-------------------
Phu2            ------E-LE-KNK--M------------LSTD-LE-SGET-------------------
Cca1            ------E-LE-RSA--S------------LVQD-AE-SGV--------------------
Dme1            ------E-LD-RDV--N----------AALVND-AE-SGR--------------------
Cbr1            ------E-LD-ASK--F----------EM-----LE-GGGV-------------------
Cin1            ------E-IE-RAS--E------------VTQD-VE-TGII-------------------
Cow1            ------E-LE-SRQ--H------------ANAD-VE-SGG--------------------
Bma1            ------L-SD-SSK-----------------AD-IE-SGGITM-----------------
Isc1            ------D-DS-MQA--S-----------RDALD-VE-SGV--------------------
Moc2            ------E-NT---------------------AD-IE-TGQ--------------------
Ssp1            ------K-LS-ASE--------------------QQ------------------------
Mbr1            ------Q-LD-GKC--W-------------------------------------------
Sja1            ------G-------------------------D-IE-TGTSVPE----------------
Sma1            ------D-------------------------D-IE-TGTKTSD----------------
Sbi1            ------------------------------------------------------------
Sly1            ------------------------------------------------------------
Ppe1            ------------------------------------------------------------
Ptr4            ------------------------------------------------------------
Car1            ------------------------------------------------------------
Sbi2            ------------------------------------------------------------
Psi3            ------------------------------------------------------------
Smo2            ------G-----------------------------------------------------
Ppa3            ------------------------------------------------------------
Bpr1            ------P-----------------------------------------------------
Ota1            ------A-ST--------------------------------------------------
Gth1            ------K-KN---------------------TD-LE-SGASPS-----------------
Gth2            ----VCD----VAL--R---------FFPDAVD-VD------------------------
Esi1            ------G-EA-KKS-------------GPAAFD-ME-GGGA-------------------
Aan1            ------G-KK----------------------D-VE-DDG--------------------
Ptr2            ------K-KA----------------------D-LE-EGSR-------------------
Tps2            ------K-QS----------------------H-MNGDGAKKRR----------------
Pso1            ------E-DA-VQA--E----H------------VE-EGLGK------------------
Zma1            ------S-NK-GES--K-------------------------------------------
Sbi3            ------S-NK-GES--K-------------------------------------------
Gma1            ------A-SN-GAT--K-------------------------------------------
Ptr3            ------A-NT-GTA--K-------------------------------------------
Tca2            ------A-NT-GTV--K-------------------------------------------
Ath4            ------A-NG-KSP--K-------------------------------------------
Psi2            ------E-NG-ISA--K-------------------------------------------
Smo1            ------I-----------------------------------------------------
Msp1            ------K-KK---------------------------KG---------------------
Mpu5            ------G-KD---------------------------KGAL-------------------
Cva2            ------S-PK-DSG--P-----------------ESKVGA--------------------
Csu5            ------K-SG-SKG--S-----------------LNGEGDA-------------------
Cre3            ------K-NA-STG--K------------DMKD-LE-KKK--------------------
Bpr4            ------S-SS-SRT--RGR-GG---------------RGGKTGP----------------
Olu2            ------N-----------------------------------------------------
Tsp1            ------T-RN--------------------AKD-LE-AGKSFAP----------------
Ama1            ------------------------------------------------------------
Lsp2            ------------------------------------------------------------
Gsp1            ------H-LP--------------------------------------------------
Nsp1            ------Q-LP--------------------------------------------------
Nsp2            ------Q--T--------------------------------------------------
Cst1            ------Q-LP--------------------------------------------------
Rsp1            ------Q-IK--------------------------------------------------
Fsp1            ------Q-LK--------------------------------------------------
Ssp8            ------I-LS--------------------------------------------------
Rbr1            ------N--D--------------------------------------------------
Cra1            ------T--N--------------------------------------------------
Asp1            ------D-NS--------------------------------------------------
Acy1            ------D--V--------------------------------------------------
Cth2            ------N-LP--------------------------------------------------
Osp1            -----FK-WL--------------------------------------------------
Cep1            ------E-LP--------------------------------------------------
Cth1            ------------------------------------------------------------
Lsp1            ------K-FP--------------------------------------------------
Csp2            SGNRLTK-LL--------------------------------------------------
Cch1            ------K-DK--------------------------------------------------
Msp4            ------T-MPT-------------------------------------------------
Apl1            ------A-----------------------------------------------------
Gsp2            ------K-HG--------------------------------------------------
Pbi1            FGKSLRN-IL--------------------------------------------------
Ssp3            FGRFLGN-IL--------------------------------------------------
Tel1            ------N-LS--------------------------------------------------
Ssp4            ------E-MN--------------------------------------------------
Csp4            ------E-NI--------------------------------------------------
Ssp5            ------K-LK--------------------------------------------------
Lsp3            ------------------------------------------------------------
Ssp6            ------G-FT--------------------------------------------------
Csp1            ------R-LG--------------------------------------------------
Sel1            ------K-LG--------------------------------------------------
Ocy1            ------S-QT--------------------------------------------------
Ssp2            ------K-GA--------------------------------------------------
Tcr1            ------N-DA------------------------VE-TGSISST----------------
Ldo1            ------N-DP------------------------AE-TGSMASS----------------
Cfa1            ------N-DA------------------------VE-TGSVASS----------------
Ccr1            ------A-KK--------------------------------------------------
Gsu2            ------H-SESSES--R---------LHMSLSS-DS-IGSRNKYA---------------
Opa1            ------N-QR--------------------SGS-LE-EAAVPG-----------------
Cal1            ------N-TQ--------------------MND-IE-GGGVSNTEGATN-----------
Ctr1            ------N-NQ--------------------LDD-AE-AGGAPI-----------------
Cma1            ------N-SQ--------------------LDD-IE-GGSSSN-----------------
Sst1            ------N-AQ--------------------MDD-VE-GGASEI-----------------
Lel1            ------N-SQ--------------------LND-ME-GGVPAV-----------------
Dha1            ------N-NE--------------------MEN-ME-GGSSNKF----------------
Cpa1            ------N-SQ--------------------LND-IE-GGAGTHS----------------
Spa1            ------N-HQ--------------------LND-IE-GGGNVS-----------------
Mgu1            ------N-NR--------------------LDS-AE-SGAPFDP----------------
Mfa1            ------N-HK--------------------LED-IE-GGGQQKQ----------------
Cte1            ------N-SH--------------------MEN-AE-SGGVST-----------------
Clu1            ------N-VQ--------------------MHN-LE-DAHYEK-----------------
Tbl1            ------N-AQ--------------------NDS-IE-SGTKGP-----------------
Ago1            ------N-TN--------------------LNE-TE-SGGVIKD----------------
Ecy1            ------N-SD--------------------MHC-VE-AANTIKE----------------
Vpo1            ------N-QE--------------------LDD-LE-TAGAPNS----------------
Zro1            ------N-TN--------------------ATD-LE-SGVVVEK----------------
Kaf1            ------N-KG--------------------MND-IE-AGGAVSD----------------
Tde2            ------N-KN--------------------LHN-TE-TAGIPEG----------------
Tph1            ------N-KK--------------------MED-VE-AGGSPQG----------------
Cgl2            ------N-EK--------------------MDD-IE-GGSGKG-----------------
Sce1            ------N-QD--------------------MDD-VE-EGGDTAY----------------
Lth1            ------N-KN--------------------MTD-VE-GGELARDS---------------
Kla1            ------N-HT--------------------LHE-SE-EGTVKDS----------------
Kna1            ------G-SR--------------------KND-VE-SGLHDG-----------------
Nda1            ------N-ET--------------------NNK-IE-KGPSLRE----------------
Nca1            ------D-HS--------------------SKD-LE-KGPMDK-----------------
Wci1            ------N-HE--------------------LND-LE-SNQRNRRPS--------------
Kpa1            ------N-NK--------------------LDD-AE-TGSVSGS----------------
Fra1            ------A-ND-SPG--AALARGD---AVIPLEE-IE-EGGRAPAHPRR-------SP---
Csu1            ------Q-HD-GTG--VIIGEGEGAGGVIPLEA-LE-GGRAPRS----------------
Tve1            ------A-HD-GE-------------DGVPLEA-ME-AGTAPGHVRR-------------
Pca1            ------A--------TVSPANG----NALPLEE-LE-EGGRARH----------------
Lbi1            ------G-HD-GTGGRPSVANG----LVIPLEE-ME-EGGRPV-----------------
Cci1            ------E-RE-GKS--------------IPLEE-ME-EGGREEQ----------------
Sla1            ------G-ND-RTG--FVNQDG----DVIPLER-VE-EGIRSPS----------------
Cpu1            ------H-AD-GTG--GHARDG----SVIPLEE-LE-AGKGTAAETVN------GLA-NS
Fme1            ------L-AD-GTG--VITENG----HAIPLEE-LE-RGEVPTEDAMP------ATP---
Pst1            ------K-MD-GTG--AVRENG----EVIPLET-LE-EGGGNHAN---------------
Shi1            ------K-HD-GTG--QTTANG----EVIPLED-IE-AGEGVIEPAV-------------
Abi1            --------------------------EDVPMEV-LE-EGKGEIFSSS-------------
Ade1            ------G--------------G----TVMQMHD-IE-EGHGAPLKPR---------P---
Rde1            ------R-EQ-----------------ASKLEE-LE-VGGLEAA----------------
Dsp1            ------G-AD-----------------VLPYSA-TH-PGAEEE-----------------
Pin1            ------G-HQ-LRP-----IKG----DRDEEEC-VE-AAGTPS-----------------
Rso1            ------N---------------------IPMRN-ME-EGGRNSD----------------
Wse1            ------D---------------------------LP------------------------
Wic1            ------E---------------------------LP------------------------
Tde1            ------S-GD-------------------SLRS-AE-EGGINRT---DKSSSLKELPR--
Pgr1            ------D-LE-PEH--TR----------------LE-EARPTARSRQ--------LT---
Mla1            ------D-MD---------------VTTAEFNS-LE-QGRHSSPKST--------PP-RL
Rto1            ------E-VT-GRP------------TGVALGD-ME-EGRTSTP---APDAGE--LP-QP
Uho1            ----------------------------HELDS-LE-HGHPTPSHP--------------
Pan1            ----------------------------HELDS-LE-QGHTTPS----------------
Sre1            ------T--------------------AHELQS-LE-SGLASPS----------------
Uma1            ------S---------------------HEMDT-LE-QGCSPPVS---------------
Phu1            ------A-DE-----------------GHELDT-LE-QGDTVQS----------------
Cgl1            ------L-AR-KEG--RRT-------SDMSPYA-LE-MGLGNR---KPRTKSR--FP-AP
Tmi1            ------Q-AR-KQG--RRR-------SSISPYA-LE-MGVNRAHTRKSRSQSR--FP-TP
Ela1            ------K-AL-KQG--RRR-------SSVTPYA-LE-MGLNRNR--KSRSQSR--FP-TP
Cor1            ------E-GK-RRG------------SNVSPYA-LE-MGLNDR---KSRSKSR--FP-SP
Ncr1            ------L-AL-SLQ--VPI-------PDAASQP-LQ-LARCTK-----------------
Ptr5            ------L-AR-RQG--RRK-------ASVSPYA-LE-SGRGSR------SNSR--LP-AP
Npa1            ------S-LG--------------------------------------------------
Dbr1            ------N-TR--------------------SEK-TE-GGSKLEKI---------------
Moc1            ------K-AS--------------------------------------------------
Tme1            ------------------------------------------------------------
Vca1            ------G-GE--------------------------------------------------
Cre2            ------S-SE--------------------------------------------------
Csu2            ------G-VS--------------------------------------------------
Cva1            ------G-----------------------------------------------------
Bpr5            ------S-----------------------------------------------------
Msp2            ------D-----------------------------------------------------
Vvi1            ------N-GA--------------------------------------------------
Tca3            ------N-GA--------------------------------------------------
Csa3            ------N-GA--------------------------------------------------
Ppa1            ------D-GS--------------------------------------------------
Sly3            ------N-GA--------------------------------------------------
Mtr1            ------D-GA--------------------------------------------------
Car3            ------N-GA--------------------------------------------------
Gma2            ------N-GA--------------------------------------------------
Rco1            ------N-GA--------------------------------------------------
Ath2            ------N-GA--------------------------------------------------
Bdi1            ------N-GA--------------------------------------------------
Psi1            ------K-----------------------------------------------------
Ppa2            ------K-----------------------------------------------------
Ptr1            ------K-----------------------------------------------------
Tca4            ------K-----------------------------------------------------
Fve2            ------R-----------------------------------------------------
Csa2            ------K-----------------------------------------------------
Car2            ------Q-----------------------------------------------------
Sly2            ------K-----------------------------------------------------
Ath1            ------K-----------------------------------------------------
Osa1            ------K-----------------------------------------------------
Zma2            ------K-----------------------------------------------------
Ata1            ------L-----------------------------------------------------
Msp5            ------A-GN--------------------------------------------------
Csu4            ------S-GG--------------------------------------------------
Cva3            ------G-GK--------------------------------------------------
Ehu1            ------------------------------------------------------------
Toc1            ------------------------------------------------------------
Tps1            ------------------------------------------------------------
Ptr6            ------S-----------------------------------------------------
Gsu3            ------A-SA-SKF----------------------------------------------
Cgr1            ------------------------------------------------------------
Csp3            ------------------------------------------------------------
Ssp7            ------------------------------------------------------------
Ssp9            ------N-----------------------------------------------------
Bpr2            ------R-RSGKKS-D---DNN----ASKDDDDVAE-KGGKLSP----------------
Pte1            ------K-LM-------------------NLPD-PE-TDQVN------------------
Pte2            ------K-LL----------------SSHKIID-PE------------------------
Pte3            ------K-LS-KQS----------------------------------------------
Cho1            ------K-MS-SIT------------IDNKLEA-LD-TGNMLF------KDVEL----CN
Spo1            -----ID-QL------------------------LE-EGAAPSHYT--------------
Spo2            -----MK-KT------------------------LE-LGLPASNR---------------
Sja2            -----LP-ER------------------------LE-AGANGAT----------------
Tth1            ------KPKT----------------ETDQNND-LKEKSTSDKQ----------------
Tth2            ------S----NIA------------EC--SDD-LEYQDIDDDEPKSDEQNQL-------
Tth4            ------I----NKD------------E---NND-TEKQ---NEEENQEKQNDL-------
Tth3            ------D----SID------------DQSEESK-QEVKKVKGTEDSINSSSQS-------
Moc3            ------------------------------------------------------------
Bpr3            ------M-LE---------------------KD-VE-SGNENEN----------------
Gsu1            ------E-NS--------------------------------------------------
                                                                            

Hgl1            ----------------------STTIP----QKKWLHFISP---IFVQALTLTFLAEWGD
Csi1            ----------------------STTIP----QKKWLHFISP---IFVQALTLTFLAEWGD
Cli1            ----------------------GTTIP----QKKWLHFISP---IFVQAFTLTFLAEWGD
Tgu1            ----------------------GTTIP----QKKWLHFISP---IFVQAFTLTFLAEWGD
Mga1            ----------------------TATIP----QKKWLHFISP---IFVQAFTLTFLAEWGD
Eca1            ----------------------STTIP----QKKWLHFISP---IFVQALTLTFLAEWGD
Hgl2            ----------------------STTIP----QKKWLHFISP---IFVQALTLTFLAEWGD
Cja1            ----------------------STIVP----QKKWLHFISP---IFVQALTLTFLAEWGD
Sbo1            ----------------------STIVP----QKKWLHFISP---IFVQALTLTFLAEWGD
Dno1            ----------------------STTIP----QKKWLHFISP---IFVQALTLTFLAEWGD
Mpu1            ----------------------STTIP----QKRWLHFISP---IFVQALTLTFLAEWGD
Oni1            ----------------------GTAVP----QGKWHSFISP---IFIQSLTLTFLAEWGD
Dre1            ----------------------ANMLP----QRKWPSLISP---IFIQALTLTFLAEWGD
Ola1            ----------------------GITLP----QTKWYSLCSP---IFIQAFTLSFLAEWGD
Dpu1            ----------------------TSVHQPLSLRQRISGYIPK---VFLQALTLTFLAEWGD
Tad1            ----------------------IRGAG-SRLRRYFHLIVSP---IFIQAFVLTFLAEWGD
Nvi1            ----------------------IRKSQ----KTSAFMLLSR---IFLQAFSLTFLAEWGD
Mro1            ----------------------IRKTA----KISALMLLSR---IFLQAFTLTFVAEWGD
Afl1            ----------------------IRKAT----KISALMLLSR---IFLQAFTLTFLAEWGD
Ame2            ----------------------IRKAT----KISALMLLSR---IFLQAFTLTFLAEWGD
Aae1            ----------------------IRKNK----QRSAWNLLLR---IFMQAFTMTFLAEWGD
Nve1            ----------------------IRGGK--KSLSFVHNICST---ILLQSFTLTFLAEWGD
Cgi1            ----------------------IRSPG----RRWFHGILGT---IFLQAFTLTFLAEWGD
Cte2            ----------------------VRTKR----HNPFEAFFSR---IFIQSFTLTFLAEWGD
Tca5            ----------------------PRKPK----SDSIFSLISR---IFLQSFTLTFLAEWGD
Spu1            ----------------------IRGGY----RRKVFGIFSP---ILLEAFTLTFLAEWGD
Bfl1            ----------------------IRGGG----WRRVWGIFSP---IFLQSFVMTFLAEWGD
Hma1            ----------------------RSKNVPSKFIRYCTYFCSP---ILIQSFTMTFLAEWGD
Dpo1            ----------------------NRRPK----STNPLAVTLR---IFLQAFTLTFLAEWGD
Phu2            ----------------------IRSNN----RCKILNYIPE---VFLQSFSLTFFAEWGD
Cca1            ----------------------VRKIP----KKSAAHVSMR---ILMQAFTMTFLAEWGD
Dme1            -----------------------RRPQ----KRGATYFTMR---ILAQAFTMTFLAEWGD
Cbr1            ----------------------APQSE----TKKIFLFTSR---IFIEAFTLTFVAEWGD
Cin1            ----------------------RGGYK----VRKLLGVFSP---VLIQAFTLTFLAEWGD
Cow1            -----------------------LASS----LRRLPGLIPP---VMMQAFVLTFLAEWGD
Bma1            ----------------------PNQSS----THALVCMISA---LFLETFTLTFLAEWGD
Isc1            -----------------------VFRV----HRRLWGFFSR---VFFQALTLTFLAEWGD
Moc2            -----------------------ATSM----QSRLYTVLSR---VFWQALTLTFVAEWGD
Ssp1            -------------------------------PKPWSKIVSP---VFVQAFVLTFLAEWGD
Mbr1            -----------------------SHSL----HIHSAGLLSP---VLVQSFIMTFLAEWGD
Sja1            ------------------TPRSLISKP----ILIIKKILTP---IFVEAFVLTFLAEWGD
Sma1            ------------------SPQGLLSKS----LTITRNIFTP---IFVEAFVLTFLAEWGD
Sbi1            -----------------------KSTF----RRVFSRFCTP---IFLESFVLTFLAEWGD
Sly1            -----------------------KAAF----RRFFSRFLTP---IFLEAFILTFLAEWGD
Ppe1            -----------------------KTSF----RRFFSRFCTP---IFLESFILTFLAEWGD
Ptr4            -----------------------KTSF----RRYFSRFCTP---IFLESFILTFLAEWGD
Car1            -----------------------KTSY----RRFFSRFCTP---IFLESFILTFLAEWGD
Sbi2            -----------------------KSTI----RRFFARFCTP---IFLEAFILTFLAEWGD
Psi3            -----------------------KTTF----RRFFSRFCTP---IFLESFILTFLAEWGD
Smo2            -----------------------KSRV----RQFFTRFCTP---IFLESFILTFLAEWGD
Ppa3            -----------------------KNLV----RRVFSRFCTP---VFLESFILTFLAEWGD
Bpr1            -----------------------KGKI----RRILSRVCTP---IFLEAFVLTFLAEWGD
Ota1            -----------------------RNRL----ARIASRVCTP---VFIEAFVLIFLAEWGD
Gth1            -------------------------------LINGVLWQGS---ILLDPFTLTFLAEWGD
Gth2            -----------------------GNNQ----SNDNVSFTNG---ILWQSFILTFLAEWGD
Esi1            ----------------------IGGAG----GGGVRSRRGA---VMTMSFSMTFLAEWGD
Aan1            -----------------------AEAP----PPAEETDAVK---VLGQAFMLTFLAEWGD
Ptr2            -----------------------SNRP----PSKKQMGWNQ---VVIQSLTLTFVAEWGD
Tps2            ---------GGNNKTVKHSASSGLSAA----GDYSGSSWEA---VFLQALSMTFLAEWGD
Pso1            -------------------------------AESATDGMMK---VFSQTFLMTFLAEWGD
Zma1            --------------TKT------------------------------KAFSITFFGEWGD
Sbi3            --------------NKSKANDDTKKQQ----RPFLMQFFSP---IFIKAFSITFFGEWGD
Gma1            --------------NSNKDDDATKKHK----RSFLSQFFSP---IFLQAFSITFFGEWGD
Ptr3            --------------AGSKDSDEFKKQR----RTFLSQFFSP---ILLKAFSITFFGEWGD
Tca2            --------------EGNKADDELKKER----RPFLTQFFSP---IFLKAFSITFFGEWGD
Ath4            --------------DSSKREDENKKQN----RAFLTQFFSP---IFLKAFSINFFGEWGD
Psi2            ------------ATVKSKVNDDTKKQE----RPFLTQFFSP---ILLEAFSLTFFGEWGD
Smo1            -----------------------KKKK----KQQTSVFLSP---VLIEAFSLTFLGEWGD
Msp1            -----------------------KKGK----KDASSFLLSP---VLVETFVITFLAEWGD
Mpu5            ----------------------LGWKK----TLTFGGLLSP---IFLQTFFITFVAEWGD
Cva2            -----------------------LHPL----LAAARRCVSP---ILLESFTLTFLAEWGD
Csu5            ----------------------KGRNN----GQLLRRLFSP---VFLEAFVLTFLAEWGD
Cre3            -----------------------TNFM----VTLLGMIFSQ---IFLKSFTLTFLAEWGD
Bpr4            ----------ATRTRTKAKKQSPGSKI----NDILAVFFSP---IFLQAFLMTFLAEWGD
Olu2            -------------------------------AKKKATTSWA---VFAEAFAVTFLAEWGD
Tsp1            -----------------------SICT----GSAMCRFIGA---IFVEAFILTFLAEWGD
Ama1            --------------------------------GVTAWSGRA---IWMEAFTLTFMAEWGD
Lsp2            --------------------------------SQAHTTGRL---VVMEALALTFVAEWGD
Gsp1            -----------------------------------QQTNWA---ICVEAFVLTFLAEWGD
Nsp1            ----------------------------------KQKTPLS---IVIEAFVLTFMAEWGD
Nsp2            ----------------------------------DIKTPLA---ILIEAFTLTFVAEWGD
Cst1            ----------------------------------KQKSDWG---IVLEAFVLTFMAEWGD
Rsp1            ----------------------------------DQKNVWA---ILLEAFVLVFVAEWGD
Fsp1            ----------------------------------NQKSIWA---ILLEAFVLTFMAEWGD
Ssp8            ----------------------------------KKQVAAT---IYIEAFVLTFIAEWGD
Rbr1            ----------------------------------QSENVWG---ILLKSFVLTFIAEWGD
Cra1            ----------------------------------HSTSPWA---VLLKSFVLTFIAEWGD
Asp1            ----------------------------------QQKSVWS---ILLKSFVLTFIAEWGD
Acy1            ----------------------------------QQKSIWT---ILLKSFVLTFIAEWGD
Cth2            ----------------------------------KTQNAGA---IIAEAFTLTFLSEWGD
Osp1            ----------------------------------PAGSKLA---VILKTFVLTFIAEWGD
Cep1            ----------------------------------PKATSLA---IILEAFGLTFIAEWGD
Cth1            ------------------------------------RTSIG---VLIEAFVLTFLAEWGD
Lsp1            ----------------------------------KRKSSLG---IILEAFLLTFTAEWGD
Csp2            ----------------------------------ARYPQIG---IWLQAFSMTFLAEWGD
Cch1            ----------------------------------LQSANFA---ILLQAFTMTFLAEWGD
Msp4            -------------------------------KAWSVSPNLA---LLFQAFVMTFLAEWGD
Apl1            ----------------------------------NNKSKLR---ILLEAFTLTFLAEWGD
Gsp2            ----------------------------------VAINPLA---VCLEAFSLTFVAEWGD
Pbi1            ----------------------------------AKYSWLR---LWLQAFVMTFIAEWGD
Ssp3            ----------------------------------ARYTWLG---VWAQAFVMTFIGEWGD
Tel1            --------------------------------RWGSNPAWA---AFVEAFSLTLMAEWGD
Ssp4            --------------------------------ALQTNSAWV---ILMEAFTLTFLAEWGD
Csp4            ----------------------------------KKNSPWA---IWLEGFILTFVAEWGD
Ssp5            ----------------------------------IVPRGWG---IVVESFALTFVAEWGD
Lsp3            --------------------------------RKPKETPLA---IMAEAFGLTFVAEWGD
Ssp6            -------------------------------QKHQKETPLA---VVSEAFGLIFVAEWGD
Csp1            ----------------------------------HRASALT---VVCQSSLLTFLTEWGD
Sel1            ----------------------------------KQVTVFT---VVLEAFSLVFVAEWGD
Ocy1            --------------------------------VPQALSALG---IIGKTFGLVFLGEWGD
Ssp2            ----------------------------------GRGGAWA---VVWEAFSLTALAEFGD
Tcr1            -----------------------GAGC----ARRHWFAFHP---VMAEVFALTFVAEWGD
Ldo1            ---------------------AYVSAP----ARRWRKLLNP---VMVEAFTLTFVAEWGD
Cfa1            ---------------------VYTSAP----ARRWRRLLNP---VMVEAFTLTFVAEWGD
Ccr1            -----------------------THVA----RHAALALFSP---IFVKAFTMTGLAEWGD
Gsu2            -RSNSSSA-SNGQLHHNTTAPTFYPFV----SHVALQLFSP---VFVRSFSLTFLAEWGD
Opa1            ------------AVARKPIWKEALSHV----SNLASYILSP---VWVQTFAMTFLGEWGD
Cal1            ---------SSTSNNNTPVYAEIGNQF----QNLATFVFTP---VWIQVFVMTFLGEWGD
Ctr1            -----------NKVKNTPFYVEIGNQI----QNLASFIFTP---IWIQVFVMTFLGEWGD
Cma1            -----------NSKKDVPFYVDIGNQV----ENLAAFVFTP---VWIQVFIMTFLGEWGD
Sst1            -------------SAQKQWYIEIGGQI----KDLASFVLSP---IWIQVFVMTFLGEWGD
Lel1            -----------TGSPQTSKLGEIGQQI----QNLASFVFTP---VWIQVFVMTFLGEWGD
Dha1            ----------TAKSQNKKWYVEFGDQI----RNLASFVLSP---VWIQVFVMTFLGEWGD
Cpa1            -----------NSNGKKSKLSDMGHQI----QNLASFIFTP---VWIQVFVMTFLGEWGD
Spa1            -----------SATKNKAWYAEFGQQV----EDLASFVLSP---VFIQVFVMTFLGEWGD
Mgu1            ------------RPNTKKWYQEYASQM----KDLASFVLSP---IFIQVFVMTFLGEWGD
Mfa1            -----------EEQKLLSWAVDCCAQI----KDLASFILSP---IWIQVFIMTFLGEWGD
Cte1            --------------FTKSWYSKGVEQF----NDLAAFLLSP---VFIQVFVMTFLGEWGD
Clu1            ---------------KLPWYSEMGIQI----RDLASFVLSP---TWIQVFVMTFLGEWGD
Tbl1            -------------KQPETAAQKFTSQI----YNLASLVLSP---LWIQIFVMIFLAEFGD
Ago1            ----------KRTLVNNRYLNDMLLKV----GDRLALYFSP---VWIQTFVMVFLGEFGD
Ecy1            ----------KRRFVQNRILNEILIKI----TDFVSSLFSP---TWVQIFIMVFLGEFGD
Vpo1            -----------KNIHKKNSVTTISERL----TNLASLVFSP---IWVQIFVMNFLAEFGD
Zro1            -----------NRFKSIKDWKDALTLV----TQKLSVLFSP---IWIQIFSMVFLGEFGD
Kaf1            -----------KMAKNQSVVNMTLQKI----NNLASLVFSP---VWIQIFAMVFLGEFGD
Tde2            -----------RLARGASGFKRFAAKV----SDATSIVLSP---LWVQIFTMIFLGEFGD
Tph1            --------------SGNNLLEKLQNKL----YELSSYVFSP---LWIQIFVMNFLAEFGD
Cgl2            --------------KYTDAASGPVNQV----KQLFSKVFSP---IWVSIFLMVFLGELGD
Sce1            ----------DKQLKNASIGKKIVHRI----RELASFMFSP---VWVQIFLMVFLGELGD
Lth1            ----------SKNFTKNTVATKFVKKV----TDLGAYIFTP---VWVQIFSMVFLGEFGD
Kla1            ------------NKYAKEKTNGVFTKF----KDFTSRYISG---TWIQIFTMVFLGEFGD
Kna1            ------------------SHVSTFSTV----YDLASLVFSP---AWVQIFIMVFLGEMGD
Nda1            ------------KLRRKRGMAKYLKKC----KDLASYILSP---VFVQVFVMVFLGELGD
Nca1            ------------LRSKKNCLFVCLDKV----QDLASYILSP---VFVQVFAMTFLGELGD
Wci1            ---------NPNIERDAKLINTAMENF----KSLCGLILDP---VWIQVFIMIFLGEWGD
Kpa1            -----------NKKKYQTTLSHLLEET----KELLSFILSP---TFLQVFTMTFLGEWGD
Fra1            -----SAS-GARPPRAYSSTRRRADAV----RNFFSLFLGP---VFVQSFVLTFLGEWGD
Csu1            -----------PIHARRASTASHAEAA----RNFFSLFLGP---VFVQAFVLTFLGEWGD
Tve1            -----RSS-SAGPASAKKSVQGYMEAS----RNFFSYLLGP---VFVQAFVLTFLGEWGD
Pca1            ---------ARKRSQSTTRAQSLVEKS----RNYLSVVLGP---HFTQAFILTFLGEWGD
Lbi1            -------------HSPKPKSLSVMEGA----RNFCSFFLGP---VFVQAFVLTFLGEWGD
Cci1            -----------PKSPVIRKVTSWKDGA----RNFCSLMLGP---VFVQAFVLTFLGEWGD
Sla1            ---------ATRHSRNKGGAVGIAEGA----RNFCSLFLGP---VFVQAFILTFLGEWGD
Cpu1            DAGTGTAA-SPPPAEKRKAGTGFAEGA----RNFCSLFFGP---VFVQAFILTFLGEWGD
Fme1            ---------KSPSRARKSEKETWREGA----RNFFSLLLGP---VFVQAFALTFLGEWGD
Pst1            ------------GHATPKKSGGIVDGA----RNLCSFLFGP---VLVQAFVLTFLGEWGD
Shi1            ---------ASGKTKEESWVKGVIEGT----RNLFSLFLGP---VFVQAFALTFLGEWGD
Abi1            -----------PSPPKSAKKSAWIEGA----RNFSSMVFGP---VFVQAFVLTFLGEWGD
Ade1            -----TSP-RPTSPRPTRRLDEAKEGF----RNLCSLFFGP---VFIQAFLLTFLGEWGD
Rde1            ------------NHTPTSKKEHAKEGL----MNLMQLVFSP---VFVQTFVLTFLGEWGD
Dsp1            ---------AVGGGGMDTQGTGFKEGA----ANLARLVFGP---VFVQSFVLTFLAEWGD
Pin1            ---------KSTFKRRRGFGSSVKEGA----HNFASLFLGP---VFVQAFVLTFLGEWGD
Rso1            ---------EPEPLTPAPKDSSLAQGA----KNLFGMCLGP---IFVQTFILTFLGEWGD
Wse1            ----------------KPSSQRQKRSI----KTTLAALLSP---AFVQAFILTFLGEWGD
Wic1            ------------KPTAQSRKKTTFDTF----RELLITVFSP---AFVQAFALTFLGEWGD
Tde1            -SGVDKDA-EDNMGQATKAVRKSFEGV----TNLLSLVFSP---IFVQTFTLTFLGEWGD
Pgr1            ---------GNKASFKRSRSQEKQNGL----KNLVYLLISP---VLIQTFIMTFLAEWGD
Mla1            LTGGGNKG-SPGRPRHKRSKSQTQNGL----KNLVYLVLSP---VFVQTFIMTFLAEWGD
Rto1            VTG------RSRRNSVSKTKDSALAGI----KNLAQLLFSP---IFIQAFILTFLAEWGD
Uho1            ---------LPPSSKKRSMASRIREGS----KNLCGLCFSP---LFAQAFILTFLGEWGD
Pan1            ---------HSATKRAGGMGNTLREGT----KNLCGLCFSP---VFAQAFILTFLGEWGD
Sre1            -----------PSPKDSGMAHTLRDGT----RNLCGLCFSP---VFAQAFILTFLGEWGD
Uma1            ---------SHSIKKDRGMTSTMREGA----KNLCGLCFSP---VFAQAFVLTFLGEWGD
Phu1            ------------AKKKEKKLGGIKEGT----RNLCGLCFSP---TFAQAFILTFLGEWGD
Cgl1            ARSPSSSPEGRSPSPRPGGLGNILSGL----SNLISLLLSP---AWVQTFVMTFLGEWGD
Tmi1            PRSPSTSP-GRSPSPRRGALGAFVDGA----QNLFSLLLSP---AWVQTFVMTFLGEWGD
Ela1            PRSPSMSP-PRSPSPRGGFMGGVGVGL----ANLFSLLLSP---AWVQTFIMTFLGEWGD
Cor1            PRSPSTSP-SRSLSPGPGAVKGALQGL----NNLLSLLLSP---AWVQTFVMTFLGEWGD
Ncr1            ------------RSPRGRNLTECLAGF----NNLVSLLLSP---AWVQTFVMTFLGEWGD
Ptr5            ARSPSTSP-DRAPSPHRGSLTSTMGAV----NNLFSLLLSP---AWVQTFVMTFLGEWGD
Npa1            -------------------------------KRRRSSVTPP---AWVQTFIMTFLGEWGD
Dbr1            ------------SENSGSKLSRFGKKA----LKLCHNFFSP---TWIQIFVMTFLGEWGD
Moc1            -------------------------------QPCEKTFLSG---TFWQALTMTLVAEWGD
Tme1            -------------------------------KPCRVTTVAR---PGSKHFVMTFLGEWGD
Vca1            -------------------------------------DALR---LVLTTFALVFAAEWGD
Cre2            -------------------------------------DALK---LILTTFTLVFAAEWGD
Csu2            ------------------------------------GEALG---FVLSTFALVFAAEWGD
Cva1            -------------------------------------AALT---MVASTFALVFAAEWGD
Bpr5            -------------------------------------GDQA---LILSTFALVFAAEWGD
Msp2            -------------------------------------GNAA---LVLSTFALVFAAEWGD
Vvi1            ----------------------------------GILSSAS---TVISTFLLVFVAEWGD
Tca3            ----------------------------------GILAAAN---TVVSTFILVFIAEWGD
Csa3            ----------------------------------GILAAAS---TVVSTFALVFVAEWGD
Ppa1            ---------------------------------LGLQAAAS---TIAATFVLVFVAEWGD
Sly3            ----------------------------------GLLSAAS---TIVSTFALVFVAEWGD
Mtr1            ----------------------------------GILAAAS---TIVSTFLLVFVAEWGD
Car3            ----------------------------------GILAAAS---TIVSTFLLVFVAEWGD
Gma2            ----------------------------------GILSAAS---TVASTFLLVFVAEWGD
Rco1            ----------------------------------GILAAAS---TIISTFVLVFVAEWGD
Ath2            ----------------------------------GIVAAAN---TIISTFALVFVAEWGD
Bdi1            ----------------------------------GIMSVAS---TLASTFVLVFVAEWGD
Psi1            ----------------------------------RLSTPTE---IIWKSFSLAFFAEWGD
Ppa2            ----------------------------------KVATPLQ---VVTEAFSLVFVAEWGD
Ptr1            ----------------------------------PLTNPFE---IVWKSFSLVFFAEWGD
Tca4            ----------------------------------PLSNPLE---VVWKSFSLVFFAEWGD
Fve2            ----------------------------------RLTNPLE---IIWKSFSLVFVAEWGD
Csa2            ----------------------------------RLSNPLE---IIWKSFSLIFFAEWGD
Car2            ----------------------------------RLSNPLE---IIWKSFSLVFFAEWGD
Sly2            ----------------------------------RLTNPLE---ILWKSFSLVFFAEWGD
Ath1            ----------------------------------KLTNPLE---ILWKSFSLVFFAEWGD
Osa1            ----------------------------------KLTSPLE---VLWKSFSLVFFAEWGD
Zma2            ----------------------------------NLTSPLE---VLWKSFSLVFFAEWGD
Ata1            ----------------------------------KITSPLA---ILWKSFSLVFFAEWGD
Msp5            ----------------------------------KKTGFIA---GFWETFTLVFIAEWGD
Csu4            ---------------------------------LKSQTAWQ---AVLQVGSIIFLAEWGD
Cva3            --------------------------------IHGRQAPMK---ALLEVASLIFVAEWGD
Ehu1            ----------------------------------YGKSGWP---LVLEACTLTIAAEVGD
Toc1            ----------------------------------TNSNAGA---QIASIFGLVFAAEFGD
Tps1            ---------------------------------ITKSSAGA---QIASIFALVFAAEFGD
Ptr6            ---------------------------------LADKTALG---TIASIFALVFAAEFGD
Gsu3            -----------------------QYGI-----LDFRSAALR---QALQVFSIIFTAEWGD
Cgr1            --------------------------------DGSVRGPGA---VIWEAFVLVFLAELGD
Csp3            --------------------------------QLRSSRPPA---VIWEAFTLVFIAELGD
Ssp7            --------------------------------GNGQGGAWA---VIWEAFALVFVAELGD
Ssp9            -------------------------------QDQSRAGGWL---VVREAFLLVFMAELGD
Bpr2            -----------------GKKKGTSKNE----KQWWEFFVSA---IFVQAFTLTFLAEWGD
Pte1            -----------------------DNVT----KNFIQVQFQQ---VVWQAFTLTLLGEWGD
Pte2            -------------------NPSEGQKS----NLSAVVPIQQ---IIWQAFIMTFLGEWGD
Pte3            --------------------------------DAKNVSNVE---VLRAAIALTFLAEWGD
Cho1            TRNNEEDL----NVSSSKICIDECIKH----KGLFRIIKNK---SFIQAFTLTALAEWGD
Spo1            ---------GHRSRSGHTLMSQLKSKG----RNVMATLFSP---LFIKAFALTFVSEWGD
Spo2            ---------SSSTLKDKFFKVFSMSCF----KNLFSKKFSR---AFIKAFALIFVSELGD
Sja2            ------------KTPKQTLLIRVREGF----SNLTTFLLSP---TFVKAFSLTFVGEWGD
Tth1            ------------QNNQANSQENEKKKK----KKQIKGIAAPGYVIAMQTFVSNFFGEWGD
Tth2            ---------ETKQLQQSSLNEQEKRNR----KNARIIPNTF---IATQTFIQTFLGEWGD
Tth4            ---------ETQQLQQSLLKSQEKQNK----KNAQVIPNTL---VAAQTFTQNFLGEWGD
Tth3            ---------QVVQREQKKSETKQNSKQ----QSSHQVSNKT---IAALTFAQNFLGEWGD
Moc3            -------------------------------QRRNRRWRSL---GCAAAFSMTLFAEWGD
Bpr3            ----------------------KKKKG----GNFYECLCNG---VWMQAFTLTFIAEWGD
Gsu1            -------------------------------------SFWS---ILGKIFLLIFTAEWCD
                                                                        *  *

Hgl1            RSQLTTIVLAA---RE----DPYGVAVGGTVGHCLCTGLAVIGGRMIAQKI--SVRTVTI
Csi1            RSQLTTIVLAA---RE----DPYGVAVGGTVGHCLCTGLAVIGGRMIAQKI--SVRTVTI
Cli1            RSQLTTIVLAA---RE----DPYGVAVGGTVGHCLCTGLAVIGGRMIAQKI--SVRTVTI
Tgu1            RSQLTTIVLAA---RE----DPYGVAVGGTVGHCLCTGLAVIGGRMIAQKI--SVRTVTI
Mga1            RSQLTTIVLAA---RE----DPYGVAVGGTVGHCLCTGLAVIGGRMIAQKI--SVRTVTI
Eca1            RSQLTTIVLAA---RE----DPYGVAVGGTVGHCLCTGLAVIGGRMIAQKI--SVRTVTI
Hgl2            RSQLTTIVLAA---RE----DPYGVAVGGTVGHCLCTGLAVIGGRMIAQKI--SVRTVTI
Cja1            RSQLTTIVLAA---RE----DPYGVAVGGTVGHSLCTGLAVIGGRMIAQKI--SVRTVTI
Sbo1            RSQLTTIVLAA---RE----DPYGVAVGGTVGHSLCTGLAVIGGRMIAQKI--SVRTVTI
Dno1            RSQLTTIVLAA---RE----DPCGVAVGGTVGHCLCTGLAVIGGRMIAQKI--SVRTVTI
Mpu1            RSQLTTIVLAA---RE----DPYGVAVGGTVGHCLCTGLAVIGGRMIAQKI--SVRTVTI
Oni1            RSQLTTIILAA---RE----DPFGVAVGGTIGHCLCTGLAVIGGRMIAQKI--SVRTVTI
Dre1            RSQLATIVLAA---RE----DPFGVAVGGTLGHCLCTGLAVIGGRMVAQKI--SVRTVTI
Ola1            RSQLTTIILAA---RE----NPFGVAVGGTVGHCLCTGLAVIGGRMIAQRI--SVRTVTI
Dpu1            RSQLATIILAA---RE----DIFGVMLGGVLGHSLCTGLAVLGGRMIAQKI--SVKTVTL
Tad1            RSQIMTIVLAA---RE----DISGVTIGGILGHMLCTQLAVVGGRMLAQKI--SVRTVTL
Nvi1            RSQITTIILAA---RE----DVYGVVIGGVLGHSFCTGLAVLGGRMIAQRI--SVRTVTI
Mro1            RSQLTTIILAA---RE----DVYGVVVGGILGHMFCTGLAVLGGRMIAQKI--SVRTVTI
Afl1            RSQLTTIILAA---RE----DVYGVVIGGILGHSFCTGLAVLGGRMIAKKI--SVRTVTI
Ame2            RSQLTTIILAA---RE----DVYGVVIGGILGHSFCTGLAVLGGRMIAQKI--SVRTVTI
Aae1            RSQLTTIILSA---RE----NVYGVIIGGVIGHAICTGLAVIGGRMIAQKI--SVRTVTL
Nve1            RSQLATILLGA---RE----NVIGVILGGTLGHGLCTGLAVVGGRFIAQKI--SVRTVTI
Cgi1            RSQITTIVLAA---RE----DVIGVIIGGTLGHAICTGIAVLGGRIVAQKI--SVRTVTL
Cte2            RSQISTIILAA---RD----EVIGVICGGVLGHALCTGLAVLGGRFIAQRI--SIRTVTL
Tca5            RSQLTTIILGA---RE----DVYGVIIGGIAGHSICTGLAVLGGRMIAQRI--SVRTVTI
Spu1            RSQVTTIVLAA---RE----NVLGVTIGGTLGHAFCTGLAVIGGRMVAQRI--SARTVTL
Bfl1            RSQITTIILAA---RE----DVLGVTIGGILGHALCTGLAVIGGRMIAQRI--SVRTVTL
Hma1            RSQLTTIILGS---RE----NPLGVTLGGVIGHSLCTGLAVLGGRLIAQRI--SIRTVTL
Dpo1            RSQLTTILLGA---RE----NVYGVILGGVIGHSVCTGVAVLGGRMIAQKI--SVRTVTI
Phu2            RSQFTTILLAA---RE----DVFGVSLGGVVGHSMCTGLAVIGGRMIAQKI--SVRTVTL
Cca1            RSQLTTIILAA---SK----NVYGVITGGIIGHSICTGLAVIGGRMVAAKI--SVRTVTI
Dme1            RSQLTTIILAA---SK----DVYGVIAGGIIGHCICTGLAVIGGRLVASKI--SVRTVTI
Cbr1            RSQLTTIILGA---RE----NIAGVIGGGVLGHALCTGIAVIGGKIVAQRI--SVRTVTL
Cin1            RSQITTIVLAA---SE----DALGVLVGAVIGHALCTGMAVIGGRMIAQKI--SVRTVTI
Cow1            RSQITTIILGA---TE----DPIGVSVGGTLGHALCTGLAVLGGQLLAKRI--SVRTVTL
Bma1            RSQLTTIMLAA---RE----NIYGVVIGTIVGHAFCTGIAVIGGRLVATQI--SVRTVTL
Isc1            RSQIATIILAA---RE----DPVAVSLGAVLGHSACTLLAVLGGRIVSQRI--SVRSVTF
Moc2            RSQLATIILAA---SE----NIWAVNLGAITGHSLCTCFAVMAGSVVAKRV--SVRTVTI
Ssp1            RSQIATIILGA---RE----NTLGVALGASLGHVLCTFIAVVGGRLLAQRI--SVRTVTL
Mbr1            RSQIATIILGA---RE----DPLGVTLGGILGHSICTFIAVMGGRFMAQRI--SVRKVTI
Sja1            RSQITTIVLAA---TK----SALGVIVGGVLGHALCTGLAVLMGRFVAQRI--PVQWITF
Sma1            RSQITTIVLAA---TK----SALGVIVGGVVGHALCTGLAVLMGRFVAQRI--PVQWITF
Sbi1            RSQIATIALAT---HK----NAVGVATGATLGHTICTSIAVVGGSMLASKI--SQGTVAT
Sly1            RSQIATIALAT---HK----NAIGVAVGATIGHTICTSVAVIGGSMLASKI--SQRTVAT
Ppe1            RSQIATIALAT---HK----NALGVAVGATLGHTICTSVAVVGGSMLASKI--SQRTVAT
Ptr4            RSQIATIALAT---HK----NAIGVAVGATLGHTICTSLAVVGGSLLASKI--SQGTVAT
Car1            RSQIATIALAT---HK----NALGVATGATIGHTICTSVAVVGGSMLASRI--SQRSVAT
Sbi2            RSQIATIALAT---HK----NAIGVAVGASLGHTLCTSLAVVGGSMLASKI--SQRTVAT
Psi3            RSQIATIALAT---HK----NALGVAVGATLGHTVCTSVAVIGGSMLASKI--SQRTVAT
Smo2            RSQIATIALAA---HK----NAVGVTLGAIVGHTVCTSIAVVGGRILAMRI--SQRTVAL
Ppa3            RSQIATIALGA---HK----NPYGVTLGAIAGHSVCTSVAVVGGRLLALKI--SQRTVAT
Bpr1            RSQITTIALAA---HK----DPYGVTIGAIIGHAFCTSLAVIGGKILALKI--SQRLVAA
Ota1            RSQITTIALAT---HK----NPYGVAIGGILGHCACTSLAVLGGRIVALKI--SPRTVSF
Gth1            RSQIATIALAA---QK----DPIGVTVGGIVGHAACTALAVMGGRMLAARI--SERTVAI
Gth2            RSQIATIALAA---HK----DPWGVTIGGTLGHAICTGLAVLGGRMLASRI--SEKTVAL
Esi1            RSQIATIALAT---NK----DPFGVTAGGVIGHSLCTGMAVIGGKLLAARI--SEKTVHL
Aan1            RSQIATIALAS---AK----DPYGVTAGGIVGHSMCTGLAVVGGRMLASRI--SEKHVHV
Ptr2            RSQIATIALAA---SK----NPIGVTIGGCVGHSLCTGLAVVGGRMLAARI--SEKTVSL
Tps2            RSQIATIALAA---AK----DPVGVTIGGCIGHSICTGMAVVGGRMLASRI--SEKSVAF
Pso1            RSQIATVTLSA---TK----DAFGVTLGAILGHSMCTGIAVIGGKFLATRI--SERTVTL
Zma1            KSQIATIGLAA---DE----NPFGVXLGGIIAQALCTTAAVLGGKSLASQI--SEKMVEL
Sbi3            KSQIATIGLAA---DE----NPFGVVLGGIIAQAFCTTAAVLGGKSLASQI--SEKMVEL
Gma1            KSQLATIGLAA---DE----NPFGVVLGGILGQALCTAAAVVGGKSLASQI--SEKIVAL
Ptr3            KSQIATIGLAA---DE----NPFGVVIGGIVGQALCTTAAVIGGKSLASQI--SEKIVAL
Tca2            KSQLATIGLAA---EE----NPFAVVLGGIVGQALCTIAAVLGGKSLASQI--SEKFVAL
Ath4            KSQLATIGLAA---DE----NPFGVVLGGVVAQFLCTTAAVIGGKSLASQI--SERIVAL
Psi2            KSQIATIGLAA---DE----NPVGVVLGGILGHTLCTAAAVFGGKTLAARI--SERMVAV
Smo1            RSQIATIGLAA---QE----NVVGVAVGGFLGHALCTSAAVWGGRHLASSI--SERSVAL
Msp1            RSQIATIGLAA---SS----DPVGVTIGGIAGHAVCTGAAVIGGRHMAEHI--SERAVAI
Mpu5            RSQIATIGLAA---SS----DPYGVTLGGIAGHAICTGAAVLGGRHMASKV--SERAVSA
Cva2            RSQIATIGLAA---AS----DVLGVTLGGIVGHALCTGAAVLGGKHLAEHI--HERMVAY
Csu5            RSQIATIGLAA---SS----DVVGVTLGGIVGHSICTGAAVLGGRHLASYV--DERTMSL
Cre3            RSQIATIGLAA---SE----DVFGVTIGGILGHGVCTGAAVLGGRHLATHI--NEQSVAV
Bpr4            RSQIATIALAA---DY----DPIGVTLGGICGHGLCTSAAVLGGKRMAGAI--SERMVGL
Olu2            RSQIATVGLAA---QS----DVAGVTLGGALGHAVCTGVAVIGGRQLADRAANAERVVTG
Tsp1            RSQMATVILSA---SE----NITGVIVGGTFGHSLCTGMAVLCGRIVSQKL--SVKGVTY
Ama1            RTQVATITLAT---AQ----NPYGVFLGAILGHAICAAIAVVCGKLIAGRI--SERLLTA
Lsp2            RTQLATITLSA---AH----PPLGVMAGAILGHAICTAIAVMVGRLVAGKL--SERLLTA
Gsp1            RTQFATIALAA---GN----NPFGVTTGAILGHALCAAIAVIGGRMLAGRI--SEQALTI
Nsp1            RTQIATIALAA---GN----NAIGVTIGAILGHAICAAIAVIGGKMIAGRI--SERQLTF
Nsp2            RTQIATIALAA---SY----NAVGVAAGAVLGHAICTAIAVIGGKLIAGRI--SERQLTF
Cst1            RTQFATIALAA---SN----NPIGVTAGAILGHALCAAIAVIGGKLIAGRL--DERQITF
Rsp1            RTQIATIALAA---EN----NPIGVSIGAILGHAICAVIAVTSGRMLAGQI--TERQLTA
Fsp1            RTQFATITLAA---AN----NPVGVTIGAILGHAICAAIAVIGGRMLAGRI--SERTLTI
Ssp8            RTQIATIALSA---AN----NPVGVTIGAIVGHAICSAIAVIGGRMLAGRI--SERTLTF
Rbr1            RTQITTIALAAGNNGN----NAIGVTGGAILGHAICALIAVIGGRVIAGRI--SEKQVTL
Cra1            RTQIATIALAA---GN----NAIGVTGGAILGHAICALIAVIGGGVIAGRI--SEKQITL
Asp1            RTQIATIASAAVN-RN----NPIGVTLGAILGHAICAAIAVIGGRLIAGKI--SERQITF
Acy1            RTQFATIALAA---SN----NAIGVTAGAILGHAICAVIAVIGGKLIAGKI--SERQITF
Cth2            RTQIATIALAT---RY----PVVGVTIGAILGHALCAALAVVCGRMLAGRI--SERKLTI
Osp1            RTQIATIALAA---SN----NAVGVTLGAILGHAICAAIAVIGGRIIAGRI--SERTITA
Cep1            RTQIATIALAA---SN----NPYAVTLGAILGHAICAVIAVVGGRMIAGRI--SERVITA
Cth1            RTQIATITLAA---SN----NSLGVTAGAILGHGICTAIAVVGGRLIAGRI--SERTVTA
Lsp1            RTQIATIALAA---TY----QPLGVVLGATLGHAICAAIAVVGGRLIAGKI--SERMITA
Csp2            RTQISTIALAS---SY----NVIGVTTGAILGHGICSVIAVIGGKLVAGRI--SERTITF
Cch1            RTQISTIALAA---SH----QPVGVTVGAILGHGICTAIAVIGGRLIAGRI--SEKWVTA
Msp4            RTQISTITLAA---SY----QPLGVTSGAILGHGICTAIAVLGGRLIAGRI--SERVVTA
Apl1            RTQIATIALAA---TY----HPVGVISGVILGHSISTAIAVLGGRIIAGRI--SERTITA
Gsp2            RTQFATIALAA---SN----NPVGVTLGAVLGHGICAAIAVLCGRAIAGRI--SERLLTF
Pbi1            RTQISTIALAA---SY----NPVFVTLGAILGHGICTAIAVVGGSLIAGRI--SEQIITA
Ssp3            RTQVSTIALAA---AY----NPFFVTFGAILGHAICTAIAVIGGGLIAGRI--SERVITG
Tel1            RTQIATITLAA---AS----QAFGVALGAIAGHGICTAIAVLGGGLIAGRI--SERTLTL
Ssp4            RTQIATLTLAA---AQ----NPWGVTLGAITGHGISSLIAVVGGGLLAGRI--SERNITL
Csp4            RTQLATISLAI---KY----HPLGVSVGAILGHAICAAIAVTCGKLICGRI--SERQLTF
Ssp5            RTQIATIALAA---SN----NAWGVSAGAILGHTICAVIAVMGGKFVAGRI--SEKTVTL
Lsp3            RTQIATIALAA---AH----PPGGVVMGAVLGHAICAAIATNCGRWLCGKV--SERTLTA
Ssp6            RTQIATIALAA---AN----PPVGVVLGAVLGHAICAAIATLCGRWLCGKL--SEKTLTV
Csp1            RTQITTITLAA---AH----HPLGVTFGAILGHALCTLLAVMGGRLIAGRI--SERTVTM
Sel1            RTQFTTMALAA---AG----NAWGVALGAILGHAIVAVIAVNVGRWVSRHI--SERVLTQ
Ocy1            HTQITTVMLAA---TH----PALGVACGALSGFFLCIGLAVVAGRLVAGRL--SERFITL
Ssp2            KTQIATVSLAA---TH----PGLSVWAGATLGHGLMVGLAVVGGRFLAAHI--SERAVHW
Tcr1            RSQLATIALAA---AK----NPFAVTIGGVLGHAVCTGVAVLCGNMTARYV--SMRSVNI
Ldo1            RSQLATIALAA---AK----NPYGVTVGGILGHALCTGGAVVCGNLIAQRV--SMKTVNI
Cfa1            RSQLATIALAA---AK----NPYAVTVGGVLGHALCTGGAVLCGNLIAQRV--SMKTVNV
Ccr1            RSQIATIALAA---SR----NLYGVILGGVLGHAICTGLAVVGGRLLATKI--SEKAVAL
Gsu2            RSQVATVALSA---SK----DMYGVCIGAIAGHFVCTGLAVLGGRLLASRI--SERTVGF
Opa1            RSQIATIAMAA---GS----DYWMVILGGVVGHALCTGMAVIGGQLLATKI--SMRSVTL
Cal1            RSQIATIAMAA---GS----EYWFVIFGAIIGHGLCTAAACIGGKYLAKKI--SMRNVTI
Ctr1            RSQIATIAMAA---GS----NYWIVITGAIIGHGFCTALACIGGQLLAKKI--SMRTVTL
Cma1            RSQIATIAMAA---GS----DYWIVILGAIIGHGICTAGACIGGKMLAKKI--SMRNVTI
Sst1            RSQIATIAMAA---GS----DYWFVILGAIVGHGLCTAAACIGGKLLAKKI--SMRNVTL
Lel1            RSQIATIAMAA---GS----EYWFVIMGAIVGHGLCTAAACLGGKLLAKKI--SMRNVTL
Dha1            RSQIATIAMAA---GS----DYWYVILGAIIGHGVCTAAACVGGKLLATRI--SMRNVTL
Cpa1            RSQIATIAMAA---GS----EYWYVIFGAIIGHGLCTATACLGGKLLAKKI--SMRNVTL
Spa1            RSQIATIAMAA---GS----EYWLVIMGAIIGHGLCTAAACIGGKLLAKKI--SMRNVTL
Mgu1            RSQIATIAMAA---GS----EYWYVIMGAIVGHGLCTAAACVGGKLLAKRI--SMRTITL
Mfa1            RSQIATIAMAA---GS----DYWFVILGAIVGHGICTAAACIGGKLLASRI--SMRNVTL
Cte1            RSQIATIALAA---GS----DYWYVIIGAIIGHGVCTFAACAGGKLLAKKI--SMRTVTL
Clu1            RSQIATIAMAA---GS----DYWFVILGAIVGHGFCTAAACIGGQLLATRI--SMRNVTL
Tbl1            RSQISIIALAS---DS----QYWYVIAGAVIGHIACTGVAIIGGMLLAGKI--SLRNVTL
Ago1            RSQISTIAMAS---SS----QYWIVILGATIGHLICTAVAVIGGKLLAKRI--SMRTVNL
Ecy1            RSQISTIAMAS---GS----NYWAVISGATVGHILCTALAVLGGKLLAKKI--SMRTVTL
Vpo1            RSQITIIAMAS---DT----NYWYVIFGAVVGHLLCTGFAVIGGKILATKI--SMRTVTL
Zro1            RSQISIIAMAS---DS----NYWYVIFGAVVGHFICTGVAVVGGKFLATKI--SMRTVTL
Kaf1            RSQISIIAMAS---DN----NYWYTIFGGVVGHAICTAFAVIGGRFIATKI--SMRTVTL
Tde2            RSQISIVAMAS---DR----YYWHVISGAVVGHLLCTGIAVLGGKLLASKI--SMRTVTL
Tph1            RSQISIIAMAS---DN----NYWFTIFGGCIGHFICTALAVIGGKMLATKI--SMRTMTL
Cgl2            RSQISIIAMAT---DN----DYWYVIAGGVMGHCICTGIAVLGGKLLATKI--SMRTITL
Sce1            RSQISIIAMAT---DS----DYWYVIAGAVIGHAICSGLAVVGGKLLATRI--SIRTITL
Lth1            RSQISTIAMAS---GS----DYWFVIWGAIVGHAFCTALAVVGGKMLATKI--SMRTVTL
Kla1            RSQISTIAMAS---GS----NFTYVMLGACIGHAICTGVAVIGGKLLASKI--SMRTVTL
Kna1            RSQISIIAMAS---DS----AYWFTIFGGVVGHAFCTALAVIGGKYLATKI--SMRTMTL
Nda1            RSQISIIALAS---NN----NYWYAIAGAVLGHVVCSGVAVVGGRYLATKI--SMRTMTL
Nca1            RSQISIIALAS---NN----DYWYAIAGAIVGHLICSGVAVIGGRYLATKI--SMRTITL
Wci1            RSQIATIAMAA---GS----DYWSVISGAVIGHGLCTAAAVIGGKMLASRI--SMRTVTL
Kpa1            RSQIATIAMAA---SA----QFYFVIVGSVLGHALCTGIAVLGGKLLAGHI--SLRAVNL
Fra1            RSQISTIALAA---AH----NVYVVAFGTIIGHSCCTALAVIGGRYVSTKI--SVKHVTL
Csu1            RSQISTIALAA---AH----NVYVVILGTVIGHSCCTALAVVGGRYVSTKI--SVKHVTL
Tve1            RSQISTIALAA---AD----NVYVVALGTVIGHSCCTALAVMGGRYVSTKI--SVKHVTL
Pca1            RSQISTIALGA---AH----NVYLVTLGTIVGHGCCTALAVIGGRYVSTKI--SVKHVTL
Lbi1            RSQIATIALGA---AH----NVYLVTLGTVVGHSCCTTLAVIGGRYVSTKI--SVKQVTF
Cci1            RSQIATIALGA---AH----NVYLVTLGTVVGHAFCTALAVIGGRYVSTKI--SVKHVTL
Sla1            RSQIATIALGA---AH----NVYLVTLGTVLGHTCCTALAVIGGRYVSTKI--SVKHVTL
Cpu1            RSQIATIALGA---AH----SVYLVTIGTVVGHSCCTALAVVGGRYVSTKI--SVKHVTL
Fme1            RSQIATIALGA---AH----NVYVVSLGTTIGHACCTAFAVIGGRYISTKI--SVKHVTL
Pst1            RSQIATIALGA---AH----NVWLVSFGTIVGHSCCTALAVLGGRYVSTKI--SVKHVTL
Shi1            RSQIATIALAA---AH----NLYLVSIGTIIGHSCCTALAVIGGRYVSTKI--SPKHVTL
Abi1            RSQIATIALGA---SH----NVYLVTLGTIIGHSFCTALAVIGGRFISNKI--SVRHVTS
Ade1            RSQIATMVLAA---AH----NVYIISLGTILGHSLCTALAVIAGKWLASKI--SVKHVTY
Rde1            RSQISTIALAA---AN----NVYYVTAGVVIGHGLCTAGAVIGGRMLATKI--SVRTVTF
Dsp1            RSQIATVALGA---AH----NVYIVTLGTVIGHSACTALAVLGGRYLSTKI--SVKHITL
Pin1            RSQIATIALAA---AH----NVYVVTLGTVVGHSLCTAVAVIGGRWISTMI--SIKHVTL
Rso1            RSQIATIALGA---AH----NVYIITIGTIAGHALCTGVAVLGGRWLSTKI--SIKHVVD
Wse1            RSQISTIALAA---AH----GWKTVAFGTSLGHGMCTALAVLGGRIVASKI--SIKTVTF
Wic1            RSQISTIALAA---AH----GWKTVAFGTSLGHAMCTAVAVLGGRIVASRI--SIKSVTY
Tde1            RSQIATIAMAA---GS----DYLWVIVGTVVGHGMCTALAVVGGRLLASKI--SVRQVTL
Pgr1            RSQISTIALAA---AH----NVYIVSLGTVLGHAICTFFAVMGGRWLATKI--SVKYVTL
Mla1            RSQISTIALGA---AH----SVYLVCIGTVLGHAFCTFLAVMGGRWLATKI--SVKHVTL
Rto1            RSQITTIALGA---AH----NVWVVTVGTTLGHSVCTGGAVLGGRWISQHI--SIKHVTL
Uho1            RSQIATIALAA---AH----NVTLVCVGTIVGHACCTSMAVICGSWLAKRI--SVKHVTL
Pan1            RSQIATIALAA---AH----NVTLVCIGTIAGHACCTSMAVVGGSWLATKI--SVKHVTL
Sre1            RSQIATIALAA---AH----NVALVCVGTIAGHACCTGLAVLGGSWLASRI--SVKHVTL
Uma1            RSQIATIALAA---AH----NVALVCLGTILGHACCTSMAVIAGSWLASRI--SVKHVTL
Phu1            RSQIATIALAA---AH----NVALVCLGTIVGHACCTSMAVLAGSWLARRI--SVKHVTL
Cgl1            RSQIATIAMAA---GQ----DYWWVTLGAILGHACCTGVAVIGGRAIAGKV--SLKVVTV
Tmi1            RSQIATIAMAA---GQ----DYWWVTLGAVLGHGCCTGVAVIGGRAIAGKV--SLKVVTI
Ela1            RSQIATIAMAA---GQ----DYWWVTLGALVGHACCTGVAVVGGRAIAGRV--SMKVVTM
Cor1            RSQIATIAMAA---GQ----DYWWVTFGATFGHCICTGVAVIGGRAIAGRV--SLKVVTV
Ncr1            RSQIATIAMAA---GQ----DYWWVTLGAVVGHGICTSVAVIGGKAIAGKV--SLKVITV
Ptr5            RSQIATVAMAA---GS----DYWYVTAGAVVGHGICTAGAVIGGRAIAGRI--SMRNVTL
Npa1            RSQIATIAMAA---GQ----DYWWVTAGAVVGHGLCTSAAVLGGRAIAGKV--SMRVVTL
Dbr1            RSQIATIALAA---GS----DYFMVIIGGILGHAACSGIAVVGGKYLASKI--SVRTILM
Moc1            RSQISTILLAT---RS----NIYGVIFGTILGHSLCTLLAVVAGRLVAHKI--SVKTVAY
Tme1            RSQIATIAMAA---GQ----DYWYVTIGAISGHAICTGIAVVGGRMLASRI--SVRNVTL
Vca1            KSFLATIALAA---AS----SPLGVTAGAVAGHGVATGLAVAGGGFLSQYF--SERVLQY
Cre2            KSFLATIALAA---AS----SPLGVTVGAVAGHGVATGLAVAGGGFLSRYF--SEQVLQY
Csu2            KSFLATIALAA---AS----SPAGVVLGAVGGHGVATGIAVLGGSYLSRFV--SEKAVQY
Cva1            KSFLATIALAA---AS----SPTGVVLGAVAGHGVATIIAVLGGSILGRYL--DERVVQY
Bpr5            KSFFATIALSA---AQ----DPTQVFLGGTAGHGVATGLAVLTGDLIGDYL--SEKVVAY
Msp2            KSFIATIALSA---AA----SPLGVVAGAVAGHGVATGLAVFVGDILGDKI--PERVIKY
Vvi1            KSFFSTIALAA---AS----SPLGVIGGALAGHGVATLLAVLGGSLLGTFL--SEKVIAY
Tca3            KSFFSTIALAA---AS----SPLGVIGGALAGHGVATLLAVLGGSLLGTFL--SEKAIAY
Csa3            KSFFSTIALAA---AS----SPLGVIGGALAGHGVATLLAVLGGSLLGTFL--SEKIIAY
Ppa1            KSFFATIALAA---AS----SPAGVVTGAIAGHGVATALAVLGGSFLSEYV--SEKLIAY
Sly3            KSFFSTIALAA---AS----SPLGVIGGALAGHGAATLLAVLGGSLLGTFL--SEKVIAY
Mtr1            KSFFSTI--GE---SS----SPLGVIAGSLAGHGVATLIAVLGGSLLGTFL--SEKVIAY
Car3            KSFFSTIALAA---AS----SPLGVIGGSLAGHGVATLLAVLGGSLLGTFL--SEKVISY
Gma2            KSFFSTIALAA---AS----SPLGVIAGALAGHGVATLLAVLGGSLLGTYL--SEKVIAY
Rco1            KSFFSTIALAA---AS----SPLGVIGGALAGHGVATLIAVLGGSLLGTLL--SEKETLH
Ath2            KSFFSTIALAA---AS----SPLGVIAGALAGHGAATLLAVLGGSLLGNFL--SEKAIAY
Bdi1            KSFFSTIALAA---AS----SPPGVIAGSLAGHGVATLIAVLGGSLLGTFL--SEKIIAY
Psi1            RSMLATIALGA---AQ----SPWGVASGAIGGHVAATSIAVVGGGLLAQYI--SEKLVGY
Ppa2            RSMLATVALGA---AQ----SPWGVASGAIAGHVIATALAVLGGAFLAQYI--SEKVVSI
Ptr1            RSMLATIALGA---AQ----SPWGVATGAIAGHLVATSFAILGGAFLANYI--SEKLVGY
Tca4            RSMLATIALSA---AQ----SAWGVASGAIAGHLLATSIAIVGGAFLANYI--SEKLVGY
Fve2            RSMLATIALGA---AQ----SPWGVAGGAIAGHALATFIAVLGGAFLAKYI--SEKLVGY
Csa2            RSMLATIALGA---AQ----SPWGVATGAITGHLIATTIAILGGALLAKYI--SEKLVGY
Car2            RSMLATIALAA---AQ----SPWGVAGGAIAGHFLATCIAILGGAFLANYI--SEKLVGY
Sly2            RSMLATIALGA---AQ----SPWGVASGAIAGHLVATSIAILGGGFLANYI--SEKLVGY
Ath1            RSMLATVALGA---AQ----SPLGVASGAIAGHLVATVLAIMGGAFLANYI--SEKLVGY
Osa1            RSMLATIALGA---AQ----SPFGVASGAIAGHLVATFLAIVGGAFLANYL--SEKLVGL
Zma2            RSMLATIALGA---AQ----SPLGVASGAIAGHLIATAFAILGGAFLANYL--SEKLVGL
Ata1            RSMLATIALGA---AQ----SPLGVASGAIAGHLVATLLAIIGGAFLANYL--SEKLN--
Msp5            RSMLATIALGA---AQ----SPLGVALGASVGHLVATLIAVVGGALLSEKI--SERQVGI
Csu4            RSMLATVALGV---SH----SPLGVGVGAILGHGLATLLAVTGGALASQYV--SEKTLGF
Cva3            RSMLATIALGA---VQ----SPLGVAGGAIVGHAVATLIAVIGGAVLSKHI--SERTVAF
Ehu1            RSQIATIALAA---AQ----NPYLVAFGAIAGHCAATGMAVLGGSFISKYL--SERVIGF
Toc1            RSFLATIALSA---AQ----NPVSVAAGGIAAHGIATGIAVIGGAYISKYV--SEKVIAI
Tps1            RSFLATIALSA---AQ----NPVSVALGAIAAHAVATGIAVVGGAYISKYV--SEKVIGY
Ptr6            RSFLSTIALSA---AQ----NPVSVAGGAIAAHAAATGVAVSGGAVLAKYI--SERALGI
Gsu3            KSMLATVALSA---TQ----PPIAVTLGAAMGHLLATVLAVLGGSAISRYV--SERFLFL
Cgr1            RTQFATIFLAA---APA--FSFAGLLAGTLLGHALVTWLAVGAGQWIGGRI--SERVLYR
Csp3            RTQLATVFLAT---SPA--FTFAGLLAGTLLGHAVVTALAVGAGKWIGRRV--DERLLYR
Ssp7            RTQFATIVLAT---APAQVFSFAGLLAGTLAGHALVTWLAVGAGKWVGGRV--NEQLLYR
Ssp9            RTQFATIFLAT---APG--FTFSALLAGTLAGHALVTGLAVGAGKWIGQLL--SERLLYR
Bpr2            RSQIATIAMAA---DY----DPYGIIIGGSLGHGLATSTACIGGRILAQKI--SEKKIAM
Pte1            KSQITTISLSA---IY----NPYYIFLGAIVAHFICTVIAVHGGKLIANKL--SEKNFNF
Pte2            RSQITTISLSA---VQ----DTDIVFLGCSLGHLMCTTIAILGGKLLANQI--SEKTVNL
Pte3            RSQITTIALAT----E----ETFVVLVGALLGHFICTSTAVLGGKMISSKI--SEKYIHL
Cho1            RSQIATILLSA---YN----DPFSVFFGSIIGHSICTGLACYGGKYLSKFI--SPRMVTI
Spo1            RSQIATIAMAA---SD----NVYGVFMGANVGHACCTALAVISGKYISTKI--KVHKVMF
Spo2            RSQIATIVMSA---KE----KVLDVFIGVNIGHMLCTMVAVIVGRYISNKI--EMYKVLF
Sja2            RSQIATVTLAA---TD----NFMMVLLGSLVGHACCTGLAVVSGKLVASKV--SPRVLML
Tth1            KSQISTIAISA---SY----DFVFVFLGTVVGQIFCILLALIGGQVLAKQF--SEKTMAL
Tth2            RSQISTMAMST---SF----NLMQVFVGCILGHTLCSYLAITGGKMLAEKF--SERILTL
Tth4            RSQISTIAMSA---SF----NFIQVFIGCALGHAACSYLAITGGKMLAEKF--SERTLTL
Tth3            KSQLSTIAMGA---SF----NFYKVFIGAALGHFCCSLLAITGGKYLAEQL--SERTLTF
Moc3            RSQIATIILAA---TK----DVYAVALGALVGHALCTILAVIAGHAMAQYI--PVRVLTL
Bpr3            RSQIATVALAG---DY----EAYGIVFGCFLGHAIATGTACIGGKYIANKF--SEKKMTI
Gsu1            RSMLATMALAS---SH----SPLAIISGATIANVICSGIAVLGAALVSSKI--SEQKVSF
                :: .  :  .                 *   .       *   .                

Hgl1            IGGIVFLA-FAFSALFI-------SPDSG-------------------------------
Csi1            IGGVVFLA-FAFSALFI-------SPDSG-------------------------------
Cli1            IGGIVFLA-FAFSALFI-------SPDSG-------------------------------
Tgu1            IGGIVFLA-FAFSALFI-------SPDSG-------------------------------
Mga1            IGGIVFLA-FAFSALFI-------SPDSG-------------------------------
Eca1            IGGVVFLA-FAFSALFI-------SPDSG-------------------------------
Hgl2            IGGIVFLA-FAFSALFI-------SPDSG-------------------------------
Cja1            IGGIVFLA-FAFSALFI-------SPDSG-------------------------------
Sbo1            IGGIVFLA-FAFSALFI-------SPDSG-------------------------------
Dno1            IGGIXFLA-FAFSALFISLIMVLTSYFVS-------------------------------
Mpu1            IGGIVFLA-FAFSALFI-------SPDSG-------------------------------
Oni1            IGGIVFLA-FALSALFI-------TPEAG-------------------------------
Dre1            IGGIVFLA-FAFSALFI-------KPDSG-------------------------------
Ola1            IGGIVFLA-FAISALFI-------KPETG-------------------------------
Dpu1            VGGVVFLL-FAVSALFF-------DPE---------------------------------
Tad1            IGGVVFLL-FAATALFQ-------DPS---------------------------K-----
Nvi1            IGGVVFLI-FALTALFV-------KPTDT-------------------------------
Mro1            IGGLVFLL-FAFTALFI-------SPSED-------------------------------
Afl1            IGGLVFLL-FALTALFI-------SPTED-------------------------------
Ame2            IGGLVFLL-FALTALFI-------SPTED-------------------------------
Aae1            IGGVVFLI-FAVSALFF-------SPEEEPV--------------------KV-S-----
Nve1            LGGIVFLI-FAVSAFFL-------------------------------------E-----
Cgi1            IGGVVFLV-FALSAFLL-------PVH---------------------------D-----
Cte2            VGGIVFII-FALSALFI-------DPD---------------------------------
Tca5            IGGVVFLL-FAFSALFF-------DPNMG-------------------------------
Spu1            TGGMVFLV-FALSALFF-------SPD---------------------------E-----
Bfl1            VGGVVFLI-FALSAFFI-------GQE---------------------------E-----
Hma1            VGGALFLC-FAISALFV-------DENGDWSPLIL----------------AC-T-----
Dpo1            IGGVVFLV-FALSALFF-------DPNMGEEDQS-----------------KS-A-----
Phu2            IGGVVFLV-FAVTALFT-------YPKDL-------------------------------
Cca1            IGGIVFVG-FAVYALIV-------KPD---------------------------D-----
Dme1            VGGIVFIG-FAIYAVAI-------PPD---------------------------D-----
Cbr1            IGGVVFLL-FALSALFI-------NDIES----------------------AV-D-----
Cin1            IGGVFFIF-NAVFSLLT-------GPG---------------------------------
Cow1            IGAVLFLL-FALINLVQ-------SPD---------------------------------
Bma1            IGGIVFIL-FAFSAFLV-------TPE---------------------------S-----
Isc1            IGGIVFLC-FAVSSVCL-------GSGEDSLK----------------------S-----
Moc2            VGGIVFLL-FAVSAYVI-------GIDKS----------------------EV-T-----
Ssp1            IGGVVFLL-FALTSFIM-------DSAGSDDDDSGLGSFFKQQQQEDQQPPIV-V-----
Mbr1            AGGVVFLI-FALSGLFF-------EDPSSEGMDAAVAEI------------EL-N-----
Sja1            IGGVTFII-FAFSVFFG-------NPDT--------------------------N-----
Sma1            IGGVTFII-FAFSVFLG-------NPDT--------------------------N-----
Sbi1            IGGLLFLG-FSLSSYFY-------PPL---------------------------------
Sly1            IGGLLFLG-FSLSSYFY-------PPL---------------------------------
Ppe1            VGGLLFLC-FSVSSYFY-------PPL---------------------------------
Ptr4            IGGLLFLC-FSLSSYFY-------PPL---------------------------------
Car1            VGGLLFLG-FSLSSYFY-------PPL---------------------------------
Sbi2            IGGVLFLG-FSVSSYFY-------PPL---------------------------------
Psi3            VGGLLFLC-FSLSSYFY-------PPM---------------------------------
Smo2            IGGLLFLG-FATSSYFY-------PAL---------------------------------
Ppa3            VGGFLFLF-FAVSSHFY-------PPL---------------------------------
Bpr1            VGGMLFIV-FAWHALIF-------GAPGTELSK---------------------N-----
Ota1            VGGLLFFG-FAIHALLY-------GAPGTET-----------------------------
Gth1            SGGLLFLV-FAIHGLWQ-------GGSSLN------------------------N-----
Gth2            SGGTLFLL-FAIHGILQ-------VWVPGCHFGG-----------------WI-C-----
Esi1            VGGALFLV-FGLHALVF-------------------------------------G-----
Aan1            VGGLIFLV-FAAYSFFF-------EDVH--------------------------D-----
Ptr2            LGGLIFLI-FGIH-----------------------------------------------
Tps2            YGGLVFLA-FGVHSVFF-------------------------------------E-----
Pso1            VGGVLFVM-FALHSFVT-------GPS-------------------------V-S-----
Zma1            SSGVLFLL-FGIMSLLS-------GPG---------------------------E-----
Sbi3            SSGVLFLL-FGIMSLLS-------GPEG--------------------------E-----
Gma1            SGGILFIV-FGIQSFLS-------PVE---------------------------------
Ptr3            SGGVLFIV-FGIQSFLS-------TVE---------------------------------
Tca2            SSGVLFIV-FGIQSFLS-------TVE---------------------------------
Ath4            SGGMLFII-FGIQSYLT-------SVE---------------------------------
Psi2            SGGILFVI-FGIQSLLT-------KVE---------------------------N-----
Smo1            CGGILFLL-FGAHSLFN-------GFQ---------------------------V-----
Msp1            AGGVLFCL-FGAHSLVT-------GLE---------------------------------
Mpu5            CGGVLFVL-FGLHALYV-------GP----------------------------------
Cva2            FGGVLFLL-FGAHSLWS-------GVP---------------------------------
Csu5            LGGLLFIA-FGAHAYWE-------GVP---------------------------------
Cre3            FGGVMFLL-FGAHALWT-------G-----------------------------------
Bpr4            CGGILFLA-FGVHALVV-------G-----------------------------------
Olu2            IGGCLFLL-FGVHALLS-------------------------------------------
Tsp1            IGGVIFLF-FSLSSLIL-------------------------------------N-----
Ama1            IGGVLFLI-FGIVVI---------------------------------------S-----
Lsp2            LGGGLFVI-FGWVALVNF------------------------------------E-----
Gsp1            FGGCLFLL-FGLVAWWE-------GPL---------------------------------
Nsp1            AGGCLFLI-FGVVAAIE-------G-----------------------------------
Nsp2            AGGCLFLI-FGIVAAVE-------G-----------------------------------
Cst1            IGGCLFLI-FGAIAIVE-------G-----------------------------------
Rsp1            AGGCLFIV-FGVVAAIQ-------G-----------------------------------
Fsp1            AGGFLFIL-FGIVAAVE-------G-----------------------------------
Ssp8            AGGGLFLL-FGVLSLFE-------K-----------------------------------
Rbr1            IGGILFII-FGVVAAI--------------------------------------------
Cra1            IGGILFII-FGIIAAIELK----TG-----------------------------------
Asp1            LGGFLFII-FGIVAAIE-------G-----------------------------------
Acy1            IGGFLFII-FGIVAAIE-------G-----------------------------------
Cth2            AGGILFIM-FGIMAAVE-------A-----------------------------------
Osp1            LGGCLFLV-FGTVALLE-------G-----------------------------------
Cep1            IGGSLFLV-FGAIALLD-------K-----------------------------------
Cth1            IGGCLFLI-FAAVSLFE-------N-----------------------------------
Lsp1            IGGCLFIL-FGLVAIWK-------RVGTQ-------------------------T-----
Csp2            VGGILFLI-FGVVAGIE-------G-----------------------------------
Cch1            LGGVLFLI-FGVVAMLE-------Q-----------------------------------
Msp4            IGGLLFLI-FGFIAILD-------G-----------------------------------
Apl1            VSGCLFIV-FGLVALIN-------GVENV-------------------------S-----
Gsp2            IGGGLFLL-FGAIATVK-------L-----------------------------------
Pbi1            IGGVLFII-FGLAAYFQ-------G-----------------------------------
Ssp3            VGGILFLI-FGAITYLQ-------G-----------------------------------
Tel1            SGGALFLI-FAIVTALQ-------GMPKL-------------------------------
Ssp4            LGGILFLI-FAMVMWVE-------G-----------------------------------
Csp4            IGGCLFIL-FGILAIFE-------------------------------------------
Ssp5            IGGLLFYL-FAVVSWWT-------KI----------------------------------
Lsp3            LGGGLFLL-FGSLALFMP------------------------------------Q-----
Ssp6            LGGTLFIF-FAASALF--------------------------------------------
Csp1            IGGTLFLL-FAIMTWWE-------G-----------------------------------
Sel1            ISAGLFLL-FAAIALWG-------IVS---------------------------------
Ocy1            FAGALFLV-FAIAAIFR-------GM----------------------------------
Ssp2            VGGGLFLL-FALVTSWE-------LL----------------------------------
Tcr1            VGGGLFIV-FALATLYE-------LITNTHHID------------EMQQQK---E-----
Ldo1            VGGVLFIM-FGLVTLYE-------LTYGEHEIS------------KTHERPAR-T-----
Cfa1            VGGVLFLI-FGLVTLYE-------LLGGGRHDLD-----------NGQKNPAQ-NPP--V
Ccr1            VGGILFII-FAIITASG-------EL----------------------------------
Gsu2            IGGILFLV-FSVLSFSG-------QL----------------------------------
Opa1            GGAIAFFI-FSVLYFYN-------AYYD----I---------------------E-----
Cal1            GGAIAFFI-FSILYFYD-------AYYGI-------------------------E-----
Ctr1            GGAIAFFI-FSLMYFYE-------AYYDL-------------------------E-----
Cma1            GGAIAFFI-FSIMYFYD-------AYYNI-------------------------E-----
Sst1            GGAAAFFV-FAILYFYQ-------AYYDI-------------------------E-----
Lel1            GGAVAFFV-FAILYFYD-------AYYNV-------------------------E-----
Dha1            GGAIAFFV-FAILYFYD-------ALYNT-------------------------E-----
Cpa1            GGAIAFFV-FSILYFYD-------AYYNI-------------------------E-----
Spa1            GGAIAFFI-FAMLYFYD-------AYYYI-------------------------E-----
Mgu1            GGAIAFFV-FAILYFYD-------AYYNTG------------------------A-----
Mfa1            GGAIAFFV-FSVLYFYD-------SFFHGDEQI---------------------S-----
Cte1            GGAIAFFV-FSILYLYE-------AVYG----F---------------------------
Clu1            GGATAFFI-FAVLYFYD-------FYYYDTSS----------------------D-----
Tbl1            AGSACFFL-FGIIYLYD-------AVST--------------------------Y-----
Ago1            GGAISFII-FGIVYTYE-------SFHN--------------------------P-----
Ecy1            GGAFSFLV-FGILYTYE-------AFHN--------------------------Q-----
Vpo1            GGAISFFV-FGFLYFLE-------AYKMSE------------------------E-----
Zro1            GGAFSFFI-FAIHYIYE-------AFQT--------------------------------
Kaf1            GGAFFFFI-FALVYIWD-------AF----------------------------------
Tde2            GGAFSFFI-FAILYIYE-------AFTLEE------------------------S-----
Tph1            GGSISFFV-FGLLYIYD-------VRYMSE------------------------E-----
Cgl2            SSAVLFLI-FGIMYIYH-------AFH---------------------------------
Sce1            ASSLLFFI-FALMYIYQ-------AFTT--------------------------Q-----
Lth1            GGALSFFI-FAVMYIRE-------AFLN--------------------------P-----
Kla1            GGALSFFI-FGFLYVYE-------AFL---------------------------------
Kna1            VGALFFYI-FAASYIIS-------AF----------------------------------
Nda1            VGALLFYT-FGIIYLYQ-------SYTYAE--I---------------------T-----
Nca1            TGAVLFYL-FALMYIYQ-------CFTFSGEPT---------------------N-----
Wci1            GGAFAFFV-FAILYFVE-------AWNNT-------------------------D-----
Kpa1            GGSLAFFI-FAFIYLYE-------IY----------------------------------
Fra1            AGSLLFLA-FGMIYLYE-------AFLAIDT--------------ETADFDPL-N-----
Csu1            AGSGLFLL-FGIIYLYE-------AFLSIDA--------------ETSDFRPI-------
Tve1            AASGLFLV-FGVVYLYE-------ALLSIDP--------------ETTDFHPD-------
Pca1            AGSGLFIL-FGIIYLYE-------AFHSIDI--------------DVSDITYP-------
Lbi1            GGSILFLI-FGVIYLYE-------AFAMTNDMD-------LNIPISPSSGI---H-----
Cci1            GGSVLFII-FGIVYLYE-------AYRMGADIE-------IPIPLDTDHA----------
Sla1            GGASLFLL-FGIVYLYE-------SLAMSAEE--------LPISISPEDAELI-T-----
Cpu1            GGSVLFLL-FGIIYLYE-------TFRTAPD--E------LSIPLGNSTGAML-------
Fme1            GGAVLFLL-FGFVYLYE-------AFKENSAEH-------VLVPHSHEDASDL-L-----
Pst1            GGAVLFLL-FGLIYLYE-------AFRSWTA--------------DIDGAHQL---PGGL
Shi1            GGAFLFLS-FGFIYLYT-------AIYMTPELE-------SDSPFSSSSSITS-T-----
Abi1            CGAILFIL-FSVIYFYE-------ACVEWGSVE-------VPLGLN--------V-----
Ade1            GGAFLFIF-FALFFFRE-------AWLYDSDPLPH-----QELGQRDRDWIPH-N-----
Rde1            AGAILFLL-FGIFYGFN-------AYN---------------------------------
Dsp1            GGAALFGI-FGIMYAYE-------AWVGAPLII-------PDLPGSVPGVGDA-A-----
Pin1            GGAVLFVL-FGLIYLRE-------SLFGA-------------------------------
Rso1            IRARRTLTRFGPSHEGRR--AKILAYVV--------------------------V-----
Wse1            GGSALFVL-FGFIYIWE-------ILVSVTSPA-------------------I-Q-----
Wic1            GGSALFIL-FGFVYVWD-------ILVTMTSPA-------------------I-Q-----
Tde1            GGGCLFIL-FGFLYAYE-------LHQSRTTAT-------TGPGQTYAGTTAG-P-----
Pgr1            GGAILFLI-FGLLYLYE-------GLTWQEMVIEDGLGLSDDLPGQARKIAMG-------
Mla1            GGAILFLV-FGVLYLYE-------GWFWDEVEG------------SISDVTSA-A-----
Rto1            GGAVLFLI-FGVMYSYE-------AYTFTEEVVVGT------------------V-----
Uho1            GGAMLFLV-FALVYAWE-------AYAEEDGGM------------GEERLVQI-A-----
Pan1            GGATLFLV-FAVVYAFE-------AYSEPGGVL------------AAENVVQM-A-----
Sre1            GGACMFLV-FAVVYAWE-------AYHEPAGEL------------DVAQVVAA-A-----
Uma1            GGASLFLL-FALVYAWE-------AHSDRHGVQ---------------SVVDA-A-----
Phu1            GGAGLFLL-FAVVYAWE-------AWSEGGEGL--------------EGVVEA-A-----
Cgl1            GGAVAFLV-FAVLYLFE-------ALY---------------------------------
Tmi1            GGAVAFLL-FGFIYFVE-------AIY---------------------------------
Ela1            GGAIAFLV-FGFIYLFE-------ALY---------------------------------
Cor1            GGAVAFLV-FGFIYFAE-------AFY---------------------------------
Ncr1            GGAVAFLV-FGVIYLVE-------GFY---------------------------------
Ptr5            GGAIAFLI-FGIIYLFE-------AFYL--------------------------------
Npa1            GGAIAFLV-FGVIYLFE-------SLYA--------------------------------
Dbr1            GGTIAFYI-FSLTYFYS-------AYYYNEEAEV-----------ESAKKMIG-E-----
Moc1            IGGVVFLG-CALFEFLS-------GYEDSSSTLSS-------------------T-----
Tme1            GGAGAFLV-FGIIYLCE-------AFY---------------------------------
Vca1            VGGSLFLV-FAAATVVD-------LFV---------------------------------
Cre2            IGGSLFLV-FAGATIVD-------LFV---------------------------------
Csu2            LGGTLFLV-FAAATVVD-------IFA---------------------------------
Cva1            VGGSLFLV-FAAASIYD-------IATGAA------------------------V-----
Bpr5            AGGALFIS-FAVGTLFE-------IFE-------------------------K-L-----
Msp2            AGGGLFIV-FAILTALE-------------------------------------------
Vvi1            IGGVLFLI-FAAVTLIE-------IVS---------------------------------
Tca3            IGGTLFLV-FAAVTLIE-------IVN---------------------------------
Csa3            VGGVLFLV-FAAVTLVE-------IVN---------------------------------
Ppa1            TGGVLFLV-FAATTLVD-------ILK---------------------------------
Sly3            IGGALFLV-FAAVTVIE-------IVS---------------------------------
Mtr1            IGGVLFLV-FAAVTVFE-------IVQ---------------------------------
Car3            IGGVLFLV-FAAVTLFE-------IVQ---------------------------------
Gma2            IGGVLFLV-FAAITLFE-------IVQ---------------------------------
Rco1            P---------ASMGKKD-------AVD---------------------------------
Ath2            VGGVLFLV-FAAVTVAE-------IVT---------------------------------
Bdi1            IGGSLFLA-FAAVTLFE-------IAS---------------------------------
Psi1            LGGALFIV-FAVATLLG-------AF----------------------------------
Ppa2            FPSYIYIY-ISFFFFL--------LC----------------------------------
Ptr1            LGGVLFLV-FAVATFFG-------FF----------------------------------
Tca4            LGGALFLI-FAAATFFG-------VF----------------------------------
Fve2            IGGALFLV-FAVATFFG-------VF----------------------------------
Csa2            LGGVLFLI-FAIATFFG-------VF----------------------------------
Car2            LGGGLFLI-FAVATFFG-------VF----------------------------------
Sly2            LGGVLFLI-FAVATLFG-------VF----------------------------------
Ath1            VGGALFLV-FAAATFFG-------VF----------------------------------
Osa1            IGGVLFLL-FAVATFFG-------VF----------------------------------
Zma2            LGGVLFLL-FAAATLFG-------VF----------------------------------
Ata1            -YKDHLIK-MRQSCYMG-------II----------------------------------
Msp5            TGGILFIV-FAVATLAG-------VF----------------------------------
Csu4            IGGTLFLV-FAVATLLG-------AF----------------------------------
Cva3            LSGVLFLV-FAGASIMG-------VA----------------------------------
Ehu1            VGGGLFLV-FALTTAVG-------LF----------------------------------
Toc1            IGGTLFII-FAITTAVG-------IF----------------------------------
Tps1            IGGSLFLI-FAVTTAFG-------I-----------------------------------
Ptr6            ISGTLFLV-FAVTTAFG-------IF----------------------------------
Gsu3            LSGLLFLL-FAFLTALN-------------------------------------L-----
Cgr1            LSGGLFLA-FGLLSIRQ-------AIG---------------------------------
Csp3            LSGGLFLL-FGVAAIGS-------ALG---------------------------------
Ssp7            LSGGLFVA-FGLVSLLQ-------GLASVA------------------------G-----
Ssp9            LSGGLFLA-FAVVALRQ-------ALG---------------------------------
Bpr2            VGGGIFLI-FGILAVFD-------DPSADYAKAL-----PKWMKTSSSGSGALPS-----
Pte1            LAGITFLC-IALVNTYI-------AIC---------------------------------
Pte2            VGGIVFII-FGLMHTYD-------LMTGH-------------------------L-----
Pte3            CGGILFVL-FGLHNIKM-------------------------------------L-----
Cho1            SGGILFFA-FAIGGIVM-------GP----------------------------------
Spo1            IGGILFIA-FGLVYFYQ-------GF----------------------------------
Spo2            FGGIVFMI-FGILYIFQ-------GF----------------------------------
Sja2            FGGALFVL-FGLVYMYN-------GVFPQ-------------------------P-----
Tth1            LGGILFII-FSFITLYT-------TLN---------------------------------
Tth2            IGGILFII-YGFLTLTS-------------------------------------------
Tth4            AGGILFII-YGIITVFT-------------------------------------------
Tth3            LGGLLFIT-YGCGTLYS-------SL----------------------------------
Moc3            IGALIFFA-FAIVALIS-------GYDEIETDQ------------KTANTTAI-EG----
Bpr3            LGGSVFLT-FAAVTLLQ-------DPNAKMEKVDW---RPNWMVADA-------A-----
Gsu1            VGGLLFLF-FGIKSWVD-------GPE---------------------------E-----
                                                                            

Hgl1            -----------------F
Csi1            -----------------F
Cli1            -----------------F
Tgu1            -----------------F
Mga1            -----------------F
Eca1            -----------------F
Hgl2            -----------------F
Cja1            -----------------F
Sbo1            -----------------F
Dno1            -----------------I
Mpu1            -----------------F
Oni1            -----------------L
Dre1            -----------------F
Ola1            -----------------L
Dpu1            -----------------S
Tad1            -----------------I
Nvi1            -----------------I
Mro1            -----------------I
Afl1            -----------------V
Ame2            -----------------V
Aae1            -----------------P
Nve1            -----------------T
Cgi1            -----------------I
Cte2            -----------------D
Tca5            -----------------G
Spu1            -----------------S
Bfl1            -----------------E
Hma1            -----------------H
Dpo1            -----------------N
Phu2            -----------------S
Cca1            -----------------I
Dme1            -----------------I
Cbr1            -----------------S
Cin1            -----------------S
Cow1            -----------------E
Bma1            -----------------E
Isc1            -----------------L
Moc2            -----------------V
Ssp1            -----------------N
Mbr1            -----------------N
Sja1            -----------------S
Sma1            -----------------S
Sbi1            ------------------
Sly1            ------------------
Ppe1            ------------------
Ptr4            ------------------
Car1            -----------------D
Sbi2            ------------------
Psi3            ------------------
Smo2            ------------------
Ppa3            ------------------
Bpr1            -----------------D
Ota1            -----------------M
Gth1            -----------------A
Gth2            -----------------L
Esi1            -----------------E
Aan1            -----------------E
Ptr2            -----------------S
Tps2            -----------------E
Pso1            -----------------E
Zma1            -----------------L
Sbi3            -----------------L
Gma1            -----------------S
Ptr3            ------------------
Tca2            -----------------S
Ath4            -----------------A
Psi2            -----------------V
Smo1            -----------------A
Msp1            -----------------E
Mpu5            -----------------E
Cva2            -----------------E
Csu5            -----------------T
Cre3            -----------------P
Bpr4            -----------------E
Olu2            -----------------G
Tsp1            -----------------K
Ama1            -----------------R
Lsp2            -----------------F
Gsp1            -----------------S
Nsp1            -----------------A
Nsp2            -----------------V
Cst1            -----------------A
Rsp1            -----------------S
Fsp1            -----------------A
Ssp8            -----------------M
Rbr1            -----------------S
Cra1            -----------------G
Asp1            -----------------K
Acy1            -----------------S
Cth2            -----------------A
Osp1            -----------------A
Cep1            -----------------Q
Cth1            -----------------I
Lsp1            -----------------I
Csp2            -----------------V
Cch1            -----------------V
Msp4            -----------------V
Apl1            -----------------V
Gsp2            -----------------P
Pbi1            -----------------V
Ssp3            -----------------V
Tel1            -----------------S
Ssp4            -----------------I
Csp4            -----------------K
Ssp5            -----------------A
Lsp3            -----------------A
Ssp6            -----------------A
Csp1            -----------------I
Sel1            -----------------K
Ocy1            -----------------A
Ssp2            -----------------G
Tcr1            -----------------K
Ldo1            -----------------E
Cfa1            K--------------LFL
Ccr1            -----------------D
Gsu2            -----------------E
Opa1            -----------------S
Cal1            -----------------S
Ctr1            -----------------G
Cma1            -----------------G
Sst1            -----------------G
Lel1            -----------------A
Dha1            -----------------A
Cpa1            -----------------S
Spa1            -----------------E
Mgu1            -----------------A
Mfa1            -----------------E
Cte1            -----------------E
Clu1            -----------------L
Tbl1            -----------------E
Ago1            -----------------N
Ecy1            -----------------N
Vpo1            -----------------Y
Zro1            -----------------D
Kaf1            -----------------Q
Tde2            -----------------A
Tph1            -----------------R
Cgl2            -----------------Y
Sce1            -----------------D
Lth1            -----------------N
Kla1            -----------------N
Kna1            -----------------V
Nda1            -----------------A
Nca1            -----------------V
Wci1            -----------------A
Kpa1            -----------------M
Fra1            -----------------R
Csu1            -----------------S
Tve1            -----------------P
Pca1            -----------------S
Lbi1            -----------------T
Cci1            -----------------T
Sla1            -----------------L
Cpu1            -----------------R
Fme1            -----------------H
Pst1            DDAPHVIMDPAGGLGVGR
Shi1            ---PNLI--PAAPV---R
Abi1            -----------------T
Ade1            -----------------A
Rde1            -----------------L
Dsp1            EALPGVV----------R
Pin1            -----------------E
Rso1            -----------------C
Wse1            -----------------A
Wic1            -----------------V
Tde1            -----------------V
Pgr1            --IPPIVKVE-------G
Mla1            ---TKIISTKSDS----P
Rto1            -----------------L
Uho1            ---KAAVGARGAA----V
Pan1            ---KQAAG---------E
Sre1            ---KGAVGARAAA---GV
Uma1            ---NAAVRARALLLPIQE
Phu1            ---KGAVGAGGLG----V
Cgl1            -----------------S
Tmi1            -----------------T
Ela1            -----------------A
Cor1            -----------------A
Ncr1            -----------------S
Ptr5            -----------------G
Npa1            -----------------D
Dbr1            -----------------E
Moc1            -----------------S
Tme1            -----------------F
Vca1            ------------------
Cre2            ------------------
Csu2            -----------------K
Cva1            -----------------Q
Bpr5            -----------------S
Msp2            ------------------
Vvi1            ------------------
Tca3            ------------------
Csa3            ------------------
Ppa1            ------------------
Sly3            ------------------
Mtr1            ------------------
Car3            ------------------
Gma2            ------------------
Rco1            -----------------L
Ath2            ------------------
Bdi1            -----------------S
Psi1            ------------------
Ppa2            ------------------
Ptr1            ------------------
Tca4            ------------------
Fve2            ------------------
Csa2            ------------------
Car2            ------------------
Sly2            ------------------
Ath1            ------------------
Osa1            ------------------
Zma2            ------------------
Ata1            ------------------
Msp5            ------------------
Csu4            ------------------
Cva3            ------------------
Ehu1            ------------------
Toc1            ------------------
Tps1            ------------------
Ptr6            ------------------
Gsu3            -----------------F
Cgr1            ------------------
Csp3            ------------------
Ssp7            -----------------R
Ssp9            ------------------
Bpr2            -----------------A
Pte1            -----------------L
Pte2            -----------------D
Pte3            -----------------F
Cho1            ------------------
Spo1            -----------------F
Spo2            ------------------
Sja2            -----------------E
Tth1            -----------------K
Tth2            -----------------I
Tth4            -----------------I
Tth3            -----------------V
Moc3            ---TS----------IYS
Bpr3            -----------------N
Gsu1            -----------------E
                                  
