# Supplementary material for: The LysE Superfamily of Transport Proteins Involved in Cell Physiology and Pathogenesis
Source: PLoS One. 2015 Oct 16;10(10):e0137184. doi: 10.1371/journal.pone.0137184 (PMC4608589; doi:10.1371/journal.pone.0137184)
Supplement: S2 Supporting Information — The corresponding zip file contains the multiple sequence alignment (MSE) outputs generated using ClustalX, Mafft, and ProbCons. These MSEs have been used to generate S17–S28 Figs. (ZIP) [file pone.0137184.s031.zip › Alignment_zip/CaCA2/CaCA2_probcons.aln]

CLUSTAL 2.1 multiple sequence alignment

Hgl1    ------------MTDAP-------------------------------------------
Sbi1    ------------MRRSR-------------------------------------------
Vca1    ------------MSSTN-------------------------------------------
Dpu1    ------------MAFSL-------------------------------------------
Isc1    ------------MANSG-------------------------------------------
Opa1    ------------MKAHK-------------------------------------------
Dno1    ------------MAAAG-------------------------------------------
Vvi1    ------------MRTIT-------------------------------------------
Cca1    ------------MSQNQ-------------------------------------------
Fra1    ------------MALTA-------------------------------------------
Psi1    ------------MQGMG-------------------------------------------
Tbl1    ------------MKSAA-------------------------------------------
Ssp1    ------------MDLDV-------------------------------------------
Ama1    ------------MN----------------------------------------------
Hgl2    ------------MPPKK-------------------------------------------
Csu1    ------------MALEN-------------------------------------------
Cgr1    ------------MSSAD-------------------------------------------
Rde1    ------------------------------------------------------------
Osa1    ------------MTPFL-------------------------------------------
Gsp1    ------------------------------------------------------------
Ptr1    ------------LI----------------------------------------------
Gth1    ------------MRAFH-------------------------------------------
Spo1    ------------MKNPI-------------------------------------------
Bdi1    ------------MASVA-------------------------------------------
Cal1    ------------MKVSK-------------------------------------------
Sja1    ------------MFLYD-------------------------------------------
Lsp1    ------------M-----------------------------------------------
Csi1    ------------MYDFG-------------------------------------------
Lsp2    ------------M-----------------------------------------------
Esi1    ------------MDKRV-------------------------------------------
Tad1    ------------E-----------------------------------------------
Cgl1    ------------MKLRN-------------------------------------------
Ncr1    ------------MRLRQ-------------------------------------------
Wci1    ------------MKFTN-------------------------------------------
Rco1    ------------MRSIT-------------------------------------------
Tth1    ------------MKVLY-------------------------------------------
Kpa1    ------------MKFGL-------------------------------------------
Zma1    ------------MAP---------------------------------------------
Dsp1    ------------MGAGS-------------------------------------------
Bpr1    ------------MTMVS-------------------------------------------
Ssp2    ------------M-----------------------------------------------
Lbi1    ------------------------------------------------------------
Gma1    ------------MS----------------------------------------------
Ccr1    ------------MDLLP-------------------------------------------
Ago1    ------------MKTIN-------------------------------------------
Dpo1    ------------MPSTR-------------------------------------------
Sma1    ------------MVLTI-------------------------------------------
Ola1    ------------MHRPSV------------------------------------------
Lsp3    ------------M-----------------------------------------------
Cva1    ------------MQAQP-------------------------------------------
Dme1    ------------MSQNQ-------------------------------------------
Ocy1    ------------MFYS--------------------------------------------
Msp1    ------------MTH---------------------------------------------
Pgr1    ------------MSTTT-------------------------------------------
Nvi1    ------------MTGYR-------------------------------------------
Moc1    ------------MRPLK-------------------------------------------
Gsp2    ------------M-----------------------------------------------
Wse1    ------------MTNAA-------------------------------------------
Ptr2    ------------F-----------------------------------------------
Ehu1    ------------MLPGV-------------------------------------------
Psi2    ------------MGV---------------------------------------------
Pbi1    ------------------------------------------------------------
Rbr1    ------------M-----------------------------------------------
Vpo1    ------------MRSVI-------------------------------------------
Tel1    ------------------------------------------------------------
Ath1    ------------MKLTS-------------------------------------------
Sly1    ------------MGLLS-------------------------------------------
Ath2    ------------MLSLN-------------------------------------------
Bpr2    ------------MRSLS-------------------------------------------
Nve1    ------------------------------------------------------------
Mla1    ------------------------------------------------------------
Pte1    ------------MKCNG-------------------------------------------
Csp1    ------------M-----------------------------------------------
Tde1    ------------MSAIQ-------------------------------------------
Ath4    ------------MS----------------------------------------------
Nsp1    ------------M-----------------------------------------------
Uho1    ------------MEAIQ-------------------------------------------
Ppe1    ------------MGFRS-------------------------------------------
Nsp2    ------------------------------------------------------------
Ppa1    ------------MAV---------------------------------------------
Cow1    ------------MLAVL-------------------------------------------
Cst1    ------------M-----------------------------------------------
Ppa2    ------------L-----------------------------------------------
Rto1    ------------MIDLS-------------------------------------------
Bpr3    ------------MMLRA-------------------------------------------
Ssp3    ------------MDQHT-------------------------------------------
Cin1    ------------MRILL-------------------------------------------
Zro1    ------------MSTEI-------------------------------------------
Mpu1    ------------MPEPG-------------------------------------------
Cva2    ------------MGAL--------------------------------------------
Cre2    ------------MSCAN-------------------------------------------
Mro1    ------------MGLNF-------------------------------------------
Asp1    ------------M-----------------------------------------------
Abi1    ------------MSATS-------------------------------------------
Csu2    ------------------------------------------------------------
Ppa3    ------------MDQDD-------------------------------------------
Eca1    ------------MRGED-------------------------------------------
Car1    ------------MSLRF-------------------------------------------
Tph1    ------------MNKFT-------------------------------------------
Sst1    ------------KN----------------------------------------------
Cli1    ------------------------------------------------------------
Ptr3    ------------------------------------------------------------
Ota1    ------------MASA--------------------------------------------
Osp1    ------------------------------------------------------------
Cth1    ------------M-----------------------------------------------
Bpr4    ------------MRHFC-------------------------------------------
Hma1    ------------MLYLK-------------------------------------------
Bma1    ------------MLFTH-------------------------------------------
Tca2    ------------MS----------------------------------------------
Lel1    ------------MRYGK-------------------------------------------
Pte2    ------------MSLRT-------------------------------------------
Acy1    ------------M-----------------------------------------------
Sre1    ------------MEATA-------------------------------------------
Sbi2    ------------MRSSP-------------------------------------------
Ecy1    ------------MKLKF-------------------------------------------
Cja1    ------------MRVEE-------------------------------------------
Pan1    ------------MEAVA-------------------------------------------
Sbi3    ------------MAP---------------------------------------------
Pst1    ------------MSTAA-------------------------------------------
Ata1    ------------MCGAA-------------------------------------------
Ctr1    ------------MKLSK-------------------------------------------
Phu1    ------------MEAIS-------------------------------------------
Pte3    ------------MLF---------------------------------------------
Moc2    ------------MESSR-------------------------------------------
Csp2    ------------------------------------------------------------
Mgu1    ------------MRAPR-------------------------------------------
Csp3    ------------MPVT--------------------------------------------
Tmi1    ------------MRLHT-------------------------------------------
Mga1    ------------MIYPL-------------------------------------------
Shi1    ------------METLN-------------------------------------------
Ssp4    ------------------------------------------------------------
Cep1    ------------M-----------------------------------------------
Ade1    ------------MSDVL-------------------------------------------
Aan1    ------------------------------------------------------------
Sly2    ------------MQGLA-------------------------------------------
Dha1    ------------MKLGQ-------------------------------------------
Cho1    ------------MANI--------------------------------------------
Bpr5    ------------MTTTY-------------------------------------------
Msp2    ------------------------------------------------------------
Tme1    ------------MRFSR-------------------------------------------
Rsp1    ------------M-----------------------------------------------
Oni1    ------------MPRAV-------------------------------------------
Moc3    ------------MNLTH-------------------------------------------
Sja2    ------------MSVLK-------------------------------------------
Cpu1    ------------MTDTL-------------------------------------------
Sbo1    ------------MAAAA-------------------------------------------
Kaf1    ------------MAVSD-------------------------------------------
Ptr4    ------------MGFRS-------------------------------------------
Pca1    ------------MAVEN-------------------------------------------
Csa2    ------------MEGLV-------------------------------------------
Phu2    ------------MSSLP-------------------------------------------
Ssp5    ------------M-----------------------------------------------
Gsu1    ------------MASFL-------------------------------------------
Cgi1    ------------MNGKG-------------------------------------------
Zma2    ------------MVVLV-------------------------------------------
Cci1    ------------MSEFF-------------------------------------------
Mtr1    ------------MRATR-------------------------------------------
Tgu1    ------------MLGSR-------------------------------------------
Apl1    ------------M-----------------------------------------------
Smo1    ------------MGA---------------------------------------------
Cte1    ------------MQLKQ-------------------------------------------
Tcr1    ------------MAIHA-------------------------------------------
Nda1    ------------MVSSI-------------------------------------------
Ssp6    ------------M-----------------------------------------------
Gsu2    ------------MSVRR-------------------------------------------
Toc1    ------------MSAAK-------------------------------------------
Aae1    ------------MYLIP-------------------------------------------
Csu4    ------------MACVV-------------------------------------------
Csp4    ------------MD----------------------------------------------
Ssp7    ------------MAPP--------------------------------------------
Ela1    ------------MRIRR-------------------------------------------
Tth2    ------------MKYSK-------------------------------------------
Gma2    ------------MHSHS-------------------------------------------
Wic1    ------------MSVLW-------------------------------------------
Sla1    ------------MSVPL-------------------------------------------
Cgl2    ------------MTTII-------------------------------------------
Spu1    ------------MGRRV-------------------------------------------
Cva3    ------------MLA---------------------------------------------
Cte2    ------------MI----------------------------------------------
Nca1    ------------MKTSS-------------------------------------------
Clu1    ------------MKLSA-------------------------------------------
Sce1    ------------MGNMI-------------------------------------------
Afl1    ------------M-----------------------------------------------
Kna1    ------------MRPTS-------------------------------------------
Tca3    ------------MRGIT-------------------------------------------
Csa3    ------------YRFSS-------------------------------------------
Tca4    ------------MTKFGSDQFMVSIGGSKRFRNVLPKERRLQMALTQSSQVKMLVVFLAI
Sel1    MNIPSLLAIDPNF-----------------------------------------------
Cbr1    ------------KDVDT-------------------------------------------
Dre1    ------------MPLRA-------------------------------------------
Cma1    ------------MKFSK-------------------------------------------
Cch1    ------------M-----------------------------------------------
Bfl1    ------------MINAE-------------------------------------------
Mfa1    ------------MKLGR-------------------------------------------
Tps1    ------------------------------------------------------------
Csu5    ------------MYHF--------------------------------------------
Ssp8    ------------M-----------------------------------------------
Cre3    ------------MASPA-------------------------------------------
Smo2    ------------MNSTG-------------------------------------------
Fme1    ------------MENGI-------------------------------------------
Cpa1    ------------MRYQK-------------------------------------------
Tve1    ------------MAQDA-------------------------------------------
Ptr5    ------------MRLRQ-------------------------------------------
Rso1    ------------MAPLP-------------------------------------------
Olu2    ------------MTTT--------------------------------------------
Spa1    ------------MKISK-------------------------------------------
Fsp1    ------------M-----------------------------------------------
Mpu5    ------------M-----------------------------------------------
Tps2    ------------------------------------------------------------
Ptr6    ------------------------------------------------------------
Sly3    ------------MRSLV-------------------------------------------
Psi3    ------------MQKMA-------------------------------------------
Ldo1    ------------MEIHK-------------------------------------------
Tth3    ------------MKNQV-------------------------------------------
Lth1    ------------MSLMK-------------------------------------------
Uma1    ------------MNLPV-------------------------------------------
Mbr1    ------------MNDAL-------------------------------------------
Npa1    ------------MILRK-------------------------------------------
Pin1    ------------MEALS-------------------------------------------
Cor1    ------------MRLRS-------------------------------------------
Ssp9    ------------MAS---------------------------------------------
Car2    ------------MKGLG-------------------------------------------
Kla1    ------------MRSSV-------------------------------------------
Tde2    ------------MATTV-------------------------------------------
Tsp1    ------------MFHCF-------------------------------------------
Cfa1    ------------MEFTK-------------------------------------------
Cra1    ------------M-----------------------------------------------
Spo2    ------------MINVE-------------------------------------------
Msp4    ------------------------------------------------------------
Pso1    ------------MPRLF-------------------------------------------
Tca5    ------------MKGKL-------------------------------------------
Msp5    ------------A-----------------------------------------------
Gth2    ------------MPDIC-------------------------------------------
Car3    ------------MQSHS-------------------------------------------
Dbr1    ------------MKASV-------------------------------------------
Tth4    ------------MKYSR-------------------------------------------
Fve2    ------------MEGLV-------------------------------------------
Ame2    ------------MSFNR-------------------------------------------
Gsu3    ------------MMQTG-------------------------------------------
Cth2    ------------M-----------------------------------------------
                                                                    

Hgl1    -------------------------------------------------------L----
Sbi1    -------------------------------------------------------LVFRP
Vca1    -------------------------------------------------------F----
Dpu1    -------------------------------------------------------A----
Isc1    -------------------------------------------------------R----
Opa1    -------------------------------------------------------I----
Dno1    -------------------------------------------------------R----
Vvi1    -------------------------------------------------------L----
Cca1    -------------------------------------------------------S----
Fra1    -------------------------------------------------------H----
Psi1    -------------------------------------------------------A----
Tbl1    -------------------------------------------------------R----
Ssp1    ------------------------------------------------------------
Ama1    ------------------------------------------------------------
Hgl2    -------------------------------------------------------M----
Csu1    -------------------------------------------------------D----
Cgr1    -------------------------------------------------------G----
Rde1    ------------------------------------------------------------
Osa1    -------------------------------------------------------R----
Gsp1    ------------------------------------------------------------
Ptr1    ------------------------------------------------------------
Gth1    -------------------------------------------------------G----
Spo1    -------------------------------------------------------K----
Bdi1    -------------------------------------------------------S----
Cal1    -------------------------------------------------------F----
Sja1    -------------------------------------------------------Y----
Lsp1    ------------------------------------------------------------
Csi1    -------------------------------------------------------YPG-P
Lsp2    ------------------------------------------------------------
Esi1    -------------------------------------------------------R----
Tad1    ------------------------------------------------------------
Cgl1    -------------------------------------------------------H----
Ncr1    -------------------------------------------------------L----
Wci1    -------------------------------------------------------Y----
Rco1    -------------------------------------------------------L----
Tth1    -------------------------------------------------------I----
Kpa1    -------------------------------------------------------G----
Zma1    ------------------------------------------------------------
Dsp1    ------------------------------------------------------------
Bpr1    -------------------------------------------------------SN---
Ssp2    ------------------------------------------------------------
Lbi1    ------------------------------------------------------------
Gma1    ------------------------------------------------------------
Ccr1    -------------------------------------------------------G----
Ago1    -------------------------------------------------------R----
Dpo1    -------------------------------------------------------T----
Sma1    -------------------------------------------------------E----
Ola1    -------------------------------------------------------G-GGH
Lsp3    ------------------------------------------------------------
Cva1    -------------------------------------------------------K----
Dme1    -------------------------------------------------------S----
Ocy1    ------------------------------------------------------------
Msp1    ------------------------------------------------------------
Pgr1    -------------------------------------------------------T----
Nvi1    -------------------------------------------------------D----
Moc1    -------------------------------------------------------D----
Gsp2    ------------------------------------------------------------
Wse1    ------------------------------------------------------------
Ptr2    ------------------------------------------------------------
Ehu1    -------------------------------------------------------A----
Psi2    ------------------------------------------------------------
Pbi1    ------------------------------------------------------------
Rbr1    ------------------------------------------------------------
Vpo1    -------------------------------------------------------K----
Tel1    ------------------------------------------------------------
Ath1    -------------------------------------------------------L----
Sly1    -------------------------------------------------------N----
Ath2    -------------------------------------------------------L----
Bpr2    -------------------------------------------------------F----
Nve1    ------------------------------------------------------------
Mla1    ------------------------------------------------------------
Pte1    -------------------------------------------------------I----
Csp1    ------------------------------------------------------------
Tde1    ------------------------------------------------------------
Ath4    ------------------------------------------------------------
Nsp1    ------------------------------------------------------------
Uho1    -------------------------------------------------------A----
Ppe1    -------------------------------------------------------I----
Nsp2    ------------------------------------------------------------
Ppa1    ------------------------------------------------------------
Cow1    -------------------------------------------------------L----
Cst1    ------------------------------------------------------------
Ppa2    ------------------------------------------------------------
Rto1    -------------------------------------------------------F----
Bpr3    -------------------------------------------------------P----
Ssp3    -------------------------------------------------------G----
Cin1    ------------------------------------------------------------
Zro1    -------------------------------------------------------S----
Mpu1    -------------------------------------------------------P----
Cva2    ------------------------------------------------------------
Cre2    -------------------------------------------------------L----
Mro1    -------------------------------------------------------F----
Asp1    ------------------------------------------------------------
Abi1    -------------------------------------------------------S----
Csu2    ------------------------------------------------------------
Ppa3    -------------------------------------------------------V----
Eca1    -------------------------------------------------------G----
Car1    -------------------------------------------------------N----
Tph1    -------------------------------------------------------N----
Sst1    ------------------------------------------------------------
Cli1    ------------------------------------------------------------
Ptr3    ------------------------------------------------------------
Ota1    --------------------------------------------------------H---
Osp1    ------------------------------------------------------------
Cth1    ------------------------------------------------------------
Bpr4    -------------------------------------------------------D----
Hma1    -------------------------------------------------------C----
Bma1    -------------------------------------------------------F----
Tca2    ------------------------------------------------------------
Lel1    -------------------------------------------------------V----
Pte2    -------------------------------------------------------F----
Acy1    ------------------------------------------------------------
Sre1    -------------------------------------------------------N----
Sbi2    -------------------------------------------------------R----
Ecy1    -------------------------------------------------------K----
Cja1    -------------------------------------------------------A----
Pan1    -------------------------------------------------------A----
Sbi3    ------------------------------------------------------------
Pst1    -------------------------------------------------------P----
Ata1    -------------------------------------------------------P----
Ctr1    -------------------------------------------------------F----
Phu1    -------------------------------------------------------P----
Pte3    ------------------------------------------------------------
Moc2    -------------------------------------------------------M----
Csp2    ------------------------------------------------------------
Mgu1    -------------------------------------------------------I----
Csp3    ------------------------------------------------------------
Tmi1    -------------------------------------------------------R----
Mga1    -------------------------------------------------------V----
Shi1    -------------------------------------------------------G----
Ssp4    ------------------------------------------------------------
Cep1    ------------------------------------------------------------
Ade1    -------------------------------------------------------L----
Aan1    ------------------------------------------------------------
Sly2    -------------------------------------------------------L----
Dha1    -------------------------------------------------------L----
Cho1    ------------------------------------------------------------
Bpr5    -------------------------------------------------------T----
Msp2    ------------------------------------------------------------
Tme1    -------------------------------------------------------K----
Rsp1    ------------------------------------------------------------
Oni1    -------------------------------------------------------GR-RD
Moc3    -------------------------------------------------------M----
Sja2    -------------------------------------------------------N----
Cpu1    -------------------------------------------------------P----
Sbo1    -------------------------------------------------------R----
Kaf1    -------------------------------------------------------R----
Ptr4    -------------------------------------------------------N----
Pca1    -------------------------------------------------------D----
Csa2    -------------------------------------------------------V----
Phu2    -------------------------------------------------------V----
Ssp5    ------------------------------------------------------------
Gsu1    -------------------------------------------------------D----
Cgi1    -------------------------------------------------------T----
Zma2    -------------------------------------------------------A----
Cci1    -------------------------------------------------------Y----
Mtr1    -------------------------------------------------------G----
Tgu1    -------------------------------------------------------H----
Apl1    ------------------------------------------------------------
Smo1    ------------------------------------------------------------
Cte1    -------------------------------------------------------W----
Tcr1    -------------------------------------------------------T----
Nda1    -------------------------------------------------------K----
Ssp6    ------------------------------------------------------------
Gsu2    -------------------------------------------------------K----
Toc1    -------------------------------------------------------W----
Aae1    -------------------------------------------------------Y----
Csu4    -------------------------------------------------------Q----
Csp4    ------------------------------------------------------------
Ssp7    ------------------------------------------------------------
Ela1    -------------------------------------------------------Q----
Tth2    -------------------------------------------------------Y----
Gma2    -------------------------------------------------------H----
Wic1    -------------------------------------------------------Q----
Sla1    -------------------------------------------------------S----
Cgl2    ------------------------------------------------------------
Spu1    -------------------------------------------------------R----
Cva3    ------------------------------------------------------------
Cte2    ------------------------------------------------------------
Nca1    -------------------------------------------------------K----
Clu1    -------------------------------------------------------L----
Sce1    -------------------------------------------------------K----
Afl1    ------------------------------------------------------------
Kna1    -------------------------------------------------------K----
Tca3    -------------------------------------------------------L----
Csa3    -------------------------------------------------------C----
Tca4    IVLMSSAAAAAAVIPQNLILKPIEYLGRKLLSAPNPPPLPSYATVASGSGGYKLIL----
Sel1    ------------------------------------------------------------
Cbr1    ------------------------------------------------------------
Dre1    -------------------------------------------------------G----
Cma1    -------------------------------------------------------V----
Cch1    ------------------------------------------------------------
Bfl1    -------------------------------------------------------G----
Mfa1    -------------------------------------------------------F----
Tps1    ------------------------------------------------------------
Csu5    ------------------------------------------------------------
Ssp8    ------------------------------------------------------------
Cre3    -------------------------------------------------------A----
Smo2    -------------------------------------------------------A----
Fme1    -------------------------------------------------------Q----
Cpa1    -------------------------------------------------------F----
Tve1    -------------------------------------------------------G----
Ptr5    -------------------------------------------------------S----
Rso1    -------------------------------------------------------I----
Olu2    ------------------------------------------------------------
Spa1    -------------------------------------------------------L----
Fsp1    ------------------------------------------------------------
Mpu5    ------------------------------------------------------------
Tps2    ------------------------------------------------------------
Ptr6    ------------------------------------------------------------
Sly3    -------------------------------------------------------L----
Psi3    -------------------------------------------------------A----
Ldo1    -------------------------------------------------------S----
Tth3    -------------------------------------------------------L----
Lth1    -------------------------------------------------------K----
Uma1    -------------------------------------------------------Q----
Mbr1    ------------------------------------------------------------
Npa1    -------------------------------------------------------Q----
Pin1    -------------------------------------------------------N----
Cor1    -------------------------------------------------------R----
Ssp9    ------------------------------------------------------------
Car2    -------------------------------------------------------S----
Kla1    -------------------------------------------------------RT---
Tde2    -------------------------------------------------------Q----
Tsp1    -------------------------------------------------------Q----
Cfa1    -------------------------------------------------------S----
Cra1    ------------------------------------------------------------
Spo2    -------------------------------------------------------S----
Msp4    ------------------------------------------------------------
Pso1    -------------------------------------------------------L----
Tca5    -------------------------------------------------------I----
Msp5    ------------------------------------------------------------
Gth2    -------------------------------------------------------F----
Car3    -------------------------------------------------------L----
Dbr1    -------------------------------------------------------V----
Tth4    -------------------------------------------------------Q----
Fve2    -------------------------------------------------------L----
Ame2    -------------------------------------------------------F----
Gsu3    ------------------------------------------------------------
Cth2    ------------------------------------------------------------
                                                                    

Hgl1    ------------------------------------------------------------
Sbi1    AAMHR---------R---------------------------------------------
Vca1    --------------H---------------------------------------------
Dpu1    --------------R---------------------------------------------
Isc1    --------------Q---------------------------------------------
Opa1    --------------L---------------------------------------------
Dno1    ------------------------------------------------------------
Vvi1    --------------S---------------------------------------------
Cca1    --------------YFWQTTKHNVFLKRSARLQM--------------------------
Fra1    --------------D---------------------------------------------
Psi1    --------------G---------------------------------------------
Tbl1    --------------L---------------------------------------------
Ssp1    ------------------------------------------------------------
Ama1    ------------------------------------------------------------
Hgl2    --------------T---------------------------------------------
Csu1    --------------P---------------------------------------------
Cgr1    --------------G---------------------------------------------
Rde1    ------------------------------------------------------------
Osa1    --------------C---------------------------------------------
Gsp1    ------------------------------------------------------------
Ptr1    ------------------------------------------------------------
Gth1    ------------------------------------------------------------
Spo1    --------------W---------------------------------------------
Bdi1    --------------C---------------------------------------------
Cal1    --------------L---------------------------------------------
Sja1    --------------R---------------------------------------------
Lsp1    ------------------------------------------------------------
Csi1    --------------A----QYITKAGIGGERKLI--------------------------
Lsp2    ------------------------------------------------------------
Esi1    --------------V---------------------------------------------
Tad1    ------------------------------------------------------------
Cgl1    --------------T---------------------------------------------
Ncr1    ------------------------------------------------------------
Wci1    --------------I---------------------------------------------
Rco1    --------------S---------------------------------------------
Tth1    --------------L---------------------------------------------
Kpa1    --------------S---------------------------------------------
Zma1    ------------------------------------------------------------
Dsp1    ------------------------------------------------------------
Bpr1    ----R---------RF---------EKKT-PFR---------------------------
Ssp2    ------------------------------------------------------------
Lbi1    ------------------------------------------------------------
Gma1    ------------------------------------------------------------
Ccr1    --------------W---------------------------------------------
Ago1    --------------V---------------------------------------------
Dpo1    --------------V---------------------------------------------
Sma1    --------------C---------------------------------------------
Ola1    G---RDTGTVLVTAL---------------------------------------------
Lsp3    ------------------------------------------------------------
Cva1    --------------A---------------------------------------------
Dme1    --------------Y---------------------------------------------
Ocy1    ------------------------------------------------------------
Msp1    ------------------------------------------------------------
Pgr1    --------------V---------------------------------------------
Nvi1    --------------I---------------------------------------------
Moc1    --------------D---------------------------------------------
Gsp2    ------------------------------------------------------------
Wse1    ------------------------------------------------------------
Ptr2    ------------------------------------------------------------
Ehu1    ------------------------------------------------------------
Psi2    ------------------------------------------------------------
Pbi1    ------------------------------------------------------------
Rbr1    ------------------------------------------------------------
Vpo1    --------------A---------------------------------------------
Tel1    ------------------------------------------------------------
Ath1    --------------S---------------------------------------------
Sly1    --------------P---------------------------------------------
Ath2    --------------S---------------------------------------------
Bpr2    --------------A---------------------------------------------
Nve1    ------------------------------------------------------------
Mla1    ------------------------------------------------------------
Pte1    --------------I---------------------------------------------
Csp1    ------------------------------------------------------------
Tde1    ------------------------------------------------------------
Ath4    ------------------------------------------------------------
Nsp1    ------------------------------------------------------------
Uho1    --------------A---------------------------------------------
Ppe1    --------------P---------------------------------------------
Nsp2    ------------------------------------------------------------
Ppa1    ------------------------------------------------------------
Cow1    --------------G---------------------------------------------
Cst1    ------------------------------------------------------------
Ppa2    ------------------------------------------------------------
Rto1    ------------------------------------------------------------
Bpr3    --------------S---------------------------------------------
Ssp3    --------------D---------------------------------------------
Cin1    ------------------------------------------------------------
Zro1    --------------A---------------------------------------------
Mpu1    --------------L-----------------VLFPFPLEIPSTRRALADECRLSASRRT
Cva2    ------------------------------------------------------------
Cre2    --------------L---------------------------------------------
Mro1    --------------T---------------------------------------------
Asp1    ------------------------------------------------------------
Abi1    ------------------------------------------------------------
Csu2    ------------------------------------------------------------
Ppa3    --------------F---------------------------------------------
Eca1    --------------H---------------------------------------------
Car1    --------------N---------------------------------------------
Tph1    --------------I---------------------------------------------
Sst1    ------------------------------------------------------------
Cli1    ------------------------------------------------------------
Ptr3    ------------------------------------------------------------
Ota1    ----R---------R---------------------------------------------
Osp1    ------------------------------------------------------------
Cth1    ------------------------------------------------------------
Bpr4    --------------T---------------------------------------------
Hma1    --------------F---------------------------------------------
Bma1    --------------L---------------------------------------------
Tca2    ------------------------------------------------------------
Lel1    --------------V---------------------------------------------
Pte2    --------------T---------------------------------------------
Acy1    ------------------------------------------------------------
Sre1    --------------G---------------------------------------------
Sbi2    --------------M---------------------------------------------
Ecy1    --------------A---------------------------------------------
Cja1    --------------H---------------------------------------------
Pan1    --------------A---------------------------------------------
Sbi3    ------------------------------------------------------------
Pst1    --------------T---------------------------------------------
Ata1    --------------D---------------------------------------------
Ctr1    --------------I---------------------------------------------
Phu1    --------------V---------------------------------------------
Pte3    ------------------------------------------------------------
Moc2    --------------L---------------------------------------------
Csp2    ------------------------------------------------------------
Mgu1    --------------L---------------------------------------------
Csp3    ------------------------------------------------------------
Tmi1    --------------R---------------------------------------------
Mga1    --------------H---------------------------------------------
Shi1    --------------R---------------------------------------------
Ssp4    ------------------------------------------------------------
Cep1    ------------------------------------------------------------
Ade1    ------------------------------------------------------------
Aan1    ------------------------------------------------------------
Sly2    --------------Q---------------------------------------------
Dha1    --------------I---------------------------------------------
Cho1    ------------------------------------------------------------
Bpr5    --------------A---------------------------------------------
Msp2    ------------------------------------------------------------
Tme1    --------------S---------------------------------------------
Rsp1    ------------------------------------------------------------
Oni1    GGANRNVMCVLFPLT---------------------------------------------
Moc3    --------------N---------------------------------------------
Sja2    --------------V---------------------------------------------
Cpu1    --------------S---------------------------------------------
Sbo1    --------------GN---------GRASAPRLL--------------------------
Kaf1    --------------T---------------------------------------------
Ptr4    --------------P---------------------------------------------
Pca1    --------------V---------------------------------------------
Csa2    --------------R---------------------------------------------
Phu2    --------------A---------------------------------------------
Ssp5    ------------------------------------------------------------
Gsu1    --------------S---------------------------------------------
Cgi1    --------------I---------------------------------------------
Zma2    --------------T---------------------------------------------
Cci1    --------------G---------------------------------------------
Mtr1    --------------P---------------------------------------------
Tgu1    --------------V---------------------------------------------
Apl1    ------------------------------------------------------------
Smo1    ------------------------------------------------------------
Cte1    --------------F---------------------------------------------
Tcr1    ------------------------------------------------------------
Nda1    --------------K---------------------------------------------
Ssp6    ------------------------------------------------------------
Gsu2    --------------V---------------------------------------------
Toc1    --------------F---------------------------------------------
Aae1    --------------N---------------------------------------------
Csu4    --------------D---------------------------------------------
Csp4    ------------------------------------------------------------
Ssp7    ------------------------------------------------------------
Ela1    --------------R---------------------------------------------
Tth2    --------------T---------------------------------------------
Gma2    --------------P---------------------------------------------
Wic1    --------------V---------------------------------------------
Sla1    --------------N---------------------------------------------
Cgl2    ------------------------------------------------------------
Spu1    --------------T---------------------------------------------
Cva3    ------------------------------------------------------------
Cte2    ------------------------------------------------------------
Nca1    --------------N---------------------------------------------
Clu1    --------------F---------------------------------------------
Sce1    --------------K---------------------------------------------
Afl1    ------------------------------------------------------------
Kna1    --------------V---------------------------------------------
Tca3    --------------T---------------------------------------------
Csa3    --------------C---------------------------------------------
Tca4    --------------HR--------------------------------------------
Sel1    ------------------------------------------------------------
Cbr1    ------------------------------------------------------------
Dre1    --------------ER----------HGGGRFIC--------------------------
Cma1    --------------L---------------------------------------------
Cch1    ------------------------------------------------------------
Bfl1    --------------D---------------------------------------------
Mfa1    --------------I---------------------------------------------
Tps1    ------------------------------------------------------------
Csu5    ------------------------------------------------------------
Ssp8    ------------------------------------------------------------
Cre3    --------------A---------------------------------------------
Smo2    --------------L---------------------------------------------
Fme1    --------------D---------------------------------------------
Cpa1    --------------A---------------------------------------------
Tve1    --------------V---------------------------------------------
Ptr5    --------------R---------------------------------------------
Rso1    ------------------------------------------------------------
Olu2    ------------------------------------------------------------
Spa1    --------------I---------------------------------------------
Fsp1    ------------------------------------------------------------
Mpu5    ------------------------------------------------------------
Tps2    ------------------------------------------------------------
Ptr6    ------------------------------------------------------------
Sly3    --------------S---------------------------------------------
Psi3    --------------R---------------------------------------------
Ldo1    ------------------------------------------------------------
Tth3    --------------S---------------------------------------------
Lth1    --------------C---------------------------------------------
Uma1    --------------A---------------------------------------------
Mbr1    ------------------------------------------------------------
Npa1    --------------K---------------------------------------------
Pin1    --------------S---------------------------------------------
Cor1    --------------N---------------------------------------------
Ssp9    ------------------------------------------------------------
Car2    --------------H---------------------------------------------
Kla1    --------------I---------------------------------------------
Tde2    --------------S---------------------------------------------
Tsp1    --------------N---------------------------------------------
Cfa1    ------------------------------------------------------------
Cra1    ------------------------------------------------------------
Spo2    --------------P---------------------------------------------
Msp4    ------------------------------------------------------------
Pso1    --------------Q---------------------------------------------
Tca5    --------------S---------------------------------------------
Msp5    ------------------------------------------------------------
Gth2    --------------Q---------------------------------------------
Car3    --------------P---------------------------------------------
Dbr1    --------------S---------------------------------------------
Tth4    --------------L---------------------------------------------
Fve2    --------------VH--------------------------------------------
Ame2    --------------L---------------------------------------------
Gsu3    ------------------------------------------------------------
Cth2    ------------------------------------------------------------
        .. :*:.  **..         .                                     

Hgl1    --------------------------------GVQA------------------------
Sbi1    -------------------------------A----------------------------
Vca1    -------------------------------T----------------------------
Dpu1    -------------------------------T----------------------------
Isc1    -------------------------------V----------------------------
Opa1    ------------------------------------------------------------
Dno1    ------------------------------------------------------------
Vvi1    -------------------------------E----------------------------
Cca1    -------------------------------L----------------------------
Fra1    ------------------------------------------------------------
Psi1    -------------------------------V----------------------------
Tbl1    -------------------------------F----------------------------
Ssp1    ------------------------------------------------------------
Ama1    ------------------------------------------------------------
Hgl2    -------------------------------L----------------------------
Csu1    ------------------------------------------------------------
Cgr1    ------------------------------------------------------------
Rde1    ------------------------------------------------------------
Osa1    -------------------------------R----------------------------
Gsp1    ------------------------------------------------------------
Ptr1    ------------------------------------------------------------
Gth1    ------------------------------------------------------------
Spo1    -------------------------------A----------------------------
Bdi1    -------------------------------S----------------------------
Cal1    -------------------------------F----------------------------
Sja1    -------------------------------V----------------------------
Lsp1    ------------------------------------------------------------
Csi1    -------------------------------F----------------------------
Lsp2    ------------------------------------------------------------
Esi1    -------------------------------A----------------------------
Tad1    ------------------------------------------------------------
Cgl1    -------------------------------L----------------------------
Ncr1    ------------------------------------------------------------
Wci1    -------------------------------L----------------------------
Rco1    -------------------------------E----------------------------
Tth1    ------------------------------------------------------------
Kpa1    -------------------------------L----------------------------
Zma1    ------------------------------------------------------------
Dsp1    ------------------------------------------------------------
Bpr1    -------------------------------M----------------------------
Ssp2    ------------------------------------------------------------
Lbi1    ------------------------------------------------------------
Gma1    ------------------------------------------------------------
Ccr1    -------------------------------V----------------------------
Ago1    -------------------------------L----------------------------
Dpo1    -------------------------------H----------------------------
Sma1    -------------------------------I----------------------------
Ola1    -------------------------------A----------------------------
Lsp3    ------------------------------------------------------------
Cva1    -------------------------------A----------------------------
Dme1    -------------------------------F----------------------------
Ocy1    ------------------------------------------------------------
Msp1    ------------------------------------------------------------
Pgr1    -------------------------------L----------------------------
Nvi1    -------------------------------C----------------------------
Moc1    ------------------------------------------------------------
Gsp2    ------------------------------------------------------------
Wse1    ------------------------------------------------------------
Ptr2    ------------------------------------------------------------
Ehu1    ------------------------------------------------------------
Psi2    ------------------------------------------------------------
Pbi1    ------------------------------------------------------------
Rbr1    ------------------------------------------------------------
Vpo1    -------------------------------L----------------------------
Tel1    ------------------------------------------------------------
Ath1    -------------------------------K----------------------------
Sly1    -------------------------------K----------------------------
Ath2    -------------------------------E----------------------------
Bpr2    -------------------------------R--SA------------------------
Nve1    ------------------------------------------------------------
Mla1    ------------------------------------------------------------
Pte1    -------------------------------F----------------------------
Csp1    ------------------------------------------------------------
Tde1    ------------------------------------------------------------
Ath4    ------------------------------------------------------------
Nsp1    ------------------------------------------------------------
Uho1    -------------------------------A----------------------------
Ppe1    -------------------------------R----------------------------
Nsp2    ------------------------------------------------------------
Ppa1    ------------------------------------------------------------
Cow1    -------------------------------F----------------------------
Cst1    ------------------------------------------------------------
Ppa2    ------------------------------------------------------------
Rto1    ------------------------------------------------------------
Bpr3    -------------------------------H----------------------------
Ssp3    ------------------------------------------------------------
Cin1    -------------------------------M----------------------------
Zro1    -------------------------------A----------------------------
Mpu1    LRDWAGLRSDVPVLVASWKPSFEMLFTASRSN----------------------------
Cva2    ------------------------------------------------------------
Cre2    -------------------------------K----------------------------
Mro1    -------------------------------V----------------------------
Asp1    ------------------------------------------------------------
Abi1    ------------------------------------------------------------
Csu2    ------------------------------------------------------------
Ppa3    ------------------------------------------------------------
Eca1    -------------------------------V--APSTGRERQVQWEEGASRTLNLPANV
Car1    -------------------------------R----------------------------
Tph1    -------------------------------F----------------------------
Sst1    ------------------------------------------------------------
Cli1    ------------------------------------------------------------
Ptr3    ------------------------------------------------------------
Ota1    -------------------------------A----------------------------
Osp1    ------------------------------------------------------------
Cth1    ------------------------------------------------------------
Bpr4    -------------------------------A----------------------------
Hma1    -------------------------------W----------------------------
Bma1    -------------------------------G----------------------------
Tca2    ------------------------------------------------------------
Lel1    -------------------------------S----------------------------
Pte2    -------------------------------L----------------------------
Acy1    ------------------------------------------------------------
Sre1    -------------------------------S----------------------------
Sbi2    -------------------------------D----------------------------
Ecy1    -------------------------------L----------------------------
Cja1    -------------------------------A--SPGTCREHRIQWEEGARRTSTWP---
Pan1    -------------------------------D----------------------------
Sbi3    ------------------------------------------------------------
Pst1    ------------------------------------------------------------
Ata1    -------------------------------S----------------------------
Ctr1    -------------------------------F----------------------------
Phu1    -------------------------------D----------------------------
Pte3    ------------------------------------------------------------
Moc2    ------------------------------------------------------------
Csp2    ------------------------------------------------------------
Mgu1    -------------------------------L----------------------------
Csp3    ------------------------------------------------------------
Tmi1    ------------------------------------------------------------
Mga1    ------------------------------------------------------------
Shi1    -------------------------------P----------------------------
Ssp4    ------------------------------------------------------------
Cep1    ------------------------------------------------------------
Ade1    ------------------------------------------------------------
Aan1    ------------------------------------------------------------
Sly2    -------------------------------T----------------------------
Dha1    -------------------------------I----------------------------
Cho1    ------------------------------------------------------------
Bpr5    -------------------------------A----------------------------
Msp2    ------------------------------------------------------------
Tme1    -------------------------------T----------------------------
Rsp1    ------------------------------------------------------------
Oni1    -------------------------------A----------------------------
Moc3    -------------------------------S----------------------------
Sja2    -------------------------------F----------------------------
Cpu1    ------------------------------------------------------------
Sbo1    -------------------------------L----------------------------
Kaf1    -------------------------------L----------------------------
Ptr4    -------------------------------R----------------------------
Pca1    ------------------------------------------------------------
Csa2    -------------------------------S----------------------------
Phu2    -------------------------------F----------------------------
Ssp5    ------------------------------------------------------------
Gsu1    -------------------------------A----------------------------
Cgi1    -------------------------------L----------------------------
Zma2    -------------------------------A----------------------------
Cci1    -------------------------------A----------------------------
Mtr1    -------------------------------F----------------------------
Tgu1    -------------------------------K----------------------------
Apl1    ------------------------------------------------------------
Smo1    ------------------------------------------------------------
Cte1    -------------------------------A----------------------------
Tcr1    ------------------------------------------------------------
Nda1    -------------------------------T----------------------------
Ssp6    ------------------------------------------------------------
Gsu2    -------------------------------F----------------------------
Toc1    -------------------------------H----------------------------
Aae1    -------------------------------A----------------------------
Csu4    ------------------------------------------------------------
Csp4    ------------------------------------------------------------
Ssp7    ------------------------------------------------------------
Ela1    -------------------------------T----------------------------
Tth2    -------------------------------G----------------------------
Gma2    -------------------------------H----------------------------
Wic1    ------------------------------------------------------------
Sla1    ------------------------------------------------------------
Cgl2    -------------------------------A----------------------------
Spu1    -------------------------------V----------------------------
Cva3    ------------------------------------------------------------
Cte2    ------------------------------------------------------------
Nca1    -------------------------------I----------------------------
Clu1    -------------------------------S----------------------------
Sce1    -------------------------------A----------------------------
Afl1    ------------------------------------------------------------
Kna1    -------------------------------A----------------------------
Tca3    -------------------------------E----------------------------
Csa3    -------------------------------R----------------------------
Tca4    -------------------------------P----------------------------
Sel1    ------------------------------------------------------------
Cbr1    ------------------------------------------------------------
Dre1    -------------------------------F----------------------------
Cma1    -------------------------------F----------------------------
Cch1    ------------------------------------------------------------
Bfl1    ------------------------------------------------------------
Mfa1    -------------------------------F----------------------------
Tps1    ------------------------------------------------------------
Csu5    ------------------------------------------------------------
Ssp8    ------------------------------------------------------------
Cre3    -------------------------------T----------------------------
Smo2    ------------------------------------------------------------
Fme1    ------------------------------------------------------------
Cpa1    -------------------------------L----------------------------
Tve1    ------------------------------------------------------------
Ptr5    -------------------------------T----------------------------
Rso1    ------------------------------------------------------------
Olu2    ------------------------------------------------------------
Spa1    -------------------------------L----------------------------
Fsp1    ------------------------------------------------------------
Mpu5    ------------------------------------------------------------
Tps2    ------------------------------------------------------------
Ptr6    ------------------------------------------------------------
Sly3    -------------------------------C----------------------------
Psi3    -------------------------------C--E-------------------------
Ldo1    ------------------------------------------------------------
Tth3    -------------------------------S----------------------------
Lth1    -------------------------------V----------------------------
Uma1    -------------------------------Q----------------------------
Mbr1    ------------------------------------------------------------
Npa1    -------------------------------I----------------------------
Pin1    -------------------------------T----------------------------
Cor1    -------------------------------S----------------------------
Ssp9    ------------------------------------------------------------
Car2    -------------------------------T----------------------------
Kla1    -------------------------------L----------------------------
Tde2    -------------------------------P----------------------------
Tsp1    -------------------------------L----------------------------
Cfa1    ------------------------------------------------------------
Cra1    ------------------------------------------------------------
Spo2    -------------------------------L----------------------------
Msp4    ------------------------------------------------------------
Pso1    -------------------------------L----------------------------
Tca5    -------------------------------S----------------------------
Msp5    ------------------------------------------------------------
Gth2    -------------------------------L----------------------------
Car3    -------------------------------S----------------------------
Dbr1    -------------------------------A----------------------------
Tth4    -------------------------------I----------------------------
Fve2    -------------------------------T----------------------------
Ame2    -------------------------------I----------------------------
Gsu3    ------------------------------------------------------------
Cth2    ------------------------------------------------------------
                                           ..* **:::****** ** . *   

Hgl1    ------------------------------------------------------------
Sbi1    ------------------------------------------------------------
Vca1    ------------------------------------------------------------
Dpu1    ------------------------------------------------------------
Isc1    ------------------------------------------------------------
Opa1    ------------------------------------------------------------
Dno1    ------------------------------------------------------------
Vvi1    ------------------------------------------------------------
Cca1    ------------------------------------------------------------
Fra1    ------------------------------------------------------------
Psi1    ------------------------------------------------------------
Tbl1    ------------------------------------------------------------
Ssp1    ------------------------------------------------------------
Ama1    ------------------------------------------------------------
Hgl2    ------------------------------------------------------------
Csu1    ------------------------------------------------------------
Cgr1    ------------------------------------------------------------
Rde1    ------------------------------------------------------------
Osa1    ------------------------------------------------------------
Gsp1    ------------------------------------------------------------
Ptr1    ------------------------------------------------------------
Gth1    ------------------------------------------------------------
Spo1    ------------------------------------------------------------
Bdi1    ------------------------------------------------------------
Cal1    ------------------------------------------------------------
Sja1    ------------------------------------------------------------
Lsp1    ------------------------------------------------------------
Csi1    ------------------------------------------------------------
Lsp2    ------------------------------------------------------------
Esi1    ------------------------------------------------------------
Tad1    ------------------------------------------------------------
Cgl1    ------------------------------------------------------------
Ncr1    ------------------------------------------------------------
Wci1    ------------------------------------------------------------
Rco1    ------------------------------------------------------------
Tth1    ------------------------------------------------------------
Kpa1    ------------------------------------------------------------
Zma1    ------------------------------------------------------------
Dsp1    ------------------------------------------------------------
Bpr1    ------------------------------------------------------------
Ssp2    ------------------------------------------------------------
Lbi1    ------------------------------------------------------------
Gma1    ------------------------------------------------------------
Ccr1    ------------------------------------------------------------
Ago1    ------------------------------------------------------------
Dpo1    ------------------------------------------------------------
Sma1    ------------------------------------------------------------
Ola1    ------------------------------------------------------------
Lsp3    ------------------------------------------------------------
Cva1    ------------------------------------------------------------
Dme1    ------------------------------------------------------------
Ocy1    ------------------------------------------------------------
Msp1    ------------------------------------------------------------
Pgr1    ------------------------------------------------------------
Nvi1    ------------------------------------------------------------
Moc1    ------------------------------------------------------------
Gsp2    ------------------------------------------------------------
Wse1    ------------------------------------------------------------
Ptr2    ------------------------------------------------------------
Ehu1    ------------------------------------------------------------
Psi2    ------------------------------------------------------------
Pbi1    ------------------------------------------------------------
Rbr1    ------------------------------------------------------------
Vpo1    ------------------------------------------------------------
Tel1    ------------------------------------------------------------
Ath1    ------------------------------------------------------------
Sly1    ------------------------------------------------------------
Ath2    ------------------------------------------------------------
Bpr2    ------------------------------------------------------------
Nve1    ------------------------------------------------------------
Mla1    ------------------------------------------------------------
Pte1    ------------------------------------------------------------
Csp1    ------------------------------------------------------------
Tde1    ------------------------------------------------------------
Ath4    ------------------------------------------------------------
Nsp1    ------------------------------------------------------------
Uho1    ------------------------------------------------------------
Ppe1    ------------------------------------------------------------
Nsp2    ------------------------------------------------------------
Ppa1    ------------------------------------------------------------
Cow1    ------------------------------------------------------------
Cst1    ------------------------------------------------------------
Ppa2    ------------------------------------------------------------
Rto1    ------------------------------------------------------------
Bpr3    ------------------------------------------------------------
Ssp3    ------------------------------------------------------------
Cin1    ------------------------------------------------------------
Zro1    ------------------------------------------------------------
Mpu1    ------------------------------------------------------------
Cva2    ------------------------------------------------------------
Cre2    ------------------------------------------------------------
Mro1    ------------------------------------------------------------
Asp1    ------------------------------------------------------------
Abi1    ------------------------------------------------------------
Csu2    ------------------------------------------------------------
Ppa3    ------------------------------------------------------------
Eca1    TTPRRTSGQWEAVTGRGWAPRDWAGPPLRQLAEPCGPRGREGGPSPRPRKPACLSLPPAP
Car1    ------------------------------------------------------------
Tph1    ------------------------------------------------------------
Sst1    ------------------------------------------------------------
Cli1    ------------------------------------------------------------
Ptr3    ------------------------------------------------------------
Ota1    ------------------------------------------------------------
Osp1    ------------------------------------------------------------
Cth1    ------------------------------------------------------------
Bpr4    ------------------------------------------------------------
Hma1    ------------------------------------------------------------
Bma1    ------------------------------------------------------------
Tca2    ------------------------------------------------------------
Lel1    ------------------------------------------------------------
Pte2    ------------------------------------------------------------
Acy1    ------------------------------------------------------------
Sre1    ------------------------------------------------------------
Sbi2    ------------------------------------------------------------
Ecy1    ------------------------------------------------------------
Cja1    ------------------------------RTSRRRGGRRANGRPSLAGSGPGRVRAGPR
Pan1    ------------------------------------------------------------
Sbi3    ------------------------------------------------------------
Pst1    ------------------------------------------------------------
Ata1    ------------------------------------------------------------
Ctr1    ------------------------------------------------------------
Phu1    ------------------------------------------------------------
Pte3    ------------------------------------------------------------
Moc2    ------------------------------------------------------------
Csp2    ------------------------------------------------------------
Mgu1    ------------------------------------------------------------
Csp3    ------------------------------------------------------------
Tmi1    ------------------------------------------------------------
Mga1    ------------------------------------------------------------
Shi1    ------------------------------------------------------------
Ssp4    ------------------------------------------------------------
Cep1    ------------------------------------------------------------
Ade1    ------------------------------------------------------------
Aan1    ------------------------------------------------------------
Sly2    ------------------------------------------------------------
Dha1    ------------------------------------------------------------
Cho1    ------------------------------------------------------------
Bpr5    ------------------------------------------------------------
Msp2    ------------------------------------------------------------
Tme1    ------------------------------------------------------------
Rsp1    ------------------------------------------------------------
Oni1    ------------------------------------------------------------
Moc3    ------------------------------------------------------------
Sja2    ------------------------------------------------------------
Cpu1    ------------------------------------------------------------
Sbo1    ------------------------------------------------------------
Kaf1    ------------------------------------------------------------
Ptr4    ------------------------------------------------------------
Pca1    ------------------------------------------------------------
Csa2    ------------------------------------------------------------
Phu2    ------------------------------------------------------------
Ssp5    ------------------------------------------------------------
Gsu1    ------------------------------------------------------------
Cgi1    ------------------------------------------------------------
Zma2    ------------------------------------------------------------
Cci1    ------------------------------------------------------------
Mtr1    ------------------------------------------------------------
Tgu1    ------------------------------------------------------------
Apl1    ------------------------------------------------------------
Smo1    ------------------------------------------------------------
Cte1    ------------------------------------------------------------
Tcr1    ------------------------------------------------------------
Nda1    ------------------------------------------------------------
Ssp6    ------------------------------------------------------------
Gsu2    ------------------------------------------------------------
Toc1    ------------------------------------------------------------
Aae1    ------------------------------------------------------------
Csu4    ------------------------------------------------------------
Csp4    ------------------------------------------------------------
Ssp7    ------------------------------------------------------------
Ela1    ------------------------------------------------------------
Tth2    ------------------------------------------------------------
Gma2    ------------------------------------------------------------
Wic1    ------------------------------------------------------------
Sla1    ------------------------------------------------------------
Cgl2    ------------------------------------------------------------
Spu1    ------------------------------------------------------------
Cva3    ------------------------------------------------------------
Cte2    ------------------------------------------------------------
Nca1    ------------------------------------------------------------
Clu1    ------------------------------------------------------------
Sce1    ------------------------------------------------------------
Afl1    ------------------------------------------------------------
Kna1    ------------------------------------------------------------
Tca3    ------------------------------------------------------------
Csa3    ------------------------------------------------------------
Tca4    ------------------------------------------------------------
Sel1    ------------------------------------------------------------
Cbr1    ------------------------------------------------------------
Dre1    ------------------------------------------------------------
Cma1    ------------------------------------------------------------
Cch1    ------------------------------------------------------------
Bfl1    ------------------------------------------------------------
Mfa1    ------------------------------------------------------------
Tps1    ------------------------------------------------------------
Csu5    ------------------------------------------------------------
Ssp8    ------------------------------------------------------------
Cre3    ------------------------------------------------------------
Smo2    ------------------------------------------------------------
Fme1    ------------------------------------------------------------
Cpa1    ------------------------------------------------------------
Tve1    ------------------------------------------------------------
Ptr5    ------------------------------------------------------------
Rso1    ------------------------------------------------------------
Olu2    ------------------------------------------------------------
Spa1    ------------------------------------------------------------
Fsp1    ------------------------------------------------------------
Mpu5    ------------------------------------------------------------
Tps2    ------------------------------------------------------------
Ptr6    ------------------------------------------------------------
Sly3    ------------------------------------------------------------
Psi3    ------------------------------------------------------------
Ldo1    ------------------------------------------------------------
Tth3    ------------------------------------------------------------
Lth1    ------------------------------------------------------------
Uma1    ------------------------------------------------------------
Mbr1    ------------------------------------------------------------
Npa1    ------------------------------------------------------------
Pin1    ------------------------------------------------------------
Cor1    ------------------------------------------------------------
Ssp9    ------------------------------------------------------------
Car2    ------------------------------------------------------------
Kla1    ------------------------------------------------------------
Tde2    ------------------------------------------------------------
Tsp1    ------------------------------------------------------------
Cfa1    ------------------------------------------------------------
Cra1    ------------------------------------------------------------
Spo2    ------------------------------------------------------------
Msp4    ------------------------------------------------------------
Pso1    ------------------------------------------------------------
Tca5    ------------------------------------------------------------
Msp5    ------------------------------------------------------------
Gth2    ------------------------------------------------------------
Car3    ------------------------------------------------------------
Dbr1    ------------------------------------------------------------
Tth4    ------------------------------------------------------------
Fve2    ------------------------------------------------------------
Ame2    ------------------------------------------------------------
Gsu3    ------------------------------------------------------------
Cth2    ------------------------------------------------------------
                                       :.      * .* .. . . .    . . 

Hgl1    -----------------------------SRRRHFLPRRPCEAGEAGGMA-AAARGSCRF
Sbi1    ------------------------------------------------------------
Vca1    ------------------------------------------------------------
Dpu1    ------------------------------------------------------------
Isc1    ------------------------------------------------------------
Opa1    ------------------------------------------------------------
Dno1    --------------------------------------------------------SDRA
Vvi1    ------------------------------------------------------------
Cca1    ------------------------------------------------------------
Fra1    ------------------------------------------------------------
Psi1    ------------------------------------------------------------
Tbl1    ------------------------------------------------------------
Ssp1    ------------------------------------------------------------
Ama1    ------------------------------------------------------------
Hgl2    ----------------------------------------------------------QN
Csu1    ------------------------------------------------------------
Cgr1    ------------------------------------------------------------
Rde1    ------------------------------------------------------------
Osa1    ------------------------------------------------------------
Gsp1    ------------------------------------------------------------
Ptr1    ------------------------------------------------------------
Gth1    ------------------------------------------------------------
Spo1    ------------------------------------------------------------
Bdi1    ------------------------------------------------------------
Cal1    ------------------------------------------------------------
Sja1    ------------------------------------------------------------
Lsp1    ------------------------------------------------------------
Csi1    ------------------------------------------------------------
Lsp2    ------------------------------------------------------------
Esi1    ------------------------------------------------------------
Tad1    ------------------------------------------------------------
Cgl1    ------------------------------------------------------------
Ncr1    ------------------------------------------------------------
Wci1    ------------------------------------------------------------
Rco1    ------------------------------------------------------------
Tth1    ------------------------------------------------------------
Kpa1    ------------------------------------------------------------
Zma1    ------------------------------------------------------------
Dsp1    ------------------------------------------------------------
Bpr1    ------------------------------------------------------------
Ssp2    ------------------------------------------------------------
Lbi1    ------------------------------------------------------------
Gma1    ------------------------------------------------------------
Ccr1    ------------------------------------------------------------
Ago1    ------------------------------------------------------------
Dpo1    ------------------------------------------------------------
Sma1    ------------------------------------------------------------
Ola1    ------------------------------------------------------------
Lsp3    ------------------------------------------------------------
Cva1    ------------------------------------------------------------
Dme1    ------------------------------------------------------------
Ocy1    ------------------------------------------------------------
Msp1    ------------------------------------------------------------
Pgr1    ------------------------------------------------------------
Nvi1    ------------------------------------------------------------
Moc1    ------------------------------------------------------------
Gsp2    ------------------------------------------------------------
Wse1    ------------------------------------------------------------
Ptr2    ------------------------------------------------------------
Ehu1    ------------------------------------------------------------
Psi2    ------------------------------------------------------------
Pbi1    ------------------------------------------------------------
Rbr1    ------------------------------------------------------------
Vpo1    ------------------------------------------------------------
Tel1    ------------------------------------------------------------
Ath1    ------------------------------------------------------------
Sly1    ------------------------------------------------------------
Ath2    ------------------------------------------------------------
Bpr2    -----------------------------K-------------------NTHAKKKNETF
Nve1    ------------------------------------------------------------
Mla1    ------------------------------------------------------------
Pte1    ------------------------------------------------------------
Csp1    ------------------------------------------------------------
Tde1    ------------------------------------------------------------
Ath4    ------------------------------------------------------------
Nsp1    ------------------------------------------------------------
Uho1    ------------------------------------------------------------
Ppe1    ----------------------------------------------------------TF
Nsp2    ------------------------------------------------------------
Ppa1    ------------------------------------------------------------
Cow1    ------------------------------------------------------------
Cst1    ------------------------------------------------------------
Ppa2    ------------------------------------------------------------
Rto1    ------------------------------------------------------------
Bpr3    ------------------------------------------------------------
Ssp3    -----------------------------------------------------------R
Cin1    ------------------------------------------------------------
Zro1    ------------------------------------------------------------
Mpu1    ------------------------------------------------------------
Cva2    ------------------------------------------------------------
Cre2    ------------------------------------------------------------
Mro1    ------------------------------------------------------------
Asp1    ------------------------------------------------------------
Abi1    ------------------------------------------------------------
Csu2    ------------------------------------------------------------
Ppa3    ------------------------------------------------------------
Eca1    APPAWCRLLSKRRRRGVRDAPRRRPGLEASRLPHFLLQCPCAAVAAGGMA--AARGSGRA
Car1    ------------------------------------------------------------
Tph1    ------------------------------------------------------------
Sst1    ------------------------------------------------------------
Cli1    ------------------------------------------------------------
Ptr3    ------------------------------------------------------------
Ota1    ------------------------------------------------------------
Osp1    ------------------------------------------------------------
Cth1    ------------------------------------------------------------
Bpr4    ------------------------------------------------------------
Hma1    ------------------------------------------------------------
Bma1    ------------------------------------------------------------
Tca2    ------------------------------------------------------------
Lel1    ------------------------------------------------------------
Pte2    ------------------------------------------------------------
Acy1    ------------------------------------------------------------
Sre1    ------------------------------------------------------------
Sbi2    ------------------------------------------------------------
Ecy1    ------------------------------------------------------------
Cja1    RRGWLTPVWSPPERTSAELGLRIRACPSPHSRHSHLPDGADCPLSGGGEARPRPGGNSRA
Pan1    ------------------------------------------------------------
Sbi3    ------------------------------------------------------------
Pst1    ------------------------------------------------------------
Ata1    ------------------------------------------------------------
Ctr1    ------------------------------------------------------------
Phu1    ------------------------------------------------------------
Pte3    ------------------------------------------------------------
Moc2    ------------------------------------------------------------
Csp2    ------------------------------------------------------------
Mgu1    ------------------------------------------------------------
Csp3    ------------------------------------------------------------
Tmi1    ------------------------------------------------------------
Mga1    ------------------------------------------------------------
Shi1    ------------------------------------------------------------
Ssp4    ------------------------------------------------------------
Cep1    ------------------------------------------------------------
Ade1    ------------------------------------------------------------
Aan1    ------------------------------------------------------------
Sly2    ------------------------------------------------------------
Dha1    ------------------------------------------------------------
Cho1    ------------------------------------------------------------
Bpr5    ------------------------------------------------------------
Msp2    ------------------------------------------------------------
Tme1    ------------------------------------------------------------
Rsp1    ------------------------------------------------------------
Oni1    ------------------------------------------------------------
Moc3    ------------------------------------------------------------
Sja2    ------------------------------------------------------------
Cpu1    ------------------------------------------------------------
Sbo1    ------------------------------------------------------------
Kaf1    ------------------------------------------------------------
Ptr4    ------------------------------------------------------------
Pca1    ------------------------------------------------------------
Csa2    ------------------------------------------------------------
Phu2    ------------------------------------------------------------
Ssp5    ------------------------------------------------------------
Gsu1    ------------------------------------------------------------
Cgi1    ------------------------------------------------------------
Zma2    ------------------------------------------------------------
Cci1    ------------------------------------------------------------
Mtr1    ------------------------------------------------------------
Tgu1    ----------------------------------------------------------TR
Apl1    ------------------------------------------------------------
Smo1    ------------------------------------------------------------
Cte1    ------------------------------------------------------------
Tcr1    ------------------------------------------------------------
Nda1    ------------------------------------------------------------
Ssp6    ------------------------------------------------------------
Gsu2    ----------------------------------------------------------EW
Toc1    ------------------------------------------------------------
Aae1    ------------------------------------------------------------
Csu4    ------------------------------------------------------------
Csp4    ------------------------------------------------------------
Ssp7    ------------------------------------------------------------
Ela1    ------------------------------------------------------------
Tth2    ------------------------------------------------------------
Gma2    ----------------------------------------------------------A-
Wic1    ------------------------------------------------------------
Sla1    ------------------------------------------------------------
Cgl2    ------------------------------------------------------------
Spu1    ----------------------------------------------------------RR
Cva3    ------------------------------------------------------------
Cte2    ------------------------------------------------------------
Nca1    ------------------------------------------------------------
Clu1    ------------------------------------------------------------
Sce1    ------------------------------------------------------------
Afl1    ------------------------------------------------------------
Kna1    ------------------------------------------------------------
Tca3    ------------------------------------------------------------
Csa3    ------------------------------------------------------------
Tca4    ------------------------------------------------------------
Sel1    ------------------------------------------------------------
Cbr1    ------------------------------------------------------------
Dre1    ------------------------------------------------------------
Cma1    ------------------------------------------------------------
Cch1    ------------------------------------------------------------
Bfl1    ------------------------------------------------------------
Mfa1    ------------------------------------------------------------
Tps1    ------------------------------------------------------------
Csu5    ------------------------------------------------------------
Ssp8    ------------------------------------------------------------
Cre3    ------------------------------------------------------------
Smo2    ------------------------------------------------------------
Fme1    ------------------------------------------------------------
Cpa1    ------------------------------------------------------------
Tve1    ------------------------------------------------------------
Ptr5    ----------------------------------------------------------HT
Rso1    ------------------------------------------------------------
Olu2    ------------------------------------------------------------
Spa1    ------------------------------------------------------------
Fsp1    ------------------------------------------------------------
Mpu5    ------------------------------------------------------------
Tps2    ------------------------------------------------------------
Ptr6    ------------------------------------------------------------
Sly3    ------------------------------------------------------------
Psi3    -------------------------------------------------------SHVRF
Ldo1    ------------------------------------------------------------
Tth3    ------------------------------------------------------------
Lth1    ------------------------------------------------------------
Uma1    ------------------------------------------------------------
Mbr1    ------------------------------------------------------------
Npa1    ------------------------------------------------------------
Pin1    ------------------------------------------------------------
Cor1    ------------------------------------------------------------
Ssp9    ------------------------------------------------------------
Car2    ------------------------------------------------------------
Kla1    ------------------------------------------------------------
Tde2    ------------------------------------------------------------
Tsp1    ----------------------------------------------------------CM
Cfa1    ------------------------------------------------------------
Cra1    ------------------------------------------------------------
Spo2    ------------------------------------------------------------
Msp4    ------------------------------------------------------------
Pso1    ------------------------------------------------------------
Tca5    ------------------------------------------------------------
Msp5    ------------------------------------------------------------
Gth2    ------------------------------------------------------------
Car3    ------------------------------------------------------------
Dbr1    ------------------------------------------------------------
Tth4    ------------------------------------------------------------
Fve2    ------------------------------------------------------------
Ame2    ------------------------------------------------------------
Gsu3    ------------------------------------------------------------
Cth2    ------------------------------------------------------------
               : *  .* ... . * *.  ..     .*   .  .  .**            

Hgl1    -S---A--PR--L----------LL-----------------------------------
Sbi1    --------A---------------L-----------------------------------
Vca1    --------K---------------P-----------------------------------
Dpu1    --------Q---------------CR--F---L---------------------------
Isc1    --------T---------------A-----------------------------------
Opa1    --------A--------------LA-----------------------------------
Dno1    -S---A--LG--L----------LL-----------------------------------
Vvi1    --------S---------------V-----------------------------------
Cca1    --------L---------------A-----------------------------------
Fra1    ------------------------------------------------------------
Psi1    --------G---------------------------------------------------
Tbl1    --------Y---------------L-----------------------------------
Ssp1    ------------------------------------------------------------
Ama1    ------------------------------------------------------------
Hgl2    -V----------------------------------------------------------
Csu1    ------------------------------------------------------------
Cgr1    ------------------------------------------------------------
Rde1    ------------------------------------------------------------
Osa1    ------------------------------------------------------------
Gsp1    ------------------------------------------------------------
Ptr1    ------------------------------------------------------------
Gth1    ------------------------------------------------------------
Spo1    --------I---------------IA----------------------------------
Bdi1    --------S---------------T-----------------------------------
Cal1    --------T---------------L-----------------------------------
Sja1    --------E---------------------------------------------------
Lsp1    ------------------------------------------------------------
Csi1    --------T---------------S-----------------------------------
Lsp2    ------------------------------------------------------------
Esi1    --------A---------------------------------------------------
Tad1    ------------------------------------------------------------
Cgl1    --------T---------------L-----------------------------------
Ncr1    ----LI--P---------------S-----------------------------------
Wci1    --------S--------------S------------------------------------
Rco1    --------S---------------A-----------------------------------
Tth1    ------------------------------------------------------------
Kpa1    --------G---------------L-----------------------------------
Zma1    ------------------------------------------------------------
Dsp1    ------------------------------------------------------------
Bpr1    --------T---------------I-----------------------------------
Ssp2    ------------------------------------------------------------
Lbi1    ------------------------------------------------------------
Gma1    ------------------------------------------------------------
Ccr1    --------R---------------------------------------------------
Ago1    --------I--------------AA-----------------------------------
Dpo1    ------------------------------------------------------------
Sma1    --------L---------------------------------------------------
Ola1    --------V---------------------------------------------------
Lsp3    ------------------------------------------------------------
Cva1    --------P---------------AS--AL--P------------ARRQPLRPRKASPPE
Dme1    --------W---QTTRHNVYLKRSAKWHMA--L---------------------------
Ocy1    ------------------------------------------------------------
Msp1    ------------------------------------------------------------
Pgr1    --------P---------------P-----------------------------------
Nvi1    --------L---------------------------------------------------
Moc1    -----L--C---F----------WL-----------------------------------
Gsp2    ------------------------------------------------------------
Wse1    ------------------------------------------------------------
Ptr2    ------------------------------------------------------------
Ehu1    ------------------------------------------------------------
Psi2    ------------------------------------------------------------
Pbi1    ------------------------------------------------------------
Rbr1    ------------------------------------------------------------
Vpo1    --------S---------------L-----------------------------------
Tel1    ------------------------------------------------------------
Ath1    --------N---------------AN--S-------------------------------
Sly1    --------F---------------IW----------------------------------
Ath2    --------S---------------L-----------------------------------
Bpr2    -F---Y--SSFVL----------LL-----------------------------------
Nve1    ------------------------------------------------------------
Mla1    ------------------------------------------------------------
Pte1    --------F---------------F-----------------------------------
Csp1    ------------------------------------------------------------
Tde1    ------------------------------------------------------------
Ath4    ------------------------------------------------------------
Nsp1    ------------------------------------------------------------
Uho1    --------E---------------G-----------------------------------
Ppe1    -A---Y--A---L----------AL-----------------------------------
Nsp2    ------------------------------------------------------------
Ppa1    ------------------------------------------------------------
Cow1    --------V---------------A-----------------------------------
Cst1    ------------------------------------------------------------
Ppa2    ------------------------------------------------------------
Rto1    ------------------------------------------------------------
Bpr3    --------L---------------HG----------------------------------
Ssp3    --------L---------------VQ----------------------------------
Cin1    --------L---------------I-----------------------------------
Zro1    ------------------------------------------------------------
Mpu1    --------I---------------C-----------------------------------
Cva2    ------------------------------------------------------------
Cre2    --------S---------------K-----------------------------------
Mro1    --------K---------------SE--NI--F---------------------------
Asp1    ------------------------------------------------------------
Abi1    ------------------------------------------------------------
Csu2    ------------------------------------------------------------
Ppa3    ------------------------------------------------------------
Eca1    -S---A--PR--L----------LT-----------------------------------
Car1    --------R---------------IT----------------------------------
Tph1    --------L--------------IV-----------------------------------
Sst1    ------------------------------------------------------------
Cli1    ------------------------------------------------------------
Ptr3    ------------------------------------------------------------
Ota1    --------T---------------R-----------------------------------
Osp1    ------------------------------------------------------------
Cth1    ------------------------------------------------------------
Bpr4    --------L---------------------------------------------------
Hma1    --------I---------------N-----------------------------------
Bma1    ------------------------------------------------------------
Tca2    ------------------------------------------------------------
Lel1    --------Y---------------L-----------------------------------
Pte2    --------L---------------C-----------------------------------
Acy1    ------------------------------------------------------------
Sre1    --------G---------------S-----------------------------------
Sbi2    --------P---------------NP--RA--P---------------------------
Ecy1    --------A---------------P-----------------------------------
Cja1    -S---A--PR--L----------LL-----------------------------------
Pan1    --------T---------------A-----------------------------------
Sbi3    ------------------------------------------------------------
Pst1    ------------------------------------------------------------
Ata1    --------R---------------R---G-------------------------------
Ctr1    --------T---------------L-----------------------------------
Phu1    --------V---------------A-----------------------------------
Pte3    ------------------------------------------------------------
Moc2    -----G--L---L----------VIC----------------------------------
Csp2    ------------------------------------------------------------
Mgu1    --------T---------------S-----------------------------------
Csp3    ------------------------------------------------------------
Tmi1    --------P---------------L-----------------------------------
Mga1    ------------------------------------------------------------
Shi1    ------------------------S-----------------------------------
Ssp4    ------------------------------------------------------------
Cep1    ------------------------------------------------------------
Ade1    ------------------------------------------------------------
Aan1    ------------------------------------------------------------
Sly2    --------S---------------N---S-------------------------------
Dha1    --------L---------------S-----------------------------------
Cho1    ------------------------------------------------------------
Bpr5    --------A---------------NT--TR--AFCSSFSSSSRKRSKSIGRSDEKNFHRN
Msp2    ------------------------------------------------------------
Tme1    --------S---------------L-----------------------------------
Rsp1    ------------------------------------------------------------
Oni1    --------V---------------------------------------------------
Moc3    ------------------------------------------------------------
Sja2    --------V--------------LG-----------------------------------
Cpu1    ------------------------------------------------------------
Sbo1    --------L---------------V-----------------------------------
Kaf1    --------Y---------------L-----------------------------------
Ptr4    --------F---------------II----------------------------------
Pca1    ------------------------------------------------------------
Csa2    --------P---------------F-----------------------------------
Phu2    --------L---------------KY--IA--Q---------------------------
Ssp5    ------------------------------------------------------------
Gsu1    --------K---------------LF----------------------------------
Cgi1    --------V---------------T-----------------------------------
Zma2    --------A---------------R-----------------------------------
Cci1    ------------------------------------------------------------
Mtr1    --------G---------------L-----------------------------------
Tgu1    -C------G---L----------SL-----------------------------------
Apl1    ------------------------------------------------------------
Smo1    ------------------------------------------------------------
Cte1    --------V---------------V-----------------------------------
Tcr1    ------------------------------------------------------------
Nda1    --------L---------------L-----------------------------------
Ssp6    ------------------------------------------------------------
Gsu2    FP---HSSY---------------L-----------------------------------
Toc1    --------H---------------AE----EEI-------EVAIPE--------------
Aae1    ------------------------------------------------------------
Csu4    ------------------------------------------------------------
Csp4    ------------------------------------------------------------
Ssp7    ------------------------------------------------------------
Ela1    --------P---------------L-----------------------------------
Tth2    ------------------------------------------------------------
Gma2    --------L---------------P-----------------------------------
Wic1    ------------------------------------------------------------
Sla1    ------------------------------------------------------------
Cgl2    --------A---------------L-----------------------------------
Spu1    --------C---------------AA----------------------------------
Cva3    ------------------------------------------------------------
Cte2    ------------------------------------------------------------
Nca1    --------L---------------I-----------------------------------
Clu1    --------A---------------L-----------------------------------
Sce1    --------S---------------------------------------------------
Afl1    ------------------------------------------------------------
Kna1    --------A--------------LS-----------------------------------
Tca3    --------S---------------G-----------------------------------
Csa3    --------T---------------A-----------------------------------
Tca4    --------P---------------V-----------------------------------
Sel1    ------------------------------------------------------------
Cbr1    ------------------------------------------------------------
Dre1    --------L---------------V-----------------------------------
Cma1    --------T---------------L-----------------------------------
Cch1    ------------------------------------------------------------
Bfl1    ------------------------------------------------------------
Mfa1    --------I---------------L-----------------------------------
Tps1    ------------------------------------------------------------
Csu5    ------------------------------------------------------------
Ssp8    ------------------------------------------------------------
Cre3    --------A---------------------------------------------------
Smo2    ------------------------------------------------------------
Fme1    ------------------------------------------------------------
Cpa1    --------P---------------L-----------------------------------
Tve1    ------------------------------------------------------------
Ptr5    -LLLLL--P---------------S-----------------------------------
Rso1    ------------------------------------------------------------
Olu2    ------------------------------------------------------------
Spa1    --------A---------------L-----------------------------------
Fsp1    ------------------------------------------------------------
Mpu5    ------------------------------------------------------------
Tps2    ------------------------------------------------------------
Ptr6    ------------------------------------------------------------
Sly3    --------E---------------SS----------------------------------
Psi3    -C---Y--GV--F----------AM-----------------------------------
Ldo1    ------------------------------------------------------------
Tth3    ------------------------------------------------------------
Lth1    --------L--------------PL-----------------------------------
Uma1    --------T---------------N-----------------------------------
Mbr1    ------------------------------------------------------------
Npa1    --------A---------------A-----------------------------------
Pin1    --------I---------------T-----------------------------------
Cor1    --------P---------------L-----------------------------------
Ssp9    ------------------------------------------------------------
Car2    --------V---------------L-----------------------------------
Kla1    --------S---------------F-----------------------------------
Tde2    ------------------------------------------------------------
Tsp1    -A---V--S--------------EY-----------------------------------
Cfa1    ------------------------------------------------------------
Cra1    ------------------------------------------------------------
Spo2    --------N---------------L-----------------------------------
Msp4    ------------------------------------------------------------
Pso1    --------A--------------AL-----------------------------------
Tca5    --------I---------------NR--IW------------------------------
Msp5    ------------------------------------------------------------
Gth2    --------S---------------K-----------------------------------
Car3    --------F---------------P-----------------------------------
Dbr1    --------I--------------LL-----------------------------------
Tth4    ------------------------------------------------------------
Fve2    --------P---------------L-----------------------------------
Ame2    --------I---------------NE--YF--L---------------------------
Gsu3    ------------------------------------------------------------
Cth2    ------------------------------------------------------------
            *                                   .     :      .*    :

Hgl1    ------------------------------------------------------------
Sbi1    ------------------------------------------------------------
Vca1    ------------------------------------------------------------
Dpu1    ------------------------------------------------------------
Isc1    ------------------------------------------------------------
Opa1    ------------------------------------------------------------
Dno1    ------------------------------------------------------------
Vvi1    ------------------------------------------------------------
Cca1    ------------------------------------------------------------
Fra1    ------------------------------------------------------------
Psi1    ------------------------------------------------------------
Tbl1    ------------------------------------------------------------
Ssp1    ------------------------------------------------------------
Ama1    ------------------------------------------------------------
Hgl2    ------------------------------------------------------------
Csu1    ------------------------------------------------------------
Cgr1    ------------------------------------------------------------
Rde1    ------------------------------------------------------------
Osa1    ------------------------------------------------------------
Gsp1    ------------------------------------------------------------
Ptr1    ------------------------------------------------------------
Gth1    ------------------------------------------------------------
Spo1    ------------------------------------------------------------
Bdi1    ------------------------------------------------------------
Cal1    ------------------------------------------------------------
Sja1    ------------------------------------------------------------
Lsp1    ------------------------------------------------------------
Csi1    ------------------------------------------------------------
Lsp2    ------------------------------------------------------------
Esi1    ------------------------------------------------------------
Tad1    ------------------------------------------------------------
Cgl1    ------------------------------------------------------------
Ncr1    ------------------------------------------------------------
Wci1    ------------------------------------------------------------
Rco1    ------------------------------------------------------------
Tth1    ------------------------------------------------------------
Kpa1    ------------------------------------------------------------
Zma1    ------------------------------------------------------------
Dsp1    ------------------------------------------------------------
Bpr1    ------------------------------------------------------------
Ssp2    ------------------------------------------------------------
Lbi1    ------------------------------------------------------------
Gma1    ------------------------------------------------------------
Ccr1    ------------------------------------------------------------
Ago1    ------------------------------------------------------------
Dpo1    ------------------------------------------------------------
Sma1    ------------------------------------------------------------
Ola1    ------------------------------------------------------------
Lsp3    ------------------------------------------------------------
Cva1    QPQLAPRQQADARQP---------------------------------------------
Dme1    ------------------------------------------------------------
Ocy1    ------------------------------------------------------------
Msp1    ------------------------------------------------------------
Pgr1    ------------------------------------------------------------
Nvi1    ------------------------------------------------------------
Moc1    ------------------------------------------------------------
Gsp2    ------------------------------------------------------------
Wse1    ------------------------------------------------------------
Ptr2    ------------------------------------------------------------
Ehu1    ------------------------------------------------------------
Psi2    ------------------------------------------------------------
Pbi1    ------------------------------------------------------------
Rbr1    ------------------------------------------------------------
Vpo1    ------------------------------------------------------------
Tel1    ------------------------------------------------------------
Ath1    ------------------------------------------------------------
Sly1    ------------------------------------------------------------
Ath2    ------------------------------------------------------------
Bpr2    ------------------------------------------------------------
Nve1    ------------------------------------------------------------
Mla1    ------------------------------------------------------------
Pte1    ------------------------------------------------------------
Csp1    ------------------------------------------------------------
Tde1    ------------------------------------------------------------
Ath4    ------------------------------------------------------------
Nsp1    ------------------------------------------------------------
Uho1    ------------------------------------------------------------
Ppe1    ------------------------------------------------------------
Nsp2    ------------------------------------------------------------
Ppa1    ------------------------------------------------------------
Cow1    ------------------------------------------------------------
Cst1    ------------------------------------------------------------
Ppa2    ------------------------------------------------------------
Rto1    ------------------------------------------------------------
Bpr3    ------------------------------------------------------------
Ssp3    ------------------------------------------------------------
Cin1    ------------------------------------------------------------
Zro1    ------------------------------------------------------------
Mpu1    ------------------------------------------------------------
Cva2    ------------------------------------------------------------
Cre2    ------------------------------------------------------------
Mro1    ------------------------------------------------------------
Asp1    ------------------------------------------------------------
Abi1    ------------------------------------------------------------
Csu2    ------------------------------------------------------------
Ppa3    ------------------------------------------------------------
Eca1    ------------------------------------------------------------
Car1    ------------------------------------------------------------
Tph1    ------------------------------------------------------------
Sst1    ------------------------------------------------------------
Cli1    ------------------------------------------------------------
Ptr3    ------------------------------------------------------------
Ota1    ------------------------------------------------------------
Osp1    ------------------------------------------------------------
Cth1    ------------------------------------------------------------
Bpr4    ------------------------------------------------------------
Hma1    ------------------------------------------------------------
Bma1    ------------------------------------------------------------
Tca2    ------------------------------------------------------------
Lel1    ------------------------------------------------------------
Pte2    ------------------------------------------------------------
Acy1    ------------------------------------------------------------
Sre1    ------------------------------------------------------------
Sbi2    ------------------------------------------------------------
Ecy1    ------------------------------------------------------------
Cja1    ------------------------------------------------------------
Pan1    ------------------------------------------------------------
Sbi3    ------------------------------------------------------------
Pst1    ------------------------------------------------------------
Ata1    ------------------------------------------------------------
Ctr1    ------------------------------------------------------------
Phu1    ------------------------------------------------------------
Pte3    ------------------------------------------------------------
Moc2    ------------------------------------------------------------
Csp2    ------------------------------------------------------------
Mgu1    ------------------------------------------------------------
Csp3    ------------------------------------------------------------
Tmi1    ------------------------------------------------------------
Mga1    ------------------------------------------------------------
Shi1    ------------------------------------------------------------
Ssp4    ------------------------------------------------------------
Cep1    ------------------------------------------------------------
Ade1    ------------------------------------------------------------
Aan1    ------------------------------------------------------------
Sly2    ------------------------------------------------------------
Dha1    ------------------------------------------------------------
Cho1    ------------------------------------------------------------
Bpr5    HHPCGNTRERITRRASSSASLSSKNSEKSERKRRRRESFRGFTTTAFATKEGKFLSSSER
Msp2    ------------------------------------------------------------
Tme1    ------------------------------------------------------------
Rsp1    ------------------------------------------------------------
Oni1    ------------------------------------------------------------
Moc3    ------------------------------------------------------------
Sja2    ------------------------------------------------------------
Cpu1    ------------------------------------------------------------
Sbo1    ------------------------------------------------------------
Kaf1    ------------------------------------------------------------
Ptr4    ------------------------------------------------------------
Pca1    ------------------------------------------------------------
Csa2    ------------------------------------------------------------
Phu2    ------------------------------------------------------------
Ssp5    ------------------------------------------------------------
Gsu1    ------------------------------------------------------------
Cgi1    ------------------------------------------------------------
Zma2    ------------------------------------------------------------
Cci1    ------------------------------------------------------------
Mtr1    ------------------------------------------------------------
Tgu1    ------------------------------------------------------------
Apl1    ------------------------------------------------------------
Smo1    ------------------------------------------------------------
Cte1    ------------------------------------------------------------
Tcr1    ------------------------------------------------------------
Nda1    ------------------------------------------------------------
Ssp6    ------------------------------------------------------------
Gsu2    ------------------------------------------------------------
Toc1    ---VIVDDELDLRRPSRSQSISH-------------------------------------
Aae1    ------------------------------------------------------------
Csu4    ------------------------------------------------------------
Csp4    ------------------------------------------------------------
Ssp7    ------------------------------------------------------------
Ela1    ------------------------------------------------------------
Tth2    ------------------------------------------------------------
Gma2    ------------------------------------------------------------
Wic1    ------------------------------------------------------------
Sla1    ------------------------------------------------------------
Cgl2    ------------------------------------------------------------
Spu1    ------------------------------------------------------------
Cva3    ------------------------------------------------------------
Cte2    ------------------------------------------------------------
Nca1    ------------------------------------------------------------
Clu1    ------------------------------------------------------------
Sce1    ------------------------------------------------------------
Afl1    ------------------------------------------------------------
Kna1    ------------------------------------------------------------
Tca3    ------------------------------------------------------------
Csa3    ------------------------------------------------------------
Tca4    ------------------------------------------------------------
Sel1    ------------------------------------------------------------
Cbr1    ------------------------------------------------------------
Dre1    ------------------------------------------------------------
Cma1    ------------------------------------------------------------
Cch1    ------------------------------------------------------------
Bfl1    ------------------------------------------------------------
Mfa1    ------------------------------------------------------------
Tps1    ------------------------------------------------------------
Csu5    ------------------------------------------------------------
Ssp8    ------------------------------------------------------------
Cre3    ------------------------------------------------------------
Smo2    ------------------------------------------------------------
Fme1    ------------------------------------------------------------
Cpa1    ------------------------------------------------------------
Tve1    ------------------------------------------------------------
Ptr5    ------------------------------------------------------------
Rso1    ------------------------------------------------------------
Olu2    ------------------------------------------------------------
Spa1    ------------------------------------------------------------
Fsp1    ------------------------------------------------------------
Mpu5    ------------------------------------------------------------
Tps2    ------------------------------------------------------------
Ptr6    ------------------------------------------------------------
Sly3    ------------------------------------------------------------
Psi3    ------------------------------------------------------------
Ldo1    ------------------------------------------------------------
Tth3    ------------------------------------------------------------
Lth1    ------------------------------------------------------------
Uma1    ------------------------------------------------------------
Mbr1    ------------------------------------------------------------
Npa1    ------------------------------------------------------------
Pin1    ------------------------------------------------------------
Cor1    ------------------------------------------------------------
Ssp9    ------------------------------------------------------------
Car2    ------------------------------------------------------------
Kla1    ------------------------------------------------------------
Tde2    ------------------------------------------------------------
Tsp1    ------------------------------------------------------------
Cfa1    ------------------------------------------------------------
Cra1    ------------------------------------------------------------
Spo2    ------------------------------------------------------------
Msp4    ------------------------------------------------------------
Pso1    ------------------------------------------------------------
Tca5    ------------------------------------------------------------
Msp5    ------------------------------------------------------------
Gth2    ------------------------------------------------------------
Car3    ------------------------------------------------------------
Dbr1    ------------------------------------------------------------
Tth4    ------------------------------------------------------------
Fve2    ------------------------------------------------------------
Ame2    ------------------------------------------------------------
Gsu3    ------------------------------------------------------------
Cth2    ------------------------------------------------------------
        :       :   *:.* * *:*                                      

Hgl1    --------------------------------L------------------L--------
Sbi1    --------------------------------A------------A-----A--------
Vca1    --------------------------------S------------------I--------
Dpu1    --------------------------L-----L------------S-----I--------
Isc1    --------------------------------S---------------------------
Opa1    --------------------------------A------------------V--------
Dno1    --------------------------------L------------------L--------
Vvi1    --------------------------------L------------------R--------
Cca1    --------------------------------L------------M-----A--------
Fra1    ------------------------------------------------------------
Psi1    ---------------------------------VGGQSRLW----F-----Y--------
Tbl1    --------------------------------V------------I-----T--------
Ssp1    ------------------------------------------------------------
Ama1    ------------------------------------------------------------
Hgl2    --------------------------------------------------------FKEE
Csu1    ------------------------------------------------------------
Cgr1    ------------------------------------------------------------
Rde1    ------------------------------------------------------------
Osa1    ------------------------------------------------------------
Gsp1    ------------------------------------------------------------
Ptr1    ------------------------------------------------------------
Gth1    ------------------------------------------------------------
Spo1    --------------------------------V------------------L--------
Bdi1    --------------------------------V------------------F--------
Cal1    --------------------------------T------------------L--------
Sja1    ---------------------------------------------W----GM--------
Lsp1    ------------------------------------------------------------
Csi1    --------------------------------V------------N-----G--------
Lsp2    ------------------------------------------------------------
Esi1    --------------------------------V------------L----AG--------
Tad1    ------------------------------------------------------------
Cgl1    --------------------------------L------------I-----L--------
Ncr1    --------------------------------L------------------A--------
Wci1    --------------------------------I------------------F--------
Rco1    --------------------------------L------------------R--------
Tth1    ------------------------------------------------------------
Kpa1    --------------------------------A------------V-----A--------
Zma1    ------------------------------------------------------------
Dsp1    ------------------------------------------------------------
Bpr1    --------------------------------L------------M-----M--------
Ssp2    ------------------------------------------------------------
Lbi1    ------------------------------------------------------------
Gma1    ------------------------------------------------------------
Ccr1    ------------------------------------------------------------
Ago1    --------------------------------L------------------F--------
Dpo1    --------------------------------------------------K---------
Sma1    --------------------------------L------------I----TL--------
Ola1    --------------------------------V------------L----LC--------
Lsp3    ------------------------------------------------------------
Cva1    ---------------PLACSPAPSSAPSTAAVA------------C-----A--------
Dme1    --------------------------A-----L------------M-----V--------
Ocy1    ------------------------------------------------------------
Msp1    ------------------------------------------------------------
Pgr1    --------------------------------Q------------------P--------
Nvi1    --------------------------P-----L------------I-----C--------
Moc1    --------------------------------A------------------F--------
Gsp2    ------------------------------------------------------------
Wse1    ------------------------------------------------------------
Ptr2    ------------------------------------------------------------
Ehu1    ------------------------------------------------------------
Psi2    ------------------------------------------------------------
Pbi1    ------------------------------------------------------------
Rbr1    ------------------------------------------------------------
Vpo1    --------------------------------A------------A-----V--------
Tel1    ------------------------------------------------------------
Ath1    --------------------------------T------------ATAVTVS--------
Sly1    --------------------------------I------------L--LLLI--------
Ath2    --------------------------------R------------------I--------
Bpr2    --------------------------------L------------------F--------
Nve1    ------------------------------------------------------------
Mla1    ------------------------------------------------------------
Pte1    --------------------------------I------------------L--------
Csp1    ------------------------------------------------------------
Tde1    ------------------------------------------------------------
Ath4    ------------------------------------------------------------
Nsp1    ------------------------------------------------------------
Uho1    --------------------------------T------------------A--------
Ppe1    --------------------------------I------------------V--------
Nsp2    ------------------------------------------------------------
Ppa1    ------------------------------------------------------------
Cow1    --------------------------------I------------A----AD--------
Cst1    ------------------------------------------------------------
Ppa2    ------------------------------------------------------------
Rto1    ------------------------------------------------------------
Bpr3    --------------------------------K------------L--FLFV--------
Ssp3    --------------------------------VT--S--L-----I-----S--------
Cin1    --------------------------------L------------N-----G--------
Zro1    ------------------------------------------------------------
Mpu1    --------------------------------S------------C-----V--------
Cva2    ------------------------------------------------------------
Cre2    --------------------------------L------------------S--------
Mro1    --------------------------R-----L------------C-----I--------
Asp1    ------------------------------------------------------------
Abi1    ------------------------------------------------------------
Csu2    ------------------------------------------------------------
Ppa3    ------------------------------------------------------------
Eca1    --------------------------------A------------------L--------
Car1    --------------------------------V------LA----L--HLLL--------
Tph1    --------------------------------S------------------L--------
Sst1    ------------------------------------------------------------
Cli1    ------------------------------------------------------------
Ptr3    ------------------------------------------------------------
Ota1    --------------------------------I------------A-----L--------
Osp1    ------------------------------------------------------------
Cth1    ------------------------------------------------------------
Bpr4    --------------------------------------------------EI--------
Hma1    --------------------------------I------------------I--------
Bma1    --------------------------------------------------F---------
Tca2    ------------------------------------------------------------
Lel1    --------------------------------A------------------L--------
Pte2    --------------------------------L------------------L--------
Acy1    ------------------------------------------------------------
Sre1    --------------------------------A------------L-----D--------
Sbi2    --------------------------L-----L------------L-----A--------
Ecy1    --------------------------------L------------A-----C--------
Cja1    --------------------------------L------------------L--------
Pan1    --------------------------------L------------------N--------
Sbi3    ------------------------------------------------------------
Pst1    ------------------------------------------------------------
Ata1    ----------------------------------------------GAAGRA--------
Ctr1    --------------------------------S------------------L--------
Phu1    --------------------------------M------------------S--------
Pte3    ------------------------------------------------------------
Moc2    --------------------------------S------------------C--------
Csp2    ------------------------------------------------------------
Mgu1    --------------------------------L------------L-----A--------
Csp3    ------------------------------------------------------------
Tmi1    --------------------------------A------------I-----F--------
Mga1    ------------------------------------------------------------
Shi1    --------------------------------D------------------L--------
Ssp4    ------------------------------------------------------------
Cep1    ------------------------------------------------------------
Ade1    ------------------------------------------------------------
Aan1    ------------------------------------------------------------
Sly2    --------------------------------I------------AS--SYG--------
Dha1    --------------------------------S------------I-----L--------
Cho1    ------------------------------------------------------------
Bpr5    DDAAATSHRERDDVLGVFNKKNVGKPPFNVALM------------V-----M--------
Msp2    ------------------------------------------------------------
Tme1    --------------------------------L------------L-----L--------
Rsp1    ------------------------------------------------------------
Oni1    --------------------------------F------------L----FL--------
Moc3    --------------------------------TP--------------------------
Sja2    --------------------------------M------------------L--------
Cpu1    ------------------------------------------------------------
Sbo1    --------------------------------L------------V-----P--------
Kaf1    --------------------------------L------------L-----A--------
Ptr4    --------------------------------L---V--VA----A-AVLLL--------
Pca1    ------------------------------------------------------------
Csa2    --------------------------------VS-TGKKLP----F-----S--------
Phu2    --------------------------L-----L------------L-----C--------
Ssp5    ------------------------------------------------------------
Gsu1    --------------------------------VP--S--Q-----Y-----S--------
Cgi1    --------------------------------I------------V-----F--------
Zma2    --------------------------------WPGGSTAAR----A-----R--------
Cci1    ------------------------------------------------------------
Mtr1    --------------------------------A------------------I--------
Tgu1    --------------------------------L------------V----DVLEQAF---
Apl1    ------------------------------------------------------------
Smo1    ------------------------------------------------------------
Cte1    --------------------------------L------------V-----S--------
Tcr1    ------------------------------------------------------------
Nda1    --------------------------------L------------L-----S--------
Ssp6    ------------------------------------------------------------
Gsu2    --------------------------------L------------V-----L--------
Toc1    -------------GNHHLWRITKVAVPLA-------------------------------
Aae1    ------------------------------------------------------------
Csu4    ------------------------------------------------------------
Csp4    ------------------------------------------------------------
Ssp7    ------------------------------------------------------------
Ela1    --------------------------------L------------L-----L--------
Tth2    --------------------------------L---------------------------
Gma2    --------------------------------RP--HSLLP----S-----S--------
Wic1    ------------------------------------------------------------
Sla1    ------------------------------------------------------------
Cgl2    --------------------------------A------------L-----L--------
Spu1    --------------------------------YL--H--L-----L-----S--------
Cva3    ------------------------------------------------------------
Cte2    ------------------------------------------------------------
Nca1    --------------------------------L------------A-----S--------
Clu1    --------------------------------V------------L-----T--------
Sce1    --------------------------------L------------I-----A--------
Afl1    ------------------------------------------------------------
Kna1    --------------------------------V------------------F--------
Tca3    --------------------------------L------------------V--------
Csa3    ------------------------------------------------------------
Tca4    --------------------------------IS--RGKLP----L-----L--------
Sel1    ------------------------------------------------------------
Cbr1    ------------------------------------------------------------
Dre1    --------------------------------L------------L-----S--------
Cma1    --------------------------------S------------------L--------
Cch1    ------------------------------------------------------------
Bfl1    ------------------------------------------------------------
Mfa1    --------------------------------S------------A-----A--------
Tps1    ------------------------------------------------------------
Csu5    ------------------------------------------------------------
Ssp8    ------------------------------------------------------------
Cre3    --------------------------------------------------AG--------
Smo2    ------------------------------------------------------------
Fme1    ------------------------------------------------------------
Cpa1    --------------------------------V------------Y-----I--------
Tve1    ------------------------------------------------------------
Ptr5    --------------------------------L------------------R--------
Rso1    ------------------------------------------------------------
Olu2    ------------------------------------------------------------
Spa1    --------------------------------A------------L-----T--------
Fsp1    ------------------------------------------------------------
Mpu5    ------------------------------------------------------------
Tps2    ------------------------------------------------------------
Ptr6    ------------------------------------------------------------
Sly3    --------------------------------S------------F-----L--------
Psi3    --------------------------------V------------------I--------
Ldo1    ------------------------------------------------------------
Tth3    --------------------------------I------------------F--------
Lth1    --------------------------------A------------------I--------
Uma1    --------------------------------G------------V-----N-----NTT
Mbr1    ------------------------------------------------------------
Npa1    --------------------------------L------------L-----L--------
Pin1    --------------------------------T---------------------------
Cor1    --------------------------------L------------L-----L--------
Ssp9    ------------------------------------------------------------
Car2    --------------------------------I------------P-----K--------
Kla1    --------------------------------A------------L-----F--------
Tde2    ------------------------------------------------------------
Tsp1    --------------------------------S-----MMLFYILL----SC--------
Cfa1    ------------------------------------------------------------
Cra1    ------------------------------------------------------------
Spo2    --------------------------------E------------T-----T--------
Msp4    ------------------------------------------------------------
Pso1    --------------------------------S------------L----SL--------
Tca5    --------------------------V-----A------------P-----L--------
Msp5    ------------------------------------------------------------
Gth2    --------------------------------N-----------------AT--------
Car3    --------------------------------KP--F--AS-------------------
Dbr1    --------------------------------A------------------C--------
Tth4    --------------------------------L---------------------------
Fve2    --------------------------------IP--RKKLP----L-----L--------
Ame2    --------------------------Y-----I------------C-----A--------
Gsu3    ------------------------------------------------------------
Cth2    ------------------------------------------------------------
                                     .*:  *            *        *:  

Hgl1    ----L-V----A------------------------------------------------
Sbi1    ----A-V----L------------------------------------------------
Vca1    ----RPF-G--R-L--R-------------------------------------------
Dpu1    ----I-FALLVY------------------------------------------------
Isc1    -----------P------------------------------------------------
Opa1    ----L-A----S------------------------------------------------
Dno1    ----L-V----P------------------------------------------------
Vvi1    ----T-H----S-L--H-------------------------------------------
Cca1    ---VL-T--F-S------------------------------------------------
Fra1    ------------------------------------------------------------
Psi1    ---KD-V--T-A------------------------------------------------
Tbl1    ----L-L----P------------------------------------------------
Ssp1    ------------------------------------------------------------
Ama1    ------------------------------------------------------------
Hgl2    ---ML-L----A------------------------------------------------
Csu1    ------------------------------------------------------------
Cgr1    ------------------------------------------------------------
Rde1    ------------------------------------------------------------
Osa1    ------------------------------------------------------------
Gsp1    ------------------------------------------------------------
Ptr1    ------------------------------------------------------------
Gth1    ------------------------------------------------------------
Spo1    ----L-S----T------------------------------------------------
Bdi1    ----A-------SFSSI-------------------------------------------
Cal1    ----L------S------------------------------------------------
Sja1    ------------------------------------------------------------
Lsp1    ------------------------------------------------------------
Csi1    ---TN-M--L-D------------------------------------------------
Lsp2    ------------------------------------------------------------
Esi1    ----L-V----G------------------------------------------------
Tad1    ------------------------------------------------------------
Cgl1    ----L-L----P------------------------------------------------
Ncr1    ----A-T----A------------------------------------------------
Wci1    ----I-L----G------------------------------------------------
Rco1    ----L-------------------------------------------------------
Tth1    ----I-I----S------------------------------------------------
Kpa1    ----L-I----P------------------------------------------------
Zma1    ------------------------------------------------------------
Dsp1    ------------------------------------------------------------
Bpr1    ----M-I----I------------------------------------------------
Ssp2    ------------------------------------------------------------
Lbi1    ------------------------------------------------------------
Gma1    ------------------------------------------------------------
Ccr1    ------------------------------------------------------------
Ago1    ----I------S------------------------------------------------
Dpo1    ------------------------------------------------------------
Sma1    ----W-N----G------------------------------------------------
Ola1    ----A-V----G------------------------------------------------
Lsp3    ------------------------------------------------------------
Cva1    ----A-A-----------------------------------------------------
Dme1    ----V-L-TFGT------------------------------------------------
Ocy1    ------------------------------------------------------------
Msp1    ------------------------------------------------------------
Pgr1    ----V-------------------------------------------------------
Nvi1    ----F-YFMF-N------------------------------------------------
Moc1    ----L-V----C------------------------------------------------
Gsp2    ------------------------------------------------------------
Wse1    ------------------------------------------------------------
Ptr2    ------------------------------------------------------------
Ehu1    ------------------------------------------------------------
Psi2    ------------------------------------------------------------
Pbi1    ------------------------------------------------------------
Rbr1    ------------------------------------------------------------
Vpo1    ----L-L----P------------------------------------------------
Tel1    ------------------------------------------------------------
Ath1    ----S-I----Q------------------------------------------------
Sly1    ----S-I----P------------------------------------------------
Ath2    ------------------------------------------------------------
Bpr2    ----V-V----S------------------------------------------------
Nve1    ------------------------------------------------------------
Mla1    ------------------------------------------------------------
Pte1    ----I-A-----------------------------------------------------
Csp1    ------------------------------------------------------------
Tde1    ------------------------------------------------------------
Ath4    ------------------------------------------------------------
Nsp1    ------------------------------------------------------------
Uho1    ----D-A----A------------------------------------------------
Ppe1    ------------------------------------------------------------
Nsp2    ------------------------------------------------------------
Ppa1    ------------------------------------------------------------
Cow1    ----A-Q----E------------------------------------------------
Cst1    ------------------------------------------------------------
Ppa2    ------------------------------------------------------------
Rto1    ------------------------------------------------------------
Bpr3    ----F-V----F------------------------------------------------
Ssp3    ---QD-L--A-A------------------------------------------------
Cin1    ---VL-L--F-V------------------------------------------------
Zro1    ------------------------------------------------------------
Mpu1    ---VT-T--E-T------------------------------------------------
Cva2    ------------------------------------------------------------
Cre2    ----QPV-G--R-L--R-------------------------------------------
Mro1    ----V-SYFVLP------------------------------------------------
Asp1    ------------------------------------------------------------
Abi1    ------------------------------------------------------------
Csu2    ------------------------------------------------------------
Ppa3    ------------------------------------------------------------
Eca1    ----L-F----R------------------------------------------------
Car1    ----L-L----C-F----------------------------------------------
Tph1    ----L-L----S------------------------------------------------
Sst1    ------------------------------------------------------------
Cli1    ------------------------------------------------------------
Ptr3    ------------------------------------------------------------
Ota1    ----P-L----A------------------------------------------------
Osp1    ------------------------------------------------------------
Cth1    ------------------------------------------------------------
Bpr4    ------------------------------------------------------------
Hma1    ----I-V----N------------------------------------------------
Bma1    ----T-A----G------------------------------------------------
Tca2    ------------------------------------------------------------
Lel1    ----L------S------------------------------------------------
Pte2    ----Y-I-----------------------------------------------------
Acy1    ------------------------------------------------------------
Sre1    ------------------------------------------------------------
Sbi2    ----I-I-----------------------------------------------------
Ecy1    ----L-L----C------------------------------------------------
Cja1    ----L-V----P------------------------------------------------
Pan1    ----N-A----T------------------------------------------------
Sbi3    ------------------------------------------------------------
Pst1    ------------------------------------------------------------
Ata1    ----K-M----G------------------------------------------------
Ctr1    ----L------T------------------------------------------------
Phu1    ----N-T----T------------------------------------------------
Pte3    ------------------------------------------------------------
Moc2    ----L-L----P------------------------------------------------
Csp2    ------------------------------------------------------------
Mgu1    ----V------S------------------------------------------------
Csp3    ------------------------------------------------------------
Tmi1    ----L-I----S------------------------------------------------
Mga1    ------------------------------------------------------------
Shi1    ----E-------------------------------------------------------
Ssp4    ------------------------------------------------------------
Cep1    ------------------------------------------------------------
Ade1    ------------------------------------------------------------
Aan1    ------------------------------------------------------------
Sly2    ----G-K----K------------------------------------------------
Dha1    ----L-G----T------------------------------------------------
Cho1    ------------------------------------------------------------
Bpr5    ----V-A-----------------------------------------------------
Msp2    ------------------------------------------------------------
Tme1    ----L-V----A------------------------------------------------
Rsp1    ------------------------------------------------------------
Oni1    ----S-V----G------------------------------------------------
Moc3    ------------------------------------------------------------
Sja2    ----M-A----S------------------------------------------------
Cpu1    ------------------------------------------------------------
Sbo1    ---LL-W--A-P------------------------------------------------
Kaf1    ----I-I----P------------------------------------------------
Ptr4    ----L-L----S------------------------------------------------
Pca1    ------------------------------------------------------------
Csa2    ---PL-L--D-S------------------------------------------------
Phu2    ----V-YFVYCG------------------------------------------------
Ssp5    ------------------------------------------------------------
Gsu1    ---QS-R--V-V------------------------------------------------
Cgi1    ---IV-S----S------------------------------------------------
Zma2    ---PP-A--A-R------------------------------------------------
Cci1    ----Q-------------------------------------------------------
Mtr1    ----TGT-G--L-L--RAGLKSPIKIRAQYFRPKERAAKHSRVEATQKKELEMQSHFFSH
Tgu1    -SAIL-V----R------------------------------------------------
Apl1    ------------------------------------------------------------
Smo1    ------------------------------------------------------------
Cte1    ----M-T----T------------------------------------------------
Tcr1    ------------------------------------------------------------
Nda1    ----S-L----T------------------------------------------------
Ssp6    ------------------------------------------------------------
Gsu2    ----L-C----V------------------------------------------------
Toc1    ------------------------------------------------------------
Aae1    ------------------------------------------------------------
Csu4    ------------------------------------------------------------
Csp4    ------------------------------------------------------------
Ssp7    ------------------------------------------------------------
Ela1    ----L-I----P------------------------------------------------
Tth2    ----I-Q----A------------------------------------------------
Gma2    ---FL-L--L-L------------------------------------------------
Wic1    ------------------------------------------------------------
Sla1    ------------------------------------------------------------
Cgl2    ----P-------------------------------------------------------
Spu1    ---CL-M--F-G------------------------------------------------
Cva3    ------------------------------------------------------------
Cte2    ------------------------------------------------------------
Nca1    ----L-A----G------------------------------------------------
Clu1    ----A-------------------------------------------------------
Sce1    ----L-L----P------------------------------------------------
Afl1    ------------------------------------------------------------
Kna1    ----V-L----G------------------------------------------------
Tca3    ----V-L----S-L--L-------------------------------------------
Csa3    ------------------------------------------------------------
Tca4    ---VL-A--D-S------------------------------------------------
Sel1    ------------------------------------------------------------
Cbr1    ------------------------------------------------------------
Dre1    ---VV-L--F-S------------------------------------------------
Cma1    ----L------S------------------------------------------------
Cch1    ------------------------------------------------------------
Bfl1    ------------------------------------------------------------
Mfa1    ----L-S----C------------------------------------------------
Tps1    ------------------------------------------------------------
Csu5    ------------------------------------------------------------
Ssp8    ------------------------------------------------------------
Cre3    ----T-A----A------------------------------------------------
Smo2    ------------------------------------------------------------
Fme1    ------------------------------------------------------------
Cpa1    ----F-A----T------------------------------------------------
Tve1    ------------------------------------------------------------
Ptr5    ----V-L----A------------------------------------------------
Rso1    ------------------------------------------------------------
Olu2    ------------------------------------------------------------
Spa1    ----T-C----S------------------------------------------------
Fsp1    ------------------------------------------------------------
Mpu5    ------------------------------------------------------------
Tps2    ------------------------------------------------------------
Ptr6    ------------------------------------------------------------
Sly3    ----F-K----P------------------------------------------------
Psi3    ----L-V----A------------------------------------------------
Ldo1    ------------------------------------------------------------
Tth3    ----I-L----S------------------------------------------------
Lth1    ----I------S------------------------------------------------
Uma1    IVWAS-S----T------------------------------------------------
Mbr1    ------------------------------------------------------------
Npa1    ----L-L----P------------------------------------------------
Pin1    ------------------------------------------------------------
Cor1    ----L-I----P------------------------------------------------
Ssp9    ------------------------------------------------------------
Car2    ----G-K----P------------------------------------------------
Kla1    ----L-C----A------------------------------------------------
Tde2    ------------------------------------------------------------
Tsp1    ----C-S----T------------------------------------------------
Cfa1    ------------------------------------------------------------
Cra1    ------------------------------------------------------------
Spo2    ----L-G----S------------------------------------------------
Msp4    ------------------------------------------------------------
Pso1    ----L-V----A------------------------------------------------
Tca5    ----L-YLIYLR------------------------------------------------
Msp5    ------------------------------------------------------------
Gth2    ----S-A----S------------------------------------------------
Car3    ------------------------------------------------------------
Dbr1    ----C------T------------------------------------------------
Tth4    ----V-L----T------------------------------------------------
Fve2    ---AL-V--D-S------------------------------------------------
Ame2    ----I-NYFFLS------------------------------------------------
Gsu3    ------------------------------------------------------------
Cth2    ------------------------------------------------------------
                     :                                              

Hgl1    -------L---------------L-----------------W-A----------------
Sbi1    -------L---------------LA----------------LSV----------------
Vca1    -------P---------------PL----------------V-Y----------------
Dpu1    -------Q---------------VY----------------A-D----------------
Isc1    ------------------------------------------------------------
Opa1    -------V---------------NA----------------V-Y----------------
Dno1    -------L---------------L-----------------W-A----------------
Vvi1    -------S---------------PC----------------P-K----------------
Cca1    -------T---------------IC----------------Q-A----------------
Fra1    ------------------------------------------------------------
Psi1    -------S---------------PA------------------S---------V------
Tbl1    -------L---------------VA----------------S-Q----------------
Ssp1    ------------------------------------------------------------
Ama1    ------------------------------------------------------------
Hgl2    -------D---------------LRLPVSLLRRIFIFKQLVT-C--------GFTFPREA
Csu1    ------------------------------------------------------------
Cgr1    ------------------------------------------------------------
Rde1    ------------------------------------------------------------
Osa1    ------------------------------------------------------------
Gsp1    ------------------------------------------------------------
Ptr1    ------------------------------------------------------------
Gth1    ------------------------------------------------------------
Spo1    ------------------------------------------------------------
Bdi1    -------P--------FRNRTHRPS----------------L-R----------------
Cal1    -------S---------------SC----------------L-A----------------
Sja1    ------------------------------------------------------------
Lsp1    ------------------------------------------------------------
Csi1    -------L-------------ASAV----------ACQSLVL-E----------------
Lsp2    ------------------------------------------------------------
Esi1    -------V---------------TM----------------A-Q----------------
Tad1    ------------------------------------------------------------
Cgl1    -------S---------------LA----------------L-A---------T------
Ncr1    -------V---------------IA------------------Q----------------
Wci1    -------P---------------VL----------------S-Q----------------
Rco1    -------P---------------PC----------------P-K----------------
Tth1    -------F---------------LL----------------L-S----------------
Kpa1    -------I---------------AS----------------A-L----------------
Zma1    ------------------------------------------------------------
Dsp1    ------------------------------------------------------------
Bpr1    -------I---------------VA----------------LFS----------------
Ssp2    ------------------------------------------------------------
Lbi1    ------------------------------------------------------------
Gma1    ------------------------------------------------------------
Ccr1    ------------------------------------------------------------
Ago1    -------V---------------VS----------------A-A----------------
Dpo1    -----------------------CE----------------VEP----------------
Sma1    -------I---------------NC----------------F-E----------------
Ola1    -------V---------------SA----------------I-Q----------------
Lsp3    ------------------------------------------------------------
Cva1    -------A---------------LG----------------L-G---------G------
Dme1    -------I---------------CA----------------A-E----------------
Ocy1    ------------------------------------------------------------
Msp1    ------------------------------------------------------------
Pgr1    ------------------------------------------------------------
Nvi1    -------L---------------TY----------------G-E----------------
Moc1    -------L---------------V------------------------------------
Gsp2    ------------------------------------------------------------
Wse1    ------------------------------------------------------------
Ptr2    ------------------------------------------------------------
Ehu1    ------------------------------------------------------------
Psi2    ------------------------------------------------------------
Pbi1    ------------------------------------------------------------
Rbr1    ------------------------------------------------------------
Vpo1    -------F---------------VT----------------A-V----------------
Tel1    ------------------------------------------------------------
Ath1    -------K---------------LP----------------FLS----------------
Sly1    ------------------------L----------------I-L----------------
Ath2    -------P--------F------QN----------------P-R----------------
Bpr2    -------F---------------LS----------------L-G----------------
Nve1    ------------------------------------------------------------
Mla1    ------------------------------------------------------------
Pte1    ------------------------------------------------------------
Csp1    ------------------------------------------------------------
Tde1    ------------------------------------------------------------
Ath4    ------------------------------------------------------------
Nsp1    ------------------------------------------------------------
Uho1    ------------------------------------------------------------
Ppe1    -----------------------LL----------------I-F--------TVSA----
Nsp2    ------------------------------------------------------------
Ppa1    ------------------------------------------------------------
Cow1    ------------------------------------------------------------
Cst1    ------------------------------------------------------------
Ppa2    ------------------------------------------------------------
Rto1    ------------------------------------------------------------
Bpr3    ------------------------I----------------F-F----------------
Ssp3    -------R-----------------------------------L----------------
Cin1    -------V---------------PA----------------S-C----------------
Zro1    ------------------------------------------------------------
Mpu1    -------L-------------SPVR----------LNIVPLR-K----------------
Cva2    ------------------------------------------------------------
Cre2    -------S---------------GP----------------L-H----------------
Mro1    -------I---------------VP----------------I-E----------------
Asp1    ------------------------------------------------------------
Abi1    ------------------------------------------------------------
Csu2    ------------------------------------------------------------
Ppa3    ------------------------------------------------------------
Eca1    -------C---------------------------------C-G----------------
Car1    -------L---------------FQ----------------T-F----------------
Tph1    -------I---------------VS----------------A-T----------------
Sst1    ------------------------------------------------------------
Cli1    ------------------------------------------------------------
Ptr3    ------------------------------------------------------------
Ota1    -------L---------------CA----------------LAL----------------
Osp1    ------------------------------------------------------------
Cth1    ------------------------------------------------------------
Bpr4    ------------------------------------------------------------
Hma1    -------L---------------VY----------------F-L----------------
Bma1    -------T---------------ID----------------SRQ----------------
Tca2    ------------------------------------------------------------
Lel1    -------V---------------SA----------------F-A----------------
Pte2    ------------------------------------------------------------
Acy1    ------------------------------------------------------------
Sre1    ------------------------------------------------------------
Sbi2    -------V---------------LA----------------L-G---------A------
Ecy1    -------I---------------AR----------------A-A----------------
Cja1    -------L---------------L-----------------W-A----------------
Pan1    ------------------------------------------------------------
Sbi3    ------------------------------------------------------------
Pst1    ------------------------------------------------------------
Ata1    -------G---------------AA----------------PGD----------------
Ctr1    -------T---------------AC----------------V-A----------------
Phu1    ------------------------------------------------------------
Pte3    ------------------------------------------------------------
Moc2    -------L---------------L-----------------N-C----------------
Csp2    ------------------------------------------------------------
Mgu1    -------V---------------LA----------------G-L----------------
Csp3    ------------------------------------------------------------
Tmi1    -------S---------------LA----------------A-T----------------
Mga1    -----------------------------------------R-G----------------
Shi1    ------------------------------------------------------------
Ssp4    ------------------------------------------------------------
Cep1    ------------------------------------------------------------
Ade1    ------------------------------------------------------------
Aan1    ------------------------------------------------------------
Sly2    -------K---------------FS----------------FLN----------------
Dha1    -------T---------------VS----------------L-D----------------
Cho1    ------------------------------------------------------------
Bpr5    -------A---------------TA----------------F-G---------A------
Msp2    ------------------------------------------------------------
Tme1    -------P---------------PL----------------IAA----------------
Rsp1    ------------------------------------------------------------
Oni1    -------V---------------TA----------------I-Q----------------
Moc3    ------------------------------------------------------------
Sja2    -------A---------------LG----------------C-Y----------------
Cpu1    ------------------------------------------------------------
Sbo1    -------A---------------GV-----------------------------------
Kaf1    -------L---------------IS----------------A-A----------------
Ptr4    -------L---------------SH----------------T-A----------------
Pca1    ------------------------------------------------------------
Csa2    -------L---------------PS------------------C----------------
Phu2    -------V---------------VA----------------A-E----------------
Ssp5    ------------------------------------------------------------
Gsu1    -------G-----------------------------------L----------------
Cgi1    -------C---------------LV----------------L-E----------------
Zma2    -------G---------------RA------------------P---------I------
Cci1    ------------------------------------------------------------
Mtr1    SLHSFPKPFKSQHFLSFTTSLISSS----------------I-F----------------
Tgu1    -------D---------------VNIGVEVLGLAFDHRYLTL-CRSKHLGVIVAQFYFEA
Apl1    ------------------------------------------------------------
Smo1    ------------------------------------------------------------
Cte1    -------V---------------VA----------------L-V----------------
Tcr1    ------------------------------------------------------------
Nda1    -------V---------------LG----------------L-A----------------
Ssp6    ------------------------------------------------------------
Gsu2    -------F---------------CC----------------L-F---------I------
Toc1    ------------------------A----------------L-A---------V------
Aae1    ------------------------------------------------------------
Csu4    ------------------------------------------------------------
Csp4    ------------------------------------------------------------
Ssp7    ------------------------------------------------------------
Ela1    -------S---------------LA----------------L-A---------T------
Tth2    -------A---------------YF----------------L-T----------------
Gma2    -------P---------------PS-----------------------------------
Wic1    ------------------------------------------------------------
Sla1    ------------------------------------------------------------
Cgl2    -------Y---------------VS----------------A-T----------------
Spu1    -------L---------------CS------------------L----------------
Cva3    ------------------------------------------------------------
Cte2    ------------------------------------------------------------
Nca1    -------I---------------TF----------------A-A----------------
Clu1    -------W---------------VS----------------A-A----------------
Sce1    -------L---------------FT----------------A-A----------------
Afl1    ------------------------------------------------------------
Kna1    -------I---------------TT----------------V-A----------------
Tca3    -------P---------------PC----------------L-K----------------
Csa3    ----TTKPWYWRKTEVVSKYYDHQE----------------P-C----------------
Tca4    -------M---------------PS------------------A----------------
Sel1    ------------------------------------------------------------
Cbr1    -----------------------VD----------------VKM----------------
Dre1    -------A---------------GV-----------------------------------
Cma1    -------T---------------TC----------------I-A----------------
Cch1    ------------------------------------------------------------
Bfl1    ------------------------------------------------------------
Mfa1    -------N---------------TM----------------V-E----------------
Tps1    ------------------------------------------------------------
Csu5    ------------------------------------------------------------
Ssp8    ------------------------------------------------------------
Cre3    ------------------------------------------------------------
Smo2    ------------------------------------------------------------
Fme1    ------------------------------------------------------------
Cpa1    -------A---------------LA----------------A-V----------------
Tve1    ------------------------------------------------------------
Ptr5    -------T---------------SV------------------A----------------
Rso1    ------------------------------------------------------------
Olu2    ------------------------------------------------------------
Spa1    -------L---------------AV----------------I-D----------------
Fsp1    ------------------------------------------------------------
Mpu5    ------------------------------------------------------------
Tps2    ------------------------------------------------------------
Ptr6    ------------------------------------------------------------
Sly3    -------S---------------FA----------------LSN----------------
Psi3    -------V---------------LR----------------A-C--------PVAA----
Ldo1    ------------------------------------------------------------
Tth3    -------F---------------IT----------------F-A----------------
Lth1    -------T---------------LA----------------T-A----------------
Uma1    -------I---------------LT-----------------------------------
Mbr1    ------------------------------------------------------------
Npa1    -------V---------------LS----------------SAL----------------
Pin1    ------------------------------------------------------------
Cor1    -------G---------------LV----------------A-G---------L------
Ssp9    ------------------------------------------------------------
Car2    -------P---------------LS----------------F-A----------------
Kla1    -------V---------------TA----------------I-E----------------
Tde2    ------------------------------------------------------------
Tsp1    -------L---------------GW---------------GL-F----------------
Cfa1    ------------------------------------------------------------
Cra1    ------------------------------------------------------------
Spo2    -------L----------------------------------------------------
Msp4    ------------------------------------------------------------
Pso1    -------L---------------AL----------------A-Q----------------
Tca5    -------T---------------IY----------------A-E----------------
Msp5    ------------------------------------------------------------
Gth2    ------------------------------------------------------------
Car3    -------S---------------SS-----------------------------------
Dbr1    -----------------------LS----------------S-A----------------
Tth4    -------F---------------FF----------------L-A----------------
Fve2    -------L---------------PS------------------C----------------
Ame2    -------I---------------VL----------------G-E----------------
Gsu3    ------------------------------------------------------------
Cth2    ------------------------------------------------------------
             .* :  ::   . .      : *.:*   *                       **

Hgl1    ---------------P----A-------------------------------------E-
Sbi1    ---------------P----V-------------------------------------S-
Vca1    ---------------L----R-------------------------------------R-
Dpu1    ---------------K----E-------------------------------------P-
Isc1    ----------------------------------------------------------P-
Opa1    ---------------P----P-------------------------------------V-
Dno1    ---------------P----V-------------------------------------G-
Vvi1    ---------------P----P-------------------------------------K-
Cca1    ---------------E----V-------------------------------------A-
Fra1    ------------------------------------------------------------
Psi1    ---------------RT---L-------------------------------------Q-
Tbl1    ---------------L------------------------------------------V-
Ssp1    ------------------------------------------------------------
Ama1    ------------------------------------------------------------
Hgl2    KPALHFRRKWRARVCA----G-------------------------------------S-
Csu1    ------------------------------------------------------------
Cgr1    ------------------------------------------------------------
Rde1    ------------------------------------------------------------
Osa1    ------------------------------------------------------------
Gsp1    ------------------------------------------------------------
Ptr1    ------------------------------------------------------------
Gth1    ------------------------------------------------------------
Spo1    ------------------------------------------------------------
Bdi1    ---------------P----P---------------------------------------
Cal1    ---------------I----I-------------------------------------E-
Sja1    ------------------------------------------------------------
Lsp1    ------------------------------------------------------------
Csi1    ---------------S----LPSG------------------------------------
Lsp2    ------------------------------------------------------------
Esi1    ---------------S----G-------------------------------------V-
Tad1    ------------------------------------------------------------
Cgl1    ---------------A----T-------------------------------------A-
Ncr1    ---------------S----T-------------------------------------T-
Wci1    ------------------------------------------------------------
Rco1    ---------------P----V-------------------------------------S-
Tth1    ---------------S----I-------------------------------------N-
Kpa1    ---------------Y----R-------------------------------------V-
Zma1    ------------------------------------------------------------
Dsp1    ------------------------------------------------------------
Bpr1    ---------------T----C-------------------------------------S-
Ssp2    ------------------------------------------------------------
Lbi1    ------------------------------------------------------------
Gma1    ------------------------------------------------------------
Ccr1    ------------------------------------------------------------
Ago1    ---------------A--------------------------------------------
Dpo1    ---------------N----N-------------------------------------P-
Sma1    ---------------I----P-------------------------------------P-
Ola1    ---------------E----E-------------------------------------S-
Lsp3    ------------------------------------------------------------
Cva1    ---------------L----L-------------------------------------A-
Dme1    ---------------A----Q-------------------------------------P-
Ocy1    ------------------------------------------------------------
Msp1    ------------------------------------------------------------
Pgr1    ------------------------------------------------------------
Nvi1    ---------------K----M-------------------------------------P-
Moc1    ------------------------------------------------------------
Gsp2    ------------------------------------------------------------
Wse1    ------------------------------------------------------------
Ptr2    ------------------------------------------------------------
Ehu1    ------------------------------------------------------------
Psi2    ------------------------------------------------------------
Pbi1    ------------------------------------------------------------
Rbr1    ------------------------------------------------------------
Vpo1    ---------------T----T-------------------------------------T-
Tel1    ------------------------------------------------------------
Ath1    ---------------L-S------------------------------------------
Sly1    ---------------A-QE-A-------------------------------------G-
Ath2    ---------------P----P-------------------------------------K-
Bpr2    ---------------F----V-------------------------------------S-
Nve1    ------------------------------------------------------------
Mla1    ------------------------------------------------------------
Pte1    ------------------------------------------------------------
Csp1    ------------------------------------------------------------
Tde1    ------------------------------------------------------------
Ath4    ------------------------------------------------------------
Nsp1    ------------------------------------------------------------
Uho1    ----------------------------------------------------------S-
Ppe1    --------------QE----S-------------------------------------G-
Nsp2    ------------------------------------------------------------
Ppa1    ------------------------------------------------------------
Cow1    --------------------A-------------------------------------E-
Cst1    ------------------------------------------------------------
Ppa2    ------------------------------------------------------------
Rto1    ------------------------------------------------------------
Bpr3    ---------------S-SV-L-------------------------------------A-
Ssp3    ------------------------------------------------------------
Cin1    ---------------E----V-------------------------------------Q-
Zro1    ------------------------------------------------------------
Mpu1    ---------------S----LPTPVVVILVSFLKCKFCGLCYFLLDTAALAHPSIGTVR-
Cva2    ------------------------------------------------------------
Cre2    ---------------A----P-------------------------------------R-
Mro1    ---------------S----E-------------------------------------P-
Asp1    ------------------------------------------------------------
Abi1    ------------------------------------------------------------
Csu2    ------------------------------------------------------------
Ppa3    ------------------------------------------------------------
Eca1    ---------------P----G-------------------------------------G-
Car1    ---------------A-QD-S-------------------------------------L-
Tph1    ------------------------------------------------------------
Sst1    ------------------------------------------------------------
Cli1    ------------------------------------------------------------
Ptr3    ------------------------------------------------------------
Ota1    ---------------A----L-------------------------------------P-
Osp1    ------------------------------------------------------------
Cth1    ------------------------------------------------------------
Bpr4    ------------------------------------------------------------
Hma1    ---------------H------------------------------------------N-
Bma1    ---------------R----D-------------------------------------T-
Tca2    ------------------------------------------------------------
Lel1    ---------------L----Q-------------------------------------D-
Pte2    ------------------------------------------------------------
Acy1    ------------------------------------------------------------
Sre1    ------------------------------------------------------------
Sbi2    ---------------S----V-------------------------------------A-
Ecy1    ---------------S----V-------------------------------------A-
Cja1    ---------------L----A-------------------------------------G-
Pan1    ----------------------------------------------------------S-
Sbi3    ------------------------------------------------------------
Pst1    ------------------------------------------------------------
Ata1    ---------------A---R----------------------------------------
Ctr1    ---------------V----V-------------------------------------E-
Phu1    ------------------------------------------------------------
Pte3    ------------------------------------------------------------
Moc2    ------------------------------------------------------------
Csp2    ------------------------------------------------------------
Mgu1    --------------------I-------------------------------------H-
Csp3    ------------------------------------------------------------
Tmi1    ---------------A----L-------------------------------------A-
Mga1    ---------------D----HP--------------------------------------
Shi1    ------------------------------------------------------------
Ssp4    ------------------------------------------------------------
Cep1    ------------------------------------------------------------
Ade1    ------------------------------------------------------------
Aan1    ------------------------------------------------------------
Sly2    ---------------V-L------------------------------------------
Dha1    ---------------N----G-------------------------------------G-
Cho1    ------------------------------------------------------------
Bpr5    ---------------F----V-------------------------------------V-
Msp2    ------------------------------------------------------------
Tme1    ---------------A----N-------------------------------------S-
Rsp1    ------------------------------------------------------------
Oni1    ---------------E----E-------------------------------------Q-
Moc3    ------------------------------------------------------------
Sja2    ------------------------------------------------------------
Cpu1    ------------------------------------------------------------
Sbo1    ----------------------------------------------------------R-
Kaf1    ---------------S----V-------------------------------------D-
Ptr4    ---------------A------------------------------------------A-
Pca1    ------------------------------------------------------------
Csa2    ---------------SASGGV-------------------------------------F-
Phu2    ---------------K----E-------------------------------------P-
Ssp5    ------------------------------------------------------------
Gsu1    ------------------------------------------------------------
Cgi1    ---------------C----L-------------------------------------S-
Zma2    ---------------RF---A-------------------------------------A-
Cci1    ------------------------------------------------------------
Mtr1    ---------------P----P---------------------------------------
Tgu1    LTNIYI------------------------------------------------------
Apl1    ------------------------------------------------------------
Smo1    ------------------------------------------------------------
Cte1    ---------------G----D-------------------------------------A-
Tcr1    ------------------------------------------------------------
Nda1    ---------------A------------------------------------------T-
Ssp6    ------------------------------------------------------------
Gsu2    ---------------C----V-------------------------------------D-
Toc1    ---------------F----T-------------------------------------V-
Aae1    ------------------------------------------------------------
Csu4    ------------------------------------------------------------
Csp4    ------------------------------------------------------------
Ssp7    ------------------------------------------------------------
Ela1    ---------------A----I-------------------------------------P-
Tth2    ---------------I----L-------------------------------------K-
Gma2    ------------------------------------------------------------
Wic1    ------------------------------------------------------------
Sla1    ------------------------------------------------------------
Cgl2    ---------------T----T-------------------------------------T-
Spu1    ------------------------------------------------------------
Cva3    ------------------------------------------------------------
Cte2    ------------------------------------------------------------
Nca1    ---------------S----T-------------------------------------S-
Clu1    ---------------V----E-------------------------------------P-
Sce1    ---------------A----A-------------------------------------A-
Afl1    ------------------------------------------------------------
Kna1    ------------------------------------------------------------
Tca3    ---------------P----P-------------------------------------K-
Csa3    ---------------H----H---------------------------------------
Tca4    ---------------GS---I-------------------------------------S-
Sel1    ------------------------------------------------------------
Cbr1    ---------------D----D-------------------------------------A-
Dre1    ----------------------------------------------------------T-
Cma1    ---------------A----V-------------------------------------E-
Cch1    ------------------------------------------------------------
Bfl1    ------------------------------------------------------------
Mfa1    ---------------C----R-------------------------------------S-
Tps1    ------------------------------------------------------------
Csu5    ------------------------------------------------------------
Ssp8    ------------------------------------------------------------
Cre3    --------------------V-------------------------------------E-
Smo2    ------------------------------------------------------------
Fme1    ------------------------------------------------------------
Cpa1    ----------------------------------------------------------A-
Tve1    ------------------------------------------------------------
Ptr5    ---------------G----E-------------------------------------T-
Rso1    ------------------------------------------------------------
Olu2    ------------------------------------------------------------
Spa1    ---------------T----P-------------------------------------V-
Fsp1    ------------------------------------------------------------
Mpu5    ------------------------------------------------------------
Tps2    ------------------------------------------------------------
Ptr6    ------------------------------------------------------------
Sly3    ---------------F-S------------------------------------------
Psi3    --------------QI----S---------------------------------------
Ldo1    ------------------------------------------------------------
Tth3    ---------------F----A-------------------------------------E-
Lth1    ---------------A----V-------------------------------------A-
Uma1    --------------------I-------------------------------------R-
Mbr1    ------------------------------------------------------------
Npa1    ---------------V-VDVD-------------------------------------G-
Pin1    ------------------------------------------------------------
Cor1    ---------------A----V-------------------------------------ET
Ssp9    ------------------------------------------------------------
Car2    ---------------I-L------------------------------------------
Kla1    --------------------P-------------------------------------V-
Tde2    ------------------------------------------------------------
Tsp1    ---------------I----T-------------------------------------T-
Cfa1    ------------------------------------------------------------
Cra1    ------------------------------------------------------------
Spo2    ------------------------------------------------------------
Msp4    ------------------------------------------------------------
Pso1    ---------------S----P-------------------------------------P-
Tca5    ---------------L----E-------------------------------------P-
Msp5    ------------------------------------------------------------
Gth2    ----------------------------------------------------------K-
Car3    ------------------------------------------------------------
Dbr1    ---------------A----I-------------------------------------I-
Tth4    ---------------S----L-------------------------------------P-
Fve2    ---------------TT---L-------------------------------------S-
Ame2    ---------------S----E-------------------------------------P-
Gsu3    ------------------------------------------------------------
Cth2    ------------------------------------------------------------
         . :::               *:                                     

Hgl1    -----VR-------A---------------------------------------------
Sbi1    -----VS-------A---------------------------------------------
Vca1    --------------N---------------------------------------------
Dpu1    --------------H---------------------------------------------
Isc1    -----NE-----------------------------------------------------
Opa1    --------------S---------------------------------------------
Dno1    -----VR-------A---------------------------------------------
Vvi1    --------------F---------------------------------------------
Cca1    --------------R---------------------------------------------
Fra1    ------------------------------------------------------------
Psi1    --------------Q---------------------------------------------
Tbl1    --------------D---------------------------------------------
Ssp1    ------------------------------------------------------------
Ama1    ------------------------------------------------------------
Hgl2    -----LR-------P---------------------------------------------
Csu1    ------------------------------------------------------------
Cgr1    ------------------------------------------------------------
Rde1    ------------------------------------------------------------
Osa1    ------------------------------------------------------------
Gsp1    ------------------------------------------------------------
Ptr1    ------------------------------------------------------------
Gth1    ------------------------------------------------------------
Spo1    -----VV--------AKK--------------------------------IV--------
Bdi1    ------------------------------------------------------------
Cal1    --------------N---------------------------------------------
Sja1    ------------------------------------------------------------
Lsp1    ------------------------------------------------------------
Csi1    ------------------------------------------------------------
Lsp2    ------------------------------------------------------------
Esi1    --------------G---------------------------------------------
Tad1    ------------------------------------------------------------
Cgl1    --------------E---------------------------------------------
Ncr1    -----ES-------S-KQLEKNA----------------------AIDSLVDVPPVAKKY
Wci1    --------------N---------------------------------------------
Rco1    --------------L---------------------------------------------
Tth1    --------------T---------------------------------------------
Kpa1    --------------D---------------------------------------------
Zma1    ------------------------------------------------------------
Dsp1    ------------------------------------------------------------
Bpr1    -----AV-------S---------------------------------------------
Ssp2    ------------------------------------------------------------
Lbi1    ------------------------------------------------------------
Gma1    ------------------------------------------------------------
Ccr1    ------------------------------------------------------------
Ago1    --------------T---------------------------------------------
Dpo1    --------------Q---------------------------------------------
Sma1    --------------T---------------------------------------------
Ola1    --------------K---------------------------------------------
Lsp3    ------------------------------------------------------------
Cva1    --------------A---------------------------------------------
Dme1    --------------D---------------------------------------------
Ocy1    ------------------------------------------------------------
Msp1    ------------------------------------------------------------
Pgr1    ------------------------------------------------------------
Nvi1    --------------S---------------------------------------------
Moc1    --------------H---------------------------------------------
Gsp2    ------------------------------------------------------------
Wse1    ------------------------------------------------------------
Ptr2    ------------------------------------------------------------
Ehu1    ------------------------------------------------------------
Psi2    ------------------------------------------------------------
Pbi1    ------------------------------------------------------------
Rbr1    ------------------------------------------------------------
Vpo1    --------------S---------------------------------------------
Tel1    ------------------------------------------------------------
Ath1    --------------E---------------------------------------------
Sly1    --------------D---------------------------------------------
Ath2    --------------S---------------------------------------------
Bpr2    --------------A---------------------------------------------
Nve1    ------------------------------------------------------------
Mla1    ------------------------------------------------------------
Pte1    ------------------------------------------------------------
Csp1    ------------------------------------------------------------
Tde1    ------------------------------------------------------------
Ath4    ------------------------------------------------------------
Nsp1    ------------------------------------------------------------
Uho1    -----DA-------A-GQL---------------------------SDLSLL--------
Ppe1    -----VE-------A---------------------------------------------
Nsp2    ------------------------------------------------------------
Ppa1    ------------------------------------------------------------
Cow1    -----QA-------V-NEL-----------------------------------------
Cst1    ------------------------------------------------------------
Ppa2    ------------------------------------------------------------
Rto1    ------------------------------------------------------------
Bpr3    --------------A---------------------------------------------
Ssp3    ------------------------------------------------------------
Cin1    --------------A---------------------------------------------
Zro1    ------------------------------------------------------------
Mpu1    --------------L---------------------------------------------
Cva2    ------------------------------------------------------------
Cre2    --------------R---------------------------------------------
Mro1    --------------Q---------------------------------------------
Asp1    ------------------------------------------------------------
Abi1    ------------------------------------------------------------
Csu2    ------------------------------------------------------------
Ppa3    ------------------------------------------------------------
Eca1    -----GP-------G---------------------------------------------
Car1    --------------A---------------------------------------------
Tph1    --------------A---------------------------------------------
Sst1    ------------------------------------------------------------
Cli1    ------------------------------------------------------------
Ptr3    ------------------------------------------------------------
Ota1    -----VR-------A---------------------------------------------
Osp1    ------------------------------------------------------------
Cth1    ------------------------------------------------------------
Bpr4    ------------------------------------------------------------
Hma1    -----VQ-------S---------------------------------------------
Bma1    --------------G---------------------------------------------
Tca2    ------------------------------------------------------------
Lel1    ------------------------------------------------------------
Pte2    ------------------------------------------------------------
Acy1    ------------------------------------------------------------
Sre1    ------------------------------------------------------------
Sbi2    --------------A---------------------------------------------
Ecy1    --------------S---------------------------------------------
Cja1    -----VR-------A---------------------------------------------
Pan1    -----L-----------------------------------------GLGMV--------
Sbi3    ------------------------------------------------------------
Pst1    ------------------------------------------------------------
Ata1    --------------R---------------------------------------------
Ctr1    --------------N---------------------------------------------
Phu1    --------------------------------------------------L---------
Pte3    ------------------------------------------------------------
Moc2    -----ED-------S---------------------------------------------
Csp2    ------------------------------------------------------------
Mgu1    --------------N---------------------------------------------
Csp3    ------------------------------------------------------------
Tmi1    --------------G---------------------------------------------
Mga1    ------------------------------------------------------------
Shi1    ------------------------------------------------------------
Ssp4    ------------------------------------------------------------
Cep1    ------------------------------------------------------------
Ade1    ------------------------------------------------------------
Aan1    ------------------------------------------------------------
Sly2    --------------D---------------------------------------------
Dha1    --------------S---------------------------------------------
Cho1    ------------------------------------------------------------
Bpr5    ------------------------------------------------------------
Msp2    ------------------------------------------------------------
Tme1    --HVPIE-------Y----PEGASAVGTKKDVVTHPRNPKAPYKISDTQSGAGALRSKAE
Rsp1    ------------------------------------------------------------
Oni1    --------------K---------------------------------------------
Moc3    ------------------------------------------------------------
Sja2    --------------A---------------------------------------------
Cpu1    ------------------------------------------------------------
Sbo1    --------------A---------------------------------------------
Kaf1    --------------I---------------------------------------------
Ptr4    --------------Q---------------------------------------------
Pca1    ------------------------------------------------------------
Csa2    --------------S---------------------------------------------
Phu2    --------------S---------------------------------------------
Ssp5    ------------------------------------------------------------
Gsu1    ------------------------------------------------------------
Cgi1    ------------------------------------------------------------
Zma2    --------------E---------------------------------------------
Cci1    ------------------------------------------------------------
Mtr1    ------------------------------------------------------------
Tgu1    ------------------------------------------------------------
Apl1    ------------------------------------------------------------
Smo1    ------------------------------------------------------------
Cte1    --------------T---------------------------------------------
Tcr1    ------------------------------------------------------------
Nda1    --------------T---------------------------------------------
Ssp6    ------------------------------------------------------------
Gsu2    --------------S---------------------------------------------
Toc1    ------------------------------------------------------------
Aae1    ------------------------------------------------------------
Csu4    ------------------------------------------------------------
Csp4    ------------------------------------------------------------
Ssp7    ------------------------------------------------------------
Ela1    --------------D---------------------------------------------
Tth2    -----V--------S---------------------------------------------
Gma2    ------------------------------------------------------------
Wic1    ------------------------------------------------------------
Sla1    ------------------------------------------------------------
Cgl2    --------------T---------------------------------------------
Spu1    ------------------------------------------------------------
Cva3    ------------------------------------------------------------
Cte2    ------------------------------------------------------------
Nca1    --------------Q---------------------------------------------
Clu1    --------------Q---------------------------------------------
Sce1    --------------A---------------------------------------------
Afl1    ------------------------------------------------------------
Kna1    --------------A---------------------------------------------
Tca3    --------------S---------------------------------------------
Csa3    ------------------------------------------------------------
Tca4    --------------R---------------------------------------------
Sel1    ------------------------------------------------------------
Cbr1    --------------A---------------------------------------------
Dre1    --------------A---------------------------------------------
Cma1    --------------N---------------------------------------------
Cch1    ------------------------------------------------------------
Bfl1    ------------------------------------------------------------
Mfa1    --------------T---------------------------------------------
Tps1    ------------------------------------------------------------
Csu5    ------------------------------------------------------------
Ssp8    ------------------------------------------------------------
Cre3    -----VA-------A-QQI-----------------------------------------
Smo2    ------------------------------------------------------------
Fme1    ------------------------------------------------------------
Cpa1    --------------N---------------------------------------------
Tve1    ------------------------------------------------------------
Ptr5    -----LN-------D-KRVA---------------RAALPVALPAYTQAAIVAEATPGTK
Rso1    ------------------------------------------------------------
Olu2    ------------------------------------------------------------
Spa1    --------------E---------------------------------------------
Fsp1    ------------------------------------------------------------
Mpu5    ------------------------------------------------------------
Tps2    ------------------------------------------------------------
Ptr6    ------------------------------------------------------------
Sly3    --------------P---------------------------------------------
Psi3    ------E-------M---------------------------------------------
Ldo1    ------------------------------------------------------------
Tth3    --------------Q---------------------------------------------
Lth1    --------------V---------------------------------------------
Uma1    --------------T---------------------------------------------
Mbr1    ------------------------------------------------------------
Npa1    ---NGVQKVRDAQKD---------------------------------------------
Pin1    ------------------------------------------------------------
Cor1    KDKNGAQA------I---------------------------------------------
Ssp9    ------------------------------------------------------------
Car2    --------------D---------------------------------------------
Kla1    --------------D---------------------------------------------
Tde2    ------------------------------------------------------------
Tsp1    --------------V---------------------------------------------
Cfa1    ------------------------------------------------------------
Cra1    ------------------------------------------------------------
Spo2    ------------------------------------------------------------
Msp4    ------------------------------------------------------------
Pso1    --------------E---------------------------------------------
Tca5    --------------K---------------------------------------------
Msp5    ------------------------------------------------------------
Gth2    -----DS-------K-SS------------------------------------------
Car3    ------------------------------------------------------------
Dbr1    --------------P---------------------------------------------
Tth4    -----Q--------T---------------------------------------------
Fve2    --------------K---------------------------------------------
Ame2    --------------I---------------------------------------------
Gsu3    ------------------------------------------------------------
Cth2    ------------------------------------------------------------
          :               : :.*                 ..              .   

Hgl1    ----G-P----D-EDL--------------------------------------------
Sbi1    ----A-DV-QAA-D-G--------------------------------------------
Vca1    ----N-V-----------------------------------------------------
Dpu1    ------E----D-S----------------------------------------------
Isc1    --A---------------------------------------------------------
Opa1    ----G-D----K------------------------------------------------
Dno1    ----A-P----D-EDL--------------------------------------------
Vvi1    ----F-S----S-YL-FSL--NSRVKE-HNSKLS-H-------QY---PR----------
Cca1    ----R-E----V-D----------------------------------------------
Fra1    ------------------------------------------------------------
Psi1    ----H-L----H-I----------------------------------------------
Tbl1    ------S----A-M-T--------------------------------------------
Ssp1    ------------------------------------------------------------
Ama1    ------------------------------------------------------------
Hgl2    ----Q-V----G-DRS--------------------------------------------
Csu1    ------------------------------------------------------------
Cgr1    ------------------------------------------------------------
Rde1    ------------------------------------------------------------
Osa1    ------------------------------------------------------------
Gsp1    ------------------------------------------------------------
Ptr1    ------------------------------------------------------------
Gth1    ------------------------------------------------------------
Spo1    --GEG-------------------------------------------------------
Bdi1    -----------------------------------P-------RR---GC----------
Cal1    ----I-D----G------------------------------------------------
Sja1    ------------------------------------------------------------
Lsp1    ------------------------------------------------------------
Csi1    ------------------------------------------------------------
Lsp2    ------------------------------------------------------------
Esi1    ------S----S------------------------------------------------
Tad1    ------------------------------------------------------------
Cgl1    ----K-Q----L-D----------------------------------------------
Ncr1    GTKDA-PV-DGK-D-G--------------------------------------------
Wci1    ----V-D----A------------------------------------------------
Rco1    ----------------LPL--NSFSKKR-SSKLS-F-------RN---PC----------
Tth1    ------K----E-P-N--------------------------------------------
Kpa1    ------D----Y-E-T--------------------------Y-----------------
Zma1    ------------------------------------------------------------
Dsp1    ------------------------------------------------------------
Bpr1    ----A-Q------E-Q--------------------------------------------
Ssp2    ------------------------------------------------------------
Lbi1    ------------------------------------------------------------
Gma1    ------------------------------------------------------------
Ccr1    ------------------------------------------------------------
Ago1    ----R-E----Q------------------------------------------------
Dpo1    ------------------------------------------------------------
Sma1    -------------G-T--------------------------LK----------------
Ola1    ------T----F------------------------------------------------
Lsp3    ------------------------------------------------------------
Cva1    ----A-G----P-A----------------------------------------------
Dme1    ------S----A-D----------------------------------------------
Ocy1    ------------------------------------------------------------
Msp1    ------------------------------------------------------------
Pgr1    ------------------------------------------------------------
Nvi1    ------D----V-V----------------------------------------------
Moc1    ----V-P----D-RIF--------------------------------------------
Gsp2    ------------------------------------------------------------
Wse1    ------------------------------------------------------------
Ptr2    ------------------------------------------------------------
Ehu1    ------------------------------------------------------------
Psi2    ------------------------------------------------------------
Pbi1    ------------------------------------------------------------
Rbr1    ------------------------------------------------------------
Vpo1    ------R-----------------------------------------------------
Tel1    ------------------------------------------------------------
Ath1    ------T----L-P-C---------------PKS-S-------RK---PT----------
Sly1    ------E----T-Q-I--------------------------------------------
Ath2    ---DF-S----S--------------TS-SSPSS--------SSR---RCVSAYPIPIGF
Bpr2    ------K----D-D-ADYFVTSSISKARSSQRVS-N-------EG---ES----------
Nve1    ------------------------------------------------------------
Mla1    ------------------------------------------------------------
Pte1    ------------------------------------------------------------
Csp1    ------------------------------------------------------------
Tde1    ------------------------------------------------------------
Ath4    ------------------------------------------------------------
Nsp1    ------------------------------------------------------------
Uho1    --MGG-------------------------------------------------------
Ppe1    ----E-R----G-DSS--------------------------------------------
Nsp2    ------------------------------------------------------------
Ppa1    ------------------------------------------------------------
Cow1    --ANA-PN-DQV-D----------------------------------------------
Cst1    ------------------------------------------------------------
Ppa2    ------------------------------------------------------------
Rto1    ------------------------------------------------------------
Bpr3    ------E----E-E-I--------------------------------------------
Ssp3    ------------------------------------------------------------
Cin1    ----G-D----P-M----------------------------------------------
Zro1    ------------------------------------------------------------
Mpu1    ----I-V----S-D----------------------------------------------
Cva2    ------------------------------------------------------------
Cre2    ----F-V-----------------------------------------------------
Mro1    ------Y----N-D----------------------------------------------
Asp1    ------------------------------------------------------------
Abi1    ------------------------------------------------------------
Csu2    ------------------------------------------------------------
Ppa3    ------------------------------------------------------------
Eca1    ----R-P----E-EDL--------------------------------------------
Car1    ------H----N-E-R--------------------------------------------
Tph1    ----T-D-----------------------------------------------------
Sst1    ------------------------------------------------------------
Cli1    ------------------------------------------------------------
Ptr3    ------------------------------------------------------------
Ota1    ----A-RL-SAS-D-R--------------------------------------------
Osp1    ------------------------------------------------------------
Cth1    ------------------------------------------------------------
Bpr4    ------------------------------------------------------------
Hma1    ----S-ELLQKY-D-Q--------------------------------------------
Bma1    ------N----I------------------------------------------------
Tca2    ------------------------------------------------------------
Lel1    ----T-S----G------------------------------------------------
Pte2    ------------------------------------------------------------
Acy1    ------------------------------------------------------------
Sre1    ------------------------------------------------------------
Sbi2    ----G-A----K-D----------------------------------------------
Ecy1    ------S-----------------------------------------------------
Cja1    ----G-P----D-EDL--------------------------------------------
Pan1    --MGG-------------------------------------------------------
Sbi3    ------------------------------------------------------------
Pst1    ------------------------------------------------------------
Ata1    ------G----W-P-R----------PDAALSDRWS-------RTGPGGA----------
Ctr1    ----I-D----G------------------------------------------------
Phu1    --LSG-------------------------------------------------------
Pte3    ------------------------------------------------------------
Moc2    ----L-P----D-SVV--------------------------------------------
Csp2    ------------------------------------------------------------
Mgu1    ----EQD----S-S----------------------------------------------
Csp3    ------------------------------------------------------------
Tmi1    ----S-A----A-D----------------------------------------------
Mga1    ------------------------------------------------------------
Shi1    ------------------------------------------------------------
Ssp4    ------------------------------------------------------------
Cep1    ------------------------------------------------------------
Ade1    ------------------------------------------------------------
Aan1    ------------------------------------------------------------
Sly2    ------S----L-P-S---------------KKSIPTRRISPFSA---GI----------
Dha1    ------Q----G-S----------------------------------------------
Cho1    ------------------------------------------------------------
Bpr5    ----G-G----Q-D----------------------------------------------
Msp2    ------------------------------------------------------------
Tme1    GTADA-PV-DGL-D-G--------------------------------------------
Rsp1    ------------------------------------------------------------
Oni1    ------S----V------------------------------------------------
Moc3    ------------------------------------------------------------
Sja2    ----A-D-----------------------------------------------------
Cpu1    ------------------------------------------------------------
Sbo1    ----G-P----D-E----------------------------------------------
Kaf1    ------T-----------------------------------------------------
Ptr4    ------E----N-E-G--------------------------------------------
Pca1    ------------------------------------------------------------
Csa2    ----R-T----V-S----------------------------------------------
Phu2    ------E----L-E----------------------------------------------
Ssp5    ------------------------------------------------------------
Gsu1    ------------------------------------------------------------
Cgi1    ------D----A-T----------------------------------------------
Zma2    ----P-E----H-K----------------------------------------------
Cci1    ------------------------------------------------------------
Mtr1    ---PT-P-----------------------------------------------------
Tgu1    ------------------------------------------------------------
Apl1    ------------------------------------------------------------
Smo1    ------------------------------------------------------------
Cte1    ------P----G-A----------------------------------------------
Tcr1    ------------------------------------------------------------
Nda1    ------S----T-N-T--------------------------------------------
Ssp6    ------------------------------------------------------------
Gsu2    ----L-Q----N-Q----------------------------------------------
Toc1    ----P-S----A-S----------------------------------------------
Aae1    ------------------------------------------------------------
Csu4    ------------------------------------------------------------
Csp4    ------------------------------------------------------------
Ssp7    ------------------------------------------------------------
Ela1    ----V-P----S-Q----------------------------------------------
Tth2    ----L-S----Q-E-N--------------------------------------------
Gma2    ------------------------------------------------------------
Wic1    ------------------------------------------------------------
Sla1    ------------------------------------------------------------
Cgl2    ------T-----------------------------------------------------
Spu1    ------------------------------------------------------------
Cva3    ------------------------------------------------------------
Cte2    ------------------------------------------------------------
Nca1    ------A-----------------------------------------------------
Clu1    ------V----G-S----------------------------------------------
Sce1    ------T-----------------------------------------------------
Afl1    ------------------------------------------------------------
Kna1    ----V-S----S------------------------------------------------
Tca3    ----F-T----S-RL-LSLNVNSLSKKQYSSKLS-S-------RH---QS----------
Csa3    ---DY-S-----------------------------------------------------
Tca4    ----I-P----N-S----------------------------------------------
Sel1    ------------------------------------------------------------
Cbr1    ------------------------------------------------------------
Dre1    ----T-Q----E-E----------------------------------------------
Cma1    ----L-D----G------------------------------------------------
Cch1    ------------------------------------------------------------
Bfl1    ------------------------------------------------------------
Mfa1    ------E----N-K----------------------------------------------
Tps1    ------------------------------------------------------------
Csu5    ------------------------------------------------------------
Ssp8    ------------------------------------------------------------
Cre3    --A---------------------------------------------------------
Smo2    ------------------------------------------------------------
Fme1    ------------------------------------------------------------
Cpa1    ----E-D----Y-A----------------------------------------------
Tve1    ------------------------------------------------------------
Ptr5    GTKDA-PV-DGL-D-G--------------------------------------------
Rso1    ------------------------------------------------------------
Olu2    ------------------------------------------------------------
Spa1    ------E----A-A-A--------------------------L-----------------
Fsp1    ------------------------------------------------------------
Mpu5    ------------------------------------------------------------
Tps2    ------------------------------------------------------------
Ptr6    ------------------------------------------------------------
Sly3    ------V----N-P-S---------------LTAIS----RFSRR---HS----------
Psi3    ----E-R----G-DDP--------------------------------------------
Ldo1    ------------------------------------------------------------
Tth3    ------K----E-D-Q--------------------------------------------
Lth1    ----Q-E----K------------------------------------------------
Uma1    ----FAQ----V-T----------------------------------------------
Mbr1    ------------------------------------------------------------
Npa1    ------S----A-S-A---------------TNK----LEVGTKD---AP----------
Pin1    ------------------------------------------------------------
Cor1    ----T-S----A-D----------------------------------------------
Ssp9    ------------------------------------------------------------
Car2    ------A----L-P-C---------------CTYFS-------RT---NT----------
Kla1    ------------------------------------------------------------
Tde2    ------------------------------------------------------------
Tsp1    ------P----WSS-T--------------------------HAV---GE----------
Cfa1    ------------------------------------------------------------
Cra1    ------------------------------------------------------------
Spo2    ------------------------------------------------------------
Msp4    ------------------------------------------------------------
Pso1    ------P----LHG-A--------------------------QAD---GD----------
Tca5    ------E----E-S----------------------------------------------
Msp5    ------------------------------------------------------------
Gth2    --I---------------------------------------------------------
Car3    ------------------------------------------------------------
Dbr1    ----G-E----R------------------------------------------------
Tth4    ----L-T----Q-E-I--------------------------------------------
Fve2    ----K-P----I-T----------------------------------------------
Ame2    ------Y----D-G----------------------------------------------
Gsu3    ------------------------------------------------------------
Cth2    ------------------------------------------------------------
        **       .        : ..*  *                                  

Hgl1    ------------------------------------------------------------
Sbi1    ------------------------------------------------------------
Vca1    ------------------------------------------------------------
Dpu1    ----------------------------------------------------K-------
Isc1    ------------------------------------------------------------
Opa1    ------------------------------------------------------------
Dno1    ------------------------------------------------------------
Vvi1    -L----------V----------------------------------FS---RF------
Cca1    ----------------------------------------------------EN------
Fra1    ------------------------------------------------------------
Psi1    -----------PK----------------------------------TCKFRKY------
Tbl1    ------------------------------------------------------------
Ssp1    ------------------------------------------------------------
Ama1    ------------------------------------------------------------
Hgl2    ------------------------------------------------------------
Csu1    ------------------------------------------------------------
Cgr1    ------------------------------------------------------------
Rde1    ------------------------------------------------------------
Osa1    ------------------------------------------------------------
Gsp1    ------------------------------------------------------------
Ptr1    ------------------------------------------------V---RR------
Gth1    ------------------------------------------------------------
Spo1    ------------------------------------------------------------
Bdi1    -L-----------------------------------------PGRPVL---R-------
Cal1    ------------------------------------------------------------
Sja1    ------------------------------------------------------------
Lsp1    ------------------------------------------------------------
Csi1    ------------------------------------------------------------
Lsp2    ------------------------------------------------------------
Esi1    ------------------------------------------------------------
Tad1    ------------------------------------------------------------
Cgl1    ----------------------------------------------------RD------
Ncr1    ------------------------------------------------------------
Wci1    ------------------------------------------------------------
Rco1    -L----------T----------------------------------FS---RY------
Tth1    ------------------------------------------------------------
Kpa1    ------------------------------------------------------------
Zma1    ------------------------------------------------------------
Dsp1    ------------------------------------------------------------
Bpr1    ------------------------------------------------------------
Ssp2    ------------------------------------------------------------
Lbi1    ------------------------------------------------------------
Gma1    ------------------------------------------------------------
Ccr1    ------------------------------------------------------------
Ago1    ------------------------------------------------------------
Dpo1    ------------------------------------------------------------
Sma1    ------------------------------------------------------------
Ola1    ------------------------------------------------------------
Lsp3    ------------------------------------------------------------
Cva1    ----------------------------------------------------A-------
Dme1    ----------------------------------------------------N-------
Ocy1    ------------------------------------------------------------
Msp1    ------------------------------------------------------------
Pgr1    ------------------------------------------------------------
Nvi1    ----------------------------------------------------L-------
Moc1    ------------------------------------------------------------
Gsp2    ------------------------------------------------------------
Wse1    ------------------------------------------------------------
Ptr2    ------------------------------------------------------------
Ehu1    ------------------------------------------------------------
Psi2    ------------------------------------------------------------
Pbi1    ------------------------------------------------------------
Rbr1    ------------------------------------------------------------
Vpo1    ------------------------------------------------------------
Tel1    ------------------------------------------------------------
Ath1    -F----------L----------------------------------PL---RC------
Sly1    ------------------------------------------------------------
Ath2    SV-------RNQY----------------------------------FS---R-------
Bpr2    -F----------V----------------------------------SS---EK------
Nve1    ------------------------------------------------------------
Mla1    ------------------------------------------------------------
Pte1    ------------------------------------------------------------
Csp1    ------------------------------------------------------------
Tde1    ------------------------------------------------------------
Ath4    ------------------------------------------------------------
Nsp1    ------------------------------------------------------------
Uho1    ------------------------------------------------------------
Ppe1    ------------------------------------------------------------
Nsp2    ------------------------------------------------------------
Ppa1    ------------------------------------------------------------
Cow1    ------------------------------------------------------------
Cst1    ------------------------------------------------------------
Ppa2    ------------------------------------------------------------
Rto1    ------------------------------------------------------------
Bpr3    ------------------------------------------------------------
Ssp3    ------------------------------------------------------------
Cin1    ----------------------------------------------------MD------
Zro1    ------------------------------------------------------------
Mpu1    --QLNQFRFTGMKLAIVQPCSLSHGEVSFRAQGRTVSGKALAVGPGSLI---PE------
Cva2    ------------------------------------------------------------
Cre2    ------------------------------------------------------------
Mro1    ----------------------------------------------------K-------
Asp1    ------------------------------------------------------------
Abi1    ------------------------------------------------------------
Csu2    ------------------------------------------------------------
Ppa3    ------------------------------------------------------------
Eca1    ------------------------------------------------------------
Car1    ------------------------------------------------------------
Tph1    ------------------------------------------------------------
Sst1    ------------------------------------------------------------
Cli1    ------------------------------------------------------------
Ptr3    ------------------------------------------------------------
Ota1    ------------------------------------------------------------
Osp1    ------------------------------------------------------------
Cth1    ------------------------------------------------------------
Bpr4    ------------------------------------------------------------
Hma1    ------------------------------------------------------------
Bma1    ------------------------------------------------------------
Tca2    ------------------------------------------------------------
Lel1    ------------------------------------------------------------
Pte2    ------------------------------------------------------------
Acy1    ------------------------------------------------------------
Sre1    ------------------------------------------------------------
Sbi2    ----------------------------------------------------D-------
Ecy1    ------------------------------------------------------------
Cja1    ------------------------------------------------------------
Pan1    ------------------------------------------------------------
Sbi3    ------------------------------------------------------------
Pst1    ------------------------------------------------------------
Ata1    -A--------------------------------------------LGD---SC------
Ctr1    ------------------------------------------------------------
Phu1    ------------------------------------------------------------
Pte3    ------------------------------------------------------------
Moc2    ------------------------------------------------------------
Csp2    ------------------------------------------------------------
Mgu1    ----------------------------------------------------I-------
Csp3    ------------------------------------------------------------
Tmi1    ----------------------------------------------------D-------
Mga1    ------------------------------------------------------------
Shi1    ------------------------------------------------------------
Ssp4    ------------------------------------------------------------
Cep1    ------------------------------------------------------------
Ade1    ------------------------------------------------------------
Aan1    ------------------------------------------------------------
Sly2    -S----------S----------------------------------LL---RC------
Dha1    ----------------------------------------------------A-------
Cho1    ------------------------------------------------------------
Bpr5    ----------------------------------------------------V-------
Msp2    ------------------------------------------------------------
Tme1    ------------------------------------------------------------
Rsp1    ------------------------------------------------------------
Oni1    ------------------------------------------------------------
Moc3    ------------------------------------------------------------
Sja2    ------------------------------------------------------------
Cpu1    ------------------------------------------------------------
Sbo1    --XXXXCAGYRAPGLRERRPLPVPAGGGEPDPCARVGGRSAAVFSGSSL---KE------
Kaf1    ------------------------------------------------------------
Ptr4    ------------------------------------------------------------
Pca1    ------------------------------------------------------------
Csa2    ------------T----------------------------------SL---KH------
Phu2    ----------------------------------------------------P-------
Ssp5    ------------------------------------------------------------
Gsu1    -----------------------------------------------S----KQ------
Cgi1    ----------------------------------------------------ED------
Zma2    -----------AA----------------------------------TVRFEKY------
Cci1    ------------------------------------------------------------
Mtr1    ------------------------------------------------------------
Tgu1    ------------------------------------------------------------
Apl1    ------------------------------------------------------------
Smo1    ------------------------------------------------------------
Cte1    ----------------------------------------------------S-------
Tcr1    ------------------------------------------------------------
Nda1    ------------------------------------------------------------
Ssp6    ------------------------------------------------------------
Gsu2    ----------------------------------------------------QR------
Toc1    ----------------------------------------------------N-------
Aae1    ------------------------------------------------------------
Csu4    ------------------------------------------------------------
Csp4    ------------------------------------------------------------
Ssp7    ------------------------------------------------------------
Ela1    ----------------------------------------------------KD------
Tth2    ------------------------------------------------------------
Gma2    -----------------------------------------------SL---RI------
Wic1    ------------------------------------------------------------
Sla1    ------------------------------------------------------------
Cgl2    ------------------------------------------------------------
Spu1    ------------------------------------------------------------
Cva3    ------------------------------------------------------------
Cte2    ------------------------------------------------------------
Nca1    ------------------------------------------------------------
Clu1    ----------------------------------------------------V-------
Sce1    ------------------------------------------------------------
Afl1    ------------------------------------------------------------
Kna1    ------------------------------------------------------------
Tca3    -L----------L----------------------------------FS---RC------
Csa3    ------------------------------------------------------------
Tca4    ------------P----------------------------------SL---RC------
Sel1    ------------------------------------------------------------
Cbr1    ------------------------------------------------------------
Dre1    ------------------------------------------------------------
Cma1    ------------------------------------------------------------
Cch1    ------------------------------------------------------------
Bfl1    ------------------------------------------------------------
Mfa1    ----------------------------------------------------V-------
Tps1    ------------------------------------------------------------
Csu5    ------------------------------------------------------------
Ssp8    ------------------------------------------------------------
Cre3    ------------------------------------------------------------
Smo2    ------------------------------------------------------------
Fme1    ------------------------------------------------------------
Cpa1    ----------------------------------------------------LG------
Tve1    ------------------------------------------------------------
Ptr5    ------------------------------------------------------------
Rso1    ------------------------------------------------------------
Olu2    ------------------------------------------------------------
Spa1    ------------------------------------------------------------
Fsp1    ------------------------------------------------------------
Mpu5    ------------------------------------------------------------
Tps2    ------------------------------------------------------------
Ptr6    ------------------------------------------------------------
Sly3    -L---------------------CKQHGWS------------EDFPKVV---RT------
Psi3    ------------------------------------------------------------
Ldo1    ------------------------------------------------------------
Tth3    ------------------------------------------------------------
Lth1    ------------------------------------------------------------
Uma1    ----------------------------------------------------V-------
Mbr1    ------------------------------------------------------------
Npa1    -V---------------------DGYDGKP------------HDGPFVV---ADTKEKPA
Pin1    ------------------------------------------------------------
Cor1    ----------------------------------------------------K-------
Ssp9    ------------------------------------------------------------
Car2    -L----------S----------------------------------TL---RC------
Kla1    ------------------------------------------------------------
Tde2    ------------------------------------------------------------
Tsp1    -A----------------------------------------------------------
Cfa1    ------------------------------------------------------------
Cra1    ------------------------------------------------------------
Spo2    ------------------------------------------------------------
Msp4    ------------------------------------------------------------
Pso1    -A----------------------------------------------------------
Tca5    ----------------------------------------------------P-------
Msp5    ------------------------------------------------------------
Gth2    ------------------------------------------------------------
Car3    -----------------------------------------------FT---SR------
Dbr1    ------------------------------------------------------------
Tth4    ------------------------------------------------------------
Fve2    ------------P----------------------------------SI---RN------
Ame2    ----------------------------------------------------R-------
Gsu3    ------------------------------------------------------------
Cth2    ------------------------------------------------------------
                         :         .       *.*:: *       :*.        

Hgl1    ---------------------------------------------------S--------
Sbi1    ---------------------------------------------------A--------
Vca1    ------------------------------------------------------------
Dpu1    ---------------------------------------------------E--------
Isc1    ------------------------------------------------------------
Opa1    ---------------------------------------------------S--------
Dno1    ---------------------------------------------------S--------
Vvi1    -------------------------------------------S-RRWGENT--------
Cca1    -------------------------------------------V-------A--------
Fra1    ------------------------------------------------------------
Psi1    -------------------------------------------R-------RFNGSS---
Tbl1    ------------------------------------------------------------
Ssp1    ------------------------------------------------------------
Ama1    ------------------------------------------------------------
Hgl2    ---------------------------------------------------G--------
Csu1    ------------------------------------------------------------
Cgr1    ------------------------------------------------------------
Rde1    ------------------------------------------------------------
Osa1    ----------------------------------------------------LPWLR---
Gsp1    ------------------------------------------------------------
Ptr1    -------------------------------------------R-------EISKLN---
Gth1    ------------------------------------------------------------
Spo1    ------------------------------------------------------------
Bdi1    ------------------------------------------------------------
Cal1    ---------------------------------------------------S--------
Sja1    ------------------------------------------------------------
Lsp1    ------------------------------------------------------------
Csi1    ---------------------------------------------------VIFRGQCLL
Lsp2    ------------------------------------------------------------
Esi1    ------------------------------------------------------------
Tad1    ------------------------------------------------------------
Cgl1    -------------------------------------------------SVAVT-D----
Ncr1    ---------------------------------------------------K--------
Wci1    ---------------------------------------------------L--------
Rco1    -------------------------------------------S-RQWCEYS--------
Tth1    ---------------------------------------------------N--------
Kpa1    ------------------------------------------------------------
Zma1    ------------------------------------------------------------
Dsp1    ------------------------------------------------------------
Bpr1    ---------------------------------------------------Q--------
Ssp2    ------------------------------------------------------------
Lbi1    ------------------------------------------------------------
Gma1    ------------------------------------------------------------
Ccr1    ------------------------------------------------------------
Ago1    ------------------------------------------------------------
Dpo1    ------------------------------------------------------------
Sma1    ------------------------------------------------------------
Ola1    ------------------------------------------------------------
Lsp3    ------------------------------------------------------------
Cva1    ---------------------------------------------------AS-------
Dme1    ---------------------------------------------------A--------
Ocy1    ------------------------------------------------------------
Msp1    ------------------------------------------------------------
Pgr1    ------------------------------------------------------------
Nvi1    ---------------------------------------------------E--------
Moc1    ---------------------------------------------------A--------
Gsp2    ------------------------------------------------------------
Wse1    ------------------------------------------------------------
Ptr2    ------------------------------------------------------------
Ehu1    ------------------------------------------------------------
Psi2    ------------------------------------------------------------
Pbi1    ------------------------------------------------------------
Rbr1    ------------------------------------------------------------
Vpo1    ------------------------------------------------------------
Tel1    ------------------------------------------------------------
Ath1    -------------------------------------------R-------RRPKLD---
Sly1    ------------------------------------------------------------
Ath2    ------------------------------------------------------------
Bpr2    -------------------------------------------R-R-RSLLA--------
Nve1    ------------------------------------------------------------
Mla1    ------------------------------------------------------------
Pte1    ------------------------------------------------------------
Csp1    ------------------------------------------------------------
Tde1    ------------------------------------------------------------
Ath4    ------------------------------------------------------------
Nsp1    ------------------------------------------------------------
Uho1    ------------------------------------------------------------
Ppe1    ---------------------------------------------------G--------
Nsp2    ------------------------------------------------------------
Ppa1    ------------------------------------------------------------
Cow1    ------------------------------------------------------------
Cst1    ------------------------------------------------------------
Ppa2    ------------------------------------------------------------
Rto1    ------------------------------------------------------------
Bpr3    ------------------------------------------------------------
Ssp3    ------------------------------------------------------------
Cin1    -------------------------------------------I-------K--------
Zro1    ------------------------------------------------------------
Mpu1    -------------------------------------------P-------RIKPLQVIL
Cva2    ------------------------------------------------------------
Cre2    ------------------------------------------------------------
Mro1    ---------------------------------------------------F--------
Asp1    ------------------------------------------------------------
Abi1    ------------------------------------------------------------
Csu2    ------------------------------------------------------------
Ppa3    ------------------------------------------------------------
Eca1    ---------------------------------------------------S--------
Car1    ------------------------------------------------------------
Tph1    ------------------------------------------------------------
Sst1    ------------------------------------------------------------
Cli1    ------------------------------------------------------------
Ptr3    ------------------------------------------------------------
Ota1    ---------------------------------------------------S--------
Osp1    ------------------------------------------------------------
Cth1    ------------------------------------------------------------
Bpr4    ------------------------------------------------------------
Hma1    ---------------------------------------------------S--------
Bma1    ------------------------------------------------------------
Tca2    ------------------------------------------------------------
Lel1    ---------------------------------------------------D--------
Pte2    ------------------------------------------------------------
Acy1    ------------------------------------------------------------
Sre1    ------------------------------------------------------------
Sbi2    ---------------------------------------------------AS-------
Ecy1    ------------------------------------------------------------
Cja1    ---------------------------------------------------S--------
Pan1    ------------------------------------------------------------
Sbi3    ------------------------------------------------------------
Pst1    ------------------------------------------------------------
Ata1    -------------------------------------------R-------SQVRRE---
Ctr1    ---------------------------------------------------S--------
Phu1    ------------------------------------------------------------
Pte3    ------------------------------------------------------------
Moc2    ---------------------------------------------------A--------
Csp2    ------------------------------------------------------------
Mgu1    ---------------------------------------------------E--------
Csp3    ------------------------------------------------------------
Tmi1    ---------------------------------------------------ALA-N----
Mga1    ------------------------------------------------------------
Shi1    ------------------------------------------------------------
Ssp4    ------------------------------------------------------------
Cep1    ------------------------------------------------------------
Ade1    ------------------------------------------------------------
Aan1    ------------------------------------------------------------
Sly2    -------------------------------------------R-------ALPKLQ---
Dha1    ---------------------------------------------------A--------
Cho1    ------------------------------------------------------------
Bpr5    ------------------------------------------------------------
Msp2    ------------------------------------------------------------
Tme1    ---------------------------------------------------K--------
Rsp1    ------------------------------------------------------------
Oni1    ------------------------------------------------------------
Moc3    ------------------------------------------------------------
Sja2    ------------------------------------------------------------
Cpu1    ------------------------------------------------------------
Sbo1    -------------------------------------------R-------RGMSLQQYR
Kaf1    ------------------------------------------------------------
Ptr4    ------------------------------------------------------------
Pca1    ------------------------------------------------------------
Csa2    -------------------------------------------R-------RVTRLS---
Phu2    ---------------------------------------------------D--------
Ssp5    ------------------------------------------------------------
Gsu1    -------------------------------------------K-------KLENIL---
Cgi1    -------------------------------------------V-------S--------
Zma2    -------------------------------------------R-------LLSWMK---
Cci1    ------------------------------------------------------------
Mtr1    ------------------------------------------------------------
Tgu1    ------------------------------------------------------------
Apl1    ------------------------------------------------------------
Smo1    ------------------------------------------------------------
Cte1    ---------------------------------------------------N--------
Tcr1    ------------------------------------------------------------
Nda1    ------------------------------------------------------------
Ssp6    ------------------------------------------------------------
Gsu2    -------------------------------------------F---------N-V----
Toc1    ------------------------------------------------------------
Aae1    ------------------------------------------------------------
Csu4    ------------------------------------------------------------
Csp4    ------------------------------------------------------------
Ssp7    ------------------------------------------------------------
Ela1    -------------------------------------------A-----RVAIP-D----
Tth2    ---------------------------------------------------T--------
Gma2    -------------------------------------------S----------------
Wic1    ------------------------------------------------------------
Sla1    ------------------------------------------------------------
Cgl2    ------------------------------------------------------------
Spu1    ------------------------------------------------------------
Cva3    ------------------------------------------------------------
Cte2    ------------------------------------------------------------
Nca1    ------------------------------------------------------------
Clu1    ---------------------------------------------------A--------
Sce1    ------------------------------------------------------------
Afl1    ------------------------------------------------------------
Kna1    ---------------------------------------------------T--------
Tca3    -------------------------------------------Y-RNWSERT--------
Csa3    ------------------------------------------------------------
Tca4    -------------------------------------------R-------QISRLS---
Sel1    ------------------------------------------------------------
Cbr1    ------------------------------------------------------------
Dre1    -------------------------------------------K-------K--------
Cma1    ---------------------------------------------------S--------
Cch1    ------------------------------------------------------------
Bfl1    ------------------------------------------------------------
Mfa1    ---------------------------------------------------D--------
Tps1    ------------------------------------------------------------
Csu5    ------------------------------------------------------------
Ssp8    ------------------------------------------------------------
Cre3    ------------------------------------------------------------
Smo2    ------------------------------------------------------------
Fme1    ------------------------------------------------------------
Cpa1    -------------------------------------------A-------A--------
Tve1    ------------------------------------------------------------
Ptr5    ---------------------------------------------------K--------
Rso1    ------------------------------------------------------------
Olu2    ------------------------------------------------------------
Spa1    ------------------------------------------------------------
Fsp1    ------------------------------------------------------------
Mpu5    ------------------------------------------------------------
Tps2    ------------------------------------------------------------
Ptr6    ------------------------------------------------------------
Sly3    -------------------------------------------R-------NYKRCH---
Psi3    ---------------------------------------------------S--------
Ldo1    ------------------------------------------------------------
Tth3    ---------------------------------------------------T--------
Lth1    ------------------------------------------------------------
Uma1    ---------------------------------------------------E--------
Mbr1    ------------------------------------------------------------
Npa1    KGSDSTKTTSTESLSDTIMVDQKKISSELLTDKDIGVMDDPDRI-------SPKKGT---
Pin1    ------------------------------------------------------------
Cor1    ---------------------------------------------------ITA-D----
Ssp9    ------------------------------------------------------------
Car2    -------------------------------------------R-------QNLRLN---
Kla1    ------------------------------------------------------------
Tde2    ------------------------------------------------------------
Tsp1    ------------------------------------------------------------
Cfa1    ------------------------------------------------------------
Cra1    ------------------------------------------------------------
Spo2    ------------------------------------------------------------
Msp4    ------------------------------------------------------------
Pso1    ------------------------------------------------------------
Tca5    ---------------------------------------------------E--------
Msp5    ------------------------------------------------------------
Gth2    ------------------------------------------------------------
Car3    -------------------------------------------S----------------
Dbr1    --------------------------------------------RY-R---S--------
Tth4    ---------------------------------------------------Q--------
Fve2    -------------------------------------------R-------ELSRLV---
Ame2    ---------------------------------------------------F--------
Gsu3    ------------------------------------------------------------
Cth2    ------------------------------------------------------------
                                                      .             

Hgl1    --H---------------------------------------------------------
Sbi1    --A---------------------------------------------------------
Vca1    ------------------------------------------------------------
Dpu1    --D-N-----------------------------------------------------S-
Isc1    ------------------------------------------------------------
Opa1    --I---------------------------------------------------------
Dno1    --H---------------------------------------------------------
Vvi1    --C---------------------------------------------------------
Cca1    --T-------------------------------------------------------L-
Fra1    ------------------------------------------------------------
Psi1    --VMQ-----------GS----------------------------------------F-
Tbl1    ------------------------------------------------------------
Ssp1    ------------------------------------------------------------
Ama1    ------------------------------------------------------------
Hgl2    --D---------------------------------------------------------
Csu1    ------------------------------------------------------------
Cgr1    ------------------------------------------------------------
Rde1    ------------------------------------------------------------
Osa1    --PIR-----------HN----------------------------------------V-
Gsp1    ------------------------------------------------------------
Ptr1    --SRS-----------GT----------------------------------------F-
Gth1    ------------------------------------------------------------
Spo1    ------------------------------------------------------------
Bdi1    ------------------------------------------------------------
Cal1    --I---------------------------------------------------------
Sja1    ------------------------------------------------------------
Lsp1    ------------------------------------------------------------
Csi1    KMW-------------------------------------------------------C-
Lsp2    ------------------------------------------------------------
Esi1    ------------------------------------------------------------
Tad1    ------------------------------------------------------------
Cgl1    --G-A----------SAA--------------------------------------RRY-
Ncr1    --P---------------------------------------------------------
Wci1    ------------------------------------------------------------
Rco1    --I---------------------------------------------------------
Tth1    ------------------------------------------------------------
Kpa1    ------------------------------------------------------------
Zma1    ------------------------------------------------------------
Dsp1    ------------------------------------------------------------
Bpr1    ------------------------------------------------------------
Ssp2    ------------------------------------------------------------
Lbi1    ------------------------------------------------------------
Gma1    ------------------------------------------------------------
Ccr1    ------------------------------------------------------------
Ago1    ------------------------------------------------------------
Dpo1    ------------------------------------------------------------
Sma1    ------------------------------------------------------------
Ola1    ------------------------------------------------------------
Lsp3    ------------------------------------------------------------
Cva1    --E---------------------------------------------------------
Dme1    --V-------------------------------------------------------I-
Ocy1    ------------------------------------------------------------
Msp1    ------------------------------------------------------------
Pgr1    ------------------------------------------------------------
Nvi1    --R-------------------------------------------------------L-
Moc1    --K---------------------------------------------------------
Gsp2    ------------------------------------------------------------
Wse1    ------------------------------------------------------------
Ptr2    ------------------------------------------------------------
Ehu1    ------------------------------------------------------------
Psi2    ------------------------------------------------------------
Pbi1    ------------------------------------------------------------
Rbr1    ------------------------------------------------------------
Vpo1    ------------------------------------------------------------
Tel1    ------------------------------------------------------------
Ath1    --LLW-----------GK----------------------------------------F-
Sly1    ------------------------------------------------------------
Ath2    ------------------------------------------------------------
Bpr2    ------------------------------------------------------------
Nve1    ------------------------------------------------------------
Mla1    ------------------------------------------------------------
Pte1    ------------------------------------------------------------
Csp1    ------------------------------------------------------------
Tde1    ------------------------------------------------------------
Ath4    ------------------------------------------------------------
Nsp1    ------------------------------------------------------------
Uho1    ------------------------------------------------------------
Ppe1    --S---------------------------------------------------------
Nsp2    ------------------------------------------------------------
Ppa1    ------------------------------------------------------------
Cow1    ------------------------------------------------------------
Cst1    ------------------------------------------------------------
Ppa2    ------------------------------------------------------------
Rto1    ------------------------------------------------------------
Bpr3    ------------------------------------------------------------
Ssp3    ------------------------------------------------------------
Cin1    --P-------------------------------------------------------I-
Zro1    ------------------------------------------------------------
Mpu1    KLI-------------------------------------------------------Q-
Cva2    ------------------------------------------------------------
Cre2    ------------------------------------------------------------
Mro1    --E-------------------------------------------------------I-
Asp1    ------------------------------------------------------------
Abi1    ------------------------------------------------------------
Csu2    ------------------------------------------------------------
Ppa3    ------------------------------------------------------------
Eca1    --H---------------------------------------------------------
Car1    ------------------------------------------------------------
Tph1    ------------------------------------------------------------
Sst1    ------------------------------------------------------------
Cli1    ------------------------------------------------------------
Ptr3    ------------------------------------------------------------
Ota1    --S---------------------------------------------------------
Osp1    ------------------------------------------------------------
Cth1    ------------------------------------------------------------
Bpr4    ------------------------------------------------------------
Hma1    --KVDG----------------------------------------------------R-
Bma1    ------------------------------------------------------------
Tca2    ------------------------------------------------------------
Lel1    --N---------------------------------------------------------
Pte2    ------------------------------------------------------------
Acy1    ------------------------------------------------------------
Sre1    ------------------------------------------------------------
Sbi2    --G---------------------------------------------------------
Ecy1    ------------------------------------------------------------
Cja1    --H---------------------------------------------------------
Pan1    ------------------------------------------------------------
Sbi3    ------------------------------------------------------------
Pst1    ------------------------------------------------------------
Ata1    --LEH-----------GVDEHEVVGGVIGGVGAEDEAEGAGVGGGDGSSASHGRETLPP-
Ctr1    --V---------------------------------------------------------
Phu1    ------------------------------------------------------------
Pte3    ------------------------------------------------------------
Moc2    --F---------------------------------------------------------
Csp2    ------------------------------------------------------------
Mgu1    --E-------------------------------------------------------I-
Csp3    ------------------------------------------------------------
Tmi1    --P-S----------MKK--------------------------------------YDI-
Mga1    ------------------------------------------------------------
Shi1    ------------------------------------------------------------
Ssp4    ------------------------------------------------------------
Cep1    ------------------------------------------------------------
Ade1    ------------------------------------------------------------
Aan1    ------------------------------------------------------------
Sly2    --RRH-----------SR----------------------------------------I-
Dha1    --G-------------------------------------------------------L-
Cho1    ------------------------------------------------------------
Bpr5    ------------------------------------------------------------
Msp2    ------------------------------------------------------------
Tme1    --P---------------------------------------------------------
Rsp1    ------------------------------------------------------------
Oni1    ------------------------------------------------------------
Moc3    ------------------------------------------------------------
Sja2    ------------------------------------------------------------
Cpu1    ------------------------------------------------------------
Sbo1    VLQ-------------------------------------------------------R-
Kaf1    ------------------------------------------------------------
Ptr4    ------------------------------------------------------------
Pca1    ------------------------------------------------------------
Csa2    --RTY-----------GK----------------------------------------S-
Phu2    --M-------------------------------------------------------I-
Ssp5    ------------------------------------------------------------
Gsu1    ----Y-----------SK----------------------------------------S-
Cgi1    --E-------------------------------------------------------S-
Zma2    --PIR-----------HD----------------------------------------V-
Cci1    ------------------------------------------------------------
Mtr1    ------------------------------------------------------------
Tgu1    ------------------------------------------------------------
Apl1    ------------------------------------------------------------
Smo1    ------------------------------------------------------------
Cte1    --Q-------------------------------------------------------L-
Tcr1    ------------------------------------------------------------
Nda1    ------------------------------------------------------------
Ssp6    ------------------------------------------------------------
Gsu2    --I-SGKQSVVD------------------------------------------------
Toc1    ------------------------------------------------------------
Aae1    --D-------------------------------------------------------I-
Csu4    ------------------------------------------------------------
Csp4    ------------------------------------------------------------
Ssp7    ------------------------------------------------------------
Ela1    --N-SGAQSALESTTKSK--------------------------------------IEV-
Tth2    ------------------------------------------------------------
Gma2    ----------------NT----------------------------------------K-
Wic1    ------------------------------------------------------------
Sla1    ------------------------------------------------------------
Cgl2    ------------------------------------------------------------
Spu1    ------------------------------------------------------------
Cva3    ------------------------------------------------------------
Cte2    ------------------------------------------------------------
Nca1    ------------------------------------------------------------
Clu1    --K-------------------------------------------------------AS
Sce1    ------------------------------------------------------------
Afl1    ----------------------------------------------------------I-
Kna1    --I---------------------------------------------------------
Tca3    --C---------------------------------------------------------
Csa3    ------------------------------------------------------------
Tca4    --STC-----------ST----------------------------------------F-
Sel1    ------------------------------------------------------------
Cbr1    ------------------------------------------------------------
Dre1    --V-------------------------------------------------------I-
Cma1    --V---------------------------------------------------------
Cch1    ------------------------------------------------------------
Bfl1    ------------------------------------------------------------
Mfa1    --V-------------------------------------------------------V-
Tps1    ------------------------------------------------------------
Csu5    ------------------------------------------------------------
Ssp8    ------------------------------------------------------------
Cre3    ------------------------------------------------------------
Smo2    ------------------------------------------------------------
Fme1    ------------------------------------------------------------
Cpa1    --V-------------------------------------------------------V-
Tve1    ------------------------------------------------------------
Ptr5    --P---------------------------------------------------------
Rso1    ------------------------------------------------------------
Olu2    ------------------------------------------------------------
Spa1    ------------------------------------------------------------
Fsp1    ------------------------------------------------------------
Mpu5    ------------------------------------------------------------
Tps2    ------------------------------------------------------------
Ptr6    ------------------------------------------------------------
Sly3    ------------------------------------------------------------
Psi3    --H---------------------------------------------------------
Ldo1    ------------------------------------------------------------
Tth3    ------------------------------------------------------------
Lth1    ------------------------------------------------------------
Uma1    --R-------------------------------------------------------L-
Mbr1    ------------------------------------------------------------
Npa1    ------------------------------------------------------------
Pin1    ------------------------------------------------------------
Cor1    --G-A----------SVK--------------------------------------TRH-
Ssp9    ------------------------------------------------------------
Car2    --LAR-----------GT----------------------------------------I-
Kla1    ------------------------------------------------------------
Tde2    ------------------------------------------------------------
Tsp1    ------------------------------------------------------------
Cfa1    ------------------------------------------------------------
Cra1    ------------------------------------------------------------
Spo2    ------------------------------------------------------------
Msp4    ------------------------------------------------------------
Pso1    -----------------------------------------------------ATPAPL-
Tca5    --V-N-----------------------------------------------------G-
Msp5    ------------------------------------------------------------
Gth2    ------------------------------------------------------------
Car3    ----------------NT---------------------------------------HF-
Dbr1    --R---------------------------------------------------------
Tth4    ------------------------------------------------------------
Fve2    ----G-----------SK----------------------------------------V-
Ame2    --Q-M-----------------------------------------------------I-
Gsu3    ------------------------------------------------------------
Cth2    ------------------------------------------------------------
         :   * **.::                                           .    

Hgl1    -R--------------------------------------------N-------------
Sbi1    -G--------------------------------------------N-------------
Vca1    ------------------------------------------------------------
Dpu1    -I----------------------------------------------------------
Isc1    ------------------------------------------------------------
Opa1    -S----------------------------------------------------------
Dno1    -R--------------------------------------------N-------------
Vvi1    -G--------------------------------------------K-------------
Cca1    -S-------A-----------------------------PSAFPD---------------
Fra1    ------------------------------------------------------------
Psi1    -R-------V------E---------------------ASGA---DF-------------
Tbl1    ------------------------------------------------------------
Ssp1    -G--------------------------------------------G-------------
Ama1    ------------------------------------------------------------
Hgl2    -K----------------------------------------------------------
Csu1    ------------------------------------------------------------
Cgr1    ------------------------------------------------------------
Rde1    ------------------------------------------------------------
Osa1    -R-------V------Q---------------------TSNV---NV-------------
Gsp1    ------------------------------------------------------------
Ptr1    -R-------A------Q---------------------ASNV---GI-------------
Gth1    ------------------------------------------------------------
Spo1    ------------------------------------------------------------
Bdi1    ------------------------------------------------------------
Cal1    -E--------------------------------------------D-------------
Sja1    ------------------------------------------------------------
Lsp1    ------------------------------------------------------------
Csi1    ---------L------R---------------------TST-------------------
Lsp2    ------------------------------------------------------------
Esi1    ------------------------------------------------------------
Tad1    ------------------------------------------------------------
Cgl1    -G-------T------N---------------------DAPV---DG-------------
Ncr1    -H--------------------------------------------A-------------
Wci1    ----------------------------------------------E-------------
Rco1    -Q--------------------------------------------E-------------
Tth1    ------------------------------------------------------------
Kpa1    ------------------------------------------------------------
Zma1    ------------------------------------------------------------
Dsp1    ------------------------------------------------------------
Bpr1    ------------------------------------------------------------
Ssp2    ------------------------------------------------------------
Lbi1    ------------------------------------------------------------
Gma1    ------------------------------------------------------------
Ccr1    ------------------------------------------------------------
Ago1    ------------------------------------------------------------
Dpo1    ------------------------------------------------------------
Sma1    ------------------------------------------------------------
Ola1    ------------------------------------------------------------
Lsp3    ------------------------------------------------------------
Cva1    ------------------------------------------------------------
Dme1    -E----------------------------------------------------------
Ocy1    ------------------------------------------------------------
Msp1    ------------------------------------------------------------
Pgr1    ------------------------------------------------------------
Nvi1    -Q----------------------------------------------------------
Moc1    -D--------------------------------------------D-------------
Gsp2    ------------------------------------------------------------
Wse1    ------------------------------------------------------------
Ptr2    ------------------------------------------------------------
Ehu1    ------------------------------------------------------------
Psi2    ------------------------------------------------------------
Pbi1    ------------------------------------------------------------
Rbr1    ------------------------------------------------------------
Vpo1    ------------------------------------------------------------
Tel1    ------------------------------------------------------------
Ath1    -R-------V------R---------------------ASDA---GV-------------
Sly1    ------------------------------------------------------------
Ath2    ------------------------------------------------------------
Bpr2    ------------------------------------------------------------
Nve1    ------------------------------------------------------------
Mla1    ------------------------------------------------------------
Pte1    ------------------------------------------------------------
Csp1    ------------------------------------------------------------
Tde1    ------------------------------------------------------------
Ath4    ------------------------------------------------------------
Nsp1    ------------------------------------------------------------
Uho1    ------------------------------------------------------------
Ppe1    -K----------------------------------------------------------
Nsp2    ------------------------------------------------------------
Ppa1    ------------------------------------------------------------
Cow1    ------------------------------------------------------------
Cst1    ------------------------------------------------------------
Ppa2    ------------------------------------------------------------
Rto1    ------------------------------------------------------------
Bpr3    ------------------------------------------------------------
Ssp3    --------------SLS---------------------STP-------------------
Cin1    -R-------A------D---------------------QPNIVRDMV-------------
Zro1    ------------------------------------------------------------
Mpu1    ---------L------Y---------------------VSF-------------------
Cva2    ------------------------------------------------------------
Cre2    ------------------------------------------------------------
Mro1    -M----------------------------------------------------------
Asp1    ------------------------------------------------------------
Abi1    ------------------------------------------------------------
Csu2    ------------------------------------------------------------
Ppa3    ------------------------------------------------------------
Eca1    -R--------------------------------------------N-------------
Car1    ------------------------------------------------------------
Tph1    ------------------------------------------------------------
Sst1    ------------------------------------------------------------
Cli1    ------------------------------------------------------------
Ptr3    ------------------------------------------------------------
Ota1    -K--------------------------------------------D-------------
Osp1    ------------------------------------------------------------
Cth1    ------------------------------------------------------------
Bpr4    ------------------------------------------------------------
Hma1    VD--------------------------------------------M-------------
Bma1    ------------------------------------------------------------
Tca2    ------------------------------------------------------------
Lel1    -L--------------------------------------------A-------------
Pte2    ------------------------------------------------------------
Acy1    ------------------------------------------------------------
Sre1    --------------------------------LLM-------------------------
Sbi2    ------------------------------------------------------------
Ecy1    ------------------------------------------------------------
Cja1    -R--------------------------------------------N-------------
Pan1    ------------------------------------------------------------
Sbi3    ------------------------------------------------------------
Pst1    ------------------------------------------------------------
Ata1    -I-------V------Q---------------------TSNI---DL-------------
Ctr1    -D--------------------------------------------D-------------
Phu1    ------------------------------------------------------------
Pte3    ------------------------------------------------------------
Moc2    -E--------------------------------------------S-------------
Csp2    ------------------------------------------------------------
Mgu1    -G-------A------A---------------------DASVE-----------------
Csp3    ------------------------------------------------------------
Tmi1    -G-------T------K---------------------DAPV---DG-------------
Mga1    ----------------Q---------------------YRV-------------------
Shi1    ------------------------------------------------------------
Ssp4    ------------------------------------------------------------
Cep1    ------------------------------------------------------------
Ade1    ------------------------------------------------------------
Aan1    ------------------------------------------------------------
Sly2    -I-------P------Y---------------------ASNV---GV-------------
Dha1    -EK---SSGL------E---------------------ISNL---DM-------------
Cho1    ------------------------------------------------------------
Bpr5    ------------------------------------------------------------
Msp2    ------------------------------------------------------------
Tme1    -H--------------------------------------------D-------------
Rsp1    ------------------------------------------------------------
Oni1    ------------------------------------------------------------
Moc3    ------------------------------------------------------------
Sja2    ------------------------------------------------------------
Cpu1    ------------------------------------------------------------
Sbo1    -C-------G------M---------------------PKL-------------------
Kaf1    ------------------------------------------------------------
Ptr4    ------------------------------------------------------------
Pca1    ------------------------------------------------------------
Csa2    -R-------A------H---------------------SSNV---SI-------------
Phu2    -M----------------------------------------------------------
Ssp5    ------------------------------------------------------------
Gsu1    -R-------IRNLVIVS---------------------CSH-------------------
Cgi1    -S-------K-----------------------------E--------------------
Zma2    -R-------A------Q---------------------MSNV---NV-------------
Cci1    ------------------------------------------------------------
Mtr1    ------------------------------------------------------------
Tgu1    ------------------------------------------------------------
Apl1    ------------------------------------------------------------
Smo1    ------------------------------------------------------------
Cte1    -EDTENPADI------K---------------------FTNV---DL-------------
Tcr1    ------------------------------------------------------------
Nda1    ------------------------------------------------------------
Ssp6    ------------------------------------------------------------
Gsu2    ------------------------------------------------------------
Toc1    ------------------------------------------------------------
Aae1    -G----------------------------------------------------------
Csu4    ------------------------------------------------------------
Csp4    ------------------------------------------------------------
Ssp7    ------------------------------------------------------------
Ela1    -G-------T------K---------------------NAPV---DG-------------
Tth2    ------------------------------------------------------------
Gma2    -R-------L------Q---------------------SSTF---ALSQ-----------
Wic1    ------------------------------------------------------------
Sla1    ------------------------------------------------------------
Cgl2    ------------------------------------------------------------
Spu1    --------------GLA---------------------YAH-------------------
Cva3    ------------------------------------------------------------
Cte2    ------------------------------------------------------------
Nca1    ------------------------------------------------------------
Clu1    LSQ---EGS---------------------------------------------------
Sce1    ------------------------------------------------------------
Afl1    -M----------------------------------------------------------
Kna1    -S--------------------------------------------T-------------
Tca3    -E--------------------------------------------E-------------
Csa3    ------------------------------------------------------------
Tca4    -R-------A------Q---------------------ASNV---GI-------------
Sel1    ------------------------------------------------------------
Cbr1    ------------------------------------------------------------
Dre1    -N-------E------E---------------------QPA-------------------
Cma1    -D--------------------------------------------D-------------
Cch1    ------------------------------------------------------------
Bfl1    ------------------------------------------------------------
Mfa1    -QR---TVGN-----------------------------------GI-------------
Tps1    ------------------------------------------------------------
Csu5    ------------------------------------------------------------
Ssp8    ------------------------------------------------------------
Cre3    ------------------------------------------------------------
Smo2    ------------------------------------------------------------
Fme1    ------------------------------------------------------------
Cpa1    -S-------N------N---------------------DPSTG-----------------
Tve1    ------------------------------------------------------------
Ptr5    -H--------------------------------------------A-------------
Rso1    ------------------------------------------------------------
Olu2    ------------------------------------------------------------
Spa1    ------------------------------------------------------------
Fsp1    ------------------------------------------------------------
Mpu5    ------------------------------------------------------------
Tps2    ------------------------------------------------------------
Ptr6    ------------------------------------------------------------
Sly3    ----------------------------------------------M-------------
Psi3    -R--------------------------------------------S-------------
Ldo1    ------------------------------------------------------------
Tth3    ------------------------------------------------------------
Lth1    ------------------------------------------------------------
Uma1    -G-------A------RLYRQSRTPPAERMLDSAYTNCTSFTG-----------------
Mbr1    -I----------------------------------------------------------
Npa1    ----------------------------------------------T-------------
Pin1    ------------------------------------------------------------
Cor1    -G-------T------D---------------------FAPV---DG-------------
Ssp9    ------------------------------------------------------------
Car2    -R-------V------Q---------------------ASNV---SV-------------
Kla1    ------------------------------------------------------------
Tde2    ------------------------------------------------------------
Tsp1    ------------------------------------------------------------
Cfa1    ------------------------------------------------------------
Cra1    ------------------------------------------------------------
Spo2    ------------------------------------------------------------
Msp4    ------------------------------------------------------------
Pso1    -A-------N------P---------------------NPNA---AV-------------
Tca5    -L----------------------------------------------------------
Msp5    ------------------------------------------------------------
Gth2    ------------------------------------------------------------
Car3    -T-------L------Q---------------------SSSF---ATSLISSSIFPPPRC
Dbr1    -K--------------------------------------------E-------------
Tth4    ------------------------------------------------------------
Fve2    -R-------V------Q---------------------ASNV---SI-------------
Ame2    -M----------------------------------------------------------
Gsu3    ------------------------------------------------------------
Cth2    ------------------------------------------------------------
        :       .      :                            *  *            

Hgl1    ------------------------------------------------ND----------
Sbi1    -----------G-T---GV-----------------------------------------
Vca1    -------------------------------------------------Y----------
Dpu1    -----------E-N---G------------------------------------------
Isc1    ------------------------------------------------------------
Opa1    ------------------------------------------------------------
Dno1    ------------------------------------------------KE----------
Vvi1    -----------L-FGQFLE------------------------------K----------
Cca1    -------------D---KQ------------------------------Y----------
Fra1    ------------------------------------------------------------
Psi1    -----------G-T---NI------------------------------Y----------
Tbl1    ------------------------------------------------------------
Ssp1    -----------G-N---GG-----------------------------------------
Ama1    ------------------------------------------------------------
Hgl2    ------------------------------------------------------------
Csu1    ------------------------------------------------------------
Cgr1    ------------------------------------------------------------
Rde1    ------------------------------------------------------------
Osa1    -----------G-A---GS------------------------------Y----------
Gsp1    ------------------------------------------------------------
Ptr1    -----------G-S---GG------------------------------Y----------
Gth1    ------------------------------------------------------------
Spo1    ------------------------------------------------------------
Bdi1    ------------------------------------------------------------
Cal1    -----------T-D---SLL---------------------------TKT----------
Sja1    ------------------------------------------------------------
Lsp1    ------------------------------------------------------------
Csi1    -------------------------------------------------G----------
Lsp2    ------------------------------------------------------------
Esi1    ------------------------------------------------------------
Tad1    ------------------------------------------------------------
Cgl1    -----------N-D---GK------------------------------P----------
Ncr1    -----------G-P---FVDFE----SSAPETTKDLPVLKDRPEDPTIVGGKKIPDTNDG
Wci1    -----------G-L---E-------------------------------T----------
Rco1    -----------A-FRHFLP------------------------------M----------
Tth1    ------------------------------------------------------------
Kpa1    ------------------------------------------------------------
Zma1    ------------------------------------------------------------
Dsp1    ------------------------------------------------------------
Bpr1    -----------------EG-----------------------------------------
Ssp2    ------------------------------------------------------------
Lbi1    ------------------------------------------------------------
Gma1    ------------------------------------------------------------
Ccr1    ------------------------------------------------------------
Ago1    ------------------------------------------------------------
Dpo1    ------------------------------------------------------------
Sma1    ------------------------------------------------------------
Ola1    ------------------------------------------------------------
Lsp3    ------------------------------------------------------------
Cva1    ------------------------------------------------------------
Dme1    -------------S---GI-----------------------------------------
Ocy1    ------------------------------------------------------------
Msp1    ------------------------------------------------------------
Pgr1    ------------------------------------------------------------
Nvi1    -----------Q-S---S------------------------------------------
Moc1    ------------------------------------------------------------
Gsp2    ------------------------------------------------------------
Wse1    ------------------------------------------------------------
Ptr2    ------------------------------------------------------------
Ehu1    ------------------------------------------------------------
Psi2    ------------------------------------------------------------
Pbi1    ------------------------------------------------------------
Rbr1    ------------------------------------------------------------
Vpo1    ------------------------------------------------------------
Tel1    ------------------------------------------------------------
Ath1    -----------G-S---GS------------------------------Y----------
Sly1    ------------------------------------------------------------
Ath2    ------------------------------------------------------------
Bpr2    ------------------------------------------------------------
Nve1    ------------------------------------------------------------
Mla1    ------------------------------------------------------------
Pte1    ------------------------------------------------------------
Csp1    ------------------------------------------------------------
Tde1    ------------------------------------------------------------
Ath4    ------------------------------------------------------------
Nsp1    ------------------------------------------------------------
Uho1    ------------------------------------------------------------
Ppe1    ------------------------------------------------------------
Nsp2    ------------------------------------------------------------
Ppa1    ------------------------------------------------------------
Cow1    --------------------------------------------------------AN--
Cst1    ------------------------------------------------------------
Ppa2    ------------------------------------------------------------
Rto1    ------------------------------------------------------------
Bpr3    ------------------------------------------------------------
Ssp3    -----------D-V---GL------------------------------V----------
Cin1    -----------G-D---GR------------------------------W----------
Zro1    ------------------------------------------------------------
Mpu1    -------------------------------------------------L----------
Cva2    ------------------------------------------------------------
Cre2    -------------------------------------------------G----------
Mro1    ------------------------------------------------------------
Asp1    ------------------------------------------------------------
Abi1    ------------------------------------------------------------
Csu2    ------------------------------------------------------------
Ppa3    ------------------------------------------------------------
Eca1    ------------------------------------------------MK----------
Car1    ------------------------------------------------------------
Tph1    ------------------------------------------------------------
Sst1    ------------------------------------------------------------
Cli1    ------------------------------------------------------------
Ptr3    ------------------------------------------------------------
Ota1    ------------------V-----------------------------------------
Osp1    ------------------------------------------------------------
Cth1    ------------------------------------------------------------
Bpr4    ------------------------------------------------------------
Hma1    -----------S-N---NV-----------------------------------------
Bma1    ------------------------------------------------------------
Tca2    ------------------------------------------------------------
Lel1    -----------VGA---AV--------------------------LDNEP----------
Pte2    ------------------------------------------------------------
Acy1    ------------------------------------------------------------
Sre1    ------------------------------------------------------------
Sbi2    ------------------------------------------------------------
Ecy1    ------------------------------------------------------------
Cja1    ------------------------------------------------KE----------
Pan1    ------------------------------------------------------------
Sbi3    ------------------------------------------------------------
Pst1    ------------------------------------------------------------
Ata1    -----------G-A---GS------------------------------Y----------
Ctr1    -----------V-A---AP------------------------------A----------
Phu1    ------------------------------------------------------------
Pte3    ------------------------------------------------------------
Moc2    ------------------------------------------------K-----------
Csp2    ------------------------------------------------------------
Mgu1    ------------------------------------------------------------
Csp3    ------------------------------------------------------------
Tmi1    -----------K-D---GR------------------------------P----------
Mga1    -------------------------------------------------F----------
Shi1    ------------------------------------------------------------
Ssp4    ------------------------------------------------------------
Cep1    ------------------------------------------------------------
Ade1    ------------------------------------------------------------
Aan1    ------------------------------------------------------------
Sly2    -----------G-S---GS------------------------------F----------
Dha1    -----------K-S---GK-----------------------------------------
Cho1    ------------------------------------------------------------
Bpr5    ------------------------------------------------------------
Msp2    ------------------------------------------------------------
Tme1    -----------G-P---GLHPG--------------------------------------
Rsp1    ------------------------------------------------------------
Oni1    ------------------------------------------------------------
Moc3    -----------A-S---GG------------------------------T----------
Sja2    ------------------------------------------------------------
Cpu1    ------------------------------------------------------------
Sbo1    -------------------------------------------------H----------
Kaf1    ------------------------------------------------------------
Ptr4    ------------------------------------------------------------
Pca1    ------------------------------------------------------------
Csa2    -----------G-S---DG------------------------------Y----------
Phu2    -----------E-E---S------------------------------------------
Ssp5    ------------------------------------------------------------
Gsu1    -----------H-N---RG------------------------------V----------
Cgi1    ------------------------------------------------------------
Zma2    -----------G-A---GS------------------------------Y----------
Cci1    ------------------------------------------------------------
Mtr1    ------------------------------------------------------------
Tgu1    ------------------------------------------------------------
Apl1    ------------------------------------------------------------
Smo1    ------------------------------------------------------------
Cte1    -----------D-S---GK-----------------------------------------
Tcr1    ------------------------------------------------------------
Nda1    ------------------------------------------------------------
Ssp6    ------------------------------------------------------------
Gsu2    -----------------NL------------------------------A----------
Toc1    ------------------------------------------------------------
Aae1    ------------------------------------------------------------
Csu4    ------------------------------------------------------------
Csp4    ------------------------------------------------------------
Ssp7    ------------------------------------------------------------
Ela1    -----------K-D---GM------------------------------P----------
Tth2    ------------------------------------------------------------
Gma2    ------------------N------------------------------E----------
Wic1    ------------------------------------------------------------
Sla1    ------------------------------------------------------------
Cgl2    ------------------------------------------------------------
Spu1    -----------D-ESQSKE------------------------------Q----------
Cva3    ------------------------------------------------------------
Cte2    ------------------------------------------------------------
Nca1    ------------------------------------------------------------
Clu1    ------------------------------------------------------------
Sce1    ------------------------------------------------------------
Afl1    ------------------------------------------------------------
Kna1    -----------G------------------------------------------------
Tca3    -----------R-FGRFLQ------------------------------K----------
Csa3    ------------------------------------------------------------
Tca4    -----------G-S---GG------------------------------Y----------
Sel1    ------------------------------------------------------------
Cbr1    ------------------------------------------------------------
Dre1    -------------------------------------------------E----------
Cma1    -----------V-A---AAP-------------------------PPSVI----------
Cch1    ------------------------------------------------------------
Bfl1    ------------------------------------------------------------
Mfa1    -----------E-----GK------------------------------P----------
Tps1    ------------------------------------------------------------
Csu5    ------------------------------------------------------------
Ssp8    ------------------------------------------------------------
Cre3    ------------------------------------------------------------
Smo2    ------------------------------------------------------------
Fme1    ------------------------------------------------------------
Cpa1    ------------------------------------------------------------
Tve1    ------------------------------------------------------------
Ptr5    -----------G-P---YVDDTPKAHEKAPNVVEDLGSPKKPKASPESVLVDKVLDGDKS
Rso1    ------------------------------------------------------------
Olu2    ------------------------------------------------------------
Spa1    ------------------------------------------------------------
Fsp1    ------------------------------------------------------------
Mpu5    ------------------------------------------------------------
Tps2    ------------------------------------------------------------
Ptr6    ------------------------------------------------------------
Sly3    -----------T-R---SA------------------------------Y----------
Psi3    ------------------------------------------------SN----------
Ldo1    ------------------------------------------------------------
Tth3    ------------------------------------------------------------
Lth1    ------------------------------------------------------------
Uma1    ------------------------------------------------------------
Mbr1    ------------------------------------------------------------
Npa1    -----------G-T---EG------------------------------G----------
Pin1    ------------------------------------------------------------
Cor1    -----------K-D---GM------------------------------P----------
Ssp9    ------------------------------------------------------------
Car2    -----------G-P---ED------------------------------Y----------
Kla1    ------------------------------------------------------------
Tde2    ------------------------------------------------------------
Tsp1    ------------------------------------------------------------
Cfa1    ------------------------------------------------------------
Cra1    ------------------------------------------------------------
Spo2    ------------------------------------------------------------
Msp4    ------------------------------------------------------------
Pso1    -----------A-A---GA------------------------------F----------
Tca5    -----------P-S---A------------------------------------------
Msp5    ------------------------------------------------------------
Gth2    ------------------------------------------------------------
Car3    NRIQIGGNIFRG-T---SG------------------------------F----------
Dbr1    -----------G-----------------------------------NVR----------
Tth4    ------------------------------------------------------------
Fve2    -----------G-S---GG------------------------------Y----------
Ame2    ------------------------------------------------------------
Gsu3    ------------------------------------------------------------
Cth2    ------------------------------------------------------------
                       :          ..**:..:**   *.   .      .*: * :..

Hgl1    -------LP----A--------------PAQ-------------QLQ-AQ----------
Sbi1    ------------------------------------------------------------
Vca1    -------RG----QLQHG--------SHVP------------------------------
Dpu1    ------------------------------------------------------------
Isc1    ------------------------------------------------------------
Opa1    ------------------------------------------------------------
Dno1    -------PP----A--------------AAQ-------------QLQ-PQ----------
Vvi1    -------DW----ENSDGIELRY--CWNGK---------------AS-KQ----------
Cca1    ------AKD----A--------------IN------------------------------
Fra1    ------------------------------------------------------------
Psi1    ------EEN-EDKD--------------PQK-----------KFSID-GS----------
Tbl1    ------------------------------------------------------------
Ssp1    ------------------------------------------------------------
Ama1    ------------------------------------------------------------
Hgl2    --------P----V--------------ESQ-------------SMS-TQ----------
Csu1    ------------------------------------------------------------
Cgr1    ------------------------------------------------------------
Rde1    ------------------------------------------------------------
Osa1    ------EGG-EAGS--------------HGE-------------HLD-SS----------
Gsp1    ------------------------------------------------------------
Ptr1    ------EGK-EELD--------------NQK------------SFVN-GP----------
Gth1    ------------------------------------------------------------
Spo1    ------------------------------------------------------------
Bdi1    --------C----LVKSE--------SGEPP-------------LL--------------
Cal1    -------VD----K--------------SSH-------------KLG-VQ----------
Sja1    ------------------------------------------------------------
Lsp1    ------------------------------------------------------------
Csi1    ------L-----------------------------------------------------
Lsp2    ------------------------------------------------------------
Esi1    ------------------------------------------------------------
Tad1    ------------------------------------------------------------
Cgl1    ------H---------------------AGP-------------FVG-LGSN--------
Ncr1    VMDDPNRQG----P--------------KEG-------------TTG-------------
Wci1    -------LN----K--------------APHSIQIGGLLNKRDVRAE-LD----------
Rco1    -------VS----KNFNGLEVRGLDCQNFQ---------------AS-RE----------
Tth1    ------------------------------------------------------------
Kpa1    ----------------------------V-------------------------------
Zma1    ------------------------------------------------------------
Dsp1    ------------------------------------------------------------
Bpr1    ------------------------------------------------------------
Ssp2    ------------------------------------------------------------
Lbi1    ------------------------------------------------------------
Gma1    ------------------------------------------------------------
Ccr1    ------------------------------------------------------------
Ago1    ------------------------------------------------------------
Dpo1    ------------------------------------------------------------
Sma1    ------------------------------------------------------------
Ola1    ------------------------------------------------------------
Lsp3    ------------------------------------------------------------
Cva1    ------------------------------------------------------------
Dme1    ----------------------------Q-S-------------NLD-------------
Ocy1    ------------------------------------------------------------
Msp1    ------------------------------------------------------------
Pgr1    ------------------------------------------------------------
Nvi1    ------------------------------------------------------------
Moc1    ------------------------------------------------------------
Gsp2    ------------------------------------------------------------
Wse1    ------------------------------------------------------------
Ptr2    ------------------------------------------------------------
Ehu1    ------------------------------------------------------------
Psi2    ------------------------------------------------------------
Pbi1    ------------------------------------------------------------
Rbr1    ------------------------------------------------------------
Vpo1    ------------------------------------------------------------
Tel1    ------------------------------------------------------------
Ath1    ------SGG-EEDG--------------SQS------------SSLD-QS----------
Sly1    ----------------------------V-------------------------------
Ath2    --------C----LTQLR--------RNESQ-------------QLG-FR----------
Bpr2    ------------------------------------------------------------
Nve1    ------------------------------------------------------------
Mla1    ------------------------------------------------------------
Pte1    ------------------------------------------------------------
Csp1    ------------------------------------------------------------
Tde1    ------------------------------------------------------------
Ath4    ------------------------------------------------------------
Nsp1    ------------------------------------------------------------
Uho1    ------------------------------------------------------------
Ppe1    --------D----L--------------GRR-----------------------------
Nsp2    ------------------------------------------------------------
Ppa1    ------------------------------------------------------------
Cow1    ------------------------------------------------------------
Cst1    ------------------------------------------------------------
Ppa2    ------------------------------------------------------------
Rto1    ------------------------------------------------------------
Bpr3    ----------------------------L-------------------------------
Ssp3    ------R-----------------------------------------------------
Cin1    ------ERD----V--------------HG------------------------------
Zro1    ------------------------------------------------------------
Mpu1    ------F-----------------------------------------------------
Cva2    ------------------------------------------------------------
Cre2    -------AC----GLRHD--------AASP---------------VQ-KS----------
Mro1    ------------------------------------------------------------
Asp1    ------------------------------------------------------------
Abi1    ------------------------------------------------------------
Csu2    ------------------------------------------------------------
Ppa3    ------------------------------------------------------------
Eca1    -------RP----A--------------PAQ-------------QLQ-RS----------
Car1    ----------------------------Q-------------------------------
Tph1    ------------------------------------------------------------
Sst1    -----------------------------NN-------------RLG-VQ----------
Cli1    ------------------------------------------------------------
Ptr3    ------------------------------------------------------------
Ota1    ------------------------------------------------------------
Osp1    ------------------------------------------------------------
Cth1    ------------------------------------------------------------
Bpr4    ------------------------------------------------------------
Hma1    ------------------------------------------------------------
Bma1    ------------------------------------------------------------
Tca2    ------------------------------------------------------------
Lel1    -------SH----K--------------SNG-------------KLG-VK----------
Pte2    ------------------------------------------------------------
Acy1    ------------------------------------------------------------
Sre1    ------------------------------------------------------------
Sbi2    ------------------------------------------------------------
Ecy1    ------------------------------------------------------------
Cja1    -------PP----A--------------PAQ-------------QLQ-QQ----------
Pan1    ------------------------------------------------------------
Sbi3    ------------------------------------------------------------
Pst1    ------------------------------------------------------------
Ata1    ------GGD-EAGG---------------RR------------EQLD-SS----------
Ctr1    -------VD----K--------------SSH-------------KLG-IQ----------
Phu1    ------------------------------------------------------------
Pte3    ------------------------------------------------------------
Moc2    ------------------------------------------------------------
Csp2    ------------------------------------------------------------
Mgu1    -------SP----K--------------KSH-------------HLN-IH----------
Csp3    ------------------------------------------------------------
Tmi1    ------H---------------------EGP-------------FVE-IENLRK-----Q
Mga1    ------A-----------------------------------------------------
Shi1    ------------------------------------------------------------
Ssp4    ------------------------------------------------------------
Cep1    ------------------------------------------------------------
Ade1    ------------------------------------------------------------
Aan1    ------------------------------------------------------------
Sly2    ------EES-QGNE--------------SHN------------VSVN-QP----------
Dha1    ----------------------------GAA-------------NIG-VK----------
Cho1    ------------------------------------------------------------
Bpr5    ------------------------------------------------------------
Msp2    ------------------------------------------------------------
Tme1    ------SKE----K--------------GSG-------------EVG-------------
Rsp1    ------------------------------------------------------------
Oni1    ------------------------------------------------------------
Moc3    ------E-----------------------------------------------------
Sja2    ------------------------------------------------------------
Cpu1    ------------------------------------------------------------
Sbo1    ------L-----------------------------------------------------
Kaf1    ------------------------------------------------------------
Ptr4    ----------------------------D-------------------------------
Pca1    ------------------------------------------------------------
Csa2    ------KHE-EEKE--------------GHH-------------VIS-GS----------
Phu2    ------------------------------------------------------------
Ssp5    ------------------------------------------------------------
Gsu1    ------E-----------------------------------------------------
Cgi1    -------HD----T--------------KN------------------------------
Zma2    ------GGD-EANG--------------HGE-------------HLD-TS----------
Cci1    ------------------------------------------------------------
Mtr1    -----------------------------RC-------------NLK-LP----------
Tgu1    ------------------------------------------------------------
Apl1    ------------------------------------------------------------
Smo1    ------------------------------------------------------------
Cte1    ----------------------------AAS-------------NLG-VR----------
Tcr1    ------------------------------------------------------------
Nda1    ------------------------------------------------------------
Ssp6    ------------------------------------------------------------
Gsu2    ------H---------------------HSS-------------W---------------
Toc1    ------------------------------------------------------------
Aae1    ------------------------------------------------------------
Csu4    ------------------------------------------------------------
Csp4    ------------------------------------------------------------
Ssp7    ------------------------------------------------------------
Ela1    ------H---------------------EGP-------------FIT-TDKDRKKGSDAP
Tth2    ------------------------------------------------------------
Gma2    ------T-----KF--------------PTQ-----------PY-----K----------
Wic1    ------------------------------------------------------------
Sla1    ------------------------------------------------------------
Cgl2    ------------------------------------------------------------
Spu1    ------R-----------------------------------------------------
Cva3    ------------------------------------------------------------
Cte2    ------------------------------------------------------------
Nca1    ------------------------------------------------------------
Clu1    --------------------------------------------LLA-TD----------
Sce1    ------------------------------------------------------------
Afl1    ------------------------------------------------------------
Kna1    ------------------------------------------------------------
Tca3    -------VA----ELQHGLEHKYVDCKNGE---------------ET-RA----------
Csa3    -----------------------------SR-------------EVS-TR----------
Tca4    ------EGR-EEKE--------------DHK-------------SFVKAP----------
Sel1    ------------------------------------------------------------
Cbr1    ------------------------------------------------------------
Dre1    ------V-----------------------------------------------------
Cma1    -------ID----K--------------SSQ-------------KLG-VQ----------
Cch1    ------------------------------------------------------------
Bfl1    ------------------------------------------------------------
Mfa1    ----------------------------VID-------------NYG-SR----------
Tps1    ------------------------------------------------------------
Csu5    ------------------------------------------------------------
Ssp8    ------------------------------------------------------------
Cre3    ------------------------------------------------------------
Smo2    ------------------------------------------------------------
Fme1    ------------------------------------------------------------
Cpa1    -------HD----K--------------SNN-------------KLS-VA----------
Tve1    ------------------------------------------------------------
Ptr5    VMQDPGRKL-------------------ATG-------------KTG-------------
Rso1    ------------------------------------------------------------
Olu2    ------------------------------------------------------------
Spa1    ----------------------------A-------------------------------
Fsp1    ------------------------------------------------------------
Mpu5    ------------------------------------------------------------
Tps2    ------------------------------------------------------------
Ptr6    ------------------------------------------------------------
Sly3    ------CDE-ECSI--------------TNK------------TALS-KR----------
Psi3    --------D----L----------VKLPWRK-----------------------------
Ldo1    ------------------------------------------------------------
Tth3    ------------------------------------------------------------
Lth1    ------------------------------------------------------------
Uma1    -------HGSERGS--------------KKR-------------QED-GS----------
Mbr1    ------------------------------------------------------------
Npa1    ------VTQ-RTKE--------------HKA------------LEQE-KG----------
Pin1    ------------------------------------------------------------
Cor1    ------H---------------------QGP-------------WVD-KDKDNT-EKKIV
Ssp9    ------------------------------------------------------------
Car2    ------GSN-HEKD--------------SQN------------VSER-NS----------
Kla1    ------------------------------------------------------------
Tde2    ------------------------------------------------------------
Tsp1    ------------QL--------------LNS--------------TT-A-----------
Cfa1    ------------------------------------------------------------
Cra1    ------------------------------------------------------------
Spo2    ------------------------------------------------------------
Msp4    ------------------------------------------------------------
Pso1    ------ERA-DADH--------------NGL--------------VD-A-----------
Tca5    ------------------------------------------------------------
Msp5    ------------------------------------------------------------
Gth2    ------------------------------------------------------------
Car3    ------A-----RA--------------YRA-----------AL-----S----------
Dbr1    -------HI----K--------------QSS-------------NTG-LR----------
Tth4    ------------------------------------------------------------
Fve2    ------EGG-EENK--------------NRK-------------IISSDA----------
Ame2    ------------------------------------------------------------
Gsu3    ------------------------------------------------------------
Cth2    ------------------------------------------------------------
        **:**.            :* : :                       .  . ..  ..  

Hgl1    ---------PAA--------V--Q----------------------------G-------
Sbi1    ------------------------------------------------------------
Vca1    ------------------------------------------------------------
Dpu1    ------------------------------------------------------------
Isc1    ------------------------------------------------------------
Opa1    ------------------------------------------------------------
Dno1    ---------PAA--------V--Q----------------------------G-------
Vvi1    ---------LLH--------N--V----------------------------D-------
Cca1    ------------------------------------------------------------
Fra1    ------------------------------------------------------------
Psi1    ---------QSE-----------N----------------------------V-------
Tbl1    ------------------------------------------------------------
Ssp1    ------------------------------------------------------------
Ama1    ------------------------------------------------------------
Hgl2    ---------AGGTWAWVGVRA--G----------------------------A-------
Csu1    ------------------------------------------------------------
Cgr1    ------------------------------------------------------------
Rde1    ------------------------------------------------------------
Osa1    ---------ATR-----------D----------------------------S-------
Gsp1    ------------------------------------------------------------
Ptr1    ---------PGD-----------N----------------------------L-------
Gth1    ------------------------------------------------------------
Spo1    ---------MA-------------------------------------------------
Bdi1    ----------RA--------P--V----------------------------V-------
Cal1    ---------PLE--------D--E----------------------------D-------
Sja1    ------------------------------------------------------------
Lsp1    ------------------------------------------------------------
Csi1    ------------------------------------------------------------
Lsp2    ------------------------------------------------------------
Esi1    ------------------------------------------------------------
Tad1    ------------------------------------------------------------
Cgl1    -SGSTRDLPTLK--------D--R----------------------------P-------
Ncr1    ---------TSG-----------GVS-----------------------EKTKERILKEN
Wci1    ---------GVT--------D--S----------------------------D-------
Rco1    ---------SMP--------V--L----------------------------D-------
Tth1    ------------------------------------------------------------
Kpa1    ------------------------------------------------------------
Zma1    ------------------------------------------------------------
Dsp1    ------------------------------------------------------------
Bpr1    ------------------------------------------------------------
Ssp2    ------------------------------------------------------------
Lbi1    ------------------------------------------------------------
Gma1    ------------------------------------------------------------
Ccr1    ------------------------------------------------------------
Ago1    ------------------------------------------------------------
Dpo1    ------------------------------------------------------------
Sma1    ------------------------------------------------------------
Ola1    ------------------------------------------------------------
Lsp3    ------------------------------------------------------------
Cva1    ------------------------------------------------------------
Dme1    ----------VQ--------G--H----------------------------L-------
Ocy1    ------------------------------------------------------------
Msp1    ------------------------------------------------------------
Pgr1    ------------------------------------------------------------
Nvi1    ------------------------------------------------------------
Moc1    ------------------------------------------------------------
Gsp2    ------------------------------------------------------------
Wse1    ------------------------------------------------------------
Ptr2    ------------------------------------------------------------
Ehu1    ------------------------------------------------------------
Psi2    ------------------------------------------------------------
Pbi1    ------------------------------------------------------------
Rbr1    ------------------------------------------------------------
Vpo1    ------------------------------------------------------------
Tel1    ------------------------------------------------------------
Ath1    ---------PAT----------------------------------------S-------
Sly1    ------------------------------------------------------------
Ath2    ---------CFQ--------R--N----------------------------D-------
Bpr2    ------------------------------------------------------------
Nve1    ------------------------------------------------------------
Mla1    ------------------------------------------------------------
Pte1    ------------------------------------------------------------
Csp1    ------------------------------------------------------------
Tde1    ------------------------------------------------------------
Ath4    ------------------------------------------------------------
Nsp1    ------------------------------------------------------------
Uho1    ---------TEA-----------G------------------------------------
Ppe1    ------------------------------------------------------------
Nsp2    ------------------------------------------------------------
Ppa1    ------------------------------------------------------------
Cow1    ---------NAN------------------------------------------------
Cst1    ------------------------------------------------------------
Ppa2    ------------------------------------------------------------
Rto1    ------------------------------------------------------------
Bpr3    ------------------------------------------------------------
Ssp3    ------------------------------------------------------------
Cin1    ---------DV-------------------------------------------------
Zro1    ------------------------------------------------------------
Mpu1    ------------------------------------------------------------
Cva2    ------------------------------------------------------------
Cre2    ---------IPH--------S--L----------------------------Q-------
Mro1    ------------------------------------------------------------
Asp1    ------------------------------------------------------------
Abi1    ------------------------------------------------------------
Csu2    ------------------------------------------------------------
Ppa3    ------------------------------------------------------------
Eca1    ---------PQP--------G--X----------------------------G-------
Car1    ------------------------------------------------------------
Tph1    ------------------------------------------------------------
Sst1    ---------SVI--------D--E----------------------------D-------
Cli1    ------------------------------------------------------------
Ptr3    ------------------------------------------------------------
Ota1    ------------------------------------------------------------
Osp1    ------------------------------------------------------------
Cth1    ------------------------------------------------------------
Bpr4    ------------------------------------------------------------
Hma1    ------------------------------------------------------------
Bma1    ------------------------------------------------------------
Tca2    ------------------------------------------------------------
Lel1    ---------LIE--------D--E----------------------------D-------
Pte2    ------------------------------------------------------------
Acy1    ------------------------------------------------------------
Sre1    ------------------------------------------------------------
Sbi2    ------------------------------------------------------------
Ecy1    ------------------------------------------------------------
Cja1    ---------PVA--------V--Q----------------------------G-------
Pan1    ---------SES------------------------------------------------
Sbi3    ------------------------------------------------------------
Pst1    ------------------------------------------------------------
Ata1    ---------GTK-----------S----------------------------S-------
Ctr1    ---------KLA--------D--E----------------------------D-------
Phu1    ---------LTG------------------------------------------------
Pte3    ------------------------------------------------------------
Moc2    ------------------------------------------------------------
Csp2    ------------------------------------------------------------
Mgu1    ---------HVE--------T--D----------------------------D-------
Csp3    ------------------------------------------------------------
Tmi1    DGRSSDDLPDLK--------D--R----------------------------P-------
Mga1    ------------------------------------------------------------
Shi1    ------------------------------------------------------------
Ssp4    ------------------------------------------------------------
Cep1    ------------------------------------------------------------
Ade1    ------------------------------------------------------------
Aan1    ------------------------------------------------------------
Sly2    ---------STD-----------G----------------------------S-------
Dha1    ---------EIE--------E--N----------------------------D-------
Cho1    ------------------------------------------------------------
Bpr5    ------------------------------------------------------------
Msp2    ------------------------------------------------------------
Tme1    ---------VSG-----------GGASVDIKNPPPHTGEHEIVEIEEPAEGDDSAIKNPK
Rsp1    ------------------------------------------------------------
Oni1    ------------------------------------------------------------
Moc3    ------------------------------------------------------------
Sja2    ------------------------------------------------------------
Cpu1    ------------------------------------------------------------
Sbo1    ------------------------------------------------------------
Kaf1    ------------------------------------------------------------
Ptr4    ------------------------------------------------------------
Pca1    ------------------------------------------------------------
Csa2    ---------ASD-----------I----------------------------S-------
Phu2    ------------------------------------------------------------
Ssp5    ------------------------------------------------------------
Gsu1    ----------RE-----------T----------------------------L-------
Cgi1    ------------------------------------------------------------
Zma2    ---------ATG-----------D----------------------------P-------
Cci1    ------------------------------------------------------------
Mtr1    ---------PRF--------Q--F----------------------------T-------
Tgu1    ------------------------------------------------------------
Apl1    ------------------------------------------------------------
Smo1    ------------------------------------------------------------
Cte1    ---------PLE--------D--S----------------------------D-------
Tcr1    ------------------------------------------------------------
Nda1    ------------------------------------------------------------
Ssp6    ------------------------------------------------------------
Gsu2    ------------------------------------------------------------
Toc1    ------------------------------------------------------------
Aae1    ------------------------------------------------------------
Csu4    ------------------------------------------------------------
Csp4    ------------------------------------------------------------
Ssp7    ------------------------------------------------------------
Ela1    ELSDSKSLPTLK--------D--S----------------------------S-------
Tth2    ------------------------------------------------------------
Gma2    ---------NSN-----------N----------------------------S-------
Wic1    ------------------------------------------------------------
Sla1    ------------------------------------------------------------
Cgl2    ------------------------------------------------------------
Spu1    ------------------------------------------------------------
Cva3    ------------------------------------------------------------
Cte2    ------------------------------------------------------------
Nca1    ------------------------------------------------------------
Clu1    ---------KLS------------------------------------------------
Sce1    ------------------------------------------------------------
Afl1    ------------------------------------------------------------
Kna1    ---------TVA--------T--A----------------------------R-------
Tca3    ---------LGH--------N--S----------------------------E-------
Csa3    ---------SIT--------I--L----------------------------D-------
Tca4    ---------SSD-----------G----------------------------S-------
Sel1    ------------------------------------------------------------
Cbr1    ------------------------------------------------------------
Dre1    ------------------------------------------------------------
Cma1    ---------ALE--------D--E----------------------------D-------
Cch1    ------------------------------------------------------------
Bfl1    ------------------------------------------------------------
Mfa1    ---------VV---------A--G----------------------------D-------
Tps1    ------------------------------------------------------------
Csu5    ------------------------------------------------------------
Ssp8    ------------------------------------------------------------
Cre3    ------------------------------------------------------------
Smo2    ------------------------------------------------------------
Fme1    ------------------------------------------------------------
Cpa1    ---------PLE--------D--E----------------------------D-------
Tve1    ------------------------------------------------------------
Ptr5    ---------TEG-----------GVS-----------------------AKDKERLAHED
Rso1    ------------------------------------------------------------
Olu2    ------------------------------------------------------------
Spa1    ------------------------------------------------------------
Fsp1    ------------------------------------------------------------
Mpu5    ------------------------------------------------------------
Tps2    ------------------------------------------------------------
Ptr6    ------------------------------------------------------------
Sly3    ---------KNQ-----------S----------------------------T-------
Psi3    ------------------------------------------------------------
Ldo1    ------------------------------------------------------------
Tth3    ------------------------------------------------------------
Lth1    ------------------------------------------------------------
Uma1    ---------DLS--------D--R----------------------------G-------
Mbr1    ------------------------------------------------------------
Npa1    ---------EKL-----------G----------------------------K-------
Pin1    ------------------------------------------------------------
Cor1    ETDSKKDLPPLK--------G--R----------------------------P-------
Ssp9    ------------------------------------------------------------
Car2    ---------VND-----------S----------------------------S-------
Kla1    ------------------------------------------------------------
Tde2    ------------------------------------------------------------
Tsp1    ------------------------------------------------------------
Cfa1    ------------------------------------------------------------
Cra1    ------------------------------------------------------------
Spo2    ------------------------------------------------------------
Msp4    ------------------------------------------------------------
Pso1    ------------------------------------------------------------
Tca5    ------------------------------------------------------------
Msp5    ------------------------------------------------------------
Gth2    ------------------------------------------------------------
Car3    ---------KLH-----------N----------------------------S-------
Dbr1    ---------MYG--------SEST------------------------------------
Tth4    ------------------------------------------------------------
Fve2    ---------NND-----------N----------------------------S-------
Ame2    ------------------------------------------------------------
Gsu3    ------------------------------------------------------------
Cth2    ------------------------------------------------------------
        :  .. .**                :                           . : : .

Hgl1    ------------------------P-----------------------------------
Sbi1    ------------------------------------------------------------
Vca1    ------------------------A----ALISE-------GSQ----------------
Dpu1    ------------------------------------------------------------
Isc1    ------------------------------------------------------------
Opa1    ----------------------D-A----D--LV-------T-----IQATEAKDDKKL-
Dno1    ------------------------P-----------------------------------
Vvi1    ----DFGFSDKSP------AKIN-Y-----KREN---HT---------T-----------
Cca1    ------------------------------------------------------------
Fra1    ------------------------------------------------------------
Psi1    ----S------EP-----------V-----------------------------------
Tbl1    ------------------------------------------------------------
Ssp1    ------------------------------------------------------------
Ama1    ------------------------------------------------------------
Hgl2    ------------------------G-----------------------------------
Csu1    ------------------------------------------------------------
Cgr1    ------------------------------------------------------------
Rde1    ------------------------------------------------------------
Osa1    ----N------KP-----------T-----------------------------------
Gsp1    ------------------------------------------------------------
Ptr1    ----P------EI-----------V-----------------------------------
Gth1    ------------------------------------------------------------
Spo1    ------------------------------------------------------------
Bdi1    ----S-------------------------DEK--------GAEAEP-P----ARDRGGT
Cal1    ----N------HP------TPKH-A-----------------------------------
Sja1    ------------------------------------------------------------
Lsp1    ------------------------------------------------------------
Csi1    ------------------------------------------------------------
Lsp2    ------------------------------------------------------------
Esi1    ------------------------------------------------------------
Tad1    ------------------------------------------------------------
Cgl1    ----E------DP------LVVD-G-----------------------K---RIPESHDG
Ncr1    ETGEKVENKPQAP------KEAP-PLPHAEQKKVDKETQ----------------D----
Wci1    ----S------IP------IEDQ-V----Q--NS-------K------------------
Rco1    ----DICFLDKLS------TKVK-S-----IKED--------------------------
Tth1    ------------------------------------------------------------
Kpa1    ------------------------------------------------------------
Zma1    ------------------------------------------------------------
Dsp1    ------------------------------------------------------------
Bpr1    ------------------------------------------------------------
Ssp2    ------------------------------------------------------------
Lbi1    ------------------------------------------------------------
Gma1    ------------------------------------------------------------
Ccr1    ------------------------------------------------------------
Ago1    ------------------------------------------------------------
Dpo1    ------------------------------------------------------------
Sma1    ------------------------------------------------------------
Ola1    ------------------------------------------------------------
Lsp3    ------------------------------------------------------------
Cva1    ------------------------------------------------------------
Dme1    ----N------RP------T--D-L-----------------------------------
Ocy1    ------------------------------------------------------------
Msp1    ------------------------------------------------------------
Pgr1    ------------------------------------------------------------
Nvi1    ------------------------------------------------------------
Moc1    ------------------------------------------------------------
Gsp2    ------------------------------------------------------------
Wse1    ------------------------------------------------------------
Ptr2    ------------------------------------------------------------
Ehu1    ------------------------------------------------------------
Psi2    ------------------------------------------------------------
Pbi1    ------------------------------------------------------------
Rbr1    ------------------------------------------------------------
Vpo1    ----G-------------------------------------------------------
Tel1    ------------------------------------------------------------
Ath1    ----S------ES-----------L-----------------------------------
Sly1    ------------------------------------------------------------
Ath2    ----A----------------------ACY----------------LEKAESEEHDRNLD
Bpr2    ------------------------------------------------------------
Nve1    ------------------------------------------------------------
Mla1    ------------------------------------------------------------
Pte1    ------------------------------------------------------------
Csp1    ------------------------------------------------------------
Tde1    ------------------------------------------------------------
Ath4    ------------------------------------------------------------
Nsp1    ------------------------------------------------------------
Uho1    ------------------------------------------------------------
Ppe1    ------------------------S-----------------------------------
Nsp2    ------------------------------------------------------------
Ppa1    ------------------------------------------------------------
Cow1    ------------------------------------------------------------
Cst1    ------------------------------------------------------------
Ppa2    ------------------------------------------------------------
Rto1    ------------------------------------------------------------
Bpr3    ------------------------------------------------------------
Ssp3    ------------------------------------------------------------
Cin1    ------------------------------------------------------------
Zro1    ------------------------------------------------------------
Mpu1    ------------------------------------------------------------
Cva2    ------------------------------------------------------------
Cre2    ----RINERISEP------MEVE-VLPARS-------HT---------K-----------
Mro1    ------------------------------------------------------------
Asp1    ------------------------------------------------------------
Abi1    ------------------------------------------------------------
Csu2    ------------------------------------------------------------
Ppa3    ------------------------------------------------------------
Eca1    ------------------------P-----------------------------------
Car1    ------------------------------------------------------------
Tph1    ------------------------------------------------------------
Sst1    ----N------DP------TTAN-A-----------------------------------
Cli1    ------------------------------------------------------------
Ptr3    ------------------------------------------------------------
Ota1    ------------------------------------------------------------
Osp1    ------------------------------------------------------------
Cth1    ------------------------------------------------------------
Bpr4    ------------------------------------------------------------
Hma1    ------------------------------------------------------------
Bma1    ------------------------------------------------------------
Tca2    ------------------------------------------------------------
Lel1    ----N------HP------TPNN-L-----------------------------------
Pte2    ------------------------------------------------------------
Acy1    ------------------------------------------------------------
Sre1    ------------------------------------------------------------
Sbi2    ------------------------------------------------------------
Ecy1    ----S-------------------------------------------------------
Cja1    ------------------------P-----------------------------------
Pan1    ------------------------------------------------------------
Sbi3    ------------------------------------------------------------
Pst1    ------------------------------------------------------------
Ata1    ----N------EP-----------A-----------------------------------
Ctr1    ----N------AP------AAKD-A-----------------------------------
Phu1    ------------------------------------------------------------
Pte3    ------------------------------------------------------------
Moc2    ------------------------------------------------------------
Csp2    ------------------------------------------------------------
Mgu1    ----N------VP------SQLQ-M-----------------------------------
Csp3    ------------------------------------------------------------
Tmi1    ----A------DP------TVVD-G-----------------------E---KIPQTNDG
Mga1    ------------------------------------------------------------
Shi1    ------------------------------------------------------------
Ssp4    ------------------------------------------------------------
Cep1    ------------------------------------------------------------
Ade1    ------------------------------------------------------------
Aan1    ------------------------------------------------------------
Sly2    ----S------KI-----------E-----------------------------------
Dha1    ----N------NP------TPID-A-----------------------------------
Cho1    ------------------------------------------------------------
Bpr5    ------------------------------------------------------------
Msp2    ------------------------------------------------------------
Tme1    SKSKDAKDDPSTP------K--P-PVPKT--------------------------G----
Rsp1    ------------------------------------------------------------
Oni1    ------------------------------------------------------------
Moc3    ------------------------------------------------------------
Sja2    ----------------------P-A----E--LV-------A------------------
Cpu1    ------------------------------------------------------------
Sbo1    ------------------------------------------------------------
Kaf1    ----N------Q------------------------------------------------
Ptr4    ------------------------------------------------------------
Pca1    ------------------------------------------------------------
Csa2    ----S------S------------K-----------------------------------
Phu2    ------------------------------------------------------------
Ssp5    ------------------------------------------------------------
Gsu1    ----I------KP-----------C-----------------------------------
Cgi1    ------------------------------------------------------------
Zma2    ----N------KL-----------A-----------------------------------
Cci1    ------------------------------------------------------------
Mtr1    ----NIFRSTTGF------VRAS-E-----DDSV---AENSDSQCQL-A----T------
Tgu1    ------------------------R-----------------------------------
Apl1    ------------------------------------------------------------
Smo1    ------------------------------------------------------------
Cte1    ----N------DP------TPGH-A-----------------------------------
Tcr1    ------------------------------------------------------------
Nda1    ------------------------------------------------------------
Ssp6    ------------------------------------------------------------
Gsu2    ------------------------------------------------------------
Toc1    ------------------------------------------------------------
Aae1    ------------------------------------------------------------
Csu4    ------------------------------------------------------------
Csp4    ------------------------------------------------------------
Ssp7    ------------------------------------------------------------
Ela1    ----S------ES------ITID-G-----------------------K---KIPESNDG
Tth2    ------------------------------------------------------------
Gma2    ----S------QSLAHISNCKFPLA-----------------------------------
Wic1    ------------------------------------------------------------
Sla1    ------------------------------------------------------------
Cgl2    ------------------------------------------------------------
Spu1    ------------------------------------------------------------
Cva3    ------------------------------------------------------------
Cte2    ------------------------------------------------------------
Nca1    ----N------AK------TSPD-T-----------------------------------
Clu1    ------------------------------------------------------------
Sce1    ----D------A------------------------------------------------
Afl1    ------------------------------------------------------------
Kna1    ----S------IP--------PP-V----E--QA-------N------------------
Tca3    ----DCCVSDHAP------VNYN-L-----RRGN---YI---------A-----------
Csa3    ----NCRAPEKPL------AKYS-S-----AEGI---HENTDNQ----------------
Tca4    ----S------EA-----------V-----------------------------------
Sel1    ------------------------------------------------------------
Cbr1    ------------------------------------------------------------
Dre1    ------------------------------------------------------------
Cma1    ----N------HP------AAKH-A-----------------------------------
Cch1    ------------------------------------------------------------
Bfl1    ------------------------------------------------------------
Mfa1    ----N------KK------TASD-E-----------------------------------
Tps1    ------------------------------------------------------------
Csu5    ------------------------------------------------------------
Ssp8    ------------------------------------------------------------
Cre3    ------------------------------------------------------------
Smo2    ------------------------------------------------------------
Fme1    ------------------------------------------------------------
Cpa1    ----N------HP------TPDH-L-----------------------------------
Tve1    ------------------------------------------------------------
Ptr5    KTGSKMEQVPESP------KEAP-PHPA-DQKHLKGDAE----------------A----
Rso1    ------------------------------------------------------------
Olu2    ------------------------------------------------------------
Spa1    ------------------------------------------------------------
Fsp1    ------------------------------------------------------------
Mpu5    ------------------------------------------------------------
Tps2    ------------------------------------------------------------
Ptr6    ------------------------------------------------------------
Sly3    ----S-------V-----------L-----------------------------------
Psi3    ------------------------A-----------------------------------
Ldo1    ------------------------------------------------------------
Tth3    ------------------------------------------------------------
Lth1    ------------------------------------------------------------
Uma1    ----G------GQ------YGWH-L-----------------------------------
Mbr1    ------------------------------------------------------------
Npa1    ----V-------P-----------V-----------------------------------
Pin1    ------------------------------------------------------------
Cor1    ----S------DP------TIID-G-----------------------K---KIPETNDG
Ssp9    ------------------------------------------------------------
Car2    ----S------KI-----------V-----------------------------------
Kla1    ------------------------------------------------------------
Tde2    ------------------------------------------------------------
Tsp1    ------------------------------------------------------------
Cfa1    ------------------------------------------------------------
Cra1    ------------------------------------------------------------
Spo2    ------------------------------------------------------------
Msp4    ------------------------------------------------------------
Pso1    ------------------------------------------------------------
Tca5    ------------------------------------------------------------
Msp5    ------------------------------------------------------------
Gth2    ------------------------------------------------------------
Car3    ----D------YSVAENSDCECHLA-----------------------------------
Dbr1    --------------------ENE-L-----------------------------------
Tth4    ------------------------------------------------------------
Fve2    ----S------EV-----------E-----------------------------------
Ame2    ------------------------------------------------------------
Gsu3    ------------------------------------------------------------
Cth2    ------------------------------------------------------------
        ....         :*. *:    *  *       . :  *:  :.:   * .        

Hgl1    --------------EPA--------RA------------------E---K----------
Sbi1    -------------------------GL------------------D---R----------
Vca1    ----------H---KLP--------QL------------------D--NL----------
Dpu1    ------------------------------------------------------------
Isc1    ------------------------------------------------------------
Opa1    --------------DQH--------LE------------------N---L----------
Dno1    --------------EPA--------RG------------------E---K----------
Vvi1    ----------R---SIP--------VL------------------D--T-----------
Cca1    ---------------------------------------------V---N----------
Fra1    ------------------------------------------------------------
Psi1    ---------------------------------------------K---Q----------
Tbl1    ------------------------------------------------------------
Ssp1    -------------------------FV------------------P---A----------
Ama1    ------------------------------------------------------------
Hgl2    --------------DLV--------LD------------------P---K----------
Csu1    ------------------------------------------------------------
Cgr1    ------------------------------------------------------------
Rde1    ------------------------------------------------------------
Osa1    ---------------------------------------------K---P----------
Gsp1    ------------------------------------------------------------
Ptr1    ---------------------------------------------K---P----------
Gth1    ------------------------------------------------------------
Spo1    ------------------------------------------------------------
Bdi1    APFD------A---S---------------------------------------------
Cal1    --------------KQP--------LD------------------P---Y----------
Sja1    ------------------------------------------------------------
Lsp1    ------------------------------------------------------------
Csi1    ---------------------------------------------R---K----------
Lsp2    ------------------------------------------------------------
Esi1    ------------------------------------------------------------
Tad1    ------------------------------------------------------------
Cgl1    VMDD------KNRPEPRKGTTGTEGGVSEKEKDRKLREKQTGEKVE--------------
Ncr1    ----------KHGDKAA---DDITGFE------------------P---A----------
Wci1    --LSTTDSSS----IST--------TN------------------N---IKSSKSQIDTT
Rco1    --------------EVA--------AS------------------T--T-----------
Tth1    ---------------------------------------------E---K----------
Kpa1    ------------------------------------------------------------
Zma1    ------------------------------------------------------------
Dsp1    ------------------------------------------------------------
Bpr1    -------------------------GL------------------S---R----------
Ssp2    ------------------------------------------------------------
Lbi1    ------------------------------------------------------------
Gma1    ------------------------------------------------------------
Ccr1    ------------------------------------------------------------
Ago1    ------------------------------------------------------------
Dpo1    ------------------------------------------------------------
Sma1    ------------------------------------------------------------
Ola1    ------------------------------------------------------------
Lsp3    ------------------------------------------------------------
Cva1    ------------------------------------------------------------
Dme1    ---------------------------------------------S--------------
Ocy1    ------------------------------------------------------------
Msp1    ------------------------------------------------------------
Pgr1    ------------------------------------------------------------
Nvi1    ------------------------------------------------------------
Moc1    ------------------------------------------------------------
Gsp2    ------------------------------------------------------------
Wse1    ------------------------------------------------------------
Ptr2    ------------------------------------------------------------
Ehu1    ------------------------------------------------------------
Psi2    ------------------------------------------------------------
Pbi1    ------------------------------------------------------------
Rbr1    ------------------------------------------------------------
Vpo1    ------------------------------------------------------------
Tel1    ------------------------------------------------------------
Ath1    ---------------------------------------------K---P----------
Sly1    ------------------------------------------------------------
Ath2    VLVE------S---SIA--------HS------------------R--R-----------
Bpr2    ---------------------------------------------D---E----------
Nve1    ------------------------------------------------------------
Mla1    ------------------------------------------------------------
Pte1    ------------------------------------------------------------
Csp1    ------------------------------------------------------------
Tde1    ------------------------------------------------------------
Ath4    ------------------------------------------------------------
Nsp1    ------------------------------------------------------------
Uho1    ------------------------------------------------------------
Ppe1    --------------KIN--------LG------------------F---L----------
Nsp2    ------------------------------------------------------------
Ppa1    ------------------------------------------------------------
Cow1    ------------------------------------------------------------
Cst1    ------------------------------------------------------------
Ppa2    ------------------------------------------------------------
Rto1    ------------------------------------------------------------
Bpr3    ------------------------------------------------------------
Ssp3    ------------------------------------------------------------
Cin1    ---------------------------------------------K---D----------
Zro1    ------------------------------------------------------------
Mpu1    ---------------------------------------------Q---K----------
Cva2    ------------------------------------------------------------
Cre2    ----------A---ARP--------LD------------------E--VF----------
Mro1    ------------------------------------------------------------
Asp1    ------------------------------------------------------------
Abi1    ------------------------------------------------------------
Csu2    ------------------------------------------------------------
Ppa3    ------------------------------------------------------------
Eca1    --------------EPA--------RA------------------E---K----------
Car1    ------------------------------------------------------------
Tph1    ------------------------------------------------------------
Sst1    --------------KGS--------ME------------------P---Y----------
Cli1    ---------------------------------------------Q---K----------
Ptr3    ------------------------------------------------------------
Ota1    ------------------------------------------------------------
Osp1    ------------------------------------------------------------
Cth1    ------------------------------------------------------------
Bpr4    ------------------------------------------------------------
Hma1    -------------------------FL------------------E---N----------
Bma1    ------------------------------------------------------------
Tca2    ------------------------------------------------------------
Lel1    --------------KQP--------LN------------------P---H----------
Pte2    ------------------------------------------------------------
Acy1    ------------------------------------------------------------
Sre1    ------------------------------------------------------------
Sbi2    ------------------------------------------------------------
Ecy1    ------------------------------------------------------------
Cja1    --------------EPA--------RV------------------E---K----------
Pan1    ------------------------------------------------------------
Sbi3    ------------------------------------------------------------
Pst1    ------------------------------------------------------------
Ata1    ---------------------------------------------K---P----------
Ctr1    --------------KQP--------LD------------------P---Y----------
Phu1    ------------------------------------------------------------
Pte3    ------------------------------------------------------------
Moc2    ------------------------------------------------------------
Csp2    ------------------------------------------------------------
Mgu1    ---------------------------------------------N---Q----------
Csp3    ------------------------------------------------------------
Tmi1    IMFD------KNRPEPKEGTTGTSGGVSEKDKARAAKEAQTGERVE--------------
Mga1    ---------------------------------------------G---K----------
Shi1    ------------------------------------------------------------
Ssp4    ------------------------------------------------------------
Cep1    ------------------------------------------------------------
Ade1    ------------------------------------------------------------
Aan1    ------------------------------------------------------------
Sly2    ---------------------------------------------A---L----------
Dha1    ---------------------------------------------K--------------
Cho1    ------------------------------------------------------------
Bpr5    ------------------------------------------------------------
Msp2    ------------------------------------------------------------
Tme1    ----------HQEYTGS---QGDTIKY------------------G---G----------
Rsp1    ------------------------------------------------------------
Oni1    ------------------------------------------------------------
Moc3    ------------------------------------------------------------
Sja2    ------------------------------------------------------------
Cpu1    ------------------------------------------------------------
Sbo1    ---------------------------------------------R---K----------
Kaf1    ------------------------------------------------------------
Ptr4    ------------------------------------------------------------
Pca1    ------------------------------------------------------------
Csa2    ---------------------------------------------T--XS----------
Phu2    ------------------------------------------------------------
Ssp5    ------------------------------------------------------------
Gsu1    ---------------------------------------------Y---P----------
Cgi1    ---------------------------------------------K---E----------
Zma2    ---------------------------------------------K---Q----------
Cci1    ------------------------------------------------------------
Mtr1    QNVS------S---DD--------------------------------------------
Tgu1    --------------KLF--------TV------------------K---K----------
Apl1    ------------------------------------------------------------
Smo1    ------------------------------------------------------------
Cte1    ---------------------------------------------K--------------
Tcr1    ------------------------------------------------------------
Nda1    ------------------------------------------------------------
Ssp6    ------------------------------------------------------------
Gsu2    ------------------------------------------------------------
Toc1    ------------------------------------------------------------
Aae1    ------------------------------------------------------------
Csu4    ------------------------------------------------------------
Csp4    ------------------------------------------------------------
Ssp7    ------------------------------------------------------------
Ela1    VMDD------PNRQLPKQGTTGTEGGVSEKDKARKVKEGVTGEKVE--------------
Tth2    ---------------------------------------------K---S----------
Gma2    ---------------------------------------------R---P----------
Wic1    ------------------------------------------------------------
Sla1    ------------------------------------------------------------
Cgl2    ------------------------------------------------------------
Spu1    ------------------------------------------------------------
Cva3    ------------------------------------------------------------
Cte2    ------------------------------------------------------------
Nca1    ---------------------------------------------S--------------
Clu1    ------------------------------------------------------------
Sce1    ------------------------------------------------------------
Afl1    ------------------------------------------------------------
Kna1    --VGT-------------------------------------------------------
Tca3    ----------T---NLA--------IS------------------N--T-----------
Csa3    --KS------S---SI--------------------------------------------
Tca4    ---------------------------------------------Q---P----------
Sel1    ------------------------------------------------------------
Cbr1    ------------------------------------------------------------
Dre1    ---------------------------------------------Q---K----------
Cma1    --------------KKP--------LD------------------P---Y----------
Cch1    ------------------------------------------------------------
Bfl1    ------------------------------------------------------------
Mfa1    ---------------------------------------------M--------------
Tps1    ------------------------------------------------------------
Csu5    ------------------------------------------------------------
Ssp8    ------------------------------------------------------------
Cre3    ------------------------------------------------------------
Smo2    ------------------------------------------------------------
Fme1    ------------------------------------------------------------
Cpa1    ---------------------------------------------K---Q----------
Tve1    ------------------------------------------------------------
Ptr5    ----------TSTATRA---PGAGGLE-----------------KP---T----------
Rso1    ------------------------------------------------------------
Olu2    ------------------------------------------------------------
Spa1    ------------------------------------------------------------
Fsp1    ------------------------------------------------------------
Mpu5    ------------------------------------------------------------
Tps2    ------------------------------------------------------------
Ptr6    ------------------------------------------------------------
Sly3    ---------------------------------------------Q--------------
Psi3    --------------KLA--------ID------------------P---L----------
Ldo1    ------------------------------------------------------------
Tth3    ------------------------------------------------------------
Lth1    ------------------------------------------------------------
Uma1    ------------------------------------------------------------
Mbr1    ------------------------------------------------------------
Npa1    ---------------------------------------------S--------------
Pin1    -------------------------------------------------P----------
Cor1    VMDD------KTRQKPKEGTTGTEGGVSEKDKARKAQEGRTGGKVD--------------
Ssp9    ------------------------------------------------------------
Car2    ---------------------------------------------K--------------
Kla1    ------------------------------------------------------------
Tde2    ------------------------------------------------------------
Tsp1    ------------------------------------------------------------
Cfa1    ------------------------------------------------------------
Cra1    ------------------------------------------------------------
Spo2    ------------------------------------------------------------
Msp4    ------------------------------------------------------------
Pso1    ------------------------------------------------------------
Tca5    ------------------------------------------------------------
Msp5    ------------------------------------------------------------
Gth2    ------------------------------------------------------------
Car3    ---------------------------------------------T---P----------
Dbr1    --------------SGS--------IS------------------DVLIH----------
Tth4    ---------------------------------------------Q---S----------
Fve2    ---------------------------------------------K---P----------
Ame2    ------------------------------------------------------------
Gsu3    ------------------------------------------------------------
Cth2    ------------------------------------------------------------
            *            :** .     ***:* *  :*  ** :                

Hgl1    ---G---F-------------------------------------------T----P---
Sbi1    --------------------------------------------------RT----K---
Vca1    ---L---R------------GGSLAAAAA-LS-LAASFALGL--------PA----E---
Dpu1    ----------------K---------------------------------------N---
Isc1    ------------------------------------------------------------
Opa1    ---K---A------------GAAK------------------------------------
Dno1    ---G---F-------------------------------------------T----P---
Vvi1    ---S---M------------GGLLK---F-ML-VFGFLTLQD--------SQ----Q---
Cca1    ---A---G--------N---------------------------------------E---
Fra1    ------------------------------------------------------------
Psi1    ---K---GSLH--FTRSIA-VVLII---G-TV-V----------------------A---
Tbl1    ---------------------------------G----------------------T---
Ssp1    ---G----------------------------------------------E-----A---
Ama1    ------------------------------------------------------------
Hgl2    ---G---F-------------------------------------------T----P---
Csu1    ------------------------------------------------------------
Cgr1    ----------------V---------------------------------------P---
Rde1    ------------------------------------------------------------
Osa1    ---P---SGSR--YPQYIA-AVLLL---S-AL-A----------------------S---
Gsp1    ------------------------------------------------------------
Ptr1    ---P---SKIP--YPLSIA-IVLLG---C-TL-V----------------------F---
Gth1    ------------------------------------------------------------
Spo1    ------------------------------------------------------------
Bdi1    ---------------------CGFA---F-AA-AAGVLILQG--------SQ----Q---
Cal1    ---K---N------------GGKL-----------------G--------HE----S---
Sja1    ------------------------------------------------------------
Lsp1    ------------------------------------------------------------
Csi1    ---G---F--------T---------------------------------------P---
Lsp2    ------------------------------------------------------------
Esi1    ---------------------------------S----------------------G---
Tad1    ------------------------------------------------------------
Cgl1    -------N--------T---------------------------------------P---
Ncr1    ---NLPDK------------THDK------------SPPLPDSAGRIDHLDV----P---
Wci1    NSIE---S------------SKII------------------------------------
Rco1    ---S---Y------------GGLLK---F-ML-LVGYLTFQG--------SQ----Q---
Tth1    ---G--NS-------------------------------------------S----E---
Kpa1    --------------------------------PT----------------------T---
Zma1    ------------------------------------------------------------
Dsp1    ------------------------------------------------------------
Bpr1    --------------------------------------------------KF----S---
Ssp2    ------------------------------------------------------------
Lbi1    ------------------------------------------------------------
Gma1    ------------------------------------------------------------
Ccr1    ------------------------------------------------------------
Ago1    ------------------------------------------------------------
Dpo1    ------------------------------------------------------------
Sma1    ------------------------------------------------------------
Ola1    --------------------------------QE----------------------H---
Lsp3    ------------------------------------------------------------
Cva1    ------------------------------------------------------------
Dme1    -------S--------L---------------------------------------A---
Ocy1    ------------------------------------------------------------
Msp1    ------------------------------------------------------------
Pgr1    ------------------------------------------------------------
Nvi1    ----------------S---------------------------------------S---
Moc1    -------F-------------------------------------------E----D---
Gsp2    ------------------------------------------------------------
Wse1    ------------------------------------------------------------
Ptr2    ------------------------------------------------------------
Ehu1    ------------------------------------------------------------
Psi2    ------------------------------------------------------------
Pbi1    ------------------------------------------------------------
Rbr1    ------------------------------------------------------------
Vpo1    ------------------------------------------------------------
Tel1    ------------------------------------------------------------
Ath1    ---R---GPFP--YSLSIA-LVLLS---C-GL-V----------------------F---
Sly1    --------------------------------ES----------------------G---
Ath2    ---E---I------------QRVLM---F-LA-VSGSVALLG--------TD----P---
Bpr2    ---E--QP-------------------------------------------ITESTA---
Nve1    ------------------------------------------------------------
Mla1    ------------------------------------------------------------
Pte1    ------------------------------------------------------------
Csp1    ------------------------------------------------------------
Tde1    ------------------------------------------------------------
Ath4    ------------------------------------------------------------
Nsp1    ------------------------------------------------------------
Uho1    ---------------------------------------------------S----G---
Ppe1    ---E---V------------------------------------------------N---
Nsp2    ------------------------------------------------------------
Ppa1    ---------------------------------LTGLVALQV--------CM----P---
Cow1    --------------------------------------------------------A---
Cst1    ------------------------------------------------------------
Ppa2    ------------------------------------------------------------
Rto1    ------------------------------------------------------------
Bpr3    --------------------------------ER----------------------G---
Ssp3    ------------------------------------------------------------
Cin1    ---T---K--------L---------------------------------------H---
Zro1    ------------------------------------------------------------
Mpu1    ---G---F--------T---------------------------------------P---
Cva2    ------------------------------------------------------------
Cre2    ---S---N------------GGLLASATA-MA-LAASLAFGL--------PA----D---
Mro1    ----------------T---------------------------------------S---
Asp1    ------------------------------------------------------------
Abi1    ------------------------------------------------------------
Csu2    ------------------------------------------------------------
Ppa3    --------------------------------PK----------------------R---
Eca1    ---G---F-------------------------------------------T----P---
Car1    --------------------------------ES----------------------G---
Tph1    ------------------------------------------------------------
Sst1    ---G---A------------S---------------------------------------
Cli1    ---G---S--------S---------------------------------------P---
Ptr3    ------------------------------------------------------------
Ota1    ------------------------------------------------------------
Osp1    ------------------------------------------------------------
Cth1    ------------------------------------------------------------
Bpr4    ------------------------------------------------------------
Hma1    ---G----------------------------------------------AN----A---
Bma1    --------------------------------GN----------------------H---
Tca2    ------------------------------------------------------------
Lel1    ---S---S------------SNNY-----------------G--------SA----A---
Pte2    ------------------------------------------------------------
Acy1    ------------------------------------------------------------
Sre1    --------------STT---------------------------------------G---
Sbi2    ------------------------------------------------------------
Ecy1    ------------------------------------------------------------
Cja1    ---A---F-------------------------------------------T----P---
Pan1    --------------------------------------------------------G---
Sbi3    ------------------------------------------------------------
Pst1    ------------------------------------------------------------
Ata1    ---V---SGSR--YMQAIA-AVLLL---C-AL-A----------------------S---
Ctr1    ---N---N------------GGKV------------------------------------
Phu1    --------------------------------------------------------S---
Pte3    ------------------------------------------------------------
Moc2    -------M-------------------------------------------K----P---
Csp2    ------------------------------------------------------------
Mgu1    -------L----------------------------------------------------
Csp3    ------------------------------------------------------------
Tmi1    -------N--------R---------------------------------------P---
Mga1    ---G---P--------S---------------------------------------P---
Shi1    ------------------------------------------------------------
Ssp4    ------------------------------------------------------------
Cep1    ------------------------------------------------------------
Ade1    ------------------------------------------------------------
Aan1    ------------------------------------------------------------
Sly2    ---P---SKIP--YPLAIA-LVLCG---C-SL-V----------------------F---
Dha1    ----------------R---------------------------------------P---
Cho1    ------------------------------------------------------------
Bpr5    ------------------------------------------------------------
Msp2    ------------------------------------------------------------
Tme1    --------------------------------------------------PP----V---
Rsp1    ------------------------------------------------------------
Oni1    --------------------------------PE----------------------Q---
Moc3    ------------------------------------------------------------
Sja2    ------------------------------------------------------------
Cpu1    ------------------------------------------------------------
Sbo1    ---A---F--------T---------------------------------------P---
Kaf1    ------------------------------------------------------------
Ptr4    --------------------------------ES----------------------R---
Pca1    ------------------------------------------------------------
Csa2    ---P---SGLP--YPLSIA-LVLIG---C-GL-V----------------------F---
Phu2    ----------------K---------------------------------------N---
Ssp5    ------------------------------------------------------------
Gsu1    ---K--KGRLG--FV--SL-SLRLL---C-LI-R----------------------LSWA
Cgi1    ---S---S--------D---------------------------------------E---
Zma2    ---L---SGSR--YLQPVG-VMLFL---C-AL-A----------------------T---
Cci1    ------------------------------------------------------------
Mtr1    ---A---S------------MTVLK---F-ML-FSAFFALQD--------AF----P---
Tgu1    ---G---S-------------------------------------------S----L---
Apl1    ------------------------------------------------------------
Smo1    ------------------------------------------------------------
Cte1    ----------------L---------------------------------------P---
Tcr1    ------------------------------------------------------------
Nda1    ---------------------------------K----------------------K---
Ssp6    ------------------------------------------------------------
Gsu2    ----------------F---------------------------------------P---
Toc1    ------------------------------------------------------------
Aae1    ----------------S---------------------------------------S---
Csu4    ------------------------------------------------------------
Csp4    ------------------------------------------------------------
Ssp7    ------------------------------------------------------------
Ela1    -------N--------V---------------------------------------P---
Tth2    ---Q---------------------------------------------------FI---
Gma2    ---L---VSSSHPASTNSS-TKLLN---S-ML-L----------------------F---
Wic1    ------------------------------------------------------------
Sla1    ------------------------------------------------------------
Cgl2    ------------------------------------------------------------
Spu1    ------------------------------------------------------------
Cva3    ------------------------------------------------------------
Cte2    ------------------------------------------------------------
Nca1    ----------------A---------------------------------------L---
Clu1    ------------------------------------------------------------
Sce1    ------------------------------------------------------------
Afl1    ----------------T---------------------------------------S---
Kna1    ------------------------------------------------------------
Tca3    ---L---F------------NNLLK---F-MV-LFGLFTFQG--------SQ----P---
Csa3    ---F---S------------SSFLK---F-ML-LSGFFILQD--------SQ----H---
Tca4    ---P---SQIP--YPLSIA-IVLLG---C-AL-V----------------------F---
Sel1    ------------------------------------------------------------
Cbr1    ------------------------------------------------------------
Dre1    ---G---T--------T---------------------------------------D---
Cma1    ---K---N------------GGAV------------------------------------
Cch1    ------------------------------------------------------------
Bfl1    ------------------------------------------------------------
Mfa1    ----------------K---------------------------------------I---
Tps1    ------------------------------------------------------------
Csu5    ------------------------------------------------------------
Ssp8    ------------------------------------------------------------
Cre3    ------------------------------------------------------------
Smo2    ------------------------------------------------------------
Fme1    ------------------------------------------------------------
Cpa1    ---P---LN-P--YQSS---------------------------------------D---
Tve1    ------------------------------------------------------------
Ptr5    ---DLPDS------------PHDI------------PHPVPDSVTK-DPLDQ----T---
Rso1    ------------------------------------------------------------
Olu2    ------------------------------------------------------------
Spa1    --------------------------------------------------------A---
Fsp1    ------------------------------------------------------------
Mpu5    ------------------------------------------------------------
Tps2    ------------------------------------------------------------
Ptr6    ------------------------------------------------------------
Sly3    ---V---LDMP--ENNYLKSIVLSG---LFTL-L----------------------F---
Psi3    ---Q---N------------------------------------------------D---
Ldo1    ------------------------------------------------------------
Tth3    --------------------------------------------------------K---
Lth1    ------------------------------------------------------------
Uma1    ----------G--SERT---------------------------------------A---
Mbr1    ------------------------------------------------------------
Npa1    ---P---DEER--PLSNDEQERMGV---DTAD-E----------------------E---
Pin1    ---P---S----------------------------------------------------
Cor1    -------A--------K---------------------------------------P---
Ssp9    ------------------------------------------------------------
Car2    ---P---TRIP--YPISIA-FVLFG---C-AL-V----------------------F---
Kla1    ------------------------------------------------------------
Tde2    ------------------------------------------------------------
Tsp1    -----------------AS-FVTFG---D-NLIT----------------------H---
Cfa1    ------------------------------------------------------------
Cra1    ------------------------------------------------------------
Spo2    ------------------------------------------------------------
Msp4    ------------------------------------------------------------
Pso1    -----------------RE-FAAFT---D-SL-K----------------------Q---
Tca5    ----------------A---------------------------------------S---
Msp5    ------------------------------------------------------------
Gth2    ------------------------------------------------------------
Car3    ---I---VSSD--ADNNRS-IELVK---F-ML-F----------------------F---
Dbr1    ---S---E------------ENN-------------------------------------
Tth4    ---P---S-------------------------------------------KEEKYV---
Fve2    ---P---IQIP--YPLSVA-LVLLG---C-GL-L----------------------F---
Ame2    ----------------T---------------------------------------S---
Gsu3    ----------------FLSGLKDS------------------------------------
Cth2    ------------------------------------------------------------
            **.                  :*:       .   .  *. : * *   *.     

Hgl1    ------------------A-V-------P-------------------------------
Sbi1    ------------------M-F--L---HH-------------------------------
Vca1    ------------------AAA-PA---AD-------------------------------
Dpu1    ------------------S-K-------E-------------------------------
Isc1    ------------------------------------------------------------
Opa1    ------------------------------------------------------------
Dno1    ------------------A-A-------P-------------------------------
Vvi1    ------------------A-V-AG---SD-------------------------------
Cca1    ------------------L-N-------E-------------------------------
Fra1    ------------------------------------------------------------
Psi1    ------------------T-V-------L-------------------------------
Tbl1    ------------------TEA-------T----------------------------R--
[truncated: 276,098 more chars]
