# Supplementary material for: The LysE Superfamily of Transport Proteins Involved in Cell Physiology and Pathogenesis
Source: PLoS One. 2015 Oct 16;10(10):e0137184. doi: 10.1371/journal.pone.0137184 (PMC4608589; doi:10.1371/journal.pone.0137184)
Supplement: S2 Supporting Information — The corresponding zip file contains the multiple sequence alignment (MSE) outputs generated using ClustalX, Mafft, and ProbCons. These MSEs have been used to generate S17–S28 Figs. (ZIP) [file pone.0137184.s031.zip › Alignment_zip/CadD/CadD_clustal.aln]

CLUSTAL 2.0.12 multiple sequence alignment


Mfo1            ------------------METII--ILTAIFAFISTNLDDMFILAAFF--VNPHFRTKD-
Msp1            ------------------METLI--ILTAISAFVSTNLDDMFLLAAFF--ANPEFRAKD-
Cst2            ------------------MNGLVTTISTGITAFTATNIDDLVILTLLFSQVNATFRRRH-
Csp3            ------------------MNELVTAIPTGITAFTATNLDDLVILTLLFSQVNATFRHRH-
Nsp1            ------------------MNGIISGIPTGITAFTATNLDDLVILTLLFSQVNANFCRRH-
Cst1            ------------------MSELITAITTGITAFSATNIDDIVILTLLYSQINQTFRSRH-
Npu1            ------------------MNELVTAITTGAIAFIATNIDDIVILLLFFSQINTSLRPRH-
Csp2            ------------------MMNLLTAIPTGLTAFVATNMDDILMLLLFFSQVNAVFRNRH-
Mva2            ------------------MNPFITAISTGLTAFAATHLDDIVILLLFFSQVNAVFRRQH-
Csp1            ------------------MTNIITAIATGITAFSATNLDDILILMLFFSQAKSLFSRRQ-
Ava1            ------------------MSELLTAISTGFTAFVATNLDDIVVLSLFFSQINACFRRRH-
Mae1            ------------------MTTMITAISTAIAAFIATNLDDILILTILFTQVNKLFRRRH-
Csp5            ------------------MNWFIEAIIAGVSAFTATNIDDIVILIFFFSQLNASFRIRH-
Scy1            ------------------MSWWVRTAVAGSTAFIATNIDDIIILMLFFSQTNRSFRRRH-
Mva1            ------------------MNWIAAAIIAGITSFAATNIDDMVLSMLFFAQVNDTFRPRH-
Csp4            ------------------MGWAFSAFITGITSFAATNIDDIVVLMMFFTQVNDRFRPRH-
Pbi1            ------------------MEWLIGTVALAITIFTATNIDDILVLTIFFAQVDSKFRPRH-
Cbo1            ---------------------MIITVITAFISFASTNIDDIFVLMLFFSQVNNAMKKWH-
Cce1            ---------------------MFSTVITAFISFVSTNIDDILVLMLFFSQINNIMKTRH-
Osc1            ----------------------MGIILTTVVLFVATNIDDIFLLMAWFSQRDSKLKSHH-
Sau2            ---------------------MFAAIAVSVVAFASTNVDDIFVLIGFF--ADPTFRARH-
Ara1            ----------------MIVDNIVGILGLAVVLFASTNIDDIFVLLGFF--VDPKFRTRQ-
Bxe1            ---------------------MFSLALLAIAGYTATNIDNLFVLLAFL--AEAGGERRR-
Sro1            ------------------MG---ESIGTAAAVFAGTNVDDIVILTVLFLASR-AGGVPRP
Tbi1            ------------------MDGILGTVGTAGAVFAGTNVDDIVILTVLFLSAR-AHGLPRP
Asp1            ---------------------MFATILAAAGMFAATNIDDIVVLTALFLASS--KGTPRP
Asp2            ---------------------MLGIIAAAAAMFAATNIDDIVVLTVLFLASA--KGRPRP
Bli1            ---------------------MLTTIGSAIGLFAATNIDDIVVLTVLFLASR--RGQLRP
Rsp1            ---------------------MITTIAAAVAMFAGTNIDDIVVLTVLFVASAS-QGRPRA
Gru1            ------------MGREGSGVGVLSTIAAAAGLFVATNIDDIVVLTVLFAVAARGTSQLRG
Rpy1            -------------------MNLLASVLQAVGLFLVTNIDDIIVLSLFFARGAGVGGTTT-
Bth1            ---------------------MIASIIQAVALFAVTNIDDIIVLALFFARGAKQRNTTR-
Cac1            ---------------------MITTLASAIVLFIVTNIDDIVVLSLFFARGAGRKGTTK-
Cps1            ---------------------MLTTLAAAAGLFVATNIDDIVVLSLFFARGAGRKGTTP-
Lbu1            ---------------------MLTTIMTSILSFIGTNIDDTFVLAVWFSQVDASLRRRD-
Lbu2            ---------------------MVTTIITSIVSFIGTNIDDTFVLAVWFSQVDTVLRKRD-
Lpa1            ----------------MGGCAMLGTVITSIMSFIGTNVDDTFVLAVWFAQVGERLKRRD-
Osc2            ----------------------MITILTMITTFIATGIDEMIILILIFAHARNHNQIRQ-
Osp1            ---------------------MVTTIVSAIVSYIATSIDYIVILVVLFAQNERRKRAVRD
Afl1            --------------MKIGGMEMATTVLSAIAAYIATSIDYIVILIVLFSQFKKKKAGTRN
Dal1            ---------------------MITTIITAAVVYVATSIDNLIILLVFFAHKKDNPTVMR-
Sau1            -------MKKSPIPKIFGDDKMIATILTATAVYVATGIDYLVILILLFSQVKKGQ--VKH
Ssa1            ---------------------MTATILTAAAVYVATGIDYLVILILLFSQVKKGQ--VKH
Efa1            ---------------------MLQNILSALAVYISTSIDYLFILLIIFSQNHTKKG-LRQ
Fla1            ------------------------------------------------------------
Sor1            ---------------------MGQTIISAIGVYISTSIDYLIILIILFAQLSQNKQ-KWH
Hku1            ---------------------MINTIISAIGVYISTSIDYLLILVILFAQLHSKRE-KLQ
Aot1            ---------------------MFQTIVSAAGVFVATSIDYLVILTLIFAQVSGNQH-KAV
Fho1            ---------------------MFELILSSLVVFVSTSMDYLFILLIVFAAVHGSKA-RRQ
Gva1            ---MHTLCTPLSKKFNILKGGIMETIVSALLVFVSTSIDYLVVLTILFASQ-GKKG-LKS
Lin1            ----------------------MQTLISALLVFISTSIDYLVVLIILFANQ-GTRG-IKS
Avi1            ----------------------MEIIISSMLVFISTSIDYLVVLTILFSTM-NTVK-QRS
Ssu1            ----------------------MTIITYALILGISTSIDYFLILFLLFSQAKKPGE-RRT
Sgl1            ------------------MMHMQSVVLSAIVVFISTSIDDLVLLILFHAQAKTRAQ-RAS
Lla1            ----MKNNSYKNWGI-LMVET----LLTALTSYIGTTSDYFVVLLLLFAQFRTQPQRQA-
Lci1            -----------------MVQT----LLTALTSYIGTTSDYFVVLLLVFGQYRGPKQTRS-
Lla3            -----------------MLQT----LFTAFISYLGTSSDYFVVLLLVFGQYRSNEESRA-
Lps1            -----------------MLQT----LMTAALSYIGTTTDYFVILLFIFGQYRQSAQVRS-
Lme1            -----------------MLKD----VLTAIFSYIGTTTDYFVVLLLLFGKYSTKHDTKL-
Oki1            -----------------MLTV----LSGALLSYFGTTSDYFIVLLAIFGKHQKSRCHRR-
Lbr1            -----------------MLTT----ILTGITAYISTSIDYLIILMVIFGATPKRHRF-L-
Lsa1            -----------------MQTA----ILTGITAYISTSIDYLIILMVIFGSVNRKERW-L-
Ppe1            -----------------MIKD----ILTGVTAYISTSIDYLIVLMVVFAMVPKNKRI-L-
Lbr2            MNMITYVENNILEMT-KHATT----NLTGVTAYISTGLDYLVILMIIFSRVKPQDRW-L-
Lmu1            -----------------MLNT----IISAVTAYLSTNLDYLGFLMAFFAQSKAPKKYRY-
Sau3            -----------------MIQT----VVAAAVLYIATAVDLLVILLIFFARAKTRKEYRD-
Nfl1            -----------------MFST----VITAAVLYIATAVDLLVILLIFFARANTRKEYRD-
Swa1            -----------------MLSI----IFTAIVLYTATAIDLLVILLIYFARAHTKKEYRD-
Ssi1            -----------------MIQT----ALTAVILYTATALDLLVILLIYFARAQTKREYRD-
Sep1            -----------------MFET----ITTAAILYIATAVDLLVILLIFFARANNYQQYKD-
Pdo1            -----------------MFQV----IATSTILYLATAVDLIAILLIFFARAETSKQVKN-
Sma1            -----------------MLLT----ILTSTILYIATAVDLLVLLIIYFSKAQTKQHRRQ-
Lco2            -----------------MIRT----IITSIILYTSTAIDLLVILMLLFSKYRSTKHRRQ-
Lma1            -----------------MFKL----IVTDIVLYASTAIDLLVILMLLFSKYKSKASQRQ-
Lco1            -----------------MLKT----ILTAIILYTSTALDLLVILMLLFSKYPGRNARRN-
Ngo1            -----------------MFYDSKCCYFNNPVFWD--SRRLTYYPNVIFCQKKSGKDIIN-
Nci1            -----------------MIQN----VVTSIILYSGTAVDLLIILMLIFAKRKSRKDIIN-
Lre1            ------------------------------------------------------------
Lsp1            -----------------MLKT----IITSAITYSSTAIDLLIILMLFFAKIKDKKGIRD-
Spa1            -----------------MINT----IITGIILYTGTAVDLLIILMIFFAKLKKKDEIRQ-
Lla2            -----------------MFSV----IINSTVIYWATALDLLILLAILYVRFDKKSHLS--
Ece1            ------------------MSF----VFTSSVLYWSTALDLLVILMLINNRYSSKTQAQK-
Wco1            -----------------MVST----IVSTTILYWTTAIDLLLILLTLFAMYPRKTEHRQ-
Wci1            -----------------MLQE----IITGTILYWSTAMDLILISVVMIAAHPIAGKKQQ-
Lfe1            --------------M-TAMAT----VITSILTFISTGMDYLMVLLILFHRYRTPRQRLA-
Lki1            --------------MPD--------LSLVTMLFIGVNLDFFVILLFLLQKYR----FRD-
                                                                            

Mfo1            --VVLGQYLGFVILLTVSSLAYFA-QFIIPPRWI-SLLGIIPIVIGIRSLIYLKNPESDD
Msp1            --VVLGQYLGFIVLLTISSLAYFV-QFIIPSNWI-SLLGVIPIMIGIRSFLHLKKPQTDY
Cst2            --IVIGQYLGFSTLVIASLVGFLG-GLVLPSQLI-GLLGLVPIAVGLNRLLNPE-SDSET
Csp3            --IVIGQYLGFSTLVVASLVGFLG-GLVLPPHLV-GLLGLVPITVGLNRLLNPE-SDSSS
Nsp1            --IVIGQYIGFSTLVIASLAGFLG-GLILPSHWM-GFLGFAPIAIGLNRLLNQD-KDTSS
Cst1            --IFAGQYLGFGLLVIASLPGFFG-GLIVPQSWI-RLLGLMPIIIGFSSLLKHE-EDSLQ
Npu1            --IVAGQFLGFTVLLILSLPGLFG-GLVLSKNWI-GLLGLLPMSIGISSLVNRE-DDSSK
Csp2            --IVAGQYLGFGALVLASLPGFFG-SLVFPRPWI-GLLGVIPIAIGINRLLNPE-EEELE
Mva2            --IVTGQYLGFAALVLLSLPSFFG-CMMVPRPWV-GMLGLVPIAIGVSRLLNRD-TEADD
Csp1            --IVIGQYLGVMALVLVSLTGFFG-GLLLPESWI-GLLGLAPIAIGINRLLNGD-NDESE
Ava1            --IFIGQYLGFSALVVASLPSFFG-RFIIPGSWI-GLLGIAPIIIGINRLLNQE-TSDTE
Mae1            --IVIGQYLGFILLILASLTGFFG-SFLIPAQWI-RFLGLLPVIFGIRSLWQREETETDN
Csp5            --ILLGQYLGFTGLLIASLVGFFG-GLVIAKTWI-GLLGFLPIFLGIRQLIQQDNSEEIP
Scy1            --IVVGQYLGFVALVIASLPGFFG-GLILPKPWI-GLLGIVPIIIGITNLISSKKDEQEI
Mva1            --IFVGKYLGFAALIAASLPGFFG-GLIVPKAWI-GLLGLVPIAIGISHLVKRENEENDV
Csp4            --IVMGQYLGFSVLLLASLPGYLG-GLVLPKPWI-GLLGLLPIAIGIKHLVQSD-EAVAI
Pbi1            --IVIGQYLGFTVLILTSLPAYFG-ALMIDRKLI-GLLGILPIAIGIKHLLPKT-EKLTV
Cbo1            --IIIGQYLGIGALITISIIGALG-ISVIPQEYV-GLLGMVPIYLGIKEYVDHKKESTNN
Cce1            --IIIGQYLGIGTLTIISIVGALG-ISIIPHEYV-GLLGLIPIYLGIKAYADYKKESKYK
Osc1            --IVFGQYVGFILLLIVSMVGSLG-TFLISKEWI-GLLGLVPIYLGGKAIVEQYRERK-E
Sau2            --VVTGQYLGIGALVAVSLICSLV-ALVIPPSSI-GFLGLLPIGIGVKKLWD---ARRN-
Ara1            --IVIGQYLGIAALCGVSLLASMI-SLVIPAAYI-GLLGLAPIFLGLKKLWE---WRKGS
Bxe1            --VIAGQCAGSLTLIVGSMLLAAL-LKHLPAGYV-GLLGILPIGVGLAKAWERFGPRNAQ
Sro1            WQIVAGQYAGIAILVAVSAVAALG-LTVVPDRWA-GLLGLVPFGMGVWGL---VRKDDGG
Tbi1            WQIIAGQYTGIAVTVVVSVIAALG-LAILPDPWV-GLVGSLPLAMGVRGLIEAVRAKDPA
Asp1            WHIIGGQYTGFITLVGLSLLAALG-LTIVPDEWV-GLLGILPLALGIVGLIRGLKKDGDD
Asp2            WEIVGGQYLGFITLVGISVLAALG-LTLVPDEWV-GWLGMVPLAIGVIGLIRFLRKRGEE
Bli1            WQIVVGQYLGFITLVVISVVAALG-LTIIPDEWV-GFLGLIPLGIGIWALVRGLRRNGDD
Rsp1            WQIVTGQYLGLITLVATSVVAALG-LVIVPQEWV-GLLGVLPLSLGLWTLIRWLR--SDD
Gru1            WQIVAGQYLGLITLIAVSLLAALG-LTIVPDEWV-GLLGLIPLTIGVLALVRTLRGQDDD
Rpy1            -AILVGQYLGFGAILAASVLVAVGATTFLPEEVI-AYFGLIPLLLGAYAAWRAWRGRGED
Bth1            -TILLGQYLGFFGILVITAVASYGAVTLLPAEAI-PYFGLIPLALGIKAAWDSIR--GED
Cac1            -AILLGQYLGFLGILAVSVALGLGLSAILPEDWI-RFFGLIPLAIGLWAAWEAFR--GEE
Cps1            -AILVGQYVGFLGILAASAAVGLGFNAVLPEELI-RYFGLIPLFLGLWAAWQAFR--GED
Lbu1            --IVIGQFIGFEILVLVSVLAAYG-LSFLPTEQV-GWLGVVPIVLGIRKWLQYRHQ--LI
Lbu2            --IVWGQFVGFEILVLVSVFAAYG-LSFLPTDKV-GWLGVIPIILGVKKWLEYRHHSGKS
Lpa1            --IIFGQFLGFEILVLVSVLAAYG-LSFLPTDQV-GWLGVIPIFIGVRRWWTHRFA--RQ
Osc2            --VYIGQQIGMTFIIVVALLALYGITSLFTGKWT-GLIGLLPIIMGIMELVERDDDDESG
Osp1            --IFLGQYIGFTILIAISLLAAFGLT-LIPQHWI-GLLGLVPIFIGLKVLFEKE---DDD
Afl1            --IVLGQYMGFTLLIVISLLAAFGLA-YVPQKWI-GLLGLVPIFIGLKVLFEHEEEGDED
Dal1            --IVGGKVLGTSVLIAVSLLSAFGLR-VIPEQWILGLLGFVPLGLGLKVLFEQE--GEES
Sau1            --IWIGQYIGTAIVIGASLLVAQGVVNLIPQQWVIGLLGLLPLYLGVKIWIKGEEDEDES
Ssa1            --IWIGQYIGTAIVIGASLLVAQGVVNLIPQQWVIGLLGLLPLYLGVKMWIKGEEDEDES
Efa1            --IFFGQYLGTGILVAISLFAAYVLN-FIPQDWIIGLLGLIPIYLGIRVAFVGEEEEEEG
Fla1            ----------------MSLVIAYLVH-FVPEDWMIGLLGLIPLYLGIRYLVKGEEEAEEE
Sor1            --IYAGQYLGTGLLVGASLVAAYVVN-FVPEAWMVGLLGLIPIYLGIRFAIVGEGEEEEE
Hku1            --IYAGQYLGTAVLVSISLFAAYVVN-FIPDKWIVGLLGLIPLFIGIKFALSGEDEDETE
Aot1            --IYAGQYLGTGILVGVSLLAAYVVN-FLPEDWLVGLLGLIPIFLGIRLAIQGEEDDEVD
Fho1            --IYWGQYLGTAILVVISLLVAYFLK-QLPSDEMIGLLGLIPLALGIRLALVGEEEAEEA
Gva1            --IYVGQYLGTGLLVLASLIAAYFLN-FIPQDWIIGLLGLIPLGLGIRAIFVDEDID-EE
Lin1            --IYIGQYLGTGILVGVSLIAAYFLN-YIPQDWMIGFLGLIPLGLGIRSIFVDEDVD-ED
Avi1            --IYIGQYIGTGLLVGFSLIAAYFLN-FIPQDWVIGLLGLLPLILGIRAIFIDEDVD-EK
Ssu1            --IYFGQLLASFILILLSSTLSQVAN-VFLADWILGLLGFVPILLGVRILFENEAETEIP
Sgl1            --ILAGQILGIGMLVAISLLGSYLAS-RMLEGWVIGLLGFIPIILGIKAMMSKDVEKNET
Lla1            --IMWGAYLGNALLVFVAVAIALL-LKRVPEEWVLGLLGFVPIAMGLQKFFSSKDEGEEV
Lci1            --IIFGAYLGNALLVLIALLVAVL-LKNIPESWLLGFLGIVPIVIGIRKYFSNDDETEEV
Lla3            --VIFGAYLGNLLLIGTAIVIAVF-LKRVPSEWVLGLLGIIPVIMGIYGYFSNKNESATI
Lps1            --VVFGAYLGNAMLVMISVFIALG-LKQVPEEWLLGLLGILPIIIGIKNYYSDSDEVAEV
Lme1            --VVLGAYLGNGLLVLTSIIIALA-LQQVPEEWLLGLLGIIPIIIGVRGYFSKEDEGEEI
Oki1            --IFFGELIGNGILIVMSLLLAYL-LKFIPESWILGLLGLFPITVGLKTFFSKEDETA--
Lbr1            --VYLGDFLGTAILVLTSYLMAVI-LGFVPAEWLLGFLGLIPILMGVKLLIFGEKEDDDL
Lsa1            --VYWGDLLGTSVLVAASLVMAFI-LGFVPQEWLLGLLGIIPVLMGLRLLISGESDDDEV
Ppe1            --VYFGDIVGTTVLVSASLMIALV-LKSVPDEWILGLLGLIPIAMGIKLIVAGAADDEDV
Lbr2            --VLIGDFIGTLILVGSSLALAFF-LGFVPTPWVLGLLGLIPIYLGIKLGLQGDDDDVAA
Lmu1            --ILIGNVIGIIILVSCSLILGLI-LHTVPAEWMLGLLGIIPLYFGCRLLFSNE-DDDQN
Sau3            --IYVGQYLGSIILILVSLFLAFV-LNYVPEKWILGLLGLIPIYLGIKVAIYDDCEGEKR
Nfl1            --IYIGQYLGSVILILVSLFLAFV-LHYVPEKWVLGLLGLIPIYLGIKVAIYDDCEGEKR
Swa1            --IYIGQFLGSMTLIIISLFFAFV-LHYVPEKWMLGLLGLIPIYLGIKVAIFDDCEGEKR
Ssi1            --IYIGQFLGSGALIVISLFFAFV-LHYVPEKWMLGLLGIIPLYLGIKVALFDDCEGEAR
Sep1            --IYIGQYLGSLTLIIVSLFFAYV-LNYVPDKWILGLLGLIPIYLGIKVAIFDDCEGERR
Pdo1            --IYIGQYIGSLTLIGVSLFLAYV-LNFVPEKWILGLLGLIPIYFGGKVAISGD-DDEEY
Sma1            --IYIGQYIGSLTLITISLFFAYV-LHFVPEKWLLGLLGLIPIYLGIKVAIFGD-EDEEE
Lco2            --IYIGQFLGSYTLIGISLFFAFI-LHYVPAKWLLGFLGLIPIAFGIKYIFSKE-DEAAE
Lma1            --IYIGQFIGSLTLISISLVFAFV-LHYVPAKWLLGLLGFIPIAFGLKAIFGDD-DETAE
Lco1            --IYIGQYIGSLCLIGISLFFAFV-LHYVPQKWLLGLLGLIPIFFGIKYLLSDE-DEAAE
Ngo1            --IYLGQFLGSVSLILLSLLFAFV-LDYIPSKEILGLLGLIPIFLGLKVLLLGDSDGESI
Nci1            --IYLGQFLGSVSLILLSLLFAFV-LDYIPSKEILGLLGLIPIFLGLKVLLLGDSDGEAI
Lre1            ------------------MFFAVI-LHYVPDKRLLGFLGIIPVFLGIKALILGDSDGEKM
Lsp1            --IYIGQFLGSDVLILVSLFFAFI-LHYVPDKRLLGLLGIIPIFLGLKALIFGDSDGEKM
Spa1            --IYLGQFLGSGFLIFLSMIFAYL-LHFVPNKELLGLLGLVPIFFGLKVLLGGEEGGEEL
Lla2            --ITLGQIIGSFALVLVSLFFAVI-LKLVPEEWILGLLGLIPLGLGIKYLFFGDDDDDEE
Ece1            --IAAGQFIGSNGLIAVSLFLAFV-LHFVPQQWILGFLGLIPLGFGLKYLFFGDDDE-EK
Wco1            --ILIGQVIGSTILVMVPMLFAFV-FKFIPADWVLGFLGFVPIAFGIRYLFAACEAD-EN
Wci1            --IILGSIMGAIFLIIISLFLALG-LRLIPDKWLLGLLGFIPLVFGVIALFRGP-EDLDD
Lfe1            --IICADYAGTSILVGLALVAALI-LRRAPDQWLLGFLGLVPLAIGCHLLTHQESMATP-
Lki1            --NFIGYELGMLIVFAISALAGQL-IQTVIPTWAIGFLGLLPIYMGIKGENEDEDDQ---
                                                     .*  *. .*              

Mfo1            SGETP-------DFNKYKF----------------GQKILPVALVTLA-NGGDNLGIYMP
Msp1            SGENR-------DFSKYKE----------------GQMMLPVTLVTLA-NGGDNLGVYMP
Cst2            NTESE------TELSHPSS-----------FGSFLSPQSYSVAAITIA-NGSDNVGIYMP
Csp3            DADTE------TDLSHSSI-----------FTNFLSPQTCSVAAVTIA-NGSDNVSIYMP
Nsp1            TTEPE------QELTKSSP-----------FAGLLSPQSFSVAAITIG-NGSDNISIYMP
Cst1            ELSVE------SDPSYPSA-----------IASILSPQTCNVAAIAFA-NGSDNISIYVP
Npu1            EVFAT------TEEAEAST-----------NTSFFSPQAYSVAAVTLA-NGSDNISVYVP
Csp2            EL-SA------PEVS-APS-----------LTSLLSPQTYSVAAITFA-NGGDNIGIYVP
Mva2            EN-TA------TDSPQSTI-----------FASLLSPQTYSVAAVTFA-NGGDNVGIYVP
Csp1            EKPTL------SQPKRHSA-----------WGNFLSPQTYGVAAVTLA-NGGDNVGIYVP
Ava1            DLNTL------ESSP--SW-----------WNNFLSPQTYGVAAVTIA-NGSDNISIYMP
Mae1            PLEVT------VESAPSSP-----------LAAWFSPQTGAVAAITIA-NGSDNIGIYLP
Csp5            QAVS-------SEATKPS-----------PLSSLLAPQTYSVAAITFA-NGGDNIAIYVP
Scy1            QTVSDVHHLERSQSIFSKGIF-------KSLLVVIAPQTYQVAAVTFA-NGGDNIGIYVP
Mva1            QAVSGEFNRQSNSSAVSK------------LANLFNPQTLNVAAVTVA-NGGDNIGIYLP
Csp4            QTVP-----EEIEPGVTAG----------GLKGLLHPKTYHVAAVTFA-NGGDNIGIYVP
Pbi1            QTHP--------HRGKKK-------------SLWLAPQTYHVAVVTFA-NGGDNIGVYVP
Cbo1            GKIGQRGLQDNQNSKIEETN-----STIASVKNIINPNIIKVFVVTFA-NGGDNIGIYIP
Cce1            KNIENQENKNDENNKLEETTDIKETRIITFIKNFINPSVFKVASITFA-NGGDNVGIYVP
Osc1            SLLSEREGAGYSIEKTTGSED--LQVTSTWRQKVLHPSVYKVAAVTFA-NGGDNIGVYIP
Sau2            --EGDSA----EAAPPAPG----------------AHKILSVAAVTAA-NGGDNIGVYTP
Ara1            EIDHDPE----DHSGASIG----------------HGKIAAVAMVTIA-NGGDNISIYTP
Bxe1            QEEARRT----AGEPSAAR----------------ASSWWVVACVAIA-NGSDNLAVYVP
Sro1            EAGP------------------------------VASGVVSVAGVTLA-NGADNISVYTP
Tbi1            DGSPP----------------------------AVASGLLSVASITVA-NGADNISVYTP
Asp1            DENR----------------------------LTEGLGLVGIAGITIA-NGADNIAIYTP
Asp2            DEEG----------------------------AISAIGLLSVAGITIA-NGADNIAIYTP
Bli1            DDK------------------------------IAAVGLWGVAGITIA-NGADNISLYTP
Rsp1            EDEP----------------------------PVAATGMAGVAAITIA-NGADNIAVYTP
Gru1            DESES---------------------------ALKAVGLLGVAGITIA-NGGDNIAIYTP
Rpy1            DEQKT---------------------------AGKKVAVGTVAAVTFA-NGGDNIGVYVP
Bth1            DDDTG---------------------------EGKSITLPTVAAVTFA-NGGDNIGVYVP
Cac1            DD-DV---------------------------SGKKLSVAAVAGVTFA-NGGDNIGVYLP
Cps1            DDEDV---------------------------SGKRLSALAVAGVTFA-NGGDNIGVYVP
Lbu1            ETHETAHVKTKLNQELKVER------HKSGLRKLFKPEILAVSLITIS-NGAGNLTVYIP
Lbu2            DDAEEAEIQAEIKQTKKISP------RATALSKLINPQMVSVGLVTIS-NGAGNLTVYIP
Lpa1            IKSETEAPRRTVQAQARLET------KLAHLGKWFRPQLLSVALVTIS-NGAGNLTVYIP
Osc2            EVLQKS--------------------------AIFSNLTLRVTLIAIA-GGAEELAIYIP
Osp1            DQEEIID------------------------TNRFTSFILSVAVIMLA-AGGDNLGVYIP
Afl1            EDEEIIES-----------------------TNRFSKLFLSVAFISIA-AGGDNLGVYIP
Dal1            LEKIYFAA-----------------------NKKHGNLLVAMTIITIA-SGGDNLGVYIP
Sau1            SILSLFS------------------------SGKFNQLFLTMIFIVLA-SSADDFSIYIP
Ssa1            SILSLFS------------------------SGKFNQLFLTMTFIVLA-SSADDFSIYIP
Efa1            E-VVEKLG-----------------------SRGTNRLFWTVSLITIA-SGGDNLGIYIP
Fla1            E-IIDQLN-----------------------ARPSNQMFWTVALITIA-SGGDNLGIYIP
Sor1            E-IIERLE-----------------------QSKANQLFWTVTLLTIA-SGGDNLGIYIP
Hku1            E-IREKIE-----------------------QDKSKNLLWTVVLLTIA-SGGDNLGVYIP
Aot1            ESLIDQLE-----------------------QNPSRQVFWTVTLLTIS-SGGDNLGVYLP
Fho1            D-ILSRLT-----------------------GRKHSAQWLNMALITLA-SGGDNLGIYIP
Gva1            D-IEGKIT-----------------------GNGSK--ILAFTSLTVA-MGGDNLGIYIP
Lin1            S-IGNQIK-----------------------NNQSQ--IFAITGLTLA-MGGDNLGIYIP
Avi1            D-LEEKMS-----------------------HRQSE--VASMFALTIA-LGGDNLGIYIP
Ssu1            D---------------------------------SKIGLLSIIFISLA-SGVDNLGIFTP
Sgl1            T------------------------------TIKAKSLFATVTLVTIA-SGGDNLGIYIP
Lla1            AEK-L-------------------------ARLDKRKIVMTVIGLTAVTCGADNLALYIP
Lci1            KDK-L-------------------------AQDNNRNLISNMVIITIGACGADNLALYMP
Lla3            SEH-L-------------------------DKIGIGKIIFHIVWLTIVACGADNLALYI-
Lps1            ADN-L-------------------------RQSGKKQLILKMVGITIATCGADNIALYVP
Lme1            EEK-L-------------------------KIIKPDAILWNVLVITFSACGADNMALYIP
Oki1            ----K-------------------------AKASDAHLIRDVVLMTLTTCSADNLAIYIP
Lbr1            -IE-N-------------------------EIQKKTNVILKVAIITIATCGADNIGIYVP
Lsa1            -VE-S-------------------------QMKKRRNIIMNVAIITIATCGADNIGIYVP
Ppe1            -IQ-K-------------------------QINNRRGVILNVAFITIATCGADNIGIYVP
Lbr2            -VE-R-------------------------RVSQSRGLIASVVLITVATCGADNIGIYVP
Lmu1            -IQ-A-------------------------GLTG-FKLSSYVALLTVTSCSADNLGIYTP
Sau3            AKKEL-------------------------NEKGLSKLVGTVAIVTIASCGAD-------
Nfl1            AKKEL-------------------------DEKGLSKLVGIVALVTVASCGADNIGLFVP
Swa1            AKDAL-------------------------NDKGLSKLVGIVALVTIASCGADNIGLFVP
Ssi1            AKREL-------------------------DKKGLSKLVGIVALVTLASCGADNIGLFVP
Sep1            AKDEL-------------------------NKKGLSELSKSVAVVTLASCGANNIGLFVP
Pdo1            VEGRL-------------------------NKHGFSKLVKTVALVTIGSCGADNIGLFVP
Sma1            AMEKL-------------------------DKYGLSKLAKTVALITIASCGADNLGLFIP
Lco2            VDQKI-------------------------EARKNKNLIATVALITVASCGADNIGLFVP
Lma1            ANEKI-------------------------ENRQNKNLIGTVALITVASCGSDNIGLFVP
Lco1            VNEKL-------------------------DQRQNKSLVATVAITTIASCGADNIGLFVP
Ngo1            AKEGL-------------------------RKDNK-NLIFLVAMITFASCGADNIGVFVP
Nci1            AKEGL-------------------------RKDNK-NLIFLVAMITFASCGADNIGVFVP
Lre1            ANEKL-------------------------KDTNQNNLIKTLIFITIVSCGADNVGLFVP
Lsp1            ANKEL-------------------------NSNNKMNLIRTLMFITIVSCGADNIGLFVP
Spa1            ANERL-------------------------EQPKKINIVYTLAMITAVSCGADNIGLFVP
Lla2            LDELL-------------------------QKRKNKSLLGTVIIISFASCGADNIALFTP
Ece1            VEATL-------------------------TTRKDKNLLWTVALIAFASCGADNIGLFTP
Wco1            ALKIA-------------------------QEREDKSLVLTMMIIALSSCLPDNIGLFTP
Wci1            INKGN-------------------------DTKSSRKIMWTMFILAITSCAPDNIGLFTP
Lfe1            ----A-------------------------NRVSANHLFLTVTFITVASCGADNLGVYIP
Lki1            ------------------------------SKSASHRGIIAVLTMYLASCGADNIAVYVP
                                                         .                  

Mfo1            LFASMG-LHSLFLTAITFLFMVGVWCFLGFKLVNNSILGDKIKNYGHYILPFVMITIGLV
Msp1            LFASMG-PFDLFLTAIIFLIMVGVWCFLGYKLVNNRVLGNKIKNYGHYILPFIMIVIGLV
Cst2            LFANTT-LPSLLVIIAVFLLLVGVWCYVTYKLTCQPAIYNLLTRYGNGFVPFVLIGLGAF
Csp3            LFANTN-ISSLLVIIAVFLSLVGVWCYVTYKLTCQPAISNILTRYGNNLVPFVLIGLGIF
Nsp1            LFANAD-LSNLLIIIAVFLALVGVWCYGTYKLTCQPAICNLISQYGNNIVPFVLIGLGVF
Cst1            LFANTE-LENLLVIIGVFFTLVGVWCYAAYKITKLPTIAQVLTDYGNTFVPFILIGLGVF
Npu1            LFASSS-LESFLVIIGLFFLLLGIWCYGAYKLTHYRVIADILTRYVNNFVPFILIGLGAF
Csp2            LFASNS-LEELLVILGTFFSLVGIWCYTAYRLSRLPLLAATLTRYGNLLVPYVLIGLGVL
Mva2            LFANCT-WESLLVILSVFFLLVGVWCYVAYQLTRMSAIATLLVRYGNSLVPFVLMGLGTL
Csp1            LFAHCT-PQNLLIILSVFFCLIGVWCYVAYGLTRVPVIADNLTRYGNYLVPFVLIGLGLT
Ava1            MFATNT-WDNLLVILLVFFVMVGVWCYLAYHLTQIKAIASAITHYGNSLVPFLLIGLGVS
Mae1            LFASNT-WPNLVTIVSVFLILVGVWCFTAHQLTQLPAIANLITSHSSHFVPCVLIGLGVF
Csp5            LFANSS-LPELMVIVSVFIILIGVWCAVAYRLTRYPLIARFLTRFGKRLVPFVLIGLGIF
Scy1            LFARSH-LADLGIILLTFFILIGVWCYIAYQLTRHPLIARALTKYGKRIVPFVLIGLGIF
Mva1            LFASSD-LPSLVVILAVFSVMVGVWSYAAYLLTRQRAIAHILTRYTQAVVPFVLIGLGIF
Csp4            LFASSN-LPQLSIILAVFLLLIAVWCVVAHYLARHPAIAPLLSRYAHRLVPFVLIGLGVY
Pbi1            LFASSN-AATLLVTIATFLVMIAIWCYAAFQFSSHPAITKFLEKYSDVIVPFVLIALGIY
Cbo1            LFASMS-LVEILVTAIIFVFLIALWCFIGLKLVEYPFVQRNIEKYKHILIPIIFTGLGIF
Cce1            LFTSMN-LISIFTTVVMFVFLTALWCFIGKRLSEYPFVQRNIEKYKHIFIPIIFIGLGFF
Osc1            FLATYNSGPSISLIIFIFLLLVAAWCYISFKLVSFPVIAQTLDIYGHIIIPFVLIGLGFF
Sau2            MFATRS-VDAKLVMIAVFAAMTALGCLVAHHLVNHRALGSPIRRYGHGLLPWVLIAIGIA
Ara1            LFATRT-MGEIAVIAVVFTVLTTLWLSAAHFLINHPRIGAPIRRYGHRVVPFMLVALGTL
Bxe1            LYASHS-HSEGAFISLVFFVMIGLWCAGAAWLVKHPRLGAPIRRYGTALLPLILVVIGVS
Sro1            MFRTIG-PSASLVTIAVFALLVAVWCAAASWLGSHKKIIGLVERSGRWLVPMVFMVIGAV
Tbi1            VFRTIG-VSASLITIAVFAVLVAVWCLIGSWLGSHKKIIEFVERYGRWLVPLVFIAIGLV
Asp1            VFRTMA-PSDTAITVIVFLALVALWCALGKIIGTHHKVVETLEKVEHWLVPTVFIGLGLT
Asp2            IFRTMA-PQDTVVTIVVFLILVAVWCALGRVVGTHPKVTETLEKIEHWLVPAVFIGLGLF
Bli1            IFRTSS-PGDVTIMIVVFLILVAVWCAAGRLIGTHKAVTETLERVEHWLVPVVFIGLGLF
Rsp1            VFRTLG-PPQTAVTIAVFLICVGIWCYAGRLLGTRRKVVDTLERVEHWLVPAVFIGLGLF
Gru1            VFRTFS-TTDAVVTVVVFLVLLAVWCLLARAIGTNEKVAEALEKVEHWLVPVVFIGLGVL
Rpy1            VFVTVG-APAVVAYSIVFLALVAVLVIAARYLATRKPIAEVLERWEHVLFPIVLIGLGVF
Bth1            VFVSNS-LPVVIVYCVVFLVLVTVLVLLARFIATRPGIGEWLERSDRYLFPLVLIALGVV
Cac1            VFTTSS-PSDIAVYCIVFLVLVAGLVAVAKFVATRPAVAEALEKWESVLFPTVLILLGLA
Cps1            VFTTSS-PAEVAIYCVVFLILVAPLVWAARFVATRPGIAETLEKWESVLFPAVLILLGIA
Lbu1            LFTEYT-VAELGITVLVFSLMTGLWCYIGYQIANLPIIKDKLEHSKQILIPIIFIAIGVY
Lbu2            LFTEYT-IFELVVTVIVFTIMTGVWCYLGYKIANLPIIKDKLDHYKSMMIPIIFIAIGIY
Lpa1            LFTEYS-VSELVITIIVFTIMTGVWCYIGYRIAGLPYVKTKLERYEAILIPVIFIAIGIY
Osc2            YFTSLE-SQGLLLALITFVIMVPIWCAICQKLGSMKNVYELVKRYERILIPVVFIGIGLN
Osp1            YFTTLN-TFELVVTIIIYYVLAAVLLYLCRRIAAVKGVSETVEKYERIIVPIVFVALGIM
Afl1            YFTTLS-TLELVTTLTIFYVLSAVLLYFCSRLSAIKGVSETVEKYEKIIVPIVFVALGIM
Dal1            LFAAIS-QAELVVTVLVFYMGVALLCYLGYRLAKLQQLGGTIEKYERIIVPVVFIGLGIM
Sau1            YFTTLS-MSEIFIVTIVFLIMVGVLCYVSYRLASFDFISETIEKYERWIVPIVFIGLGIY
Ssa1            YFTTLN-MSEIFIAVIVFMITVAVLCYVSYRLASLDFVSEKIEKYERWIVPIVFIGLGIY
Efa1            FFTSLS-FSEIVTSLIVFAISVAVLCYISYKFAKISFVSETLEKYERIIVPIVFIGLGIF
Fla1            YFASIE-LGQIITAIILFAIFTVSLCWLSQRLARLSFMEETLEKYEQIIVPVVFIGLGTY
Sor1            YFASLD-WSQTLVALLVFVIGIIIFCEISRMLSSIPLIFETIEKYERIIVPIVFILLGLY
Hku1            YFSSLN-WSKIIIVLIIFAIGIAILCELSRSLSKIPMVSEIIEKYEKIIVPVVFIALGIY
Aot1            YFASLA-WQEIVVALFVFVIGIVILCELSQKLSEAPFISQTVEKYERVIVPVVLVILGFY
Fho1            YFASLT-WSELVLVMLVFAIATGALCYVAYRLTRFAGIGEQIETYETWLVPLVFILLGIY
Gva1            YFTGKS-LIEISISLVIFALGILILCKLSQNLASISAIGETVEKYEKVIVPVVFIGLGLY
Lin1            YFTGMN-VGQIVIVLAVFIIGIFLLCQLAKRFATIPMIGGIIERYGRIIVPVIFIGLGIY
Avi1            YFTGMS-IQEVMVVILVFIIGIFTLCYLAKRLASVPMIGEVVERYEKVIVPVVFIGLGIF
Ssu1            YFTTLS-TLETLLTAGLILLETVAICYLAEKFGSLHSISEFIEKYEKMILPTIFIILGIY
Sgl1            WFVTLD-SASVMVTMVVFLALILLFWALGYLLANQSHIKALLSRFSTVLVPVVFLVLGLV
Lla1            YFTMAN-FAYLPAILVIFIIVLTVVIYLAKKFTDFAPVHRLMNKYGDWIQLIIYVLLGSY
Lci1            YFATAN-LVYLPAILLIFISVLTIVIFLAKKLTDFKPVHTFFERFGDKIQVIIYIVLGLY
Lla3            ------------------------------------------------------------
Lps1            YFTTIN-LTLLPLIFAIFIVILSLALLLAYKVTQMPIVYQLLERFGDRVQLIIYVALGIY
Lme1            YFTMLN-VQILPVILVLFIIILTAVIVAAYKLVNVPIVKAFFGKQGDLVQLIVYVSLGLY
Oki1            FFASVD-FSYLPVILIVFLLILSAVSFTALKITKFPLIRGFLNSYADLFQLIVYVLLGAS
Lbr1            LFTQIS-PTNIPILLVTFFIMMTLFCYLGYLLSKIPTIGNILEKWSRYITAVVYIGLGIY
Lsa1            IFAQST-VQTLAIILITFFFMLSLFCYVGYLLIKIPKVAEILERYGMYITAIVYIGLGLY
Ppe1            IFTQLS-VASLIVVLLTFVAMMTLFALLGYLLVCLPTVAKIFDRWGTLVTIIVYIGLGIY
Lbr2            LFTTVA-TSQIPLILITFAGMVVVFWELGFRLATLPVIAGVLEKWGRHLTVVVYILLGGY
Lmu1            LFAAMTTLEEIYVTLLIFALMLIIVFCFAMSLVHLPVVADILEKAMSQQTVDK-------
Sau3            ------------------------------------------------------------
Nfl1            YFVTLD-LVDLLVTLLVFLILIFVLVYTAQRLANIAGVGEIVEKFSRWIMAVIYIGLGLF
Swa1            YFVSLN-FSQLIVTLIVFVILIFVLIYTAQRLADIKDIGEIVEKFNRWIMAVVYIALGIF
Ssi1            YFVSLT-LAQVIVTLIVFVIMIFLLVFSAQKLAKVPGIGETVEKYNRWIMAIIYIGLGLY
Sep1            YFTTIN-NYELVITLITFVILIFILVFTAQKLANIPGLGEVIERFSRWIMSIVYIGLGLF
Pdo1            YFLTLD-MGELMITLIVFLVLIYFIAFTAQKIVHIPGIGEVIEKYSRWIMAIIYIGLGSF
Sma1            YFISLN-FIELAVTLVIFIILIYIMVKVAEKINQISGIGEMIETYSRWIMAIIYIGLGIY
Lco2            YFVSLS-LVQLIVTLFVFTICIYFLVFLGDKFSQVNFVKNFLDRFGDWIMAIIYIGLGIM
Lma1            YFVSLT-GWQLVTTIIVFIICIYFLVFLGEKFAQNQLVCRFLDRFGNWLMAIIYIGLGLM
Lco1            YFVSLT-FWQLLVTLVIFIICIYILVTLGEKSAHLSFVKVFLARYGNWIMALIYIGLGCL
Ngo1            YFTTLN-LANLIVALLTFLVMIYLLVFSAQKLAQVPSVGETLEKYSRWFVAVVYLGLGIY
Nci1            YFTTLN-LANLIVALLTFLVMIYLLVFSAQKLAQVPSVGETLEKYSRWFVAVVYLGLGIY
Lre1            YFISLA-LPKLLITLIVFLIMIFLLVFIAQKSVSIPTVGTVLEKYSRWFIGIVYIFIGGS
Lsp1            YFISLT-PLNLVITLIVFLIMIFLLVFVAQKMANVPTIGAVLEKYSCWFIGFVYIFIGGS
Spa1            YFITLN-FQKLIVTLITFFVMIFLLVYSAQKIVNLPKIGEFLEKNSRWFISIVYIVLGIF
Lla2            FFMTLS-ANNLLLSIIIFALNILILGLLGKTIAKIPHLHDVLEKYSRWILAFVYIVLGIM
Ece1            YFLTLS-TAKLIWTLVIFELNIILLIILGKAFAQLSFVSEFLEHFGRWVMAAVYIGLGIM
Wco1            YMATLS-AGRLAVALATFMTNILLLAFISQRLAKIPKIGEVFERFGRWITAFVYIVLGVL
Wci1            YFANLQ-TTFIPVITIVLLINVLFMGLFTDFVSRVTSLQNFLFKYSGILVAVTYIILGLM
Lfe1            YFATRT-SPELVIVLVTFAVMVAVFCLLATIITHLPAVRALLDRYGTLLAGVIYLGLGIL
Lki1            VLATMT-TTAILITMVYFIVLTAVSLTLASFFGQIPIIKRIFERWGSPLSRLIYILIGLF
                                                                            

Mfo1            ILLRGWF-------------------------------------------------
Msp1            IILRGWF-------------------------------------------------
Cst2            IVLDSASLT-----PITLAVSCLCLIGLSKTIQ---------NSKFKTQS---L--
Csp3            IILDSASLN-----PIALVASCLCLMGLVKLYAI--------NGQAATSSGVDLRG
Nsp1            IILDSASLP-----PIALAVSCLVLMGLVKLYGI--------NTQIETSANIDW--
Cst1            IIMENVMFT-----VLAVAASYLFSVILGMKNQL--------ALNSKAN-------
Npu1            IVLKSEALS-----LIKLAASCFCLMILVKNNGS--------SRVVMLK-------
Csp2            ILIDGHTLEDRGLTVLTLVLCCFCLLTFNR-----------SHLDGATTDNEEK--
Mva2            ILLDSHTLENRGLTVVTLAISCLWLLILLKD----------SYLSLETAPKVEKI-
Csp1            ILIESHTLENPALIILTLIVSSMSLIMLNCN----------SDQTLEV--------
Ava1            IFIESQTIETPILLFIICVSIGSYLLILSKNIWRVNYRFSLEAPEAEVIPGIKQK-
Mae1            IIKESLPLA-----FLALSLSYGWALFQQQAESI----------------------
Csp5            ILIDSHSYQ-----LLPLFKSDTTR-------------------------------
Scy1            ILLESGTYQ-----LLPSFQFK----------------------------------
Mva1            ILIESGTYR-----LLPAFQSN----------------------------------
Csp4            ILVENGSYR-----LISP--------------------------------------
Pbi1            ILYESQTYQ-----MFPFFK------------------------------------
Cbo1            ILMQSGTLT-----FVYKKIF-----------------------------------
Cce1            ILIESCTIT-----FIYKKIF-----------------------------------
Osc1            ILHENRTFT-----------------------------------------------
Sau2            ILVENDLPPPDRATPPPEEAAARRHSAAASSQGAT---------------------
Ara1            ILYE---------------AGTIRLLCR----------------------------
Bxe1            VIVQN---------------DTPRIVFGL---------------------------
Sro1            IVVESAFR------------------------------------------------
Tbi1            IVLESGVISLLADLVRHLLEPV----------------------------------
Asp1            ILLGSGSLQRLINLWI----------------------------------------
Asp2            ILISSGVVPRLFGA------------------------------------------
Bli1            ILVESGVIIRLIEALA----------------------------------------
Rsp1            ILLESGVLARLIAAAS----------------------------------------
Gru1            ILIESGTLDHIASSL-----------------------------------------
Rpy1            ILAEGDAFGL----------------------------------------------
Bth1            ILVKGHAFGI----------------------------------------------
Cac1            ILFAV---------------------------------------------------
Cps1            ILLAV---------------------------------------------------
Lbu1            VLIESGVLG-----------------------------------------------
Lbu2            VLVESGVMG-----------------------------------------------
Lpa1            VLVESGVLT-----------------------------------------------
Osc2            VLVESDTLEAILDLFL----------------------------------------
Osp1            IMYENGTFSWILNWIN----------------------------------------
Afl1            IMVENETVNWLLGLF-----------------------------------------
Dal1            ILVENGTIAEIIEILM----------------------------------------
Sau1            ILFENGTSNALISFLL----------------------------------------
Ssa1            ILFENGTFNALFSFL-----------------------------------------
Efa1            IMIENGTIQTILDL------------------------------------------
Fla1            ILWENQTFQALWNLFA----------------------------------------
Sor1            IMYENGTIETFLIV------------------------------------------
Hku1            IMYENGTIQTIVKMLGI---------------------------------------
Aot1            IMFEAGTLQKLISMIV----------------------------------------
Fho1            ILWENHTISWLWNLVF----------------------------------------
Gva1            ILIENGTINYFIGQVLKVV-------------------------------------
Lin1            ILVENGTINYLISFYN----------------------------------------
Avi1            ILLENGTIQHLWSLIA----------------------------------------
Ssu1            ILFEFGTMTYLLQLLK----------------------------------------
Sgl1            ILSENGTFAKLASLF-----------------------------------------
Lla1            VLFDAGTIQHLLSLL-----------------------------------------
Lci1            VMFDAGTIQYLISLL-----------------------------------------
Lla3            --------------------------------------------------------
Lps1            VMFAAGTLQHLFTLL-----------------------------------------
Lme1            VLVEAGTLQHLLLLIY----------------------------------------
Oki1            IMWESGTIQHFLLML-----------------------------------------
Lbr1            ILWESGTLTHLIQLL-----------------------------------------
Lsa1            IMFESGTVQHLVKMLG----------------------------------------
Ppe1            ILFESGTIQHFINLI-----------------------------------------
Lbr2            ILWDNGTIHQLLRWLWT---------------------------------------
Lmu1            --------------------------------------------------------
Sau3            --------------------------------------------------------
Nfl1            IIIENNTIQTIISII-----------------------------------------
Swa1            IIVENDTLTTLFHFIF----------------------------------------
Ssi1            ILIENKTIQTLLSFVS----------------------------------------
Sep1            IIIENGTVQKLFHFVF----------------------------------------
Pdo1            IIYENNTIQKIISFF-----------------------------------------
Sma1            ILLENHTFQTLWAMLT----------------------------------------
Lco2            IILESDTIRHIMQLLF----------------------------------------
Lma1            ILVESDTIGHLLSFLN----------------------------------------
Lco1            IIWESGTIQHFI--------------------------------------------
Ngo1            ILIENNSFDMLWTVSGQEKIL-----------------------------------
Nci1            ILVENNSFDMLWTVLGQEKIL-----------------------------------
Lre1            VLIENGSIQLFINLIK----------------------------------------
Lsp1            VLIENGSIQFIINLFK----------------------------------------
Spa1            ILIENNSIELFKTLF-----------------------------------------
Lla2            VLLESGTVSKILSFL-----------------------------------------
Ece1            IIIESGTWSHFFG-------------------------------------------
Wco1            VIIEAGTIPHILNL------------------------------------------
Wci1            IIIESDTLQHIGKFIFR---------------------------------------
Lfe1            ILVENGTALHLWHLIHH---------------------------------------
Lki1            VMFDTGLIQFIINLF-----------------------------------------
                                                                        
