# Supplementary material for: The LysE Superfamily of Transport Proteins Involved in Cell Physiology and Pathogenesis
Source: PLoS One. 2015 Oct 16;10(10):e0137184. doi: 10.1371/journal.pone.0137184 (PMC4608589; doi:10.1371/journal.pone.0137184)
Supplement: S2 Supporting Information — The corresponding zip file contains the multiple sequence alignment (MSE) outputs generated using ClustalX, Mafft, and ProbCons. These MSEs have been used to generate S17–S28 Figs. (ZIP) [file pone.0137184.s031.zip › Alignment_zip/CadD/CadD_mafft.aln]

CLUSTAL format alignment by MAFFT G-INS-i (v7.221)


Lla1            MKNNSYK--NWGILM------------------VETLLTALTSYIGTTSDYFVVLLLLFA
Lci1            --------------M------------------VQTLLTALTSYIGTTSDYFVVLLLVFG
Lps1            --------------M------------------LQTLMTAALSYIGTTTDYFVILLFIFG
Lme1            --------------M------------------LKDVLTAIFSYIGTTTDYFVVLLLLFG
Oki1            --------------M------------------LTVLSGALLSYFGTTSDYFIVLLAIFG
Dal1            --------------M------------------ITTIITAAVVYVATSIDNLIILLVFFA
Osp1            --------------M------------------VTTIVSAIVSYIATSIDYIVILVVLFA
Afl1            MK-------IGGMEM------------------ATTVLSAIAAYIATSIDYIVILIVLFS
Efa1            --------------M------------------LQNILSALAVYISTSIDYLFILLIIFS
Sor1            --------------M------------------GQTIISAIGVYISTSIDYLIILIILFA
Hku1            --------------M------------------INTIISAIGVYISTSIDYLLILVILFA
Aot1            --------------M------------------FQTIVSAAGVFVATSIDYLVILTLIFA
Fho1            --------------M------------------FELILSSLVVFVSTSMDYLFILLIVFA
Sau1            MKKSPIPKIFGDDKM------------------IATILTATAVYVATGIDYLVILILLFS
Ssa1            --------------M------------------TATILTAAAVYVATGIDYLVILILLFS
Gva1            --------------MHTLCTPLSKKFNILKGGIMETIVSALLVFVSTSIDYLVVLTILFA
Lin1            --------------M-------------------QTLISALLVFISTSIDYLVVLIILFA
Avi1            --------------M-------------------EIIISSMLVFISTSIDYLVVLTILFS
Sep1            --------------M------------------FETITTAAILYIATAVDLLVILLIFFA
Ssi1            --------------M------------------IQTALTAVILYTATALDLLVILLIYFA
Swa1            --------------M------------------LSIIFTAIVLYTATAIDLLVILLIYFA
Nfl1            --------------M------------------FSTVITAAVLYIATAVDLLVILLIFFA
Pdo1            --------------M------------------FQVIATSTILYLATAVDLIAILLIFFA
Sma1            --------------M------------------LLTILTSTILYIATAVDLLVLLIIYFS
Spa1            --------------M------------------INTIITGIILYTGTAVDLLIILMIFFA
Nci1            --------------M------------------IQNVVTSIILYSGTAVDLLIILMLIFA
Lsp1            --------------M------------------LKTIITSAITYSSTAIDLLIILMLFFA
Lco1            --------------M------------------LKTILTAIILYTSTALDLLVILMLLFS
Lco2            --------------M------------------IRTIITSIILYTSTAIDLLVILMLLFS
Lma1            --------------M------------------FKLIVTDIVLYASTAIDLLVILMLLFS
Ece1            --------------M-------------------SFVFTSSVLYWSTALDLLVILMLINN
Lla2            --------------M------------------FSVIINSTVIYWATALDLLILLAILYV
Wco1            --------------M------------------VSTIVSTTILYWTTAIDLLLILLTLFA
Lbr1            --------------M------------------LTTILTGITAYISTSIDYLIILMVIFG
Lsa1            --------------M------------------QTAILTGITAYISTSIDYLIILMVIFG
Ppe1            --------------M------------------IKDILTGVTAYISTSIDYLIVLMVVFA
Lbr2            MNMITYVE-NNILEMT---------------KHATTNLTGVTAYISTGLDYLVILMIIFS
Lfe1            --------------MTA----------------MATVITSILTFISTGMDYLMVLLILFH
Sgl1            --------------MM---------------HMQSVVLSAIVVFISTSIDDLVLLILFHA
Osc2            --------------M-------------------ITILTMITTFIATGIDEMIILILIFA
Ssu1            --------------M-------------------TIITYALILGISTSIDYFLILFLLFS
Wci1            --------------M------------------LQEIITGTILYWSTAMDLILISVVMIA
Mfo1            --------------ME-----------------TIIILTAIFAFISTNLDDMFILAAFFV
Msp1            --------------ME-----------------TLIILTAISAFVSTNLDDMFLLAAFFA
Cbo1            --------------M------------------IITVITAFISFASTNIDDIFVLMLFFS
Cce1            --------------M------------------FSTVITAFISFVSTNIDDILVLMLFFS
Lbu1            --------------M------------------LTTIMTSILSFIGTNIDDTFVLAVWFS
Lbu2            --------------M------------------VTTIITSIVSFIGTNIDDTFVLAVWFS
Lpa1            --------------MGG-------------CAMLGTVITSIMSFIGTNVDDTFVLAVWFA
Nsp1            --------------MN---------------GIISGIPTGITAFTATNLDDLVILTLLFS
Cst2            --------------MN---------------GLVTTISTGITAFTATNIDDLVILTLLFS
Csp3            --------------MN---------------ELVTAIPTGITAFTATNLDDLVILTLLFS
Cst1            --------------MS---------------ELITAITTGITAFSATNIDDIVILTLLYS
Npu1            --------------MN---------------ELVTAITTGAIAFIATNIDDIVILLLFFS
Csp1            --------------MT---------------NIITAIATGITAFSATNLDDILILMLFFS
Csp2            --------------MM---------------NLLTAIPTGLTAFVATNMDDILMLLLFFS
Mva2            --------------MN---------------PFITAISTGLTAFAATHLDDIVILLLFFS
Ava1            --------------MS---------------ELLTAISTGFTAFVATNLDDIVVLSLFFS
Mva1            --------------MN---------------WIAAAIIAGITSFAATNIDDMVLSMLFFA
Scy1            --------------MS---------------WWVRTAVAGSTAFIATNIDDIIILMLFFS
Csp5            --------------MN---------------WFIEAIIAGVSAFTATNIDDIVILIFFFS
Csp4            --------------MG---------------WAFSAFITGITSFAATNIDDIVVLMMFFT
Pbi1            --------------ME---------------WLIGTVALAITIFTATNIDDILVLTIFFA
Mae1            --------------MT---------------TMITAISTAIAAFIATNLDDILILTILFT
Osc1            --------------M-------------------GIILTTVVLFVATNIDDIFLLMAWFS
Sau2            --------------M------------------FAAIAVSVVAFASTNVDDIFVLIGFFA
Ara1            --------------MI-------------VDNIVGILGLAVVLFASTNIDDIFVLLGFFV
Sro1            --------------M------------------GESIGTAAAVFAGTNVDDIVILTVLFL
Tbi1            --------------MD---------------GILGTVGTAGAVFAGTNVDDIVILTVLFL
Asp1            --------------M------------------FATILAAAGMFAATNIDDIVVLTALFL
Asp2            --------------M------------------LGIIAAAAAMFAATNIDDIVVLTVLFL
Bli1            --------------M------------------LTTIGSAIGLFAATNIDDIVVLTVLFL
Rsp1            --------------M------------------ITTIAAAVAMFAGTNIDDIVVLTVLFV
Gru1            --------------MGREGS---------GVGVLSTIAAAAGLFVATNIDDIVVLTVLFA
Rpy1            --------------MN----------------LLASVLQAVGLFLVTNIDDIIVLSLFFA
Bth1            --------------M------------------IASIIQAVALFAVTNIDDIIVLALFFA
Cac1            --------------M------------------ITTLASAIVLFIVTNIDDIVVLSLFFA
Cps1            --------------M------------------LTTLAAAAGLFVATNIDDIVVLSLFFA
Bxe1            --------------M------------------FSLALLAIAGYTATNIDNLFVLLAFLA
Lki1            --------------M-------------------PDLSLVTMLFIGVNLDFFVILLFLLQ
                              *                               .  *   :      

Lla1            Q--FRT--QPQRQAIMWGAYLGNALLVFVAVAIALLL-KRVPEEWVLGLLGFVPIAMGLQ
Lci1            Q--YRG--PKQTRSIIFGAYLGNALLVLIALLVAVLL-KNIPESWLLGFLGIVPIVIGIR
Lps1            Q--YRQ--SAQVRSVVFGAYLGNAMLVMISVFIALGL-KQVPEEWLLGLLGILPIIIGIK
Lme1            K--YST--KHDTKLVVLGAYLGNGLLVLTSIIIALAL-QQVPEEWLLGLLGIIPIIIGVR
Oki1            K--HQK--SRCHRRIFFGELIGNGILIVMSLLLAYLL-KFIPESWILGLLGLFPITVGLK
Dal1            H--KKD--NPTVMRIVGGKVLGTSVLIAVSLLSAFGL-RVIPEQWILGLLGFVPLGLGLK
Osp1            Q--NER-RKRAVRDIFLGQYIGFTILIAISLLAAFGL-TLIPQHW-IGLLGLVPIFIGLK
Afl1            Q--FKK-KKAGTRNIVLGQYMGFTLLIVISLLAAFGL-AYVPQKW-IGLLGLVPIFIGLK
Efa1            Q--NHT--KKGLRQIFFGQYLGTGILVAISLFAAYVL-NFIPQDWIIGLLGLIPIYLGIR
Sor1            Q--LSQ--NKQKWHIYAGQYLGTGLLVGASLVAAYVV-NFVPEAWMVGLLGLIPIYLGIR
Hku1            Q--LHS--KREKLQIYAGQYLGTAVLVSISLFAAYVV-NFIPDKWIVGLLGLIPLFIGIK
Aot1            Q--VSG--NQHKAVIYAGQYLGTGILVGVSLLAAYVV-NFLPEDWLVGLLGLIPIFLGIR
Fho1            A--VHG--SKARRQIYWGQYLGTAILVVISLLVAYFL-KQLPSDEMIGLLGLIPLALGIR
Sau1            Q--VKK---GQVKHIWIGQYIGTAIVIGASLLVAQGVVNLIPQQWVIGLLGLLPLYLGVK
Ssa1            Q--VKK---GQVKHIWIGQYIGTAIVIGASLLVAQGVVNLIPQQWVIGLLGLLPLYLGVK
Gva1            S--QGK---KGLKSIYVGQYLGTGLLVLASLIAAYFL-NFIPQDWIIGLLGLIPLGLGIR
Lin1            N--QGT---RGIKSIYIGQYLGTGILVGVSLIAAYFL-NYIPQDWMIGFLGLIPLGLGIR
Avi1            T--MNT---VKQRSIYIGQYIGTGLLVGFSLIAAYFL-NFIPQDWVIGLLGLLPLILGIR
Sep1            R--ANN--YQQYKDIYIGQYLGSLTLIIVSLFFAYVL-NYVPDKWILGLLGLIPIYLGIK
Ssi1            R--AQT--KREYRDIYIGQFLGSGALIVISLFFAFVL-HYVPEKWMLGLLGIIPLYLGIK
Swa1            R--AHT--KKEYRDIYIGQFLGSMTLIIISLFFAFVL-HYVPEKWMLGLLGLIPIYLGIK
Nfl1            R--ANT--RKEYRDIYIGQYLGSVILILVSLFLAFVL-HYVPEKWVLGLLGLIPIYLGIK
Pdo1            R--AET--SKQVKNIYIGQYIGSLTLIGVSLFLAYVL-NFVPEKWILGLLGLIPIYFGGK
Sma1            K--AQT--KQHRRQIYIGQYIGSLTLITISLFFAYVL-HFVPEKWLLGLLGLIPIYLGIK
Spa1            K--LKK--KDEIRQIYLGQFLGSGFLIFLSMIFAYLL-HFVPNKELLGLLGLVPIFFGLK
Nci1            K--RKS--RKDIINIYLGQFLGSVSLILLSLLFAFVL-DYIPSKEILGLLGLIPIFLGLK
Lsp1            K--IKD--KKGIRDIYIGQFLGSDVLILVSLFFAFIL-HYVPDKRLLGLLGIIPIFLGLK
Lco1            K--YPG--RNARRNIYIGQYIGSLCLIGISLFFAFVL-HYVPQKWLLGLLGLIPIFFGIK
Lco2            K--YRS--TKHRRQIYIGQFLGSYTLIGISLFFAFIL-HYVPAKWLLGFLGLIPIAFGIK
Lma1            K--YKS--KASQRQIYIGQFIGSLTLISISLVFAFVL-HYVPAKWLLGLLGFIPIAFGLK
Ece1            R--YSS--KTQAQKIAAGQFIGSNGLIAVSLFLAFVL-HFVPQQWILGFLGLIPLGFGLK
Lla2            R--FDK---KSHLSITLGQIIGSFALVLVSLFFAVIL-KLVPEEWILGLLGLIPLGLGIK
Wco1            M--YPR--KTEHRQILIGQVIGSTILVMVPMLFAFVF-KFIPADWVLGFLGFVPIAFGIR
Lbr1            A--TPK---RHRFLVYLGDFLGTAILVLTSYLMAVIL-GFVPAEWLLGFLGLIPILMGVK
Lsa1            S--VNR---KERWLVYWGDLLGTSVLVAASLVMAFIL-GFVPQEWLLGLLGIIPVLMGLR
Ppe1            M--VPK---NKRILVYFGDIVGTTVLVSASLMIALVL-KSVPDEWILGLLGLIPIAMGIK
Lbr2            R--VKP---QDRWLVLIGDFIGTLILVGSSLALAFFL-GFVPTPWVLGLLGLIPIYLGIK
Lfe1            R--YRT--PRQRLAIICADYAGTSILVGLALVAALIL-RRAPDQWLLGFLGLVPLAIGCH
Sgl1            Q--AKT--RAQRASILAGQILGIGMLVAISLLGSYLA-SRMLEGWVIGLLGFIPIILGIK
Osc2            H--ARN--HNQIRQVYIGQQIGMTFIIVVALLALYGITSLFTGKW-TGLIGLLPIIMGIM
Ssu1            Q--AKK--PGERRTIYFGQLLASFILILLSSTLSQVA-NVFLADWILGLLGFVPILLGVR
Wci1            A--HPI--AGKKQQIILGSIMGAIFLIIISLFLALGL-RLIPDKWLLGLLGFIPLVFGVI
Mfo1            NP------HFRTKDVVLGQYLGFVILLTVSSLAYFAQ-FIIPPRW-ISLLGIIPIVIGIR
Msp1            NP------EFRAKDVVLGQYLGFIVLLTISSLAYFVQ-FIIPSNW-ISLLGVIPIMIGIR
Cbo1            Q--VNN--AMKKWHIIIGQYLGIGALITISIIGALGI-SVIPQEY-VGLLGMVPIYLGIK
Cce1            Q--INN--IMKTRHIIIGQYLGIGTLTIISIVGALGI-SIIPHEY-VGLLGLIPIYLGIK
Lbu1            Q--VDA--SLRRRDIVIGQFIGFEILVLVSVLAAYGL-SFLPTEQ-VGWLGVVPIVLGIR
Lbu2            Q--VDT--VLRKRDIVWGQFVGFEILVLVSVFAAYGL-SFLPTDK-VGWLGVIPIILGVK
Lpa1            Q--VGE--RLKRRDIIFGQFLGFEILVLVSVLAAYGL-SFLPTDQ-VGWLGVIPIFIGVR
Nsp1            Q--VNA--NFCRRHIVIGQYIGFSTLVIASLAGFLGG-LILPSHW-MGFLGFAPIAIGLN
Cst2            Q--VNA--TFRRRHIVIGQYLGFSTLVIASLVGFLGG-LVLPSQL-IGLLGLVPIAVGLN
Csp3            Q--VNA--TFRHRHIVIGQYLGFSTLVVASLVGFLGG-LVLPPHL-VGLLGLVPITVGLN
Cst1            Q--INQ--TFRSRHIFAGQYLGFGLLVIASLPGFFGG-LIVPQSW-IRLLGLMPIIIGFS
Npu1            Q--INT--SLRPRHIVAGQFLGFTVLLILSLPGLFGG-LVLSKNW-IGLLGLLPMSIGIS
Csp1            Q--AKS--LFSRRQIVIGQYLGVMALVLVSLTGFFGG-LLLPESW-IGLLGLAPIAIGIN
Csp2            Q--VNA--VFRNRHIVAGQYLGFGALVLASLPGFFGS-LVFPRPW-IGLLGVIPIAIGIN
Mva2            Q--VNA--VFRRQHIVTGQYLGFAALVLLSLPSFFGC-MMVPRPW-VGMLGLVPIAIGVS
Ava1            Q--INA--CFRRRHIFIGQYLGFSALVVASLPSFFGR-FIIPGSW-IGLLGIAPIIIGIN
Mva1            Q--VND--TFRPRHIFVGKYLGFAALIAASLPGFFGG-LIVPKAW-IGLLGLVPIAIGIS
Scy1            Q--TNR--SFRRRHIVVGQYLGFVALVIASLPGFFGG-LILPKPW-IGLLGIVPIIIGIT
Csp5            Q--LNA--SFRIRHILLGQYLGFTGLLIASLVGFFGG-LVIAKTW-IGLLGFLPIFLGIR
Csp4            Q--VND--RFRPRHIVMGQYLGFSVLLLASLPGYLGG-LVLPKPW-IGLLGLLPIAIGIK
Pbi1            Q--VDS--KFRPRHIVIGQYLGFTVLILTSLPAYFGA-LMIDRKL-IGLLGILPIAIGIK
Mae1            Q--VNK--LFRRRHIVIGQYLGFILLILASLTGFFGS-FLIPAQW-IRFLGLLPVIFGIR
Osc1            Q--RDS--KLKSHHIVFGQYVGFILLLIVSMVGSLGT-FLISKEW-IGLLGLVPIYLGGK
Sau2            DP------TFRARHVVTGQYLGIGALVAVSLICSLVA-LVIPPSS-IGFLGLLPIGIGVK
Ara1            DP------KFRTRQIVIGQYLGIAALCGVSLLASMIS-LVIPAAY-IGLLGLAPIFLGLK
Sro1            ASRAGG--VPRPWQIVAGQYAGIAILVAVSAVAALGL-TVVPDRW-AGLLGLVPFGMGVW
Tbi1            SARAHG--LPRPWQIIAGQYTGIAVTVVVSVIAALGL-AILPDPW-VGLVGSLPLAMGVR
Asp1            AS-SKG--TPRPWHIIGGQYTGFITLVGLSLLAALGL-TIVPDEW-VGLLGILPLALGIV
Asp2            AS-AKG--RPRPWEIVGGQYLGFITLVGISVLAALGL-TLVPDEW-VGWLGMVPLAIGVI
Bli1            AS-RRG--QLRPWQIVVGQYLGFITLVVISVVAALGL-TIIPDEW-VGFLGLIPLGIGIW
Rsp1            ASASQG--RPRAWQIVTGQYLGLITLVATSVVAALGL-VIVPQEW-VGLLGVLPLSLGLW
Gru1            VA-ARGTSQLRGWQIVAGQYLGLITLIAVSLLAALGL-TIVPDEW-VGLLGLIPLTIGVL
Rpy1            RG-AGV--GGTTTAILVGQYLGFGAILAASVLVAVGATTFLPEEV-IAYFGLIPLLLGAY
Bth1            RG-AKQ--RNTTRTILLGQYLGFFGILVITAVASYGAVTLLPAEA-IPYFGLIPLALGIK
Cac1            RG-AGR--KGTTKAILLGQYLGFLGILAVSVALGLGLSAILPEDW-IRFFGLIPLAIGLW
Cps1            RG-AGR--KGTTPAILVGQYVGFLGILAASAAVGLGFNAVLPEEL-IRYFGLIPLFLGLW
Bxe1            E--AGG----ERRRVIAGQCAGSLTLIVGSMLLAALL-KHLPAGY-VGLLGILPIGVGLA
Lki1            K--------YRFRDNFIGYELGMLIVFAISALAGQLI-QTVIPTWAIGFLGLLPIYMGIK
                                 .   .       .                   .*  *. .*  

Lla1            KFFSSKDEG----------------EEVAEKL----------------ARLDKRKIVMTV
Lci1            KYFSNDDET----------------EEVKDKL----------------AQDNNRNLISNM
Lps1            NYYSDSDEV----------------AEVADNL----------------RQSGKKQLILKM
Lme1            GYFSKEDEG----------------EEIEEKL----------------KIIKPDAILWNV
Oki1            TFFSKEDETA-K------------------------------------AKASDAHLIRDV
Dal1            VLFEQEGEES--------------LEKIYFA-----------------ANKKHGNLLVAM
Osp1            VLFEKEDDDD-Q-------------EEII-------------------DTNRFTSFILSV
Afl1            VLFEHEEEGDEDE-----------DEEIIE------------------STNRFSKLFLSV
Efa1            VAFVGEEEEE-E-------------GEVVEKL----------------GSRGTNRLFWTV
Sor1            FAIVGEGEEE-E-------------EEIIERL----------------EQSKANQLFWTV
Hku1            FALSGEDEDE-T-------------EEIREKI----------------EQDKSKNLLWTV
Aot1            LAIQGEEDDEVD-------------ESLIDQL----------------EQNPSRQVFWTV
Fho1            LALVGEEEAE-E-------------ADILSRL----------------TGRKHSAQWLNM
Sau1            IWIKGEEDED-E-------------SSILSLF----------------SSGKFNQLFLTM
Ssa1            MWIKGEEDED-E-------------SSILSLF----------------SSGKFNQLFLTM
Gva1            AIFVDEDIDE---------------EDIEGKI------------------TGNGSKILAF
Lin1            SIFVDEDVDE---------------DSIGNQI------------------KNNQSQIFAI
Avi1            AIFIDEDVDE---------------KDLEEKM------------------SHRQSEVASM
Sep1            VAIFDDCEGE---------------RRAKDEL----------------NKKGLSELSKSV
Ssi1            VALFDDCEGE---------------ARAKREL----------------DKKGLSKLVGIV
Swa1            VAIFDDCEGE---------------KRAKDAL----------------NDKGLSKLVGIV
Nfl1            VAIYDDCEGE---------------KRAKKEL----------------DEKGLSKLVGIV
Pdo1            VAISGDDDE----------------EYVEGRL----------------NKHGFSKLVKTV
Sma1            VAIFGDEDE----------------EEAMEKL----------------DKYGLSKLAKTV
Spa1            VLLGGEEGGE---------------ELANERL----------------EQPKKINIVYTL
Nci1            VLLLGDSDGE---------------AIAKEGL-----------------RKDNKNLIFLV
Lsp1            ALIFGDSDGE---------------KMANKEL----------------NSNNKMNLIRTL
Lco1            YLLSDEDEA----------------AEVNEKL----------------DQRQNKSLVATV
Lco2            YIFSKEDEA----------------AEVDQKI----------------EARKNKNLIATV
Lma1            AIFGDDDET----------------AEANEKI----------------ENRQNKNLIGTV
Ece1            YLFFGDDDE----------------EKVEATL----------------TTRKDKNLLWTV
Lla2            YLFFGDDDDD---------------EELDELL----------------QKRKNKSLLGTV
Wco1            YLFAACEAD----------------ENALKIA----------------QEREDKSLVLTM
Lbr1            LLIFGEKEDD---------------DLIEN------------------EIQKKTNVILKV
Lsa1            LLISGESDDD---------------EVVES------------------QMKKRRNIIMNV
Ppe1            LIVAGAADDE---------------DVIQK------------------QINNRRGVILNV
Lbr2            LGLQGDDDDV---------------AAVER------------------RVSQSRGLIASV
Lfe1            LLTHQESMATPA------------------------------------NRVSANHLFLTV
Sgl1            AMMSKDVEKNET------------------------------------TTIKAKSLFATV
Osc2            ELVERDDDDE-S-------------GEVLQ------------------KSAIFSNLTLRV
Ssu1            ILFENEAET---------------------------------------EIPDSKIGLLSI
Wci1            ALFRGPEDL----------------DDINKGN----------------DTKSSRKIMWTM
Mfo1            SLIYLKNPESDD-------------SGETPDF----------------NKYKFGQKILPV
Msp1            SFLHLKKPQTDY-------------SGENRDF----------------SKYKEGQMMLPV
Cbo1            EYVDHKKESTNNGKIGQRGLQDNQNSKIEET-----------NSTIASVKNIINPNIIKV
Cce1            AYADYKKESKYKKNIENQENKNDENNKLEETTD------IKETRIITFIKNFINPSVFKV
Lbu1            KWLQYRHQLIET---HET-------AHVKTKLNQE----LKVERHKSGLRKLFKPEILAV
Lbu2            KWLEYRHHSGKS-DDAEE-------AEIQAEIKQT----KKISPRATALSKLINPQMVSV
Lpa1            RWWTHRFARQIK---SET-------EAPRRTVQAQ----ARLETKLAHLGKWFRPQLLSV
Nsp1            RLLNQDKDTSST-------------TEPEQE-----------LTKSSPFAGLLSPQSFSV
Cst2            RLLNPESDSETN-------------TESETE-----------LSHPSSFGSFLSPQSYSV
Csp3            RLLNPESDSSSD-------------ADTETD-----------LSHSSIFTNFLSPQTCSV
Cst1            SLLKHEEDSLQE-------------LSVESD-----------PSYPSAIASILSPQTCNV
Npu1            SLVNREDDSSKE-------------VFATTE-----------EAEASTNTSFFSPQAYSV
Csp1            RLLNGDNDESEE-------------KPTLSQ-----------PKRHSAWGNFLSPQTYGV
Csp2            RLLNPEEEELEE-------------LSAPEV-------------SAPSLTSLLSPQTYSV
Mva2            RLLNRDTEADDE-------------NTATDS------------PQSTIFASLLSPQTYSV
Ava1            RLLNQETSDTED-------------LNTLES-------------SPSWWNNFLSPQTYGV
Mva1            HLVKRENEENDV-------------QAVSGEFNRQS-----NSSAVSKLANLFNPQTLNV
Scy1            NLISSKKDEQEI-------------QTVSDVHHLERSQSIFSKGIFKSLLVVIAPQTYQV
Csp5            QLIQQDNSEEIP-------------QAVSSE-----------ATKPSPLSSLLAPQTYSV
Csp4            HLVQSDEAVA--------------IQTVPEEIE--------PGVTAGGLKGLLHPKTYHV
Pbi1            HLLPKTEK-----------------LTVQTH-----------PHRGKKKSLWLAPQTYHV
Mae1            SLWQREETETDN------------PLEVTVE-----------SAPSSPLAAWFSPQTGAV
Osc1            AIVEQYRERKES-LLSEREGAGYSIEKTTGSED--------LQVTSTWRQKVLHPSVYKV
Sau2            KLWDARRNEGDS-------------AEAA-------------------PPAPGAHKILSV
Ara1            KLWEWRKGSEID-------------HDPEDHS----------------GASIGHGKIAAV
Sro1            GLVRKDDGG---------------------------------------EAGPVASGVVSV
Tbi1            GLIEAVRAKDPA-------------DG---------------------SPPAVASGLLSV
Asp1            GLIRGLKKDGDD-------------DE---------------------NRLTEGLGLVGI
Asp2            GLIRFLRKRGEE-------------DE---------------------EGAISAIGLLSV
Bli1            ALVRGLRRNGDD-------------DD-----------------------KIAAVGLWGV
Rsp1            TLIRWLRSDDED------------------------------------EPPVAATGMAGV
Gru1            ALVRTLRGQDDD-------------DES--------------------ESALKAVGLLGV
Rpy1            AAWRAWRGRGED-------------DE--------------------QKTAGKKVAVGTV
Bth1            AAWDSIRGEDDD-----------------------------------DTGEGKSITLPTV
Cac1            AAWEAFRGEEDD------------------------------------DVSGKKLSVAAV
Cps1            AAWQAFRGEDDD-----------------------------------EDVSGKRLSALAV
Bxe1            KAWERFGPRNAQ-------------QEEARRT-------------AGEPSAARASSWWVV
Lki1            GENEDEDDQ---------------------------------------SKSASHRGIIAV
                                                                           .

Lla1            IGLTAVTCGADNLALYIPYFTMANF-AYLPAILVIFIIVLTVVIYLAKKFTDFAPVHRLM
Lci1            VIITIGACGADNLALYMPYFATANL-VYLPAILLIFISVLTIVIFLAKKLTDFKPVHTFF
Lps1            VGITIATCGADNIALYVPYFTTINL-TLLPLIFAIFIVILSLALLLAYKVTQMPIVYQLL
Lme1            LVITFSACGADNMALYIPYFTMLNV-QILPVILVLFIIILTAVIVAAYKLVNVPIVKAFF
Oki1            VLMTLTTCSADNLAIYIPFFASVDF-SYLPVILIVFLLILSAVSFTALKITKFPLIRGFL
Dal1            TIITIAS-GGDNLGVYIPLFAAISQ-AELVVTVLVFYMGVALLCYLGYRLAKLQQLGGTI
Osp1            AVIMLAA-GGDNLGVYIPYFTTLNT-FELVVTIIIYYVLAAVLLYLCRRIAAVKGVSETV
Afl1            AFISIAA-GGDNLGVYIPYFTTLST-LELVTTLTIFYVLSAVLLYFCSRLSAIKGVSETV
Efa1            SLITIAS-GGDNLGIYIPFFTSLSF-SEIVTSLIVFAISVAVLCYISYKFAKISFVSETL
Sor1            TLLTIAS-GGDNLGIYIPYFASLDW-SQTLVALLVFVIGIIIFCEISRMLSSIPLIFETI
Hku1            VLLTIAS-GGDNLGVYIPYFSSLNW-SKIIIVLIIFAIGIAILCELSRSLSKIPMVSEII
Aot1            TLLTISS-GGDNLGVYLPYFASLAW-QEIVVALFVFVIGIVILCELSQKLSEAPFISQTV
Fho1            ALITLAS-GGDNLGIYIPYFASLTW-SELVLVMLVFAIATGALCYVAYRLTRFAGIGEQI
Sau1            IFIVLAS-SADDFSIYIPYFTTLSM-SEIFIVTIVFLIMVGVLCYVSYRLASFDFISETI
Ssa1            TFIVLAS-SADDFSIYIPYFTTLNM-SEIFIAVIVFMITVAVLCYVSYRLASLDFVSEKI
Gva1            TSLTVAM-GGDNLGIYIPYFTGKSL-IEISISLVIFALGILILCKLSQNLASISAIGETV
Lin1            TGLTLAM-GGDNLGIYIPYFTGMNV-GQIVIVLAVFIIGIFLLCQLAKRFATIPMIGGII
Avi1            FALTIAL-GGDNLGIYIPYFTGMSI-QEVMVVILVFIIGIFTLCYLAKRLASVPMIGEVV
Sep1            AVVTLASCGANNIGLFVPYFTTINN-YELVITLITFVILIFILVFTAQKLANIPGLGEVI
Ssi1            ALVTLASCGADNIGLFVPYFVSLTL-AQVIVTLIVFVIMIFLLVFSAQKLAKVPGIGETV
Swa1            ALVTIASCGADNIGLFVPYFVSLNF-SQLIVTLIVFVILIFVLIYTAQRLADIKDIGEIV
Nfl1            ALVTVASCGADNIGLFVPYFVTLDL-VDLLVTLLVFLILIFVLVYTAQRLANIAGVGEIV
Pdo1            ALVTIGSCGADNIGLFVPYFLTLDM-GELMITLIVFLVLIYFIAFTAQKIVHIPGIGEVI
Sma1            ALITIASCGADNLGLFIPYFISLNF-IELAVTLVIFIILIYIMVKVAEKINQISGIGEMI
Spa1            AMITAVSCGADNIGLFVPYFITLNF-QKLIVTLITFFVMIFLLVYSAQKIVNLPKIGEFL
Nci1            AMITFASCGADNIGVFVPYFTTLNL-ANLIVALLTFLVMIYLLVFSAQKLAQVPSVGETL
Lsp1            MFITIVSCGADNIGLFVPYFISLTP-LNLVITLIVFLIMIFLLVFVAQKMANVPTIGAVL
Lco1            AITTIASCGADNIGLFVPYFVSLTF-WQLLVTLVIFIICIYILVTLGEKSAHLSFVKVFL
Lco2            ALITVASCGADNIGLFVPYFVSLSL-VQLIVTLFVFTICIYFLVFLGDKFSQVNFVKNFL
Lma1            ALITVASCGSDNIGLFVPYFVSLTG-WQLVTTIIVFIICIYFLVFLGEKFAQNQLVCRFL
Ece1            ALIAFASCGADNIGLFTPYFLTLST-AKLIWTLVIFELNIILLIILGKAFAQLSFVSEFL
Lla2            IIISFASCGADNIALFTPFFMTLSA-NNLLLSIIIFALNILILGLLGKTIAKIPHLHDVL
Wco1            MIIALSSCLPDNIGLFTPYMATLSA-GRLAVALATFMTNILLLAFISQRLAKIPKIGEVF
Lbr1            AIITIATCGADNIGIYVPLFTQISP-TNIPILLVTFFIMMTLFCYLGYLLSKIPTIGNIL
Lsa1            AIITIATCGADNIGIYVPIFAQSTV-QTLAIILITFFFMLSLFCYVGYLLIKIPKVAEIL
Ppe1            AFITIATCGADNIGIYVPIFTQLSV-ASLIVVLLTFVAMMTLFALLGYLLVCLPTVAKIF
Lbr2            VLITVATCGADNIGIYVPLFTTVAT-SQIPLILITFAGMVVVFWELGFRLATLPVIAGVL
Lfe1            TFITVASCGADNLGVYIPYFATRTS-PELVIVLVTFAVMVAVFCLLATIITHLPAVRALL
Sgl1            TLVTIAS-GGDNLGIYIPWFVTLDS-ASVMVTMVVFLALILLFWALGYLLANQSHIKALL
Osc2            TLIAIAG-GAEELAIYIPYFTSLES-QGLLLALITFVIMVPIWCAICQKLGSMKNVYELV
Ssu1            IFISLAS-GVDNLGIFTPYFTTLST-LETLLTAGLILLETVAICYLAEKFGSLHSISEFI
Wci1            FILAITSCAPDNIGLFTPYFANLQT-TFIPVITIVLLINVLFMGLFTDFVSRVTSLQNFL
Mfo1            ALVTLAN-GGDNLGIYMPLFASMGL-HSLFLTAITFLFMVGVWCFLGFKLVNNSILGDKI
Msp1            TLVTLAN-GGDNLGVYMPLFASMGP-FDLFLTAIIFLIMVGVWCFLGYKLVNNRVLGNKI
Cbo1            FVVTFAN-GGDNIGIYIPLFASMSL-VEILVTAIIFVFLIALWCFIGLKLVEYPFVQRNI
Cce1            ASITFAN-GGDNVGIYVPLFTSMNL-ISIFTTVVMFVFLTALWCFIGKRLSEYPFVQRNI
Lbu1            SLITISN-GAGNLTVYIPLFTEYTV-AELGITVLVFSLMTGLWCYIGYQIANLPIIKDKL
Lbu2            GLVTISN-GAGNLTVYIPLFTEYTI-FELVVTVIVFTIMTGVWCYLGYKIANLPIIKDKL
Lpa1            ALVTISN-GAGNLTVYIPLFTEYSV-SELVITIIVFTIMTGVWCYIGYRIAGLPYVKTKL
Nsp1            AAITIGN-GSDNISIYMPLFANADL-SNLLIIIAVFLALVGVWCYGTYKLTCQPAICNLI
Cst2            AAITIAN-GSDNVGIYMPLFANTTL-PSLLVIIAVFLLLVGVWCYVTYKLTCQPAIYNLL
Csp3            AAVTIAN-GSDNVSIYMPLFANTNI-SSLLVIIAVFLSLVGVWCYVTYKLTCQPAISNIL
Cst1            AAIAFAN-GSDNISIYVPLFANTEL-ENLLVIIGVFFTLVGVWCYAAYKITKLPTIAQVL
Npu1            AAVTLAN-GSDNISVYVPLFASSSL-ESFLVIIGLFFLLLGIWCYGAYKLTHYRVIADIL
Csp1            AAVTLAN-GGDNVGIYVPLFAHCTP-QNLLIILSVFFCLIGVWCYVAYGLTRVPVIADNL
Csp2            AAITFAN-GGDNIGIYVPLFASNSL-EELLVILGTFFSLVGIWCYTAYRLSRLPLLAATL
Mva2            AAVTFAN-GGDNVGIYVPLFANCTW-ESLLVILSVFFLLVGVWCYVAYQLTRMSAIATLL
Ava1            AAVTIAN-GSDNISIYMPMFATNTW-DNLLVILLVFFVMVGVWCYLAYHLTQIKAIASAI
Mva1            AAVTVAN-GGDNIGIYLPLFASSDL-PSLVVILAVFSVMVGVWSYAAYLLTRQRAIAHIL
Scy1            AAVTFAN-GGDNIGIYVPLFARSHL-ADLGIILLTFFILIGVWCYIAYQLTRHPLIARAL
Csp5            AAITFAN-GGDNIAIYVPLFANSSL-PELMVIVSVFIILIGVWCAVAYRLTRYPLIARFL
Csp4            AAVTFAN-GGDNIGIYVPLFASSNL-PQLSIILAVFLLLIAVWCVVAHYLARHPAIAPLL
Pbi1            AVVTFAN-GGDNIGVYVPLFASSNA-ATLLVTIATFLVMIAIWCYAAFQFSSHPAITKFL
Mae1            AAITIAN-GSDNIGIYLPLFASNTW-PNLVTIVSVFLILVGVWCFTAHQLTQLPAIANLI
Osc1            AAVTFAN-GGDNIGVYIPFLATYNSGPSISLIIFIFLLLVAAWCYISFKLVSFPVIAQTL
Sau2            AAVTAAN-GGDNIGVYTPMFATRSV-DAKLVMIAVFAAMTALGCLVAHHLVNHRALGSPI
Ara1            AMVTIAN-GGDNISIYTPLFATRTM-GEIAVIAVVFTVLTTLWLSAAHFLINHPRIGAPI
Sro1            AGVTLAN-GADNISVYTPMFRTIGP-SASLVTIAVFALLVAVWCAAASWLGSHKKIIGLV
Tbi1            ASITVAN-GADNISVYTPVFRTIGV-SASLITIAVFAVLVAVWCLIGSWLGSHKKIIEFV
Asp1            AGITIAN-GADNIAIYTPVFRTMAP-SDTAITVIVFLALVALWCALGKIIGTHHKVVETL
Asp2            AGITIAN-GADNIAIYTPIFRTMAP-QDTVVTIVVFLILVAVWCALGRVVGTHPKVTETL
Bli1            AGITIAN-GADNISLYTPIFRTSSP-GDVTIMIVVFLILVAVWCAAGRLIGTHKAVTETL
Rsp1            AAITIAN-GADNIAVYTPVFRTLGP-PQTAVTIAVFLICVGIWCYAGRLLGTRRKVVDTL
Gru1            AGITIAN-GGDNIAIYTPVFRTFST-TDAVVTVVVFLVLLAVWCLLARAIGTNEKVAEAL
Rpy1            AAVTFAN-GGDNIGVYVPVFVTVGA-PAVVAYSIVFLALVAVLVIAARYLATRKPIAEVL
Bth1            AAVTFAN-GGDNIGVYVPVFVSNSL-PVVIVYCVVFLVLVTVLVLLARFIATRPGIGEWL
Cac1            AGVTFAN-GGDNIGVYLPVFTTSSP-SDIAVYCIVFLVLVAGLVAVAKFVATRPAVAEAL
Cps1            AGVTFAN-GGDNIGVYVPVFTTSSP-AEVAIYCVVFLILVAPLVWAARFVATRPGIAETL
Bxe1            ACVAIAN-GSDNLAVYVPLYASHSH-SEGAFISLVFFVMIGLWCAGAAWLVKHPRLGAPI
Lki1            LTMYLASCGADNIAVYVPVLATMTT-TAILITMVYFIVLTAVSLTLASFFGQIPIIKRIF
                           :. :: *                                     :   .

Lla1            NKYGDWIQLIIYVLLGSYVLFDAGTIQ---------------HLLSL-------------
Lci1            ERFGDKIQVIIYIVLGLYVMFDAGTIQ---------------YLISL-------------
Lps1            ERFGDRVQLIIYVALGIYVMFAAGTLQ---------------HLFTL-------------
Lme1            GKQGDLVQLIVYVSLGLYVLVEAGTLQ---------------HLLLL---I---------
Oki1            NSYADLFQLIVYVLLGASIMWESGTIQ---------------HFLLM-------------
Dal1            EKYERIIVPVVFIGLGIMILVENGTIA---------------EIIEI---L---------
Osp1            EKYERIIVPIVFVALGIMIMYENGTFS---------------WILNW---I---------
Afl1            EKYEKIIVPIVFVALGIMIMVENETVN---------------WLLGL-------------
Efa1            EKYERIIVPIVFIGLGIFIMIENGTIQ---------------TILDL-------------
Sor1            EKYERIIVPIVFILLGLYIMYENGTIE---------------TFL-----I---------
Hku1            EKYEKIIVPVVFIALGIYIMYENGTIQ---------------TIVKM---L---------
Aot1            EKYERVIVPVVLVILGFYIMFEAGTLQ---------------KLISM---I---------
Fho1            ETYETWLVPLVFILLGIYILWENHTIS---------------WLWNL---V---------
Sau1            EKYERWIVPIVFIGLGIYILFENGTSN---------------ALISF---L---------
Ssa1            EKYERWIVPIVFIGLGIYILFENGTFN---------------ALFSF-------------
Gva1            EKYEKVIVPVVFIGLGLYILIENGTIN---------------YFIGQVLKV---------
Lin1            ERYGRIIVPVIFIGLGIYILVENGTIN---------------YLISF---Y---------
Avi1            ERYEKVIVPVVFIGLGIFILLENGTIQ---------------HLWSL---I---------
Sep1            ERFSRWIMSIVYIGLGLFIIIENGTVQ---------------KLFHF---V---------
Ssi1            EKYNRWIMAIIYIGLGLYILIENKTIQ---------------TLLSF---V---------
Swa1            EKFNRWIMAVVYIALGIFIIVENDTLT---------------TLFHF---I---------
Nfl1            EKFSRWIMAVIYIGLGLFIIIENNTIQ---------------TIISI-------------
Pdo1            EKYSRWIMAIIYIGLGSFIIYENNTIQ---------------KIISF-------------
Sma1            ETYSRWIMAIIYIGLGIYILLENHTFQ---------------TLWAM---L---------
Spa1            EKNSRWFISIVYIVLGIFILIENNSIE---------------LFKTL-------------
Nci1            EKYSRWFVAVVYLGLGIYILVENNSFD---------------MLWTV---LG--------
Lsp1            EKYSCWFIGFVYIFIGGSVLIENGSIQ---------------FIINL---F---------
Lco1            ARYGNWIMALIYIGLGCLIIWESGTIQ---------------HFI---------------
Lco2            DRFGDWIMAIIYIGLGIMIILESDTIR---------------HIMQL---L---------
Lma1            DRFGNWLMAIIYIGLGLMILVESDTIG---------------HLLSF---L---------
Ece1            EHFGRWVMAAVYIGLGIMIIIESGTWS---------------HFF---------------
Lla2            EKYSRWILAFVYIVLGIMVLLESGTVS---------------KILSF-------------
Wco1            ERFGRWITAFVYIVLGVLVIIEAGTIP---------------HILNL-------------
Lbr1            EKWSRYITAVVYIGLGIYILWESGTLT---------------HLIQL-------------
Lsa1            ERYGMYITAIVYIGLGLYIMFESGTVQ---------------HLVKM---L---------
Ppe1            DRWGTLVTIIVYIGLGIYILFESGTIQ---------------HFINL-------------
Lbr2            EKWGRHLTVVVYILLGGYILWDNGTIH---------------QLLRW---L---------
Lfe1            DRYGTLLAGVIYLGLGILILVENGTAL---------------HLWHL---I---------
Sgl1            SRFSTVLVPVVFLVLGLVILSENGTFA---------------KLASL-------------
Osc2            KRYERILIPVVFIGIGLNVLVESDTLE---------------AILDL---F---------
Ssu1            EKYEKMILPTIFIILGIYILFEFGTMT---------------YLLQL---L---------
Wci1            FKYSGILVAVTYIILGLMIIIESDTLQ---------------HIGKF---I---------
Mfo1            KNYGHYILPFVMITIGLVILLRG-------------------------------------
Msp1            KNYGHYILPFIMIVIGLVIILRG-------------------------------------
Cbo1            EKYKHILIPIIFTGLGIFILMQSGTLT---------------FVYKK---I---------
Cce1            EKYKHIFIPIIFIGLGFFILIESCTIT---------------FIYKK---I---------
Lbu1            EHSKQILIPIIFIAIGVYVLIESGVLG---------------------------------
Lbu2            DHYKSMMIPIIFIAIGIYVLVESGVMG---------------------------------
Lpa1            ERYEAILIPVIFIAIGIYVLVESGVLT---------------------------------
Nsp1            SQYGNNIVPFVLIGLGVFIILDSASLP---------------PIALAVSCLVLMGLVKLY
Cst2            TRYGNGFVPFVLIGLGAFIVLDSASLT---------------PITLAVSCLCLIGLSKTI
Csp3            TRYGNNLVPFVLIGLGIFIILDSASLN---------------PIALVASCLCLMGLVKLY
Cst1            TDYGNTFVPFILIGLGVFIIMENVMFT---------------VLAVAASYLFSVILGM--
Npu1            TRYVNNFVPFILIGLGAFIVLKSEALS---------------LIKLAASCFCLMILVKNN
Csp1            TRYGNYLVPFVLIGLGLTILIESHTLENPALI----------ILTLIVSSMSLIMLNC--
Csp2            TRYGNLLVPYVLIGLGVLILIDGHTLEDRGLT----------VLTLVLCCFCLLTFNR--
Mva2            VRYGNSLVPFVLMGLGTLILLDSHTLENRGLT----------VVTLAISCLWLLILLK--
Ava1            THYGNSLVPFLLIGLGVSIFIESQTIETPILL----------FIICVSIGSYLLILSKNI
Mva1            TRYTQAVVPFVLIGLGIFILIESGTYR---------------LLPAFQS-----------
Scy1            TKYGKRIVPFVLIGLGIFILLESGTYQ---------------LLPSF-------------
Csp5            TRFGKRLVPFVLIGLGIFILIDSHSYQ---------------LLPLFKS-----------
Csp4            SRYAHRLVPFVLIGLGVYILVENGSYR---------------LIS---------------
Pbi1            EKYSDVIVPFVLIALGIYILYESQTYQ---------------MFPFF-------------
Mae1            TSHSSHFVPCVLIGLGVFIIKESLPLA---------------FLALSLSYGWALFQQQ--
Osc1            DIYGHIIIPFVLIGLGFFILHENRTFT---------------------------------
Sau2            RRYGHGLLPWVLIAIGIAILVENDLPPPDRATPPPEEAAARRHSAAASS-----------
Ara1            RRYGHRVVPFMLVALGTLILYEAGTIR---------------LLC---------------
Sro1            ERSGRWLVPMVFMVIGAVIVVESAF-----------------------------------
Tbi1            ERYGRWLVPLVFIAIGLVIVLESGVIS---------------LLADLVRHL---------
Asp1            EKVEHWLVPTVFIGLGLTILLGSGSLQ---------------RLINL-------------
Asp2            EKIEHWLVPAVFIGLGLFILISSGVVP---------------RLFG--------------
Bli1            ERVEHWLVPVVFIGLGLFILVESGVII---------------RLIEA-------------
Rsp1            ERVEHWLVPAVFIGLGLFILLESGVLA---------------RLIAA-------------
Gru1            EKVEHWLVPVVFIGLGVLILIESGTLD---------------HIASS-------------
Rpy1            ERWEHVLFPIVLIGLGVFILAEGDAFG---------------------------------
Bth1            ERSDRYLFPLVLIALGVVILVKGHAFG---------------------------------
Cac1            EKWESVLFPTVLILLGLAILFA--------------------------------------
Cps1            EKWESVLFPAVLILLGIAILLA--------------------------------------
Bxe1            RRYGTALLPLILVVIGVSVIVQNDTPR---------------IVFG--------------
Lki1            ERWGSPLSRLIYILIGLFVMFDTGLIQ---------------FIINL-------------
                      .       :*  :.                                        

Lla1            ----------------------L
Lci1            ----------------------L
Lps1            ----------------------L
Lme1            ----------------------Y
Oki1            ----------------------L
Dal1            ----------------------M
Osp1            ----------------------N
Afl1            ----------------------F
Efa1            -----------------------
Sor1            ----------------------V
Hku1            ---------------------GI
Aot1            ----------------------V
Fho1            ----------------------F
Sau1            ----------------------L
Ssa1            ----------------------L
Gva1            ----------------------V
Lin1            ----------------------N
Avi1            ----------------------A
Sep1            ----------------------F
Ssi1            ----------------------S
Swa1            ----------------------F
Nfl1            ----------------------I
Pdo1            ----------------------F
Sma1            ----------------------T
Spa1            ----------------------F
Nci1            ------------------QEKIL
Lsp1            ----------------------K
Lco1            -----------------------
Lco2            ----------------------F
Lma1            ----------------------N
Ece1            ----------------------G
Lla2            ----------------------L
Wco1            -----------------------
Lbr1            ----------------------L
Lsa1            ----------------------G
Ppe1            ----------------------I
Lbr2            ---------------------WT
Lfe1            ---------------------HH
Sgl1            ----------------------F
Osc2            ----------------------L
Ssu1            ----------------------K
Wci1            ---------------------FR
Mfo1            ---------------------WF
Msp1            ---------------------WF
Cbo1            ----------------------F
Cce1            ----------------------F
Lbu1            -----------------------
Lbu2            -----------------------
Lpa1            -----------------------
Nsp1            G-INTQIETSANI------D--W
Cst2            Q--NSKFKTQS-----------L
Csp3            A-INGQAATSSGV------DLRG
Cst1            ---KNQLALN---------SKAN
Npu1            G--SSRV------------VMLK
Csp1            ---NSDQ------------TLEV
Csp2            ----SHLDGATTD------NEEK
Mva2            ---DSYLSLETAP-----KVEKI
Ava1            WRVNYRFSLEAPEAEVIPGIKQK
Mva1            ----------------------N
Scy1            --------------------QFK
Csp5            -------------------DTTR
Csp4            ----------------------P
Pbi1            ----------------------K
Mae1            -------------------AESI
Osc1            -----------------------
Sau2            -------------------QGAT
Ara1            ----------------------R
Sro1            ----------------------R
Tbi1            -------------------LEPV
Asp1            ---------------------WI
Asp2            ----------------------A
Bli1            ---------------------LA
Rsp1            ---------------------AS
Gru1            ----------------------L
Rpy1            ----------------------L
Bth1            ----------------------I
Cac1            ----------------------V
Cps1            ----------------------V
Bxe1            ----------------------L
Lki1            ----------------------F
                                       
