# Supplementary material for: The LysE Superfamily of Transport Proteins Involved in Cell Physiology and Pathogenesis
Source: PLoS One. 2015 Oct 16;10(10):e0137184. doi: 10.1371/journal.pone.0137184 (PMC4608589; doi:10.1371/journal.pone.0137184)
Supplement: S2 Supporting Information — The corresponding zip file contains the multiple sequence alignment (MSE) outputs generated using ClustalX, Mafft, and ProbCons. These MSEs have been used to generate S17–S28 Figs. (ZIP) [file pone.0137184.s031.zip › Alignment_zip/CadD/CadD_probcons.aln]

CLUSTAL 2.0.12 multiple sequence alignment

Lla1    MKNNSY-KN-WGILM--------------------V--E---TLLTALTSYIGTTSDYFV
Dal1    ----------------------------------MI--T---TIITAAVVYVATSIDNLI
Ssu1    --------------M-----------------------T---IITYALILGISTSIDYFL
Efa1    --------------M--------------------L--Q---NILSALAVYISTSIDYLF
Mfo1    --------------M--------------------E--TI--IILTAIFAFISTNLDDMF
Sep1    --------------M--------------------F--E---TITTAAILYIATAVDLLV
Cbo1    --------------M--------------------I--I---TVITAFISFASTNIDDIF
Lci1    --------------M--------------------V--Q---TLLTALTSYIGTTSDYFV
Sau1    MKKSPIPKIFGDDKM--------------------I--A---TILTATAVYVATGIDYLV
Nsp1    --------------MN--G---------------II--S---GIPTGITAFTATNLDDLV
Sor1    --------------M--------------------G--Q---TIISAIGVYISTSIDYLI
Bxe1    --------------M--------------------F--S---LALLAIAGYTATNIDNLF
Sro1    --------------M--------------------G--E---SIGTAAAVFAGTNVDDIV
Mae1    --------------MT--T---------------MI--T---AISTAIAAFIATNLDDIL
Lla2    --------------M--------------------F--S---VIINSTVIYWATALDLLI
Asp1    --------------M--------------------F--A---TILAAAGMFAATNIDDIV
Pdo1    --------------M--------------------F--Q---VIATSTILYLATAVDLIA
Gva1    --------------MH--TLCTPLSKKFNILKGGIM--E---TIVSALLVFVSTSIDYLV
Lfe1    --------------M--------------------TAMA---TVITSILTFISTGMDYLM
Msp1    --------------M--------------------E--TL--IILTAISAFVSTNLDDMF
Csp1    --------------MT--N---------------II--T---AIATGITAFSATNLDDIL
Lps1    --------------M--------------------L--Q---TLMTAALSYIGTTTDYFV
Lbu1    --------------M--------------------L--T---TIMTSILSFIGTNIDDTF
Lki1    --------------M-----------------------P---DLSLVTMLFIGVNLDFFV
Aot1    --------------M--------------------F--Q---TIVSAAGVFVATSIDYLV
Sma1    --------------M--------------------L--L---TILTSTILYIATAVDLLV
Lco1    --------------M--------------------L--K---TILTAIILYTSTALDLLV
Csp2    --------------MM--N---------------LL--T---AIPTGLTAFVATNMDDIL
Sau2    --------------M--------------------F--A---AIAVSVVAFASTNVDDIF
Lin1    --------------M-----------------------Q---TLISALLVFISTSIDYLV
Spa1    --------------M--------------------I--N---TIITGIILYTGTAVDLLI
Oki1    --------------M--------------------L--T---VLSGALLSYFGTTSDYFI
Rpy1    --------------MN------------------LL--A---SVLQAVGLFLVTNIDDII
Lbr1    --------------M--------------------L--T---TILTGITAYISTSIDYLI
Lco2    --------------M--------------------I--R---TIITSIILYTSTAIDLLV
Lpa1    MG---------GCAM--------------------L--G---TVITSIMSFIGTNVDDTF
Nci1    --------------M--------------------I--Q---NVVTSIILYSGTAVDLLI
Cst1    --------------MS--E---------------LI--T---AITTGITAFSATNIDDIV
Bli1    --------------M--------------------L--T---TIGSAIGLFAATNIDDIV
Osp1    --------------M--------------------V--T---TIVSAIVSYIATSIDYIV
Mva1    --------------M--------------------N--WIAAAIIAGITSFAATNIDDMV
Cst2    --------------MN--G---------------LV--T---TISTGITAFTATNIDDLV
Ssa1    --------------M--------------------T--A---TILTAAAVYVATGIDYLV
Cce1    --------------M--------------------F--S---TVITAFISFVSTNIDDIL
Ara1    --------------MIVDN---------------IV--G---ILGLAVVLFASTNIDDIF
Ssi1    --------------M--------------------I--Q---TALTAVILYTATALDLLV
Rsp1    --------------M--------------------I--T---TIAAAVAMFAGTNIDDIV
Csp3    --------------MN--E---------------LV--T---AIPTGITAFTATNLDDLV
Csp4    --------------MG--W---------------AF--S---AFITGITSFAATNIDDIV
Mva2    --------------MN--P---------------FI--T---AISTGLTAFAATHLDDIV
Swa1    --------------M--------------------L--S---IIFTAIVLYTATAIDLLV
Cac1    --------------M--------------------I--T---TLASAIVLFIVTNIDDIV
Bth1    --------------M--------------------I--A---SIIQAVALFAVTNIDDII
Asp2    --------------M--------------------L--G---IIAAAAAMFAATNIDDIV
Hku1    --------------M--------------------I--N---TIISAIGVYISTSIDYLL
Pbi1    --------------ME--W---------------LI--G---TVALAITIFTATNIDDIL
Gru1    MGREG-----SGVGV--------------------L--S---TIAAAAGLFVATNIDDIV
Lma1    --------------M--------------------F--K---LIVTDIVLYASTAIDLLV
Wci1    --------------M--------------------L--Q---EIITGTILYWSTAMDLIL
Lme1    --------------M--------------------L--K---DVLTAIFSYIGTTTDYFV
Sgl1    --------------MM--H---------------MQ--S---VVLSAIVVFISTSIDDLV
Osc1    --------------M-----------------------G---IILTTVVLFVATNIDDIF
Cps1    --------------M--------------------L--T---TLAAAAGLFVATNIDDIV
Ppe1    --------------M--------------------I--K---DILTGVTAYISTSIDYLI
Tbi1    --------------MD--G---------------IL--G---TVGTAGAVFAGTNVDDIV
Osc2    --------------MI--------------------------TILTMITTFIATGIDEMI
Nfl1    --------------M--------------------F--S---TVITAAVLYIATAVDLLV
Csp5    --------------MN--W---------------FI--E---AIIAGVSAFTATNIDDIV
Afl1    MKI-------GGMEM--------------------A--T---TVLSAIAAYIATSIDYIV
Avi1    --------------M-----------------------E---IIISSMLVFISTSIDYLV
Npu1    --------------MN--E---------------LV--T---AITTGAIAFIATNIDDIV
Lbu2    --------------M--------------------V--T---TIITSIVSFIGTNIDDTF
Lsp1    --------------M--------------------L--K---TIITSAITYSSTAIDLLI
Fho1    --------------M--------------------F--E---LILSSLVVFVSTSMDYLF
Lsa1    --------------M--------------------Q--T---AILTGITAYISTSIDYLI
Wco1    --------------M--------------------V--S---TIVSTTILYWTTAIDLLL
Lbr2    --------------MN--MITYVENNILE--MTKHA--T---TNLTGVTAYISTGLDYLV
Scy1    --------------M--------------------S--WWVRTAVAGSTAFIATNIDDII
Ava1    --------------MS--E---------------LL--T---AISTGFTAFVATNLDDIV
Ece1    --------------M--------------------S------FVFTSSVLYWSTALDLLV
        *  .   *   .  :    :    .: ::           .            .  *   

Lla1    VLLLLFAQF---RT--Q-PQRQAIMWGAYLGNALLVFVAVAIALL-L-K-RVPEEWVLGL
Dal1    ILLVFFAHK---KD--N-PTVMRIVGGKVLGTSVLIAVSLLSAFG-L-R-VIPEQWILGL
Ssu1    ILFLLFSQA---KK--P-GERRTIYFGQLLASFILILLSSTLSQV-A-N-VFLADWILGL
Efa1    ILLIIFSQN---HT--K-KGLRQIFFGQYLGTGILVAISLFAAYV-L-N-FIPQDWIIGL
Mfo1    ILAAFFVNP-------H-FRTKDVVLGQYLGFVILLTVSSLAYFA-Q-F-IIPPRW-ISL
Sep1    ILLIFFARA---NN--Y-QQYKDIYIGQYLGSLTLIIVSLFFAYV-L-N-YVPDKWILGL
Cbo1    VLMLFFSQV---NN--A-MKKWHIIIGQYLGIGALITISIIGALG-I-S-VIPQEY-VGL
Lci1    VLLLVFGQY---RG--P-KQTRSIIFGAYLGNALLVLIALLVAVL-L-K-NIPESWLLGF
Sau1    ILILLFSQV---KK----GQVKHIWIGQYIGTAIVIGASLLVAQGVV-N-LIPQQWVIGL
Nsp1    ILTLLFSQV---NA--N-FCRRHIVIGQYIGFSTLVIASLAGFLG-G-L-ILPSHW-MGF
Sor1    ILIILFAQL---SQ--N-KQKWHIYAGQYLGTGLLVGASLVAAYV-V-N-FVPEAWMVGL
Bxe1    VLLAFLAEA-------G-GERRRVIAGQCAGSLTLIVGSMLLAAL-L-K-HLPAGY-VGL
Sro1    ILTVLFLASR-AGG--V-PRPWQIVAGQYAGIAILVAVSAVAALG-L-T-VVPDRW-AGL
Mae1    ILTILFTQV---NK--L-FRRRHIVIGQYLGFILLILASLTGFFG-S-F-LIPAQW-IRF
Lla2    LLAILYVRF---DK--K--SHLSITLGQIIGSFALVLVSLFFAVI-L-K-LVPEEWILGL
Asp1    VLTALFLASS--KG--T-PRPWHIIGGQYTGFITLVGLSLLAALG-L-T-IVPDEW-VGL
Pdo1    ILLIFFARA---ET--S-KQVKNIYIGQYIGSLTLIGVSLFLAYV-L-N-FVPEKWILGL
Gva1    VLTILFASQ---GK----KGLKSIYVGQYLGTGLLVLASLIAAYF-L-N-FIPQDWIIGL
Lfe1    VLLILFHRY---RT--P-RQRLAIICADYAGTSILVGLALVAALI-L-R-RAPDQWLLGF
Msp1    LLAAFFANP-------E-FRAKDVVLGQYLGFIVLLTISSLAYFV-Q-F-IIPSNW-ISL
Csp1    ILMLFFSQA---KS--L-FSRRQIVIGQYLGVMALVLVSLTGFFG-G-L-LLPESW-IGL
Lps1    ILLFIFGQY---RQ--S-AQVRSVVFGAYLGNAMLVMISVFIALG-L-K-QVPEEWLLGL
Lbu1    VLAVWFSQV---DA--S-LRRRDIVIGQFIGFEILVLVSVLAAYG-L-S-FLPTEQ-VGW
Lki1    ILLFLLQKY----------RFRDNFIGYELGMLIVFAISALAGQL-I-Q-TVIPTWAIGF
Aot1    ILTLIFAQV---SG--N-QHKAVIYAGQYLGTGILVGVSLLAAYV-V-N-FLPEDWLVGL
Sma1    LLIIYFSKA---QT--K-QHRRQIYIGQYIGSLTLITISLFFAYV-L-H-FVPEKWLLGL
Lco1    ILMLLFSKY---PG--R-NARRNIYIGQYIGSLCLIGISLFFAFV-L-H-YVPQKWLLGL
Csp2    MLLLFFSQV---NA--V-FRNRHIVAGQYLGFGALVLASLPGFFG-S-L-VFPRPW-IGL
Sau2    VLIGFFADP-------T-FRARHVVTGQYLGIGALVAVSLICSLV-A-L-VIPPSS-IGF
Lin1    VLIILFANQ---GT----RGIKSIYIGQYLGTGILVGVSLIAAYF-L-N-YIPQDWMIGF
Spa1    ILMIFFAKL---KK--K-DEIRQIYLGQFLGSGFLIFLSMIFAYL-L-H-FVPNKELLGL
Oki1    VLLAIFGKH---QK--S-RCHRRIFFGELIGNGILIVMSLLLAYL-L-K-FIPESWILGL
Rpy1    VLSLFFARG---AG-VG-GTTTAILVGQYLGFGAILAASVLVAVG-ATT-FLPEEV-IAY
Lbr1    ILMVIFGAT---PK----RHRFLVYLGDFLGTAILVLTSYLMAVI-L-G-FVPAEWLLGF
Lco2    ILMLLFSKY---RS--T-KHRRQIYIGQFLGSYTLIGISLFFAFI-L-H-YVPAKWLLGF
Lpa1    VLAVWFAQV---GE--R-LKRRDIIFGQFLGFEILVLVSVLAAYG-L-S-FLPTDQ-VGW
Nci1    ILMLIFAKR---KS--R-KDIINIYLGQFLGSVSLILLSLLFAFV-L-D-YIPSKEILGL
Cst1    ILTLLYSQI---NQ--T-FRSRHIFAGQYLGFGLLVIASLPGFFG-G-L-IVPQSW-IRL
Bli1    VLTVLFLASR--RG--Q-LRPWQIVVGQYLGFITLVVISVVAALG-L-T-IIPDEW-VGF
Osp1    ILVVLFAQN---ER--RKRAVRDIFLGQYIGFTILIAISLLAAFG-L-T-LIPQHW-IGL
Mva1    LSMLFFAQV---ND--T-FRPRHIFVGKYLGFAALIAASLPGFFG-G-L-IVPKAW-IGL
Cst2    ILTLLFSQV---NA--T-FRRRHIVIGQYLGFSTLVIASLVGFLG-G-L-VLPSQL-IGL
Ssa1    ILILLFSQV---KK----GQVKHIWIGQYIGTAIVIGASLLVAQGVV-N-LIPQQWVIGL
Cce1    VLMLFFSQI---NN--I-MKTRHIIIGQYLGIGTLTIISIVGALG-I-S-IIPHEY-VGL
Ara1    VLLGFFVD-----P--K-FRTRQIVIGQYLGIAALCGVSLLASMI-S-L-VIPAAY-IGL
Ssi1    ILLIYFARA---QT--K-REYRDIYIGQFLGSGALIVISLFFAFV-L-H-YVPEKWMLGL
Rsp1    VLTVLFVASA-SQG--R-PRAWQIVTGQYLGLITLVATSVVAALG-L-V-IVPQEW-VGL
Csp3    ILTLLFSQV---NA--T-FRHRHIVIGQYLGFSTLVVASLVGFLG-G-L-VLPPHL-VGL
Csp4    VLMMFFTQV---ND--R-FRPRHIVMGQYLGFSVLLLASLPGYLG-G-L-VLPKPW-IGL
Mva2    ILLLFFSQV---NA--V-FRRQHIVTGQYLGFAALVLLSLPSFFG-C-M-MVPRPW-VGM
Swa1    ILLIYFARA---HT--K-KEYRDIYIGQFLGSMTLIIISLFFAFV-L-H-YVPEKWMLGL
Cac1    VLSLFFARG---AG-RK-GTTKAILLGQYLGFLGILAVSVALGLG-LSA-ILPEDW-IRF
Bth1    VLALFFARG---AK-QR-NTTRTILLGQYLGFFGILVITAVASYG-AVT-LLPAEA-IPY
Asp2    VLTVLFLASA--KG--R-PRPWEIVGGQYLGFITLVGISVLAALG-L-T-LVPDEW-VGW
Hku1    ILVILFAQL---HS--K-REKLQIYAGQYLGTAVLVSISLFAAYV-V-N-FIPDKWIVGL
Pbi1    VLTIFFAQV---DS--K-FRPRHIVIGQYLGFTVLILTSLPAYFG-A-L-MIDRKL-IGL
Gru1    VLTVLFAVAARGTS--Q-LRGWQIVAGQYLGLITLIAVSLLAALG-L-T-IVPDEW-VGL
Lma1    ILMLLFSKY---KS--K-ASQRQIYIGQFIGSLTLISISLVFAFV-L-H-YVPAKWLLGL
Wci1    ISVVMIAAH---PI--A-GKKQQIILGSIMGAIFLIIISLFLALG-L-R-LIPDKWLLGL
Lme1    VLLLLFGKY---ST--K-HDTKLVVLGAYLGNGLLVLTSIIIALA-L-Q-QVPEEWLLGL
Sgl1    LLILFHAQA---KT--R-AQRASILAGQILGIGMLVAISLLGSYL-A-S-RMLEGWVIGL
Osc1    LLMAWFSQR---DS--K-LKSHHIVFGQYVGFILLLIVSMVGSLG-T-F-LISKEW-IGL
Cps1    VLSLFFARG---AG-RK-GTTPAILVGQYVGFLGILAASAAVGLG-FNA-VLPEEL-IRY
Ppe1    VLMVVFAMV---PK----NKRILVYFGDIVGTTVLVSASLMIALV-L-K-SVPDEWILGL
Tbi1    ILTVLFLSA---RAHGL-PRPWQIIAGQYTGIAVTVVVSVIAALG-L-A-ILPDPW-VGL
Osc2    ILILIFAHA---RN--H-NQIRQVYIGQQIGMTFIIVVALLALYG-I-TSLFTGKW-TGL
Nfl1    ILLIFFARA---NT--R-KEYRDIYIGQYLGSVILILVSLFLAFV-L-H-YVPEKWVLGL
Csp5    ILIFFFSQL---NA--S-FRIRHILLGQYLGFTGLLIASLVGFFG-G-L-VIAKTW-IGL
Afl1    ILIVLFSQF---KK--KKAGTRNIVLGQYMGFTLLIVISLLAAFG-L-A-YVPQKW-IGL
Avi1    VLTILFSTM---NT----VKQRSIYIGQYIGTGLLVGFSLIAAYF-L-N-FIPQDWVIGL
Npu1    ILLLFFSQI---NT--S-LRPRHIVAGQFLGFTVLLILSLPGLFG-G-L-VLSKNW-IGL
Lbu2    VLAVWFSQV---DT--V-LRKRDIVWGQFVGFEILVLVSVFAAYG-L-S-FLPTDK-VGW
Lsp1    ILMLFFAKI---KD--K-KGIRDIYIGQFLGSDVLILVSLFFAFI-L-H-YVPDKRLLGL
Fho1    ILLIVFAAV---HG--S-KARRQIYWGQYLGTAILVVISLLVAYF-L-K-QLPSDEMIGL
Lsa1    ILMVIFGSV---NR----KERWLVYWGDLLGTSVLVAASLVMAFI-L-G-FVPQEWLLGL
Wco1    ILLTLFAMY---PR--K-TEHRQILIGQVIGSTILVMVPMLFAFV-F-K-FIPADWVLGF
Lbr2    ILMIIFSRV---KP----QDRWLVLIGDFIGTLILVGSSLALAFF-L-G-FVPTPWVLGL
Scy1    ILMLFFSQT---NR--S-FRRRHIVVGQYLGFVALVIASLPGFFG-G-L-ILPKPW-IGL
Ava1    VLSLFFSQI---NA--C-FRRRHIFIGQYLGFSALVVASLPSFFG-R-F-IIPGSW-IGL
Ece1    ILMLINNRY---SS--K-TQAQKIAAGQFIGSNGLIAVSLFLAFV-L-H-FVPQQWILGF
        :          .     *        .   .       .      *              

Lla1    LGFVPIAMGLQKFFSSK----DEG-----E----E----VA---EKL--AR---------
Dal1    LGFVPLGLGLKVLFEQE----GEE-----S----L----EK---IYF--AA---------
Ssu1    LGFVPILLGVRILFENE----AET-----E----I----PD-------------------
Efa1    LGLIPIYLGIRVAFVGE----EEE-----E---EG--E-VV---EKL--GSR--------
Mfo1    LGIIPIVIGIRSLIYLK----NPE-----S---DD--SGET---PDF--NKY--------
Sep1    LGLIPIYLGIKVAIFDD----CEG-----E---RR----AK---DEL--NK---------
Cbo1    LGMVPIYLGIKEYVDHK----KES-----T---NN--GKIG---QRG--LQD------NQ
Lci1    LGIVPIVIGIRKYFSND----DET-----E----E----VK---DKL--AQ---------
Sau1    LGLLPLYLGVKIWIKGE----EDE-----D---ES--S-IL---SLF--SSG--------
Nsp1    LGFAPIAIGLNRLLNQD----KDT-----S----S----TT---EPE-QELT--------
Sor1    LGLIPIYLGIRFAIVGE----GEE-----E---EE--E-II---ERL--EQS--------
Bxe1    LGILPIGVGLAKAWERF----GPR-----NAQQEE--ARRT---AGE--PSA--------
Sro1    LGLVPFGMGVWGLVRKD----DGG-----E----A----GP-------------------
Mae1    LGLLPVIFGIRSLWQRE----ETE-----T----D--N-PL---EVT-VESA--------
Lla2    LGLIPLGLGIKYLFFGDD---DDD-----E----E----LD---ELL--QK---------
Asp1    LGILPLALGIVGLIRGLKKDGDDD---E-N----R----LT-------------------
Pdo1    LGLIPIYFGGKVAISGD----DDE-----E----Y----VE---GRL--NK---------
Gva1    LGLIPLGLGIRAIFVDE----DID-----E----E--D-IE---GKI--TG---------
Lfe1    LGLVPLAIGCHLLTHQE----SMA-----T----P----A---------NRV--------
Msp1    LGVIPIMIGIRSFLHLK----KPQ-----T---DY--SGEN---RDF--SKY--------
Csp1    LGLAPIAIGINRLLNGD----NDE-----S----E----EK---PTL-SQPK--------
Lps1    LGILPIIIGIKNYYSDS----DEV-----A----E----VA---DNL--RQ---------
Lbu1    LGVVPIVLGIRKWLQYR----HQL-----I---ET--HETA---HVK--TKL------NQ
Lki1    LGLLPIYMGIKGENEDE----DDQ-----S----K----SA-------------------
Aot1    LGLIPIFLGIRLAIQGE----EDD-----E----V----DESLIDQL--EQ---------
Sma1    LGLIPIYLGIKVAIFGD----EDE-----E----E----AM---EKL--DK---------
Lco1    LGLIPIFFGIKYLLSDE----DEA-----A----E----VN---EKL--DQ---------
Csp2    LGVIPIAIGINRLLNPE----EEE-----L----E----EL---SAP-EV-S--------
Sau2    LGLLPIGIGVKKLWDAR----RNE-----G---DS--AEAA--------PPA--------
Lin1    LGLIPLGLGIRSIFVDE----DVD-----E----D--S-IG---NQI--KN---------
Spa1    LGLVPIFFGLKVLLGGE----EGG-----E---EL----AN---ERL--EQ---------
Oki1    LGLFPITVGLKTFFSKE----DET-----A----K----A----------KA--------
Rpy1    FGLIPLLLGAYAAWRAW----RGRGED--D----E----QK---TAG-K-----------
Lbr1    LGLIPILMGVKLLIFGE----KED-----D----D--L-IE---NEI--QK---------
Lco2    LGLIPIAFGIKYIFSKE----DEA-----A----E----VD---QKI--EA---------
Lpa1    LGVIPIFIGVRRWWTHR----FAR-----Q---IK--SETE---APR--RTV------QA
Nci1    LGLIPIFLGLKVLLLGD----SDG-----E----A----IA---KEG--LRK--------
Cst1    LGLMPIIIGFSSLLKHE----EDS-----L----Q----EL---SVE-SDPS--------
Bli1    LGLIPLGIGIWALVRGLRRNGDDD---D-----------KI-------------------
Osp1    LGLVPIFIGLKVLFEKE----DDD-----D---Q------E---EII--DT---------
Mva1    LGLVPIAIGISHLVKRE----NEE-----N---DV--QAVS---GEF--NRQ--------
Cst2    LGLVPIAVGLNRLLNPE----SDS-----E----T----NT---ESE-TELS--------
Ssa1    LGLLPLYLGVKMWIKGE----EDE-----D---ES--S-IL---SLF--SSG--------
Cce1    LGLIPIYLGIKAYADYK----KES-----K---YK--KNIE---NQE--NKNDENNKLEE
Ara1    LGLAPIFLGLKKLWEWR----KGSEIDH-D----P----ED---HSG-A-----------
Ssi1    LGIIPLYLGIKVALFDD----CEG-----E---AR----AK---REL--DK---------
Rsp1    LGVLPLSLGLWTLIRWLRSDDEDE---P-----------PV-------------------
Csp3    LGLVPITVGLNRLLNPE----SDS-----S----S----DA---DTE-TDLS--------
Csp4    LGLLPIAIGIKHLVQSD----EAV-----A----I----QT---VPEEIEPG--------
Mva2    LGLVPIAIGVSRLLNRD----TEA-----D----D----EN---TAT-DS-P--------
Swa1    LGLIPIYLGIKVAIFDD----CEG-----E---KR----AK---DAL--ND---------
Cac1    FGLIPLAIGLWAAWEAF----RGEE----D----D----D----VSG-K-----------
Bth1    FGLIPLALGIKAAWDSI----RGED----D----D----DT---GEG-K-----------
Asp2    LGMVPLAIGVIGLIRFLRKRGEED---E-E----G----AI-------------------
Hku1    LGLIPLFIGIKFALSGE----DED-----E---TE--E-IR---EKI--EQD--------
Pbi1    LGILPIAIGIKHLLPKT----EKL-----T----V----QT---HPHR------------
Gru1    LGLIPLTIGVLALVRTLRGQDDDD---ESE----S----AL-------------------
Lma1    LGFIPIAFGLKAIFGDD----DET-----A----E----AN---EKI--EN---------
Wci1    LGFIPLVFGVIALFRGP----EDL-----D----D----IN---KGN--DTK--------
Lme1    LGIIPIIIGVRGYFSKE----DEG-----E----E----IE---EKL--KI---------
Sgl1    LGFIPIILGIKAMMSKD----VEK-----N----E----TT-------------------
Osc1    LGLVPIYLGGKAIVEQY----RER-----K---ES--L-LS---ERE--G---AGYSIEK
Cps1    FGLIPLFLGLWAAWQAF----RGED----D----D----ED---VSG-K-----------
Ppe1    LGLIPIAMGIKLIVAGA----ADD-----E----D--V-IQ---KQI--NN---------
Tbi1    VGSLPLAMGVRGLIEAV----RAK-----D----P----AD---GSP-P-----------
Osc2    IGLLPIIMGIMELVERD----DDD----------E----SG---EVL--QK---------
Nfl1    LGLIPIYLGIKVAIYDD----CEG-----E---KR----AK---KEL--DE---------
Csp5    LGFLPIFLGIRQLIQQD----NSE-----E----I----PQ---AVS-SEAT--------
Afl1    LGLVPIFIGLKVLFEHE----EEG-----D---ED----ED--EEII-EST---------
Avi1    LGLLPLILGIRAIFIDE----DVD-----E----K--D-LE---EKM--SH---------
Npu1    LGLLPMSIGISSLVNRE----DDS-----S----K----EV---FAT-TEEA--------
Lbu2    LGVIPIILGVKKWLEYR----HHS-----G---KSDDAEEA---EIQ--AEI------KQ
Lsp1    LGIIPIFLGLKALIFGD----SDG-----E---KM----AN---KEL--NS---------
Fho1    LGLIPLALGIRLALVGE----EEA-----E---EA--D-IL---SRL--TGR--------
Lsa1    LGIIPVLMGLRLLISGE----SDD-----D----E--V-VE---SQM--KK---------
Wco1    LGFVPIAFGIRYLFAAC----EAD-----E----N----AL---KIA--QER--------
Lbr2    LGLIPIYLGIKLGLQGD----DDD-----V----A--A-VE---RRV--SQ---------
Scy1    LGIVPIIIGITNLISSK----KDE-----Q---EI--QTVS---DVH--HLE-------R
Ava1    LGIAPIIIGINRLLNQE----TSD-----T----E----DL---NTL--ES---------
Ece1    LGLIPLGFGLKYLFFGD----DDE-----E----K----VE---ATL--TTR--------
        .*  *. .*           .     *                    .      . .:: 

Lla1    ---------------LDKRKIVMTVIGLTA-VTCGADNLALYIPYFTMANF-AYLPAILV
Dal1    ---------N-----KKHGNLLVAMTIITI-AS-GGDNLGVYIPLFAAISQ-AELVVTVL
Ssu1    -----------------SKIGLLSIIFISL-AS-GVDNLGIFTPYFTTLST-LETLLTAG
Efa1    ----------------GTNRLFWTVSLITI-AS-GGDNLGIYIPFFTSLSF-SEIVTSLI
Mfo1    ----------------KFGQKILPVALVTL-AN-GGDNLGIYMPLFASMGL-HSLFLTAI
Sep1    ---------------KGLSELSKSVAVVTL-ASCGANNIGLFVPYFTTINN-YELVITLI
Cbo1    NSKIEETNSTIASVKNIINPNIIKVFVVTF-AN-GGDNIGIYIPLFASMSL-VEILVTAI
Lci1    ---------------DNNRNLISNMVIITI-GACGADNLALYMPYFATANL-VYLPAILL
Sau1    ----------------KFNQLFLTMIFIVL-AS-SADDFSIYIPYFTTLSM-SEIFIVTI
Nsp1    ---------KSSPFAGLLSPQSFSVAAITI-GN-GSDNISIYMPLFANADL-SNLLIIIA
Sor1    ----------------KANQLFWTVTLLTI-AS-GGDNLGIYIPYFASLDW-SQTLVALL
Bxe1    ----------------ARASSWWVVACVAI-AN-GSDNLAVYVPLYASHSH-SEGAFISL
Sro1    -----------------VASGVVSVAGVTL-AN-GADNISVYTPMFRTIGP-SASLVTIA
Mae1    ---------PSSPLAAWFSPQTGAVAAITI-AN-GSDNIGIYLPLFASNTW-PNLVTIVS
Lla2    ---------------RKNKSLLGTVIIISF-ASCGADNIALFTPFFMTLSA-NNLLLSII
Asp1    -----------------EGLGLVGIAGITI-AN-GADNIAIYTPVFRTMAP-SDTAITVI
Pdo1    ---------------HGFSKLVKTVALVTI-GSCGADNIGLFVPYFLTLDM-GELMITLI
Gva1    -----------------NGSKILAFTSLTV-AM-GGDNLGIYIPYFTGKSL-IEISISLV
Lfe1    ----------------SANHLFLTVTFITV-ASCGADNLGVYIPYFATRTS-PELVIVLV
Msp1    ----------------KEGQMMLPVTLVTL-AN-GGDNLGVYMPLFASMGP-FDLFLTAI
Csp1    ---------RHSAWGNFLSPQTYGVAAVTL-AN-GGDNVGIYVPLFAHCTP-QNLLIILS
Lps1    ---------------SGKKQLILKMVGITI-ATCGADNIALYVPYFTTINL-TLLPLIFA
Lbu1    ELK---VERHKSGLRKLFKPEILAVSLITI-SN-GAGNLTVYIPLFTEYTV-AELGITVL
Lki1    -----------------SHRGIIAVLTMYLASC-GADNIAVYVPVLATMTT-TAILITMV
Aot1    ---------------NPSRQVFWTVTLLTI-SS-GGDNLGVYLPYFASLAW-QEIVVALF
Sma1    ---------------YGLSKLAKTVALITI-ASCGADNLGLFIPYFISLNF-IELAVTLV
Lco1    ---------------RQNKSLVATVAITTI-ASCGADNIGLFVPYFVSLTF-WQLLVTLV
Csp2    ----------APSLTSLLSPQTYSVAAITF-AN-GGDNIGIYVPLFASNSL-EELLVILG
Sau2    ----------------PGAHKILSVAAVTA-AN-GGDNIGVYTPMFATRSV-DAKLVMIA
Lin1    -----------------NQSQIFAITGLTL-AM-GGDNLGIYIPYFTGMNV-GQIVIVLA
Spa1    ---------------PKKINIVYTLAMITA-VSCGADNIGLFVPYFITLNF-QKLIVTLI
Oki1    ----------------SDAHLIRDVVLMTL-TTCSADNLAIYIPFFASVDF-SYLPVILI
Rpy1    ------------------KVAVGTVAAVTF-AN-GGDNIGVYVPVFVTVGA-PAVVAYSI
Lbr1    -----------------KTNVILKVAIITI-ATCGADNIGIYVPLFTQISP-TNIPILLV
Lco2    ---------------RKNKNLIATVALITV-ASCGADNIGLFVPYFVSLSL-VQLIVTLF
Lpa1    QAR---LETKLAHLGKWFRPQLLSVALVTI-SN-GAGNLTVYIPLFTEYSV-SELVITII
Nci1    ----------------DNKNLIFLVAMITF-ASCGADNIGVFVPYFTTLNL-ANLIVALL
Cst1    ---------YPSAIASILSPQTCNVAAIAF-AN-GSDNISIYVPLFANTEL-ENLLVIIG
Bli1    -----------------AAVGLWGVAGITI-AN-GADNISLYTPIFRTSSP-GDVTIMIV
Osp1    ---------------NRFTSFILSVAVIML-AA-GGDNLGVYIPYFTTLNT-FELVVTII
Mva1    -S----NSSAVSKLANLFNPQTLNVAAVTV-AN-GGDNIGIYLPLFASSDL-PSLVVILA
Cst2    ---------HPSSFGSFLSPQSYSVAAITI-AN-GSDNVGIYMPLFANTTL-PSLLVIIA
Ssa1    ----------------KFNQLFLTMTFIVL-AS-SADDFSIYIPYFTTLNM-SEIFIAVI
Cce1    TTDIK-ETRIITFIKNFINPSVFKVASITF-AN-GGDNVGIYVPLFTSMNL-ISIFTTVV
Ara1    ---------------SIGHGKIAAVAMVTI-AN-GGDNISIYTPLFATRTM-GEIAVIAV
Ssi1    ---------------KGLSKLVGIVALVTL-ASCGADNIGLFVPYFVSLTL-AQVIVTLI
Rsp1    -----------------AATGMAGVAAITI-AN-GADNIAVYTPVFRTLGP-PQTAVTIA
Csp3    ---------HSSIFTNFLSPQTCSVAAVTI-AN-GSDNVSIYMPLFANTNI-SSLLVIIA
Csp4    --------VTAGGLKGLLHPKTYHVAAVTF-AN-GGDNIGIYVPLFASSNL-PQLSIILA
Mva2    ---------QSTIFASLLSPQTYSVAAVTF-AN-GGDNVGIYVPLFANCTW-ESLLVILS
Swa1    ---------------KGLSKLVGIVALVTI-ASCGADNIGLFVPYFVSLNF-SQLIVTLI
Cac1    ------------------KLSVAAVAGVTF-AN-GGDNIGVYLPVFTTSSP-SDIAVYCI
Bth1    ------------------SITLPTVAAVTF-AN-GGDNIGVYVPVFVSNSL-PVVIVYCV
Asp2    -----------------SAIGLLSVAGITI-AN-GADNIAIYTPIFRTMAP-QDTVVTIV
Hku1    ----------------KSKNLLWTVVLLTI-AS-GGDNLGVYIPYFSSLNW-SKIIIVLI
Pbi1    ----------GKKKSLWLAPQTYHVAVVTF-AN-GGDNIGVYVPLFASSNA-ATLLVTIA
Gru1    -----------------KAVGLLGVAGITI-AN-GGDNIAIYTPVFRTFST-TDAVVTVV
Lma1    ---------------RQNKNLIGTVALITV-ASCGSDNIGLFVPYFVSLTG-WQLVTTII
Wci1    ----------------SSRKIMWTMFILAI-TSCAPDNIGLFTPYFANLQT-TFIPVITI
Lme1    ---------------IKPDAILWNVLVITF-SACGADNMALYIPYFTMLNV-QILPVILV
Sgl1    ---------T-----IKAKSLFATVTLVTI-AS-GGDNLGIYIPWFVTLDS-ASVMVTMV
Osc1    TTGSEDLQVTSTWRQKVLHPSVYKVAAVTF-AN-GGDNIGVYIPFLATYNSGPSISLIIF
Cps1    ------------------RLSALAVAGVTF-AN-GGDNIGVYVPVFTTSSP-AEVAIYCV
Ppe1    -----------------RRGVILNVAFITI-ATCGADNIGIYVPIFTQLSV-ASLIVVLL
Tbi1    ---------------AV-ASGLLSVASITV-AN-GADNISVYTPVFRTIGV-SASLITIA
Osc2    ---------S-----AIFSNLTLRVTLIAI-AG-GAEELAIYIPYFTSLES-QGLLLALI
Nfl1    ---------------KGLSKLVGIVALVTV-ASCGADNIGLFVPYFVTLDL-VDLLVTLL
Csp5    ---------KPSPLSSLLAPQTYSVAAITF-AN-GGDNIAIYVPLFANSSL-PELMVIVS
Afl1    ---------------NRFSKLFLSVAFISI-AA-GGDNLGVYIPYFTTLST-LELVTTLT
Avi1    -----------------RQSEVASMFALTI-AL-GGDNLGIYIPYFTGMSI-QEVMVVIL
Npu1    ---------EASTNTSFFSPQAYSVAAVTL-AN-GSDNISVYVPLFASSSL-ESFLVIIG
Lbu2    TKK---ISPRATALSKLINPQMVSVGLVTI-SN-GAGNLTVYIPLFTEYTI-FELVVTVI
Lsp1    ---------------NNKMNLIRTLMFITI-VSCGADNIGLFVPYFISLTP-LNLVITLI
Fho1    ----------------KHSAQWLNMALITL-AS-GGDNLGIYIPYFASLTW-SELVLVML
Lsa1    -----------------RRNIIMNVAIITI-ATCGADNIGIYVPIFAQSTV-QTLAIILI
Wco1    ----------------EDKSLVLTMMIIAL-SSCLPDNIGLFTPYMATLSA-GRLAVALA
Lbr2    -----------------SRGLIASVVLITV-ATCGADNIGIYVPLFTTVAT-SQIPLILI
Scy1    SQSIF-SKGIFKSLLVVIAPQTYQVAAVTF-AN-GGDNIGIYVPLFARSHL-ADLGIILL
Ava1    ---------SPSWWNNFLSPQTYGVAAVTI-AN-GSDNISIYMPMFATNTW-DNLLVILL
Ece1    ----------------KDKNLLWTVALIAF-ASCGADNIGLFTPYFLTLST-AKLIWTLV
             :                  .        *   :. :: *                

Lla1    IFIIVLTVVIYLAKKFTDFAPVHRLMNKYGDWIQLIIYVLLGSYVLFDAGTIQ-------
Dal1    VFYMGVALLCYLGYRLAKLQQLGGTIEKYERIIVPVVFIGLGIMILVENGTIA-------
Ssu1    LILLETVAICYLAEKFGSLHSISEFIEKYEKMILPTIFIILGIYILFEFGTMT-------
Efa1    VFAISVAVLCYISYKFAKISFVSETLEKYERIIVPIVFIGLGIFIMIENGTIQ-------
Mfo1    TFLFMVGVWCFLGFKLVNNSILGDKIKNYGHYILPFVMITIGLVILLRG-----------
Sep1    TFVILIFILVFTAQKLANIPGLGEVIERFSRWIMSIVYIGLGLFIIIENGTVQ-------
Cbo1    IFVFLIALWCFIGLKLVEYPFVQRNIEKYKHILIPIIFTGLGIFILMQSGTLT-------
Lci1    IFISVLTIVIFLAKKLTDFKPVHTFFERFGDKIQVIIYIVLGLYVMFDAGTIQ-------
Sau1    VFLIMVGVLCYVSYRLASFDFISETIEKYERWIVPIVFIGLGIYILFENGTSN-------
Nsp1    VFLALVGVWCYGTYKLTCQPAICNLISQYGNNIVPFVLIGLGVFIILDSASLP-------
Sor1    VFVIGIIIFCEISRMLSSIPLIFETIEKYERIIVPIVFILLGLYIMYENGTIE-------
Bxe1    VFFVMIGLWCAGAAWLVKHPRLGAPIRRYGTALLPLILVVIGVSVIVQNDTPR-------
Sro1    VFALLVAVWCAAASWLGSHKKIIGLVERSGRWLVPMVFMVIGAVIVVESA----------
Mae1    VFLILVGVWCFTAHQLTQLPAIANLITSHSSHFVPCVLIGLGVFIIKESLPLA-------
Lla2    IFALNILILGLLGKTIAKIPHLHDVLEKYSRWILAFVYIVLGIMVLLESGTVS-------
Asp1    VFLALVALWCALGKIIGTHHKVVETLEKVEHWLVPTVFIGLGLTILLGSGSLQ-------
Pdo1    VFLVLIYFIAFTAQKIVHIPGIGEVIEKYSRWIMAIIYIGLGSFIIYENNTIQ-------
Gva1    IFALGILILCKLSQNLASISAIGETVEKYEKVIVPVVFIGLGLYILIENGTIN-------
Lfe1    TFAVMVAVFCLLATIITHLPAVRALLDRYGTLLAGVIYLGLGILILVENGTAL-------
Msp1    IFLIMVGVWCFLGYKLVNNRVLGNKIKNYGHYILPFIMIVIGLVIILRG-----------
Csp1    VFFCLIGVWCYVAYGLTRVPVIADNLTRYGNYLVPFVLIGLGLTILIESHTLE-------
Lps1    IFIVILSLALLLAYKVTQMPIVYQLLERFGDRVQLIIYVALGIYVMFAAGTLQ-------
Lbu1    VFSLMTGLWCYIGYQIANLPIIKDKLEHSKQILIPIIFIAIGVYVLIESGVL--------
Lki1    YFIVLTAVSLTLASFFGQIPIIKRIFERWGSPLSRLIYILIGLFVMFDTGLIQ-------
Aot1    VFVIGIVILCELSQKLSEAPFISQTVEKYERVIVPVVLVILGFYIMFEAGTLQ-------
Sma1    IFIILIYIMVKVAEKINQISGIGEMIETYSRWIMAIIYIGLGIYILLENHTFQ-------
Lco1    IFIICIYILVTLGEKSAHLSFVKVFLARYGNWIMALIYIGLGCLIIWESGTIQ-------
Csp2    TFFSLVGIWCYTAYRLSRLPLLAATLTRYGNLLVPYVLIGLGVLILIDGHTLE-------
Sau2    VFAAMTALGCLVAHHLVNHRALGSPIRRYGHGLLPWVLIAIGIAILVENDLPPPDRATPP
Lin1    VFIIGIFLLCQLAKRFATIPMIGGIIERYGRIIVPVIFIGLGIYILVENGTIN-------
Spa1    TFFVMIFLLVYSAQKIVNLPKIGEFLEKNSRWFISIVYIVLGIFILIENNSIE-------
Oki1    VFLLILSAVSFTALKITKFPLIRGFLNSYADLFQLIVYVLLGASIMWESGTIQ-------
Rpy1    VFLALVAVLVIAARYLATRKPIAEVLERWEHVLFPIVLIGLGVFILAEGDAFG-------
Lbr1    TFFIMMTLFCYLGYLLSKIPTIGNILEKWSRYITAVVYIGLGIYILWESGTLT-------
Lco2    VFTICIYFLVFLGDKFSQVNFVKNFLDRFGDWIMAIIYIGLGIMIILESDTIR-------
Lpa1    VFTIMTGVWCYIGYRIAGLPYVKTKLERYEAILIPVIFIAIGIYVLVESGVL--------
Nci1    TFLVMIYLLVFSAQKLAQVPSVGETLEKYSRWFVAVVYLGLGIYILVENNSFD-------
Cst1    VFFTLVGVWCYAAYKITKLPTIAQVLTDYGNTFVPFILIGLGVFIIMENVMFT-------
Bli1    VFLILVAVWCAAGRLIGTHKAVTETLERVEHWLVPVVFIGLGLFILVESGVII-------
Osp1    IYYVLAAVLLYLCRRIAAVKGVSETVEKYERIIVPIVFVALGIMIMYENGTFS-------
Mva1    VFSVMVGVWSYAAYLLTRQRAIAHILTRYTQAVVPFVLIGLGIFILIESGTYR-------
Cst2    VFLLLVGVWCYVTYKLTCQPAIYNLLTRYGNGFVPFVLIGLGAFIVLDSASLT-------
Ssa1    VFMITVAVLCYVSYRLASLDFVSEKIEKYERWIVPIVFIGLGIYILFENGTFN-------
Cce1    MFVFLTALWCFIGKRLSEYPFVQRNIEKYKHIFIPIIFIGLGFFILIESCTIT-------
Ara1    VFTVLTTLWLSAAHFLINHPRIGAPIRRYGHRVVPFMLVALGTLILYEAGTIR-------
Ssi1    VFVIMIFLLVFSAQKLAKVPGIGETVEKYNRWIMAIIYIGLGLYILIENKTIQ-------
Rsp1    VFLICVGIWCYAGRLLGTRRKVVDTLERVEHWLVPAVFIGLGLFILLESGVLA-------
Csp3    VFLSLVGVWCYVTYKLTCQPAISNILTRYGNNLVPFVLIGLGIFIILDSASLN-------
Csp4    VFLLLIAVWCVVAHYLARHPAIAPLLSRYAHRLVPFVLIGLGVYILVENGSYR-------
Mva2    VFFLLVGVWCYVAYQLTRMSAIATLLVRYGNSLVPFVLMGLGTLILLDSHTLE-------
Swa1    VFVILIFVLIYTAQRLADIKDIGEIVEKFNRWIMAVVYIALGIFIIVENDTLT-------
Cac1    VFLVLVAGLVAVAKFVATRPAVAEALEKWESVLFPTVLILLGLAILFA------------
Bth1    VFLVLVTVLVLLARFIATRPGIGEWLERSDRYLFPLVLIALGVVILVKGHAFG-------
Asp2    VFLILVAVWCALGRVVGTHPKVTETLEKIEHWLVPAVFIGLGLFILISSGVVP-------
Hku1    IFAIGIAILCELSRSLSKIPMVSEIIEKYEKIIVPVVFIALGIYIMYENGTIQ-------
Pbi1    TFLVMIAIWCYAAFQFSSHPAITKFLEKYSDVIVPFVLIALGIYILYESQTYQ-------
Gru1    VFLVLLAVWCLLARAIGTNEKVAEALEKVEHWLVPVVFIGLGVLILIESGTLD-------
Lma1    VFIICIYFLVFLGEKFAQNQLVCRFLDRFGNWLMAIIYIGLGLMILVESDTIG-------
Wci1    VLLINVLFMGLFTDFVSRVTSLQNFLFKYSGILVAVTYIILGLMIIIESDTLQ-------
Lme1    LFIIILTAVIVAAYKLVNVPIVKAFFGKQGDLVQLIVYVSLGLYVLVEAGTLQ-------
Sgl1    VFLALILLFWALGYLLANQSHIKALLSRFSTVLVPVVFLVLGLVILSENGTFA-------
Osc1    IFLLLVAAWCYISFKLVSFPVIAQTLDIYGHIIIPFVLIGLGFFILHENRTF--------
Cps1    VFLILVAPLVWAARFVATRPGIAETLEKWESVLFPAVLILLGIAILLA------------
Ppe1    TFVAMMTLFALLGYLLVCLPTVAKIFDRWGTLVTIIVYIGLGIYILFESGTIQ-------
Tbi1    VFAVLVAVWCLIGSWLGSHKKIIEFVERYGRWLVPLVFIAIGLVIVLESGVIS-------
Osc2    TFVIMVPIWCAICQKLGSMKNVYELVKRYERILIPVVFIGIGLNVLVESDTLE-------
Nfl1    VFLILIFVLVYTAQRLANIAGVGEIVEKFSRWIMAVIYIGLGLFIIIENNTIQ-------
Csp5    VFIILIGVWCAVAYRLTRYPLIARFLTRFGKRLVPFVLIGLGIFILIDSHSYQ-------
Afl1    IFYVLSAVLLYFCSRLSAIKGVSETVEKYEKIIVPIVFVALGIMIMVENETVN-------
Avi1    VFIIGIFTLCYLAKRLASVPMIGEVVERYEKVIVPVVFIGLGIFILLENGTIQ-------
Npu1    LFFLLLGIWCYGAYKLTHYRVIADILTRYVNNFVPFILIGLGAFIVLKSEALS-------
Lbu2    VFTIMTGVWCYLGYKIANLPIIKDKLDHYKSMMIPIIFIAIGIYVLVESGVM--------
Lsp1    VFLIMIFLLVFVAQKMANVPTIGAVLEKYSCWFIGFVYIFIGGSVLIENGSIQ-------
Fho1    VFAIATGALCYVAYRLTRFAGIGEQIETYETWLVPLVFILLGIYILWENHTIS-------
Lsa1    TFFFMLSLFCYVGYLLIKIPKVAEILERYGMYITAIVYIGLGLYIMFESGTVQ-------
Wco1    TFMTNILLLAFISQRLAKIPKIGEVFERFGRWITAFVYIVLGVLVIIEAGTIP-------
Lbr2    TFAGMVVVFWELGFRLATLPVIAGVLEKWGRHLTVVVYILLGGYILWDNGTIH-------
Scy1    TFFILIGVWCYIAYQLTRHPLIARALTKYGKRIVPFVLIGLGIFILLESGTYQ-------
Ava1    VFFVMVGVWCYLAYHLTQIKAIASAITHYGNSLVPFLLIGLGVSIFIESQTIE-------
Ece1    IFELNIILLIILGKAFAQLSFVSEFLEHFGRWVMAAVYIGLGIMIIIESGTWS-------
                             :   .      .       :*  :.              

Lla1    --------------HL-----LS---------------------------------L---
Dal1    --------------EI-----IE---------------------------I-----L---
Ssu1    --------------YL-----LQ---------------------------L-----L---
Efa1    --------------TI-----L----------------------------------D---
Mfo1    --------------------------------------------------------W---
Sep1    --------------KL-----FH---------------------------F-----V---
Cbo1    --------------FV-----YK---------------------------K-----I---
Lci1    --------------YL-----IS---------------------------------L---
Sau1    --------------AL-----IS---------------------------F-----L---
Nsp1    --------------PI-----ALAVSCLVLMGLVKLYGINTQI--ETSANI-----D---
Sor1    --------------TF-----L----------------------------------I---
Bxe1    --------------IV----------------------------------F-----G---
Sro1    --------------------------------------------------------F---
Mae1    --------------FL-----ALSLSYGWALF--------------QQQAE-----S---
Lla2    --------------KI-----LS---------------------------------F---
Asp1    --------------RL-----IN---------------------------L-----W---
Pdo1    --------------KI-----IS---------------------------------F---
Gva1    --------------YF-----IGQ------------------------VLK-----V---
Lfe1    --------------HL-----WH---------------------------L----IH---
Msp1    --------------------------------------------------------W---
Csp1    --------------NPALIILTLIVSSMSLIMLNC----------NSDQTL-----E---
Lps1    --------------HL-----FT---------------------------------L---
Lbu1    ------------------------------------------------------------
Lki1    --------------FI-----IN---------------------------------L---
Aot1    --------------KL-----IS---------------------------M-----I---
Sma1    --------------TL-----WA---------------------------M-----L---
Lco1    --------------HF--------------------------------------------
Csp2    --------------DRGLTVLTLVLCCFCLLTFNRSH-LD--G--ATTDNE-----E---
Sau2    PEEAAARRHSAAASSQ----------------------------------G-----A---
Lin1    --------------YL-----IS---------------------------F-----Y---
Spa1    --------------LF-----K----------------------------T-----L---
Oki1    --------------HF-----L---------------------------------LM---
Rpy1    ------------------------------------------------------------
Lbr1    --------------HL-----IQ---------------------------------L---
Lco2    --------------HI-----MQ---------------------------L-----L---
Lpa1    ------------------------------------------------------------
Nci1    --------------ML-----WT---------------------------VLGQEKI---
Cst1    --------------VL-----AVAASYLFSVILGMKNQ-------LALNSK-----A---
Bli1    --------------RL-----IE---------------------------A-----L---
Osp1    --------------WI-----LN---------------------------W-----I---
Mva1    --------------LL-----PA--------------------------FQ-----S---
Cst2    --------------PI-----TLAVSCLCLIGLSKTIQ-N-----SKFKTQ-----S---
Ssa1    --------------AL-----FS---------------------------------F---
Cce1    --------------FI-----YK---------------------------K-----I---
Ara1    --------------LL----------------------------------------C---
Ssi1    --------------TL-----LS---------------------------F-----V---
Rsp1    --------------RL-----IA---------------------------A-----A---
Csp3    --------------PI-----ALVASCLCLMGLVKLYAINGQAATSSGVDL-----R---
Csp4    --------------LI----------------------------------------S---
Mva2    --------------NRGLTVVTLAISCLWLLILLKDSYLS--LE-TAPKVE-----K---
Swa1    --------------TL-----FH---------------------------F-----I---
Cac1    ------------------------------------------------------------
Bth1    ------------------------------------------------------------
Asp2    --------------RL-----F----------------------------------G---
Hku1    --------------TI-----VK---------------------------M----LG---
Pbi1    --------------MF-----PF---------------------------------F---
Gru1    --------------HI-----AS---------------------------------S---
Lma1    --------------HL-----LS---------------------------F-----L---
Wci1    --------------HI-----GK---------------------------F----IF---
Lme1    --------------HL-----LL---------------------------L-----I---
Sgl1    --------------KL-----AS---------------------------------L---
Osc1    ------------------------------------------------------------
Cps1    ------------------------------------------------------------
Ppe1    --------------HF-----IN---------------------------------L---
Tbi1    --------------LL-----ADLVRH---------------------LLE-----P---
Osc2    --------------AI-----LD---------------------------L-----F---
Nfl1    --------------TI-----I----------------------------S-----I---
Csp5    --------------LL-----PLFK-----------------------SDT-----T---
Afl1    --------------WL-----LG---------------------------------L---
Avi1    --------------HL-----WS---------------------------L-----I---
Npu1    --------------LI-----KLAASCFCLMILVKNNG-------SSRVVM-----L---
Lbu2    ------------------------------------------------------------
Lsp1    --------------FI-----IN---------------------------L-----F---
Fho1    --------------WL-----WN---------------------------L-----V---
Lsa1    --------------HL-----VK---------------------------M-----L---
Wco1    --------------HI-----L----------------------------------N---
Lbr2    --------------QL-----LR---------------------------W----LW---
Scy1    --------------LL-----PS--------------------------FQ-----F---
Ava1    --------------TP-----IL---------------------------L-----FIIC
Ece1    --------------HF----------------------------------------F---
                        .* ::         : :     :. *                  

Lla1    ------------------------------------L
Dal1    ------------------------------------M
Ssu1    ------------------------------------K
Efa1    ------------------------------------L
Mfo1    ------------------------------------F
Sep1    ------------------------------------F
Cbo1    ------------------------------------F
Lci1    ------------------------------------L
Sau1    ------------------------------------L
Nsp1    ------------------------------------W
Sor1    ------------------------------------V
Bxe1    ------------------------------------L
Sro1    ------------------------------------R
Mae1    ------------------------------------I
Lla2    ------------------------------------L
Asp1    ------------------------------------I
Pdo1    ------------------------------------F
Gva1    ------------------------------------V
Lfe1    ------------------------------------H
Msp1    ------------------------------------F
Csp1    ------------------------------------V
Lps1    ------------------------------------L
Lbu1    ------------------------------------G
Lki1    ------------------------------------F
Aot1    ------------------------------------V
Sma1    ------------------------------------T
Lco1    ------------------------------------I
Csp2    ------------------------------------K
Sau2    ------------------------------------T
Lin1    ------------------------------------N
Spa1    ------------------------------------F
Oki1    ------------------------------------L
Rpy1    ------------------------------------L
Lbr1    ------------------------------------L
Lco2    ------------------------------------F
Lpa1    ------------------------------------T
Nci1    ------------------------------------L
Cst1    ------------------------------------N
Bli1    ------------------------------------A
Osp1    ------------------------------------N
Mva1    ------------------------------------N
Cst2    ------------------------------------L
Ssa1    ------------------------------------L
Cce1    ------------------------------------F
Ara1    ------------------------------------R
Ssi1    ------------------------------------S
Rsp1    ------------------------------------S
Csp3    ------------------------------------G
Csp4    ------------------------------------P
Mva2    ------------------------------------I
Swa1    ------------------------------------F
Cac1    ------------------------------------V
Bth1    ------------------------------------I
Asp2    ------------------------------------A
Hku1    ------------------------------------I
Pbi1    ------------------------------------K
Gru1    ------------------------------------L
Lma1    ------------------------------------N
Wci1    ------------------------------------R
Lme1    ------------------------------------Y
Sgl1    ------------------------------------F
Osc1    ------------------------------------T
Cps1    ------------------------------------V
Ppe1    ------------------------------------I
Tbi1    ------------------------------------V
Osc2    ------------------------------------L
Nfl1    ------------------------------------I
Csp5    ------------------------------------R
Afl1    ------------------------------------F
Avi1    ------------------------------------A
Npu1    ------------------------------------K
Lbu2    ------------------------------------G
Lsp1    ------------------------------------K
Fho1    ------------------------------------F
Lsa1    ------------------------------------G
Wco1    ------------------------------------L
Lbr2    ------------------------------------T
Scy1    ------------------------------------K
Ava1    VSIGSYLLILSKNIWRVNYRFSLEAPEAEVIPGIKQK
Ece1    ------------------------------------G
                                             
