# Supplementary material for: The LysE Superfamily of Transport Proteins Involved in Cell Physiology and Pathogenesis
Source: PLoS One. 2015 Oct 16;10(10):e0137184. doi: 10.1371/journal.pone.0137184 (PMC4608589; doi:10.1371/journal.pone.0137184)
Supplement: S2 Supporting Information — The corresponding zip file contains the multiple sequence alignment (MSE) outputs generated using ClustalX, Mafft, and ProbCons. These MSEs have been used to generate S17–S28 Figs. (ZIP) [file pone.0137184.s031.zip › Alignment_zip/DsbD/DsbD_clustal.aln]

CLUSTAL 2.1 multiple sequence alignment


Bbr1            ------------------------------------------MTGDITVFVAFAAGFLSF
Bsp9            ------------------------------------------------------------
Bla1            ------------------------------------------MDTQITVWLAFAAGLLSF
Zma1            ------------------------------------------------------------
Psp6            -----------------------------------------MNAADLSIWLVFGAGVLSF
Cla2            ------------------------------------------------------------
Bce1            -----------------------------------------MNAADLTIWLVAGAGVLSF
Afl1            --------------------------------------------MDIQLFVAFGAGVLSF
Gca1            -------------------------------------------MTDVNVFLAFGAGFLSF
Ben1            ------------------------------------------MVSDINLFLAFGAGVLSF
Bme2            -------------------------------------------MGDLNLFLAFGAGFLSF
Bce2            -------------------------------------------MTDITIWLAFGAGVLSF
Bme3            -------------------------------------------MSDINVFLAFGAGLLSF
Cde1            -------------------------------------------MVDINVFLAFGAGFLSF
Bme1            -------------------------------------------MSDINVFIALGAGFLSF
Bin1            -------------------------------------------MTDVNIFIALGAGFLSF
Bma3            -------------------------------------------MTDVNVFLALGAGFLSF
Bba2            -------------------------------------------MSDVNIFMALGAGFLSF
Orf2            -------------------------------------------MTDLNVFIALGAGFLSF
Orf5            -------------------------------------------MQDINIFLAFGAGFLSF
Bce4            -------------------------------------------MQDISIFLAFGAGFLSF
Bsp3            ------------------------------------------MSGDLTLFLAFGAGVLSF
Bsp8            -------------------------------------------MGDINIFLAFGAGFLSF
Oih1            -------------------------------------------MSEINIFLAFSAGFLSF
Vha2            -------------------------------------------MAEINIFLAFGAGFLSF
Osc1            -------------------------------------------MSEINIFLAFGAGFLSF
Lje2            ------------------------------------------MSEEINVFIAFGAGFLSF
Hha2            -------------------------------------------MSEINIFIAFGAGFLSF
Aha1            -------------------------------------------MAEVNILLAFGAGFLSF
Gla1            ----------------------------------------MTNLNEVNIFIAFGAGFLSF
Baz1            -------------------------------------------MADVNVFLAFGAGFLSF
Bsp4            -------------------------------------------MADVNVFLAFGAGFLSF
Bsp6            -------------------------------------------MADLNIFLAFGAGFLSF
Bsp5            -------------------------------------------MADLNLFLAFGAGFLSF
Bco1            -------------------------------------------MADVTVWLSFGAGFMSF
Bac1            -------------------------------------------MADVNLFLSFGAGFMSF
Bsu1            -------------------------------------------MGDVNYFLTFGAGFLSF
Bam1            --------------------------------------------MSFNYFLTFGAGFLSF
Orf4            -------------------------------------------MADINYILAFGAGFLSF
Orf7            -------------------------------------------MSDLNYFLAFGAGFLSF
Pan1            ------------------------------------------MASDINLFLAFGAGFLSF
Psp7            ------------------------------------------MTTDINLLLAFGAGFLSF
Uth1            ------------------------------------------MATNINILFAFGAGFLSF
Lsp3            ------------------------------------------MQTDINVFLAFGAGFLSF
Sne1            ------------------------------------------MGTDVNIFFAFGAGFLSF
Bce3            ------------------------------------------MSTDLNILLAFGAGFLSF
Lsp2            ------------------------------------------MFSDLNILLAFGAGLLNF
Sne3            ------------------------------------------MLADLNLFLAFGAGLLNF
Psp1            -------------------------------------------MEDVNLLLAFAAGVLSF
Ksp1            -------------------------------------------MTDLNYLFALLAGLLSF
Ksp2            --------------------------------------------MDLTIYIAFAAGLFSF
Sle1            --------------------------------------------MELTVFVAFGAGILSF
Mca1            -------------------------------------------MNDITIAVAFGAGLLSF
Sal1            ------------------------------------------MGSEVTFLLAFGAGVLSF
Bsp7            MVNEEVKYYDLNLISFQYFIVAIFVLSRVILYLQEFTYGGLGLMADISILLAFGAGVLTF
Bne1            -------------------------------------------MVDINLFIALGAGFLSF
Lfu1            ------------------------------------------MLEQLNLILAFGAGLLSF
Lfu2            ------------------------------------------MQNEINLLLVFGAGLLSF
Bfo1            -------------------------------------------MQQINLFLAFGAGFLSF
Boc2            -------------------------------------------MEQISLFLAFGAGLLSF
Boc1            --------------------------------------------MDLNLFLAFGAGLLSF
Bma1            --------------------------------------------MDLNIWLAFAAGLLSF
Bsp1            -------------------------------------------MTDLTFLLAFGAGLLSF
Bal1            -------------------------------------------MADLTILLAFGAGVLSF
Bal2            -------------------------------------------MNEINIFLAFGAGVLSF
Esi1            --------------------------------------------MELSLWLAFGAGLLSF
Esp1            --------------------------------------------MEVTLWLAFGAGVLSF
Psa1            -------------------------------------------MADIHLGIAFGAGIASF
Pvo1            -------------------------------------------MADINIGIAFAAGFASF
Psp10           -------------------------------------------MSNLNAGIAFAAGVASF
Psp3            -------------------------------------------MPDVNVWMAFVAGLVSF
Pte1            ----------------------------------------------MSVWIAFWAGLASF
Psp4            ---------------------------------------MVQTMSSVNIGLAFAAGIASF
Pcu1            -----------------------------------------MELTDVNTGLAFAAGIASF
Cla1            -------------------------------------------MNELNIGIAFMGGLASF
Pda1            --------------------------------------------MDLNIWLAFGAGFLSF
Tco1            -------------------------------------------MD-LNVWIALGAGFASF
Psp9            -------------------------------------------MDNINVWLAFGAGFASF
Pgi2            --------------------------------------------MELNVWIALWAGFASF
Pel1            --------------------------------------------MELNIWIALWAGFVSF
Orf9            -------------------------------------------MQHVNVWLAFWAGFASF
Pla1            ------------------------------------------------------------
Pal1            -------------------------------------------MGHITVWIAFWAGFVSF
Ppo2            -------------------------------------------MSDVTVWVAFWAGVISF
Lsa1            -------------------------------------------MAGLSVWLAFGAGILSF
Dsp2            -------------------------------------------MADVSIWLAFGAGVLSF
Hha1            ------------------------------------------MSVDVTIWLAFGAGVISF
Ssp1            ------------------------------------------MEADVTFWLAFGAGVLSF
Lje1            ----------------------------------------MTAASNLTIWLAFGAGILSF
Vha1            ----------------------------------------MTSAADLTIWLAFGAGLLSF
Aha2            ----------------------------------------MIDVADLTIWLALGAGMLSF
Gla2            ----------------------------------------MSAVAEITIWLALGAGTLSF
Sne2            --------------------------------MDDMGGIETDTVLIVGMLLAVGAGALSF
Gha1            -----------------------------------MGSIEVDTMLIVGMLLAVGAGALSF
Osp2            -----------------------------------MGIIETDTMLLVGMLLAIGAGALSF
Bma2            -----------------------------------MNVIGADTVIIVGMLLAMSAGALSF
Aji1            ----------------------------------------MESTVDITIWLAFSAGVLSF
Axy1            -----------------------------------------MSNLELSATLALGAGIVSF
Bps2            -----------------------------------------MDLAQITVWAAFLAGFISF
Bce5            ----------------------------------------MEELANVTSWAALFAGVISF
Cth1            ----------------------------------------MVDPTDITVWLALWAGVLSF
Cul1            -------------------------------------------MSEVTVWLAFSAGIISF
Osp1            ---------------------------------------------MELILLAFSAGVLSF
Bso1            -------------------------------------------MQSITVWLAFGGGFLSF
Bsu2            -------------------------------------------MENVTVWLAFGGGLLSF
Bli1            ---------------------------------------------MAALWLAFGGGFLSF
Psp11           -------------------------------------------MDTLTWSIAFGGGVLAF
Bps1            -------------------------------------------MEEITIYLAFAAGVLAF
Sko1            -------------------------------------------MTEVTILLAFGAGMLAF
Dpe1            ------------------------------------------MISSPSFLFAFGAGLLSF
Dde1            ------------------------------------------MTDSPGFLFAFGAGLLSF
Sth1            -------------------------------------------MASPNLFLAFGAGVLSF
Aac1            --------------------------------------------MTPTVWISFVAGLVSF
Pma1            -------------------------------------------MPDIHWGIAFTAGLVSA
Ppo1            -----------------------------------------MMMSDVNAGLAIVAGLVSF
Ktu1            ---------------------------------------MIIVSEPVTLWLAFGAGLLSF
Aac2            -----------------------------------------MLGTHPTLWLAFIAGILSF
Apo1            ----------------------------------------MFDTTNPNFMVAFAAGVLSF
Fpe1            ------------------------------------------FTQEVAYSTAYLAGIASF
Bse1            --------------------------------MYTAAIM-INELTFLSIWIALFAGLVSF
Bce6            --------------------------------MTVLSVFNISEFTFLSIWIALFAGIVSF
Bha1            -------------------------------------------MVEVTIWLAFFAGVVSF
Bba3            -------------------------------------------MNDLTIWIAFGAGLLSF
Bsp2            -------------------------------------------MEDIGVFFALAAGVLSF
Bal3            ----------------------------------------MRKIDNLSILVAFTAGLLSF
Sov1            ---------------------------------------MDYNLTIIT---VFGAGVVSF
Tca1            --------------------------------------MAENSLTLLT---AFAAGVVSF
Orf1            --------------------------------------MDYNEVTLVT---AFIAGTISF
Zra1            --------------------------------------MEIGNMTIMA---VFLGGFLSF
Tye1            ----------------------------------------MNEVTFTA---AFLGGIISF
Bja1            ---------------------------------------MTLDVTLGA---AFVAGLLSF
Mex2            --------------------------------MFEGVSAVTADVGILT---AFGAGLLSF
Rsp1            ---------------------------------------MLQEVTLLG---ALLAGVLSF
Pph1            ---------------------------------------MIQEVTLAG---AVFAGVLSF
Lal1            ---------------------------------------MIQDVTIIG---ALLAGVLSF
Psp2            ---------------------------------------MLQDITLWG---AFFAGILSF
Lba2            ----------------------------------------MTEVGILG---ALVAGMISF
Kgr1            ---------------------------------------MSADVTLWA---ALFAGLLSF
Rpa1            ---------------------------------------MISNISFAG---ALGAGVLSF
Rpa2            ---------------------------------------MVSNISLVG---AFGAGVLSF
Pgi1            ----------------------------------------MLDVSFGA---AFLAGLLSF
Lag1            ----------------------------------------MLDVSLGA---AFLAGLLSF
Lba1            ----------------------------------------MLEVSIGA---AFLAGLLSF
Npa1            ----------------------------------------MLDVSLGG---ALLAGLLSF
Rsp3            ----------------------------------------MLDVSLWG---AFLAGLLSF
Fpe2            ----------------------------------------MLDVGCGA---AFFAGLLSF
Hph1            -------------------------------------MTQVIDVGYGA---AFLAGLMSF
Afe1            ----------------------------------------MLDISLGS---ALLAGLLSF
Msp1            ----------------------------------------MLSVSYPA---AALGGLISF
Xau1            ----------------------------------------MADVTLPA---AFLAGLVSF
Acl1            ---------------------------------------MIQDVSIPA---ALAAGIISF
Mpa1            ---------------------------------------MAADVTFPA---AAAAGLLSF
Atu1            --------------------------------------MSIADISLFS---ALLAGALSF
Atu2            --------------------------------------MSIADISLFS---ALLAGALSF
Mme1            --------------------------------------MSIGDISLLS---ALLAGALSF
Hph2            ---------------------------------------------------------MSF
Ama1            ---------------------------------------MFAELSYPT---AVFAGALSF
Fpe3            ---------------------------------------MLSELSYPT---ALLAGALSF
Psp8            ---------------------------------------MALDVSYLT---AAGAGALSF
Orf8            -----------------------------------MKEVLVLDISYMT---AAGAGALSF
Aki1            ---------------------------------------MALDISYAT---ALGAGALSF
Psp12           ---------------------------------------MAIDISYLT---AVGAGALSF
Mlo1            ---------------------------------------MALDIGYVS---AVGAGAISF
Bba1            ---------------------------------------MLTGFSIFS---VFFAGALSF
Bel1            ---------------------------------MKDGVCVLIEISTIS---VFFAGALSF
Hde1            ------------------MRRLRAEGSSCAEGARKWIDRMLADAHIYIG--VALAGLASF
Oar1            ---------------------------------MFETETFLLASLLPALLVAFSAGILSF
Rsp2            ---------------------------------MFGIE-IIDAALLPAMFVALAAGIISF
Mex1            ---------------------------------------MAIDASSVGFVAAFAAGAVSF
Abr1            ---------------------------------------MAL-ISNIGLTTAFAAGAVSF
Orf10           -----------------------------------------MDISGIGIFAAFLAGAISF
Rce1            ---------------------------------------MTIDLTLFGLVLAFGGGLVSF
Mfe1            ----------------------------------------MIEVTLAG---ALIAGLLSF
Mfe2            ----------------------------------------MIEVTFAG---AFIAGLLSF
Mma1            ----------------------------------------MPDVTLLT---AFGAGFLSF
Din1            -----------------------------------------MDLTLWT---AFIAGILSF
Kve1            ----------------------------------------MS-SLPLPIAV-FLAGLLSF
Oba1            ----------------------------------------MTDSGQISLSVAFLAGVVSF
Hmo1            ----------------------------------------MD---SVSLTVAFLAGIASF
Dku1            ----------------------------------------MP-EVNVSLGAAFLAGLVSF
Orf6            -------------------------------------------MPIYT---AFLAGIVSF
Txy1            -------------------------------------------MSLFA---AFLGGIVSF
Cul2            -------------------------MNVLRIYFYRGESMDLGNVSLPI---AFGAGFLSF
Aor1            --------------------------------------MNLENVSLSI---AFGAGFLSF
Cac1            --------------------------------------MIGSEVSLFI---AFGAGFLSF
Cba1            ----------------------------------------MQDTSIPI---AFAAGFLTY
Aar1            ----------------------------------------MQEVSIIV---ALLAGITSF
Hha3            ----------------------------------------MENISVVV---AFMAGVASF
Cbe1            ----------------------------------------MKDISILL---AFSAGLLSF
Cba2            ----------------------------------------MNNVSFIL---AFSAGLLSF
Psp5            -------------------------------------------MDILL---AFSAGLLSF
Gme1            ---------------------------------------MDFGSDITVW-IAFSAGFLSF
Gel1            ---------------------------------------MHAAADITLW-VAFYAGVLSF
Gel2            ---------------------------------------METDINLSLW-IAFSAGALSF
Pca1            ---------------------------------------ME-GQEITLW-IAFSAGLASF
Dac1            --------------------------------------MLNEAANIPTFSVAFSAGLLSF
Glo1            ----------------------------------------METQQITYI-GAFVAGLLSF
Ppr1            ---------------------------------------MIHTQDVTYA-GAFVAGLLSF
Gbe1            ----------------------------------------MQAQNISIV-GAFVAGLLSF
Gda1            ----------------------------------------MGSSNITIF-GALIAGFLSF
Gsu1            ----------------------------------------MESTNITFV-GAFVAGLLSF
Gau1            ----------------------------------------MAPESLTVL-VAFTAGLLSF
Dto1            ---------------------------------------MF-AENITYP-AALLAGLLSF
Dau1            ---------------------------------------MF-TETVTFQ-AAFVAGLLSF
Dph1            ---------------------------------------MF-TETVTFP-AAFIAGLLSF
Dcu1            ---------------------------------------ML-TQTITFP-AAFAAGLLSF
Dsp1            -------------------------------------MNMF-AESISYP-AAFIAGLISF
Dol1            ---------------------------------------MFDTPSVSYA-VAFGAGLLSF
Orf3            ---------------------------------------MF-QENVTLI-AAFGAGIISF
Scl1            -------------------------------------------MNTTLS-IAFLAGLISF
Lsp1            -----------------------------------------MDHSSVTLPLSFLAGLVSF
Lfe2            -----------------------------------------MNHEPLSVTLAFLAGMVSF
Lfe1            -----------------------------------------MSHQPISWTLAFLAGLVSF
Dre1            -------------------------------------------MSSIPLYLAFGAGIVSF
Mox1            ---------------------------------------MLETGEALTIWMALGAGIFSF
Nde1            ---------------------------------------MTDSVQSISLVAAFSAGLLSF
Psp13           ---------------------------------------MIDAISQVSLFAAFSAGFLSF
                                                                            

Bbr1            ISPCCLPLYPSFLSYITGVTIDEVKKGRA------VFRKEAFLHTFFFIVGFSIIFVALG
Bsp9            --------------------MDEIKQGRT------IFRREALLHTLFFILGFSIVFLALG
Bla1            ISPCCLPLYPSFLSYITGVSVSEMKQGKA------VFQRQALLHTLFFILGFSLVFIALG
Zma1            ----------------------------M------VFRRQAMFHTVFFIIGFSIIFLALG
Psp6            ISPCCLPLYPSYLSYITGVSVKDLQEGRG------MFQQRAMLHTAFFMLGFSIIFIALG
Cla2            -----------------------MQEGKG------LLQKQAFLHTLFFIIGFSIIFFALG
Bce1            ISPCSLPLYPSYLSYITGVSIQDLKENRG------MMQKSAIIHTVFFMIGFSVIFYALG
Afl1            ISPCCLPLYPAFLSYITGVSVSDLKSDYA------LLQKRSLLHTLFFLLGFSFIFIAIG
Gca1            ISPCCLPLYPAFLSYITGVSVSELKTEKG------MMQRRSLLHTLFFLLGFSLIFISIG
Ben1            ISPCCLPLYPAFLSYITGVSVEKLKEGER------AGRKMAMFHTLFFILGFSVIFIALG
Bme2            ISPCCLPLYPAFLSYITGVSVSELKEGAK------SHQRKAFIHTAFFLLGFSVIFIMIG
Bce2            ISPCSLPLYPAFVSYITGMSVSGVQQGNT------FRQKKALLHTIFFLIGFSTIFVAIG
Bme3            ISPCCLPLYPAFLSYITGVSVDEVKKENV------MIQKRAMLHTLFFLLGFSVIFIAIG
Cde1            ISPCCLPLYPAFLSYITGMSVGELQEENA------LLQKRSLLHTLFFLLGFSVVFIALG
Bme1            ISPCCLPLYPAFLSYITGMSVGEIKTENA------MLQRRSLLHTICFLLGFSVIFIAIG
Bin1            ISPCCLPLYPAFLSYITGMSVGELKEENA------MLQKRSMLHTLFFLLGFCIIFIALG
Bma3            ISPCCLPLYPAFLSYITGMSVGELKNENA------MLQRRSLLHTLFFLLGFSIIFLALG
Bba2            ISPCCLPLYPAFLSYITGMSVGELKSENA------MLQKRSLLHTLFFLIGFSIIFVAIG
Orf2            VSPCCLPLYPAFLSYITGMSVGEIKEENA------MLQRRSMLHTLFFLIGFSAIFIAIG
Orf5            ISPCCLPLYPAFLSYITGMSVSELKEENA------MLRKRSMIHTAFFLLGFSIVFIAIG
Bce4            ISPCCLPLYPAFLSYITGMSVSELKEENA------MLRKRSMIHTAFFLLGFSIIFIAIG
Bsp3            ISPCTLPIYPAFLSYITGVSVGELKEEKG------MLQKRSILHTLFFLVGFSLIFIALG
Bsp8            ISPCCLPLYPAFLSYITGMSVSDLKNENV------KLQKRSLIHTILFLIGFSSIFVVLG
Oih1            ISPCVLPLYPIFLSYITGMSMNEITDDNK------RMDKKAILHTLCFLIGFSSIFIMIG
Vha2            ISPCVLPLYPAFLSYITGMSVSEIKEENK------KLNKKAILHTIFFLIGFSSVFIMMG
Osc1            ISPCVLPLYPAFLSYITGMSVSEIKEDNK------MISRNSIIHTICFLIGFSSIFLVIG
Lje2            ISPCVLPLYPVFLSYITGMSVNELTNENK------MLTKQSLMHTVFFLVGFSLVFIMLG
Hha2            ISPCVLPLYPAFLSYITGMSVSELKDDNA------MLRRKSLLHTISFLIGFTTIFLVLG
Aha1            ISPCVLPLYPVFLSYITGMSVEELKNDKA------ILRKRAMLHTLFFLIGFSSIFIMLG
Gla1            ISPCVLPLYPAFLSYITGMSVNDIKEEKA------MFNYKSILHTLFFLLGFSSIFILLG
Baz1            ISPCCLPLYPAFLSYITGVSVTELKEENA------MMQRRTMLHTIFFLIGFSSIFIMLG
Bsp4            ISPCCLPLYPAFLSYITGASVSELKSDNA------MLQKRSILHTIFFLVGFSIIFVMLG
Bsp6            ISPCCLPLYPAFLSYITGMSVNELKNDNA------MLQRRSMLHTLFFLIGFSLVFILLG
Bsp5            ISPCSLPLYPAFLSYITGMSVGEIKSENV------MLRKRSLLHTLFFLLGFSIIFIALG
Bco1            ISPCCLPLYPAFVSYITGASVSRLKSGGG------MREWKSILHTVWFLAGFSTVFIALG
Bac1            ISPCCLPLYPAFVSYLTGVSVGKLKTENV------MLRRRSLWHTVCFLFGFSVIFVALG
Bsu1            ISPCCLPLYPAFLSYITGVSMDDVKTEKL------LLQKRSLFHTLCFLLGFSVIFVALG
Bam1            ISPCCLPLYPAFLSYITGVSMDEVKTEKV------MLQKRGLVHTLCFLLGFSVIFIALG
Orf4            ISPCCLPLYPAFLSYITGVSMSEIHSDKL------MFQKRSLVHTVFFLIGFSMIFVALG
Orf7            ISPCCLPLYPAFLSYITGVSIDEVKSEKV------MLRRRSLLHTLFFLIGFSLIFIAIG
Pan1            ISPCTLPLYPAFLSYITGMTMDEIKNDKK------VMQRRGMFHTLFFLLGFSTIFIALG
Psp7            ISPCTLPLYPAFLSYITGMTLDELKTNRG------ILQRRGMLHTLFFLIGFSSIFIALG
Uth1            ISPCTLPLYPAFLSYITGMSYDEIKNDKG------MLQKRAILHTLFFLLGFSIIFVVLG
Lsp3            ISPCTLPLYPAFLSYITGMTLDELKSERG------MMQKRAILHTLFFLLGFSIIFIMIG
Sne1            ISPCVLPLYPAFISYITGMSLDDLGDKSK------GMNRTGILHTLFFLLGFSVVFVFLG
Bce3            ISPCTLPLYPAFISYITGMSLDDLKSDRG------KMPKSGILHTVFFLLGFSAIFIALG
Lsp2            LSPCTLPLYPAFISYITGMSLDELQGENK------KSKRIGMLHTIFFLLGFSIIFIFLG
Sne3            ISPCTLPLYPAFISYITGMSLDEMNTDKG------ESRKSGILHTIVFLVGFSVIFIFLG
Psp1            ISPCCLPLYPAFLSYITGMSVDELQNGKG------LLQKRAMLHTTFFLIGFSIIFIALG
Ksp1            MSPCTLPLYPAFLSYITGVSANQLTREGI------R-QKQALLHTIFFLIGFSLIFIALG
Ksp2            ISPCTLPLYPAFLSYITGVSSDHLRNGGM------K-QRTAILHTICFLIGFSLVFIALG
Sle1            VSPCVLPIYPAFVSYITGMSYDDLKNKGL------S--RNAILHTIIFLLGFSLIYMILG
Mca1            VSPCVLPIYPAFLSYITGVGYNDLQDSKL------N--RNALLHTIFFLLGFSVVYISLG
Sal1            VSPCVLPVFPAFVSYITGMSYNEVENQKF------N--VRAILHTLFFLIGFSLVYIALG
Bsp7            LSPCVFPLYPAFLSYITGMSVVEIQNGEL------KGQHKAIFHTFFFLFGFSIIYLVLG
Bne1            ISPCCLPLYPAYLSYITGMSIGQLEEDRL------F-KNNSFIHTILFLLGFSIIFIALG
Lfu1            VSPCSLPLYPAFLSYITGISFNELKEEKG------ILRRKSLIHTLLFLLGFSIIFMALG
Lfu2            LSPCSLPLYPAFLSYITGVSLNELKENKG------ILSRHAIKNTLLFLLGFSIIFIALG
Bfo1            ISPCALPLYPAFLSYITGMTVNEIKEKRG------IFKKKAFIHTILFLVGFSIIFLALG
Boc2            ISPCSLPLYPAFLSYITGVSINDLKEGKG------ILRRKAFLHTILFLVGFSIIFLALG
Boc1            ISPCSLPLYPAFISYITGISVNDLKSKRA----Q-FFKSNAFFHTLLFLVGFSIIFLALG
Bma1            ISPCCLPLYPAFLSYITGISVRDLKEEKG------MLKRQAMIHTACFLLGFSIIFIVLG
Bsp1            VSPCNLPLYPAFVSYITGLSVDELKEKGR------FMPPRATLHTVIFIFGFSTIFIVLG
Bal1            ISPCNLPLYPAFLSYITGMTVDEMKKKGR------FLPPRAMLHTFIFILGFSTIFVVLG
Bal2            ISPCNLPLYPVFISYITGVSIEDLKEKGR------KISPIAMLHTFIFILGFSTIFVALG
Esi1            VSPCTLPLYPVFLSYITGVSVTDLKEKGV-------REKRSLLHTVAFLVGFAMVFAVLG
Esp1            LSPCTLPLYPVFLSYITGVSVSELKNEGL-------KQRTAWFHTFSFLFGFSIVFLVLG
Psa1            ISPCCLPLYPSYLSYITGLSVQQLKTEQG----KREVRFRTMTHTLAFILGFSVVFYTLG
Pvo1            ISPCCLPLYPSYLSIITGMSVNDLKNEQN----RKEVRFRTMTHTLAFILGFSAVYYTLG
Psp10           ISPCCLPLYPSYLSYITGLSVQELRSGGG----RKEVRFRTLTHTLAFILGFSAVFYTLG
Psp3            ISPCCLPLYPSYLSYITGMTVQQLKDDRN----QREVRFKTMTHTLAFILGFSAVFYSLG
Pte1            ISPCCLPLYPSYISFITGVSVNRLKTEQN----TREVRMRVMSHTFFFVLGFSVVFYALS
Psp4            VSPCCLPLYPSYLSYITGISVTELKSDNP----GREVRRRTMSHTLFFILGFSLVYYTLG
Pcu1            ISPCCLPLYPSYLSYITGVSVTELKSSEK----SGSVRWRTMSHTLFFLLGFSVVFYTLG
Cla1            ISPCCLPLYPSYLSYITGISVTQLKTDS-----SREVRMKTMAHTFFFILGFSLVFFTLS
Pda1            ISPCCLPLYPSYLSYITGISVTDLKAERR----TRDVRIRTMVHTFFFMIGFCIVFYTLS
Tco1            ISPCCLPLYPSYLSYITGISVSDLRAGAH----TRQMRVKMASHTLFFLLGFSLLFYTLG
Psp9            ISPCCLPLYPSYLSYITGISVSDLKNNNH----TSQMRMRTMSHTLFFILGFCTVYYTLG
Pgi2            ISPCCLPLYPSYLSYITGISVSQLKNPGA----DANIRIRTVSHTLFFILGFSVIFYSLG
Pel1            ISPCCLPLYPSYLSYITGVSVGKLKDEQS----AKEVRFKLITHTLSFILGFSIIFYTLG
Orf9            ISPCCLPLYPSYLSYITGISVSELKSGQT----KGAARLQTMAHTLAFILGFSIIFYSLG
Pla1            -----------------------------------------MLHTLAFILGFSIIFFSLG
Pal1            ISPCCLPLYPSYISIITGMSVSQLKDKQN----KREVRWRTMTHTLFFILGISVVFYTLG
Ppo2            ISPCCLPLYPTFLSIITGMSVNQWKEERN----KRVVRWKTMTHTLFFLLGVSVVFYTLG
Lsa1            ISPCCLPLYPSYLSYITGISVAQLKERER----SAEIKRNTMLHTLFFILGFSLLFYAIG
Dsp2            ISPCCLPLYPSYISYITGVSISQLQDANQ----PRQLKRATMFHTSFFILGFSIIFFALG
Hha1            LSPCTLPLFPAYLSYITGMSVKEIKEDQ----S-AKVKRKLLLHSVFFLLGVSTVFLTLG
Ssp1            LSPCTLPIFPAYLSYITGMSVKDIQDQN----N-PQIRKKVLLHSVFFLIGVATVFLSLG
Lje1            LSPCTLPIFPAYLSYITGMSVKELKENQ----D-IRIRSKLLIHSVFFLLGVSTVFLGLG
Vha1            LSPCTLPIFPAYLSYITGMSVKEMQDKP----S-MKIRSKLLIHSVFFLLGVSLIFIGLG
Aha2            LSPCTLPLFPAYLSYITGVSVKELENNK----D-MKVRSKLLIHSVLFLFGVSLIFIGLG
Gla2            LSPCTLPIFPAYLSYITGMTVKEIQDSQ----E-IKVRSKLLLHAILFLTGVSMIFIGLG
Sne2            LSPCVLPIFPAYLSYITGISVKELQGNQ----T-IKIRRKLISHSLVFLLGVSLVFISLG
Gha1            LSPCVLPIFPAYLSYITGISVKDLQENK----N-TQIRRQLMSHSFFFLLGVSLVFISLG
Osp2            LSPCVLPIFPAYMSYITGISVKELQGNK----N-RKIVRQLFAHSFFFLLAVSLVFLSLG
Bma2            LSPCVLPIFPAYLSYITGISVKELHEKQ----N-TKIRGKLLSHSIVFLLGVSLVFISLG
Aji1            LSPCTLPIFPGYLSYITGVSVKDLQEKG----N-LKLKVRLFIHAISFLLGVSMIFFSLG
Axy1            LSPCTLPLFPAYLSYITGVSVKDLMVHRR---Q-SHMHMTILIHSIVFLLGLSVVYFSLG
Bps2            ISPCTLPLFPVYLSYITGISVKELQTNHK---S-QKVRKQLMIHSFFFLLGVSSIFFALG
Bce5            ISPCTLPLLPAYLSYITGMSVKELNMN-K---N-FKVRKKLMIHSVFFLIGVSMIFLGLG
Cth1            ISPCTLPLFPAYLSYITGISVQDLQQS-K---S-PKIRAKVMSHSLFFLLGVSSVFMALG
Cul1            LSPCVLPLYPSFLSYISGVSVADLKEGD----K-TGIRKQVLLHTLFFVTGLSLIYVMMG
Osp1            LSPCTLPLYPTYLSYISGLSVAQISDRTGQ--T-TDMKKDLFIHSLCFVFGLALVFFLLG
Bso1            ISPCCLPLYPSFLSYLTGFSVSDLKNKQ----S-KGVNQIVLLHAAAFLVGFSLIFYILG
Bsu2            ISPCCLPLYPSFISYITGVSVNELKNRN----S-KTLNKNIAIHAASFLLGFSIIFYILG
Bli1            ISPCCLPLYPSFISYITGISVGDLKNRH----A-KHIKQSVMIHAAAFLAGFSVIFYILG
Psp11           VSPCTLPLYPSFLSYITGMSVSQLQTRD----S-SKIHKILFLNSVLFLFGFSLVYYILG
Bps1            LSPCTLPLYPSFISYITGVSVHELKTN-------KKLWKITLAHSSLFCLGFSIIYYVLG
Sko1            LSPCTLPLYPSFISYITGVSVNELKTN-------KSLWPVTLKHSILFCLGFSVIYYILG
Dpe1            LSPCVLPLLPAYLGFLTGMSRGELSE-------RAAR-RPALKHALAFLAGFGVVFLALG
Dde1            LSPCVLPMLPAYLGFLTGMSRGELAG-------PQAR-RLALSHAVAFLAGFSVVFLALG
Sth1            VSPCVLPIYPSFLSYLTGVSVDQLSEG-----SRAVR-AHVLKHSLAFFAGFSVIYVALG
Aac1            FSPCVLPLYPSYLSYLSGVSLRPVDEQLL---TWQAR-IRVFSHALFFVLGFSVIFFALG
Pma1            LSPCCLPLIPAYLSYISGIPAGNRGQNSL---AMEERRVRMLTHAVAFILGFSAVFYSLG
Ppo1            FSPCCLPLYPSYLSYITGMSARELAEGRH---RAEVR-YRTMGHTLAFVLGFSVVFYSLG
Ktu1            VSPCVLPLYPSYISYISGVSWG--EG-AD---RAEAR-RRALKYAVFFVLGFSTVFLALG
Aac2            LSPCCLPLYPSYLSYISGVTFG--QGGGA---TWNHR-VRALTHTLFFIIGFSIIFLALG
Apo1            LSPCCLPLYPSYISYITGISYDKMQGERD---RFAIR-RMALVHSLFFVLGFSVIFVALG
Fpe1            FSPCIFPIIPVYISILS------------------NGEKKSVSKTLAFVLGLSVTYIVLG
Bse1            LSPCIFPLVPAYIAQLTGSNIADNQIEA--------ERRLIFSRSIGFIIGFTSIFMIIG
Bce6            LSPCVFPLVPAYIAQLTGSNISNNEVIA--------DRKLILTRSIGFIIGFSSIFLVLG
Bha1            LSPCVFPLVPVYLAQLTGTQISGNEITA--------DRKLILMRSLGFILGFTSIFIFLG
Bba3            LSPCIFPLVPAYLAQVTGTSISNNEINS--------NQRMIMIRSLGFIAGFTFVFMLLG
Bsp2            FSPCVFPLLPAYITHLTGGKIENAKIDV--------NKSKLYIRSFGFIIGFSLIFTVMG
Bal3            LSPCVFPLLPAYISTLTGSTVS-DKVNV--------NKKLVFTRSISFILGFSIIFVLLG
Sov1            LSPCVLPMLPTYTALLAGTGK---QLNS------STNRWNFIVNALSFLCGFTLIFVAMG
Tca1            LSPCVLPLLPTYTAVLAGTGT---QTG-------RISQWRFLMNAACFFSGFIIIFVAMG
Orf1            LSPCVLPLLPTYMAFLTGAESGKLQDDN------LVNTWPFLLRISCFLSGLSLVFIMMG
Zra1            LSPCVLPLLPTFSAILAGSIA-----DE------TDKPRNIYINTLCFLIGFTLVFIAMG
Tye1            FSPCILPLLPVYISLFSGLST--AELSV------GNSRLRIFIYTLIFIAGFSTVYLALG
Bja1            LSPCILPLVPPFLCYMAGVSVTDLSGD---RPD---LRPRILISALAFVAGFSLVFVALG
Mex2            LSPCILPLVPPYLCFLAGVSLQELVE----RPDRS-LARRAVLRALAFVLGFSTVFVALG
Rsp1            ISPCVLPLVPPYLGYLAGVSLEELSG---EDVDQA-ATRKVFFTALAFVAGFSTVFVILG
Pph1            VSPCVLPLVPPYLGFIAGTSLEELSA---DDRTDE-AVRRVFFAALAFVAGFSTVFVLLG
Lal1            VSPCVLPLVPPYLGYLAGVSLDQLTGE--DDTDEA-ASRRVFFSALVFVLGFSTVFVLLG
Psp2            VSPCVLPLVPPYLGYIAGLSIEEVTS---KDKSAA-QSNRVMIAAMCFVAGFSTVFVLLG
Lba2            VSPCVLPLVPPYLCFLAGVTLDQLTGVGAAEARGA-VRRRVFISALAFVAGFTTVFVALG
Kgr1            VSPCVLPLVPPYLCYVTGLSLDEVTG---SNADRR-VRGVVLRSSLAFVLGFTTVFVLLG
Rpa1            LSPCVLPLVPPYLCFLAGVSLDDLAAR-EGQSGGR-PNGRVVASAVAFVLGFSTVFVALG
Rpa2            LSPCVLPLVPPYLCFLAGVSLDQLTRG-ADQPSKT-VDGRVVAASLAFVLGFSTVFVALG
Pgi1            ISPCVLPIVPPYLCYLAGVSVDQFKG---DTVEPG-TGRRVLLSAIAFVLGFSAVFVGLG
Lag1            ISPCVLPIVPPYLCYLAGVSVDELKG---ETATAE-TGRRVILAAIAFVLGFSLVFVALG
Lba1            ASPCVLPIVPPYLCYLAGVSFDQLKD---QRAETE-TARRIIFSAVAFVLGFTTVFIALG
Npa1            VSPCVLPIVPPYLAWLAGLSFEELNA---DTLQAG-RRRRIILAAIAFVLGFTTVFVALG
Rsp3            VSPCVLPIVPPYLAWLAGVSFDRLKD---SNPGAA-ERRQIVLSAVFFVLGFSTVFVALG
Fpe2            VSPCVLPLVPPYLAYLAGISFDQVRE---QGADPA-VARRIVLSSFAFVVGFTTVFIALG
Hph1            FSPCVLPIVPPYLAYLAGMTFNEVQN---ADADRA-ASRRIAVASIAFVLGFTTVFVALG
Afe1            ISPCVLPIVPPYFAWMAGVSFDDLRD---GRTERS-QLR-LAAIAIAFVLGFTTVFVAFG
Msp1            LSPCVLPLVPPYLSFLAGTTFDRLSAG--DD--RA-VRQRAILAALLFVAGFSTVFVLLG
Xau1            VSPCVLPLVPPYLCFLGGSTLDDL-AG--DEPVKE-VGRRAMVGAVLFVAGFSVVFVMLG
Acl1            LSPCVLPLVPPYLIYLTGATIEHV-AN--DEEPRA-SKRAVMLSALVFVLGFSTVFVALG
Mpa1            LSPCVLPLVPPYLTYLAGVSMEDLEIE--TR--SR-ARRDVLFSAVLFVLGFTTVFVALG
Atu1            LSPCVLPLVPPYLCYMAGVSVEQFRTEDTAP-RPE-IRRAVLFSAFFFTLGFATVFVALG
Atu2            LSPCVLPLVPPYLCYMAGVSVEQFRTEDTAP-RPE-IRRAVLFSAFFFTLGFATVFVALG
Mme1            LSPCVLPLVPPYLCYMAGISVDQLKGGGEA--KPA-SQWAVLLPAFFFTLGFATIFVALG
Hph2            LSPCVLPLVPPYLCYMAGVSVEDFRGSGAAERSRE-TRRAVFFASLFFTLGFATVFVALG
Ama1            LSPCVLPLVPPYLCYMAGVSADELRAGRQMETTSY---GRLIATSVTFVLGFSTVFIMLG
Fpe3            LSPCVLPLVPPYLCYMAGVSADDLRAGARSESVRQ---GRLLLASVVFVLGFSTVFVALG
Psp8            LSPCVLPLVPPYLCYMAGVTVEDFRADAPAARISP-VRRALLLSSFCFVLGFTTVFVLLG
Orf8            LSPCVLPLVPPYLCYMAGVSVEDFRADASKATAKPSARRSLGFAALCFVLGFTTVFVALG
Aki1            LSPCVLPLVPPYLCYMAGVTVDEFRGEAVEKKAIV-IRGALITASLAFVLGFTTVFVALG
Psp12           LSPCVLPLVPPYLCYMAGVSVDDFRNGGEASQATR-NRIRLLVTSFAFVLGFTTVFVALG
Mlo1            LSPCVLPLVPPYLCYMAGVSVDDFRGNAGVTAREG-TRGALLYSSIAFVLGFSTVFVALG
Bba1            LSPCVLPLVPPYLCYMAGVSIDDFRSENRSEKVSV--RLALLFSSIAFIFGFTTVFVALG
Bel1            LSPCVLPLVPPYLCYMAGIGIDDFRSEKRDEKVFI--RWALLSSVIAFVLGFTTVFVALG
Hde1            LSPCVLPLVPPYLGYIGGTTLDQLTG---EDAVDRRVWGRVVISSLFFVLGFTTVFVALG
Oar1            LSPCVLPIVPPYLAYMGGVSVTDMED------NRA-ARGRAVVASLFFVLGLSTVFLILG
Rsp2            LSPCVLPIVPPYLAYMSGISLSDLSE------SGS-SRARAVVPALFFVLGLSTVFIFLG
Mex1            LSPCVLPLVPGYVSYVAGQS---AAG--------GRDSLRTLGLSLCFVLGFTTVFVAFG
Abr1            LSPCVLPLVPGYVSYVAGQS---VVGS-----TAGKARLRTLGLSLCFVLGFSTVFVLLG
Orf10           LSPCVLPLVPGYVSYIAGQPDLRTTRS-----VGLRARAGALGLSTCFVLGFSTVFVALG
Rce1            LSPCVLPLVPGYVAWVAGTD-----LA-----TARAERWRALRLSAFFVLGFGLVFVLLG
Mfe1            LSPCVLPLVPAYLSYISGVSVNELRQQDD---EAASVRRHALAQSLWFVGGFSLIFIALG
Mfe2            LSPCVLPLVPAYLSYISGVSVSELRRQD----EPASVRRHALAQSLWFIAGFSLVFIALG
Mma1            ISPCVLPLVPAYLSYMSGISVDEMKAAGAQ--GNHKVAMHAALHSLAFVLGFSLVFVGLG
Din1            ISPCLLPLVPAYFSFITG-GAAQMDMTG-------SDRLRLFIRALWFVLGFSLVFIIMG
Kve1            LSPCVLPLVPGYVSLISGASVEDLQS----GDR--KLSRTVLLNSIMFIVGFSVVFIALG
Oba1            LSPCVLPLIPGYISFVSGVSAEEMKL----EDKPAGLNARIFFSALFFVLGFSAVFILLG
Hmo1            LSPCVLPLVPAYVTYLTGSVVAELPQ----GEA--AKPNNPFWRAIAFVLGFSVVFIALG
Dku1            LSPCVLPLIPTYMAYLTGVSVTDLTA----PGT-ARLRLLLLANALLFVTGFSLVFVALG
Orf6            LSPCVLPLIPAYVSYIFGN---------------KKNNLINLFL---FVLGFSIVFVLMG
Txy1            FSPCILPLIPVYVTYIFGG---------------KKKNFFNLFL---FVLGFSIVFVLMG
Cul2            FSPCILPLIPVYIMYMTGVNL-ESEM--------EERRLIALTRTTGFVIGFTIIFMIMG
Aor1            FSPCILPLVPVYIMYITGISV-EEEI--------NQSKLLAFKRTMGFVLGFTIIFMIMG
Cac1            LSPCILPLIPAYIMYITGCSN-EYDI--------KNKKLFTLIRTIGFVIGFTLIFMVMG
Cba1            FSPCILPLIPAYITYITGTTL-EEEL--------QDKKLFALSRTLGFVLGFTIIFMIFG
Aar1            VSPCVLPLVPAYVSYITGS-----AA--------QKGRLFTLVRAIGFVIGFSIIFILMG
Hha3            VSPCVLPLVPAYIGYITGS-----AI--------DKGRLFTVVRALGFVIGFSIIFITMG
Cbe1            LSPCVLPLVPAYISYLTDSSIKELKE--------GKTKLFTLYKSFGFVLGFSIIFILMG
Cba2            LSPCVLPLVPAYVSYITGTTIGEIKS--------KKSNLYVLYKSFGFVIGFSLIFIIMG
Psp5            LSPCVLPLIPVYLSYIAGTSATDLKN--------SPNKLTVISQTVLFILGFSILFVLLG
Gme1            FSPCVLPLIPSYMTYITGLSFGQLQEAH----PGAKVRLVVLAHSVVFVLGFSVVFVAMG
Gel1            FSPCVLPLIPSYLTYISGLSFGQLSDAH----ASAKVRMTILAHSLVFVAGFSLVFISLG
Gel2            SSPCVLPLLPSYVSYITGLTFGQLQEEH----PGAKARLTVLLHTLVFILGFSAVFVSLG
Pca1            VSPCVLPLIPSFITYITGLSFQQLQQAH----PGGRIRMRVALHCLLFIAGFSLVYTTMG
Dac1            FSPCVLPLIPSFITYITGISFGELKQDH----PSSKIRWQVASHSLAFVLGFSTVFILLG
Glo1            LSPCVLPLIPSYITYITGLSFSDLDAEH----PTHVVRRKTMLHSLAFVSGFTVVFVLLG
Ppr1            LSPCVLPLIPSYITYITGLSFADLQEQH----PSHLVRRKTFLHSICFIIGFTAVFVLLG
Gbe1            LSPCVLPLIPSYITYITGLSFADLQAEH----PSHKVRQQTIIHSLLFIAGFTCVFVILG
Gda1            LSPCVLPLIPSYITYITGLSFNDLQAEH----PSHKVRQQTIIHSLCFIAGFTSVFVLLG
Gsu1            LSPCVLPLIPSFITYITGLSFADIQSEH----PTHKVRQQTIVHSLLFIAGFTFVFVLLG
Gau1            LSPCVLPLVPSYVTFITGMGLDDVS----------RARRTALVHALLFVLGFSFIFVALG
Dto1            FSPCILPLIPAYFSFITGLSLDELKEN------KRQTRQKVFLSTVFYVAGFSFIFILFG
Dau1            FSPCILPLIPAYFTFITGLSLDELTLD------LKETRKKVMLSTLAYVCGFSFVFILLG
Dph1            LSPCILPLIPAYFSFITGLSLDELTQG------RQETRKKVILSTLAYVAGFSLVFILMG
Dcu1            LSPCVLPLIPAYFSFITGLSLDELTAD------DKDVRKKVILSTLAYVAGFSFIFILFG
Dsp1            SSPCIFPLIPGYFTFITGFSLDQLTSEY-----NSQVRKKVFFSTISYVIGFSSVFIMMG
Dol1            FTPCVLPLIPVYFTLITGLSLENLTQAP-----DAEVRARVIFSTIAYVLGFSAVFILLG
Orf3            VSPCVLPIVPGYLSFISGATFEELVSRS-----RAEVLRKVIINTLFFILGFTLIFVLLG
Scl1            LSPCVLPLIPGYISYISGTSFDKLVEKK-----K----NLVVIKTIFFTLGFSFVFIALG
Lsp1            VSPCVLPIVPSYISFVTGLSFDDLTGKN-NSLTRHEVTRTTLWHSLIFIAGFSALFIGFG
Lfe2            VSPCVLPIVPSYISFITGLSFDQLTGKN-GTVEKAEVTKTTVVNSLAFIFGFSALFIGFG
Lfe1            VSPCVLPIVPSYVSYITGLSFEELTGRS-QSLSRGVILRESLRHALVFSLGFSTLFIGFG
Dre1            LSPCILPLVPGYLSYLAGVSVTADST----EIN----RRQLISRALLFNLGFILVFISLG
Mox1            LSPCVLPIFPSYLSFVTGLSFGELSG----SVDNVKTRRAIILNALCFILGFSVVFMSLG
Nde1            VSPCVLPLVPSYISYITGLSIEQLTD----VSERNRFRKAIILNSLLFIAGFSTVFVAFG
Psp13           ISPCVLPLVPSYVSYITGLSLEQLVD----ASERQRFRKAVILNSLLFVTGFSTVFIAFG
                                                               :  ..   :  :.

Bbr1            LS----TSWIG--SLFTDQQD-----LIRQLGGILLAVIGFVMLGVFKMDWMMRSFKVDL
Bsp9            LS----TSWLG--SFFSNQRD-----LIRMLGGILLVVMGLVMLDVFKLSWMMRTWKVDI
Bla1            LS----TSWIG--SLFASKKD-----LIRQLGAILLIFMGLVITGVLKFDFMMKTWKKDI
Zma1            LS----TSLLG--SLFSVYQD-----LLRQVGGIVLVLLGLIMVGLFKTEILMKSWKIEL
Psp6            WS----LSLVG--SLFANYQT-----LIRQLGGVLVALMGLVMMGIFKPKMLLKDLRFSL
Cla2            LS----ASFVG--NLFSGNRD-----VIRQLGAIMVVVMGLIMLGVFKPKLLLKNARFEW
Bce1            LS----VSWIG--ITFSSNQK-----LIQQIGGVFIVLMGLFMTGLFQPKWLMAEKKVQY
Afl1            FG----TSILG--RFFHTYQD-----LIRQIGAILMVFFGFVIIGIFKPTFLMTDRRLSF
Gca1            FG----TSLVG--RWFSEYQD-----FIRQIGAIFIVIFGLMIVGIWKPSFLMKDRRLSF
Ben1            FA----TSFVG--TWFHNYQD-----FIRQIGAIFIVFFGLIVLGILKPTFLMKDRKLSF
Bme2            FA----TSFIG--QWFFNYKD-----LIRQIGAILIIFFGLVVLGIFKPRILMQEHKLKF
Bce2            FG----ASFIG--RFFTDYQD-----LIRQLGALLIIVFGLVILGVFSPNFLMKDKKFTF
Bme3            FG----TSVIG--KIFVGYQD-----LIRQISALFIIFFGLVILGVFSPSFMMKDKRFVF
Cde1            FG----TSFIG--SFFTQYKD-----LIRQLGAVFIVFFGLVILGLFRPAFLMKDRRIQF
Bme1            YT----TSFIG--QFFADYKD-----LIRQIGAIFIVFFGLVIVGILKPEFMMKDRRFEF
Bin1            FG----GSFIG--RIFSDHND-----LIRQIGAIFIVIFGLMVVGVFKPEALMKERRLEF
Bma3            FS----TTFIG--EFFSQYQD-----LIRQLGAILIVFFGLMIVGILNPEFLMKDRKYEF
Bba2            FG----TTFIG--SFFREYKD-----LIRQLGAIFIILFGLMIVGIFKPEFLMKDRKFEF
Orf2            FG----TTLLG--QFFQQYQD-----LIRQIGAIFVFIFGLLIVGIIKPEFLMKERRFEF
Orf5            FG----TSFIG--SFFQDYKD-----LIRQLGALFIIVFGLVIVGVFKPKFLMQDRKFTF
Bce4            FG----TSFIG--GIFTNYKD-----LIRQLGGIFIIVFGFIIVGVFKPKFLMQDRKFTF
Bsp3            FS----TTFLG--RFFLQYQD-----LIRQVGAILIIFFGLVILGVFQPKFLMQDKKFAF
Bsp8            FS----TTFLG--NVLFQYED-----IIRQVGAIFIVIFGLMVIGVFQPQVLMKDRKFEF
Oih1            FT----TTFIS--EFLMTYQA-----TIRQVGAILIIFFGLVIVGVLNFEFLMKDRKIHF
Vha2            FL----SSYVS--DFLLTYRN-----IIRQVGAILIIFFGLVIVGILNFKFLMKDKKITF
Osc1            FA----TSFLA--EFLVAYQD-----IIRQVGALLIIFFGLVIVGIFNFKFLMKDKKITF
Lje2            FG----SSFVA--GFLESNRD-----IIRQIGAILIVFFGLVIVGVFNFEFLMKDRKITF
Hha2            FS----GSFLS--QFLIQNDT-----IIRRLGAILIIFFGFVIIGVFNFQFLMKDRKIAF
Aha1            FT----ASFIG--GTLYAYSD-----LIRQVGAVLIVFFGLMMIGFFNFDFLMKERKVTL
Gla1            FA----TSFIG--EFLNYWEN-----LIRQIGAILIVLFGLIIIGALNFDFLMKEKKVHF
Baz1            MS----TSFIG--KFFMQYND-----LIRQIGAILIVFFGFVIVGVLKPDFLMKDRKIAF
Bsp4            FG----TSFVG--QIFSDYKD-----LIRQIGAILIIFFGLVVLGIIKPGFLMKDRKIEF
Bsp6            FG----SSFIG--QFLKEWDD-----LIRQLGAIFIIFFGLIVTGILQPKFMMSEKRVAF
Bsp5            YA----TSFLG--VFFKSNQE-----MIRQIGAIVIVFFGFVIIGFIRPTFLMKDHKFEL
Bco1            FG----ASWIG--SFFIRYQD-----AIRQLGAVALIFFGLLAAGIFQPGIFMKVYRIDV
Bac1            FS----TSWIG--NFFKVYQD-----LIRQLGAVFFIFFGFMIAGLIKPAVLMKDYRFRL
Bsu1            YG----TSFVG--SLFRDYHD-----AIRQIGALLIILFGFITLGVFRPEAMMKERRIHF
Bam1            YG----TSFIG--SFFTQYHE-----AIRQFGAIMLILFGLVTAGVFQPKFMMKERRIHF
Orf4            YS----TSLVG--SFFKDYHQ-----LIRQLGAVFIIFFGFVTLGVFKPEFLMKERRLQF
Orf7            FG----TSFVG--KFFIEYQD-----AIRQIGAILIILFGFMILGVFQPSFLMGEKRLQF
Pan1            FS----TSFFY--EWFIRYDE-----LIRQVGAIFIVLFGLMIVGVFSPKFLMQDRKFSF
Psp7            FS----TSLFY--TFFQQNQE-----LIRQVGAIFIVLFGLLVVGVFKPEFLMKERRIQF
Uth1            FG----ARLLSIENFFINYQD-----LIRQIGAILIVLFGLMIVGWLNIDFLMKDRKIQF
Lsp3            LG----ASLA--KEFFLNYQT-----LLRQIGAILIVVFGLMIVGLLQVDFLMKDRKFQF
Sne1            FS----TSFIG--AIFLQYQD-----LIRQIGAIFIVLFGLMTIGLFKPEFLMKEKKLQF
Bce3            FG----TSFIG--SFFVRYDD-----LLRQIGAIFIVAFGLMIVGLLTPEFLMKERRIQF
Lsp2            YS----SSVVG--WLFFQYQD-----LLRQVGAILIIIFGLMIIGVFSPKFLMNDKRIQF
Sne3            YS----SSLVG--TFFYQYQD-----LLRQIGAIFIVIFGLMILGFFTPKFLMKEKKLQF
Psp1            FS----TSLFG--DLFSYYGD-----LIRQLGAILIVLLGLVILGVFRPKFMMTEKRMTF
Ksp1            FS----TSFIR--MWLTQYDE-----LIRHLGGIAIVFFGLVIAGVCQPSFLMKTRKIEL
Ksp2            YS----TTWIR--ALFFEYDE-----LIRQVGAIFIVFFGCVMVGIWTPRFLLKERRVTL
Sle1            MG----IGYIS--GLFINYQT-----LIRQVGAIIIIVFGLIILGVFQPQFLMKDRKINF
Mca1            VG----IGMFS--DFLLSYDN-----TIRMLGGLLCIIFGLIILGIFNPKLLMKDRKFEF
Sal1            FG----TVFLG--GLLIEHAN-----LIRQLGSILIIIFGLIITGVLNFNFLMKNRKIHF
Bsp7            FGTAEGATVLE--SWYLQYGD-----LIRQIGAILMVVFGLITIGLLQPKFLMKERKFHI
Bne1            FG----STYIG--TYFKSYHE-----EIRKIGSITIVFFGLIISGVLKPKWLMKEYRFSF
Lfu1            FS----TSFIG--KIFIQYKE-----LLRQFGAIFMVFFGLVILGFFKFDILQSEKKISF
Lfu2            LS----TSFIG--TFFIQYKD-----LLRQVGAIIMVFFGLISVGILKLDFLLSEKKYQF
Bfo1            LS----STIFE--EIFIKYQT-----LLRQIGAIVLVFFGLVLTSVLNFSFLNMDKKIQF
Boc2            LS----TSFIG--TFFMDYQD-----LLRQLGAIVMVFFGLVLTGVLKFDFLLSDKKIHF
Boc1            WS----SSLIG--VLFIQYKD-----LLEQIGAIIIFFFGLIMVGVLKFDFLMMDHKVQF
Bma1            LS----SSFIG--QFFVQFKD-----GLRQIGAIIIVVFGLIILGVFKPSFLMKDHKLTF
Bsp1            MS----TSLIG--ETFVQYNN-----LIRQIGAILIVLFGLVTMGALQPSFLMKNHQFSV
Bal1            MS----TTLVG--DLFLKYNN-----LIRQLGAIFIILFGLVTLGVIRPSFLMKNHQFQF
Bal2            MS----TSLIG--EFFIMYNQ-----LIRQIGAIVIVIFGLITLGLFKPSFLMKNHQLQL
Esi1            LS----TSLLA--DVFITYRD-----TLRMVGALVIFVFGVVLLGLWQPKFLMREKKLNL
Esp1            LS----TSLIA--DVFIQYKD-----SLRMFGAILIFVFGVFLAGLWQPQFMMREKKMDI
Psa1            FG----AGLFG--EFFNQYRV-----LIRQLSAILIMVMGLVLLGLFQPQFLMKERKINL
Pvo1            WG----AGLFG--EFFTEYQD-----LIRQLSALLIIVMGLMLIGLFQPKFLMKDRKFNF
Psp10           FG----AGLFG--QFFNGQRD-----LIRQMSAILIIVMGLFLLGIFQPQFLLRERKLEL
Psp3            LG----AGLFG--QFFNDNRE-----LIRQLSAILIMLMGLFLLGVFKPQFLMKERKLDM
Pte1            YG----ASLVG--DLFVDYKD-----LIRQISAILILVMGLFLVGLFQPQFLMKERKFQF
Psp4            YG----TNRFA--EVFADYQD-----LIRQLSAILIMLMGLFLIGLFQPKALMRDFKMPV
Pcu1            YG----TNRFA--DFFSEYET-----LIRQLSAILIILMGLFLIGLFQPQALMKDRKLHM
Cla1            YT----ANAFA--AAFREYQD-----LIRQISAILIILMGLFLMGIFQPQLLLKERKLDV
Pda1            YG----TSAFG--DFFRDYER-----LIRQISAIMIIVLGLVLVGFWQPRFLMKERKMDV
Tco1            YG----VNAFA--DFFRDNQQ-----LIRQISALLVILMGLILAGVLQPKFLMQERKLKL
Psp9            YG----SNVFA--EFFSQYED-----LIRKLSAILIVLMGLFLAGIFQPQVLMKERRFNF
Pgi2            LS----AGLIS--NLFVDYRE-----LLRQIAAILILVMGLFLLGIFQPQFLMKERKLQL
Pel1            LG----ANVIA--NAFLDYRD-----LLRQISAIMIFVMGLFLLGIFQPQWLMRERKLQI
Orf9            LA----ASSVS--EFFVTNRD-----LLRQIAALLILVMGLFLLGIFQPKWMMRERKLQF
Pla1            WT----TGLLG--SFLFDYGE-----LLRQIAAILIFVMGLMLLGIFQPQWLMKERKFQI
Pal1            LG----ATLLG--SYLAEYRD-----LIRQISAIFILIMGLVLIGVFKPQLLMKERKLDF
Ppo2            LS----ATFLG--SRLAEYRD-----TVRQVSAMIIIAMGLVIMGVFRPQLLMKEWKFGV
Lsa1            FA----ASWVG--TAFKAYDD-----LIRMIAAVLLIAFGLFMLGVFQPSFLMREYKWQV
Dsp2            FS----ASWVG--SFFSEYRD-----LIRMLGGVLIAVMGLFMLGLIKPGFMMKEKRLEV
Hha1            IG----ASYLG--NVIQGFLSGESGLLLQRIAGVFIILMGFFVAGWLKINWFMSEKRMSF
Ssp1            FG----ASLAG--QWMQGVLTGDSGVFLQRIAGVFIIVMGLFVAGWINFSWLMREKRFSV
Lje1            VG----ISFLG--QWIQGMLTGDSGLFIQRIAGIFIIGMGLFVAGLLNISSFMKEKRMQF
Vha1            IG----VSFLG--QWIQGLLAGQSGLFIQRIAGIFIIIMGLFVAGWINITSFMKEKRFRF
Aha2            VG----VSFIG--QWIQSFLAGESGQFIQRIAGIFIIVMGLFVGGWLNIKTFMKEKRFNF
Gla2            IG----VSILG--QWVQDLLSGQSGIFLQRIAGIFVIIMGLFVAGWIQWKGLMKEKRFHF
Sne2            AG----ASFFG--QWISELLRGDSGLFIQRIAGIFIIVMGLFIGGWVNITGLMKERRIQS
Gha1            AG----ASFLG--NWIQSLFVGSTGLLIQRIAGIFIIVMGLFVAGWLNIPFLMRERRYQF
Osp2            AS----ASFLG--QWAQKLLVGDSGLLIQRIAGVFIIIMGLFIAGWIQIPSLMKERRFHY
Bma2            AS----ASFFG--EWIQTILNGETGLFIQRIAGIFLIVMGLFVAGWLNISLLMKERRFQF
Aji1            LG----ATVFG--EWLHQLLTGASSVLVQRIAGLFLMVMGLVVGGWFRFSTLMKTKRFQI
Axy1            IG----VSVFG--QWLQGLLIGRTGLLIQRLTGILLIMTGLVIGGWLTIPIMMKQYTLPR
Bps2            FG----ATFFG--QWLEDMIIGRNGNLIQQLAGIFIVVMGLFVSGIIQFDWLMKDRRFNV
Bce5            LG----MTYFG--SWVQGLFVGDSGYLIQRFAGIFIIFMGLFVVGLFKFDWLLKERRFRF
Cth1            FG----ASFVG--ELISGFLTGSSGLLIQKLSGIFIVLIGLFLIGFLKWDWLMQERRFQF
Cul1            FG----ASLIG--DLFQTYN-G----LIRQIGAIFIIMMGLVLIGWLKFDFLMREHRLEI
Osp1            SV----FTLIG--DLFFSYK-----NFIRMIGAIFIITMGLFLMGVFQPVKMMQEKRFSN
Bso1            FS----ASSVG--SIFSEYKD-----LIRMLGGILICLMGLFLLGVFQPKFMMHERRFSF
Bsu2            FS----ASSIG--RFFTEYKD-----LIRMLGGIFVCTMGFFLLGIFQPKFMMQEKRFTF
Bli1            FS----ASSVG--LLFLQYHN-----LIRMLGGIFFVVMGLFLLGVFRPAFMMKERRFSI
Psp11           FS----ASFMG--HLFENYRD-----LIRMLGGVFISVMGLFLIGIFQPQMMMREFRFPF
Bps1            FS----ASLLG--RLFIENQM-----LIQQLGGIFLVLVGLFLAGVIEPKLLMSEWRIKY
Sko1            FS----AGAIG--NIFYSYQG-----LIQQLGGIFLILVGLFLTGIIKPSLLMSSKKLNY
Dpe1            AL----VESAS--IILTTYGT-----PVRVLGGVIVLLLGLVTLGALRAPWLKMERRTHL
Dde1            AL----VESAA--VVLTTYGT-----PVRVIGGAMVLMMGLFTLGVLRVNALYLERRVQL
Sth1            LT----ASALG--SFFYSSRS-----WLPVVGGIFIALMGLSMMGILRVPFLMRDTRRQL
Aac1            LS----ASALG--RAFIQYRG-----IIRVAGGFLVIGMGLVLAGVVKPSLLMREWKLHG
Pma1            AS----ASLFS--YWFGQYRD-----TLRWISAICMILMGLVAMNVLRVHLFMRDYRVSL
Ppo1            AS----VGLLG--EWFANYGD-----TLRVVAGLLIILMGLVSLGFVRPLFLMREHKLRW
Ktu1            WS----ASLIG--QLFVEYKM-----WLRIIGGIVVIFMGMVIAGWIRSDWLMQEKKWTV
Aac2            LS----ASLIG--QVFVNYRG-----VIRIVGGIIVFLMGLVLSGLFTPKWMMMEKKWEF
Apo1            AS----AGLVG--RLFVQYKD-----LIRQIGGIVIIVMGLFLAGVIKWESLMKERKWHL
Fpe1            FG----AGFIG--ELFLNSKV-------RVIGGILVVILGLFQMDILKLKFLEKTKVMNY
Bse1            ASSS----LIG--SLFINYQQ-----LLQQLGGIIIILFGLQLMGVFSLDFLMSNKAMS-
Bce6            FYSS----YLG--SLFIENSQ-----LLERLGGIVIVLFGLQLMGIFSFNFLMSEKRLM-
Bha1            ASST----FIG--QLFWGNRQ-----LFEQIGGIIITVFGLQMMGVISIRMLLSEKRLQA
Bba3            ASST----YIG--QLFNQYNN-----MVSQIGGIIIVLFGLQMAGIISIRTLMTGKSVRN
Bsp2            ASAS----FLG--KVFLDYRM-----IIMQIAGFLIIIFGLQMAGLLKLNFLMKEKRFH-
Bal3            VSAS----FIG--QMFMENRN-----IVEKISGLLIIIFGLQMVGLLQLKFLMREKRIH-
Sov1            ATAS----YIG--ELFINYQE-----VIRKVGAAFMVLMGLQVLGVVKLPGLEREYRL-P
Tca1            ATAS----YFG--QVFFKYQD-----IIRKVGAVFMILMGIHLAGFIRLPALYREYRP-L
Orf1            ATAS----YFG--QLFLDYQD-----AIRQIGAIFMVIMGIHLLGIVKLEWLEREYRP-L
Zra1            ATAS----FVG--QWFFDYQP-----VLKKVGAVMIIFMGVFLSGLIKFTPMQREYRP-F
Tye1            VGSS----FIG--TLFFDYQD-----YLRIIGGVFLILFGLVLIGLIKSGFFVREFRLNV
Bja1            STAS----IAG--RFISAHLS-----TLGIVAGGLIIVMGLHFLGLLRIPLLYRSATVQV
Mex2            ASAS----AAG--QLLADHVG-----VLSRVAGIVIAALGLHLIGVFRWMPLLRDVRVQV
Rsp1            ASAS----LIG--QFVSQYLQ-----YLSYIAGALIIVMGLHFLGVFKIGFLYQEARVQV
Pph1            ASAS----FLG--QMVTQHIQ-----VLGYVAGVLTIVMGLHFLGLFRIPLLYREARVHL
Lal1            ATAS----FLG--QFIRMYLD-----YLGYIAGAAIIVMGLHFLGVFKIGFLYKEARVHV
Psp2            ASAS----FLG--QFVLQYSQ-----YLAYVAGAMIIIMGLHFLGAFKIGFLYREARVQI
Lba2            ASAS----AIG--RLVLSYMN-----VLSYVAGAVIIVMGLHFLGLLRIGFLYREARVHV
Kgr1            ATAS----VLG--RVVARQQE-----MLSIIAGLVIIVMGLHFLGVFRISFLQREARVQV
Rpa1            ASAS----ALG--KAVTAHFD-----TLGIIAGVAIVIMGLHFLGVFRIGLLFREVRFQN
Rpa2            ASAS----AIG--KAVTDHFE-----ALGIVAGVIIIVLGLHFLGLFRIGLLYREARFHN
Pgi1            ATAS----VIG--QSIARYFD-----TLAIVAGIIIIVMGLHFLGVFRIALLFREARVHV
Lag1            ATAS----VIG--QSIARYYD-----ILSYVAGAIIIVMGLHFLGVFRIGLLFREARIHV
Lba1            ATAS----FVG--QAVARYFD-----TLSIIAGVIIAAMGLHFLGVFRIGLLYRQARVEV
Npa1            ATAS----LIG--RTIAQYFD-----VLSVIAGVIIIIMGLHFLGVFRIALLYREARVQV
Rsp3            ATAS----VIG--KTIAQYFD-----VLSVVAGVLIILMGLHFLKVFQIGLLYREARVQV
Fpe2            ATAS----VIG--QAIAEWFD-----TLSVLAGILIIVMGLHFLGVFRLSLLYREARFNI
Hph1            ATAS----VIG--QSLARYFD-----TLAIIAGILILLMGLHFLGVFRFALLYREARVQV
Afe1            ATAS----LIG--KTVAQYFD-----TLSVIAGLIIIVMGLHFLGLFRIEFLYRQLRMNV
Msp1            ATAS----ALG--QVIRQYLD-----VLSTVAGIAIIVMGLHFLGLFRIGLFYREARFQV
Xau1            AGAS----AIG--DLLRAHLD-----VLSIIAGLAIIVMGLNFLGVFRIHLLHRTARAHV
Acl1            ASAS----LIG--GFIRAWSA-----QLSIIAGIAIILMGLHFLGLTRIGFLMREGRLPI
Mpa1            ATAS----AFG--AVIRANLQ-----ILSWIAGGVIILMGLHFIGVLKVELLYREKRAEI
Atu1            AGAS----TIG--TLLRQNLD-----ILAKIGGFIIILMGLNFLGVFRIGLFSREARFQG
Atu2            AGAS----TIG--TLLRQNLD-----ILAKIGGFIIILMGLNFLGVFRIGLFSREARFQG
Mme1            AGAS----TIG--QLLRQYMD-----ILSKVGGVIIILMGLHFLGVLRIPILAREARFHG
Hph2            AGAS----SIG--TALRQHMD-----LLAKVGGLVIILMGLHFLGVFRIGVLAREARFSG
Ama1            AGAS----TIG--QLLRQNLD-----WLGMVAGVAIIVMGLNFLGVFRLSFLSREARISA
Fpe3            AGAS----TIG--GLLRHNLS-----WLGIVAGIAIIVMGLNFLGVFRLSFLAREKRFRG
Psp8            AGAS----TIG--GFLRMWQQ-----EIAIVAGVVIILMGLNFLGVFRLAFLSREARFQS
Orf8            AGAS----SIG--AFLRTWQQ-----QIAIVAGVVIILMGLNFLGLLRLSFLSREARFQA
Aki1            AGAS----TIG--GFLRAYQQ-----ELAIAAGVVIIIMGLNFLGVFRLSILSREARFQA
Psp12           AGAS----SIG--HFLRQWQQ-----EMAIAAGLVIIVMGLNFLGLIRIPLLSREARFQA
Mlo1            AGAS----TIG--RLLRVWQE-----PLAMGAGVLIILMGLNFLGILRIPLLSREARFQS
Bba1            ASAS----TIG--KFIGYYRD-----WLVIFSGIIIIIFGLNFLGILKINFLSREVRIQM
Bel1            ASAS----TIG--KFIGYYRD-----WFALAAGVIIIIFGLNFLGLFKISFLFREARFQT
Hde1            AGAS----TIG--QVLLAYRA-----SLGTIAGIVIVLFGLHFLGVFRIPLVYSEARYSH
Oar1            AGAS----ALG--RAFASYRP-----YLEVGAGVVVVIFGLHFLGLFRLKFLDREMRMDA
Rsp2            FTAS----AIG--TVFLQYQS-----YFNTIAGVLVMAFGAHFVGVYRIKFLDREARIDA
Mex1            AGAS----ALG--FALLAHRE-----ALNLASGLLVILFGLFTAGLLRPAWLQRELRWHG
Abr1            LGAN----ALS--MLLNAYRW-----EVNLASGLLVIIFGLFTAGLLRLPWLQRELRWHG
Orf10           AGAS----ALG--SLLLTWRT-----ELNYLGGAIIILFGLVMLGAFRLEAFSRDTRFTL
Rce1            LGAT----AIG--GLLRRWSN-----ELTIVAGLLIAAMGLVQMGLLRAAPLMRDLRFRP
Mfe1            ASAT----LLG--QWMMAHME-----MLGKIAGSIIVIFGLHYAGLIRIPLLMMEARFEA
Mfe2            ASAS----LLG--QWMLSHMA-----ILAKVAGAIIVVFGMHYAGIIRIPLLMMDAHFDT
Mma1            ATAS----ALG--QLMFDYME-----YLSKIGGVLIVIFGLHFMGLFRISFLNFEARFNP
Din1            ASAS----ALG--ILLIQQQV-----LLAKVAGAVIFLFGLHYTGFLPIKWLYHEKRLHL
Kve1            AVAT----GIG--QFMNIYRR-----QLMQVAGVVIIIFGLHLIGVFKIKALLADKRLHD
Oba1            ASAT----GIG--KFLVSRLQ-----IFSKIAGAVIILLGLHVMGVFKWDFLLREKRIEV
Hmo1            ATAT----VIG--KWLVQYQG-----GLRVTAGAIIVLFGLHLSGLLPIPGLYREVRLGG
Dku1            LSAS----ALG--KLLLRHQN-----LLRQVSGVLIILFGLHMAGLLRLNWLMREKRVHF
Orf6            ATAS----QLG--KLFLAYKD-----IFRKVSGIIIVLFGLQMTGIFRPLFLNKEVKLIN
Txy1            ATAS----QLG--KFFVSYKV-----LFRKASGIIILLFGLYMMGIIKPAFLSREVKLN-
Cul2            TSAS----FIG--KIFIRNKE-----IFSKVSGALIVIFGLNMMGIIKFRFLNMEKKMK-
Aor1            TSAG----FLG--KIFIRNRE-----IFSKISGILIMIFGFNMMGILNLNILKLEKRLK-
Cac1            SSAS----FLG--KIFIRNKD-----IFSKLSGIIISVFGLYLMGFINFKFLNIEKRIS-
Cba1            ILAG----FVG--QAFIRYRN-----VLTKIGGIIIVLFGLNMVGLLKLEFLNKQRNVR-
Aar1            ASAS----YLG--QLFARYQS-----IFTKISGILIIVFGLQMVGILKFDLLYKEVRFK-
Hha3            ASAS----YIG--RLFSQYKL-----LFTKVSGILIIIFGLHMTGLFKLKLLYQEFRVQ-
Cbe1            VSVT----SLG--KLFITHKD-----LFRKFGGILIIVFGLHTTGVFKIKLFYQEKRFL-
Cba2            ASIT----SLG--KVFIKNQE-----IFRKTSGALIFIFGLHTTGILRIKLLYREKRFL-
Psp5            ISVS----TVS--RLLSEHMR-----LVQQIGGALIVVFGLHMTGLLRIKLLYSEKRYL-
Gme1            ALAGAASSTFQ--TVMKDGLV-----WLQRAGGLLIFMFGVHMSGLFHFGLLLGDKRVQI
Gel1            ALAGMASATFQ--MHLREGLG-----WLQKIGGVLIFLFGVHLSGLFHFGVLLGEHRFQL
Gel2            AIAGLASQAFQ--LYFREGLG-----WLQRGGGVLIFLFGIHLTGLFHFGILLGDKRVQV
Pca1            VVA----VSLF--SLMDVGLW-----WIQKIGGVLIFLFGVHLTGLFHFGILLGEKRLHL
Dac1            IIAG----SLN--QAMQDWLI-----WLQRGGGLMIFLFGIHMTGLFHFGVLLGDKRVTI
Glo1            ASAT----YIG--SFLQQHME-----LVRKLGGILIIVFGIHVTGLVPLKWLLGEKRVSL
Ppr1            ASAT----MIG--SLLQQHAA-----AIRKIGGLLIFLFGAHVTGLVPLRLLLGEKRISV
Gbe1            ASAS----FLG--DFLQEHKT-----AIRRIGGVMIVIFGVHVSGLFDIGLLLGEKKLTL
Gda1            ASAT----FIG--SFLQSHMT-----LLQKVGGALIFIFGIHVTGIFDIGMLLGEKRLTL
Gsu1            ASAT----FIG--GFLHEHMN-----VIRKVGGALIVIFGIHVSGLVPIHLLLGEKRLQV
Gau1            AGAS----VFG--QLLREYRV-----WIARIGGVLMVLMGLWMLDVLRIGALQQERRFHL
Dto1            ASAS----FLG--GLASQYAW-----VVRYIGGGIILVFGLHLLGIINIKGFNFEKKIHV
Dau1            ASAS----FLG--SFMAKYTW-----LVRYLGGAIVIVFGLHLLGIINIKGLNFERKIHL
Dph1            ASAS----FLG--AAFTRYAY-----IVQYVGGAIILIFGLHLLGVINIKALAFEKRIHM
Dcu1            ASAS----LLG--GLAARYSW-----VVRYVGGGIILVFGLHLLGIINIKSLQFERKFHF
Dsp1            ASAS----FLG--GVIFKYRP-----VIRVIGGLIVILLGIHLTGIIRIKSLEFEKRIQV
Dol1            ASAF----FLG--SLINQHLG-----VLRVIGGVVIVVLGIHMTGVITIPGLQSEKRVHV
Orf3            ATAS----SLG--QFISSKRN-----WFNWIAGAIIIVFGLHLLGVFRIKWLNYEKRFQA
Scl1            STAS----FIG--KLFLTNSD-----IFRIIAGLIIIFFSLQLIGIINFKFMNKDIRIYT
Lsp1            ASAS----FVG--QVLLTYQE-----VIRKVGGILIVFFGLFIAGWIRIPFLNQDFK-LP
Lfe2            ASAS----FIG--EFLLTYQE-----AIRRVGGLIIVIFGLFIAGILKVPFLNKEFR-LP
Lfe1            ASAS----FLG--ELLLTYQD-----VIRKVGAILIIFFGLFIAGWLKIPFLNREVH-LP
Dre1            VTGS----YLG--KVLLTYKP-----VLTKIGGIFIFLMGLHMTGILKWSTLYRTYK-FH
Mox1            ASFS----LLG--RLLFDYQQ-----ILRKVGGVLVILFGLYIAGFLKLPFLARTFR-VE
Nde1            ASAS----LLG--QALITYQE-----HLRRFGGIVVIIFGLYLLGILNLNFLKMEHR-YQ
Psp13           ASAS----FVG--QVLYEYQD-----LIRKIGAVLIVVFGLYLLGLIKWNAMMTERRLFS
                                                .      .           .        

Bbr1            K-SRPLGYTGSILVGMTYAAGWTPCVGPILSGIIVMGV-SNPS--SALAYTLAYTLGFAI
Bsp9            K-NRPLGYTGSVLVGITYAAGWSPCVGPILTGIIALGM-SDPA--RALNYTLAYTLGFAI
Bla1            N-NRPLGYTGSILVGITYAAGWTPCVGPILSGIITLGM-VNPE--SALTYTLAYTIGFAL
Zma1            K-NRPLGYFGSVVIGITYAAGWTPCVGPILSAIIVLGV-TNPE--NALYYTLAYTLGFAI
Psp6            P-SKPVGYTGSVLVGMTYAAGWTPCVGPILGAVLAMAV-SNPD--QALLYTVSYTLGFAV
Cla2            K-RKPFGYLGSILVGVTYAAGWTPCVGPILAAVLALGV-SNPG--QAVVYTFAYTVGFSL
Bce1            S-SKSTGYIRSILVGMTYAAGWTPCVGPIFSAVLMLGA-TNPE--GALLYITAYTLGFAV
Afl1            Q-QRPSGYIGSFLIGMAFAAGWTPCTGSILVSVIALAA-TNPS--LGVVYMTAYSLGFAL
Gca1            Q-ERPSGFIGSLVIGMAFAAGWTPCTGPILVSVIALAA-TNPG--SGMLYMLAYSLGFAV
Ben1            T-KRPSGLLGSSLIGVAFAAGWTPCTGPILVSVMALAA-TNPG--SGLLYMTAYALGFSI
Bme2            A-NKPAGLLGSSFIGMAFAAGWTPCTGPILVSVMALAA-TNPG--SGLLYMIAYSLGFSI
Bce2            Q-HKPSGYIGSVLIGVSFAAGWTPCTGPILVSVIALAA-TNPE--SAIVYMLLYVLGFSV
Bme3            R-NKPSGYFGSILIGIGFAAGWTPCTGPILVSVIALAA-TKPS--AALLYMFVYVLGFAV
Cde1            S-KRPSGYLGSAVIGLAFAAGWTPCTGPILASVIFLAS-TNPG--FAVLYMIAYVLGFSL
Bme1            K-NRPSGYIGSAFIGMAFAAGWTPCTGPILMSVFALAA-SNPG--SGMLYMIAYTLGFAI
Bin1            K-NRPGGYLGSVLIGLAFAAGWTPCTGPILMSVWALAA-SNPG--SGLVYMIAYSLGFAI
Bma3            K-SRPTGYFGSVLIGIAFAAGWTPCTGPILMTVIALAA-ANPG--SGLVYMIAYILGFAI
Bba2            K-NRPSGYIGSILIGMAFAAGWTPCTGPILGFVITLAG-QNPS--SGVLYMVAYSLGFAI
Orf2            K-NRPSGLFGSVLIGMAFAAGWTPCTGPILGAVWSLAV-TNPN--SAMVYMFAYILGFAI
Orf5            K-SRPSGYIGSILIGLAFAAGWTPCTGPILVAVIGLAT-TNPE--SAMLYMIAYILGFAI
Bce4            K-NRPSGYFGSVLIGLAFAAGWTPCTGPILVSVIGLAA-TNPE--SAMIYMIAYILGFAI
Bsp3            K-NRPSGYIGTVLIGMAFAAGWTPCSGPILGAVIAMSI-NNPS--SGMYYMLAYVLGFAI
Bsp8            K-NRPAGYAGSVLIGMAFAAGWTPCTGPILGAVISLIG-TNPG--SGMIYMTSYALGFAI
Oih1            K-NRPAGYIGSLLIGMAFSLGWTPCTGPILAIVLSLAA-TQPD--IGMIMMISYILGFSI
Vha2            K-NRPAGFAGSFLIGMAFSLGWTPCTGPILAIVLSLAA-TNPD--TGMIMMISYILGFSI
Osc1            K-NRPSGFLGSLLIGLAFSLGWTPCTGPILGVVFTLAA-NDPS--RGMVMMIAYILGFSI
Lje2            K-NRPAGFFGSFVIGLAFSLGWTPCMGPILVIVISLAA-TNPD--LGMVMMISYILGFSI
Hha2            K-NRPAGFIGSFLIGLTFSLGWTPCTGPILSAVLVLAA-DSPE--LFMVMMLAYSLGFSV
Aha1            K-NRPAGYLGTLFIGAAFSMSWTPCTGPILMAIIGLAA-TNPE--SGVIMMTAYSLGFSI
Gla1            K-NRPAGFVGSFIIGMAFSLGWTPCTGPILMAVISLAA-TNTE--LGILLMTAYSLGFSI
Baz1            K-NRPTGFIGSILIGMGFAAGWTPCTGPILAAVIALSV-SNPG--SGMLYMIAYTLGFAI
Bsp4            K-HRPAGYVGSIFIGMAFAAGWTPCMGPILMSVIALAG-TNPD--SAMLYMVMYSLGFSI
Bsp6            K-NRPVGYLGSVLIGLAFGAGWTPCTGPILLAVIYMAG-THPD--SAMLYMIAYTLGFAI
Bsp5            K-NRPGGYIGSVIIGLAFAAGWTPCTGPILFSVLALAA-QNSD--SALIYMAAYILGFAV
Bco1            K-KQPAGFLGSFLVGLVFAAGWTPCTGPILASVLAMAV-AHPA--SASVYMAAYVFGFSI
Bac1            K-NRPLGYLGSFLTGLVFAAGWTPCTGPILASVIYLGL-SHPG--SAIAYMAAYVLGFSI
Bsu1            K-HKPTGFLGSILIGMAFAAGWTPCTGPILAAVITLAS-TNPG--SAVPYMMLYVLGFAV
Bam1            K-RRPEGFIGSVLIGLAFAAGWSPCSGPILGAVFSLAN-TNPS--SAVPYMFLYVLGFAI
Orf4            K-NRPGGLLGSIGIGMAFAAGWTPCTGPILAAVIALAG-TNPM--SAVPYMVLYALGFSL
Orf7            K-NRPAGFFGSILIGMGFAAGWTPCTGPILSAVITLAS-NKPE--SAVTYMIAYVLGFAI
Pan1            K-NRPAGFLGTFVIGLAFAAGWTPCTGPITAAIYALAA-ANPG--SGVWYMLAYVLGFAI
Psp7            K-NRPSGYLGTVLIGMAFAAGWQPCTGPILASVFVLAT-DNPG--SGVWYMLAYVLGFAI
Uth1            K-NRPSGYLGSSLIGLAFAAGWTPCTGPILAAIFALAM-TNPN--SAMGYMIAYVLGFSI
Lsp3            K-NRPSGYLGSVLIGLAFAAGWTPCTGPILMSIISLAG-ANPS--SGFSYMFAYYLGFAI
Sne1            K-NRPAGYLGTALIGLAFSAGWQPCMGPIIGAIIYLAA-TNPA--SSMLYMMLYVLGFAI
Bce3            K-NRPAGYFGSAVIGLAFAAGWTPCSGPIIGAIIALAG-QNPG--SGMWYMIAYVLGFAI
Lsp2            K-NRPTGYFGSFLIGLAFAAGWTPCTGPITGAVFMMAS-QNPN--VGMLYMLAYVLGFAI
Sne3            K-NRPAGYFGTFLIGLAFAAGWTPCTGPITGAVFMMAA-QNPG--SGMWYMLVYVLGFAI
Psp1            K-DRPSGYLGSSVIGIAFAAGWTPCTGPILAGVIALGV-SNPD--QALVYMIAYILGFSI
Ksp1            A-RRPIGYIGSGMIGFIFAAGWTPCTGPILASILLLGS-TQPS--AAVGYMTVYVIGFAV
Ksp2            K-NRPTGFFGSILIGLVFAVGWTPCTGPILASIFFLAA-TAPT--HAVNYMASYVIGFSL
Sle1            K-AKPSGFIGTFLIGMAFAAGWTPCNGPIIAAIGTLAA-TNSS--QAMLYMLLYVLGFSI
Mca1            K-NKPAGFLGSFLVGIAFAAGWTPCMGPIIGVIFSMAA-VNQS--LALVYMTMYVLGFCI
Sal1            K-NRPSGFLGSIFIGTAFGAGWTPCNGPIIGAIFAMSA-TAPN--NALILMIVYCLGFAV
Bsp7            K-NKPAGYLGSIVIGLAFAVGWTPCTGPILAATLTLVG-ANPS--QGLWYMAAYIFGFSI
Bne1            K-SRPTGYLGSLLIGLSFAAGWTPCNGPILATVLSLAS-LHPE--TSLLYLGGYILGFAL
Lfu1            K-KRPKGYFGSVLIGMGFAAGWTPCTGPILAGVIALGV-SNPG--QGMLYMLFYVLGFSI
Lfu2            K-NKPSGNIGSIFIGIGFAAGWTPCTGPILAGVMALGL-TNPD--KGLLYMLIYVLGFSI
Bfo1            Q-NRPAGYLGSILIGIAFAAGWTPCTGPILMGVIALVA-ANPG--MGLLYMGVYVLGFSI
Boc2            Q-KRPSGYIGSILIGIGFAAGWTPCTGPILAGVIALGV-SDPG--KGLLYMVFYVLGFSI
Boc1            K-KKPAGFLGSILIGMGFAAGWTPCTGPILAAVFALGI-TNPG--QGLLYMAVYCLGFSI
Bma1            R-NRPTGYLGSILIGIGFSAGWTPCTGPILAGVIALAV-THPG--AGMLYMFFYVLGFAV
Bsp1            S-KKPTGFIGTYVIGLAFAAGWTPCVGPILSSVMALSL-SNPG--SGMLYMGAYSVGFAI
Bal1            S-NKPSGYIGTYVIGIAFAAGWTPCIGPILASVITLSM-TNPG--SGMLYMSAYSIGFAI
Bal2            S-KKPVGFFGTYFIGIAFAAGWTPCIGPILTAVITLSL-TNPG--SGMTYMSAYSVGFAL
Esi1            G-ERKGGYIGTILVGIGFAAGWTPCTGPILAGVIGLAA-TNPS--QGMLYMLFYVLGFSI
Esp1            G-ERKSGYFGTVLIGIGFAAGWTPCTGPILAGVIALAA-TNPS--QGLGYMLAYVIGFAI
Psa1            T-SKPAGYIGSFIFGIGFSAGWSPCVGPILAAIIAMAV-TEPN--TWIRLITAYTLGFAL
Pvo1            K-SKPTGYIGTFLFGIGFAAGWSPCVGPILTAIIALAA-SDPG--TWFPLITSYSLGFAV
Psp10           T-WRPAGYVGSFVFGIGFSAGWSPCIGPILTAIIALSA-SNPG--TWFAMITAYSAGFAI
Psp3            K-WKPAGYLGSFIFGIGFSAGWSPCIGPILATIIAMAA-SEPT--TWLALITGYTAGFAI
Pte1            K-FKPAGYIGSFVFGIGFSAGWSPCVGPILTAIIGLAA-TEPN--AWLRLITAYTIGFAV
Psp4            K-LR-SGYLGSFIFGIGFSAGWSPCVGPILAAILALAA-SDPG--TWFGLTTAYALGFAI
Pcu1            R-LKKPSYIGAFIFGIGFSAGWSPCMGPVLTAILALAA-SSPG--TWFQMTTAYALGFAI
Cla1            S-WRPAGYVGSFIFGIGFSAGWSPCVGPILSSILLLAG-SQPG--TWLQMTAAYSLGFGV
Pda1            Q-LGKKSYLGSIIFGIGFSAGWSPCVGPILSAILLLAA-TNPG--TWFQLTTAYALGFAI
Tco1            G-GPKAGYLGSFIFGIGFSMGWSPCAGPILGAILGLQA-SSPG--SWFAMTTAYAIGFAI
Psp9            DPTKKTGYLGSFIFGVGFSAGWTPCIGPALTAILALAA-SKPG--TWFELTTAYALGFAI
Pgi2            K-WKPAGYLGSLLIGMGFAAGWSPCIGPILTAMLALAT-TEPG--SWTKLITAYSLGFAI
Pel1            K-SKPAGYLGSLLIGIGFAAGWSPCIGPILSAMLMLAA-TEPN--SWLPLISAYSLGFAI
Orf9            K-WKPAGYLGSVLIGIGFAAGWSPCIGPILSSMLVMAA-AEPD--SWLPLISAYSLGFAI
Pla1            N-RR-AGYLGSVLIGIGFAAGWSPCVGPILSAILALTA-TEPG--TWLQLITAYILGFAI
Pal1            G--QKSGYLGSFLFGMGFSAGWSPCIGPILTAIISLSA-SEPS--TGMLMITAYCIGFGL
Ppo2            S--RKGGYLGSFLFGMGFSAGWSPCVGPILGAIFTLSA-SQPR--LGIVMTTAYCIGFGL
Lsa1            T-KKNVSYFSSFIVGIGFAAGWTPCVGPILGSIITMTT-LRPE--MGFTYLTSYILGFAI
Dsp2            G-RKRWGYLGSSVIGMAFAAGWTPCVGPILVSVLALAA-SNPS--AGLAYITAYTLGFAI
Hha1            KPRRSFSYAGTWFAGMGFAAGWTPCIGPIFASILMLAA-SQPT--QGVLYTVVYVLGFIL
Ssp1            KPKRTLGYTGSVFTGLGFAAGWTPCIGPIFGSILVLAA-SNPT--QGMVYSVFYVLGFAL
Lje1            A-RKPAGYLGTIFVGVGFAAGWTPCIGPIFASILAVAA-SNPT--QGTIYTTMYIIGFAL
Vha1            T-NKPVGYLGTVFVGMGFAAGWTPCIGPIFASILVVAA-SNPG--QGGLYTLMYVIGFAV
Aha2            A-RKPAGYLGTVFVGMGFAAGWTPCIGPIFATILVAAA-SNPS--QGAFYTIFYVIGFAL
Gla2            N-KKPVGYFGTIFVGMGFAAGWTPCIGPIFASILVVAG-NNPT--QGAIYTIMYVIGFAI
Sne2            S-RRPTGYIGTFFIGLGFAAGWTPCIGPIFGSILMLAA-SNPS--QGIFYTIMYVIGFAL
Gha1            A-QRPAGYLGTFFIGLGFAAGWTPCIGPIFGSILLLAA-SNPG--QGIFYTFMYVIGFIL
Osp2            T-KKPAGYVGTFFIGLGFAAGWTPCIGPIFGSILLLAA-SNPG--QGMFYTIMYVFGFAL
Bma2            A-RKPSGYLGTFFVGLGFAAGWTPCIGPIFGSILLLAA-SNPA--QGMIYTMMYIIGFAL
Aji1            K-TKPTGVLGSFFVGIGFSAGWTPCIGPIFASILILAA-SSPA--EGALYTSIYIIGFAL
Axy1            V-KRPVGMLRSFFVGFGFSASWTPCIGPIFTSILLITG-SNPT--QGLLYTSLYIIGFSL
Bps2            G-KKPAGFVGTTFAGMGFAAGWTPCIGPIFASILMLAA-SNPQ--EGLLYTLFYILGFTL
Bce5            A-KKPAGYLGSTFVGIGFAAGWTPCIGPMFGAILLLAA-SNPS--QGAVYTIFYIIGFSF
Cth1            A-TKPAGYLGTTLVGMGFAAGWTPCIGPIFAAILILAA-NNPA--QGLTYTSFYIVGFAL
Cul1            R-NKPAGYLGSFFIGFSFAAGWTPCIGPILGSILALGA-TQPD--LALYYTLFYSIGFSI
Osp1            I-KKPAGYMGSFFVGVIFSAGWTPCIGPILSSVLSLSV-ANPN--EGLYYISAYTLGFAI
Bso1            KKGKIG-VLNSILVGIIFAAGWTPCIGPIFGTIAYANF-TNPDPARTLILVTAYSLGFAI
Bsu2            RRGKIG-VLNSILVGIIFAAGWTPCIGPIFGTIMYANF-NNPNTIDTFINVTGYSLGFAI
Bli1            RKGKIG-LLNSMLVGMIFAAGWTPCIGPIFGTIAYANF-QNPDFGSAFMMITAYSLGFAI
Psp11           IKAKMNKSLGSVLVGIIFAAGWTPCIGPIFGAIMYSNI-INPNPVQTFVNVTAYSLGFGI
Bps1            RPKKVS-YINTFLIGLIFSAGWTACIGPIFSAIMYSSV-ANPA--GAFINVTAFSLGFSV
Sko1            TPKKTG-AFNTLLIGLIFGAGWTPCIGPIFGAIMMQSA-AQPE--QTFINVTSYSVGFAL
Dpe1            A-RKPAGYLGSALVGLAFAAGWTPCMGPILAGVLFVAA-QQPG--LGVPLLLTYALGFSV
Dde1            K-SKPAGYLGSAVVGLAFAAGWTPCMGPILAGVLFMAA-QQPA--LGVPLLLTYALGFSV
Sth1            A-SRPEGYLGSALIGLTFAAGWTPCIGPILGAVLALAA-TSPG--YGGLLLLAYSVGFAL
Aac1            H-SRRVSYLGSFLVGLTFAAGWTPCIGPILSSVLVLTA-THAA--LGLPLIAAYVIGFSI
Pma1            R-IKPVGYVGSLLVGIGFAAGWTPCIGPMLAAIIALAA-VEHQ--QWFWLMTCYVAGFAI
Ppo1            T-WKPAGYAGSFVIGIGFAAGWSPCIGPMLTAIIALAA-VEHH--IWFKLITGYALGFAI
Ktu1            N-RKPVGYFGAWLIGVSFAAGWTPCIGPILASVLVMAA-NEPG--RALLFMALYALGFAL
Aac2            R-SDRTGYLASVLVGVSFAAGWSPCIGPILAAVLVMTA-TNSA--LGLPLILAYILGFAI
Apo1            R-NKPAGYFGSLLVGISFSAGWTPCIGPILASVLAIAA-TDPA--NGTRLMIAYSLGFAI
Fpe1            E-GEEQSLFSTFLLGLTFSLGWTPCVGPILASILILAG-SSGDTGNSVMLMVLYLLGMAT
Bse1            RPSKTTSFGRSILFGFVFAAGWSPCVGLVLGSILALGVGSGADTTGMMILLLFYSMGIGI
Bce6            RPSKTTSFGRSILFGLVFAAGWSPCIGLVLGSILALASQSGG-AFGGVILLLVYSLGLGI
Bha1            KPRQSASFANSVLIGFLFATGWTPCIGLVLGAILVLAGDANT-MWSGMSMLFVYSMGLAI
Bba3            RPKQANSFGGSIMFGVFFAAGWTPCVGIVLGSILALASQNET-LSSGILMLLMYSLGLGL
Bsp2            TEKKTKGIFSSILLGMAFASGWTPCVGLALSSILLLASSTDT-LYQGMFLLIAYSVGMAI
Bal3            MQSKRAGAGPSFLIGMAFAFGWSPCVGVVLSSILLLAASHET-VSSGVILLSVYSLGLGI
Sov1            LQGTFTGPCGAFLLGLAFTAGWTPCTGPILATVLMYAG-STATVLQGAFLLFIYAMGFCL
Tca1            LSGAFEGPLGAFILGIAFTAGWTPCTGPILASILIYAG-ASATVAQGAFLLFIYAIGFCL
Orf1            LQHTFQGPIGAFILGVAFTAGWTPCTGPILASILVYAS-TTITLSQGAFLLFVYSLGFSV
Zra1            LKQTFRGPFGSFLLGMAFTIGWTPCTGPILATILLYAG-GTNTVGMGSFLLLVYAMGFSI
Tye1            KAQKFGTPVGAFLIGVGFAAGWSPCIGPVLGSILIYSS-MSGSIVSGIKMLGAYSMGIAI
Bja1            D-NRPAGVAGAFVMGLAFAFGWTPCAGPILAAVLLMAG-SEDTTGRGALLLLAYSVGTGI
Mex2            E-ARPQGVAGAFLVGLAFAFGWTPCVGPVLASILLLAG-GEDEVARGAWLLAAYAAGIGL
Rsp1            E-RKPAGHVGAYLMGLAFAFGWTPCVGPILATILFVAG-SEETTGQGAILLSAYALGLGI
Pph1            D-RKPAGLAGAYVIGLAFGFGWTPCVGPVLAAILFVAG-SEETVARGAILLSAYAMGLGI
Lal1            D-QKPAGPMGAYVIGLAFGFGWTPCVGPILAAILFVAG-AKDTVLQGTVLLAAYALGLGI
Psp2            D-RQPGGFGGAYLMGLAFGFGWTPCIGPVLASILLIAG-TQASVNQGVILLAAYALGIGV
Lba2            E-RKPAGPFGAYLVGLAFAFGWTPCIGPVLAAILFVAG-TEDTVARGAGLLAVYSAGLGI
Kgr1            A-NQPAGLAGAYVLGLAFAFGWTPCIGPVLASILWVAG-STDTVGRGAGLLAIYSLGLGI
Rpa1            L-RKGAGYLGAYVIGLAFAFGWTPCVGPVLATILMVAG-IEGSAAHGAMLLGAYSLGIGL
Rpa2            V-SRGVGLVGAYVVGLAFAFGWTPCVGPVLATILLVAG-VDGSAAHGAVLLGAYSLGIGL
Pgi1            D-RQPAGLAGAFVMGLAFAFGWTPCVGPVLAAILFVAG-STDTVLRGSLLLATYSLGIGL
Lag1            E-RKPAGLVGAFVMGLAFAFGWTPCVGPVLAAILFVAG-SSDTTWHGAGLLAVYALGIGL
Lba1            E-RKPAGLAGAYLMGLAFAFGWTPCVGPILAAILFVAG-STETALRGAGLLAVYALGIGV
Npa1            T-RKPAGLAGSFVMGLAFAFGWTPCVGPVLAAILFVAG-SEGSAARGAMLLAVYSLGIGI
Rsp3            A-SKPAGFAGAFVMGLAFAFGWTPCVGPVLAAILFVAG-GEGTAAKGSLLLAAYSLGIGL
Fpe2            G-AKPAGPLGAYIMGLAFAFGWTPCVGPVLAAILFIAG-SQETAMRGAGLLATYSLGIGI
Hph1            E-RKPAGVVGAYVMGLAFAFGWTPCVGPILAAILFIAA-AKETAAQGAMLLGLYALGIGI
Afe1            D-RKPAGLLGAYIVGLAFAFGWTPCVGPILAAILLIAS-SAGSAMHGALLLTAYSLGIGI
Msp1            T--RPVGLWGAYVMGLAFAFGWTPCIGPVLAAILTVAG-SEDSVSYGALLLAAYSAGLGI
Xau1            H--EPTGIWGAFVMGLAFAFGWTPCLGPVLGAILAVAG-SEATVSKGAGLLAIYSLGLGV
Acl1            P--KPVGLWGAYVMGLAFAFGWTPCIGPILAAILSVAA-SETTVAKGAGLLAVYSAGLGI
Mpa1            S--KPMGLFGSYVMGLAFAFGWTPCIGPILAAILAVAG-TQDTVARGAALLATYSLGLGL
Atu1            A-GKPATLSGAYVMGLAFAFGWTPCIGPVLGAILGVAA-ARDTVGDGAALLAVYSLGLAV
Atu2            A-GKPATLSGAYVMGLAFAFGWTPCIGPVLGAILGVAA-ARDTVGDGAALLAVYSLGLAV
Mme1            G-GKPASVTGAYIMGLAFAFGWTPCIGPVLGAILAVAA-TKATVSNGAILLAVYSLGLAV
Hph2            G-GKPATFSGAYVMGLAFAFGWTPCIGPVLGAVLGVAA-SHETVTSGALLLAAYSLGLAV
Ama1            P-DKPRSVLGAYLMGLAFAFGWTPCIGPVLGAILGLAG-AKSTVGEGALMLGFYSAGLGI
Fpe3            P-DSPAGVVGAYLMGLAFAFGWTPCIGPVLGAILGLAG-SRDTVGEGAFMLAVYSAGLGV
Psp8            Q-GTPANPFAAYVMGLAFAFGWTPCIGPVLGPILALAG-ARDTVSDGALLLAVYSLGLGI
Orf8            R-NAPASPLGAYIMGLAFAFGWTPCIGPVLGPILTLAG-GSSTVGEGALLLATYSLGLGI
Aki1            Q-GKPANPFMSYIMGLAFAFGWTPCIGPVLGPILTLAG-AKDSVADGAMLLAVYSAGLGI
Psp12           N-SAPATPLGAYIMGLAFAFGWTPCIGPVLGPILTLAG-SKASVLDGASLLAVYSLGLGI
Mlo1            Q-GKPASAVAAYVMGLAFAFGWTPCIGPVLGPILTLAG-GRETVGEGALLLAAYSLGLGI
Bba1            R-KIPTGPLGSYIIGLAFAFGWTPCIGPILGPVITLAG-TKETVGEGAMLLGIYSLGLAV
Bel1            H-KTPAGPLGAYVIGLAFAFGWTPCIGPILGPIITLAG-TKETVGEGAILLAVYALGLAV
Hde1            A-AEEASFVSAYIMGLAFAFGWTPCIGPVLATVLTLAA-SETSLWAGVKLLFAYSLGLGV
Oar1            G-DQGGSAFGAYFLGLAFAFGWTPCLGPILSAILSLAG-GQADVSKGVMLLGVYAIGLGV
Rsp2            G-DKGGSSFGAYVLGLAFAFGWTPCIGPQLGAILSLAA-SEGSVARGTALLAIYAIGLGV
Mex1            D-PPGRGPVAAYLLGTAFAFGWTPCIGPVLGAILAVTA-SSASG-KGVALLTVYSLGLGV
Abr1            N-PPGSGPVAAYFLGMAFAFGWTPCIGPVLGAVLAVST-SSSNL-NGVALLVAYSLGLGL
Orf10           D-IPGGRPLGAYVLGLAFAFGWTPCIGPILGAILTLSS-TSGGMSDGIWLLSIYSAGLGV
Rce1            P-GEGGGPVSATLIGVAFGFGWTPCIGPVLAGVLTAAA-LTPGA--GVGLLAAYALGLGV
Mfe1            GGVNARHGMGALILGAAFAFGWTPCIGPILGAILAVAG-AQSEMTRGIALLAVYSLGLAI
Mfe2            GGINAKHGTGALILGSAFAFGWTPCIGPILGAILAIAG-AQAEMTHGILLLATYSLGLAI
Mma1            D-RKPPGMWGAFFIGLAFAFGWTPCVGPILAGILALSA-GQDTVHEGIVLLVAYSAGLGL
Din1            Q-KIPTGALGSFIMGFAFGFGWTPCIGPILAAILTIAA-SKETIAEGMILLSVYSAGLGI
Kve1            M-KGSGTAIGAFLIGFAFAFGWTPCIGPILAGVLAIAG-SQDTVVKGVLLLAVYSSGLAV
Oba1            R-KKSMGWAGCFVVGATFAFGWTPCIGPILAGILTYAG-TRETVLQGVILLTFYSLGLGV
Hmo1            K-PKTGGWLGAFLLGMAFAAGWSPCVGPILSAIYIYAA-TGETLGQGLALLTAYSTGLAI
Dku1            V-PQRASWINSLVMGMAFSAGWVPCVSPILASILLLAG-QSESLIQGTYLLVTYALGLAL
Orf6            MEKVQTGYIGSLVLGITFAAGWTPCVGPILASILLYAG-SVSTLSVGVILLFAYSMGLGI
Txy1            VSNKKEGYFSSFIFGIAFASGWTPCVGPILATILLYAG-EQNTVYVGVLLLFAYSLGIGI
Cul2            APKKVSNWFSSILMGMAFAAGWTPCFGPVLASILIYAG-GAATVSKGIYLLFIYSVGMAI
Aor1            APKKMTNWFSSILMGMAFAAGWTPCFGPVLASILVYAG-SSATVSKGVYLLLIYSIGMAI
Cac1            APKNMNNWFSSILMGMAFAAGWTPCFGPVLGSILFYAG-SSATVSKGTLLLLVYSVGMAV
Cba1            SPKEVKNWFSSILMGMAFAAGWTPCIGPVLGTILIYVG-TTATVSKGIILLLAYSIGLAI
Aar1            GPQQATNWFSSILMGMAFAAGWTPCVGTVLASILLYAG-SSTTVVTGVLLLTVYSLGLGI
Hha3            GPRQATNWFSSILMGMAFAAGWIPCVGTVLGSILLYAG-AEATLKTGVLLLTAYSLGLGL
Cbe1            HFDKIKGPFSSIIIGMAFAAGWTPCIGPILSSILIYAA-NMDSMDKGILLLIMYSIGLAV
Cba2            SFSKTNGTFGSFFMGMAFAAGWTPCVGPILSSILVYAS-SMETINKGILLLVFYSLGLAV
Psp5            PSGSPGKKAGALVLGMAFAVGWTPCIGPILSSILIYAG-SMATLGKGVLLLSMYALGLAV
Gme1            Q-NKPGGLAGTFLVGIAFAAGWTPCIGPILGAILAMAAGTSGSTATSMLLLGSYAAGLGI
Gel1            R-NKPSGFIGTLIVGIAFAAGWTPCIGPILGAILAIAASSSGGAWRGVTLLAVYSAGLGV
Gel2            P-NKPKGFLGTFLVGVVFAAGWTPCIGPILGAILALAAGTNSSAGQGVVLLSFYSAGLGI
Pca1            H-AKPAGYIGSFLVGLVFSAGWTPCTGPIFGAVLTMAAGSSDDSVRGGVLLATYSAGLGL
Dac1            R-NKPSGYLGSFLVGVAFSAGWSPCVGPILMAIFILAAGTSSDTAQAVLLLCCYSAGLGI
Glo1            K-HKPAGFLGSFLVGLAFAAGWTPCIGPILASILMIAA-TEEKVAHGIVLLLLYSIGLGI
Ppr1            R-NKPAGYAGSFLVGLVFAAGWTPCIGPILASILMVAA-NEARVAQGIILLLLYSLGLGI
Gbe1            H-RKPAGYLGSFVVGVVFAAGWTPCIGPILATILAVAA-TEG---RGVWLLLAYSMGLAI
Gda1            H-RKPAGFLGSFVVGVAFSAGWTPCIGPILASILMVAA-TESTIYRGVSLLLAYSIGLAV
Gsu1            H-RKPAGYLGSFLVGLAFAAGWTPCIGPILASILMVAA-TEETVTKGILLLFTYSMGLAI
Gau1            S-DKPLGYLGTVLVGIAFGAGWTPCLGPTLGAILLLAA-NESELGKGITLLSFYSAGLAV
Dto1            K-EKPLHLMGTFVIGMAFGAGWSPCIGPLLGSILIVAG-NQETVLKGVFLLAVYSAGLAV
Dau1            D-QKPVHLMGTFVIGMAFGAGWSPCIGPLLGSILIVAG-NQETVVKGMALLGVYSAGLAL
Dph1            K-QKPVHLAGTFVIGMAFGAGWSPCIGPLLGSILIVAG-NQDTVAKGIWLLAVYSAGLAL
Dcu1            K-ETPFHLFGTFLIGMAFGAGWSPCIGPMLGSILIVAG-SQDTILKGVLLLATYSAGMAL
Dsp1            N-NRPLTYVGVLFVGMAFAAGWSPCIGPLLGSILIYAG-SIETVSEGIILLAIYSAGLAI
Dol1            R-QRSMSLAGAFLVGALFAAGWTPCIGPILGSILIVAG-SQETALRGMLLLSAYSAGLAL
Orf3            Q-TKPIGIFGSFVVGLAFAFGWSPCIGPILSGILLLAA-NQDTVSKGMILLGVYSLGIGI
Scl1            D-QYSHNLAFPVLVGAAFGFGWTPCIGPILGSILTLAA-IETNISKSIFLLSSYSLGLAI
Lsp1            VGKRKSTVIGTFLIGVGFAAGWTPCVGPILGTILFYAG-TEGKVVRGIELLTAYSLGLAV
Lfe2            ARKRTSTLAGTFLIGVGFAAGWTPCVGPILGSILFFAG-SEGNVLKGIELLAFYSLGLAV
Lfe1            FLGKKATLSGSFLVGIGFAAGWTPCVGPILGAILFYAG-SQGTVAKGVVLLSFYSLGLAI
Dre1            NNSPVTGPLGALLLGVTFAAGWTPCVGPVLGSILVYAG-MSGTVSKGVLLLGVYSLGLAI
Mox1            LHDRPAGYLGAFIVGVTFAAGWTPCVGPILGSILLYAS-TAKTAYMGILMLGAYSLGLAI
Nde1            FRNRPAGFLGSFLIGIAFAAGWTPCVGPVLGTILLYAS-TTESMLSGVVLLTFYSLGLAL
Psp13           FGSRPVGYVGSFLIGTAFAAAWTPCVGPILGAILAYAS-TTESMQSGILLLASYSLGLGL
                              *  :  .* .* .                          :  *   

Bbr1            PFFVMT----FFISKVKAIVKYSDLFMKIGGAIMILFGILLYTDKLTDITRVLI-QMYGG
Bsp9            PFFLMT----FFISRVRWIAKYSERLMKVGGALMVLFGILLYTDQLTVITIYLQ-KLWVP
Bla1            PFFVMT----FFISKISWIMKYSDKLMKIGGGIMVLFGILLYFDKLTDISIYLI-KIFGQ
Zma1            PFFLMT----FFISKVKAIVKYSDRLMKIGGTMMVLFGVLLYTDKMTDIPVFMS-RLYGG
Psp6            PFFVMA----FFIGRTKWIIKYSNRIMKIGGAVMVLVGILLYTDKMTDITIFFI-NLYGG
Cla2            PFFAMA----FFIGKLRWILKYSNGFMKAGGALMILTGILLYTDKMTQITIYLI-KLYGG
Bce1            PFFVMA----FFIGKVKWIVTYANVMMKIGGGMMIVTGVLLYTNQMTKITAFFI-RLFGG
Afl1            PFLLLS----FFIGKMGWIRKHHVKLMKVGGYVMIGMGVVLFFDWMTKITIYMT-NIFGG
Gca1            PFFILS----FFIGKMQWIRSHSEKMVKVGGYVMIAMGVILFFDWMTKIIAYTT-GIFGG
Ben1            PFFLLS----FFIGGAKWIKKYSRHFTKVGGGLMVAMGVVLYFDWMTKIIVYST-SLFGG
Bme2            PFFIMT----FFIGKMNWLKKHMNFMMKVGGYAMIGMGFILYFDWMTKIIIYTT-SVFGG
Bce2            PFFTMS----FFIGKLKWIKTHNVIFMKTGGSLMVLMGVLLFFDWLTKIISLFT-SLTGG
Bme3            PFFIMS----FFIGKLNWIKRYNSVIVKVGGFLMIVMGILLFFDWMTKIIIFFT-GLFGG
Cde1            PFLLLS----FFIGKLQWIRRHSAQIMKAGGALMVAVGVMLYFDWMNLFIQWLN-PLFGG
Bme1            PFFVLS----FFIGKLQWIKKHNVKIMKVGGYIMIVMGIVLFFDWMTKIISIVT-SIFGG
Bin1            PFFVLS----FFIGKMQWIRRNNVKIMKIGGYVMIVMGIVLFFDWMTQIISIMT-AMFGG
Bma3            PFLVLS----FFIGKMKWIRTHNVLIMKIGGYIMIVMGVVLFFDWMTKIIIVFS-GLFGG
Bba2            PFFILS----FFVGRMNWIKKHSVKIMKVGGYIMIVMGFVLFFDWMTKIITIFS-GLFGD
Orf2            PFFVLS----FFIGKMQWIRRNSAKIMKIGGVLMMIMGVVLFFDWMTKIIIFLS-PFFGG
Orf5            PFFILS----FFITKMSWIKRHSGTFVKVGGYIMIVMGIFLYFNWMTKIIAYFS-SLFGG
Bce4            PFFVLS----FFITKMSWIKRNSMKFMKIGGYIMIIMGIFLYFNWMTKIIVYFS-SLFGG
Bsp3            PFFILS----FFIGKMGWIKRNHTLIMKIGGYAMIILGVMLFFNWMTKIIIWLT-AITGG
Bsp8            PFLILS----FFVGKMQWIRKNNAKIMKVGGYIMILVGIMLFFDWLTAIIIFFS-KLTGG
Oih1            PFFVLA----FFIGKLTWFKKHSQLLVKIGGWVMILMGIALFFDWMTKLTSYLA-SLFG-
Vha2            PFLLLA----FFIGKLNWFKKHSMKLVKIGGYVMIFMGVALFFNWMDKLTSFLA-GWFG-
Osc1            PFFVLS----FFVGKLGWIKRHSLKLVKIGGYFMIALGIALFFDWMTKLTAFLA-GWIG-
Lje2            PFLVLS----FFIGKLSWIKRNSSKIVKIGGYIMIFMGIALYFDWMTDLTAFLA-GLFG-
Hha2            PFLVLS----FFVGKLNWVRKHSGTIVKIGGYIMIMMGIALYFDWMTDLTSYLV-GLFG-
Aha1            PFFVMS----FFIGKMDWIKRNSQKIVKIGGYVLIVLGIALFFDLLRIFTAYLA-NFFG-
Gla1            PFFILA----FFIGKMKWIKRNSQKLVKIGGYVMIFMGFFLFFDLMTKLTSFLA-GFFN-
Baz1            PFFILS----FFIGRMQWIKRNSVKIIQIGGYVMIVMGIFLFFDWMTKITTYLI-GIFGG
Bsp4            PFLILS----FFIGRLQWIRKNSIKIVKIGGYAMIIMGIILYFDWMTKIIAYAT-AIFGG
Bsp6            PFFALS----FFIGRMKWIRTNSAKIVKIGGYVMIIMGIVLFFDWMTKIIMILT-PLFGG
Bsp5            PFFILS----FFIGRMNWIKKHNVRIVKAGGYIMIIMGTILFFNGMSYISSFFVNQLFGG
Bco1            PFFVLA----FFIGRLGWMQKYSVKLLKWSGVVMIFAGILFFFDWMPVISGYMS-ALFGG
Bac1            PFFVLS----CFIGHLKWIRLYSMKLVKIGGYMMIAVGIMLFFDWMAVISGYLS-TFFGG
Bsu1            PFLLLS----FFITKLKWIRKNQLLIMKAGGVLMIVIGVLLFFNWMSLIIILLS-DLFGG
Bam1            PFLVLS----FFITRMNWIRKHQLLIMKIGGILMILIGVMLFFNWMSYILIVLS-NLFGG
Orf4            PFLLLS----FFITKMKWLRKHQLIIMKIGGVAMIVVGILLFFDWMTKIIIVLS-SLFGD
Orf7            PFFVLS----FFITKMAWIRKRQQLIMKTGGIIMIVVGILLFFDLLTWIIIMFS-SLFGG
Pan1            PFFVLS----FFVARMGWLRKHNQKIMKIGGYVMIGVGILLFFDGMTYLIRILS-PFFGD
Psp7            PFFVLS----LFITRLGWIRKHNAKIVKIGGYVMIAVGILLFFDGMTYIIRILS-PIFGD
Uth1            PFFILS----FFISRIGWLRKYSNKIVKIGGYVMIAVGILLFFDGMNIIIRILS-PIFDG
Lsp3            PFFVLS----FFISRMTWIRTHSQKIVKVGGFIMIAVGILLFFDGLTYITRLLE-PIFGG
Sne1            PFFFLS----FFITRIGWIRKHSMKITKAGGYLMIAFGILLFFNGMVYLTSLLS-PIFGD
Bce3            PFFVLS----FFITKLAIIRKYSNVIMKVGGWVMILVGILLFFDGMTMIISWLS-PFFGD
Lsp2            PFFLLT----QFVTKVTWIRKYSRKITKIGGYIMIALGLLLFFDGLTYIIMWLS-PFFNG
Sne3            PFFLLS----IFITRVKWIQKYNRTITKVGGYLMIALGILLFFDGLTYIIIWIS-PFFGG
Psp1            PFFFMS----FFIGRMKWVKKYNRIIMKIGGVAMLIMGVILYFDWMTKLTSFLSNNFFNG
Ksp1            PFIVMA----FLLPKLSFLTRHLTRFMQIGGVIMVIVGVLIFFDQMSKLNTLLT-PFFGD
Ksp2            PFLTLA----FFVPKLTWVKNKMQLFFKIGGIIMVIVGILLFFDQMSTLNRLFI-PIYGD
Sle1            PFFVLT----FFITKLQIIRKYNVAIMKFGGIIMIIMGILLFFDLLTDITIFFQ-SLGLE
Mca1            PFFLLT----FFITKINILKKYSQLLTKVGGVIMIIMGLLLFFDKLTVINQYFS------
Sal1            PFFILS----FFVSRTRWMLKYSNVIMKVGGVVMILMGVLLYFDGLTQIIIWLQ-PFFGD
Bsp7            PFLLMA----FFITKFTWLKKYSDTVMKIGGVIMIVMGVILYFDKFTLINSLLQ-PLFRD
Bne1            PFILLS----FFISHLNKLKKYSVHFMKFGGYCMIAMGFLLYIDGMKWFTRVIS-PIFGD
Lfu1            PFLIMS----LFIGKMKFLQRKNGLFMKIGGAIMILMGVLLYFDMMTKIIAFLT-PIFGG
Lfu2            PFLMMS----LFIGKLRFFQKRSHQFMIIGGWIMILMGILLYFDMMTKIIAWVT-PIFGG
Bfo1            PFIIMS----LFIDKMTFLKKHGQRFMKIGGILMIVMGILLFFNWMTVIISILI-PLFGG
Boc2            PFLLMS----LFIDKMTFLKKHSAIFMSIGGILMILMGGLLYFNMMTKIIAVLT-SLFGG
Boc1            PFLFMS----MFIDKLTFFKRHSDSLMKAGGIIMILMGVILYFNWLTKLISVITNSLFGG
Bma1            PFLCLS----FFLDKLSYIKRFNVQIMKSGGVLMVSMGVILYFDWMTKVTSYLVNRVFGG
Bsp1            PFFFLT----FFIGKFNGLKKHMHKIMKIGGAMMIIFGIFLFFDWMAFISSYLINNVFNG
Bal1            PFFLMT----FFIGRMNWIKKYTNLIMKFSGILMIIFGVFLYFDWMTRITSYLVNNIFNG
Bal2            PFFFMT----FFIGKLNWIKKYMNLMMKIGGILMILFGIMLYFDWMTKVTSFLINNLFGG
Esi1            PFLLMA----FFVGRSRLFVQYSLKLTKFGGALMMLFGIVLYFDGLSAFAAWMS-DIVG-
Esp1            PFLVMV----AFVGKIKYLARNSAKVAKVGGYLMMAFGVLLYFDGMNRFAAWMS-ELVG-
Psa1            PFFILA----FFIGSTKWILKYSAVIMKIGGALMLLMGVLLFTNRMAQITIWLQ-QITPE
Pvo1            PFFILA----FFIGSTRWILKYSSTLMKVGGILMILMGVLLFTDQMYKITIWLQ-GITPE
Psp10           PFFALA----FFLGGARRILKYSNLLMKLGGGLMVCMGLLLFTDQMFRITIWLQ-GITPE
Psp3            PFFILA----FFIGSTRWILRYSNVMMKVGGALMLFLGVLLFTDQMTKITIWLQ-QITPD
Pte1            PFFIFA----FFIGSTRWILKYSNRLMKIGGVIMILMAILLFTDQMSRITIWLQ-SITPS
Psp4            PFFVLA----FFIGSTRWIVRYSSVLMKIGGALMLVMGVLLFTNKMSVITIYLN-GITPE
Pcu1            PFFALA----FFVGSTRWVLKYSDKLMKLGGFVMILMGILLFTDRMTQITIWLN-MITPD
Cla1            PFFVLA----FFIGSTKWILRYSARLMKIGGALMIVMGVLLFTDRMTYITIWLN-SITPE
Pda1            PFFVLA----FFIGSTRWILKYSSTIMKIGGGVMILMGILLFTDQMSRLTVWLN-QFAPD
Tco1            PFFILA----FFLGSARALLKYSNAVMKTGGVLLVVLGILLFTDQMTLITVYLN-SITPD
Psp9            PFFLLA----FFLGSARWLLKYSSVVMRIGGGVMVLMGILLFTDQMTKITIWLN-QVTPA
Pgi2            PFFALA----FFIGSTKWILRYSGKIMKVGGALMVVVAVLLYTDQMTRITMWLL-SITPE
Pel1            PFFILA----FFIGSTKWILKYSATMMKVGGGVMLVVAVLLYTDQMTRITIWLQ-GITPS
Orf9            PFFVLS----FFIGSTKWILRYSATIMKIGGGVMIVFAILLYTNQMYKITIWLN-NITPQ
Pla1            PFFVLS----FFIGTTKWIIRYSNLLMKIGGGVMVIVAILLYTDQMTKITIWLN-SITPD
Pal1            PFFILS----FFIGSTRWLTKYSGVMMKVGGAIMIVMGILLFTDHLSQLNIWLQ-QITPE
Ppo2            PFFILS----VFLGSTRWLLRYSNAMMKFGGLVMIIMGVLLFTDHLNQINIWLQ-QITPD
Lsa1            PFFIMA----FFIGKTRWILKYSNQVMKVGGGLMVLFGVLLYTDQMSVIAAWLT-QVTG-
Dsp2            PFFIMA----FFLGRTRWILKYSNSLMKAGGALMVVFGVLLYTNQMTILIAWLT-ELFGG
Hha1            PFLAFS----FFLGSTRIILKYSGQIMKAGGAMMIVAGALLYTGYMTRISTFMLNLVQDT
Ssp1            PFLIFS----FFVGSARAVVRYSQIFMKVGGSLMVVMGIMLYTGQLTRISNMLLRMVQDT
Lje1            PFLILT----FFLGSTHLILRYSQKIMKAGGAVMIFMGILLFTGQMTRISQVLLKLVEDT
Vha1            PFLVLT----FFLGSTRWIVRYSDKIMKVGGIVMILMGVLLFTGQMPRISAFLLKLVQDT
Aha2            PFLILT----FFIGRTRWIVKYSGMIMKVGGVVMIIMGLLLFTGQMTRISIFLLELIDDT
Gla2            PFLLLT----FFIGSTRWLVRYSQKIMKFGGAIMIVMGVLLFTGQMARISNFLLKLVQDS
Sne2            PFLILT----FFLGSTKWIVRRSEIIMKVGAVIMILMGIVLFFGLMPLITGWLLDLVDGT
Gha1            PFLALT----FFLGSTKWIVRRSGIIMKIGAVIMIIMGVVLFFGFMPLISSFLLEAVKDT
Osp2            PFLVLT----FFIGKTKWIVRHSNIIMKIGAIMMILMGFVLFFGLMPRISGFLLDLVQDT
Bma2            PYLILT----FFLGSTKWIVRKSSLIMKMGGLIMILMGLVLFLGLMPRITGFLLDIVEGT
Aji1            PFLFLT----FFLSYVKWIVKYSEQIMKLGGGLIVIFGLLLFTGQLARFSNYILRIIQDT
Axy1            PFIIFS----FFLGYAKWLIKYSEKVIKLGGALIVIYGLLLFSGQLTKLSNVLLRMIQES
Bps2            PFFVLT----FFIGSTRFIVKYSQPIMKIGGAIMILMGILLFTGKMTDISIFILRLIEGT
Bce5            PFLLLT----FFIGSSRWVMKYSGKIMKIGGTLMVIMGILLFTGQLANISIFLLRLIEGT
Cth1            PFMLLS----FYISTSKWIMKYSTLIMKIGGAMMIVMGILLYTGQLARLSSWILQLIDGT
Cul1            PFILLA----FFIGTTRAILKYSNLIAKVGGGLMILMGILLFTDQMSKITIFLTKIFGTS
Osp1            PFLVLS----FFIGKSRLLLRYSDKVMKFGGLIMVFVGILLFFNKMASLGLWLTDLFGG-
Bso1            PFLLMA----FFIGRVSFFAKYSNTLMKIGGGILVLIGILLYTNKMVWINIWYSNFTNLF
Bsu2            PFFLMA----FFIGKARVFLKYSNLLLKIGGGLLVIIGVLLYTNKMIWINIWFSNLTTLF
Bli1            PFLLMA----FFIGNIRPLMKYSNMLMKIGGALMIVIGILLYTDNMIWINIWYSNLTNLF
Psp11           PFIVMA----YFIGKIKGILKYSGMLMKIGGVLLLIVGMLLYFDKVSMMNTWFSSFL---
Bps1            PFIAMG----FAIGKVLFLTKYSAMLMKIGGVIMIILGVTIFFNKMYYVNIWGNQIQQFF
Sko1            PFIAMG----FALGKVSVITKYSGLLMKIGGVFIIIIGFMVFFDLMYYLNIWSNQLPFNL
Dpe1            PFLLGA----LFLERIRLLGRFTPTLERVGGVMMVVAGVLLLTNGFAVMSQYLVNVLG--
Dde1            PFLLGA----LFLERVRALHRFTPRLERAGGALMVVAGILLITNGFAWISRSLVNVVG--
Sth1            PFIGMA----YALGSVRSLARHSVAIQRVGGAVMVFMGILLATGGLERISAWLLEITG--
Aac1            PFLAIAGA-FASLGRLRGMTRYSVWISRVSGYLLVLMGILLVTHGIGRVS-WAAQMLG--
Pma1            PFILLA---AYAGSGPRLSGRYGAWAMKLGGGMLVLTGFLLLTDHWAELSILLQRVTP--
Ppo1            PFFVLA---LLAGS-VKLSSRYTSILIQIGGMLLVITGGLLVTDHMTDVTLFLQRITP--
Ktu1            PFLILA----FSLTSWKWLQQKSGVVSKAGGVIMVVMGFLLLTDSLSTITVWLTKLFGG-
Aac2            PFFVLG----FTLGSVRRLAKYGAMLSKIGGYIMMVLGVLLLTNTMSKITVALIRLYGG-
Apo1            PFLILA----YSLGSVRWLLKYSGVIARIGGIVMVLMGILLYTNAMTAITIYLVRLFGG-
Fpe1            PFVIFSLASKTLFKKMSFIKKHLPLIKKIGGFLIIVMGFLLIFDKLNIFLTV--------
Bse1            PFLLVSLIYAKSLDKVRNLNRFLPALQKTSGVIMIVLGVLLFTGIFFRIASYLSQFVPFG
Bce6            PFLIVAMLYSKSLEKIRNINRYLPIIQKASGVIMILLGVMLFTGLFSRLAAYLARFIPFY
Bha1            PFFLVALLWSRSLHKVRKLNKWLPTIQKGSGVVMVALGVLLFTGQFSTIAAYLARINPFG
Bba3            PFLLVGFFYSKSLHKLSRFNRLMPRIQKAGGVVMIIMGIMLFTGYFQLISSYLAQFVPFN
Bsp2            PFLIISIALSYSLKTLRRINKYLGKLSFINGMIMILLGFLVLSGQMQKISAWLSSFNLFW
Bal3            PFLMVSILVTYSLKVVRNINSILPKLSVVNGWILISLGLLLFTGQFQRISAWLATFTYFG
Sov1            PFLALAIVINRYMNQIKGLYKWLPLIQQIAGAVLVMAGMLIYFDLMQKVLGLFSGLFY--
Tca1            PFIVLALLFNRYLHKVRRLYQWLPAIQRAAGVILIIVGCFIYFDWLQKGLGFIWNLL---
Orf1            PFLLMALFFKNYFFRIKVVMKWLPYLQGLSGVMLIIIGIMLYFNLIQRVLGIFLGFEGFQ
Zra1            PFFLLAVVLRKYIFCIRNIYEWLPKIQKIAGYMLIFIGIFIWMDWIEKGLGMFLSIF---
Tye1            PFLISSLLIDTVMRYLRKFMKIFRWINYLIGVSLIILGLLMIS-------GIFTV-----
Bja1            PFLVAAAFTGRFIAALGRVRRHLGLIEKTMGVFLVATGLMFLTGLMPVVSEWLLEHFPAL
Mex2            PFVAAAFFTGPFLRLAGRFRRHLRTVEATMGLALVATGLVIFGGWMPLVGAWLTDAVPVL
Rsp1            PFLLAALFAGPFLNFMKKFRKHMGTVEKGMGVVLVLTGVMFLTGQMAVLSYWLLETFPVF
Pph1            PFLIAALFAGPFLRFMQKARRHMGKVEKGMGVVLVLTGVMFLTGQMAVFSYWLLETFPQF
Lal1            PFLIAALFARPFLRFMKRFRKHMGTVEKAMGGVLVLTGIMFLTGQMAVFSYWLLETFPAF
Psp2            PFMIAAMFAGPFMGFMARFRKHMGTVEKVMGAFLVLTGVGFLTGYIQAFSFWLLETFPVF
Lba2            PFLVASLFAGPFMRMMARFRRHMATVERTMGALLVLTGVMFLTGQMQSLSFWLLETFPGL
Kgr1            PFMIAAGFAGHFIGGMRRFRRYMPMVEKVMGVFLILTGILFLTGQMTAMSFWLLETFPAL
Rpa1            PFLLASLFSGQFIALMARMRAHMGLVEKLMGSALVLTGVLFLSGAMPKIAGWLLQTFPAF
Rpa2            PFLLASLFSGAFIRLMARLRAQMATVEKVMGGALVLTGVLFLTGAMPKISGWLLQTFPAF
Pgi1            PFILAAAFASRFLSWAARFRRHMGTVEKAMGALLVLTGVLFVTGQMSAIAYWLLETFPIF
Lag1            PFILAAAFASRFLKLAGRFRKHMGTVEKIMGGLLVLTGLLFITGQMSAIAFWLLETFPIF
Lba1            PFVLAAAFASRFLGWAARFRRHMGAVEKAMGGLLVVTGLLFITGQMSTIAFWLLETFPAF
Npa1            PFILAAVFASRFLGWAARFRKHMHKIEMAMGGLLVLTGILFVTGQMSVISYWLLETFPVF
Rsp3            PFIASAVFASRFLDWAARFRRHMRKVEIALGLFLIMTGILFVTGQMSAIAFWLLETFPVF
Fpe2            PFMLAAVFATRFLDWASRFRNHMATVEKVMGGALVFTGALFATGQMSTISYWLLETFPVF
Hph1            PFVIAGFFASRFIAVSNRFKKHMALIEKAMGVLLVITGVLFMTGQMSRIAQWLLEMFPAF
Afe1            PFILAAIFMGRFMHLFSRFKMHLDKVEKIAGGLLVLTGILFVTGKMSEISNLLIKMFPAF
Msp1            PFLLAAFAMKPFVALLKRMRSRFALIEKVMGVLLVLTGIAFLTGWIGNMSFWLLETFPAL
Xau1            PFLLAAFAVRPFLKSLVHMRKILPVVEKAMGALLVLTGIAFMSGWIAHASYWLIETFPAL
Acl1            PFLIAAFMVERFSAVLARMKKHLATVERVMGVLMVLVGIGFLTGAISDVSIWLLETFPAL
Mpa1            PFIGAGFALGRFLAFVARFRKHFGKVEKIVGVLLIVTGVAFLTGGVQEMSFWLLEMFPGL
Atu1            PFWIAAAFSGSFMRFLVRFRRHLGLVEKLLGVLLVLTGLAFMSGFITNVAIWFQETFPIL
Atu2            PFWIAAAFSGSFMRFLVRFRRHLGLVEKLLGVLLVLTGLAFMSGFITNVAIWFQETFPIL
Mme1            PFWIAAYFSGAFMRFLTRFRKHLGAVEKIMGVLLILTGVAFLFGFIADMAIWFQQTFPVL
Hph2            PFWIAALFSERFMRFTQRFRKHLGTVEKITGALLVLTGILFLTGGMATMAFWLLETFPAL
Ama1            PFILAAAFSGAFFRWMHGFRAHLATVEKAMGGLLVVTGLLFLTGGMQTMSFWLLETFPAL
Fpe3            PFILAATFSGAFLSWLGGFRRHLKTVERTMGGLLVVTGFLFLTGGIQWMSFWLLETFPTL
Psp8            PFIIAALFSGMFMRFLSRFRMHLGKVEKIMGVLLVITGVLFLTGGLQTFSFWLLETFPIL
Orf8            PFLIAALFSGAFMRFLSRFRVHLGKVEKAMGVLLIIAGVLFLTGGMQSFSFWLLENFPAL
Aki1            PFLIAALFSGAFMRFLSRFRSKMGLVEKVMGVLLIIAGVLFLTGGMQSMAFWLLEEFPAL
Psp12           PFMLAALFSGRFMRFLSRFRVHMGKVEKVMGILLVLAGILFLTGGMEAFAFWLLETFPVL
Mlo1            PFLIAALFSGAFMRFLGKFRVHLGRVEKAIGALLVVAGVFFLTGGVQTVSYWLLENFPVL
Bba1            PFVLAAFFSGIFMRFLESFRIHLGKIEKAIGIFLIITGILFLTGSIHDFSFWLLTNFPLL
Bel1            PFVLAALFSSHFMRFLAAFRIHLGKVEKIIGVFLILTGILFLTGSMQDLSFWLLEHYPSL
Hde1            PFVLAAIAIRPFLGFMKRFKKHFTTLEKLMGLLLIAMGLLFIFGAQNWFSQWMIENFPGL
Oar1            PFVLVAAFFPQMKRPMAWMKRNMGVIEKTSGVLLVVVGLAMATGFMSMFSFWMLETLPFL
Rsp2            PFLLVAAFLPRLQGLMGWMKRHMEQIERVMGLLLWTIGLLMLTGGFSAFSFWLLETFPAL
Mex1            PFVAAALFLSGFVARLRTLRWFGRALQVVGGGVMVAMGLLMITDRMTAVAALILEAFPAL
Abr1            PFILAALFMGGFVERLRTFRQAGRALQLAAGAVMIVMGIAMITGHLTMFAIFMLEMFPAL
Orf10           PFLLAALFTDAIAARVRQIGKAGRWLYKGAGVAMIIMGVAIMTGQLSRFAYWLLGTFPFL
Rce1            PFLLAAFYLPAAMARARRLGRLGRVLQVASGVIMLAAGLAIATGEMTRLAIWILEAFPWL
Mfe1            PFLLAALATDSFLRWSQRFKHHLAMVEKVSGVLLIIVGLLIFFGSFNIVSGWIIDWFPAL
Mfe2            PFLLAALATDSFLRWSQGFKSHFVFVEKLSGVLLIIVGVLIFLGSFSVVSAWLIEWFPAL
Mma1            PFILAGLAINRFLVFFKKVRQHMHKVEIVAGGLLVIIGVLIFFGNMTVISSLLLQIFPGL
Din1            PFLVSTLLISHFMGFLQRMKSGMRVVEIVSGILLMVIGIMIFSGYMGYIAAWMNQAFPFT
Kve1            PFLLTSLFVGGFLAFYTKFRRHLHAVEVVSGVFLVVVGALILTRHFTILSSYLSFLNRFS
Oba1            PFLLAALGVPQFFRFFGKVKHWLHGIEIASGLLLIAIGVLIFTDRLTILANSLSFLNRFS
Hmo1            PFLVTALSIARFDFWFRRMSRHLTKISMASGLIMVAVGILILTDRLGRMSAYLDFLPNF-
Dku1            PFLIAALGLGHMVQALRRHASLLPLVTRVGGWLMVGVGLLVLTNSFARLSGYFPFTL---
Orf6            PFIVTALLIDKFKSMYKRINKILPYIEVISGVILIIFGVLLYFNMLIKISGYFY------
Txy1            PFIVAAILIDRFKAFYKKMNFIMPYIEKIGGLFLIIFGILMYFNLIIRFESYINILR---
Cul2            PFLLTALFINVFSKFLEKMEKVMVYIPKIGGLIMVIFGMLVFFNKVIDISRLML------
Aor1            PFILTSLFINTFNRFIQKAERFIPYIPKISGFIMIVFGVLVFFNKIVYISRFLL------
Cac1            PFILTALFTDIFNKFLIRAGWFLKYIPKISGLVMFIFGILVFFNKVVVISNLFI------
Cba1            PFLLTALLINQFSKFLMKSEKVLPYIVKISGVVIIVVGVLIVFNKLNFLAYF--------
Aar1            PFILTAVFINKFTSLSNKINKYLPLISKVSGVVMIIFGILLYLNQIQKLSQYFYW-----
Hha3            PFILTAIFINQFSNFSNHINNYLPIISKFSGVIMIVFGVLLYLNKVQQLSQYFYF-----
Cbe1            PFILTALAIEGFAEQFKKFSKYLPIVSTISGILMVIMGVMIFTNKLAILSQYSSFINF--
Cba2            PFILTALAIDNLSARIRNLGKYLKIISAISGILMIAMGVLIYTNKISILSQYLNFINF--
Psp5            PFLLSAVLIDNLTAYLRKVTKHLPKISVASGVVMMLMGVLVFTNQLEVFSKYAGLIQL--
Gme1            PFVISGLLFHGFLDIFKRFKSHIRKMEFFTGLLLMSVGILLFFGLFNNLTTLLYQWLPMG
Gel1            PFLIAGGLFHWFLNFFDRFKKHIRFVEVFTGGLLMAVGVLLFFDLFSRMSGFLYGFLPST
Gel2            PFLISAMLFHGFLSAFKRFRKHIRLVEIVTGVMLMAVGAMLFLDYYARLTSYLFQWFPAT
Pca1            PFLLSGLLFHSFLGFFNRFRKYIRLAELATGVMLMVVGVILFFDWFIFLTGYLSQWLPAA
Dac1            PFMLSGLLFHGFLNVFNRFKKHIRIMEIITGVLMIVVGIMLFFNMFSDLSSYLYQWIPVE
Glo1            PFLLSSLALHRFITVFNRFKKHIRLFEIITGFFLIIVGVLIFTNWLSVLSGYVNLLFMKN
Ppr1            PFLLSSLALHQFLSLFNRFKRFIRLFEIITGVFLMLIGILLFSNWLSRLSGYASYLFGGV
Gbe1            PFFLASLALHQFLVFFKRFKRHIRLFEIITGLFMVVVGILIFTNSLVVISRYTSAWFG-E
Gda1            PFFLSSLALHQFLVLFTRFKKYIRIFEIITGVFLMVVGILIFTNNLSLFSRYATIWFGGE
Gsu1            PFFLSSLAMHQFLTFFNRFKKHIRILEIVTGLFLVVVGVMIFTNYLSVLSRYTMKWFGGM
Gau1            PFLVSALALEKFLSFFQSFRHNIGKVNRIAGILLIVVGVLMFTGLFERLAAVLQPLTPAF
Dto1            PFLILSVFINSILEIMKRATKFIRVLNKISGILLIAIGLLLVFDKFRLFAIL--------
Dau1            PFILISLFINRLLEIMKRATRVISYINKISGILLIALGLLLITDRFRILAGL--------
Dph1            PFILMSFFITSLVETMKKATRFIPIINKVAGGLLVVMGLLLIFDKFHLLTLV--------
Dcu1            PFLLISIFINSMLSFMKKATRAMGIINKCAGALLIVIGLLLIFDKFRLLAAF--------
Dsp1            PFIAISVFINLFIKFIKKVSFAMKYINTAAGILLVLVGIFLLANIFL-------------
Dol1            PFLLLSFFINALISFIRRASRVIKYINIVAGVLLIGIGIVLIAGLW--------------
Orf3            PFLITGIGFNYFLGFSKWLKKHFRTIEIVSGAFLIAMGVLIFTGSIGVLSRFLAKYFPWL
Scl1            PFIISGILIDKFLFFSKNFRKYISTITKIGGTILLLTGIAILTGQLQVLGFFILEYFPAL
Lsp1            PFLLSAIMFNSFLGSFRQISRWIPLITKSSGVFLIVMGVLIFTNAFSILSAFLTQHHIGW
Lfe2            PFFLSAVMFNSFLGRFSQISRWIPTITKVSGGVLVVMGVLVFANAFSILSSFLTQHHIGW
Lfe1            PFILASVLFNLFLGSMRSLNRFMPLLTRLSGGFLVVMGVLIFSNAFTIISAFLTQHHIGW
Dre1            PFMLAAISLSWTVKYLPRISKYLPYISLVSGIVLMIVGGLLFFDIFSRLSAYLTF-----
Mox1            PFFLSALALNRFLNYFDQLKHLVPIISAVGGIFLVVVGSLLLTNYFTLLSTYALRLTPQW
Nde1            PLFLTALGVDRFLSYFKEVRAYLWGVSTVSGVLLIVVGVMIYANSLTMITSFLERYGIGW
Psp13           PFLLTAFSVDRFLSYFQKARRYLHGVSLASGACLVLIGAMIYVDSLARLTSFLERNGIGW
                *                             .  :   .  .                   

Bbr1            FTGF------------------
Bsp9            AL--------------------
Bla1            PSL-------------------
Zma1            FTGF------------------
Psp6            FIGV------------------
Cla2            FTGF------------------
Bce1            FTGF------------------
Afl1            FTGF------------------
Gca1            FTGF------------------
Ben1            FQGF------------------
Bme2            FTGF------------------
Bce2            FTGF------------------
Bme3            FTGF------------------
Cde1            FTGF------------------
Bme1            FTGF------------------
Bin1            FKGF------------------
Bma3            FKGF------------------
Bba2            FTGF------------------
Orf2            FRGF------------------
Orf5            FTGF------------------
Bce4            FTGF------------------
Bsp3            FQGF------------------
Bsp8            FTGF------------------
Oih1            FSGF------------------
Vha2            FYGF------------------
Osc1            FTGF------------------
Lje2            FSGF------------------
Hha2            FQGF------------------
Aha1            FYGF------------------
Gla1            FQGF------------------
Baz1            FTGF------------------
Bsp4            FTGF------------------
Bsp6            FTGF------------------
Bsp5            WTGF------------------
Bco1            FQGF------------------
Bac1            FQGF------------------
Bsu1            FTGF------------------
Bam1            FTGL------------------
Orf4            FRGF------------------
Orf7            FTGF------------------
Pan1            FQGF------------------
Psp7            FQGF------------------
Uth1            FTGF------------------
Lsp3            FTGF------------------
Sne1            FQGF------------------
Bce3            FQGF------------------
Lsp2            FSGF------------------
Sne3            FMGF------------------
Psp1            FTGF------------------
Ksp1            FTGF------------------
Ksp2            FIGF------------------
Sle1            ----------------------
Mca1            ----------------------
Sal1            FQGF------------------
Bsp7            FQGF------------------
Bne1            FQGF------------------
Lfu1            FTGF------------------
Lfu2            FTGF------------------
Bfo1            FTGF------------------
Boc2            FTGF------------------
Boc1            FTGF------------------
Bma1            FQGF------------------
Bsp1            FMGF------------------
Bal1            FMGF------------------
Bal2            FMGF------------------
Esi1            FTGF------------------
Esp1            FTGF------------------
Psa1            WLKF------------------
Pvo1            WLKF------------------
Psp10           WLKF------------------
Psp3            WMII------------------
Pte1            WLKF------------------
Psp4            WLRF------------------
Pcu1            WMKI------------------
Cla1            WLKF------------------
Pda1            WLG-------------------
Tco1            WLKANF----------------
Psp9            FMKF------------------
Pgi2            WMKV------------------
Pel1            WIG-------------------
Orf9            WLQF------------------
Pla1            WLKF------------------
Pal1            WMRRLT----------------
Ppo2            WLRRLT----------------
Lsa1            FTGF------------------
Dsp2            FTGF------------------
Hha1            WLSNLG-FIF------------
Ssp1            WLSNLGTIIFRGIL--------
Lje1            WLSNLG----------------
Vha1            WLTKLG----------------
Aha2            WFSNLG----------------
Gla2            WLANLG----------------
Sne2            WLSNLG----------------
Gha1            WLAKLG----------------
Osp2            WLSRLG----------------
Bma2            WLSKLG----------------
Aji1            WFSNIG----------------
Axy1            WFSNLG----------------
Bps2            WLENLG----------------
Bce5            RFENLG----------------
Cth1            WFSRLG----------------
Cul1            WF--------------------
Osp1            -FSGF-----------------
Bso1            ----------------------
Bsu2            QS--------------------
Bli1            ----------------------
Psp11           ----------------------
Bps1            GGLF------------------
Sko1            G---------------------
Dpe1            FQGF------------------
Dde1            FQGF------------------
Sth1            FTGF------------------
Aac1            KWV-------------------
Pma1            NWLRL-----------------
Ppo1            DWMLVM----------------
Ktu1            FTGF------------------
Aac2            FTGF------------------
Apo1            FTGF------------------
Fpe1            ----------------------
Bse1            I---------------------
Bce6            L---------------------
Bha1            I---------------------
Bba3            I---------------------
Bsp2            ----------------------
Bal3            ----------------------
Sov1            ----------------------
Tca1            ----------------------
Orf1            S---------------------
Zra1            ----------------------
Tye1            ----------------------
Bja1            TSIG------------------
Mex2            GRIG------------------
Rsp1            QNIG------------------
Pph1            QVIG------------------
Lal1            QYIG------------------
Psp2            SQIG------------------
Lba2            ARFG------------------
Kgr1            SRIG------------------
Rpa1            SSIG------------------
Rpa2            GEIG------------------
Pgi1            SQIG------------------
Lag1            SQIG------------------
Lba1            SQVG------------------
Npa1            QNIG------------------
Rsp3            QSIG------------------
Fpe2            ATIG------------------
Hph1            ATIG------------------
Afe1            QTLG------------------
Msp1            GTLG------------------
Xau1            STLG------------------
Acl1            QNFG------------------
Mpa1            ATLG------------------
Atu1            MKIG------------------
Atu2            MQIG------------------
Mme1            SRIG------------------
Hph2            GKIG------------------
Ama1            QTIG------------------
Fpe3            QTIG------------------
Psp8            GQLG------------------
Orf8            GRLG------------------
Aki1            GRLG------------------
Psp12           GKLG------------------
Mlo1            GRLG------------------
Bba1            SDVEAIS---------------
Bel1            SYVEDIRWHDIVNFFGFSR---
Hde1            TKIESLVTPADLGNQILQKGTP
Oar1            AIFG------------------
Rsp2            AVLG------------------
Mex1            GRIG------------------
Abr1            GTIG------------------
Orf10           ASIG------------------
Rce1            ARLG------------------
Mfe1            ADIEGAFASVPK----------
Mfe2            ADLESKLTP-------------
Mma1            GELG------------------
Din1            VNL-------------------
Kve1            L---------------------
Oba1            L---------------------
Hmo1            ----------------------
Dku1            ----------------------
Orf6            ----------------------
Txy1            ----------------------
Cul2            ----------------------
Aor1            ----------------------
Cac1            ----------------------
Cba1            ----------------------
Aar1            ----------------------
Hha3            ----------------------
Cbe1            ----------------------
Cba2            ----------------------
Psp5            ----------------------
Gme1            A---------------------
Gel1            FG--------------------
Gel2            G---------------------
Pca1            G---------------------
Dac1            ----------------------
Glo1            ----------------------
Ppr1            ----------------------
Gbe1            ----------------------
Gda1            ----------------------
Gsu1            ----------------------
Gau1            LVERL-----------------
Dto1            ----------------------
Dau1            ----------------------
Dph1            ----------------------
Dcu1            ----------------------
Dsp1            ----------------------
Dol1            ----------------------
Orf3            -NLG------------------
Scl1            GNLG------------------
Lsp1            TSTL------------------
Lfe2            TSNL------------------
Lfe1            TPNL------------------
Dre1            ----------------------
Mox1            LWQRL-----------------
Nde1            YLGQ------------------
Psp13           YIGQ------------------
                                      
