# Supplementary material for: The LysE Superfamily of Transport Proteins Involved in Cell Physiology and Pathogenesis
Source: PLoS One. 2015 Oct 16;10(10):e0137184. doi: 10.1371/journal.pone.0137184 (PMC4608589; doi:10.1371/journal.pone.0137184)
Supplement: S2 Supporting Information — The corresponding zip file contains the multiple sequence alignment (MSE) outputs generated using ClustalX, Mafft, and ProbCons. These MSEs have been used to generate S17–S28 Figs. (ZIP) [file pone.0137184.s031.zip › Alignment_zip/DsbD/DsbD_mafft.aln]

CLUSTAL format alignment by MAFFT G-INS-i (v7.221)


Zma1            M-----------------------------------------------------------
Bbr1            M----T------------------------------------------G-DITV-FVAFA
Bla1            M----D------------------------------------------T-QITV-WLAFA
Bsp9            M-----------------------------------------------------------
Bce1            M----N-----------------------------------------AA-DLTI-WLVAG
Psp6            M----N-----------------------------------------AA-DLSI-WLVFG
Cla2            ------------------------------------------------------------
Lsa1            M-----------------------------------------------A-GLSV-WLAFG
Dsp2            M-----------------------------------------------A-DVSI-WLAFG
Bme1            M-----------------------------------------------S-DINV-FIALG
Bma3            M-----------------------------------------------T-DVNV-FLALG
Bin1            M-----------------------------------------------T-DVNI-FIALG
Bba2            M-----------------------------------------------S-DVNI-FMALG
Orf5            M-----------------------------------------------Q-DINI-FLAFG
Bce4            M-----------------------------------------------Q-DISI-FLAFG
Bsp4            M-----------------------------------------------A-DVNV-FLAFG
Baz1            M-----------------------------------------------A-DVNV-FLAFG
Gca1            M-----------------------------------------------T-DVNV-FLAFG
Orf2            M-----------------------------------------------T-DLNV-FIALG
Bsp6            M-----------------------------------------------A-DLNI-FLAFG
Afl1            M-------------------------------------------------DIQL-FVAFG
Bme3            M-----------------------------------------------S-DINV-FLAFG
Bsp8            M-----------------------------------------------G-DINI-FLAFG
Cde1            M-----------------------------------------------V-DINV-FLAFG
Bsu1            M-----------------------------------------------G-DVNY-FLTFG
Bam1            M-------------------------------------------------SFNY-FLTFG
Orf4            M-----------------------------------------------A-DINY-ILAFG
Orf7            M-----------------------------------------------S-DLNY-FLAFG
Bce2            M-----------------------------------------------T-DITI-WLAFG
Bsp3            M-----------------------------------------------SGDLTL-FLAFG
Ben1            M----V------------------------------------------S-DINL-FLAFG
Bme2            M-----------------------------------------------G-DLNL-FLAFG
Bsp5            M-----------------------------------------------A-DLNL-FLAFG
Pan1            M----A------------------------------------------S-DINL-FLAFG
Psp7            M----T------------------------------------------T-DINL-LLAFG
Bce3            M----S------------------------------------------T-DLNI-LLAFG
Lsp2            M----F------------------------------------------S-DLNI-LLAFG
Sne3            M----L------------------------------------------A-DLNL-FLAFG
Uth1            M----A------------------------------------------T-NINI-LFAFG
Lsp3            M----Q------------------------------------------T-DINV-FLAFG
Sne1            M----G------------------------------------------T-DVNI-FFAFG
Psp1            M-----------------------------------------------E-DVNL-LLAFA
Oih1            M-----------------------------------------------S-EINI-FLAFS
Vha2            M-----------------------------------------------A-EINI-FLAFG
Osc1            M-----------------------------------------------S-EINI-FLAFG
Lje2            M-----------------------------------------------SEEINV-FIAFG
Hha2            M-----------------------------------------------S-EINI-FIAFG
Gla1            M----T----------------------------------------NLN-EVNI-FIAFG
Aha1            M-----------------------------------------------A-EVNI-LLAFG
Bsp1            M-----------------------------------------------T-DLTF-LLAFG
Bal1            M-----------------------------------------------A-DLTI-LLAFG
Bal2            M-----------------------------------------------N-EINI-FLAFG
Boc1            M-------------------------------------------------DLNL-FLAFG
Lfu1            M----L------------------------------------------E-QLNL-ILAFG
Boc2            M-----------------------------------------------E-QISL-FLAFG
Lfu2            M----Q------------------------------------------N-EINL-LLVFG
Bfo1            M-----------------------------------------------Q-QINL-FLAFG
Bma1            M-------------------------------------------------DLNI-WLAFA
Bco1            M-----------------------------------------------A-DVTV-WLSFG
Bac1            M-----------------------------------------------A-DVNL-FLSFG
Sal1            M----G------------------------------------------S-EVTF-LLAFG
Sle1            M-------------------------------------------------ELTV-FVAFG
Mca1            M-----------------------------------------------N-DITI-AVAFG
Bne1            M-----------------------------------------------V-DINL-FIALG
Bsp7            M----VNEEVKYYDLNLISFQYFIVAIFVLSRVILYLQEFTYGGLGLMA-DISI-LLAFG
Esi1            M-------------------------------------------------ELSL-WLAFG
Esp1            M-------------------------------------------------EVTL-WLAFG
Ksp1            M-----------------------------------------------T-DLNY-LFALL
Ksp2            M-------------------------------------------------DLTI-YIAFA
Psa1            M-----------------------------------------------A-DIHL-GIAFG
Pvo1            M-----------------------------------------------A-DINI-GIAFA
Psp3            M-----------------------------------------------P-DVNV-WMAFV
Psp10           M-----------------------------------------------S-NLNA-GIAFA
Pte1            M---------------------------------------------------SV-WIAFW
Pgi2            M-------------------------------------------------ELNV-WIALW
Pel1            M-------------------------------------------------ELNI-WIALW
Orf9            M-----------------------------------------------Q-HVNV-WLAFW
Pla1            ------------------------------------------------------------
Psp4            M----V---------------------------------------QTMS-SVNI-GLAFA
Pcu1            M---------------------------------------------ELT-DVNT-GLAFA
Cla1            M-----------------------------------------------N-ELNI-GIAFM
Psp9            M-----------------------------------------------D-NINV-WLAFG
Pda1            M-------------------------------------------------DLNI-WLAFG
Tco1            M-------------------------------------------------DLNV-WIALG
Pal1            M-----------------------------------------------G-HITV-WIAFW
Ppo2            M-----------------------------------------------S-DVTV-WVAFW
Ppo1            M----M-----------------------------------------MS-DVNA-GLAIV
Cul1            M-----------------------------------------------S-EVTV-WLAFS
Ktu1            M----I---------------------------------------IVSE-PVTL-WLAFG
Apo1            M----F----------------------------------------DTT-NPNF-MVAFA
Aac2            M----L-----------------------------------------GT-HPTL-WLAFI
Hha1            M----S------------------------------------------V-DVTI-WLAFG
Ssp1            M----E------------------------------------------A-DVTF-WLAFG
Lje1            M----T----------------------------------------AAS-NLTI-WLAFG
Vha1            M----T----------------------------------------SAA-DLTI-WLAFG
Aha2            M----I----------------------------------------DVA-DLTI-WLALG
Gla2            M----S----------------------------------------AVA-EITI-WLALG
Sne2            M----D--------------------------------DMGGIETDTVL-IVGM-LLAVG
Bma2            M----N-----------------------------------VIGADTVI-IVGM-LLAMS
Gha1            M----G-----------------------------------SIEVDTML-IVGM-LLAVG
Osp2            M----G-----------------------------------IIETDTML-LVGM-LLAIG
Bce5            M----E----------------------------------------ELA-NVTS-WAALF
Bps2            M---------------------------------------------DLA-QITV-WAAFL
Cth1            M----V----------------------------------------DPT-DITV-WLALW
Aji1            M----E----------------------------------------STV-DITI-WLAFS
Axy1            M----S-----------------------------------------NL-ELSA-TLALG
Osp1            M-----------------------------------------------E---LI-LLAFS
Bso1            M-----------------------------------------------Q-SITV-WLAFG
Bsu2            M-----------------------------------------------E-NVTV-WLAFG
Bli1            M--------------------------------------------------AAL-WLAFG
Psp11           M-----------------------------------------------D-TLTW-SIAFG
Bps1            M-----------------------------------------------E-EITI-YLAFA
Sko1            M-----------------------------------------------T-EVTI-LLAFG
Sth1            M-----------------------------------------------A-SPNL-FLAFG
Dpe1            M----I------------------------------------------S-SPSF-LFAFG
Dde1            M----T------------------------------------------D-SPGF-LFAFG
Aac1            M-------------------------------------------------TPTV-WISFV
Pma1            M-----------------------------------------------P-DIHW-GIAFT
Bha1            M-----------------------------------------------V-EVTI-WLAFF
Bba3            M-----------------------------------------------N-DLTI-WIAFG
Bse1            M----Y-TAAIM--------------------------------INELT-FLSI-WIALF
Bce6            M----T-VLSVF-------------------------------NISEFT-FLSI-WIALF
Bsp2            M-----------------------------------------------E-DIGV-FFALA
Bal3            M----R----------------------------------------KID-NLSI-LVAFT
Hmo1            M-----------------------------------------------D-SVSL-TVAFL
Orf6            M---------------------------------------------------PI-YTAFL
Txy1            M---------------------------------------------------SL-FAAFL
Cba1            M-----------------------------------------------Q-DTSI-PIAFA
Cul2            M----N-VLRIY---------------------------FYRGESMDLG-NVSL-PIAFG
Aor1            M---------------------------------------------NLE-NVSL-SIAFG
Cac1            M---------------------------------------------IGS-EVSL-FIAFG
Aar1            M-----------------------------------------------Q-EVSI-IVALL
Hha3            M-----------------------------------------------E-NISV-VVAFM
Psp5            M---------------------------------------------------DI-LLAFS
Cbe1            M-----------------------------------------------K-DISI-LLAFS
Cba2            M-----------------------------------------------N-NVSF-ILAFS
Dre1            M-----------------------------------------------S-SIPL-YLAFG
Bja1            M----T------------------------------------------L-DVTL-GAAFV
Psp2            M----L------------------------------------------Q-DITL-WGAFF
Lal1            M----I------------------------------------------Q-DVTI-IGALL
Rsp1            M----L------------------------------------------Q-EVTL-LGALL
Pph1            M----I------------------------------------------Q-EVTL-AGAVF
Lba2            M-----------------------------------------------T-EVGI-LGALV
Hph1            M----T----------------------------------------QVI-DVGY-GAAFL
Pgi1            M-----------------------------------------------L-DVSF-GAAFL
Lag1            M-----------------------------------------------L-DVSL-GAAFL
Lba1            M-----------------------------------------------L-EVSI-GAAFL
Npa1            M-----------------------------------------------L-DVSL-GGALL
Rsp3            M-----------------------------------------------L-DVSL-WGAFL
Fpe2            M-----------------------------------------------L-DVGC-GAAFF
Afe1            M-----------------------------------------------L-DISL-GSALL
Kgr1            M----S------------------------------------------A-DVTL-WAALF
Rpa1            M----I------------------------------------------S-NISF-AGALG
Rpa2            M----V------------------------------------------S-NISL-VGAFG
Acl1            M----I------------------------------------------Q-DVSI-PAALA
Msp1            M-----------------------------------------------L-SVSY-PAAAL
Xau1            M-----------------------------------------------A-DVTL-PAAFL
Mpa1            M----A------------------------------------------A-DVTF-PAAAA
Mme1            M----S-----------------------------------------IG-DISL-LSALL
Atu1            M----S-----------------------------------------IA-DISL-FSALL
Atu2            M----S-----------------------------------------IA-DISL-FSALL
Hph2            ------------------------------------------------------------
Psp8            M----A------------------------------------------L-DVSY-LTAAG
Aki1            M----A------------------------------------------L-DISY-ATALG
Orf8            MKEVLV------------------------------------------L-DISY-MTAAG
Psp12           M----A------------------------------------------I-DISY-LTAVG
Mlo1            M----A------------------------------------------L-DIGY-VSAVG
Ama1            M----F------------------------------------------A-ELSY-PTAVF
Fpe3            M----L------------------------------------------S-ELSY-PTALL
Bba1            M----L------------------------------------------T-GFSI-FSVFF
Bel1            M----K-DGV-----------------------------------CVLI-EIST-ISVFF
Mex2            M----F-EGV----------------------------------SAVTA-DVGI-LTAFG
Mma1            M-----------------------------------------------P-DVTL-LTAFG
Orf3            M----F-----------------------------------------QE-NVTL-IAAFG
Hde1            MRRLRA-EGSSC------------------------AEGARKWIDRMLA-DAHIYIGVAL
Oar1            M----F-ETETF--------------------------------LLASL-LPAL-LVAFS
Rsp2            M----F-GIE-I--------------------------------IDAAL-LPAM-FVALA
Mfe1            M-----------------------------------------------I-EVTL-AGALI
Mfe2            M-----------------------------------------------I-EVTF-AGAFI
Din1            M-------------------------------------------------DLTL-WTAFI
Kve1            M-----------------------------------------------S-SLPLPIAVFL
Oba1            M----T----------------------------------------DSG-QISL-SVAFL
Pca1            M----E-----------------------------------------GQ-EITL-WIAFS
Gme1            M----D----------------------------------------FGS-DITV-WIAFS
Gel2            M----E----------------------------------------TDI-NLSL-WIAFS
Gel1            M----H----------------------------------------AAA-DITL-WVAFY
Dac1            M--LNE----------------------------------------AAN-IPTF-SVAFS
Glo1            M----E-----------------------------------------TQ-QITY-IGAFV
Ppr1            M--I-H-----------------------------------------TQ-DVTY-AGAFV
Gsu1            M----E-----------------------------------------ST-NITF-VGAFV
Gbe1            M----Q-----------------------------------------AQ-NISI-VGAFV
Gda1            M----G-----------------------------------------SS-NITI-FGALI
Lfe1            M----S-----------------------------------------HQ-PISW-TLAFL
Lsp1            M----D-----------------------------------------HS-SVTL-PLSFL
Lfe2            M----N-----------------------------------------HE-PLSV-TLAFL
Nde1            M----T---------------------------------------DSVQ-SISL-VAAFS
Psp13           M----I---------------------------------------DAIS-QVSL-FAAFS
Mox1            M----L---------------------------------------ETGE-ALTI-WMALG
Dto1            M----F-----------------------------------------AE-NITY-PAALL
Dau1            M----F-----------------------------------------TE-TVTF-QAAFV
Dcu1            M----L-----------------------------------------TQ-TITF-PAAFA
Dph1            M----F-----------------------------------------TE-TVTF-PAAFI
Dol1            M----F----------------------------------------DTP-SVSY-AVAFG
Dsp1            M----N---------------------------------------MFAE-SISY-PAAFI
Gau1            M----A-----------------------------------------PE-SLTV-LVAFT
Scl1            M-------------------------------------------------NTTL-SIAFL
Dku1            M----P-----------------------------------------EV-NVSL-GAAFL
Orf1            M----D-----------------------------------------YN-EVTL-VTAFI
Sov1            M----D------------------------------------------Y-NLTI-ITVFG
Tca1            M----A-----------------------------------------EN-SLTL-LTAFA
Zra1            M----E-----------------------------------------IG-NMTI-MAVFL
Mex1            M----A---------------------------------------IDAS-SVGF-VAAFA
Abr1            M----A----------------------------------------LIS-NIGL-TTAFA
Orf10           M----D-----------------------------------------IS-GIGI-FAAFL
Rce1            M----T---------------------------------------IDLT-LFGL-VLAFG
Tye1            M-----------------------------------------------N-EVTF-TAAFL
Fpe1            F----T------------------------------------------Q-EVAY-STAYL
                                                                            

Zma1            -----------------------------------------V----FRRQAMFHTVFFII
Bbr1            AGFLSFISPCCLPLYPSFLSYITGVTIDEVKKGR-----A-V----FRKEAFLHTFFFIV
Bla1            AGLLSFISPCCLPLYPSFLSYITGVSVSEMKQGK-----A-V----FQRQALLHTLFFIL
Bsp9            ---------------------------DEIKQGR-----T-I----FRREALLHTLFFIL
Bce1            AGVLSFISPCSLPLYPSYLSYITGVSIQDLKENR-----G-M----MQKSAIIHTVFFMI
Psp6            AGVLSFISPCCLPLYPSYLSYITGVSVKDLQEGR-----G-M----FQQRAMLHTAFFML
Cla2            -----------------------------MQEGK-----G-L----LQKQAFLHTLFFII
Lsa1            AGILSFISPCCLPLYPSYLSYITGISVAQLKERE---RSA-E----IKRNTMLHTLFFIL
Dsp2            AGVLSFISPCCLPLYPSYISYITGVSISQLQDAN---QPR-Q----LKRATMFHTSFFIL
Bme1            AGFLSFISPCCLPLYPAFLSYITGMSVGEIKTEN-----A-M----LQRRSLLHTICFLL
Bma3            AGFLSFISPCCLPLYPAFLSYITGMSVGELKNEN-----A-M----LQRRSLLHTLFFLL
Bin1            AGFLSFISPCCLPLYPAFLSYITGMSVGELKEEN-----A-M----LQKRSMLHTLFFLL
Bba2            AGFLSFISPCCLPLYPAFLSYITGMSVGELKSEN-----A-M----LQKRSLLHTLFFLI
Orf5            AGFLSFISPCCLPLYPAFLSYITGMSVSELKEEN-----A-M----LRKRSMIHTAFFLL
Bce4            AGFLSFISPCCLPLYPAFLSYITGMSVSELKEEN-----A-M----LRKRSMIHTAFFLL
Bsp4            AGFLSFISPCCLPLYPAFLSYITGASVSELKSDN-----A-M----LQKRSILHTIFFLV
Baz1            AGFLSFISPCCLPLYPAFLSYITGVSVTELKEEN-----A-M----MQRRTMLHTIFFLI
Gca1            AGFLSFISPCCLPLYPAFLSYITGVSVSELKTEK-----G-M----MQRRSLLHTLFFLL
Orf2            AGFLSFVSPCCLPLYPAFLSYITGMSVGEIKEEN-----A-M----LQRRSMLHTLFFLI
Bsp6            AGFLSFISPCCLPLYPAFLSYITGMSVNELKNDN-----A-M----LQRRSMLHTLFFLI
Afl1            AGVLSFISPCCLPLYPAFLSYITGVSVSDLKSDY-----A-L----LQKRSLLHTLFFLL
Bme3            AGLLSFISPCCLPLYPAFLSYITGVSVDEVKKEN-----V-M----IQKRAMLHTLFFLL
Bsp8            AGFLSFISPCCLPLYPAFLSYITGMSVSDLKNEN-----V-K----LQKRSLIHTILFLI
Cde1            AGFLSFISPCCLPLYPAFLSYITGMSVGELQEEN-----A-L----LQKRSLLHTLFFLL
Bsu1            AGFLSFISPCCLPLYPAFLSYITGVSMDDVKTEK-----L-L----LQKRSLFHTLCFLL
Bam1            AGFLSFISPCCLPLYPAFLSYITGVSMDEVKTEK-----V-M----LQKRGLVHTLCFLL
Orf4            AGFLSFISPCCLPLYPAFLSYITGVSMSEIHSDK-----L-M----FQKRSLVHTVFFLI
Orf7            AGFLSFISPCCLPLYPAFLSYITGVSIDEVKSEK-----V-M----LRRRSLLHTLFFLI
Bce2            AGVLSFISPCSLPLYPAFVSYITGMSVSGVQQGN-----T-F----RQKKALLHTIFFLI
Bsp3            AGVLSFISPCTLPIYPAFLSYITGVSVGELKEEK-----G-M----LQKRSILHTLFFLV
Ben1            AGVLSFISPCCLPLYPAFLSYITGVSVEKLKEGE-----R-A----GRKMAMFHTLFFIL
Bme2            AGFLSFISPCCLPLYPAFLSYITGVSVSELKEGA-----K-S----HQRKAFIHTAFFLL
Bsp5            AGFLSFISPCSLPLYPAFLSYITGMSVGEIKSEN-----V-M----LRKRSLLHTLFFLL
Pan1            AGFLSFISPCTLPLYPAFLSYITGMTMDEIKNDK-----K-V----MQRRGMFHTLFFLL
Psp7            AGFLSFISPCTLPLYPAFLSYITGMTLDELKTNR-----G-I----LQRRGMLHTLFFLI
Bce3            AGFLSFISPCTLPLYPAFISYITGMSLDDLKSDR-----G-K----MPKSGILHTVFFLL
Lsp2            AGLLNFLSPCTLPLYPAFISYITGMSLDELQGEN-----K-K----SKRIGMLHTIFFLL
Sne3            AGLLNFISPCTLPLYPAFISYITGMSLDEMNTDK-----G-E----SRKSGILHTIVFLV
Uth1            AGFLSFISPCTLPLYPAFLSYITGMSYDEIKNDK-----G-M----LQKRAILHTLFFLL
Lsp3            AGFLSFISPCTLPLYPAFLSYITGMTLDELKSER-----G-M----MQKRAILHTLFFLL
Sne1            AGFLSFISPCVLPLYPAFISYITGMSLDDLGDKS-----K-G----MNRTGILHTLFFLL
Psp1            AGVLSFISPCCLPLYPAFLSYITGMSVDELQNGK-----G-L----LQKRAMLHTTFFLI
Oih1            AGFLSFISPCVLPLYPIFLSYITGMSMNEITDDN-----K-R----MDKKAILHTLCFLI
Vha2            AGFLSFISPCVLPLYPAFLSYITGMSVSEIKEEN-----K-K----LNKKAILHTIFFLI
Osc1            AGFLSFISPCVLPLYPAFLSYITGMSVSEIKEDN-----K-M----ISRNSIIHTICFLI
Lje2            AGFLSFISPCVLPLYPVFLSYITGMSVNELTNEN-----K-M----LTKQSLMHTVFFLV
Hha2            AGFLSFISPCVLPLYPAFLSYITGMSVSELKDDN-----A-M----LRRKSLLHTISFLI
Gla1            AGFLSFISPCVLPLYPAFLSYITGMSVNDIKEEK-----A-M----FNYKSILHTLFFLL
Aha1            AGFLSFISPCVLPLYPVFLSYITGMSVEELKNDK-----A-I----LRKRAMLHTLFFLI
Bsp1            AGLLSFVSPCNLPLYPAFVSYITGLSVDELKEKG-----R-F----MPPRATLHTVIFIF
Bal1            AGVLSFISPCNLPLYPAFLSYITGMTVDEMKKKG-----R-F----LPPRAMLHTFIFIL
Bal2            AGVLSFISPCNLPLYPVFISYITGVSIEDLKEKG-----R-K----ISPIAMLHTFIFIL
Boc1            AGLLSFISPCSLPLYPAFISYITGISVNDLKSKR-----AQF----FKSNAFFHTLLFLV
Lfu1            AGLLSFVSPCSLPLYPAFLSYITGISFNELKEEK-----G-I----LRRKSLIHTLLFLL
Boc2            AGLLSFISPCSLPLYPAFLSYITGVSINDLKEGK-----G-I----LRRKAFLHTILFLV
Lfu2            AGLLSFLSPCSLPLYPAFLSYITGVSLNELKENK-----G-I----LSRHAIKNTLLFLL
Bfo1            AGFLSFISPCALPLYPAFLSYITGMTVNEIKEKR-----G-I----FKKKAFIHTILFLV
Bma1            AGLLSFISPCCLPLYPAFLSYITGISVRDLKEEK-----G-M----LKRQAMIHTACFLL
Bco1            AGFMSFISPCCLPLYPAFVSYITGASVSRLKSGG-----G-M----REWKSILHTVWFLA
Bac1            AGFMSFISPCCLPLYPAFVSYLTGVSVGKLKTEN-----V-M----LRRRSLWHTVCFLF
Sal1            AGVLSFVSPCVLPVFPAFVSYITGMSYNEVENQK------------FNVRAILHTLFFLI
Sle1            AGILSFVSPCVLPIYPAFVSYITGMSYDDLKNKG------------LSRNAILHTIIFLL
Mca1            AGLLSFVSPCVLPIYPAFLSYITGVGYNDLQDSK------------LNRNALLHTIFFLL
Bne1            AGFLSFISPCCLPLYPAYLSYITGMSIGQLEEDR-------L----FKNNSFIHTILFLL
Bsp7            AGVLTFLSPCVFPLYPAFLSYITGMSVVEIQNGE-----L-K----GQHKAIFHTFFFLF
Esi1            AGLLSFVSPCTLPLYPVFLSYITGVSVTDLKEKG-------V----REKRSLLHTVAFLV
Esp1            AGVLSFLSPCTLPLYPVFLSYITGVSVSELKNEG-------L----KQRTAWFHTFSFLF
Ksp1            AGLLSFMSPCTLPLYPAFLSYITGVSANQLTREG-------I----RQKQALLHTIFFLI
Ksp2            AGLFSFISPCTLPLYPAFLSYITGVSSDHLRNGG-------M----KQRTAILHTICFLI
Psa1            AGIASFISPCCLPLYPSYLSYITGLSVQQLKTEQ---GKR-E----VRFRTMTHTLAFIL
Pvo1            AGFASFISPCCLPLYPSYLSIITGMSVNDLKNEQ---NRK-E----VRFRTMTHTLAFIL
Psp3            AGLVSFISPCCLPLYPSYLSYITGMTVQQLKDDR---NQR-E----VRFKTMTHTLAFIL
Psp10           AGVASFISPCCLPLYPSYLSYITGLSVQELRSGG---GRK-E----VRFRTLTHTLAFIL
Pte1            AGLASFISPCCLPLYPSYISFITGVSVNRLKTEQ---NTR-E----VRMRVMSHTFFFVL
Pgi2            AGFASFISPCCLPLYPSYLSYITGISVSQLKNPG---ADA-N----IRIRTVSHTLFFIL
Pel1            AGFVSFISPCCLPLYPSYLSYITGVSVGKLKDEQ---SAK-E----VRFKLITHTLSFIL
Orf9            AGFASFISPCCLPLYPSYLSYITGISVSELKSGQ---TKG-A----ARLQTMAHTLAFIL
Pla1            ---------------------------------------------------MLHTLAFIL
Psp4            AGIASFVSPCCLPLYPSYLSYITGISVTELKSDN---PGR-E----VRRRTMSHTLFFIL
Pcu1            AGIASFISPCCLPLYPSYLSYITGVSVTELKSSE---KSG-S----VRWRTMSHTLFFLL
Cla1            GGLASFISPCCLPLYPSYLSYITGISVTQLKTDS----SR-E----VRMKTMAHTFFFIL
Psp9            AGFASFISPCCLPLYPSYLSYITGISVSDLKNNN---HTS-Q----MRMRTMSHTLFFIL
Pda1            AGFLSFISPCCLPLYPSYLSYITGISVTDLKAER---RTR-D----VRIRTMVHTFFFMI
Tco1            AGFASFISPCCLPLYPSYLSYITGISVSDLRAGA---HTR-Q----MRVKMASHTLFFLL
Pal1            AGFVSFISPCCLPLYPSYISIITGMSVSQLKDKQ---NKR-E----VRWRTMTHTLFFIL
Ppo2            AGVISFISPCCLPLYPTFLSIITGMSVNQWKEER---NKR-V----VRWKTMTHTLFFLL
Ppo1            AGLVSFFSPCCLPLYPSYLSYITGMSARELAEGR---HRA-E----VRYRTMGHTLAFVL
Cul1            AGIISFLSPCVLPLYPSFLSYISGVSVADLKEGD----KT-G----IRKQVLLHTLFFVT
Ktu1            AGLLSFVSPCVLPLYPSYISYISGVSWGEGADRA-------E----ARRRALKYAVFFVL
Apo1            AGVLSFLSPCCLPLYPSYISYITGISYDKMQGER---DRF-A----IRRMALVHSLFFVL
Aac2            AGILSFLSPCCLPLYPSYLSYISGVTFGQGGGAT-----W-N----HRVRALTHTLFFII
Hha1            AGVISFLSPCTLPLFPAYLSYITGMSVKEIKEDQ----SA-K----VKRKLLLHSVFFLL
Ssp1            AGVLSFLSPCTLPIFPAYLSYITGMSVKDIQDQN----NP-Q----IRKKVLLHSVFFLI
Lje1            AGILSFLSPCTLPIFPAYLSYITGMSVKELKENQ----DI-R----IRSKLLIHSVFFLL
Vha1            AGLLSFLSPCTLPIFPAYLSYITGMSVKEMQDKP----SM-K----IRSKLLIHSVFFLL
Aha2            AGMLSFLSPCTLPLFPAYLSYITGVSVKELENNK----DM-K----VRSKLLIHSVLFLF
Gla2            AGTLSFLSPCTLPIFPAYLSYITGMTVKEIQDSQ----EI-K----VRSKLLLHAILFLT
Sne2            AGALSFLSPCVLPIFPAYLSYITGISVKELQGNQ----TI-K----IRRKLISHSLVFLL
Bma2            AGALSFLSPCVLPIFPAYLSYITGISVKELHEKQ----NT-K----IRGKLLSHSIVFLL
Gha1            AGALSFLSPCVLPIFPAYLSYITGISVKDLQENK----NT-Q----IRRQLMSHSFFFLL
Osp2            AGALSFLSPCVLPIFPAYMSYITGISVKELQGNK----NR-K----IVRQLFAHSFFFLL
Bce5            AGVISFISPCTLPLLPAYLSYITGMSVKELNMNK----NF-K----VRKKLMIHSVFFLI
Bps2            AGFISFISPCTLPLFPVYLSYITGISVKELQTNH---KSQ-K----VRKQLMIHSFFFLL
Cth1            AGVLSFISPCTLPLFPAYLSYITGISVQDLQQSK----SP-K----IRAKVMSHSLFFLL
Aji1            AGVLSFLSPCTLPIFPGYLSYITGVSVKDLQEKG----NL-K----LKVRLFIHAISFLL
Axy1            AGIVSFLSPCTLPLFPAYLSYITGVSVKDLMVHR---RQS-H----MHMTILIHSIVFLL
Osp1            AGVLSFLSPCTLPLYPTYLSYISGLSVAQISDRTG--QTT-D----MKKDLFIHSLCFVF
Bso1            GGFLSFISPCCLPLYPSFLSYLTGFSVSDLKNKQ----SK-G----VNQIVLLHAAAFLV
Bsu2            GGLLSFISPCCLPLYPSFISYITGVSVNELKNRN----SK-T----LNKNIAIHAASFLL
Bli1            GGFLSFISPCCLPLYPSFISYITGISVGDLKNRH----AK-H----IKQSVMIHAAAFLA
Psp11           GGVLAFVSPCTLPLYPSFLSYITGMSVSQLQTRD----SS-K----IHKILFLNSVLFLF
Bps1            AGVLAFLSPCTLPLYPSFISYITGVSVHELKTNK-------K----LWKITLAHSSLFCL
Sko1            AGMLAFLSPCTLPLYPSFISYITGVSVNELKTNK-------S----LWPVTLKHSILFCL
Sth1            AGVLSFVSPCVLPIYPSFLSYLTGVSVDQLSEGS-----R-A----VRAHVLKHSLAFFA
Dpe1            AGLLSFLSPCVLPLLPAYLGFLTGMSRGELSER--------A----ARRPALKHALAFLA
Dde1            AGLLSFLSPCVLPMLPAYLGFLTGMSRGELAGP--------Q----ARRLALSHAVAFLA
Aac1            AGLVSFFSPCVLPLYPSYLSYLSGVSLRPVDEQL---LTW-Q----ARIRVFSHALFFVL
Pma1            AGLVSALSPCCLPLIPAYLSYISGIPAGNRGQNSL--AME-E----RRVRMLTHAVAFIL
Bha1            AGVVSFLSPCVFPLVPVYLAQLTGTQISGNEIT--------A----DRKLILMRSLGFIL
Bba3            AGLLSFLSPCIFPLVPAYLAQVTGTSISNNEIN--------S----NQRMIMIRSLGFIA
Bse1            AGLVSFLSPCIFPLVPAYIAQLTGSNIADNQIE--------A----ERRLIFSRSIGFII
Bce6            AGIVSFLSPCVFPLVPAYIAQLTGSNISNNEVI--------A----DRKLILTRSIGFII
Bsp2            AGVLSFFSPCVFPLLPAYITHLTGGKIENAKID--------V----NKSKLYIRSFGFII
Bal3            AGLLSFLSPCVFPLLPAYISTLTGSTVSDKVN---------V----NKKLVFTRSISFIL
Hmo1            AGIASFLSPCVLPLVPAYVTYLTGSVVAELPQGE-----A-A----KPNNPFWRAIAFVL
Orf6            AGIVSFLSPCVLPLIPAYVSYIFG----------------------NKKNNLINLFLFVL
Txy1            GGIVSFFSPCILPLIPVYVTYIFG----------------------GKKKNFFNLFLFVL
Cba1            AGFLTYFSPCILPLIPAYITYITGTTLEEELQD-------------KKLFALSRTLGFVL
Cul2            AGFLSFFSPCILPLIPVYIMYMTGVNLESEMEE-------------RRLIALTRTTGFVI
Aor1            AGFLSFFSPCILPLVPVYIMYITGISVEEEINQ-------------SKLLAFKRTMGFVL
Cac1            AGFLSFLSPCILPLIPAYIMYITGCSNEYDIKN-------------KKLFTLIRTIGFVI
Aar1            AGITSFVSPCVLPLVPAYVSYITGSAAQ-------------K----GRLFTLVRAIGFVI
Hha3            AGVASFVSPCVLPLVPAYIGYITGSAID-------------K----GRLFTVVRALGFVI
Psp5            AGLLSFLSPCVLPLIPVYLSYIAGTSATDLKNS--------P----NKLTVISQTVLFIL
Cbe1            AGLLSFLSPCVLPLVPAYISYLTDSSIKELKEG--------K----TKLFTLYKSFGFVL
Cba2            AGLLSFLSPCVLPLVPAYVSYITGTTIGEIKSK--------K----SNLYVLYKSFGFVI
Dre1            AGIVSFLSPCILPLVPGYLSYLAGVSVTADSTE--------I----NRRQLISRALLFNL
Bja1            AGLLSFLSPCILPLVPPFLCYMAGVSVTDLSGDR---PD-------LRPRILISALAFVA
Psp2            AGILSFVSPCVLPLVPPYLGYIAGLSIEEVTSKD---KSA-A----QSNRVMIAAMCFVA
Lal1            AGVLSFVSPCVLPLVPPYLGYLAGVSLDQLTGED--DTDE-A----ASRRVFFSALVFVL
Rsp1            AGVLSFISPCVLPLVPPYLGYLAGVSLEELSGED---VDQ-A----ATRKVFFTALAFVA
Pph1            AGVLSFVSPCVLPLVPPYLGFIAGTSLEELSADD---RTD-E----AVRRVFFAALAFVA
Lba2            AGMISFVSPCVLPLVPPYLCFLAGVTLDQLTGVGAAEARG-A----VRRRVFISALAFVA
Hph1            AGLMSFFSPCVLPIVPPYLAYLAGMTFNEVQNAD---ADR-A----ASRRIAVASIAFVL
Pgi1            AGLLSFISPCVLPIVPPYLCYLAGVSVDQFKGDT---VEP-G----TGRRVLLSAIAFVL
Lag1            AGLLSFISPCVLPIVPPYLCYLAGVSVDELKGET---ATA-E----TGRRVILAAIAFVL
Lba1            AGLLSFASPCVLPIVPPYLCYLAGVSFDQLKDQR---AET-E----TARRIIFSAVAFVL
Npa1            AGLLSFVSPCVLPIVPPYLAWLAGLSFEELNADT---LQA-G----RRRRIILAAIAFVL
Rsp3            AGLLSFVSPCVLPIVPPYLAWLAGVSFDRLKDSN---PGA-A----ERRQIVLSAVFFVL
Fpe2            AGLLSFVSPCVLPLVPPYLAYLAGISFDQVREQG---ADP-A----VARRIVLSSFAFVV
Afe1            AGLLSFISPCVLPIVPPYFAWMAGVSFDDLRDGR---TE--R----SQLRLAAIAIAFVL
Kgr1            AGLLSFVSPCVLPLVPPYLCYVTGLSLDEVTGSN---ADR-R----VRGVVLRSSLAFVL
Rpa1            AGVLSFLSPCVLPLVPPYLCFLAGVSLDDLAAREG-QSGG-R----PNGRVVASAVAFVL
Rpa2            AGVLSFLSPCVLPLVPPYLCFLAGVSLDQLTRGAD-QPSK-T----VDGRVVAASLAFVL
Acl1            AGIISFLSPCVLPLVPPYLIYLTGATIEHVANDE---EPR-A----SKRAVMLSALVFVL
Msp1            GGLISFLSPCVLPLVPPYLSFLAGTTFDRLSAGD----DR-A----VRQRAILAALLFVA
Xau1            AGLVSFVSPCVLPLVPPYLCFLGGSTLDDLAGDE---PVK-E----VGRRAMVGAVLFVA
Mpa1            AGLLSFLSPCVLPLVPPYLTYLAGVSMEDLEIET----RS-R----ARRDVLFSAVLFVL
Mme1            AGALSFLSPCVLPLVPPYLCYMAGISVDQLKGGG---EAK-PA---SQWAVLLPAFFFTL
Atu1            AGALSFLSPCVLPLVPPYLCYMAGVSVEQFRTED---TAP-RP-E-IRRAVLFSAFFFTL
Atu2            AGALSFLSPCVLPLVPPYLCYMAGVSVEQFRTED---TAP-RP-E-IRRAVLFSAFFFTL
Hph2            ---MSFLSPCVLPLVPPYLCYMAGVSVEDFRGSG---AAE-RSRE-TRRAVFFASLFFTL
Psp8            AGALSFLSPCVLPLVPPYLCYMAGVTVEDFRADA---PAA-RISP-VRRALLLSSFCFVL
Aki1            AGALSFLSPCVLPLVPPYLCYMAGVTVDEFRGEA---VEK-KAIV-IRGALITASLAFVL
Orf8            AGALSFLSPCVLPLVPPYLCYMAGVSVEDFRADA---SKA-TAKPSARRSLGFAALCFVL
Psp12           AGALSFLSPCVLPLVPPYLCYMAGVSVDDFRNGG---EAS-QATR-NRIRLLVTSFAFVL
Mlo1            AGAISFLSPCVLPLVPPYLCYMAGVSVDDFRGNA---GVT-AREG-TRGALLYSSIAFVL
Ama1            AGALSFLSPCVLPLVPPYLCYMAGVSADELRAGR---QME-TT---SYGRLIATSVTFVL
Fpe3            AGALSFLSPCVLPLVPPYLCYMAGVSADDLRAGA---RSE-SV---RQGRLLLASVVFVL
Bba1            AGALSFLSPCVLPLVPPYLCYMAGVSIDDFRSEN---RSE-KV-S-VRLALLFSSIAFIF
Bel1            AGALSFLSPCVLPLVPPYLCYMAGIGIDDFRSEK---RDE-KV-F-IRWALLSSVIAFVL
Mex2            AGLLSFLSPCILPLVPPYLCFLAGVSLQELVER----PDR-S----LARRAVLRALAFVL
Mma1            AGFLSFISPCVLPLVPAYLSYMSGISVDEMKAAGA-QGNH-K----VAMHAALHSLAFVL
Orf3            AGIISFVSPCVLPIVPGYLSFISGATFEELVSRS----RA-E----VLRKVIINTLFFIL
Hde1            AGLASFLSPCVLPLVPPYLGYIGGTTLDQLTGEDA--VDR-R----VWGRVVISSLFFVL
Oar1            AGILSFLSPCVLPIVPPYLAYMGGVSVTDMEDN------R-A----ARGRAVVASLFFVL
Rsp2            AGIISFLSPCVLPIVPPYLAYMSGISLSDLSES------G-S----SRARAVVPALFFVL
Mfe1            AGLLSFLSPCVLPLVPAYLSYISGVSVNELRQQDD--EAA-S----VRRHALAQSLWFVG
Mfe2            AGLLSFLSPCVLPLVPAYLSYISGVSVSELRRQD---EPA-S----VRRHALAQSLWFIA
Din1            AGILSFISPCLLPLVPAYFSFITGGAAQMDMTG--------S----DRLRLFIRALWFVL
Kve1            AGLLSFLSPCVLPLVPGYVSLISGASVEDLQSGD-----R-K----LSRTVLLNSIMFIV
Oba1            AGVVSFLSPCVLPLIPGYISFVSGVSAEEMKLED---KPA-G----LNARIFFSALFFVL
Pca1            AGLASFVSPCVLPLIPSFITYITGLSFQQLQQAH---PGG-R----IRMRVALHCLLFIA
Gme1            AGFLSFFSPCVLPLIPSYMTYITGLSFGQLQEAH---PGA-K----VRLVVLAHSVVFVL
Gel2            AGALSFSSPCVLPLLPSYVSYITGLTFGQLQEEH---PGA-K----ARLTVLLHTLVFIL
Gel1            AGVLSFFSPCVLPLIPSYLTYISGLSFGQLSDAH---ASA-K----VRMTILAHSLVFVA
Dac1            AGLLSFFSPCVLPLIPSFITYITGISFGELKQDH---PSS-K----IRWQVASHSLAFVL
Glo1            AGLLSFLSPCVLPLIPSYITYITGLSFSDLDAEH---PTH-V----VRRKTMLHSLAFVS
Ppr1            AGLLSFLSPCVLPLIPSYITYITGLSFADLQEQH---PSH-L----VRRKTFLHSICFII
Gsu1            AGLLSFLSPCVLPLIPSFITYITGLSFADIQSEH---PTH-K----VRQQTIVHSLLFIA
Gbe1            AGLLSFLSPCVLPLIPSYITYITGLSFADLQAEH---PSH-K----VRQQTIIHSLLFIA
Gda1            AGFLSFLSPCVLPLIPSYITYITGLSFNDLQAEH---PSH-K----VRQQTIIHSLCFIA
Lfe1            AGLVSFVSPCVLPIVPSYVSYITGLSFEELTGRSQSLSRG-V----ILRESLRHALVFSL
Lsp1            AGLVSFVSPCVLPIVPSYISFVTGLSFDDLTGKNNSLTRH-E----VTRTTLWHSLIFIA
Lfe2            AGMVSFVSPCVLPIVPSYISFITGLSFDQLTGKNGTVEKA-E----VTKTTVVNSLAFIF
Nde1            AGLLSFVSPCVLPLVPSYISYITGLSIEQLTDVS---ERN-R----FRKAIILNSLLFIA
Psp13           AGFLSFISPCVLPLVPSYVSYITGLSLEQLVDAS---ERQ-R----FRKAVILNSLLFVT
Mox1            AGIFSFLSPCVLPIFPSYLSFVTGLSFGELSGSV---DNV-K----TRRAIILNALCFIL
Dto1            AGLLSFFSPCILPLIPAYFSFITGLSLDELKENK-----R-Q----TRQKVFLSTVFYVA
Dau1            AGLLSFFSPCILPLIPAYFTFITGLSLDELTLDL-----K-E----TRKKVMLSTLAYVC
Dcu1            AGLLSFLSPCVLPLIPAYFSFITGLSLDELTADD-----K-D----VRKKVILSTLAYVA
Dph1            AGLLSFLSPCILPLIPAYFSFITGLSLDELTQGR-----Q-E----TRKKVILSTLAYVA
Dol1            AGLLSFFTPCVLPLIPVYFTLITGLSLENLTQA----PDA-E----VRARVIFSTIAYVL
Dsp1            AGLISFSSPCIFPLIPGYFTFITGFSLDQLTSEY----NS-Q----VRKKVFFSTISYVI
Gau1            AGLLSFLSPCVLPLVPSYVTFITGMGLDDVS----------R----ARRTALVHALLFVL
Scl1            AGLISFLSPCVLPLIPGYISYISGTSFDKLVEK-------------KKNLVVIKTIFFTL
Dku1            AGLVSFLSPCVLPLIPTYMAYLTGVSVTDLTAPG----TA-R----LRLLLLANALLFVT
Orf1            AGTISFLSPCVLPLLPTYMAFLTGAESGKLQDDN-----L-V----NTWPFLLRISCFLS
Sov1            AGVVSFLSPCVLPMLPTYTALLAGTGKQLNSS---------T----NRWNFIVNALSFLC
Tca1            AGVVSFLSPCVLPLLPTYTAVLAGTGTQTGR----------I----SQWRFLMNAACFFS
Zra1            GGFLSFLSPCVLPLLPTFSAILAGSIADETD---------------KPRNIYINTLCFLI
Mex1            AGAVSFLSPCVLPLVPGYVSYVAGQSAAGG-----------R----DSLRTLGLSLCFVL
Abr1            AGAVSFLSPCVLPLVPGYVSYVAGQSVVGSTAG--------K----ARLRTLGLSLCFVL
Orf10           AGAISFLSPCVLPLVPGYVSYIAGQPDLRTTRS----VGL-R----ARAGALGLSTCFVL
Rce1            GGLVSFLSPCVLPLVPGYVAWVAGTDLATARA--------------ERWRALRLSAFFVL
Tye1            GGIISFFSPCILPLLPVYISLFSGLSTAELSVGN------------SRLRIFIYTLIFIA
Fpe1            AGIASFFSPCIFPIIPVYISILSN----------------------GEKKSVSKTLAFVL
                                                                         :  

Zma1            GFSIIFLALGLST----SL--LGSLFS-----VYQDLLRQVGGIVLVLLGLIMVGLFKTE
Bbr1            GFSIIFVALGLST----SW--IGSLFT-----DQQDLIRQLGGILLAVIGFVMLGVFKMD
Bla1            GFSLVFIALGLST----SW--IGSLFA-----SKKDLIRQLGAILLIFMGLVITGVLKFD
Bsp9            GFSIVFLALGLST----SW--LGSFFS-----NQRDLIRMLGGILLVVMGLVMLDVFKLS
Bce1            GFSVIFYALGLSV----SW--IGITFS-----SNQKLIQQIGGVFIVLMGLFMTGLFQPK
Psp6            GFSIIFIALGWSL----SL--VGSLFA-----NYQTLIRQLGGVLVALMGLVMMGIFKPK
Cla2            GFSIIFFALGLSA----SF--VGNLFS-----GNRDVIRQLGAIMVVVMGLIMLGVFKPK
Lsa1            GFSLLFYAIGFAA----SW--VGTAFK-----AYDDLIRMIAAVLLIAFGLFMLGVFQPS
Dsp2            GFSIIFFALGFSA----SW--VGSFFS-----EYRDLIRMLGGVLIAVMGLFMLGLIKPG
Bme1            GFSVIFIAIGYTT----SF--IGQFFA-----DYKDLIRQIGAIFIVFFGLVIVGILKPE
Bma3            GFSIIFLALGFST----TF--IGEFFS-----QYQDLIRQLGAILIVFFGLMIVGILNPE
Bin1            GFCIIFIALGFGG----SF--IGRIFS-----DHNDLIRQIGAIFIVIFGLMVVGVFKPE
Bba2            GFSIIFVAIGFGT----TF--IGSFFR-----EYKDLIRQLGAIFIILFGLMIVGIFKPE
Orf5            GFSIVFIAIGFGT----SF--IGSFFQ-----DYKDLIRQLGALFIIVFGLVIVGVFKPK
Bce4            GFSIIFIAIGFGT----SF--IGGIFT-----NYKDLIRQLGGIFIIVFGFIIVGVFKPK
Bsp4            GFSIIFVMLGFGT----SF--VGQIFS-----DYKDLIRQIGAILIIFFGLVVLGIIKPG
Baz1            GFSSIFIMLGMST----SF--IGKFFM-----QYNDLIRQIGAILIVFFGFVIVGVLKPD
Gca1            GFSLIFISIGFGT----SL--VGRWFS-----EYQDFIRQIGAIFIVIFGLMIVGIWKPS
Orf2            GFSAIFIAIGFGT----TL--LGQFFQ-----QYQDLIRQIGAIFVFIFGLLIVGIIKPE
Bsp6            GFSLVFILLGFGS----SF--IGQFLK-----EWDDLIRQLGAIFIIFFGLIVTGILQPK
Afl1            GFSFIFIAIGFGT----SI--LGRFFH-----TYQDLIRQIGAILMVFFGFVIIGIFKPT
Bme3            GFSVIFIAIGFGT----SV--IGKIFV-----GYQDLIRQISALFIIFFGLVILGVFSPS
Bsp8            GFSSIFVVLGFST----TF--LGNVLF-----QYEDIIRQVGAIFIVIFGLMVIGVFQPQ
Cde1            GFSVVFIALGFGT----SF--IGSFFT-----QYKDLIRQLGAVFIVFFGLVILGLFRPA
Bsu1            GFSVIFVALGYGT----SF--VGSLFR-----DYHDAIRQIGALLIILFGFITLGVFRPE
Bam1            GFSVIFIALGYGT----SF--IGSFFT-----QYHEAIRQFGAIMLILFGLVTAGVFQPK
Orf4            GFSMIFVALGYST----SL--VGSFFK-----DYHQLIRQLGAVFIIFFGFVTLGVFKPE
Orf7            GFSLIFIAIGFGT----SF--VGKFFI-----EYQDAIRQIGAILIILFGFMILGVFQPS
Bce2            GFSTIFVAIGFGA----SF--IGRFFT-----DYQDLIRQLGALLIIVFGLVILGVFSPN
Bsp3            GFSLIFIALGFST----TF--LGRFFL-----QYQDLIRQVGAILIIFFGLVILGVFQPK
Ben1            GFSVIFIALGFAT----SF--VGTWFH-----NYQDFIRQIGAIFIVFFGLIVLGILKPT
Bme2            GFSVIFIMIGFAT----SF--IGQWFF-----NYKDLIRQIGAILIIFFGLVVLGIFKPR
Bsp5            GFSIIFIALGYAT----SF--LGVFFK-----SNQEMIRQIGAIVIVFFGFVIIGFIRPT
Pan1            GFSTIFIALGFST----SF--FYEWFI-----RYDELIRQVGAIFIVLFGLMIVGVFSPK
Psp7            GFSSIFIALGFST----SL--FYTFFQ-----QNQELIRQVGAIFIVLFGLLVVGVFKPE
Bce3            GFSAIFIALGFGT----SF--IGSFFV-----RYDDLLRQIGAIFIVAFGLMIVGLLTPE
Lsp2            GFSIIFIFLGYSS----SV--VGWLFF-----QYQDLLRQVGAILIIIFGLMIIGVFSPK
Sne3            GFSVIFIFLGYSS----SL--VGTFFY-----QYQDLLRQIGAIFIVIFGLMILGFFTPK
Uth1            GFSIIFVVLGFGA----RLLSIENFFI-----NYQDLIRQIGAILIVLFGLMIVGWLNID
Lsp3            GFSIIFIMIGLGA----SL--AKEFFL-----NYQTLLRQIGAILIVVFGLMIVGLLQVD
Sne1            GFSVVFVFLGFST----SF--IGAIFL-----QYQDLIRQIGAIFIVLFGLMTIGLFKPE
Psp1            GFSIIFIALGFST----SL--FGDLFS-----YYGDLIRQLGAILIVLLGLVILGVFRPK
Oih1            GFSSIFIMIGFTT----TF--ISEFLM-----TYQATIRQVGAILIIFFGLVIVGVLNFE
Vha2            GFSSVFIMMGFLS----SY--VSDFLL-----TYRNIIRQVGAILIIFFGLVIVGILNFK
Osc1            GFSSIFLVIGFAT----SF--LAEFLV-----AYQDIIRQVGALLIIFFGLVIVGIFNFK
Lje2            GFSLVFIMLGFGS----SF--VAGFLE-----SNRDIIRQIGAILIVFFGLVIVGVFNFE
Hha2            GFTTIFLVLGFSG----SF--LSQFLI-----QNDTIIRRLGAILIIFFGFVIIGVFNFQ
Gla1            GFSSIFILLGFAT----SF--IGEFLN-----YWENLIRQIGAILIVLFGLIIIGALNFD
Aha1            GFSSIFIMLGFTA----SF--IGGTLY-----AYSDLIRQVGAVLIVFFGLMMIGFFNFD
Bsp1            GFSTIFIVLGMST----SL--IGETFV-----QYNNLIRQIGAILIVLFGLVTMGALQPS
Bal1            GFSTIFVVLGMST----TL--VGDLFL-----KYNNLIRQLGAIFIILFGLVTLGVIRPS
Bal2            GFSTIFVALGMST----SL--IGEFFI-----MYNQLIRQIGAIVIVIFGLITLGLFKPS
Boc1            GFSIIFLALGWSS----SL--IGVLFI-----QYKDLLEQIGAIIIFFFGLIMVGVLKFD
Lfu1            GFSIIFMALGFST----SF--IGKIFI-----QYKELLRQFGAIFMVFFGLVILGFFKFD
Boc2            GFSIIFLALGLST----SF--IGTFFM-----DYQDLLRQLGAIVMVFFGLVLTGVLKFD
Lfu2            GFSIIFIALGLST----SF--IGTFFI-----QYKDLLRQVGAIIMVFFGLISVGILKLD
Bfo1            GFSIIFLALGLSS----TI--FEEIFI-----KYQTLLRQIGAIVLVFFGLVLTSVLNFS
Bma1            GFSIIFIVLGLSS----SF--IGQFFV-----QFKDGLRQIGAIIIVVFGLIILGVFKPS
Bco1            GFSTVFIALGFGA----SW--IGSFFI-----RYQDAIRQLGAVALIFFGLLAAGIFQPG
Bac1            GFSVIFVALGFST----SW--IGNFFK-----VYQDLIRQLGAVFFIFFGFMIAGLIKPA
Sal1            GFSLVYIALGFGT----VF--LGGLLI-----EHANLIRQLGSILIIIFGLIITGVLNFN
Sle1            GFSLIYMILGMGI----GY--ISGLFI-----NYQTLIRQVGAIIIIVFGLIILGVFQPQ
Mca1            GFSVVYISLGVGI----GM--FSDFLL-----SYDNTIRMLGGLLCIIFGLIILGIFNPK
Bne1            GFSIIFIALGFGS----TY--IGTYFK-----SYHEEIRKIGSITIVFFGLIISGVLKPK
Bsp7            GFSIIYLVLGFGTAEGATV--LESWYL-----QYGDLIRQIGAILMVVFGLITIGLLQPK
Esi1            GFAMVFAVLGLST----SL--LADVFI-----TYRDTLRMVGALVIFVFGVVLLGLWQPK
Esp1            GFSIVFLVLGLST----SL--IADVFI-----QYKDSLRMFGAILIFVFGVFLAGLWQPQ
Ksp1            GFSLIFIALGFST----SF--IRMWLT-----QYDELIRHLGGIAIVFFGLVIAGVCQPS
Ksp2            GFSLVFIALGYST----TW--IRALFF-----EYDELIRQVGAIFIVFFGCVMVGIWTPR
Psa1            GFSVVFYTLGFGA----GL--FGEFFN-----QYRVLIRQLSAILIMVMGLVLLGLFQPQ
Pvo1            GFSAVYYTLGWGA----GL--FGEFFT-----EYQDLIRQLSALLIIVMGLMLIGLFQPK
Psp3            GFSAVFYSLGLGA----GL--FGQFFN-----DNRELIRQLSAILIMLMGLFLLGVFKPQ
Psp10           GFSAVFYTLGFGA----GL--FGQFFN-----GQRDLIRQMSAILIIVMGLFLLGIFQPQ
Pte1            GFSVVFYALSYGA----SL--VGDLFV-----DYKDLIRQISAILILVMGLFLVGLFQPQ
Pgi2            GFSVIFYSLGLSA----GL--ISNLFV-----DYRELLRQIAAILILVMGLFLLGIFQPQ
Pel1            GFSIIFYTLGLGA----NV--IANAFL-----DYRDLLRQISAIMIFVMGLFLLGIFQPQ
Orf9            GFSIIFYSLGLAA----SS--VSEFFV-----TNRDLLRQIAALLILVMGLFLLGIFQPK
Pla1            GFSIIFFSLGWTT----GL--LGSFLF-----DYGELLRQIAAILIFVMGLMLLGIFQPQ
Psp4            GFSLVYYTLGYGT----NR--FAEVFA-----DYQDLIRQLSAILIMLMGLFLIGLFQPK
Pcu1            GFSVVFYTLGYGT----NR--FADFFS-----EYETLIRQLSAILIILMGLFLIGLFQPQ
Cla1            GFSLVFFTLSYTA----NA--FAAAFR-----EYQDLIRQISAILIILMGLFLMGIFQPQ
Psp9            GFCTVYYTLGYGS----NV--FAEFFS-----QYEDLIRKLSAILIVLMGLFLAGIFQPQ
Pda1            GFCIVFYTLSYGT----SA--FGDFFR-----DYERLIRQISAIMIIVLGLVLVGFWQPR
Tco1            GFSLLFYTLGYGV----NA--FADFFR-----DNQQLIRQISALLVILMGLILAGVLQPK
Pal1            GISVVFYTLGLGA----TL--LGSYLA-----EYRDLIRQISAIFILIMGLVLIGVFKPQ
Ppo2            GVSVVFYTLGLSA----TF--LGSRLA-----EYRDTVRQVSAMIIIAMGLVIMGVFRPQ
Ppo1            GFSVVFYSLGASV----GL--LGEWFA-----NYGDTLRVVAGLLIILMGLVSLGFVRPL
Cul1            GLSLIYVMMGFGA----SL--IGDLFQ-----TYNGLIRQIGAIFIIMMGLVLIGWLKFD
Ktu1            GFSTVFLALGWSA----SL--IGQLFV-----EYKMWLRIIGGIVVIFMGMVIAGWIRSD
Apo1            GFSVIFVALGASA----GL--VGRLFV-----QYKDLIRQIGGIVIIVMGLFLAGVIKWE
Aac2            GFSIIFLALGLSA----SL--IGQVFV-----NYRGVIRIVGGIIVFLMGLVLSGLFTPK
Hha1            GVSTVFLTLGIGA----SY--LGNVIQGFLSGESGLLLQRIAGVFIILMGFFVAGWLKIN
Ssp1            GVATVFLSLGFGA----SL--AGQWMQGVLTGDSGVFLQRIAGVFIIVMGLFVAGWINFS
Lje1            GVSTVFLGLGVGI----SF--LGQWIQGMLTGDSGLFIQRIAGIFIIGMGLFVAGLLNIS
Vha1            GVSLIFIGLGIGV----SF--LGQWIQGLLAGQSGLFIQRIAGIFIIIMGLFVAGWINIT
Aha2            GVSLIFIGLGVGV----SF--IGQWIQSFLAGESGQFIQRIAGIFIIVMGLFVGGWLNIK
Gla2            GVSMIFIGLGIGV----SI--LGQWVQDLLSGQSGIFLQRIAGIFVIIMGLFVAGWIQWK
Sne2            GVSLVFISLGAGA----SF--FGQWISELLRGDSGLFIQRIAGIFIIVMGLFIGGWVNIT
Bma2            GVSLVFISLGASA----SF--FGEWIQTILNGETGLFIQRIAGIFLIVMGLFVAGWLNIS
Gha1            GVSLVFISLGAGA----SF--LGNWIQSLFVGSTGLLIQRIAGIFIIVMGLFVAGWLNIP
Osp2            AVSLVFLSLGASA----SF--LGQWAQKLLVGDSGLLIQRIAGVFIIIMGLFIAGWIQIP
Bce5            GVSMIFLGLGLGM----TY--FGSWVQGLFVGDSGYLIQRFAGIFIIFMGLFVVGLFKFD
Bps2            GVSSIFFALGFGA----TF--FGQWLEDMIIGRNGNLIQQLAGIFIVVMGLFVSGIIQFD
Cth1            GVSSVFMALGFGA----SF--VGELISGFLTGSSGLLIQKLSGIFIVLIGLFLIGFLKWD
Aji1            GVSMIFFSLGLGA----TV--FGEWLHQLLTGASSVLVQRIAGLFLMVMGLVVGGWFRFS
Axy1            GLSVVYFSLGIGV----SV--FGQWLQGLLIGRTGLLIQRLTGILLIMTGLVIGGWLTIP
Osp1            GLALVFFLLGSVF----TL--IGDLFF-----SYKNFIRMIGAIFIITMGLFLMGVFQPV
Bso1            GFSLIFYILGFSA----SS--VGSIFS-----EYKDLIRMLGGILICLMGLFLLGVFQPK
Bsu2            GFSIIFYILGFSA----SS--IGRFFT-----EYKDLIRMLGGIFVCTMGFFLLGIFQPK
Bli1            GFSVIFYILGFSA----SS--VGLLFL-----QYHNLIRMLGGIFFVVMGLFLLGVFRPA
Psp11           GFSLVYYILGFSA----SF--MGHLFE-----NYRDLIRMLGGVFISVMGLFLIGIFQPQ
Bps1            GFSIIYYVLGFSA----SL--LGRLFI-----ENQMLIQQLGGIFLVLVGLFLAGVIEPK
Sko1            GFSVIYYILGFSA----GA--IGNIFY-----SYQGLIQQLGGIFLILVGLFLTGIIKPS
Sth1            GFSVIYVALGLTA----SA--LGSFFY-----SSRSWLPVVGGIFIALMGLSMMGILRVP
Dpe1            GFGVVFLALGALV----ES--ASIILT-----TYGTPVRVLGGVIVLLLGLVTLGALRAP
Dde1            GFSVVFLALGALV----ES--AAVVLT-----TYGTPVRVIGGAMVLMMGLFTLGVLRVN
Aac1            GFSVIFFALGLSA----SA--LGRAFI-----QYRGIIRVAGGFLVIGMGLVLAGVVKPS
Pma1            GFSAVFYSLGASA----SL--FSYWFG-----QYRDTLRWISAICMILMGLVAMNVLRVH
Bha1            GFTSIFIFLGASS----TF--IGQLFW-----GNRQLFEQIGGIIITVFGLQMMGVISIR
Bba3            GFTFVFMLLGASS----TY--IGQLFN-----QYNNMVSQIGGIIIVLFGLQMAGIISIR
Bse1            GFTSIFMIIGASS----SL--IGSLFI-----NYQQLLQQLGGIIIILFGLQLMGVFSLD
Bce6            GFSSIFLVLGFYS----SY--LGSLFI-----ENSQLLERLGGIVIVLFGLQLMGIFSFN
Bsp2            GFSLIFTVMGASA----SF--LGKVFL-----DYRMIIMQIAGFLIIIFGLQMAGLLKLN
Bal3            GFSIIFVLLGVSA----SF--IGQMFM-----ENRNIVEKISGLLIIIFGLQMVGLLQLK
Hmo1            GFSVVFIALGATA----TV--IGKWLV-----QYQGGLRVTAGAIIVLFGLHLSGLLPIP
Orf6            GFSIVFVLMGATA----SQ--LGKLFL-----AYKDIFRKVSGIIIVLFGLQMTGIFRPL
Txy1            GFSIVFVLMGATA----SQ--LGKFFV-----SYKVLFRKASGIIILLFGLYMMGIIKPA
Cba1            GFTIIFMIFGILA----GF--VGQAFI-----RYRNVLTKIGGIIIVLFGLNMVGLLKLE
Cul2            GFTIIFMIMGTSA----SF--IGKIFI-----RNKEIFSKVSGALIVIFGLNMMGIIKFR
Aor1            GFTIIFMIMGTSA----GF--LGKIFI-----RNREIFSKISGILIMIFGFNMMGILNLN
Cac1            GFTLIFMVMGSSA----SF--LGKIFI-----RNKDIFSKLSGIIISVFGLYLMGFINFK
Aar1            GFSIIFILMGASA----SY--LGQLFA-----RYQSIFTKISGILIIVFGLQMVGILKFD
Hha3            GFSIIFITMGASA----SY--IGRLFS-----QYKLLFTKVSGILIIIFGLHMTGLFKLK
Psp5            GFSILFVLLGISV----ST--VSRLLS-----EHMRLVQQIGGALIVVFGLHMTGLLRIK
Cbe1            GFSIIFILMGVSV----TS--LGKLFI-----THKDLFRKFGGILIIVFGLHTTGVFKIK
Cba2            GFSLIFIIMGASI----TS--LGKVFI-----KNQEIFRKTSGALIFIFGLHTTGILRIK
Dre1            GFILVFISLGVTG----SY--LGKVLL-----TYKPVLTKIGGIFIFLMGLHMTGILKWS
Bja1            GFSLVFVALGSTA----SI--AGRFIS-----AHLSTLGIVAGGLIIVMGLHFLGLLRIP
Psp2            GFSTVFVLLGASA----SF--LGQFVL-----QYSQYLAYVAGAMIIIMGLHFLGAFKIG
Lal1            GFSTVFVLLGATA----SF--LGQFIR-----MYLDYLGYIAGAAIIVMGLHFLGVFKIG
Rsp1            GFSTVFVILGASA----SL--IGQFVS-----QYLQYLSYIAGALIIVMGLHFLGVFKIG
Pph1            GFSTVFVLLGASA----SF--LGQMVT-----QHIQVLGYVAGVLTIVMGLHFLGLFRIP
Lba2            GFTTVFVALGASA----SA--IGRLVL-----SYMNVLSYVAGAVIIVMGLHFLGLLRIG
Hph1            GFTTVFVALGATA----SV--IGQSLA-----RYFDTLAIIAGILILLMGLHFLGVFRFA
Pgi1            GFSAVFVGLGATA----SV--IGQSIA-----RYFDTLAIVAGIIIIVMGLHFLGVFRIA
Lag1            GFSLVFVALGATA----SV--IGQSIA-----RYYDILSYVAGAIIIVMGLHFLGVFRIG
Lba1            GFTTVFIALGATA----SF--VGQAVA-----RYFDTLSIIAGVIIAAMGLHFLGVFRIG
Npa1            GFTTVFVALGATA----SL--IGRTIA-----QYFDVLSVIAGVIIIIMGLHFLGVFRIA
Rsp3            GFSTVFVALGATA----SV--IGKTIA-----QYFDVLSVVAGVLIILMGLHFLKVFQIG
Fpe2            GFTTVFIALGATA----SV--IGQAIA-----EWFDTLSVLAGILIIVMGLHFLGVFRLS
Afe1            GFTTVFVAFGATA----SL--IGKTVA-----QYFDTLSVIAGLIIIVMGLHFLGLFRIE
Kgr1            GFTTVFVLLGATA----SV--LGRVVA-----RQQEMLSIIAGLVIIVMGLHFLGVFRIS
Rpa1            GFSTVFVALGASA----SA--LGKAVT-----AHFDTLGIIAGVAIVIMGLHFLGVFRIG
Rpa2            GFSTVFVALGASA----SA--IGKAVT-----DHFEALGIVAGVIIIVLGLHFLGLFRIG
Acl1            GFSTVFVALGASA----SL--IGGFIR-----AWSAQLSIIAGIAIILMGLHFLGLTRIG
Msp1            GFSTVFVLLGATA----SA--LGQVIR-----QYLDVLSTVAGIAIIVMGLHFLGLFRIG
Xau1            GFSVVFVMLGAGA----SA--IGDLLR-----AHLDVLSIIAGLAIIVMGLNFLGVFRIH
Mpa1            GFTTVFVALGATA----SA--FGAVIR-----ANLQILSWIAGGVIILMGLHFIGVLKVE
Mme1            GFATIFVALGAGA----ST--IGQLLR-----QYMDILSKVGGVIIILMGLHFLGVLRIP
Atu1            GFATVFVALGAGA----ST--IGTLLR-----QNLDILAKIGGFIIILMGLNFLGVFRIG
Atu2            GFATVFVALGAGA----ST--IGTLLR-----QNLDILAKIGGFIIILMGLNFLGVFRIG
Hph2            GFATVFVALGAGA----SS--IGTALR-----QHMDLLAKVGGLVIILMGLHFLGVFRIG
Psp8            GFTTVFVLLGAGA----ST--IGGFLR-----MWQQEIAIVAGVVIILMGLNFLGVFRLA
Aki1            GFTTVFVALGAGA----ST--IGGFLR-----AYQQELAIAAGVVIIIMGLNFLGVFRLS
Orf8            GFTTVFVALGAGA----SS--IGAFLR-----TWQQQIAIVAGVVIILMGLNFLGLLRLS
Psp12           GFTTVFVALGAGA----SS--IGHFLR-----QWQQEMAIAAGLVIIVMGLNFLGLIRIP
Mlo1            GFSTVFVALGAGA----ST--IGRLLR-----VWQEPLAMGAGVLIILMGLNFLGILRIP
Ama1            GFSTVFIMLGAGA----ST--IGQLLR-----QNLDWLGMVAGVAIIVMGLNFLGVFRLS
Fpe3            GFSTVFVALGAGA----ST--IGGLLR-----HNLSWLGIVAGIAIIVMGLNFLGVFRLS
Bba1            GFTTVFVALGASA----ST--IGKFIG-----YYRDWLVIFSGIIIIIFGLNFLGILKIN
Bel1            GFTTVFVALGASA----ST--IGKFIG-----YYRDWFALAAGVIIIIFGLNFLGLFKIS
Mex2            GFSTVFVALGASA----SA--AGQLLA-----DHVGVLSRVAGIVIAALGLHLIGVFRWM
Mma1            GFSLVFVGLGATA----SA--LGQLMF-----DYMEYLSKIGGVLIVIFGLHFMGLFRIS
Orf3            GFTLIFVLLGATA----SS--LGQFIS-----SKRNWFNWIAGAIIIVFGLHLLGVFRIK
Hde1            GFTTVFVALGAGA----ST--IGQVLL-----AYRASLGTIAGIVIVLFGLHFLGVFRIP
Oar1            GLSTVFLILGAGA----SA--LGRAFA-----SYRPYLEVGAGVVVVIFGLHFLGLFRLK
Rsp2            GLSTVFIFLGFTA----SA--IGTVFL-----QYQSYFNTIAGVLVMAFGAHFVGVYRIK
Mfe1            GFSLIFIALGASA----TL--LGQWMM-----AHMEMLGKIAGSIIVIFGLHYAGLIRIP
Mfe2            GFSLVFIALGASA----SL--LGQWML-----SHMAILAKVAGAIIVVFGMHYAGIIRIP
Din1            GFSLVFIIMGASA----SA--LGILLI-----QQQVLLAKVAGAVIFLFGLHYTGFLPIK
Kve1            GFSVVFIALGAVA----TG--IGQFMN-----IYRRQLMQVAGVVIIIFGLHLIGVFKIK
Oba1            GFSAVFILLGASA----TG--IGKFLV-----SRLQIFSKIAGAVIILLGLHVMGVFKWD
Pca1            GFSLVYTTMGVVA----VS--LFSLMD-----VGLWWIQKIGGVLIFLFGVHLTGLFHFG
Gme1            GFSVVFVAMGALA----GA--ASSTFQTVMK-DGLVWLQRAGGLLIFMFGVHMSGLFHFG
Gel2            GFSAVFVSLGAIA----GL--ASQAFQLYFR-EGLGWLQRGGGVLIFLFGIHLTGLFHFG
Gel1            GFSLVFISLGALA----GM--ASATFQMHLR-EGLGWLQKIGGVLIFLFGVHLSGLFHFG
Dac1            GFSTVFILLGIIA----GS--LNQAMQ-----DWLIWLQRGGGLMIFLFGIHMTGLFHFG
Glo1            GFTVVFVLLGASA----TY--IGSFLQ-----QHMELVRKLGGILIIVFGIHVTGLVPLK
Ppr1            GFTAVFVLLGASA----TM--IGSLLQ-----QHAAAIRKIGGLLIFLFGAHVTGLVPLR
Gsu1            GFTFVFVLLGASA----TF--IGGFLH-----EHMNVIRKVGGALIVIFGIHVSGLVPIH
Gbe1            GFTCVFVILGASA----SF--LGDFLQ-----EHKTAIRRIGGVMIVIFGVHVSGLFDIG
Gda1            GFTSVFVLLGASA----TF--IGSFLQ-----SHMTLLQKVGGALIFIFGIHVTGIFDIG
Lfe1            GFSTLFIGFGASA----SF--LGELLL-----TYQDVIRKVGAILIIFFGLFIAGWLKIP
Lsp1            GFSALFIGFGASA----SF--VGQVLL-----TYQEVIRKVGGILIVFFGLFIAGWIRIP
Lfe2            GFSALFIGFGASA----SF--IGEFLL-----TYQEAIRRVGGLIIVIFGLFIAGILKVP
Nde1            GFSTVFVAFGASA----SL--LGQALI-----TYQEHLRRFGGIVVIIFGLYLLGILNLN
Psp13           GFSTVFIAFGASA----SF--VGQVLY-----EYQDLIRKIGAVLIVVFGLYLLGLIKWN
Mox1            GFSVVFMSLGASF----SL--LGRLLF-----DYQQILRKVGGVLVILFGLYIAGFLKLP
Dto1            GFSFIFILFGASA----SF--LGGLAS-----QYAWVVRYIGGGIILVFGLHLLGIINIK
Dau1            GFSFVFILLGASA----SF--LGSFMA-----KYTWLVRYLGGAIVIVFGLHLLGIINIK
Dcu1            GFSFIFILFGASA----SL--LGGLAA-----RYSWVVRYVGGGIILVFGLHLLGIINIK
Dph1            GFSLVFILMGASA----SF--LGAAFT-----RYAYIVQYVGGAIILIFGLHLLGVINIK
Dol1            GFSAVFILLGASA----FF--LGSLIN-----QHLGVLRVIGGVVIVVLGIHMTGVITIP
Dsp1            GFSSVFIMMGASA----SF--LGGVIF-----KYRPVIRVIGGLIVILLGIHLTGIIRIK
Gau1            GFSFIFVALGAGA----SV--FGQLLR-----EYRVWIARIGGVLMVLMGLWMLDVLRIG
Scl1            GFSFVFIALGSTA----SF--IGKLFL-----TNSDIFRIIAGLIIIFFSLQLIGIINFK
Dku1            GFSLVFVALGLSA----SA--LGKLLL-----RHQNLLRQVSGVLIILFGLHMAGLLRLN
Orf1            GLSLVFIMMGATA----SY--FGQLFL-----DYQDAIRQIGAIFMVIMGIHLLGIVKLE
Sov1            GFTLIFVAMGATA----SY--IGELFI-----NYQEVIRKVGAAFMVLMGLQVLGVVKLP
Tca1            GFIIIFVAMGATA----SY--FGQVFF-----KYQDIIRKVGAVFMILMGIHLAGFIRLP
Zra1            GFTLVFIAMGATA----SF--VGQWFF-----DYQPVLKKVGAVMIIFMGVFLSGLIKFT
Mex1            GFTTVFVAFGAGA----SA--LGFALL-----AHREALNLASGLLVILFGLFTAGLLRPA
Abr1            GFSTVFVLLGLGA----NA--LSMLLN-----AYRWEVNLASGLLVIIFGLFTAGLLRLP
Orf10           GFSTVFVALGAGA----SA--LGSLLL-----TWRTELNYLGGAIIILFGLVMLGAFRLE
Rce1            GFGLVFVLLGLGA----TA--IGGLLR-----RWSNELTIVAGLLIAAMGLVQMGLLRAA
Tye1            GFSTVYLALGVGS----SF--IGTLFF-----DYQDYLRIIGGVFLILFGLVLIGLIKSG
Fpe1            GLSVTYIVLGFGA----GF--IGELFL-----NSK--VRVIGGILVVILGLFQMDILKLK
                ..   :  :.                           .    .      .          

Zma1            ILMKSWKI-ELK-NRPLG-YFGSVVIGITYAAGWTPCVGPILSAIIVLGV-TNPE--NA-
Bbr1            WMMRSFKV-DLK-SRPLG-YTGSILVGMTYAAGWTPCVGPILSGIIVMGV-SNPS--SA-
Bla1            FMMKTWKK-DIN-NRPLG-YTGSILVGITYAAGWTPCVGPILSGIITLGM-VNPE--SA-
Bsp9            WMMRTWKV-DIK-NRPLG-YTGSVLVGITYAAGWSPCVGPILTGIIALGM-SDPA--RA-
Bce1            WLMAEKKV-QYS-SKSTG-YIRSILVGMTYAAGWTPCVGPIFSAVLMLGA-TNPE--GA-
Psp6            MLLKDLRF-SLP-SKPVG-YTGSVLVGMTYAAGWTPCVGPILGAVLAMAV-SNPD--QA-
Cla2            LLLKNARF-EWK-RKPFG-YLGSILVGVTYAAGWTPCVGPILAAVLALGV-SNPG--QA-
Lsa1            FLMREYKW-QVT-KKNVS-YFSSFIVGIGFAAGWTPCVGPILGSIITMTT-LRPE--MG-
Dsp2            FMMKEKRL-EVG-RKRWG-YLGSSVIGMAFAAGWTPCVGPILVSVLALAA-SNPS--AG-
Bme1            FMMKDRRF-EFK-NRPSG-YIGSAFIGMAFAAGWTPCTGPILMSVFALAA-SNPG--SG-
Bma3            FLMKDRKY-EFK-SRPTG-YFGSVLIGIAFAAGWTPCTGPILMTVIALAA-ANPG--SG-
Bin1            ALMKERRL-EFK-NRPGG-YLGSVLIGLAFAAGWTPCTGPILMSVWALAA-SNPG--SG-
Bba2            FLMKDRKF-EFK-NRPSG-YIGSILIGMAFAAGWTPCTGPILGFVITLAG-QNPS--SG-
Orf5            FLMQDRKF-TFK-SRPSG-YIGSILIGLAFAAGWTPCTGPILVAVIGLAT-TNPE--SA-
Bce4            FLMQDRKF-TFK-NRPSG-YFGSVLIGLAFAAGWTPCTGPILVSVIGLAA-TNPE--SA-
Bsp4            FLMKDRKI-EFK-HRPAG-YVGSIFIGMAFAAGWTPCMGPILMSVIALAG-TNPD--SA-
Baz1            FLMKDRKI-AFK-NRPTG-FIGSILIGMGFAAGWTPCTGPILAAVIALSV-SNPG--SG-
Gca1            FLMKDRRL-SFQ-ERPSG-FIGSLVIGMAFAAGWTPCTGPILVSVIALAA-TNPG--SG-
Orf2            FLMKERRF-EFK-NRPSG-LFGSVLIGMAFAAGWTPCTGPILGAVWSLAV-TNPN--SA-
Bsp6            FMMSEKRV-AFK-NRPVG-YLGSVLIGLAFGAGWTPCTGPILLAVIYMAG-THPD--SA-
Afl1            FLMTDRRL-SFQ-QRPSG-YIGSFLIGMAFAAGWTPCTGSILVSVIALAA-TNPS--LG-
Bme3            FMMKDKRF-VFR-NKPSG-YFGSILIGIGFAAGWTPCTGPILVSVIALAA-TKPS--AA-
Bsp8            VLMKDRKF-EFK-NRPAG-YAGSVLIGMAFAAGWTPCTGPILGAVISLIG-TNPG--SG-
Cde1            FLMKDRRI-QFS-KRPSG-YLGSAVIGLAFAAGWTPCTGPILASVIFLAS-TNPG--FA-
Bsu1            AMMKERRI-HFK-HKPTG-FLGSILIGMAFAAGWTPCTGPILAAVITLAS-TNPG--SA-
Bam1            FMMKERRI-HFK-RRPEG-FIGSVLIGLAFAAGWSPCSGPILGAVFSLAN-TNPS--SA-
Orf4            FLMKERRL-QFK-NRPGG-LLGSIGIGMAFAAGWTPCTGPILAAVIALAG-TNPM--SA-
Orf7            FLMGEKRL-QFK-NRPAG-FFGSILIGMGFAAGWTPCTGPILSAVITLAS-NKPE--SA-
Bce2            FLMKDKKF-TFQ-HKPSG-YIGSVLIGVSFAAGWTPCTGPILVSVIALAA-TNPE--SA-
Bsp3            FLMQDKKF-AFK-NRPSG-YIGTVLIGMAFAAGWTPCSGPILGAVIAMSI-NNPS--SG-
Ben1            FLMKDRKL-SFT-KRPSG-LLGSSLIGVAFAAGWTPCTGPILVSVMALAA-TNPG--SG-
Bme2            ILMQEHKL-KFA-NKPAG-LLGSSFIGMAFAAGWTPCTGPILVSVMALAA-TNPG--SG-
Bsp5            FLMKDHKF-ELK-NRPGG-YIGSVIIGLAFAAGWTPCTGPILFSVLALAA-QNSD--SA-
Pan1            FLMQDRKF-SFK-NRPAG-FLGTFVIGLAFAAGWTPCTGPITAAIYALAA-ANPG--SG-
Psp7            FLMKERRI-QFK-NRPSG-YLGTVLIGMAFAAGWQPCTGPILASVFVLAT-DNPG--SG-
Bce3            FLMKERRI-QFK-NRPAG-YFGSAVIGLAFAAGWTPCSGPIIGAIIALAG-QNPG--SG-
Lsp2            FLMNDKRI-QFK-NRPTG-YFGSFLIGLAFAAGWTPCTGPITGAVFMMAS-QNPN--VG-
Sne3            FLMKEKKL-QFK-NRPAG-YFGTFLIGLAFAAGWTPCTGPITGAVFMMAA-QNPG--SG-
Uth1            FLMKDRKI-QFK-NRPSG-YLGSSLIGLAFAAGWTPCTGPILAAIFALAM-TNPN--SA-
Lsp3            FLMKDRKF-QFK-NRPSG-YLGSVLIGLAFAAGWTPCTGPILMSIISLAG-ANPS--SG-
Sne1            FLMKEKKL-QFK-NRPAG-YLGTALIGLAFSAGWQPCMGPIIGAIIYLAA-TNPA--SS-
Psp1            FMMTEKRM-TFK-DRPSG-YLGSSVIGIAFAAGWTPCTGPILAGVIALGV-SNPD--QA-
Oih1            FLMKDRKI-HFK-NRPAG-YIGSLLIGMAFSLGWTPCTGPILAIVLSLAA-TQPD--IG-
Vha2            FLMKDKKI-TFK-NRPAG-FAGSFLIGMAFSLGWTPCTGPILAIVLSLAA-TNPD--TG-
Osc1            FLMKDKKI-TFK-NRPSG-FLGSLLIGLAFSLGWTPCTGPILGVVFTLAA-NDPS--RG-
Lje2            FLMKDRKI-TFK-NRPAG-FFGSFVIGLAFSLGWTPCMGPILVIVISLAA-TNPD--LG-
Hha2            FLMKDRKI-AFK-NRPAG-FIGSFLIGLTFSLGWTPCTGPILSAVLVLAA-DSPE--LF-
Gla1            FLMKEKKV-HFK-NRPAG-FVGSFIIGMAFSLGWTPCTGPILMAVISLAA-TNTE--LG-
Aha1            FLMKERKV-TLK-NRPAG-YLGTLFIGAAFSMSWTPCTGPILMAIIGLAA-TNPE--SG-
Bsp1            FLMKNHQF-SVS-KKPTG-FIGTYVIGLAFAAGWTPCVGPILSSVMALSL-SNPG--SG-
Bal1            FLMKNHQF-QFS-NKPSG-YIGTYVIGIAFAAGWTPCIGPILASVITLSM-TNPG--SG-
Bal2            FLMKNHQL-QLS-KKPVG-FFGTYFIGIAFAAGWTPCIGPILTAVITLSL-TNPG--SG-
Boc1            FLMMDHKV-QFK-KKPAG-FLGSILIGMGFAAGWTPCTGPILAAVFALGI-TNPG--QG-
Lfu1            ILQSEKKI-SFK-KRPKG-YFGSVLIGMGFAAGWTPCTGPILAGVIALGV-SNPG--QG-
Boc2            FLLSDKKI-HFQ-KRPSG-YIGSILIGIGFAAGWTPCTGPILAGVIALGV-SDPG--KG-
Lfu2            FLLSEKKY-QFK-NKPSG-NIGSIFIGIGFAAGWTPCTGPILAGVMALGL-TNPD--KG-
Bfo1            FLNMDKKI-QFQ-NRPAG-YLGSILIGIAFAAGWTPCTGPILMGVIALVA-ANPG--MG-
Bma1            FLMKDHKL-TFR-NRPTG-YLGSILIGIGFSAGWTPCTGPILAGVIALAV-THPG--AG-
Bco1            IFMKVYRI-DVK-KQPAG-FLGSFLVGLVFAAGWTPCTGPILASVLAMAV-AHPA--SA-
Bac1            VLMKDYRF-RLK-NRPLG-YLGSFLTGLVFAAGWTPCTGPILASVIYLGL-SHPG--SA-
Sal1            FLMKNRKI-HFK-NRPSG-FLGSIFIGTAFGAGWTPCNGPIIGAIFAMSA-TAPN--NA-
Sle1            FLMKDRKI-NFK-AKPSG-FIGTFLIGMAFAAGWTPCNGPIIAAIGTLAA-TNSS--QA-
Mca1            LLMKDRKF-EFK-NKPAG-FLGSFLVGIAFAAGWTPCMGPIIGVIFSMAA-VNQS--LA-
Bne1            WLMKEYRF-SFK-SRPTG-YLGSLLIGLSFAAGWTPCNGPILATVLSLAS-LHPE--TS-
Bsp7            FLMKERKF-HIK-NKPAG-YLGSIVIGLAFAVGWTPCTGPILAATLTLVG-ANPS--QG-
Esi1            FLMREKKL-NLG-ERKGG-YIGTILVGIGFAAGWTPCTGPILAGVIGLAA-TNPS--QG-
Esp1            FMMREKKM-DIG-ERKSG-YFGTVLIGIGFAAGWTPCTGPILAGVIALAA-TNPS--QG-
Ksp1            FLMKTRKI-ELA-RRPIG-YIGSGMIGFIFAAGWTPCTGPILASILLLGS-TQPS--AA-
Ksp2            FLLKERRV-TLK-NRPTG-FFGSILIGLVFAVGWTPCTGPILASIFFLAA-TAPT--HA-
Psa1            FLMKERKI-NLT-SKPAG-YIGSFIFGIGFSAGWSPCVGPILAAIIAMAV-TEPN--TW-
Pvo1            FLMKDRKF-NFK-SKPTG-YIGTFLFGIGFAAGWSPCVGPILTAIIALAA-SDPG--TW-
Psp3            FLMKERKL-DMK-WKPAG-YLGSFIFGIGFSAGWSPCIGPILATIIAMAA-SEPT--TW-
Psp10           FLLRERKL-ELT-WRPAG-YVGSFVFGIGFSAGWSPCIGPILTAIIALSA-SNPG--TW-
Pte1            FLMKERKF-QFK-FKPAG-YIGSFVFGIGFSAGWSPCVGPILTAIIGLAA-TEPN--AW-
Pgi2            FLMKERKL-QLK-WKPAG-YLGSLLIGMGFAAGWSPCIGPILTAMLALAT-TEPG--SW-
Pel1            WLMRERKL-QIK-SKPAG-YLGSLLIGIGFAAGWSPCIGPILSAMLMLAA-TEPN--SW-
Orf9            WMMRERKL-QFK-WKPAG-YLGSVLIGIGFAAGWSPCIGPILSSMLVMAA-AEPD--SW-
Pla1            WLMKERKF-QIN--RRAG-YLGSVLIGIGFAAGWSPCVGPILSAILALTA-TEPG--TW-
Psp4            ALMRDFKM-PVK-LR-SG-YLGSFIFGIGFSAGWSPCVGPILAAILALAA-SDPG--TW-
Pcu1            ALMKDRKL-HMR-LKKPS-YIGAFIFGIGFSAGWSPCMGPVLTAILALAA-SSPG--TW-
Cla1            LLLKERKL-DVS-WRPAG-YVGSFIFGIGFSAGWSPCVGPILSSILLLAG-SQPG--TW-
Psp9            VLMKERRF-NFDPTKKTG-YLGSFIFGVGFSAGWTPCIGPALTAILALAA-SKPG--TW-
Pda1            FLMKERKM-DVQ-LGKKS-YLGSIIFGIGFSAGWSPCVGPILSAILLLAA-TNPG--TW-
Tco1            FLMQERKL-KLG-GPKAG-YLGSFIFGIGFSMGWSPCAGPILGAILGLQA-SSPG--SW-
Pal1            LLMKERKL-DFG--QKSG-YLGSFLFGMGFSAGWSPCIGPILTAIISLSA-SEPS--TG-
Ppo2            LLMKEWKF-GVS--RKGG-YLGSFLFGMGFSAGWSPCVGPILGAIFTLSA-SQPR--LG-
Ppo1            FLMREHKL-RWT-WKPAG-YAGSFVIGIGFAAGWSPCIGPMLTAIIALAA-VEHH--IW-
Cul1            FLMREHRL-EIR-NKPAG-YLGSFFIGFSFAAGWTPCIGPILGSILALGA-TQPD--LA-
Ktu1            WLMQEKKW-TVN-RKPVG-YFGAWLIGVSFAAGWTPCIGPILASVLVMAA-NEPG--RA-
Apo1            SLMKERKW-HLR-NKPAG-YFGSLLVGISFSAGWTPCIGPILASVLAIAA-TDPA--NG-
Aac2            WMMMEKKW-EFR-SDRTG-YLASVLVGVSFAAGWSPCIGPILAAVLVMTA-TNSA--LG-
Hha1            WFMSEKRM-SFKPRRSFS-YAGTWFAGMGFAAGWTPCIGPIFASILMLAA-SQPT--QG-
Ssp1            WLMREKRF-SVKPKRTLG-YTGSVFTGLGFAAGWTPCIGPIFGSILVLAA-SNPT--QG-
Lje1            SFMKEKRM-QFA-RKPAG-YLGTIFVGVGFAAGWTPCIGPIFASILAVAA-SNPT--QG-
Vha1            SFMKEKRF-RFT-NKPVG-YLGTVFVGMGFAAGWTPCIGPIFASILVVAA-SNPG--QG-
Aha2            TFMKEKRF-NFA-RKPAG-YLGTVFVGMGFAAGWTPCIGPIFATILVAAA-SNPS--QG-
Gla2            GLMKEKRF-HFN-KKPVG-YFGTIFVGMGFAAGWTPCIGPIFASILVVAG-NNPT--QG-
Sne2            GLMKERRI-QSS-RRPTG-YIGTFFIGLGFAAGWTPCIGPIFGSILMLAA-SNPS--QG-
Bma2            LLMKERRF-QFA-RKPSG-YLGTFFVGLGFAAGWTPCIGPIFGSILLLAA-SNPA--QG-
Gha1            FLMRERRY-QFA-QRPAG-YLGTFFIGLGFAAGWTPCIGPIFGSILLLAA-SNPG--QG-
Osp2            SLMKERRF-HYT-KKPAG-YVGTFFIGLGFAAGWTPCIGPIFGSILLLAA-SNPG--QG-
Bce5            WLLKERRF-RFA-KKPAG-YLGSTFVGIGFAAGWTPCIGPMFGAILLLAA-SNPS--QG-
Bps2            WLMKDRRF-NVG-KKPAG-FVGTTFAGMGFAAGWTPCIGPIFASILMLAA-SNPQ--EG-
Cth1            WLMQERRF-QFA-TKPAG-YLGTTLVGMGFAAGWTPCIGPIFAAILILAA-NNPA--QG-
Aji1            TLMKTKRF-QIK-TKPTG-VLGSFFVGIGFSAGWTPCIGPIFASILILAA-SSPA--EG-
Axy1            IMMKQYTL-PRV-KRPVG-MLRSFFVGFGFSASWTPCIGPIFTSILLITG-SNPT--QG-
Osp1            KMMQEKRF-SNI-KKPAG-YMGSFFVGVIFSAGWTPCIGPILSSVLSLSV-ANPN--EG-
Bso1            FMMHERRF-SFK-KGKIG-VLNSILVGIIFAAGWTPCIGPIFGTIAYANF-TNPDPART-
Bsu2            FMMQEKRF-TFR-RGKIG-VLNSILVGIIFAAGWTPCIGPIFGTIMYANF-NNPNTIDT-
Bli1            FMMKERRF-SIR-KGKIG-LLNSMLVGMIFAAGWTPCIGPIFGTIAYANF-QNPDFGSA-
Psp11           MMMREFRF-PFIKAKMNK-SLGSVLVGIIFAAGWTPCIGPIFGAIMYSNI-INPNPVQT-
Bps1            LLMSEWRI-KYR-PKKVS-YINTFLIGLIFSAGWTACIGPIFSAIMYSSV-ANPA--GA-
Sko1            LLMSSKKL-NYT-PKKTG-AFNTLLIGLIFGAGWTPCIGPIFGAIMMQSA-AQPE--QT-
Sth1            FLMRDTRR-QLA-SRPEG-YLGSALIGLTFAAGWTPCIGPILGAVLALAA-TSPG--YG-
Dpe1            WLKMERRT-HLA-RKPAG-YLGSALVGLAFAAGWTPCMGPILAGVLFVAA-QQPG--LG-
Dde1            ALYLERRV-QLK-SKPAG-YLGSAVVGLAFAAGWTPCMGPILAGVLFMAA-QQPA--LG-
Aac1            LLMREWKL-HGH-SRRVS-YLGSFLVGLTFAAGWTPCIGPILSSVLVLTA-THAA--LG-
Pma1            LFMRDYRV-SLR-IKPVG-YVGSLLVGIGFAAGWTPCIGPMLAAIIALAA-VEHQ--QW-
Bha1            MLLSEKRL-QAKPRQSAS-FANSVLIGFLFATGWTPCIGLVLGAILVLAG-DANTMWSG-
Bba3            TLMTGKSV-RNRPKQANS-FGGSIMFGVFFAAGWTPCVGIVLGSILALAS-QNETLSSG-
Bse1            FLMSNKAM-SRP-SKTTS-FGRSILFGFVFAAGWSPCVGLVLGSILALGV-GSGADTTGM
Bce6            FLMSEKRL-MRP-SKTTS-FGRSILFGLVFAAGWSPCIGLVLGSILALAS-QSGGAFGG-
Bsp2            FLMKEKRF-HTE-KKTKG-IFSSILLGMAFASGWTPCVGLALSSILLLAS-STDTLYQG-
Bal3            FLMREKRI-HMQ-SKRAG-AGPSFLIGMAFAFGWSPCVGVVLSSILLLAA-SHETVSSG-
Hmo1            GLYREVRL-GGK-PKTGG-WLGAFLLGMAFAAGWSPCVGPILSAIYIYAA-TGETLGQG-
Orf6            FLNKEVKLINME-KVQTG-YIGSLVLGITFAAGWTPCVGPILASILLYAG-SVSTLSVG-
Txy1            FLSREVKL-NVS-NKKEG-YFSSFIFGIAFASGWTPCVGPILATILLYAG-EQNTVYVG-
Cba1            FLNKQRNV-RSP-KEVKN-WFSSILMGMAFAAGWTPCIGPVLGTILIYVG-TTATVSKG-
Cul2            FLNMEKKM-KAP-KKVSN-WFSSILMGMAFAAGWTPCFGPVLASILIYAG-GAATVSKG-
Aor1            ILKLEKRL-KAP-KKMTN-WFSSILMGMAFAAGWTPCFGPVLASILVYAG-SSATVSKG-
Cac1            FLNIEKRI-SAP-KNMNN-WFSSILMGMAFAAGWTPCFGPVLGSILFYAG-SSATVSKG-
Aar1            LLYKEVRF-KGP-QQATN-WFSSILMGMAFAAGWTPCVGTVLASILLYAG-SSTTVVTG-
Hha3            LLYQEFRV-QGP-RQATN-WFSSILMGMAFAAGWIPCVGTVLGSILLYAG-AEATLKTG-
Psp5            LLYSEKRY-LPS-GSPGK-KAGALVLGMAFAVGWTPCIGPILSSILIYAG-SMATLGKG-
Cbe1            LFYQEKRF-LHF-DKIKG-PFSSIIIGMAFAAGWTPCIGPILSSILIYAA-NMDSMDKG-
Cba2            LLYREKRF-LSF-SKTNG-TFGSFFMGMAFAAGWTPCVGPILSSILVYAS-SMETINKG-
Dre1            TLYRTYKF-HNN-SPVTG-PLGALLLGVTFAAGWTPCVGPVLGSILVYAG-MSGTVSKG-
Bja1            LLYRSATV-QVD-NRPAG-VAGAFVMGLAFAFGWTPCAGPILAAVLLMAG-SEDTTGRG-
Psp2            FLYREARV-QID-RQPGG-FGGAYLMGLAFGFGWTPCIGPVLASILLIAG-TQASVNQG-
Lal1            FLYKEARV-HVD-QKPAG-PMGAYVIGLAFGFGWTPCVGPILAAILFVAG-AKDTVLQG-
Rsp1            FLYQEARV-QVE-RKPAG-HVGAYLMGLAFAFGWTPCVGPILATILFVAG-SEETTGQG-
Pph1            LLYREARV-HLD-RKPAG-LAGAYVIGLAFGFGWTPCVGPVLAAILFVAG-SEETVARG-
Lba2            FLYREARV-HVE-RKPAG-PFGAYLVGLAFAFGWTPCIGPVLAAILFVAG-TEDTVARG-
Hph1            LLYREARV-QVE-RKPAG-VVGAYVMGLAFAFGWTPCVGPILAAILFIAA-AKETAAQG-
Pgi1            LLFREARV-HVD-RQPAG-LAGAFVMGLAFAFGWTPCVGPVLAAILFVAG-STDTVLRG-
Lag1            LLFREARI-HVE-RKPAG-LVGAFVMGLAFAFGWTPCVGPVLAAILFVAG-SSDTTWHG-
Lba1            LLYRQARV-EVE-RKPAG-LAGAYLMGLAFAFGWTPCVGPILAAILFVAG-STETALRG-
Npa1            LLYREARV-QVT-RKPAG-LAGSFVMGLAFAFGWTPCVGPVLAAILFVAG-SEGSAARG-
Rsp3            LLYREARV-QVA-SKPAG-FAGAFVMGLAFAFGWTPCVGPVLAAILFVAG-GEGTAAKG-
Fpe2            LLYREARF-NIG-AKPAG-PLGAYIMGLAFAFGWTPCVGPVLAAILFIAG-SQETAMRG-
Afe1            FLYRQLRM-NVD-RKPAG-LLGAYIVGLAFAFGWTPCVGPILAAILLIAS-SAGSAMHG-
Kgr1            FLQREARV-QVA-NQPAG-LAGAYVLGLAFAFGWTPCIGPVLASILWVAG-STDTVGRG-
Rpa1            LLFREVRF-QNL-RKGAG-YLGAYVIGLAFAFGWTPCVGPVLATILMVAG-IEGSAAHG-
Rpa2            LLYREARF-HNV-SRGVG-LVGAYVVGLAFAFGWTPCVGPVLATILLVAG-VDGSAAHG-
Acl1            FLMREGRL-PI--PKPVG-LWGAYVMGLAFAFGWTPCIGPILAAILSVAA-SETTVAKG-
Msp1            LFYREARF-QV--TRPVG-LWGAYVMGLAFAFGWTPCIGPVLAAILTVAG-SEDSVSYG-
Xau1            LLHRTARA-HV--HEPTG-IWGAFVMGLAFAFGWTPCLGPVLGAILAVAG-SEATVSKG-
Mpa1            LLYREKRA-EI--SKPMG-LFGSYVMGLAFAFGWTPCIGPILAAILAVAG-TQDTVARG-
Mme1            ILAREARF-HGG-GKPAS-VTGAYIMGLAFAFGWTPCIGPVLGAILAVAA-TKATVSNG-
Atu1            LFSREARF-QGA-GKPAT-LSGAYVMGLAFAFGWTPCIGPVLGAILGVAA-ARDTVGDG-
Atu2            LFSREARF-QGA-GKPAT-LSGAYVMGLAFAFGWTPCIGPVLGAILGVAA-ARDTVGDG-
Hph2            VLAREARF-SGG-GKPAT-FSGAYVMGLAFAFGWTPCIGPVLGAVLGVAA-SHETVTSG-
Psp8            FLSREARF-QSQ-GTPAN-PFAAYVMGLAFAFGWTPCIGPVLGPILALAG-ARDTVSDG-
Aki1            ILSREARF-QAQ-GKPAN-PFMSYIMGLAFAFGWTPCIGPVLGPILTLAG-AKDSVADG-
Orf8            FLSREARF-QAR-NAPAS-PLGAYIMGLAFAFGWTPCIGPVLGPILTLAG-GSSTVGEG-
Psp12           LLSREARF-QAN-SAPAT-PLGAYIMGLAFAFGWTPCIGPVLGPILTLAG-SKASVLDG-
Mlo1            LLSREARF-QSQ-GKPAS-AVAAYVMGLAFAFGWTPCIGPVLGPILTLAG-GRETVGEG-
Ama1            FLSREARI-SAP-DKPRS-VLGAYLMGLAFAFGWTPCIGPVLGAILGLAG-AKSTVGEG-
Fpe3            FLAREKRF-RGP-DSPAG-VVGAYLMGLAFAFGWTPCIGPVLGAILGLAG-SRDTVGEG-
Bba1            FLSREVRI-QMR-KIPTG-PLGSYIIGLAFAFGWTPCIGPILGPVITLAG-TKETVGEG-
Bel1            FLFREARF-QTH-KTPAG-PLGAYVIGLAFAFGWTPCIGPILGPIITLAG-TKETVGEG-
Mex2            PLLRDVRV-QVE-ARPQG-VAGAFLVGLAFAFGWTPCVGPVLASILLLAG-GEDEVARG-
Mma1            FLNFEARF-NPD-RKPPG-MWGAFFIGLAFAFGWTPCVGPILAGILALSA-GQDTVHEG-
Orf3            WLNYEKRF-QAQ-TKPIG-IFGSFVVGLAFAFGWSPCIGPILSGILLLAA-NQDTVSKG-
Hde1            LVYSEARY-SHA-AEEAS-FVSAYIMGLAFAFGWTPCIGPVLATVLTLAA-SETSLWAG-
Oar1            FLDREMRM-DAG-DQGGS-AFGAYFLGLAFAFGWTPCLGPILSAILSLAG-GQADVSKG-
Rsp2            FLDREARI-DAG-DKGGS-SFGAYVLGLAFAFGWTPCIGPQLGAILSLAA-SEGSVARG-
Mfe1            LLMMEARF-EAG-GVNARHGMGALILGAAFAFGWTPCIGPILGAILAVAG-AQSEMTRG-
Mfe2            LLMMDAHF-DTG-GINAKHGTGALILGSAFAFGWTPCIGPILGAILAIAG-AQAEMTHG-
Din1            WLYHEKRL-HLQ-KIPTG-ALGSFIMGFAFGFGWTPCIGPILAAILTIAA-SKETIAEG-
Kve1            ALLADKRL-HDM-KGSGT-AIGAFLIGFAFAFGWTPCIGPILAGVLAIAG-SQDTVVKG-
Oba1            FLLREKRI-EVR-KKSMG-WAGCFVVGATFAFGWTPCIGPILAGILTYAG-TRETVLQG-
Pca1            ILLGEKRL-HLH-AKPAG-YIGSFLVGLVFSAGWTPCTGPIFGAVLTMAAGSSDDSVRG-
Gme1            LLLGDKRV-QIQ-NKPGG-LAGTFLVGIAFAAGWTPCIGPILGAILAMAAGTSGSTATS-
Gel2            ILLGDKRV-QVP-NKPKG-FLGTFLVGVVFAAGWTPCIGPILGAILALAAGTNSSAGQG-
Gel1            VLLGEHRF-QLR-NKPSG-FIGTLIVGIAFAAGWTPCIGPILGAILAIAASSSGGAWRG-
Dac1            VLLGDKRV-TIR-NKPSG-YLGSFLVGVAFSAGWSPCVGPILMAIFILAAGTSSDTAQA-
Glo1            WLLGEKRV-SLK-HKPAG-FLGSFLVGLAFAAGWTPCIGPILASILMIAA-TEEKVAHG-
Ppr1            LLLGEKRI-SVR-NKPAG-YAGSFLVGLVFAAGWTPCIGPILASILMVAA-NEARVAQG-
Gsu1            LLLGEKRL-QVH-RKPAG-YLGSFLVGLAFAAGWTPCIGPILASILMVAA-TEETVTKG-
Gbe1            LLLGEKKL-TLH-RKPAG-YLGSFVVGVVFAAGWTPCIGPILATILAVAA-TEG---RG-
Gda1            MLLGEKRL-TLH-RKPAG-FLGSFVVGVAFSAGWTPCIGPILASILMVAA-TESTIYRG-
Lfe1            FLNREVHL-PFL-GKKAT-LSGSFLVGIGFAAGWTPCVGPILGAILFYAG-SQGTVAKG-
Lsp1            FLNQDFKL-PVG-KRKST-VIGTFLIGVGFAAGWTPCVGPILGTILFYAG-TEGKVVRG-
Lfe2            FLNKEFRL-PAR-KRTST-LAGTFLIGVGFAAGWTPCVGPILGSILFFAG-SEGNVLKG-
Nde1            FLKMEHRY-QFR-NRPAG-FLGSFLIGIAFAAGWTPCVGPVLGTILLYAS-TTESMLSG-
Psp13           AMMTERRLFSFG-SRPVG-YVGSFLIGTAFAAAWTPCVGPILGAILAYAS-TTESMQSG-
Mox1            FLARTFRV-ELH-DRPAG-YLGAFIVGVTFAAGWTPCVGPILGSILLYAS-TAKTAYMG-
Dto1            GFNFEKKI-HVK-EKPLH-LMGTFVIGMAFGAGWSPCIGPLLGSILIVAG-NQETVLKG-
Dau1            GLNFERKI-HLD-QKPVH-LMGTFVIGMAFGAGWSPCIGPLLGSILIVAG-NQETVVKG-
Dcu1            SLQFERKF-HFK-ETPFH-LFGTFLIGMAFGAGWSPCIGPMLGSILIVAG-SQDTILKG-
Dph1            ALAFEKRI-HMK-QKPVH-LAGTFVIGMAFGAGWSPCIGPLLGSILIVAG-NQDTVAKG-
Dol1            GLQSEKRV-HVR-QRSMS-LAGAFLVGALFAAGWTPCIGPILGSILIVAG-SQETALRG-
Dsp1            SLEFEKRI-QVN-NRPLT-YVGVLFVGMAFAAGWSPCIGPLLGSILIYAG-SIETVSEG-
Gau1            ALQQERRF-HLS-DKPLG-YLGTVLVGIAFGAGWTPCLGPTLGAILLLAA-NESELGKG-
Scl1            FMNKDIRI-YTD-QYSHN-LAFPVLVGAAFGFGWTPCIGPILGSILTLAA-IETNISKS-
Dku1            WLMREKRV-HFV-PQRAS-WINSLVMGMAFSAGWVPCVSPILASILLLAG-QSESLIQG-
Orf1            WLEREYRP-LLQ-HTFQG-PIGAFILGVAFTAGWTPCTGPILASILVYAS-TTITLSQG-
Sov1            GLEREYRL-PLQ-GTFTG-PCGAFLLGLAFTAGWTPCTGPILATVLMYAG-STATVLQG-
Tca1            ALYREYRP-LLS-GAFEG-PLGAFILGIAFTAGWTPCTGPILASILIYAG-ASATVAQG-
Zra1            PMQREYRP-FLK-QTFRG-PFGSFLLGMAFTIGWTPCTGPILATILLYAG-GTNTVGMG-
Mex1            WLQRELRW-HGD-PPGRG-PVAAYLLGTAFAFGWTPCIGPVLGAILAVTA-SSAS-GKG-
Abr1            WLQRELRW-HGN-PPGSG-PVAAYFLGMAFAFGWTPCIGPVLGAVLAVST-SSSNL-NG-
Orf10           AFSRDTRF-TLD-IPGGR-PLGAYVLGLAFAFGWTPCIGPILGAILTLSS-TSGGMSDG-
Rce1            PLMRDLRF-RPP-GEGGG-PVSATLIGVAFGFGWTPCIGPVLAGVLTAAA-LTPG--AG-
Tye1            FFVREFRL-NVK-AQKFGTPVGAFLIGVGFAAGWSPCIGPVLGSILIYSS-MSGSIVSG-
Fpe1            FLEKTKVM-NYE-GEEQS-LFSTFLLGLTFSLGWTPCVGPILASILILAG-SSGDTGNS-
                 .                        *  :  .* .* .                     

Zma1            LYYTLAYTLGFAIPFFLMTFFISK----VKAIVKYSDRLMKIGGTMMVLFGVLLYTDKMT
Bbr1            LAYTLAYTLGFAIPFFVMTFFISK----VKAIVKYSDLFMKIGGAIMILFGILLYTDKLT
Bla1            LTYTLAYTIGFALPFFVMTFFISK----ISWIMKYSDKLMKIGGGIMVLFGILLYFDKLT
Bsp9            LNYTLAYTLGFAIPFFLMTFFISR----VRWIAKYSERLMKVGGALMVLFGILLYTDQLT
Bce1            LLYITAYTLGFAVPFFVMAFFIGK----VKWIVTYANVMMKIGGGMMIVTGVLLYTNQMT
Psp6            LLYTVSYTLGFAVPFFVMAFFIGR----TKWIIKYSNRIMKIGGAVMVLVGILLYTDKMT
Cla2            VVYTFAYTVGFSLPFFAMAFFIGK----LRWILKYSNGFMKAGGALMILTGILLYTDKMT
Lsa1            FTYLTSYILGFAIPFFIMAFFIGK----TRWILKYSNQVMKVGGGLMVLFGVLLYTDQMS
Dsp2            LAYITAYTLGFAIPFFIMAFFLGR----TRWILKYSNSLMKAGGALMVVFGVLLYTNQMT
Bme1            MLYMIAYTLGFAIPFFVLSFFIGK----LQWIKKHNVKIMKVGGYIMIVMGIVLFFDWMT
Bma3            LVYMIAYILGFAIPFLVLSFFIGK----MKWIRTHNVLIMKIGGYIMIVMGVVLFFDWMT
Bin1            LVYMIAYSLGFAIPFFVLSFFIGK----MQWIRRNNVKIMKIGGYVMIVMGIVLFFDWMT
Bba2            VLYMVAYSLGFAIPFFILSFFVGR----MNWIKKHSVKIMKVGGYIMIVMGFVLFFDWMT
Orf5            MLYMIAYILGFAIPFFILSFFITK----MSWIKRHSGTFVKVGGYIMIVMGIFLYFNWMT
Bce4            MIYMIAYILGFAIPFFVLSFFITK----MSWIKRNSMKFMKIGGYIMIIMGIFLYFNWMT
Bsp4            MLYMVMYSLGFSIPFLILSFFIGR----LQWIRKNSIKIVKIGGYAMIIMGIILYFDWMT
Baz1            MLYMIAYTLGFAIPFFILSFFIGR----MQWIKRNSVKIIQIGGYVMIVMGIFLFFDWMT
Gca1            MLYMLAYSLGFAVPFFILSFFIGK----MQWIRSHSEKMVKVGGYVMIAMGVILFFDWMT
Orf2            MVYMFAYILGFAIPFFVLSFFIGK----MQWIRRNSAKIMKIGGVLMMIMGVVLFFDWMT
Bsp6            MLYMIAYTLGFAIPFFALSFFIGR----MKWIRTNSAKIVKIGGYVMIIMGIVLFFDWMT
Afl1            VVYMTAYSLGFALPFLLLSFFIGK----MGWIRKHHVKLMKVGGYVMIGMGVVLFFDWMT
Bme3            LLYMFVYVLGFAVPFFIMSFFIGK----LNWIKRYNSVIVKVGGFLMIVMGILLFFDWMT
Bsp8            MIYMTSYALGFAIPFLILSFFVGK----MQWIRKNNAKIMKVGGYIMILVGIMLFFDWLT
Cde1            VLYMIAYVLGFSLPFLLLSFFIGK----LQWIRRHSAQIMKAGGALMVAVGVMLYFDWMN
Bsu1            VPYMMLYVLGFAVPFLLLSFFITK----LKWIRKNQLLIMKAGGVLMIVIGVLLFFNWMS
Bam1            VPYMFLYVLGFAIPFLVLSFFITR----MNWIRKHQLLIMKIGGILMILIGVMLFFNWMS
Orf4            VPYMVLYALGFSLPFLLLSFFITK----MKWLRKHQLIIMKIGGVAMIVVGILLFFDWMT
Orf7            VTYMIAYVLGFAIPFFVLSFFITK----MAWIRKRQQLIMKTGGIIMIVVGILLFFDLLT
Bce2            IVYMLLYVLGFSVPFFTMSFFIGK----LKWIKTHNVIFMKTGGSLMVLMGVLLFFDWLT
Bsp3            MYYMLAYVLGFAIPFFILSFFIGK----MGWIKRNHTLIMKIGGYAMIILGVMLFFNWMT
Ben1            LLYMTAYALGFSIPFFLLSFFIGG----AKWIKKYSRHFTKVGGGLMVAMGVVLYFDWMT
Bme2            LLYMIAYSLGFSIPFFIMTFFIGK----MNWLKKHMNFMMKVGGYAMIGMGFILYFDWMT
Bsp5            LIYMAAYILGFAVPFFILSFFIGR----MNWIKKHNVRIVKAGGYIMIIMGTILFFNGMS
Pan1            VWYMLAYVLGFAIPFFVLSFFVAR----MGWLRKHNQKIMKIGGYVMIGVGILLFFDGMT
Psp7            VWYMLAYVLGFAIPFFVLSLFITR----LGWIRKHNAKIVKIGGYVMIAVGILLFFDGMT
Bce3            MWYMIAYVLGFAIPFFVLSFFITK----LAIIRKYSNVIMKVGGWVMILVGILLFFDGMT
Lsp2            MLYMLAYVLGFAIPFFLLTQFVTK----VTWIRKYSRKITKIGGYIMIALGLLLFFDGLT
Sne3            MWYMLVYVLGFAIPFFLLSIFITR----VKWIQKYNRTITKVGGYLMIALGILLFFDGLT
Uth1            MGYMIAYVLGFSIPFFILSFFISR----IGWLRKYSNKIVKIGGYVMIAVGILLFFDGMN
Lsp3            FSYMFAYYLGFAIPFFVLSFFISR----MTWIRTHSQKIVKVGGFIMIAVGILLFFDGLT
Sne1            MLYMMLYVLGFAIPFFFLSFFITR----IGWIRKHSMKITKAGGYLMIAFGILLFFNGMV
Psp1            LVYMIAYILGFSIPFFFMSFFIGR----MKWVKKYNRIIMKIGGVAMLIMGVILYFDWMT
Oih1            MIMMISYILGFSIPFFVLAFFIGK----LTWFKKHSQLLVKIGGWVMILMGIALFFDWMT
Vha2            MIMMISYILGFSIPFLLLAFFIGK----LNWFKKHSMKLVKIGGYVMIFMGVALFFNWMD
Osc1            MVMMIAYILGFSIPFFVLSFFVGK----LGWIKRHSLKLVKIGGYFMIALGIALFFDWMT
Lje2            MVMMISYILGFSIPFLVLSFFIGK----LSWIKRNSSKIVKIGGYIMIFMGIALYFDWMT
Hha2            MVMMLAYSLGFSVPFLVLSFFVGK----LNWVRKHSGTIVKIGGYIMIMMGIALYFDWMT
Gla1            ILLMTAYSLGFSIPFFILAFFIGK----MKWIKRNSQKLVKIGGYVMIFMGFFLFFDLMT
Aha1            VIMMTAYSLGFSIPFFVMSFFIGK----MDWIKRNSQKIVKIGGYVLIVLGIALFFDLLR
Bsp1            MLYMGAYSVGFAIPFFFLTFFIGK----FNGLKKHMHKIMKIGGAMMIIFGIFLFFDWMA
Bal1            MLYMSAYSIGFAIPFFLMTFFIGR----MNWIKKYTNLIMKFSGILMIIFGVFLYFDWMT
Bal2            MTYMSAYSVGFALPFFFMTFFIGK----LNWIKKYMNLMMKIGGILMILFGIMLYFDWMT
Boc1            LLYMAVYCLGFSIPFLFMSMFIDK----LTFFKRHSDSLMKAGGIIMILMGVILYFNWLT
Lfu1            MLYMLFYVLGFSIPFLIMSLFIGK----MKFLQRKNGLFMKIGGAIMILMGVLLYFDMMT
Boc2            LLYMVFYVLGFSIPFLLMSLFIDK----MTFLKKHSAIFMSIGGILMILMGGLLYFNMMT
Lfu2            LLYMLIYVLGFSIPFLMMSLFIGK----LRFFQKRSHQFMIIGGWIMILMGILLYFDMMT
Bfo1            LLYMGVYVLGFSIPFIIMSLFIDK----MTFLKKHGQRFMKIGGILMIVMGILLFFNWMT
Bma1            MLYMFFYVLGFAVPFLCLSFFLDK----LSYIKRFNVQIMKSGGVLMVSMGVILYFDWMT
Bco1            SVYMAAYVFGFSIPFFVLAFFIGR----LGWMQKYSVKLLKWSGVVMIFAGILFFFDWMP
Bac1            IAYMAAYVLGFSIPFFVLSCFIGH----LKWIRLYSMKLVKIGGYMMIAVGIMLFFDWMA
Sal1            LILMIVYCLGFAVPFFILSFFVSR----TRWMLKYSNVIMKVGGVVMILMGVLLYFDGLT
Sle1            MLYMLLYVLGFSIPFFVLTFFITK----LQIIRKYNVAIMKFGGIIMIIMGILLFFDLLT
Mca1            LVYMTMYVLGFCIPFFLLTFFITK----INILKKYSQLLTKVGGVIMIIMGLLLFFDKLT
Bne1            LLYLGGYILGFALPFILLSFFISH----LNKLKKYSVHFMKFGGYCMIAMGFLLYIDGMK
Bsp7            LWYMAAYIFGFSIPFLLMAFFITK----FTWLKKYSDTVMKIGGVIMIVMGVILYFDKFT
Esi1            MLYMLFYVLGFSIPFLLMAFFVGR----SRLFVQYSLKLTKFGGALMMLFGIVLYFDGLS
Esp1            LGYMLAYVIGFAIPFLVMVAFVGK----IKYLARNSAKVAKVGGYLMMAFGVLLYFDGMN
Ksp1            VGYMTVYVIGFAVPFIVMAFLLPK----LSFLTRHLTRFMQIGGVIMVIVGVLIFFDQMS
Ksp2            VNYMASYVIGFSLPFLTLAFFVPK----LTWVKNKMQLFFKIGGIIMVIVGILLFFDQMS
Psa1            IRLITAYTLGFALPFFILAFFIGS----TKWILKYSAVIMKIGGALMLLMGVLLFTNRMA
Pvo1            FPLITSYSLGFAVPFFILAFFIGS----TRWILKYSSTLMKVGGILMILMGVLLFTDQMY
Psp3            LALITGYTAGFAIPFFILAFFIGS----TRWILRYSNVMMKVGGALMLFLGVLLFTDQMT
Psp10           FAMITAYSAGFAIPFFALAFFLGG----ARRILKYSNLLMKLGGGLMVCMGLLLFTDQMF
Pte1            LRLITAYTIGFAVPFFIFAFFIGS----TRWILKYSNRLMKIGGVIMILMAILLFTDQMS
Pgi2            TKLITAYSLGFAIPFFALAFFIGS----TKWILRYSGKIMKVGGALMVVVAVLLYTDQMT
Pel1            LPLISAYSLGFAIPFFILAFFIGS----TKWILKYSATMMKVGGGVMLVVAVLLYTDQMT
Orf9            LPLISAYSLGFAIPFFVLSFFIGS----TKWILRYSATIMKIGGGVMIVFAILLYTNQMY
Pla1            LQLITAYILGFAIPFFVLSFFIGT----TKWIIRYSNLLMKIGGGVMVIVAILLYTDQMT
Psp4            FGLTTAYALGFAIPFFVLAFFIGS----TRWIVRYSSVLMKIGGALMLVMGVLLFTNKMS
Pcu1            FQMTTAYALGFAIPFFALAFFVGS----TRWVLKYSDKLMKLGGFVMILMGILLFTDRMT
Cla1            LQMTAAYSLGFGVPFFVLAFFIGS----TKWILRYSARLMKIGGALMIVMGVLLFTDRMT
Psp9            FELTTAYALGFAIPFFLLAFFLGS----ARWLLKYSSVVMRIGGGVMVLMGILLFTDQMT
Pda1            FQLTTAYALGFAIPFFVLAFFIGS----TRWILKYSSTIMKIGGGVMILMGILLFTDQMS
Tco1            FAMTTAYAIGFAIPFFILAFFLGS----ARALLKYSNAVMKTGGVLLVVLGILLFTDQMT
Pal1            MLMITAYCIGFGLPFFILSFFIGS----TRWLTKYSGVMMKVGGAIMIVMGILLFTDHLS
Ppo2            IVMTTAYCIGFGLPFFILSVFLGS----TRWLLRYSNAMMKFGGLVMIIMGVLLFTDHLN
Ppo1            FKLITGYALGFAIPFFVLALLAGS----VKLSSRYTSILIQIGGMLLVITGGLLVTDHMT
Cul1            LYYTLFYSIGFSIPFILLAFFIGT----TRAILKYSNLIAKVGGGLMILMGILLFTDQMS
Ktu1            LLFMALYALGFALPFLILAFSLTS----WKWLQQKSGVVSKAGGVIMVVMGFLLLTDSLS
Apo1            TRLMIAYSLGFAIPFLILAYSLGS----VRWLLKYSGVIARIGGIVMVLMGILLYTNAMT
Aac2            LPLILAYILGFAIPFFVLGFTLGS----VRRLAKYGAMLSKIGGYIMMVLGVLLLTNTMS
Hha1            VLYTVVYVLGFILPFLAFSFFLGS----TRIILKYSGQIMKAGGAMMIVAGALLYTGYMT
Ssp1            MVYSVFYVLGFALPFLIFSFFVGS----ARAVVRYSQIFMKVGGSLMVVMGIMLYTGQLT
Lje1            TIYTTMYIIGFALPFLILTFFLGS----THLILRYSQKIMKAGGAVMIFMGILLFTGQMT
Vha1            GLYTLMYVIGFAVPFLVLTFFLGS----TRWIVRYSDKIMKVGGIVMILMGVLLFTGQMP
Aha2            AFYTIFYVIGFALPFLILTFFIGR----TRWIVKYSGMIMKVGGVVMIIMGLLLFTGQMT
Gla2            AIYTIMYVIGFAIPFLLLTFFIGS----TRWLVRYSQKIMKFGGAIMIVMGVLLFTGQMA
Sne2            IFYTIMYVIGFALPFLILTFFLGS----TKWIVRRSEIIMKVGAVIMILMGIVLFFGLMP
Bma2            MIYTMMYIIGFALPYLILTFFLGS----TKWIVRKSSLIMKMGGLIMILMGLVLFLGLMP
Gha1            IFYTFMYVIGFILPFLALTFFLGS----TKWIVRRSGIIMKIGAVIMIIMGVVLFFGFMP
Osp2            MFYTIMYVFGFALPFLVLTFFIGK----TKWIVRHSNIIMKIGAIMMILMGFVLFFGLMP
Bce5            AVYTIFYIIGFSFPFLLLTFFIGS----SRWVMKYSGKIMKIGGTLMVIMGILLFTGQLA
Bps2            LLYTLFYILGFTLPFFVLTFFIGS----TRFIVKYSQPIMKIGGAIMILMGILLFTGKMT
Cth1            LTYTSFYIVGFALPFMLLSFYIST----SKWIMKYSTLIMKIGGAMMIVMGILLYTGQLA
Aji1            ALYTSIYIIGFALPFLFLTFFLSY----VKWIVKYSEQIMKLGGGLIVIFGLLLFTGQLA
Axy1            LLYTSLYIIGFSLPFIIFSFFLGY----AKWLIKYSEKVIKLGGALIVIYGLLLFSGQLT
Osp1            LYYISAYTLGFAIPFLVLSFFIGK----SRLLLRYSDKVMKFGGLIMVFVGILLFFNKMA
Bso1            LILVTAYSLGFAIPFLLMAFFIGR----VSFFAKYSNTLMKIGGGILVLIGILLYTNKMV
Bsu2            FINVTGYSLGFAIPFFLMAFFIGK----ARVFLKYSNLLLKIGGGLLVIIGVLLYTNKMI
Bli1            FMMITAYSLGFAIPFLLMAFFIGN----IRPLMKYSNMLMKIGGALMIVIGILLYTDNMI
Psp11           FVNVTAYSLGFGIPFIVMAYFIGK----IKGILKYSGMLMKIGGVLLLIVGMLLYFDKVS
Bps1            FINVTAFSLGFSVPFIAMGFAIGK----VLFLTKYSAMLMKIGGVIMIILGVTIFFNKMY
Sko1            FINVTSYSVGFALPFIAMGFALGK----VSVITKYSGLLMKIGGVFIIIIGFMVFFDLMY
Sth1            GLLLLAYSVGFALPFIGMAYALGS----VRSLARHSVAIQRVGGAVMVFMGILLATGGLE
Dpe1            VPLLLTYALGFSVPFLLGALFLER----IRLLGRFTPTLERVGGVMMVVAGVLLLTNGFA
Dde1            VPLLLTYALGFSVPFLLGALFLER----VRALHRFTPRLERAGGALMVVAGILLITNGFA
Aac1            LPLIAAYVIGFSIPFLAIAGAFAS-LGRLRGMTRYSVWISRVSGYLLVLMGILLVTHGIG
Pma1            FWLMTCYVAGFAIPFILLAAYAGSG---PRLSGRYGAWAMKLGGGMLVLTGFLLLTDHWA
Bha1            MSMLFVYSMGLAIPFFLVALLWSRSLHKVRKLNKWLPTIQKGSGVVMVALGVLLFTGQFS
Bba3            ILMLLMYSLGLGLPFLLVGFFYSKSLHKLSRFNRLMPRIQKAGGVVMIIMGIMLFTGYFQ
Bse1            MILLLFYSMGIGIPFLLVSLIYAKSLDKVRNLNRFLPALQKTSGVIMIVLGVLLFTGIFF
Bce6            VILLLVYSLGLGIPFLIVAMLYSKSLEKIRNINRYLPIIQKASGVIMILLGVMLFTGLFS
Bsp2            MFLLIAYSVGMAIPFLIISIALSYSLKTLRRINKYLGKLSFINGMIMILLGFLVLSGQMQ
Bal3            VILLSVYSLGLGIPFLMVSILVTYSLKVVRNINSILPKLSVVNGWILISLGLLLFTGQFQ
Hmo1            LALLTAYSTGLAIPFLVTALSIARFDFWFRRMSRHLTKISMASGLIMVAVGILILTDRLG
Orf6            VILLFAYSMGLGIPFIVTALLIDKFKSMYKRINKILPYIEVISGVILIIFGVLLYFNMLI
Txy1            VLLLFAYSLGIGIPFIVAAILIDRFKAFYKKMNFIMPYIEKIGGLFLIIFGILMYFNLII
Cba1            IILLLAYSIGLAIPFLLTALLINQFSKFLMKSEKVLPYIVKISGVVIIVVGVLIVFNKLN
Cul2            IYLLFIYSVGMAIPFLLTALFINVFSKFLEKMEKVMVYIPKIGGLIMVIFGMLVFFNKVI
Aor1            VYLLLIYSIGMAIPFILTSLFINTFNRFIQKAERFIPYIPKISGFIMIVFGVLVFFNKIV
Cac1            TLLLLVYSVGMAVPFILTALFTDIFNKFLIRAGWFLKYIPKISGLVMFIFGILVFFNKVV
Aar1            VLLLTVYSLGLGIPFILTAVFINKFTSLSNKINKYLPLISKVSGVVMIIFGILLYLNQIQ
Hha3            VLLLTAYSLGLGLPFILTAIFINQFSNFSNHINNYLPIISKFSGVIMIVFGVLLYLNKVQ
Psp5            VLLLSMYALGLAVPFLLSAVLIDNLTAYLRKVTKHLPKISVASGVVMMLMGVLVFTNQLE
Cbe1            ILLLIMYSIGLAVPFILTALAIEGFAEQFKKFSKYLPIVSTISGILMVIMGVMIFTNKLA
Cba2            ILLLVFYSLGLAVPFILTALAIDNLSARIRNLGKYLKIISAISGILMIAMGVLIYTNKIS
Dre1            VLLLGVYSLGLAIPFMLAAISLSWTVKYLPRISKYLPYISLVSGIVLMIVGGLLFFDIFS
Bja1            ALLLLAYSVGTGIPFLVAAAFTGRFIAALGRVRRHLGLIEKTMGVFLVATGLMFLTGLMP
Psp2            VILLAAYALGIGVPFMIAAMFAGPFMGFMARFRKHMGTVEKVMGAFLVLTGVGFLTGYIQ
Lal1            TVLLAAYALGLGIPFLIAALFARPFLRFMKRFRKHMGTVEKAMGGVLVLTGIMFLTGQMA
Rsp1            AILLSAYALGLGIPFLLAALFAGPFLNFMKKFRKHMGTVEKGMGVVLVLTGVMFLTGQMA
Pph1            AILLSAYAMGLGIPFLIAALFAGPFLRFMQKARRHMGKVEKGMGVVLVLTGVMFLTGQMA
Lba2            AGLLAVYSAGLGIPFLVASLFAGPFMRMMARFRRHMATVERTMGALLVLTGVMFLTGQMQ
Hph1            AMLLGLYALGIGIPFVIAGFFASRFIAVSNRFKKHMALIEKAMGVLLVITGVLFMTGQMS
Pgi1            SLLLATYSLGIGLPFILAAAFASRFLSWAARFRRHMGTVEKAMGALLVLTGVLFVTGQMS
Lag1            AGLLAVYALGIGLPFILAAAFASRFLKLAGRFRKHMGTVEKIMGGLLVLTGLLFITGQMS
Lba1            AGLLAVYALGIGVPFVLAAAFASRFLGWAARFRRHMGAVEKAMGGLLVVTGLLFITGQMS
Npa1            AMLLAVYSLGIGIPFILAAVFASRFLGWAARFRKHMHKIEMAMGGLLVLTGILFVTGQMS
Rsp3            SLLLAAYSLGIGLPFIASAVFASRFLDWAARFRRHMRKVEIALGLFLIMTGILFVTGQMS
Fpe2            AGLLATYSLGIGIPFMLAAVFATRFLDWASRFRNHMATVEKVMGGALVFTGALFATGQMS
Afe1            ALLLTAYSLGIGIPFILAAIFMGRFMHLFSRFKMHLDKVEKIAGGLLVLTGILFVTGKMS
Kgr1            AGLLAIYSLGLGIPFMIAAGFAGHFIGGMRRFRRYMPMVEKVMGVFLILTGILFLTGQMT
Rpa1            AMLLGAYSLGIGLPFLLASLFSGQFIALMARMRAHMGLVEKLMGSALVLTGVLFLSGAMP
Rpa2            AVLLGAYSLGIGLPFLLASLFSGAFIRLMARLRAQMATVEKVMGGALVLTGVLFLTGAMP
Acl1            AGLLAVYSAGLGIPFLIAAFMVERFSAVLARMKKHLATVERVMGVLMVLVGIGFLTGAIS
Msp1            ALLLAAYSAGLGIPFLLAAFAMKPFVALLKRMRSRFALIEKVMGVLLVLTGIAFLTGWIG
Xau1            AGLLAIYSLGLGVPFLLAAFAVRPFLKSLVHMRKILPVVEKAMGALLVLTGIAFMSGWIA
Mpa1            AALLATYSLGLGLPFIGAGFALGRFLAFVARFRKHFGKVEKIVGVLLIVTGVAFLTGGVQ
Mme1            AILLAVYSLGLAVPFWIAAYFSGAFMRFLTRFRKHLGAVEKIMGVLLILTGVAFLFGFIA
Atu1            AALLAVYSLGLAVPFWIAAAFSGSFMRFLVRFRRHLGLVEKLLGVLLVLTGLAFMSGFIT
Atu2            AALLAVYSLGLAVPFWIAAAFSGSFMRFLVRFRRHLGLVEKLLGVLLVLTGLAFMSGFIT
Hph2            ALLLAAYSLGLAVPFWIAALFSERFMRFTQRFRKHLGTVEKITGALLVLTGILFLTGGMA
Psp8            ALLLAVYSLGLGIPFIIAALFSGMFMRFLSRFRMHLGKVEKIMGVLLVITGVLFLTGGLQ
Aki1            AMLLAVYSAGLGIPFLIAALFSGAFMRFLSRFRSKMGLVEKVMGVLLIIAGVLFLTGGMQ
Orf8            ALLLATYSLGLGIPFLIAALFSGAFMRFLSRFRVHLGKVEKAMGVLLIIAGVLFLTGGMQ
Psp12           ASLLAVYSLGLGIPFMLAALFSGRFMRFLSRFRVHMGKVEKVMGILLVLAGILFLTGGME
Mlo1            ALLLAAYSLGLGIPFLIAALFSGAFMRFLGKFRVHLGRVEKAIGALLVVAGVFFLTGGVQ
Ama1            ALMLGFYSAGLGIPFILAAAFSGAFFRWMHGFRAHLATVEKAMGGLLVVTGLLFLTGGMQ
Fpe3            AFMLAVYSAGLGVPFILAATFSGAFLSWLGGFRRHLKTVERTMGGLLVVTGFLFLTGGIQ
Bba1            AMLLGIYSLGLAVPFVLAAFFSGIFMRFLESFRIHLGKIEKAIGIFLIITGILFLTGSIH
Bel1            AILLAVYALGLAVPFVLAALFSSHFMRFLAAFRIHLGKVEKIIGVFLILTGILFLTGSMQ
Mex2            AWLLAAYAAGIGLPFVAAAFFTGPFLRLAGRFRRHLRTVEATMGLALVATGLVIFGGWMP
Mma1            IVLLVAYSAGLGLPFILAGLAINRFLVFFKKVRQHMHKVEIVAGGLLVIIGVLIFFGNMT
Orf3            MILLGVYSLGIGIPFLITGIGFNYFLGFSKWLKKHFRTIEIVSGAFLIAMGVLIFTGSIG
Hde1            VKLLFAYSLGLGVPFVLAAIAIRPFLGFMKRFKKHFTTLEKLMGLLLIAMGLLFIFGAQN
Oar1            VMLLGVYAIGLGVPFVLVAAFFPQMKRPMAWMKRNMGVIEKTSGVLLVVVGLAMATGFMS
Rsp2            TALLAIYAIGLGVPFLLVAAFLPRLQGLMGWMKRHMEQIERVMGLLLWTIGLLMLTGGFS
Mfe1            IALLAVYSLGLAIPFLLAALATDSFLRWSQRFKHHLAMVEKVSGVLLIIVGLLIFFGSFN
Mfe2            ILLLATYSLGLAIPFLLAALATDSFLRWSQGFKSHFVFVEKLSGVLLIIVGVLIFLGSFS
Din1            MILLSVYSAGLGIPFLVSTLLISHFMGFLQRMKSGMRVVEIVSGILLMVIGIMIFSGYMG
Kve1            VLLLAVYSSGLAVPFLLTSLFVGGFLAFYTKFRRHLHAVEVVSGVFLVVVGALILTRHFT
Oba1            VILLTFYSLGLGVPFLLAALGVPQFFRFFGKVKHWLHGIEIASGLLLIAIGVLIFTDRLT
Pca1            GVLLATYSAGLGLPFLLSGLLFHSFLGFFNRFRKYIRLAELATGVMLMVVGVILFFDWFI
Gme1            MLLLGSYAAGLGIPFVISGLLFHGFLDIFKRFKSHIRKMEFFTGLLLMSVGILLFFGLFN
Gel2            VVLLSFYSAGLGIPFLISAMLFHGFLSAFKRFRKHIRLVEIVTGVMLMAVGAMLFLDYYA
Gel1            VTLLAVYSAGLGVPFLIAGGLFHWFLNFFDRFKKHIRFVEVFTGGLLMAVGVLLFFDLFS
Dac1            VLLLCCYSAGLGIPFMLSGLLFHGFLNVFNRFKKHIRIMEIITGVLMIVVGIMLFFNMFS
Glo1            IVLLLLYSIGLGIPFLLSSLALHRFITVFNRFKKHIRLFEIITGFFLIIVGVLIFTNWLS
Ppr1            IILLLLYSLGLGIPFLLSSLALHQFLSLFNRFKRFIRLFEIITGVFLMLIGILLFSNWLS
Gsu1            ILLLFTYSMGLAIPFFLSSLAMHQFLTFFNRFKKHIRILEIVTGLFLVVVGVMIFTNYLS
Gbe1            VWLLLAYSMGLAIPFFLASLALHQFLVFFKRFKRHIRLFEIITGLFMVVVGILIFTNSLV
Gda1            VSLLLAYSIGLAVPFFLSSLALHQFLVLFTRFKKYIRIFEIITGVFLMVVGILIFTNNLS
Lfe1            VVLLSFYSLGLAIPFILASVLFNLFLGSMRSLNRFMPLLTRLSGGFLVVMGVLIFSNAFT
Lsp1            IELLTAYSLGLAVPFLLSAIMFNSFLGSFRQISRWIPLITKSSGVFLIVMGVLIFTNAFS
Lfe2            IELLAFYSLGLAVPFFLSAVMFNSFLGRFSQISRWIPTITKVSGGVLVVMGVLVFANAFS
Nde1            VVLLTFYSLGLALPLFLTALGVDRFLSYFKEVRAYLWGVSTVSGVLLIVVGVMIYANSLT
Psp13           ILLLASYSLGLGLPFLLTAFSVDRFLSYFQKARRYLHGVSLASGACLVLIGAMIYVDSLA
Mox1            ILMLGAYSLGLAIPFFLSALALNRFLNYFDQLKHLVPIISAVGGIFLVVVGSLLLTNYFT
Dto1            VFLLAVYSAGLAVPFLILSVFINSILEIMKRATKFIRVLNKISGILLIAIGLLLVFDKFR
Dau1            MALLGVYSAGLALPFILISLFINRLLEIMKRATRVISYINKISGILLIALGLLLITDRFR
Dcu1            VLLLATYSAGMALPFLLISIFINSMLSFMKKATRAMGIINKCAGALLIVIGLLLIFDKFR
Dph1            IWLLAVYSAGLALPFILMSFFITSLVETMKKATRFIPIINKVAGGLLVVMGLLLIFDKFH
Dol1            MLLLSAYSAGLALPFLLLSFFINALISFIRRASRVIKYINIVAGVLLIGIGIVLIAGL--
Dsp1            IILLAIYSAGLAIPFIAISVFINLFIKFIKKVSFAMKYINTAAGILLVLVGIFLLANIF-
Gau1            ITLLSFYSAGLAVPFLVSALALEKFLSFFQSFRHNIGKVNRIAGILLIVVGVLMFTGLFE
Scl1            IFLLSSYSLGLAIPFIISGILIDKFLFFSKNFRKYISTITKIGGTILLLTGIAILTGQLQ
Dku1            TYLLVTYALGLALPFLIAALGLGHMVQALRRHASLLPLVTRVGGWLMVGVGLLVLTNSFA
Orf1            AFLLFVYSLGFSVPFLLMALFFKNYFFRIKVVMKWLPYLQGLSGVMLIIIGIMLYFNLIQ
Sov1            AFLLFIYAMGFCLPFLALAIVINRYMNQIKGLYKWLPLIQQIAGAVLVMAGMLIYFDLMQ
Tca1            AFLLFIYAIGFCLPFIVLALLFNRYLHKVRRLYQWLPAIQRAAGVILIIVGCFIYFDWLQ
Zra1            SFLLLVYAMGFSIPFFLLAVVLRKYIFCIRNIYEWLPKIQKIAGYMLIFIGIFIWMDWIE
Mex1            VALLTVYSLGLGVPFVAAALFLSGFVARLRTLRWFGRALQVVGGGVMVAMGLLMITDRMT
Abr1            VALLVAYSLGLGLPFILAALFMGGFVERLRTFRQAGRALQLAAGAVMIVMGIAMITGHLT
Orf10           IWLLSIYSAGLGVPFLLAALFTDAIAARVRQIGKAGRWLYKGAGVAMIIMGVAIMTGQLS
Rce1            VGLLAAYALGLGVPFLLAAFYLPAAMARARRLGRLGRVLQVASGVIMLAAGLAIATGEMT
Tye1            IKMLGAYSMGIAIPFLISSLLIDTVMRYLRKFMKIFRWINYLIGVSLIILGLLMISGIFT
Fpe1            VMLMVLYLLGMATPFVIFSLASKTLFKKMSFIKKHLPLIKKIGGFLIIVMGFLLIFDKLN
                      :  *   *                             .  :   .  .      

Zma1            DIPVFM-SRLYGG-FT-G-------------------F
Bbr1            DITRVL-IQMYGG-FT-G-------------------F
Bla1            DISIYL-IKIFGQ--P-S-------------------L
Bsp9            VITIYL-QKLW---VP-A-------------------L
Bce1            KITAFF-IRLFGG-FT-G-------------------F
Psp6            DITIFF-INLYGG-FI-G-------------------V
Cla2            QITIYL-IKLYGG-FT-G-------------------F
Lsa1            VIAAWL-TQVTG--FT-G-------------------F
Dsp2            ILIAWL-TELFGG-FT-G-------------------F
Bme1            KIISIV-TSIFGG-FT-G-------------------F
Bma3            KIIIVF-SGLFGG-FK-G-------------------F
Bin1            QIISIM-TAMFGG-FK-G-------------------F
Bba2            KIITIF-SGLFGD-FT-G-------------------F
Orf5            KIIAYF-SSLFGG-FT-G-------------------F
Bce4            KIIVYF-SSLFGG-FT-G-------------------F
Bsp4            KIIAYA-TAIFGG-FT-G-------------------F
Baz1            KITTYL-IGIFGG-FT-G-------------------F
Gca1            KIIAYT-TGIFGG-FT-G-------------------F
Orf2            KIIIFL-SPFFGG-FR-G-------------------F
Bsp6            KIIMIL-TPLFGG-FT-G-------------------F
Afl1            KITIYM-TNIFGG-FT-G-------------------F
Bme3            KIIIFF-TGLFGG-FT-G-------------------F
Bsp8            AIIIFF-SKLTGG-FT-G-------------------F
Cde1            LFIQWL-NPLFGG-FT-G-------------------F
Bsu1            LIIILL-SDLFGG-FT-G-------------------F
Bam1            YILIVL-SNLFGG-FT-G-------------------L
Orf4            KIIIVL-SSLFGD-FR-G-------------------F
Orf7            WIIIMF-SSLFGG-FT-G-------------------F
Bce2            KIISLF-TSLTGG-FT-G-------------------F
Bsp3            KIIIWL-TAITGG-FQ-G-------------------F
Ben1            KIIVYS-TSLFGG-FQ-G-------------------F
Bme2            KIIIYT-TSVFGG-FT-G-------------------F
Bsp5            YISSFFVNQLFGG-WT-G-------------------F
Pan1            YLIRIL-SPFFGD-FQ-G-------------------F
Psp7            YIIRIL-SPIFGD-FQ-G-------------------F
Bce3            MIISWL-SPFFGD-FQ-G-------------------F
Lsp2            YIIMWL-SPFFNG-FS-G-------------------F
Sne3            YIIIWI-SPFFGG-FM-G-------------------F
Uth1            IIIRIL-SPIFDG-FT-G-------------------F
Lsp3            YITRLL-EPIFGG-FT-G-------------------F
Sne1            YLTSLL-SPIFGD-FQ-G-------------------F
Psp1            KLTSFLSNNFFNG-FT-G-------------------F
Oih1            KLTSYL-ASLF-G-FS-G-------------------F
Vha2            KLTSFL-AGWF-G-FY-G-------------------F
Osc1            KLTAFL-AGWI-G-FT-G-------------------F
Lje2            DLTAFL-AGLF-G-FS-G-------------------F
Hha2            DLTSYL-VGLF-G-FQ-G-------------------F
Gla1            KLTSFL-AGFF-N-FQ-G-------------------F
Aha1            IFTAYL-ANFF-G-FY-G-------------------F
Bsp1            FISSYLINNVFNG-FM-G-------------------F
Bal1            RITSYLVNNIFNG-FM-G-------------------F
Bal2            KVTSFLINNLFGG-FM-G-------------------F
Boc1            KLISVITNSLFGG-FT-G-------------------F
Lfu1            KIIAFL-TPIFGG-FT-G-------------------F
Boc2            KIIAVL-TSLFGG-FT-G-------------------F
Lfu2            KIIAWV-TPIFGG-FT-G-------------------F
Bfo1            VIISIL-IPLFGG-FT-G-------------------F
Bma1            KVTSYLVNRVFGG-FQ-G-------------------F
Bco1            VISGYM-SALFGG-FQ-G-------------------F
Bac1            VISGYL-STFFGG-FQ-G-------------------F
Sal1            QIIIWL-QPFFGD-FQ-G-------------------F
Sle1            DITIFF-QSL-------G------------------LE
Mca1            VINQYF-S------------------------------
Bne1            WFTRVI-SPIFGD-FQ-G-------------------F
Bsp7            LINSLL-QPLFRD-FQ-G-------------------F
Esi1            AFAAWM-SDIVG--FT-G-------------------F
Esp1            RFAAWM-SELVG--FT-G-------------------F
Ksp1            KLNTLL-TPFFGD-FT-G-------------------F
Ksp2            TLNRLF-IPIYGD-FI-G-------------------F
Psa1            QITIWL-QQITPE-WL-K-------------------F
Pvo1            KITIWL-QGITPE-WL-K-------------------F
Psp3            KITIWL-QQITPD-WM-I-------------------I
Psp10           RITIWL-QGITPE-WL-K-------------------F
Pte1            RITIWL-QSITPS-WL-K-------------------F
Pgi2            RITMWL-LSITPE-WM-K-------------------V
Pel1            RITIWL-QGITPS-WI-G--------------------
Orf9            KITIWL-NNITPQ-WL-Q-------------------F
Pla1            KITIWL-NSITPD-WL-K-------------------F
Psp4            VITIYL-NGITPE-WL-R-------------------F
Pcu1            QITIWL-NMITPD-WM-K-------------------I
Cla1            YITIWL-NSITPE-WL-K-------------------F
Psp9            KITIWL-NQVTPA-FM-K-------------------F
Pda1            RLTVWL-NQFAPD-WL-G--------------------
Tco1            LITVYL-NSITPD-WL-KA-----------------NF
Pal1            QLNIWL-QQITPE-WM-RR-----------------LT
Ppo2            QINIWL-QQITPD-WL-RR-----------------LT
Ppo1            DVTLFL-QRITPD-WMLV-------------------M
Cul1            KITIFL-TKIFGT--S-W-------------------F
Ktu1            TITVWL-TKLFGG-FT-G-------------------F
Apo1            AITIYL-VRLFGG-FT-G-------------------F
Aac2            KITVAL-IRLYGG-FT-G-------------------F
Hha1            RISTFM-LNLVQDTWL-SNLGF--------------IF
Ssp1            RISNML-LRMVQDTWL-SNLGTI---------IFRGIL
Lje1            RISQVL-LKLVEDTWL-SNLG-----------------
Vha1            RISAFL-LKLVQDTWL-TKLG-----------------
Aha2            RISIFL-LELIDDTWF-SNLG-----------------
Gla2            RISNFL-LKLVQDSWL-ANLG-----------------
Sne2            LITGWL-LDLVDGTWL-SNLG-----------------
Bma2            RITGFL-LDIVEGTWL-SKLG-----------------
Gha1            LISSFL-LEAVKDTWL-AKLG-----------------
Osp2            RISGFL-LDLVQDTWL-SRLG-----------------
Bce5            NISIFL-LRLIEGTRF-ENLG-----------------
Bps2            DISIFI-LRLIEGTWL-ENLG-----------------
Cth1            RLSSWI-LQLIDGTWF-SRLG-----------------
Aji1            RFSNYI-LRIIQDTWF-SNIG-----------------
Axy1            KLSNVL-LRMIQESWF-SNLG-----------------
Osp1            SLGLWL-TDLFGG-FS-G-------------------F
Bso1            WINIWY-SNFTNL------------------------F
Bsu2            WINIWF-SNLTTL-FQ---------------------S
Bli1            WINIWY-SNLTNL------------------------F
Psp11           MMNTWF-SSF---------------------------L
Bps1            YVNIWG-NQIQQF-FG-GL------------------F
Sko1            YLNIWS-NQLP---FN--------------------LG
Sth1            RISAWL-LEITG--FT-G-------------------F
Dpe1            VMSQYL-VNVLG--FQ-G-------------------F
Dde1            WISRSL-VNVVG--FQ-G-------------------F
Aac1            RVS-WA-AQMLGK-W----------------------V
Pma1            ELSILL-QRVTPN-WL-R-------------------L
Bha1            TIAAYL-ARINPF-----------------------GI
Bba3            LISSYL-AQFVPF-----------------------NI
Bse1            RIASYL-SQFVPF-----------------------GI
Bce6            RLAAYL-ARFIPF-----------------------YL
Bsp2            KISAWL-SSFNLF------------------------W
Bal3            RISAWL-ATFTYF------------------------G
Hmo1            RMSAYL--DFLPN------------------------F
Orf6            KISGYF-------------------------------Y
Txy1            RFESYI-NIL---------------------------R
Cba1            FLAY---------------------------------F
Cul2            DISRLM-------------------------------L
Aor1            YISRFL-------------------------------L
Cac1            VISNLF-------------------------------I
Aar1            KLSQYF------------------------------YW
Hha3            QLSQYF------------------------------YF
Psp5            VFSKYA------G-LI--------------------QL
Cbe1            ILSQYS-SFIN--------------------------F
Cba2            ILSQYL-NFIN--------------------------F
Dre1            RLSAYL------------------------------TF
Bja1            VVSEWL-LEHFPA-LT-SI------------------G
Psp2            AFSFWL-LETFPV-FS-QI------------------G
Lal1            VFSYWL-LETFPA-FQ-YI------------------G
Rsp1            VLSYWL-LETFPV-FQ-NI------------------G
Pph1            VFSYWL-LETFPQ-FQ-VI------------------G
Lba2            SLSFWL-LETFPG-LA-RF------------------G
Hph1            RIAQWL-LEMFPA-FA-TI------------------G
Pgi1            AIAYWL-LETFPI-FS-QI------------------G
Lag1            AIAFWL-LETFPI-FS-QI------------------G
Lba1            TIAFWL-LETFPA-FS-QV------------------G
Npa1            VISYWL-LETFPV-FQ-NI------------------G
Rsp3            AIAFWL-LETFPV-FQ-SI------------------G
Fpe2            TISYWL-LETFPV-FA-TI------------------G
Afe1            EISNLL-IKMFPA-FQ-TL------------------G
Kgr1            AMSFWL-LETFPA-LS-RI------------------G
Rpa1            KIAGWL-LQTFPA-FS-SI------------------G
Rpa2            KISGWL-LQTFPA-FG-EI------------------G
Acl1            DVSIWL-LETFPA-LQ-NF------------------G
Msp1            NMSFWL-LETFPA-LG-TL------------------G
Xau1            HASYWL-IETFPA-LS-TL------------------G
Mpa1            EMSFWL-LEMFPG-LA-TL------------------G
Mme1            DMAIWF-QQTFPV-LS-RI------------------G
Atu1            NVAIWF-QETFPI-LM-KI------------------G
Atu2            NVAIWF-QETFPI-LM-QI------------------G
Hph2            TMAFWL-LETFPA-LG-KI------------------G
Psp8            TFSFWL-LETFPI-LG-QL------------------G
Aki1            SMAFWL-LEEFPA-LG-RL------------------G
Orf8            SFSFWL-LENFPA-LG-RL------------------G
Psp12           AFAFWL-LETFPV-LG-KL------------------G
Mlo1            TVSYWL-LENFPV-LG-RL------------------G
Ama1            TMSFWL-LETFPA-LQ-TI------------------G
Fpe3            WMSFWL-LETFPT-LQ-TI------------------G
Bba1            DFSFWL-LTNFPL-LS-DVEAI---------------S
Bel1            DLSFWL-LEHYPS-LS-YVEDIR-WHDIVN--FFGFSR
Mex2            LVGAWL-TDAVPV-LG-RI------------------G
Mma1            VISSLL-LQIFPG-LG-EL------------------G
Orf3            VLSRFL-AKYFPW-L--NL------------------G
Hde1            WFSQWM-IENFPG-LT-KIESLVTPADLGNQILQKGTP
Oar1            MFSFWM-LETLPF-LA-IF------------------G
Rsp2            AFSFWL-LETFPA-LA-VL------------------G
Mfe1            IVSGWI-IDWFPA-LA-DIEGAFASV----------PK
Mfe2            VVSAWL-IEWFPA-LA-DLESKL-------------TP
Din1            YIAAWM-NQAFPF-TV--------------------NL
Kve1            ILSSYL-SFLNRF-----------------------SL
Oba1            ILANSL-SFLNRF-----------------------SL
Pca1            FLTGYL-SQWLPA-----------------------AG
Gme1            NLTTLL-YQWLPM-----------------------GA
Gel2            RLTSYL-FQWFPA-----------------------TG
Gel1            RMSGFL-YGFLPS----TF------------------G
Dac1            DLSSYL-YQWIPV------------------------E
Glo1            VLSGYV-NLLFMK------------------------N
Ppr1            RLSGYA-SYLFGG------------------------V
Gsu1            VLSRYT-MKWFGG------------------------M
Gbe1            VISRYT-SAWFG-------------------------E
Gda1            LFSRYA-TIWFGG------------------------E
Lfe1            IISAFL-TQHHIG-WT-PN------------------L
Lsp1            ILSAFL-TQHHIG-WT-ST------------------L
Lfe2            ILSSFL-TQHHIG-WT-SN------------------L
Nde1            MITSFL-ERYGIG-WY-LG------------------Q
Psp13           RLTSFL-ERNGIG-WY-IG------------------Q
Mox1            LLSTYA-LRLTPQWLW-QR------------------L
Dto1            LFAI---------------------------------L
Dau1            ILAG---------------------------------L
Dcu1            LLAA---------------------------------F
Dph1            LLTL---------------------------------V
Dol1            -------------------------------------W
Dsp1            -------------------------------------L
Gau1            RLAAVL-QPLTPAFLV-ER------------------L
Scl1            VLGFFI-LEYFPA-LG-NL------------------G
Dku1            RLSGYF-----PF-----------------------TL
Orf1            RVLGIF-LGFEGF-----------------------QS
Sov1            KVLGLF-SGLF--------------------------Y
Tca1            KGLGFI-WNL---------------------------L
Zra1            KGLGMF-LSI---------------------------F
Mex1            AVAALI-LEAFPA-LG-RI------------------G
Abr1            MFAIFM-LEMFPA-LG-TI------------------G
Orf10           RFAYWL-LGTFPF-LA-SI------------------G
Rce1            RLAIWI-LEAFPW-LA-RL------------------G
Tye1            -------------------------------------V
Fpe1            I-------------FL-T-------------------V
                                                      
