# Supplementary material for: The LysE Superfamily of Transport Proteins Involved in Cell Physiology and Pathogenesis
Source: PLoS One. 2015 Oct 16;10(10):e0137184. doi: 10.1371/journal.pone.0137184 (PMC4608589; doi:10.1371/journal.pone.0137184)
Supplement: S2 Supporting Information — The corresponding zip file contains the multiple sequence alignment (MSE) outputs generated using ClustalX, Mafft, and ProbCons. These MSEs have been used to generate S17–S28 Figs. (ZIP) [file pone.0137184.s031.zip › Alignment_zip/DsbD/DsbD_probcons.aln]

CLUSTAL 2.1 multiple sequence alignment


Zma1     -------------------------------------------M----------------
Bla1     -------------------------------------------M----------------
Bce1     -------------------------------------------M----------------
Bme1     -------------------------------------------M----------------
Bha1     -------------------------------------------M----------------
Orf1     -------------------------------------------M----------------
Bja1     -------------------------------------------M----------------
Kve1     -------------------------------------------M----------------
Psp1     -------------------------------------------M----------------
Osp1     -------------------------------------------M----------------
Hha1     -------------------------------------------M----------------
Bco1     -------------------------------------------M----------------
Aac1     -------------------------------------------M----------------
Psa1     -------------------------------------------M----------------
Ssp1     -------------------------------------------M----------------
Bso1     -------------------------------------------M----------------
Pca1     -------------------------------------------M----------------
Psp2     -------------------------------------------ML---------------
Hph1     -------------------------------------------M----------------
Lsa1     -------------------------------------------M----------------
Boc1     -------------------------------------------M----------------
Bsu1     -------------------------------------------M----------------
Oih1     -------------------------------------------M----------------
Lje1     -------------------------------------------M----------------
Afl1     -------------------------------------------M----------------
Cth1     -------------------------------------------M----------------
Pan1     -------------------------------------------M----------------
Bbr1     -------------------------------------------M----------------
Pgi1     -------------------------------------------M----------------
Dto1     -------------------------------------------M----------------
Hmo1     -------------------------------------------M----------------
Psp3     -------------------------------------------M----------------
Lfu1     -------------------------------------------M----------------
Ksp1     -------------------------------------------M----------------
Mex1     -------------------------------------------M----------------
Orf2     -------------------------------------------M----------------
Baz1     -------------------------------------------M----------------
Sne1     -------------------------------------------M----------------
Mme1     -------------------------------------------M----------------
Bsp1     -------------------------------------------M----------------
Rpa1     -------------------------------------------M----------------
Bli1     -------------------------------------------M----------------
Pgi2     -------------------------------------------M----------------
Sne2     -------------------------------------------M----------------
Orf3     -------------------------------------------M----------------
Dph1     -------------------------------------------M----------------
Vha1     -------------------------------------------M----------------
Bal1     -------------------------------------------M----------------
Ama1     -------------------------------------------M----------------
Zra1     -------------------------------------------M----------------
Bma1     -------------------------------------------M----------------
Orf4     -------------------------------------------M----------------
Fpe1     -------------------------------------------F----------------
Lfe1     -------------------------------------------M----------------
Aha1     -------------------------------------------M----------------
Bce2     -------------------------------------------M----------------
Bma2     -------------------------------------------M----------------
Gme1     -------------------------------------------M----------------
Sth1     -------------------------------------------M----------------
Gla1     -------------------------------------------M----------------
Sov1     -------------------------------------------M----------------
Lje2     -------------------------------------------M----------------
Dpe1     -------------------------------------------M----------------
Sle1     -------------------------------------------M----------------
Orf5     -------------------------------------------M----------------
Mex2     -------------------------------------------M----------------
Bsp2     -------------------------------------------M----------------
Orf6     -------------------------------------------M----------------
Acl1     -------------------------------------------MI---------------
Rce1     -------------------------------------------M----------------
Dde1     -------------------------------------------M----------------
Mpa1     -------------------------------------------M----------------
Psp4     -------------------------------------------MVQT-------------
Bps1     -------------------------------------------M----------------
Cla1     -------------------------------------------M----------------
Bne1     -------------------------------------------M----------------
Bam1     -------------------------------------------M----------------
Hde1     -------------------------------------------MRRLRAEGSSCAEGARK
Orf7     -------------------------------------------M----------------
Pel1     -------------------------------------------M----------------
Dku1     -------------------------------------------M----------------
Lal1     -------------------------------------------M----------------
Cul1     -------------------------------------------M----------------
Bsp3     -------------------------------------------M----------------
Glo1     -------------------------------------------M----------------
Msp1     -------------------------------------------M----------------
Dre1     -------------------------------------------M----------------
Mma1     -------------------------------------------M----------------
Psp5     -------------------------------------------M----------------
Cba1     -------------------------------------------M----------------
Dac1     -------------------------------------------M----------------
Mox1     -------------------------------------------M----------------
Mfe1     -------------------------------------------M----------------
Lba1     -------------------------------------------M----------------
Atu1     -------------------------------------------M----------------
Psp6     -------------------------------------------M----------------
Gel1     -------------------------------------------M----------------
Pal1     -------------------------------------------M----------------
Tco1     -------------------------------------------M----------------
Psp7     -------------------------------------------M----------------
Rsp1     -------------------------------------------ML---------------
Aar1     -------------------------------------------M----------------
Hha2     -------------------------------------------M----------------
Oar1     -------------------------------------------M----------------
Bps2     -------------------------------------------M----------------
Ppr1     -------------------------------------------M----------------
Bce3     -------------------------------------------M----------------
Pcu1     -------------------------------------------M----------------
Gla2     -------------------------------------------M----------------
Bfo1     -------------------------------------------M----------------
Kgr1     -------------------------------------------M----------------
Fpe2     -------------------------------------------M----------------
Npa1     -------------------------------------------M----------------
Txy1     -------------------------------------------M----------------
Bce4     -------------------------------------------M----------------
Lsp1     -------------------------------------------M----------------
Rpa2     -------------------------------------------M----------------
Gsu1     -------------------------------------------M----------------
Vha2     -------------------------------------------M----------------
Atu2     -------------------------------------------M----------------
Esi1     -------------------------------------------M----------------
Bba1     -------------------------------------------M----------------
Pda1     -------------------------------------------M----------------
Osc1     -------------------------------------------M----------------
Pph1     -------------------------------------------MI---------------
Gha1     -------------------------------------------M----------------
Cbe1     -------------------------------------------M----------------
Dsp1     -------------------------------------------M----------------
Psp8     -------------------------------------------M----------------
Mfe2     -------------------------------------------M----------------
Aha2     -------------------------------------------M----------------
Lfe2     -------------------------------------------M----------------
Bin1     -------------------------------------------M----------------
Bel1     -------------------------------------------M----------------
Oba1     -------------------------------------------M----------------
Cul2     -------------------------------------------M----------------
Bba2     -------------------------------------------M----------------
Pma1     -------------------------------------------M----------------
Ktu1     -------------------------------------------M----------------
Aji1     -------------------------------------------M----------------
Cde1     -------------------------------------------M----------------
Bsp4     -------------------------------------------M----------------
Bse1     -------------------------------------------M----------------
Dsp2     -------------------------------------------M----------------
Lsp2     -------------------------------------------M----------------
Dau1     -------------------------------------------M----------------
Tye1     -------------------------------------------M----------------
Hha3     -------------------------------------------M----------------
Ben1     -------------------------------------------M----------------
Bma3     -------------------------------------------M----------------
Hph2     ------------------------------------------------------------
Ppo1     -------------------------------------------M----------------
Bac1     -------------------------------------------M----------------
Axy1     -------------------------------------------M----------------
Orf8     -------------------------------------------M----------------
Uth1     -------------------------------------------M----------------
Gau1     -------------------------------------------M----------------
Fpe3     -------------------------------------------M----------------
Esp1     -------------------------------------------M----------------
Psp9     -------------------------------------------M----------------
Mlo1     -------------------------------------------M----------------
Bsp5     -------------------------------------------M----------------
Aki1     -------------------------------------------M----------------
Bme2     -------------------------------------------M----------------
Psp10    -------------------------------------------M----------------
Sko1     -------------------------------------------M----------------
Abr1     -------------------------------------------M----------------
Lba2     -------------------------------------------M----------------
Cba2     -------------------------------------------M----------------
Sal1     -------------------------------------------M----------------
Afe1     -------------------------------------------M----------------
Boc2     -------------------------------------------M----------------
Aor1     -------------------------------------------M----------------
Cla2     -------------------------------------------M----------------
Psp11    -------------------------------------------M----------------
Osp2     -------------------------------------------M----------------
Apo1     -------------------------------------------M----------------
Rsp2     -------------------------------------------M----------------
Bsp6     -------------------------------------------M----------------
Cac1     -------------------------------------------M----------------
Bal2     -------------------------------------------M----------------
Orf9     -------------------------------------------M----------------
Ksp2     -------------------------------------------M----------------
Bsp7     MVNEEVKYYDLNLISFQYFIVAIFVLSRVILYLQEFTYGGLGLM----------------
Gel2     -------------------------------------------M----------------
Pte1     -------------------------------------------M----------------
Scl1     -------------------------------------------M----------------
Mca1     -------------------------------------------M----------------
Nde1     -------------------------------------------M----------------
Bce5     -------------------------------------------M----------------
Aac2     -------------------------------------------M----------------
Lfu2     -------------------------------------------M----------------
Lag1     -------------------------------------------M----------------
Bsu2     -------------------------------------------M----------------
Bsp8     -------------------------------------------M----------------
Bme3     -------------------------------------------M----------------
Psp12    -------------------------------------------M----------------
Gca1     -------------------------------------------M----------------
Lsp3     -------------------------------------------M----------------
Bal3     -------------------------------------------M----------------
Bce6     -------------------------------------------M----------------
Bba3     -------------------------------------------M----------------
Gbe1     -------------------------------------------M----------------
Dol1     -------------------------------------------M----------------
Dcu1     -------------------------------------------M----------------
Psp13    -------------------------------------------M----------------
Sne3     -------------------------------------------M----------------
Xau1     -------------------------------------------M----------------
Bsp9     -------------------------------------------M----------------
Orf10    -------------------------------------------M----------------
Pvo1     -------------------------------------------M----------------
Gda1     -------------------------------------------M----------------
Rsp3     -------------------------------------------M----------------
Tca1     -------------------------------------------M----------------
Din1     -------------------------------------------M----------------
Pla1     ------------------------------------------------------------
Ppo2     -------------------------------------------M----------------
                                                    : :              

Zma1     ------------------------------------------------------------
Bla1     -----D------------------------T---QI-TVWL-AFAAGLLSFISPCCLPLY
Bce1     -----N-------------A----------A---DL-TIWL-VAGAGVLSFISPCSLPLY
Bme1     -----S----------------------------DI-NVFI-ALGAGFLSFISPCCLPLY
Bha1     -----V----------------------------EV-TIWL-AFFAGVVSFLSPCVFPLV
Orf1     -----D-------------Y----------N---EV-TLVT-AFIAGTISFLSPCVLPLL
Bja1     -----T------------------------L---DV-TLGA-AFVAGLLSFLSPCILPLV
Kve1     -----S----------------------------SL-PLPIAVFLAGLLSFLSPCVLPLV
Psp1     -----E----------------------------DV-NLLL-AFAAGVLSFISPCCLPLY
Osp1     ------------------------------E---L---ILL-AFSAGVLSFLSPCTLPLY
Hha1     -----S------------------------V---DV-TIWL-AFGAGVISFLSPCTLPLF
Bco1     -----A----------------------------DV-TVWL-SFGAGFMSFISPCCLPLY
Aac1     ----------------------------------TP-TVWI-SFVAGLVSFFSPCVLPLY
Psa1     ------------------------------A---DI-HLGI-AFGAGIASFISPCCLPLY
Ssp1     -----E------------------------A---DV-TFWL-AFGAGVLSFLSPCTLPIF
Bso1     -----Q----------------------------SI-TVWL-AFGGGFLSFISPCCLPLY
Pca1     -----E-------------G----------Q---EI-TLWI-AFSAGLASFVSPCVLPLI
Psp2     -----Q----------------------------DI-TLWG-AFFAGILSFVSPCVLPLV
Hph1     -----T-------------Q--------V-I---DV-GYGA-AFLAGLMSFFSPCVLPIV
Lsa1     -----A----------------------------GL-SVWL-AFGAGILSFISPCCLPLY
Boc1     ----------------------------------DL-NLFL-AFGAGLLSFISPCSLPLY
Bsu1     ------------------------------G---DV-NYFL-TFGAGFLSFISPCCLPLY
Oih1     -----S----------------------------EI-NIFL-AFSAGFLSFISPCVLPLY
Lje1     -----T-------------A--------A-S---NL-TIWL-AFGAGILSFLSPCTLPIF
Afl1     ----------------------------------DI-QLFV-AFGAGVLSFISPCCLPLY
Cth1     -----V-------------D--------P-T---DI-TVWL-ALWAGVLSFISPCTLPLF
Pan1     -----A------------------------S---DI-NLFL-AFGAGFLSFISPCTLPLY
Bbr1     -----T------------------------G---DI-TVFV-AFAAGFLSFISPCCLPLY
Pgi1     -----L----------------------------DV-SFGA-AFLAGLLSFISPCVLPIV
Dto1     -----F-------------A----------E---NI-TYPA-ALLAGLLSFFSPCILPLI
Hmo1     -----D----------------------------SV-SLTV-AFLAGIASFLSPCVLPLV
Psp3     -----P----------------------------DV-NVWM-AFVAGLVSFISPCCLPLY
Lfu1     -----L------------------------E---QL-NLIL-AFGAGLLSFVSPCSLPLY
Ksp1     -----T----------------------------DL-NYLF-ALLAGLLSFMSPCTLPLY
Mex1     -----A-------------ID-------A-S---SV-GFVA-AFAAGAVSFLSPCVLPLV
Orf2     -----T----------------------------DL-NVFI-ALGAGFLSFVSPCCLPLY
Baz1     ------------------------------A---DV-NVFL-AFGAGFLSFISPCCLPLY
Sne1     -----G------------------------T---DV-NIFF-AFGAGFLSFISPCVLPLY
Mme1     -----S----------------------I-G---DI-SLLS-ALLAGALSFLSPCVLPLV
Bsp1     -----T----------------------------DL-TFLL-AFGAGLLSFVSPCNLPLY
Rpa1     -----I------------------------S---NI-SFAG-ALGAGVLSFLSPCVLPLV
Bli1     -----A-------------------------------ALWL-AFGGGFLSFISPCCLPLY
Pgi2     ----------------------------------EL-NVWI-ALWAGFASFISPCCLPLY
Sne2     -----D-------------DMGGIETDTV-L---IV-GMLL-AVGAGALSFLSPCVLPIF
Orf3     -----F-------------Q----------E---NV-TLIA-AFGAGIISFVSPCVLPIV
Dph1     -----F-------------T----------E---TV-TFPA-AFIAGLLSFLSPCILPLI
Vha1     -----T-------------S--------A-A---DL-TIWL-AFGAGLLSFLSPCTLPIF
Bal1     -----A----------------------------DL-TILL-AFGAGVLSFISPCNLPLY
Ama1     -----F------------------------A---EL-SYPT-AVFAGALSFLSPCVLPLV
Zra1     -----E-------------I----------G---NM-TIMA-VFLGGFLSFLSPCVLPLL
Bma1     ----------------------------------DL-NIWL-AFAAGLLSFISPCCLPLY
Orf4     -----A----------------------------DI-NYIL-AFGAGFLSFISPCCLPLY
Fpe1     -----T------------------------Q---EV-AYST-AYLAGIASFFSPCIFPII
Lfe1     -----S-------------H----------Q---PI-SWTL-AFLAGLVSFVSPCVLPIV
Aha1     -----A----------------------------EV-NILL-AFGAGFLSFISPCVLPLY
Bce2     -----T----------------------------DI-TIWL-AFGAGVLSFISPCSLPLY
Bma2     -----N-------------VI---GADTV-I---IV-GMLL-AMSAGALSFLSPCVLPIF
Gme1     -----D-------------F--------G-S---DI-TVWI-AFSAGFLSFFSPCVLPLI
Sth1     -----A----------------------------SP-NLFL-AFGAGVLSFVSPCVLPIY
Gla1     -----T-------------N--------L-N---EV-NIFI-AFGAGFLSFISPCVLPLY
Sov1     -----D------------------------Y---NL-TIIT-VFGAGVVSFLSPCVLPML
Lje2     -----S------------------------E---EI-NVFI-AFGAGFLSFISPCVLPLY
Dpe1     -----I------------------------S---SP-SFLF-AFGAGLLSFLSPCVLPLL
Sle1     ----------------------------------EL-TVFV-AFGAGILSFVSPCVLPIY
Orf5     -----Q----------------------------DI-NIFL-AFGAGFLSFISPCCLPLY
Mex2     -----FEGVS-------AVT----------A---DV-GILT-AFGAGLLSFLSPCILPLV
Bsp2     -----E----------------------------DI-GVFF-ALAAGVLSFFSPCVFPLL
Orf6     -------------------------------------PIYT-AFLAGIVSFLSPCVLPLI
Acl1     -----Q----------------------------DV-SIPA-ALAAGIISFLSPCVLPLV
Rce1     -----T-------------ID-------L-T---LF-GLVL-AFGGGLVSFLSPCVLPLV
Dde1     -----T------------------------D---SP-GFLF-AFGAGLLSFLSPCVLPML
Mpa1     -----A------------------------A---DV-TFPA-AAAAGLLSFLSPCVLPLV
Psp4     ----MS----------------------------SV-NIGL-AFAAGIASFVSPCCLPLY
Bps1     -----E----------------------------EI-TIYL-AFAAGVLAFLSPCTLPLY
Cla1     -----N----------------------------EL-NIGI-AFMGGLASFISPCCLPLY
Bne1     -----V----------------------------DI-NLFI-ALGAGFLSFISPCCLPLY
Bam1     ----------------------------------SF-NYFL-TFGAGFLSFISPCCLPLY
Hde1     WIDRML------------------------A---DA-HIYIGVALAGLASFLSPCVLPLV
Orf7     -----S----------------------------DL-NYFL-AFGAGFLSFISPCCLPLY
Pel1     ----------------------------------EL-NIWI-ALWAGFVSFISPCCLPLY
Dku1     -----P-------------E----------V---NV-SLGA-AFLAGLVSFLSPCVLPLI
Lal1     -----I------------------------Q---DV-TIIG-ALLAGVLSFVSPCVLPLV
Cul1     -----S----------------------------EV-TVWL-AFSAGIISFLSPCVLPLY
Bsp3     -----S------------------------G---DL-TLFL-AFGAGVLSFISPCTLPIY
Glo1     -----E-------------T----------Q---QI-TYIG-AFVAGLLSFLSPCVLPLI
Msp1     -----L----------------------------SV-SYPA-AALGGLISFLSPCVLPLV
Dre1     -----S----------------------------SI-PLYL-AFGAGIVSFLSPCILPLV
Mma1     ------------------------------P---DV-TLLT-AFGAGFLSFISPCVLPLV
Psp5     -------------------------------------DILL-AFSAGLLSFLSPCVLPLI
Cba1     -----Q----------------------------DT-SIPI-AFAAGFLTYFSPCILPLI
Dac1     -----L-------------N--------EAA---NIPTFSV-AFSAGLLSFFSPCVLPLI
Mox1     -----L-------------ET-------G-E---AL-TIWM-ALGAGIFSFLSPCVLPIF
Mfe1     -----I----------------------------EV-TLAG-ALIAGLLSFLSPCVLPLV
Lba1     -----L----------------------------EV-SIGA-AFLAGLLSFASPCVLPIV
Atu1     -----S-------------I----------A---DI-SLFS-ALLAGALSFLSPCVLPLV
Psp6     -----N-------------A----------A---DL-SIWL-VFGAGVLSFISPCCLPLY
Gel1     -----H-------------A--------A-A---DI-TLWV-AFYAGVLSFFSPCVLPLI
Pal1     -----G----------------------------HI-TVWI-AFWAGFVSFISPCCLPLY
Tco1     ----------------------------------DL-NVWI-ALGAGFASFISPCCLPLY
Psp7     -----T------------------------T---DI-NLLL-AFGAGFLSFISPCTLPLY
Rsp1     -----Q----------------------------EV-TLLG-ALLAGVLSFISPCVLPLV
Aar1     -----Q----------------------------EV-SIIV-ALLAGITSFVSPCVLPLV
Hha2     -----S----------------------------EI-NIFI-AFGAGFLSFISPCVLPLY
Oar1     -----FETETF-----LLAS----------L---LP-ALLV-AFSAGILSFLSPCVLPIV
Bps2     -----D-------------L----------A---QI-TVWA-AFLAGFISFISPCTLPLF
Ppr1     -----IH------------T----------Q---DV-TYAG-AFVAGLLSFLSPCVLPLI
Bce3     -----S------------------------T---DL-NILL-AFGAGFLSFISPCTLPLY
Pcu1     -----E-------------L----------T---DV-NTGL-AFAAGIASFISPCCLPLY
Gla2     -----S-------------A--------V-A---EI-TIWL-ALGAGTLSFLSPCTLPIF
Bfo1     ------------------------------Q---QI-NLFL-AFGAGFLSFISPCALPLY
Kgr1     -----S------------------------A---DV-TLWA-ALFAGLLSFVSPCVLPLV
Fpe2     -----L----------------------------DV-GCGA-AFFAGLLSFVSPCVLPLV
Npa1     -----L----------------------------DV-SLGG-ALLAGLLSFVSPCVLPIV
Txy1     -------------------------------------SLFA-AFLGGIVSFFSPCILPLI
Bce4     ------------------------------Q---DI-SIFL-AFGAGFLSFISPCCLPLY
Lsp1     -----D-------------H----------S---SV-TLPL-SFLAGLVSFVSPCVLPIV
Rpa2     -----V------------------------S---NI-SLVG-AFGAGVLSFLSPCVLPLV
Gsu1     -----E-------------S----------T---NI-TFVG-AFVAGLLSFLSPCVLPLI
Vha2     -----A----------------------------EI-NIFL-AFGAGFLSFISPCVLPLY
Atu2     -----S-------------I----------A---DI-SLFS-ALLAGALSFLSPCVLPLV
Esi1     ----------------------------------EL-SLWL-AFGAGLLSFVSPCTLPLY
Bba1     -----L------------------------T---GF-SIFS-VFFAGALSFLSPCVLPLV
Pda1     ----------------------------------DL-NIWL-AFGAGFLSFISPCCLPLY
Osc1     -----S----------------------------EI-NIFL-AFGAGFLSFISPCVLPLY
Pph1     -----Q----------------------------EV-TLAG-AVFAGVLSFVSPCVLPLV
Gha1     -----G-------------SI---EVDTM-L---IV-GMLL-AVGAGALSFLSPCVLPIF
Cbe1     -----K----------------------------DI-SILL-AFSAGLLSFLSPCVLPLV
Dsp1     -----N-------------MF-------A-E---SI-SYPA-AFIAGLISFSSPCIFPLI
Psp8     -----A------------------------L---DV-SYLT-AAGAGALSFLSPCVLPLV
Mfe2     -----I----------------------------EV-TFAG-AFIAGLLSFLSPCVLPLV
Aha2     -----I-------------D--------V-A---DL-TIWL-ALGAGMLSFLSPCTLPLF
Lfe2     -----N-------------H----------E---PL-SVTL-AFLAGMVSFVSPCVLPIV
Bin1     -----T----------------------------DV-NIFI-ALGAGFLSFISPCCLPLY
Bel1     -----KDGVC--------VL----------I---EI-STIS-VFFAGALSFLSPCVLPLV
Oba1     -----T-------------D--------S-G---QI-SLSV-AFLAGVVSFLSPCVLPLI
Cul2     -----NVLRIYFYRGESMDL----------G---NV-SLPI-AFGAGFLSFFSPCILPLI
Bba2     -----S----------------------------DV-NIFM-ALGAGFLSFISPCCLPLY
Pma1     ------------------------------P---DI-HWGI-AFTAGLVSALSPCCLPLI
Ktu1     -----I-------------I--------VSE---PV-TLWL-AFGAGLLSFVSPCVLPLY
Aji1     -----E-------------S--------T-V---DI-TIWL-AFSAGVLSFLSPCTLPIF
Cde1     -----V----------------------------DI-NVFL-AFGAGFLSFISPCCLPLY
Bsp4     ------------------------------A---DV-NVFL-AFGAGFLSFISPCCLPLY
Bse1     -----YTAAIM-----INEL----------T---FL-SIWI-ALFAGLVSFLSPCIFPLV
Dsp2     -----A----------------------------DV-SIWL-AFGAGVLSFISPCCLPLY
Lsp2     -----F------------------------S---DL-NILL-AFGAGLLNFLSPCTLPLY
Dau1     -----F-------------T----------E---TV-TFQA-AFVAGLLSFFSPCILPLI
Tye1     -----N----------------------------EV-TFTA-AFLGGIISFFSPCILPLL
Hha3     -----E----------------------------NI-SVVV-AFMAGVASFVSPCVLPLV
Ben1     -----V------------------------S---DI-NLFL-AFGAGVLSFISPCCLPLY
Bma3     -----T----------------------------DV-NVFL-ALGAGFLSFISPCCLPLY
Hph2     ------------------------------------------------MSFLSPCVLPLV
Ppo1     -----M-------------M----------S---DV-NAGL-AIVAGLVSFFSPCCLPLY
Bac1     ------------------------------A---DV-NLFL-SFGAGFMSFISPCCLPLY
Axy1     -----S-------------N----------L---EL-SATL-ALGAGIVSFLSPCTLPLF
Orf8     -----K-------------EV---L---V-L---DI-SYMT-AAGAGALSFLSPCVLPLV
Uth1     -----A------------------------T---NI-NILF-AFGAGFLSFISPCTLPLY
Gau1     -----A-------------P----------E---SL-TVLV-AFTAGLLSFLSPCVLPLV
Fpe3     -----L------------------------S---EL-SYPT-ALLAGALSFLSPCVLPLV
Esp1     ----------------------------------EV-TLWL-AFGAGVLSFLSPCTLPLY
Psp9     ------------------------------D---NI-NVWL-AFGAGFASFISPCCLPLY
Mlo1     -----A------------------------L---DI-GYVS-AVGAGAISFLSPCVLPLV
Bsp5     -----A----------------------------DL-NLFL-AFGAGFLSFISPCSLPLY
Aki1     -----A------------------------L---DI-SYAT-ALGAGALSFLSPCVLPLV
Bme2     -----G----------------------------DL-NLFL-AFGAGFLSFISPCCLPLY
Psp10    -----S----------------------------NL-NAGI-AFAAGVASFISPCCLPLY
Sko1     -----T----------------------------EV-TILL-AFGAGMLAFLSPCTLPLY
Abr1     -----A-------------L--------I-S---NI-GLTT-AFAAGAVSFLSPCVLPLV
Lba2     -----T----------------------------EV-GILG-ALVAGMISFVSPCVLPLV
Cba2     -----N----------------------------NV-SFIL-AFSAGLLSFLSPCVLPLV
Sal1     -----G------------------------S---EV-TFLL-AFGAGVLSFVSPCVLPVF
Afe1     -----L----------------------------DI-SLGS-ALLAGLLSFISPCVLPIV
Boc2     ------------------------------E---QI-SLFL-AFGAGLLSFISPCSLPLY
Aor1     -----N-------------L----------E---NV-SLSI-AFGAGFLSFFSPCILPLV
Cla2     ------------------------------------------------------------
Psp11    -----D----------------------------TL-TWSI-AFGGGVLAFVSPCTLPLY
Osp2     -----G-------------II---ETDTM-L---LV-GMLL-AIGAGALSFLSPCVLPIF
Apo1     ------------------------------FDTTNP-NFMV-AFAAGVLSFLSPCCLPLY
Rsp2     -----FGIEII------DAA----------L---LP-AMFV-ALAAGIISFLSPCVLPIV
Bsp6     -----A----------------------------DL-NIFL-AFGAGFLSFISPCCLPLY
Cac1     -----I-------------G----------S---EV-SLFI-AFGAGFLSFLSPCILPLI
Bal2     -----N----------------------------EI-NIFL-AFGAGVLSFISPCNLPLY
Orf9     ------------------------------Q---HV-NVWL-AFWAGFASFISPCCLPLY
Ksp2     ----------------------------------DL-TIYI-AFAAGLFSFISPCTLPLY
Bsp7     -----A----------------------------DI-SILL-AFGAGVLTFLSPCVFPLY
Gel2     -----E-------------T--------D-I---NL-SLWI-AFSAGALSFSSPCVLPLL
Pte1     -------------------------------------SVWI-AFWAGLASFISPCCLPLY
Scl1     -----N-----------------------------T-TLSI-AFLAGLISFLSPCVLPLI
Mca1     -----N----------------------------DI-TIAV-AFGAGLLSFVSPCVLPIY
Nde1     -----T-------------DS-------V-Q---SI-SLVA-AFSAGLLSFVSPCVLPLV
Bce5     -----E-------------E--------L-A---NV-TSWA-ALFAGVISFISPCTLPLL
Aac2     -----L-------------G----------T---HP-TLWL-AFIAGILSFLSPCCLPLY
Lfu2     -----Q------------------------N---EI-NLLL-VFGAGLLSFLSPCSLPLY
Lag1     -----L----------------------------DV-SLGA-AFLAGLLSFISPCVLPIV
Bsu2     -----E----------------------------NV-TVWL-AFGGGLLSFISPCCLPLY
Bsp8     -----G----------------------------DI-NIFL-AFGAGFLSFISPCCLPLY
Bme3     -----S----------------------------DI-NVFL-AFGAGLLSFISPCCLPLY
Psp12    -----A------------------------I---DI-SYLT-AVGAGALSFLSPCVLPLV
Gca1     ------------------------------T---DV-NVFL-AFGAGFLSFISPCCLPLY
Lsp3     -----Q------------------------T---DI-NVFL-AFGAGFLSFISPCTLPLY
Bal3     -----R-------------K--------I-D---NL-SILV-AFTAGLLSFLSPCVFPLL
Bce6     -----TVLSVFN----ISEF----------T---FL-SIWI-ALFAGIVSFLSPCVFPLV
Bba3     -----N----------------------------DL-TIWI-AFGAGLLSFLSPCIFPLV
Gbe1     -----Q-------------A----------Q---NI-SIVG-AFVAGLLSFLSPCVLPLI
Dol1     -----F-------------D--------T-P---SV-SYAV-AFGAGLLSFFTPCVLPLI
Dcu1     -----L-------------T----------Q---TI-TFPA-AFAAGLLSFLSPCVLPLI
Psp13    -----I-------------DA-------I-S---QV-SLFA-AFSAGFLSFISPCVLPLV
Sne3     -----L------------------------A---DL-NLFL-AFGAGLLNFISPCTLPLY
Xau1     -----A----------------------------DV-TLPA-AFLAGLVSFVSPCVLPLV
Bsp9     ------------------------------------------------------------
Orf10    -----D-------------I----------S---GI-GIFA-AFLAGAISFLSPCVLPLV
Pvo1     ------------------------------A---DI-NIGI-AFAAGFASFISPCCLPLY
Gda1     -----G-------------S----------S---NI-TIFG-ALIAGFLSFLSPCVLPLI
Rsp3     -----L----------------------------DV-SLWG-AFLAGLLSFVSPCVLPIV
Tca1     -----A-------------E----------N---SL-TLLT-AFAAGVVSFLSPCVLPLL
Din1     ----------------------------------DL-TLWT-AFIAGILSFISPCLLPLV
Pla1     ------------------------------------------------------------
Ppo2     -----S----------------------------DV-TVWV-AFWAGVISFISPCCLPLY
             *                    .** :           .   .*     :** :*: 

Zma1     ----------------------------------VFRRQAMFHTVFFIIGFSIIFLALGL
Bla1     PSFLSYITGVSV-SEMKQ--GK--A---------VFQRQALLHTLFFILGFSLVFIALGL
Bce1     PSYLSYITGVSI-QDLKE--NR--G---------MMQKSAIIHTVFFMIGFSVIFYALGL
Bme1     PAFLSYITGMSV-GEIKT--EN--A---------MLQRRSLLHTICFLLGFSVIFIAIGY
Bha1     PVYLAQLTGTQI-SGNEI--T-------------ADRKLILMRSLGFILGFTSIFIFLGA
Orf1     PTYMAFLTGAES-GKLQD--DN-----------LVNTWPFLLRISCFLSGLSLVFIMMGA
Bja1     PPFLCYMAGVSV-TDLSG--DR--P---D------LRPRILISALAFVAGFSLVFVALGS
Kve1     PGYVSLISGASV-EDLQS--GD--R---------KLSRTVLLNSIMFIVGFSVVFIALGA
Psp1     PAFLSYITGMSV-DELQN--GK--G---------LLQKRAMLHTTFFLIGFSIIFIALGF
Osp1     PTYLSYISGLSV-AQISD--RT--G-Q-T----TDMKKDLFIHSLCFVFGLALVFFLLGS
Hha1     PAYLSYITGMSV-KEIKE--DQ-SA---------KVKRKLLLHSVFFLLGVSTVFLTLGI
Bco1     PAFVSYITGASV-SRLKS--GG--G---------MREWKSILHTVWFLAGFSTVFIALGF
Aac1     PSYLSYLSGVSL-RPVDE--QL--L---T----WQARIRVFSHALFFVLGFSVIFFALGL
Psa1     PSYLSYITGLSV-QQLKT--EQ--G---K----REVRFRTMTHTLAFILGFSVVFYTLGF
Ssp1     PAYLSYITGMSV-KDIQD--QN-NP---------QIRKKVLLHSVFFLIGVATVFLSLGF
Bso1     PSFLSYLTGFSV-SDLKN--KQ-SK---------GVNQIVLLHAAAFLVGFSLIFYILGF
Pca1     PSFITYITGLSF-QQLQQ--AH--P---G----GRIRMRVALHCLLFIAGFSLVYTTMGV
Psp2     PPYLGYIAGLSI-EEVTS--KD--K---S----AAQSNRVMIAAMCFVAGFSTVFVLLGA
Hph1     PPYLAYLAGMTF-NEVQN--AD--A---D----RAASRRIAVASIAFVLGFTTVFVALGA
Lsa1     PSYLSYITGISV-AQLKE--RERSA---------EIKRNTMLHTLFFILGFSLLFYAIGF
Boc1     PAFISYITGISV-NDLKS--KR--A---Q-----FFKSNAFFHTLLFLVGFSIIFLALGW
Bsu1     PAFLSYITGVSM-DDVKT--EK--L---------LLQKRSLFHTLCFLLGFSVIFVALGY
Oih1     PIFLSYITGMSM-NEITD--DN--K---------RMDKKAILHTLCFLIGFSSIFIMIGF
Lje1     PAYLSYITGMSV-KELKE--NQ-DI---------RIRSKLLIHSVFFLLGVSTVFLGLGV
Afl1     PAFLSYITGVSV-SDLKS--DY--A---------LLQKRSLLHTLFFLLGFSFIFIAIGF
Cth1     PAYLSYITGISV-QDLQQ--SK-SP---------KIRAKVMSHSLFFLLGVSSVFMALGF
Pan1     PAFLSYITGMTM-DEIKN--DK--K---------VMQRRGMFHTLFFLLGFSTIFIALGF
Bbr1     PSFLSYITGVTI-DEVKK--GR--A---------VFRKEAFLHTFFFIVGFSIIFVALGL
Pgi1     PPYLCYLAGVSV-DQFKG--DT--V---E----PGTGRRVLLSAIAFVLGFSAVFVGLGA
Dto1     PAYFSFITGLSL-DELKE--NK-----------RQTRQKVFLSTVFYVAGFSFIFILFGA
Hmo1     PAYVTYLTGSVV-AELPQ--GE--A---------AKPNNPFWRAIAFVLGFSVVFIALGA
Psp3     PSYLSYITGMTV-QQLKD--DR--N---Q----REVRFKTMTHTLAFILGFSAVFYSLGL
Lfu1     PAFLSYITGISF-NELKE--EK--G---------ILRRKSLIHTLLFLLGFSIIFMALGF
Ksp1     PAFLSYITGVSA-NQLTR--EG------------IRQKQALLHTIFFLIGFSLIFIALGF
Mex1     PGYVSYVAGQSA-AGG-----R-------------DSLRTLGLSLCFVLGFTTVFVAFGA
Orf2     PAFLSYITGMSV-GEIKE--EN--A---------MLQRRSMLHTLFFLIGFSAIFIAIGF
Baz1     PAFLSYITGVSV-TELKE--EN--A---------MMQRRTMLHTIFFLIGFSSIFIMLGM
Sne1     PAFISYITGMSL-DDLGD--KS--K---------GMNRTGILHTLFFLLGFSVVFVFLGF
Mme1     PPYLCYMAGISV-DQLKG--GG--E---AK---PASQWAVLLPAFFFTLGFATIFVALGA
Bsp1     PAFVSYITGLSV-DELKE--KG--R---------FMPPRATLHTVIFIFGFSTIFIVLGM
Rpa1     PPYLCFLAGVSL-DDLAA--RE--GQS-G----GRPNGRVVASAVAFVLGFSTVFVALGA
Bli1     PSFISYITGISV-GDLKN--RH-AK---------HIKQSVMIHAAAFLAGFSVIFYILGF
Pgi2     PSYLSYITGISV-SQLKN--PG--A---D----ANIRIRTVSHTLFFILGFSVIFYSLGL
Sne2     PAYLSYITGISV-KELQG--NQ-TI---------KIRRKLISHSLVFLLGVSLVFISLGA
Orf3     PGYLSFISGATF-EELVS--RS--R--------AEVLRKVIINTLFFILGFTLIFVLLGA
Dph1     PAYFSFITGLSL-DELTQ--GR-----------QETRKKVILSTLAYVAGFSLVFILMGA
Vha1     PAYLSYITGMSV-KEMQD--KP-SM---------KIRSKLLIHSVFFLLGVSLIFIGLGI
Bal1     PAFLSYITGMTV-DEMKK--KG--R---------FLPPRAMLHTFIFILGFSTIFVVLGM
Ama1     PPYLCYMAGVSA-DELRA--GR--Q---ME---TTSYGRLIATSVTFVLGFSTVFIMLGA
Zra1     PTFSAILAGSIA-DETD------------------KPRNIYINTLCFLIGFTLVFIAMGA
Bma1     PAFLSYITGISV-RDLKE--EK--G---------MLKRQAMIHTACFLLGFSIIFIVLGL
Orf4     PAFLSYITGVSM-SEIHS--DK--L---------MFQKRSLVHTVFFLIGFSMIFVALGY
Fpe1     PVYISILSNG--------------------------EKKSVSKTLAFVLGLSVTYIVLGF
Lfe1     PSYVSYITGLSF-EELTG--RS--QSLSR----GVILRESLRHALVFSLGFSTLFIGFGA
Aha1     PVFLSYITGMSV-EELKN--DK--A---------ILRKRAMLHTLFFLIGFSSIFIMLGF
Bce2     PAFVSYITGMSV-SGVQQ--GN--T---------FRQKKALLHTIFFLIGFSTIFVAIGF
Bma2     PAYLSYITGISV-KELHE--KQ-NT---------KIRGKLLSHSIVFLLGVSLVFISLGA
Gme1     PSYMTYITGLSF-GQLQE--AH--P---G----AKVRLVVLAHSVVFVLGFSVVFVAMGA
Sth1     PSFLSYLTGVSV-DQLSE--GS--R---------AVRAHVLKHSLAFFAGFSVIYVALGL
Gla1     PAFLSYITGMSV-NDIKE--EK--A---------MFNYKSILHTLFFLLGFSSIFILLGF
Sov1     PTYTALLAGTGK-QLNS----------------STNRWNFIVNALSFLCGFTLIFVAMGA
Lje2     PVFLSYITGMSV-NELTN--EN--K---------MLTKQSLMHTVFFLVGFSLVFIMLGF
Dpe1     PAYLGFLTGMSR-GELSE--R-------------AARRPALKHALAFLAGFGVVFLALGA
Sle1     PAFVSYITGMSY-DDLKN--KG-------------LSRNAILHTIIFLLGFSLIYMILGM
Orf5     PAFLSYITGMSV-SELKE--EN--A---------MLRKRSMIHTAFFLLGFSIVFIAIGF
Mex2     PPYLCFLAGVSL-QELVE--RP--D--------RSLARRAVLRALAFVLGFSTVFVALGA
Bsp2     PAYITHLTGGKI-ENAKI--DV-------------NKSKLYIRSFGFIIGFSLIFTVMGA
Orf6     PAYVSYIFGNK--------------------------KNNLINLFLFVLGFSIVFVLMGA
Acl1     PPYLIYLTGATI-EHVAN--DE--E---P----RASKRAVMLSALVFVLGFSTVFVALGA
Rce1     PGYVAWVAGTDL-ATARA-----------------ERWRALRLSAFFVLGFGLVFVLLGL
Dde1     PAYLGFLTGMSR-GELAG--P-------------QARRLALSHAVAFLAGFSVVFLALGA
Mpa1     PPYLTYLAGVSM-EDLEI--ET--R--------SRARRDVLFSAVLFVLGFTTVFVALGA
Psp4     PSYLSYITGISV-TELKS--DN--P---G----REVRRRTMSHTLFFILGFSLVYYTLGY
Bps1     PSFISYITGVSV-HELKT--NK------------KLWKITLAHSSLFCLGFSIIYYVLGF
Cla1     PSYLSYITGISV-TQLKT--DS--S--------REVRMKTMAHTFFFILGFSLVFFTLSY
Bne1     PAYLSYITGMSI-GQLEE--DR------------LFKNNSFIHTILFLLGFSIIFIALGF
Bam1     PAFLSYITGVSM-DEVKT--EK--V---------MLQKRGLVHTLCFLLGFSVIFIALGY
Hde1     PPYLGYIGGTTL-DQLTG--ED--A---VD---RRVWGRVVISSLFFVLGFTTVFVALGA
Orf7     PAFLSYITGVSI-DEVKS--EK--V---------MLRRRSLLHTLFFLIGFSLIFIAIGF
Pel1     PSYLSYITGVSV-GKLKD--EQ--S---A----KEVRFKLITHTLSFILGFSIIFYTLGL
Dku1     PTYMAYLTGVSV-TDLTA--PG--TA--------RLRLLLLANALLFVTGFSLVFVALGL
Lal1     PPYLGYLAGVSL-DQLTG--ED--D---TD---EAASRRVFFSALVFVLGFSTVFVLLGA
Cul1     PSFLSYISGVSV-ADLKE--GD-KT---------GIRKQVLLHTLFFVTGLSLIYVMMGF
Bsp3     PAFLSYITGVSV-GELKE--EK--G---------MLQKRSILHTLFFLVGFSLIFIALGF
Glo1     PSYITYITGLSF-SDLDA--EH--P---T----HVVRRKTMLHSLAFVSGFTVVFVLLGA
Msp1     PPYLSFLAGTTF-DRLSA--GD--D--------RAVRQRAILAALLFVAGFSTVFVLLGA
Dre1     PGYLSYLAGVSV-TADST--EI-------------NRRQLISRALLFNLGFILVFISLGV
Mma1     PAYLSYMSGISV-DEMKA--AG--AQG-N----HKVAMHAALHSLAFVLGFSLVFVGLGA
Psp5     PVYLSYIAGTSA-TDLKN--SP--N---------K--LTVISQTVLFILGFSILFVLLGI
Cba1     PAYITYITGTTL-EEELQ--DK--------------KLFALSRTLGFVLGFTIIFMIFGI
Dac1     PSFITYITGISF-GELKQ--DH--P---S----SKIRWQVASHSLAFVLGFSTVFILLGI
Mox1     PSYLSFVTGLSF-GELSG--SVDNV---------KTRRAIILNALCFILGFSVVFMSLGA
Mfe1     PAYLSYISGVSV-NELRQ--QD-DE---A----ASVRRHALAQSLWFVGGFSLIFIALGA
Lba1     PPYLCYLAGVSF-DQLKD--QR--A---E----TETARRIIFSAVAFVLGFTTVFIALGA
Atu1     PPYLCYMAGVSV-EQFRT--ED--TAP-R----PEIRRAVLFSAFFFTLGFATVFVALGA
Psp6     PSYLSYITGVSV-KDLQE--GR--G---------MFQQRAMLHTAFFMLGFSIIFIALGW
Gel1     PSYLTYISGLSF-GQLSD--AH--A---S----AKVRMTILAHSLVFVAGFSLVFISLGA
Pal1     PSYISIITGMSV-SQLKD--KQ--N---K----REVRWRTMTHTLFFILGISVVFYTLGL
Tco1     PSYLSYITGISV-SDLRA--GA--H---T----RQMRVKMASHTLFFLLGFSLLFYTLGY
Psp7     PAFLSYITGMTL-DELKT--NR--G---------ILQRRGMLHTLFFLIGFSSIFIALGF
Rsp1     PPYLGYLAGVSL-EELSG--ED--V---D----QAATRKVFFTALAFVAGFSTVFVILGA
Aar1     PAYVSYITGSAA-QK--------------------GRLFTLVRAIGFVIGFSIIFILMGA
Hha2     PAFLSYITGMSV-SELKD--DN--A---------MLRRKSLLHTISFLIGFTTIFLVLGF
Oar1     PPYLAYMGGVSV-TDMED--NR------------AARGRAVVASLFFVLGLSTVFLILGA
Bps2     PVYLSYITGISV-KELQT--NHKSQ---------KVRKQLMIHSFFFLLGVSSIFFALGF
Ppr1     PSYITYITGLSF-ADLQE--QH--P---S----HLVRRKTFLHSICFIIGFTAVFVLLGA
Bce3     PAFISYITGMSL-DDLKS--DR--G---------KMPKSGILHTVFFLLGFSAIFIALGF
Pcu1     PSYLSYITGVSV-TELKS--SE--K---S----GSVRWRTMSHTLFFLLGFSVVFYTLGY
Gla2     PAYLSYITGMTV-KEIQD--SQ-EI---------KVRSKLLLHAILFLTGVSMIFIGLGI
Bfo1     PAFLSYITGMTV-NEIKE--KR--G---------IFKKKAFIHTILFLVGFSIIFLALGL
Kgr1     PPYLCYVTGLSL-DEVTG--SN--A---D----RRVRGVVLRSSLAFVLGFTTVFVLLGA
Fpe2     PPYLAYLAGISF-DQVRE--QG--A---D----PAVARRIVLSSFAFVVGFTTVFIALGA
Npa1     PPYLAWLAGLSF-EELNA--DT--L---Q----AGRRRRIILAAIAFVLGFTTVFVALGA
Txy1     PVYVTYIFGGK--------------------------KKNFFNLFLFVLGFSIVFVLMGA
Bce4     PAFLSYITGMSV-SELKE--EN--A---------MLRKRSMIHTAFFLLGFSIIFIAIGF
Lsp1     PSYISFVTGLSF-DDLTG--KN--NSLTR----HEVTRTTLWHSLIFIAGFSALFIGFGA
Rpa2     PPYLCFLAGVSL-DQLTR--GA--DQP-S----KTVDGRVVAASLAFVLGFSTVFVALGA
Gsu1     PSFITYITGLSF-ADIQS--EH--P---T----HKVRQQTIVHSLLFIAGFTFVFVLLGA
Vha2     PAFLSYITGMSV-SEIKE--EN--K---------KLNKKAILHTIFFLIGFSSVFIMMGF
Atu2     PPYLCYMAGVSV-EQFRT--ED--TAP-R----PEIRRAVLFSAFFFTLGFATVFVALGA
Esi1     PVFLSYITGVSV-TDLKE--K---G---------VREKRSLLHTVAFLVGFAMVFAVLGL
Bba1     PPYLCYMAGVSI-DDFRS--EN--RSE-K----VSVRLALLFSSIAFIFGFTTVFVALGA
Pda1     PSYLSYITGISV-TDLKA--ER--R---T----RDVRIRTMVHTFFFMIGFCIVFYTLSY
Osc1     PAFLSYITGMSV-SEIKE--DN--K---------MISRNSIIHTICFLIGFSSIFLVIGF
Pph1     PPYLGFIAGTSL-EELSA--DD--R---T----DEAVRRVFFAALAFVAGFSTVFVLLGA
Gha1     PAYLSYITGISV-KDLQE--NK-NT---------QIRRQLMSHSFFFLLGVSLVFISLGA
Cbe1     PAYISYLTDSSI-KELKE--GK--T---------K--LFTLYKSFGFVLGFSIIFILMGV
Dsp1     PGYFTFITGFSL-DQLTS--EY-NS---------QVRKKVFFSTISYVIGFSSVFIMMGA
Psp8     PPYLCYMAGVTV-EDFRA--DA--P---AA-RISPVRRALLLSSFCFVLGFTTVFVLLGA
Mfe2     PAYLSYISGVSV-SELRR--QD--E---P----ASVRRHALAQSLWFIAGFSLVFIALGA
Aha2     PAYLSYITGVSV-KELEN--NK-DM---------KVRSKLLIHSVLFLFGVSLIFIGLGV
Lfe2     PSYISFITGLSF-DQLTG--KN--GTVEK----AEVTKTTVVNSLAFIFGFSALFIGFGA
Bin1     PAFLSYITGMSV-GELKE--EN--A---------MLQKRSMLHTLFFLLGFCIIFIALGF
Bel1     PPYLCYMAGIGI-DDFRS--EK--RDE-K----VFIRWALLSSVIAFVLGFTTVFVALGA
Oba1     PGYISFVSGVSA-EEMKL--ED--K---P----AGLNARIFFSALFFVLGFSAVFILLGA
Cul2     PVYIMYMTGVNL-ESEME--ER--------------RLIALTRTTGFVIGFTIIFMIMGT
Bba2     PAFLSYITGMSV-GELKS--EN--A---------MLQKRSLLHTLFFLIGFSIIFVAIGF
Pma1     PAYLSYISGIPA-GNRGQ--NS--L-A-M----EERRVRMLTHAVAFILGFSAVFYSLGA
Ktu1     PSYISYISGVSW-GEGAD--R---A---------EARRRALKYAVFFVLGFSTVFLALGW
Aji1     PGYLSYITGVSV-KDLQE--KG-NL---------KLKVRLFIHAISFLLGVSMIFFSLGL
Cde1     PAFLSYITGMSV-GELQE--EN--A---------LLQKRSLLHTLFFLLGFSVVFIALGF
Bsp4     PAFLSYITGASV-SELKS--DN--A---------MLQKRSILHTIFFLVGFSIIFVMLGF
Bse1     PAYIAQLTGSNI-ADNQI--E-------------AERRLIFSRSIGFIIGFTSIFMIIGA
Dsp2     PSYISYITGVSI-SQLQD--AN--Q---P----RQLKRATMFHTSFFILGFSIIFFALGF
Lsp2     PAFISYITGMSL-DELQG--EN--K---------KSKRIGMLHTIFFLLGFSIIFIFLGY
Dau1     PAYFTFITGLSL-DELTL--DL-----------KETRKKVMLSTLAYVCGFSFVFILLGA
Tye1     PVYISLFSGLST-AELSV--GN-------------SRLRIFIYTLIFIAGFSTVYLALGV
Hha3     PAYIGYITGSAI-DK--------------------GRLFTVVRALGFVIGFSIIFITMGA
Ben1     PAFLSYITGVSV-EKLKE--GE--R---------AGRKMAMFHTLFFILGFSVIFIALGF
Bma3     PAFLSYITGMSV-GELKN--EN--A---------MLQRRSLLHTLFFLLGFSIIFLALGF
Hph2     PPYLCYMAGVSV-EDFRG--SG--A---AE-RSRETRRAVFFASLFFTLGFATVFVALGA
Ppo1     PSYLSYITGMSA-RELAE--GR--H---R----AEVRYRTMGHTLAFVLGFSVVFYSLGA
Bac1     PAFVSYLTGVSV-GKLKT--EN--V---------MLRRRSLWHTVCFLFGFSVIFVALGF
Axy1     PAYLSYITGVSV-KDLMV--HRRQS---------HMHMTILIHSIVFLLGLSVVYFSLGI
Orf8     PPYLCYMAGVSV-EDFRA--DA--S---KATAKPSARRSLGFAALCFVLGFTTVFVALGA
Uth1     PAFLSYITGMSY-DEIKN--DK--G---------MLQKRAILHTLFFLLGFSIIFVVLGF
Gau1     PSYVTFITGMGL-DDVSR-----------------ARRTALVHALLFVLGFSFIFVALGA
Fpe3     PPYLCYMAGVSA-DDLRA--GA--R---SE---SVRQGRLLLASVVFVLGFSTVFVALGA
Esp1     PVFLSYITGVSV-SELKN--E---G---------LKQRTAWFHTFSFLFGFSIVFLVLGL
Psp9     PSYLSYITGISV-SDLKN--NN--H---T----SQMRMRTMSHTLFFILGFCTVYYTLGY
Mlo1     PPYLCYMAGVSV-DDFRG--NA--G---VT-AREGTRGALLYSSIAFVLGFSTVFVALGA
Bsp5     PAFLSYITGMSV-GEIKS--EN--V---------MLRKRSLLHTLFFLLGFSIIFIALGY
Aki1     PPYLCYMAGVTV-DEFRG--EA--V---EK-KAIVIRGALITASLAFVLGFTTVFVALGA
Bme2     PAFLSYITGVSV-SELKE--GA--K---------SHQRKAFIHTAFFLLGFSVIFIMIGF
Psp10    PSYLSYITGLSV-QELRS--GG--G---R----KEVRFRTLTHTLAFILGFSAVFYTLGF
Sko1     PSFISYITGVSV-NELKT--NK------------SLWPVTLKHSILFCLGFSVIYYILGF
Abr1     PGYVSYVAGQSV-VGSTA--GK-------------ARLRTLGLSLCFVLGFSTVFVLLGL
Lba2     PPYLCFLAGVTL-DQLTG--VG--A---AE-ARGAVRRRVFISALAFVAGFTTVFVALGA
Cba2     PAYVSYITGTTI-GEIKS--KK--S---------N--LYVLYKSFGFVIGFSLIFIIMGA
Sal1     PAFVSYITGMSY-NEVEN--Q-------------KFNVRAILHTLFFLIGFSLVYIALGF
Afe1     PPYFAWMAGVSF-DDLRD--GR--T--------ERSQLRLAAIAIAFVLGFTTVFVAFGA
Boc2     PAFLSYITGVSI-NDLKE--GK--G---------ILRRKAFLHTILFLVGFSIIFLALGL
Aor1     PVYIMYITGISV-EEEIN--QS--------------KLLAFKRTMGFVLGFTIIFMIMGT
Cla2     ----------------QE--GK--G---------LLQKQAFLHTLFFIIGFSIIFFALGL
Psp11    PSFLSYITGMSV-SQLQT--RD-SS---------KIHKILFLNSVLFLFGFSLVYYILGF
Osp2     PAYMSYITGISV-KELQG--NK-NR---------KIVRQLFAHSFFFLLAVSLVFLSLGA
Apo1     PSYISYITGISY-DKMQG--ER--D---R----FAIRRMALVHSLFFVLGFSVIFVALGA
Rsp2     PPYLAYMSGISL-SDLSE--SG------------SSRARAVVPALFFVLGLSTVFIFLGF
Bsp6     PAFLSYITGMSV-NELKN--DN--A---------MLQRRSMLHTLFFLIGFSLVFILLGF
Cac1     PAYIMYITGCSN-EYDIK--NK--------------KLFTLIRTIGFVIGFTLIFMVMGS
Bal2     PVFISYITGVSI-EDLKE--KG--R---------KISPIAMLHTFIFILGFSTIFVALGM
Orf9     PSYLSYITGISV-SELKS--GQ--T---K----GAARLQTMAHTLAFILGFSIIFYSLGL
Ksp2     PAFLSYITGVSS-DHLRN--GG------------MKQRTAILHTICFLIGFSLVFIALGY
Bsp7     PAFLSYITGMSV-VEIQN--GE--L---------KGQHKAIFHTFFFLFGFSIIYLVLGF
Gel2     PSYVSYITGLTF-GQLQE--EH--P---G----AKARLTVLLHTLVFILGFSAVFVSLGA
Pte1     PSYISFITGVSV-NRLKT--EQ--N---T----REVRMRVMSHTFFFVLGFSVVFYALSY
Scl1     PGYISYISGTSF-DKLVE--KK--------------KNLVVIKTIFFTLGFSFVFIALGS
Mca1     PAFLSYITGVGY-NDLQD--SK-------------LNRNALLHTIFFLLGFSVVYISLGV
Nde1     PSYISYITGLSI-EQLTD--VSERN---------RFRKAIILNSLLFIAGFSTVFVAFGA
Bce5     PAYLSYITGMSV-KELNM--NK-NF---------KVRKKLMIHSVFFLIGVSMIFLGLGL
Aac2     PSYLSYISGVTF-GQGGG--AT--W---------NHRVRALTHTLFFIIGFSIIFLALGL
Lfu2     PAFLSYITGVSL-NELKE--NK--G---------ILSRHAIKNTLLFLLGFSIIFIALGL
Lag1     PPYLCYLAGVSV-DELKG--ET--A---T----AETGRRVILAAIAFVLGFSLVFVALGA
Bsu2     PSFISYITGVSV-NELKN--RN-SK---------TLNKNIAIHAASFLLGFSIIFYILGF
Bsp8     PAFLSYITGMSV-SDLKN--EN--V---------KLQKRSLIHTILFLIGFSSIFVVLGF
Bme3     PAFLSYITGVSV-DEVKK--EN--V---------MIQKRAMLHTLFFLLGFSVIFIAIGF
Psp12    PPYLCYMAGVSV-DDFRN--GG--E---AS-QATRNRIRLLVTSFAFVLGFTTVFVALGA
Gca1     PAFLSYITGVSV-SELKT--EK--G---------MMQRRSLLHTLFFLLGFSLIFISIGF
Lsp3     PAFLSYITGMTL-DELKS--ER--G---------MMQKRAILHTLFFLLGFSIIFIMIGL
Bal3     PAYISTLTGSTV-SDKV----------------NVNKKLVFTRSISFILGFSIIFVLLGV
Bce6     PAYIAQLTGSNI-SNNEV--I-------------ADRKLILTRSIGFIIGFSSIFLVLGF
Bba3     PAYLAQVTGTSI-SNNEI--N-------------SNQRMIMIRSLGFIAGFTFVFMLLGA
Gbe1     PSYITYITGLSF-ADLQA--EH--P---S----HKVRQQTIIHSLLFIAGFTCVFVILGA
Dol1     PVYFTLITGLSL-ENLTQ--A---P---D----AEVRARVIFSTIAYVLGFSAVFILLGA
Dcu1     PAYFSFITGLSL-DELTA--DD-----------KDVRKKVILSTLAYVAGFSFIFILFGA
Psp13    PSYVSYITGLSL-EQLVD--ASERQ---------RFRKAVILNSLLFVTGFSTVFIAFGA
Sne3     PAFISYITGMSL-DEMNT--DK--G---------ESRKSGILHTIVFLVGFSVIFIFLGY
Xau1     PPYLCFLGGSTL-DDLAG--DE--P---V----KEVGRRAMVGAVLFVAGFSVVFVMLGA
Bsp9     -------------DEIKQ--GR--T---------IFRREALLHTLFFILGFSIVFLALGL
Orf10    PGYVSYIAGQPDLRTTRSVGLR-------------ARAGALGLSTCFVLGFSTVFVALGA
Pvo1     PSYLSIITGMSV-NDLKN--EQ--N---R----KEVRFRTMTHTLAFILGFSAVYYTLGW
Gda1     PSYITYITGLSF-NDLQA--EH--P---S----HKVRQQTIIHSLCFIAGFTSVFVLLGA
Rsp3     PPYLAWLAGVSF-DRLKD--SN--P---G----AAERRQIVLSAVFFVLGFSTVFVALGA
Tca1     PTYTAVLAGTGT-QTGRI-----------------SQWRFLMNAACFFSGFIIIFVAMGA
Din1     PAYFSFITGGAA-QMDMT--GS-------------DRLRLFIRALWFVLGFSLVFIIMGA
Pla1     ----------------------------------------MLHTLAFILGFSIIFFSLGW
Ppo2     PTFLSIITGMSV-NQWKE--ER--N---K----RVVRWKTMTHTLFFLLGVSVVFYTLGL
         * :   . .                                     :  ..   :  :. 

Zma1     ST----SLL--GSLFS----V-----YQDLLRQVGGIVLVLLGLIMVGLFKTEILMKSWK
Bla1     ST----SWI--GSLFA----S-----KKDLIRQLGAILLIFMGLVITGVLKFDFMMKTWK
Bce1     SV----SWI--GITFS----S-----NQKLIQQIGGVFIVLMGLFMTGLFQPKWLMAEKK
Bme1     TT----SFI--GQFFA----D-----YKDLIRQIGAIFIVFFGLVIVGILKPEFMMKDRR
Bha1     SS----TFI--GQLFW----G-----NRQLFEQIGGIIITVFGLQMMGVISIRMLLSEKR
Orf1     TA----SYF--GQLFL----D-----YQDAIRQIGAIFMVIMGIHLLGIVKLEWLEREYR
Bja1     TA----SIA--GRFIS----A-----HLSTLGIVAGGLIIVMGLHFLGLLRIPLLYRSAT
Kve1     VA----TGI--GQFMN----I-----YRRQLMQVAGVVIIIFGLHLIGVFKIKALLADKR
Psp1     ST----SLF--GDLFS----Y-----YGDLIRQLGAILIVLLGLVILGVFRPKFMMTEKR
Osp1     VF----TLI--GDLFF----S-----YKNFIRMIGAIFIITMGLFLMGVFQPVKMMQEKR
Hha1     GA----SYL--GNVIQ----GFLSGESGLLLQRIAGVFIILMGFFVAGWLKINWFMSEKR
Bco1     GA----SWI--GSFFI----R-----YQDAIRQLGAVALIFFGLLAAGIFQPGIFMKVYR
Aac1     SA----SAL--GRAFI----Q-----YRGIIRVAGGFLVIGMGLVLAGVVKPSLLMREWK
Psa1     GA----GLF--GEFFN----Q-----YRVLIRQLSAILIMVMGLVLLGLFQPQFLMKERK
Ssp1     GA----SLA--GQWMQ----GVLTGDSGVFLQRIAGVFIIVMGLFVAGWINFSWLMREKR
Bso1     SA----SSV--GSIFS----E-----YKDLIRMLGGILICLMGLFLLGVFQPKFMMHERR
Pca1     VA----VSL--FSLMD----V-----GLWWIQKIGGVLIFLFGVHLTGLFHFGILLGEKR
Psp2     SA----SFL--GQFVL----Q-----YSQYLAYVAGAMIIIMGLHFLGAFKIGFLYREAR
Hph1     TA----SVI--GQSLA----R-----YFDTLAIIAGILILLMGLHFLGVFRFALLYREAR
Lsa1     AA----SWV--GTAFK----A-----YDDLIRMIAAVLLIAFGLFMLGVFQPSFLMREYK
Boc1     SS----SLI--GVLFI----Q-----YKDLLEQIGAIIIFFFGLIMVGVLKFDFLMMDHK
Bsu1     GT----SFV--GSLFR----D-----YHDAIRQIGALLIILFGFITLGVFRPEAMMKERR
Oih1     TT----TFI--SEFLM----T-----YQATIRQVGAILIIFFGLVIVGVLNFEFLMKDRK
Lje1     GI----SFL--GQWIQ----GMLTGDSGLFIQRIAGIFIIGMGLFVAGLLNISSFMKEKR
Afl1     GT----SIL--GRFFH----T-----YQDLIRQIGAILMVFFGFVIIGIFKPTFLMTDRR
Cth1     GA----SFV--GELIS----GFLTGSSGLLIQKLSGIFIVLIGLFLIGFLKWDWLMQERR
Pan1     ST----SFF--YEWFI----R-----YDELIRQVGAIFIVLFGLMIVGVFSPKFLMQDRK
Bbr1     ST----SWI--GSLFT----D-----QQDLIRQLGGILLAVIGFVMLGVFKMDWMMRSFK
Pgi1     TA----SVI--GQSIA----R-----YFDTLAIVAGIIIIVMGLHFLGVFRIALLFREAR
Dto1     SA----SFL--GGLAS----Q-----YAWVVRYIGGGIILVFGLHLLGIINIKGFNFEKK
Hmo1     TA----TVI--GKWLV----Q-----YQGGLRVTAGAIIVLFGLHLSGLLPIPGLYREVR
Psp3     GA----GLF--GQFFN----D-----NRELIRQLSAILIMLMGLFLLGVFKPQFLMKERK
Lfu1     ST----SFI--GKIFI----Q-----YKELLRQFGAIFMVFFGLVILGFFKFDILQSEKK
Ksp1     ST----SFI--RMWLT----Q-----YDELIRHLGGIAIVFFGLVIAGVCQPSFLMKTRK
Mex1     GA----SAL--GFALL----A-----HREALNLASGLLVILFGLFTAGLLRPAWLQRELR
Orf2     GT----TLL--GQFFQ----Q-----YQDLIRQIGAIFVFIFGLLIVGIIKPEFLMKERR
Baz1     ST----SFI--GKFFM----Q-----YNDLIRQIGAILIVFFGFVIVGVLKPDFLMKDRK
Sne1     ST----SFI--GAIFL----Q-----YQDLIRQIGAIFIVLFGLMTIGLFKPEFLMKEKK
Mme1     GA----STI--GQLLR----Q-----YMDILSKVGGVIIILMGLHFLGVLRIPILAREAR
Bsp1     ST----SLI--GETFV----Q-----YNNLIRQIGAILIVLFGLVTMGALQPSFLMKNHQ
Rpa1     SA----SAL--GKAVT----A-----HFDTLGIIAGVAIVIMGLHFLGVFRIGLLFREVR
Bli1     SA----SSV--GLLFL----Q-----YHNLIRMLGGIFFVVMGLFLLGVFRPAFMMKERR
Pgi2     SA----GLI--SNLFV----D-----YRELLRQIAAILILVMGLFLLGIFQPQFLMKERK
Sne2     GA----SFF--GQWIS----ELLRGDSGLFIQRIAGIFIIVMGLFIGGWVNITGLMKERR
Orf3     TA----SSL--GQFIS----S-----KRNWFNWIAGAIIIVFGLHLLGVFRIKWLNYEKR
Dph1     SA----SFL--GAAFT----R-----YAYIVQYVGGAIILIFGLHLLGVINIKALAFEKR
Vha1     GV----SFL--GQWIQ----GLLAGQSGLFIQRIAGIFIIIMGLFVAGWINITSFMKEKR
Bal1     ST----TLV--GDLFL----K-----YNNLIRQLGAIFIILFGLVTLGVIRPSFLMKNHQ
Ama1     GA----STI--GQLLR----Q-----NLDWLGMVAGVAIIVMGLNFLGVFRLSFLSREAR
Zra1     TA----SFV--GQWFF----D-----YQPVLKKVGAVMIIFMGVFLSGLIKFTPMQREYR
Bma1     SS----SFI--GQFFV----Q-----FKDGLRQIGAIIIVVFGLIILGVFKPSFLMKDHK
Orf4     ST----SLV--GSFFK----D-----YHQLIRQLGAVFIIFFGFVTLGVFKPEFLMKERR
Fpe1     GA----GFI--GELFL----N-----S--KVRVIGGILVVILGLFQMDILKLKFLEKTKV
Lfe1     SA----SFL--GELLL----T-----YQDVIRKVGAILIIFFGLFIAGWLKIPFLNREVH
Aha1     TA----SFI--GGTLY----A-----YSDLIRQVGAVLIVFFGLMMIGFFNFDFLMKERK
Bce2     GA----SFI--GRFFT----D-----YQDLIRQLGALLIIVFGLVILGVFSPNFLMKDKK
Bma2     SA----SFF--GEWIQ----TILNGETGLFIQRIAGIFLIVMGLFVAGWLNISLLMKERR
Gme1     LA----GAA--SSTFQTVMKD-----GLVWLQRAGGLLIFMFGVHMSGLFHFGLLLGDKR
Sth1     TA----SAL--GSFFY----S-----SRSWLPVVGGIFIALMGLSMMGILRVPFLMRDTR
Gla1     AT----SFI--GEFLN----Y-----WENLIRQIGAILIVLFGLIIIGALNFDFLMKEKK
Sov1     TA----SYI--GELFI----N-----YQEVIRKVGAAFMVLMGLQVLGVVKLPGLEREYR
Lje2     GS----SFV--AGFLE----S-----NRDIIRQIGAILIVFFGLVIVGVFNFEFLMKDRK
Dpe1     LV----ESA--SIILT----T-----YGTPVRVLGGVIVLLLGLVTLGALRAPWLKMERR
Sle1     GI----GYI--SGLFI----N-----YQTLIRQVGAIIIIVFGLIILGVFQPQFLMKDRK
Orf5     GT----SFI--GSFFQ----D-----YKDLIRQLGALFIIVFGLVIVGVFKPKFLMQDRK
Mex2     SA----SAA--GQLLA----D-----HVGVLSRVAGIVIAALGLHLIGVFRWMPLLRDVR
Bsp2     SA----SFL--GKVFL----D-----YRMIIMQIAGFLIIIFGLQMAGLLKLNFLMKEKR
Orf6     TA----SQL--GKLFL----A-----YKDIFRKVSGIIIVLFGLQMTGIFRPLFLNKEVK
Acl1     SA----SLI--GGFIR----A-----WSAQLSIIAGIAIILMGLHFLGLTRIGFLMREGR
Rce1     GA----TAI--GGLLR----R-----WSNELTIVAGLLIAAMGLVQMGLLRAAPLMRDLR
Dde1     LV----ESA--AVVLT----T-----YGTPVRVIGGAMVLMMGLFTLGVLRVNALYLERR
Mpa1     TA----SAF--GAVIR----A-----NLQILSWIAGGVIILMGLHFIGVLKVELLYREKR
Psp4     GT----NRF--AEVFA----D-----YQDLIRQLSAILIMLMGLFLIGLFQPKALMRDFK
Bps1     SA----SLL--GRLFI----E-----NQMLIQQLGGIFLVLVGLFLAGVIEPKLLMSEWR
Cla1     TA----NAF--AAAFR----E-----YQDLIRQISAILIILMGLFLMGIFQPQLLLKERK
Bne1     GS----TYI--GTYFK----S-----YHEEIRKIGSITIVFFGLIISGVLKPKWLMKEYR
Bam1     GT----SFI--GSFFT----Q-----YHEAIRQFGAIMLILFGLVTAGVFQPKFMMKERR
Hde1     GA----STI--GQVLL----A-----YRASLGTIAGIVIVLFGLHFLGVFRIPLVYSEAR
Orf7     GT----SFV--GKFFI----E-----YQDAIRQIGAILIILFGFMILGVFQPSFLMGEKR
Pel1     GA----NVI--ANAFL----D-----YRDLLRQISAIMIFVMGLFLLGIFQPQWLMRERK
Dku1     SA----SAL--GKLLL----R-----HQNLLRQVSGVLIILFGLHMAGLLRLNWLMREKR
Lal1     TA----SFL--GQFIR----M-----YLDYLGYIAGAAIIVMGLHFLGVFKIGFLYKEAR
Cul1     GA----SLI--GDLFQ----T-----YNGLIRQIGAIFIIMMGLVLIGWLKFDFLMREHR
Bsp3     ST----TFL--GRFFL----Q-----YQDLIRQVGAILIIFFGLVILGVFQPKFLMQDKK
Glo1     SA----TYI--GSFLQ----Q-----HMELVRKLGGILIIVFGIHVTGLVPLKWLLGEKR
Msp1     TA----SAL--GQVIR----Q-----YLDVLSTVAGIAIIVMGLHFLGLFRIGLFYREAR
Dre1     TG----SYL--GKVLL----T-----YKPVLTKIGGIFIFLMGLHMTGILKWSTLYRTYK
Mma1     TA----SAL--GQLMF----D-----YMEYLSKIGGVLIVIFGLHFMGLFRISFLNFEAR
Psp5     SV----STV--SRLLS----E-----HMRLVQQIGGALIVVFGLHMTGLLRIKLLYSEKR
Cba1     LA----GFV--GQAFI----R-----YRNVLTKIGGIIIVLFGLNMVGLLKLEFLNKQRN
Dac1     IA----GSL--NQAMQ----D-----WLIWLQRGGGLMIFLFGIHMTGLFHFGVLLGDKR
Mox1     SF----SLL--GRLLF----D-----YQQILRKVGGVLVILFGLYIAGFLKLPFLARTFR
Mfe1     SA----TLL--GQWMM----A-----HMEMLGKIAGSIIVIFGLHYAGLIRIPLLMMEAR
Lba1     TA----SFV--GQAVA----R-----YFDTLSIIAGVIIAAMGLHFLGVFRIGLLYRQAR
Atu1     GA----STI--GTLLR----Q-----NLDILAKIGGFIIILMGLNFLGVFRIGLFSREAR
Psp6     SL----SLV--GSLFA----N-----YQTLIRQLGGVLVALMGLVMMGIFKPKMLLKDLR
Gel1     LA----GMA--SATFQMHLRE-----GLGWLQKIGGVLIFLFGVHLSGLFHFGVLLGEHR
Pal1     GA----TLL--GSYLA----E-----YRDLIRQISAIFILIMGLVLIGVFKPQLLMKERK
Tco1     GV----NAF--ADFFR----D-----NQQLIRQISALLVILMGLILAGVLQPKFLMQERK
Psp7     ST----SLF--YTFFQ----Q-----NQELIRQVGAIFIVLFGLLVVGVFKPEFLMKERR
Rsp1     SA----SLI--GQFVS----Q-----YLQYLSYIAGALIIVMGLHFLGVFKIGFLYQEAR
Aar1     SA----SYL--GQLFA----R-----YQSIFTKISGILIIVFGLQMVGILKFDLLYKEVR
Hha2     SG----SFL--SQFLI----Q-----NDTIIRRLGAILIIFFGFVIIGVFNFQFLMKDRK
Oar1     GA----SAL--GRAFA----S-----YRPYLEVGAGVVVVIFGLHFLGLFRLKFLDREMR
Bps2     GA----TFF--GQWLE----DMIIGRNGNLIQQLAGIFIVVMGLFVSGIIQFDWLMKDRR
Ppr1     SA----TMI--GSLLQ----Q-----HAAAIRKIGGLLIFLFGAHVTGLVPLRLLLGEKR
Bce3     GT----SFI--GSFFV----R-----YDDLLRQIGAIFIVAFGLMIVGLLTPEFLMKERR
Pcu1     GT----NRF--ADFFS----E-----YETLIRQLSAILIILMGLFLIGLFQPQALMKDRK
Gla2     GV----SIL--GQWVQ----DLLSGQSGIFLQRIAGIFVIIMGLFVAGWIQWKGLMKEKR
Bfo1     SS----TIF--EEIFI----K-----YQTLLRQIGAIVLVFFGLVLTSVLNFSFLNMDKK
Kgr1     TA----SVL--GRVVA----R-----QQEMLSIIAGLVIIVMGLHFLGVFRISFLQREAR
Fpe2     TA----SVI--GQAIA----E-----WFDTLSVLAGILIIVMGLHFLGVFRLSLLYREAR
Npa1     TA----SLI--GRTIA----Q-----YFDVLSVIAGVIIIIMGLHFLGVFRIALLYREAR
Txy1     TA----SQL--GKFFV----S-----YKVLFRKASGIIILLFGLYMMGIIKPAFLSREVK
Bce4     GT----SFI--GGIFT----N-----YKDLIRQLGGIFIIVFGFIIVGVFKPKFLMQDRK
Lsp1     SA----SFV--GQVLL----T-----YQEVIRKVGGILIVFFGLFIAGWIRIPFLNQDFK
Rpa2     SA----SAI--GKAVT----D-----HFEALGIVAGVIIIVLGLHFLGLFRIGLLYREAR
Gsu1     SA----TFI--GGFLH----E-----HMNVIRKVGGALIVIFGIHVSGLVPIHLLLGEKR
Vha2     LS----SYV--SDFLL----T-----YRNIIRQVGAILIIFFGLVIVGILNFKFLMKDKK
Atu2     GA----STI--GTLLR----Q-----NLDILAKIGGFIIILMGLNFLGVFRIGLFSREAR
Esi1     ST----SLL--ADVFI----T-----YRDTLRMVGALVIFVFGVVLLGLWQPKFLMREKK
Bba1     SA----STI--GKFIG----Y-----YRDWLVIFSGIIIIIFGLNFLGILKINFLSREVR
Pda1     GT----SAF--GDFFR----D-----YERLIRQISAIMIIVLGLVLVGFWQPRFLMKERK
Osc1     AT----SFL--AEFLV----A-----YQDIIRQVGALLIIFFGLVIVGIFNFKFLMKDKK
Pph1     SA----SFL--GQMVT----Q-----HIQVLGYVAGVLTIVMGLHFLGLFRIPLLYREAR
Gha1     GA----SFL--GNWIQ----SLFVGSTGLLIQRIAGIFIIVMGLFVAGWLNIPFLMRERR
Cbe1     SV----TSL--GKLFI----T-----HKDLFRKFGGILIIVFGLHTTGVFKIKLFYQEKR
Dsp1     SA----SFL--GGVIF----K-----YRPVIRVIGGLIVILLGIHLTGIIRIKSLEFEKR
Psp8     GA----STI--GGFLR----M-----WQQEIAIVAGVVIILMGLNFLGVFRLAFLSREAR
Mfe2     SA----SLL--GQWML----S-----HMAILAKVAGAIIVVFGMHYAGIIRIPLLMMDAH
Aha2     GV----SFI--GQWIQ----SFLAGESGQFIQRIAGIFIIVMGLFVGGWLNIKTFMKEKR
Lfe2     SA----SFI--GEFLL----T-----YQEAIRRVGGLIIVIFGLFIAGILKVPFLNKEFR
Bin1     GG----SFI--GRIFS----D-----HNDLIRQIGAIFIVIFGLMVVGVFKPEALMKERR
Bel1     SA----STI--GKFIG----Y-----YRDWFALAAGVIIIIFGLNFLGLFKISFLFREAR
Oba1     SA----TGI--GKFLV----S-----RLQIFSKIAGAVIILLGLHVMGVFKWDFLLREKR
Cul2     SA----SFI--GKIFI----R-----NKEIFSKVSGALIVIFGLNMMGIIKFRFLNMEKK
Bba2     GT----TFI--GSFFR----E-----YKDLIRQLGAIFIILFGLMIVGIFKPEFLMKDRK
Pma1     SA----SLF--SYWFG----Q-----YRDTLRWISAICMILMGLVAMNVLRVHLFMRDYR
Ktu1     SA----SLI--GQLFV----E-----YKMWLRIIGGIVVIFMGMVIAGWIRSDWLMQEKK
Aji1     GA----TVF--GEWLH----QLLTGASSVLVQRIAGLFLMVMGLVVGGWFRFSTLMKTKR
Cde1     GT----SFI--GSFFT----Q-----YKDLIRQLGAVFIVFFGLVILGLFRPAFLMKDRR
Bsp4     GT----SFV--GQIFS----D-----YKDLIRQIGAILIIFFGLVVLGIIKPGFLMKDRK
Bse1     SS----SLI--GSLFI----N-----YQQLLQQLGGIIIILFGLQLMGVFSLDFLMSNKA
Dsp2     SA----SWV--GSFFS----E-----YRDLIRMLGGVLIAVMGLFMLGLIKPGFMMKEKR
Lsp2     SS----SVV--GWLFF----Q-----YQDLLRQVGAILIIIFGLMIIGVFSPKFLMNDKR
Dau1     SA----SFL--GSFMA----K-----YTWLVRYLGGAIVIVFGLHLLGIINIKGLNFERK
Tye1     GS----SFI--GTLFF----D-----YQDYLRIIGGVFLILFGLVLIGLIKSGFFVREFR
Hha3     SA----SYI--GRLFS----Q-----YKLLFTKVSGILIIIFGLHMTGLFKLKLLYQEFR
Ben1     AT----SFV--GTWFH----N-----YQDFIRQIGAIFIVFFGLIVLGILKPTFLMKDRK
Bma3     ST----TFI--GEFFS----Q-----YQDLIRQLGAILIVFFGLMIVGILNPEFLMKDRK
Hph2     GA----SSI--GTALR----Q-----HMDLLAKVGGLVIILMGLHFLGVFRIGVLAREAR
Ppo1     SV----GLL--GEWFA----N-----YGDTLRVVAGLLIILMGLVSLGFVRPLFLMREHK
Bac1     ST----SWI--GNFFK----V-----YQDLIRQLGAVFFIFFGFMIAGLIKPAVLMKDYR
Axy1     GV----SVF--GQWLQ----GLLIGRTGLLIQRLTGILLIMTGLVIGGWLTIPIMMKQYT
Orf8     GA----SSI--GAFLR----T-----WQQQIAIVAGVVIILMGLNFLGLLRLSFLSREAR
Uth1     GA----RLLSIENFFI----N-----YQDLIRQIGAILIVLFGLMIVGWLNIDFLMKDRK
Gau1     GA----SVF--GQLLR----E-----YRVWIARIGGVLMVLMGLWMLDVLRIGALQQERR
Fpe3     GA----STI--GGLLR----H-----NLSWLGIVAGIAIIVMGLNFLGVFRLSFLAREKR
Esp1     ST----SLI--ADVFI----Q-----YKDSLRMFGAILIFVFGVFLAGLWQPQFMMREKK
Psp9     GS----NVF--AEFFS----Q-----YEDLIRKLSAILIVLMGLFLAGIFQPQVLMKERR
Mlo1     GA----STI--GRLLR----V-----WQEPLAMGAGVLIILMGLNFLGILRIPLLSREAR
Bsp5     AT----SFL--GVFFK----S-----NQEMIRQIGAIVIVFFGFVIIGFIRPTFLMKDHK
Aki1     GA----STI--GGFLR----A-----YQQELAIAAGVVIIIMGLNFLGVFRLSILSREAR
Bme2     AT----SFI--GQWFF----N-----YKDLIRQIGAILIIFFGLVVLGIFKPRILMQEHK
Psp10    GA----GLF--GQFFN----G-----QRDLIRQMSAILIIVMGLFLLGIFQPQFLLRERK
Sko1     SA----GAI--GNIFY----S-----YQGLIQQLGGIFLILVGLFLTGIIKPSLLMSSKK
Abr1     GA----NAL--SMLLN----A-----YRWEVNLASGLLVIIFGLFTAGLLRLPWLQRELR
Lba2     SA----SAI--GRLVL----S-----YMNVLSYVAGAVIIVMGLHFLGLLRIGFLYREAR
Cba2     SI----TSL--GKVFI----K-----NQEIFRKTSGALIFIFGLHTTGILRIKLLYREKR
Sal1     GT----VFL--GGLLI----E-----HANLIRQLGSILIIIFGLIITGVLNFNFLMKNRK
Afe1     TA----SLI--GKTVA----Q-----YFDTLSVIAGLIIIVMGLHFLGLFRIEFLYRQLR
Boc2     ST----SFI--GTFFM----D-----YQDLLRQLGAIVMVFFGLVLTGVLKFDFLLSDKK
Aor1     SA----GFL--GKIFI----R-----NREIFSKISGILIMIFGFNMMGILNLNILKLEKR
Cla2     SA----SFV--GNLFS----G-----NRDVIRQLGAIMVVVMGLIMLGVFKPKLLLKNAR
Psp11    SA----SFM--GHLFE----N-----YRDLIRMLGGVFISVMGLFLIGIFQPQMMMREFR
Osp2     SA----SFL--GQWAQ----KLLVGDSGLLIQRIAGVFIIIMGLFIAGWIQIPSLMKERR
Apo1     SA----GLV--GRLFV----Q-----YKDLIRQIGGIVIIVMGLFLAGVIKWESLMKERK
Rsp2     TA----SAI--GTVFL----Q-----YQSYFNTIAGVLVMAFGAHFVGVYRIKFLDREAR
Bsp6     GS----SFI--GQFLK----E-----WDDLIRQLGAIFIIFFGLIVTGILQPKFMMSEKR
Cac1     SA----SFL--GKIFI----R-----NKDIFSKLSGIIISVFGLYLMGFINFKFLNIEKR
Bal2     ST----SLI--GEFFI----M-----YNQLIRQIGAIVIVIFGLITLGLFKPSFLMKNHQ
Orf9     AA----SSV--SEFFV----T-----NRDLLRQIAALLILVMGLFLLGIFQPKWMMRERK
Ksp2     ST----TWI--RALFF----E-----YDELIRQVGAIFIVFFGCVMVGIWTPRFLLKERR
Bsp7     GTAEGATVL--ESWYL----Q-----YGDLIRQIGAILMVVFGLITIGLLQPKFLMKERK
Gel2     IA----GLA--SQAFQLYFRE-----GLGWLQRGGGVLIFLFGIHLTGLFHFGILLGDKR
Pte1     GA----SLV--GDLFV----D-----YKDLIRQISAILILVMGLFLVGLFQPQFLMKERK
Scl1     TA----SFI--GKLFL----T-----NSDIFRIIAGLIIIFFSLQLIGIINFKFMNKDIR
Mca1     GI----GMF--SDFLL----S-----YDNTIRMLGGLLCIIFGLIILGIFNPKLLMKDRK
Nde1     SA----SLL--GQALI----T-----YQEHLRRFGGIVVIIFGLYLLGILNLNFLKMEHR
Bce5     GM----TYF--GSWVQ----GLFVGDSGYLIQRFAGIFIIFMGLFVVGLFKFDWLLKERR
Aac2     SA----SLI--GQVFV----N-----YRGVIRIVGGIIVFLMGLVLSGLFTPKWMMMEKK
Lfu2     ST----SFI--GTFFI----Q-----YKDLLRQVGAIIMVFFGLISVGILKLDFLLSEKK
Lag1     TA----SVI--GQSIA----R-----YYDILSYVAGAIIIVMGLHFLGVFRIGLLFREAR
Bsu2     SA----SSI--GRFFT----E-----YKDLIRMLGGIFVCTMGFFLLGIFQPKFMMQEKR
Bsp8     ST----TFL--GNVLF----Q-----YEDIIRQVGAIFIVIFGLMVIGVFQPQVLMKDRK
Bme3     GT----SVI--GKIFV----G-----YQDLIRQISALFIIFFGLVILGVFSPSFMMKDKR
Psp12    GA----SSI--GHFLR----Q-----WQQEMAIAAGLVIIVMGLNFLGLIRIPLLSREAR
Gca1     GT----SLV--GRWFS----E-----YQDFIRQIGAIFIVIFGLMIVGIWKPSFLMKDRR
Lsp3     GA----SLA--KEFFL----N-----YQTLLRQIGAILIVVFGLMIVGLLQVDFLMKDRK
Bal3     SA----SFI--GQMFM----E-----NRNIVEKISGLLIIIFGLQMVGLLQLKFLMREKR
Bce6     YS----SYL--GSLFI----E-----NSQLLERLGGIVIVLFGLQLMGIFSFNFLMSEKR
Bba3     SS----TYI--GQLFN----Q-----YNNMVSQIGGIIIVLFGLQMAGIISIRTLMTGKS
Gbe1     SA----SFL--GDFLQ----E-----HKTAIRRIGGVMIVIFGVHVSGLFDIGLLLGEKK
Dol1     SA----FFL--GSLIN----Q-----HLGVLRVIGGVVIVVLGIHMTGVITIPGLQSEKR
Dcu1     SA----SLL--GGLAA----R-----YSWVVRYVGGGIILVFGLHLLGIINIKSLQFERK
Psp13    SA----SFV--GQVLY----E-----YQDLIRKIGAVLIVVFGLYLLGLIKWNAMMTERR
Sne3     SS----SLV--GTFFY----Q-----YQDLLRQIGAIFIVIFGLMILGFFTPKFLMKEKK
Xau1     GA----SAI--GDLLR----A-----HLDVLSIIAGLAIIVMGLNFLGVFRIHLLHRTAR
Bsp9     ST----SWL--GSFFS----N-----QRDLIRMLGGILLVVMGLVMLDVFKLSWMMRTWK
Orf10    GA----SAL--GSLLL----T-----WRTELNYLGGAIIILFGLVMLGAFRLEAFSRDTR
Pvo1     GA----GLF--GEFFT----E-----YQDLIRQLSALLIIVMGLMLIGLFQPKFLMKDRK
Gda1     SA----TFI--GSFLQ----S-----HMTLLQKVGGALIFIFGIHVTGIFDIGMLLGEKR
Rsp3     TA----SVI--GKTIA----Q-----YFDVLSVVAGVLIILMGLHFLKVFQIGLLYREAR
Tca1     TA----SYF--GQVFF----K-----YQDIIRKVGAVFMILMGIHLAGFIRLPALYREYR
Din1     SA----SAL--GILLI----Q-----QQVLLAKVAGAVIFLFGLHYTGFLPIKWLYHEKR
Pla1     TT----GLL--GSFLF----D-----YGELLRQIAAILIFVMGLMLLGIFQPQWLMKERK
Ppo2     SA----TFL--GSRLA----E-----YRDTVRQVSAMIIIAMGLVIMGVFRPQLLMKEWK
                           :: .: *     .    .      .           .     

Zma1     I-ELK-N-RP-L-GYFGSVVIGITYAAGWTPCVGPILSAIIVLGV-T-NP--E--NA-LY
Bla1     K-DIN-N-RP-L-GYTGSILVGITYAAGWTPCVGPILSGIITLGM-V-NP--E--SA-LT
Bce1     V-QYS-S-KS-T-GYIRSILVGMTYAAGWTPCVGPIFSAVLMLGA-T-NP--E--GA-LL
Bme1     F-EFK-N-RP-S-GYIGSAFIGMAFAAGWTPCTGPILMSVFALAA-S-NP--G--SG-ML
Bha1     L-QAK-P-RQSA-SFANSVLIGFLFATGWTPCIGLVLGAILVLAG-D-ANTMW--SG-MS
Orf1     P-LLQ-H-TF-Q-GPIGAFILGVAFTAGWTPCTGPILASILVYAS-T-TITLS--QG-AF
Bja1     V-QVD-N-RP-A-GVAGAFVMGLAFAFGWTPCAGPILAAVLLMAG-S-EDTTG--RG-AL
Kve1     L-HDM-K-GS-G-TAIGAFLIGFAFAFGWTPCIGPILAGVLAIAG-S-QDTVV--KG-VL
Psp1     M-TFK-D-RP-S-GYLGSSVIGIAFAAGWTPCTGPILAGVIALGV-S-NP--D--QA-LV
Osp1     F-SNI-K-KP-A-GYMGSFFVGVIFSAGWTPCIGPILSSVLSLSV-A-NP--N--EG-LY
Hha1     M-SFK-PRRS-F-SYAGTWFAGMGFAAGWTPCIGPIFASILMLAA-S-QP--T--QG-VL
Bco1     I-DVK-K-QP-A-GFLGSFLVGLVFAAGWTPCTGPILASVLAMAV-A-HP--A--SA-SV
Aac1     L-HGH-S-RR-V-SYLGSFLVGLTFAAGWTPCIGPILSSVLVLTA-T-HA--A--LG-LP
Psa1     I-NLT-S-KP-A-GYIGSFIFGIGFSAGWSPCVGPILAAIIAMAV-T-EP--N--TW-IR
Ssp1     F-SVK-PKRT-L-GYTGSVFTGLGFAAGWTPCIGPIFGSILVLAA-S-NP--T--QG-MV
Bso1     F-SFK-K-GK-I-GVLNSILVGIIFAAGWTPCIGPIFGTIAYANF-T-NP--DPART-LI
Pca1     L-HLH-A-KP-A-GYIGSFLVGLVFSAGWTPCTGPIFGAVLTMAA-GSSDDSV--RG-GV
Psp2     V-QID-R-QP-G-GFGGAYLMGLAFGFGWTPCIGPVLASILLIAG-T-QASVN--QG-VI
Hph1     V-QVE-R-KP-A-GVVGAYVMGLAFAFGWTPCVGPILAAILFIAA-A-KETAA--QG-AM
Lsa1     W-QVT-K-KN-V-SYFSSFIVGIGFAAGWTPCVGPILGSIITMTT-L-RP--E--MG-FT
Boc1     V-QFK-K-KP-A-GFLGSILIGMGFAAGWTPCTGPILAAVFALGI-T-NP--G--QG-LL
Bsu1     I-HFK-H-KP-T-GFLGSILIGMAFAAGWTPCTGPILAAVITLAS-T-NP--G--SA-VP
Oih1     I-HFK-N-RP-A-GYIGSLLIGMAFSLGWTPCTGPILAIVLSLAA-T-QP--D--IG-MI
Lje1     M-QFA-R-KP-A-GYLGTIFVGVGFAAGWTPCIGPIFASILAVAA-S-NP--T--QG-TI
Afl1     L-SFQ-Q-RP-S-GYIGSFLIGMAFAAGWTPCTGSILVSVIALAA-T-NP--S--LG-VV
Cth1     F-QFA-T-KP-A-GYLGTTLVGMGFAAGWTPCIGPIFAAILILAA-N-NP--A--QG-LT
Pan1     F-SFK-N-RP-A-GFLGTFVIGLAFAAGWTPCTGPITAAIYALAA-A-NP--G--SG-VW
Bbr1     V-DLK-S-RP-L-GYTGSILVGMTYAAGWTPCVGPILSGIIVMGV-S-NP--S--SA-LA
Pgi1     V-HVD-R-QP-A-GLAGAFVMGLAFAFGWTPCVGPVLAAILFVAG-S-TDTVL--RG-SL
Dto1     I-HVK-E-KP-L-HLMGTFVIGMAFGAGWSPCIGPLLGSILIVAG-N-QETVL--KG-VF
Hmo1     L-GGK-P-KT-G-GWLGAFLLGMAFAAGWSPCVGPILSAIYIYAA-T-GETLG--QG-LA
Psp3     L-DMK-W-KP-A-GYLGSFIFGIGFSAGWSPCIGPILATIIAMAA-S-EP--T--TW-LA
Lfu1     I-SFK-K-RP-K-GYFGSVLIGMGFAAGWTPCTGPILAGVIALGV-S-NP--G--QG-ML
Ksp1     I-ELA-R-RP-I-GYIGSGMIGFIFAAGWTPCTGPILASILLLGS-T-QP--S--AA-VG
Mex1     W-HGD-P-PG-R-GPVAAYLLGTAFAFGWTPCIGPVLGAILAVTA-S-SAS-G--KG-VA
Orf2     F-EFK-N-RP-S-GLFGSVLIGMAFAAGWTPCTGPILGAVWSLAV-T-NP--N--SA-MV
Baz1     I-AFK-N-RP-T-GFIGSILIGMGFAAGWTPCTGPILAAVIALSV-S-NP--G--SG-ML
Sne1     L-QFK-N-RP-A-GYLGTALIGLAFSAGWQPCMGPIIGAIIYLAA-T-NP--A--SS-ML
Mme1     F-HGG-G-KP-A-SVTGAYIMGLAFAFGWTPCIGPVLGAILAVAA-T-KATVS--NG-AI
Bsp1     F-SVS-K-KP-T-GFIGTYVIGLAFAAGWTPCVGPILSSVMALSL-S-NP--G--SG-ML
Rpa1     F-QNL-R-KG-A-GYLGAYVIGLAFAFGWTPCVGPVLATILMVAG-I-EGSAA--HG-AM
Bli1     F-SIR-K-GK-I-GLLNSMLVGMIFAAGWTPCIGPIFGTIAYANF-Q-NP--DFGSA-FM
Pgi2     L-QLK-W-KP-A-GYLGSLLIGMGFAAGWSPCIGPILTAMLALAT-T-EP--G--SW-TK
Sne2     I-QSS-R-RP-T-GYIGTFFIGLGFAAGWTPCIGPIFGSILMLAA-S-NP--S--QG-IF
Orf3     F-QAQ-T-KP-I-GIFGSFVVGLAFAFGWSPCIGPILSGILLLAA-N-QDTVS--KG-MI
Dph1     I-HMK-Q-KP-V-HLAGTFVIGMAFGAGWSPCIGPLLGSILIVAG-N-QDTVA--KG-IW
Vha1     F-RFT-N-KP-V-GYLGTVFVGMGFAAGWTPCIGPIFASILVVAA-S-NP--G--QG-GL
Bal1     F-QFS-N-KP-S-GYIGTYVIGIAFAAGWTPCIGPILASVITLSM-T-NP--G--SG-ML
Ama1     I-SAP-D-KP-R-SVLGAYLMGLAFAFGWTPCIGPVLGAILGLAG-A-KSTVG--EG-AL
Zra1     P-FLK-Q-TF-R-GPFGSFLLGMAFTIGWTPCTGPILATILLYAG-G-TNTVG--MG-SF
Bma1     L-TFR-N-RP-T-GYLGSILIGIGFSAGWTPCTGPILAGVIALAV-T-HP--G--AG-ML
Orf4     L-QFK-N-RP-G-GLLGSIGIGMAFAAGWTPCTGPILAAVIALAG-T-NP--M--SA-VP
Fpe1     M-NYE-G-EE-Q-SLFSTFLLGLTFSLGWTPCVGPILASILILAG-S-SGDTG--NS-VM
Lfe1     L-PFL-G-KK-A-TLSGSFLVGIGFAAGWTPCVGPILGAILFYAG-S-QGTVA--KG-VV
Aha1     V-TLK-N-RP-A-GYLGTLFIGAAFSMSWTPCTGPILMAIIGLAA-T-NP--E--SG-VI
Bce2     F-TFQ-H-KP-S-GYIGSVLIGVSFAAGWTPCTGPILVSVIALAA-T-NP--E--SA-IV
Bma2     F-QFA-R-KP-S-GYLGTFFVGLGFAAGWTPCIGPIFGSILLLAA-S-NP--A--QG-MI
Gme1     V-QIQ-N-KP-G-GLAGTFLVGIAFAAGWTPCIGPILGAILAMAA-GTSGSTA--TS-ML
Sth1     R-QLA-S-RP-E-GYLGSALIGLTFAAGWTPCIGPILGAVLALAA-T-SP--G--YG-GL
Gla1     V-HFK-N-RP-A-GFVGSFIIGMAFSLGWTPCTGPILMAVISLAA-T-NT--E--LG-IL
Sov1     L-PLQ-G-TF-T-GPCGAFLLGLAFTAGWTPCTGPILATVLMYAG-S-TATVL--QG-AF
Lje2     I-TFK-N-RP-A-GFFGSFVIGLAFSLGWTPCMGPILVIVISLAA-T-NP--D--LG-MV
Dpe1     T-HLA-R-KP-A-GYLGSALVGLAFAAGWTPCMGPILAGVLFVAA-Q-QP--G--LG-VP
Sle1     I-NFK-A-KP-S-GFIGTFLIGMAFAAGWTPCNGPIIAAIGTLAA-T-NS--S--QA-ML
Orf5     F-TFK-S-RP-S-GYIGSILIGLAFAAGWTPCTGPILVAVIGLAT-T-NP--E--SA-ML
Mex2     V-QVE-A-RP-Q-GVAGAFLVGLAFAFGWTPCVGPVLASILLLAG-G-EDEVA--RG-AW
Bsp2     F-HTE-K-KT-K-GIFSSILLGMAFASGWTPCVGLALSSILLLAS-S-TDTLY--QG-MF
Orf6     LINME-K-VQ-T-GYIGSLVLGITFAAGWTPCVGPILASILLYAG-S-VSTLS--VG-VI
Acl1     L-PIP---KP-V-GLWGAYVMGLAFAFGWTPCIGPILAAILSVAA-S-ETTVA--KG-AG
Rce1     F-RPP-G-EG-G-GPVSATLIGVAFGFGWTPCIGPVLAGVLTAAA-L-TP--G--AG-VG
Dde1     V-QLK-S-KP-A-GYLGSAVVGLAFAAGWTPCMGPILAGVLFMAA-Q-QP--A--LG-VP
Mpa1     A-EIS---KP-M-GLFGSYVMGLAFAFGWTPCIGPILAAILAVAG-T-QDTVA--RG-AA
Psp4     M-PVK-L--R-S-GYLGSFIFGIGFSAGWSPCVGPILAAILALAA-S-DP--G--TW-FG
Bps1     I-KYR-P-KK-V-SYINTFLIGLIFSAGWTACIGPIFSAIMYSSV-A-NP--A--GA-FI
Cla1     L-DVS-W-RP-A-GYVGSFIFGIGFSAGWSPCVGPILSSILLLAG-S-QP--G--TW-LQ
Bne1     F-SFK-S-RP-T-GYLGSLLIGLSFAAGWTPCNGPILATVLSLAS-L-HP--E--TS-LL
Bam1     I-HFK-R-RP-E-GFIGSVLIGLAFAAGWSPCSGPILGAVFSLAN-T-NP--S--SA-VP
Hde1     Y-SHA-A-EE-A-SFVSAYIMGLAFAFGWTPCIGPVLATVLTLAA-S-ETSLW--AG-VK
Orf7     L-QFK-N-RP-A-GFFGSILIGMGFAAGWTPCTGPILSAVITLAS-N-KP--E--SA-VT
Pel1     L-QIK-S-KP-A-GYLGSLLIGIGFAAGWSPCIGPILSAMLMLAA-T-EP--N--SW-LP
Dku1     V-HFV-P-QR-A-SWINSLVMGMAFSAGWVPCVSPILASILLLAG-Q-SESLI--QG-TY
Lal1     V-HVD-Q-KP-A-GPMGAYVIGLAFGFGWTPCVGPILAAILFVAG-A-KDTVL--QG-TV
Cul1     L-EIR-N-KP-A-GYLGSFFIGFSFAAGWTPCIGPILGSILALGA-T-QP--D--LA-LY
Bsp3     F-AFK-N-RP-S-GYIGTVLIGMAFAAGWTPCSGPILGAVIAMSI-N-NP--S--SG-MY
Glo1     V-SLK-H-KP-A-GFLGSFLVGLAFAAGWTPCIGPILASILMIAA-T-EEKVA--HG-IV
Msp1     F-QVT---RP-V-GLWGAYVMGLAFAFGWTPCIGPVLAAILTVAG-S-EDSVS--YG-AL
Dre1     F-HNN-S-PV-T-GPLGALLLGVTFAAGWTPCVGPVLGSILVYAG-M-SGTVS--KG-VL
Mma1     F-NPD-R-KP-P-GMWGAFFIGLAFAFGWTPCVGPILAGILALSA-G-QDTVH--EG-IV
Psp5     Y-LPS-G-SP-G-KKAGALVLGMAFAVGWTPCIGPILSSILIYAG-S-MATLG--KG-VL
Cba1     V-RSP-K-EV-K-NWFSSILMGMAFAAGWTPCIGPVLGTILIYVG-T-TATVS--KG-II
Dac1     V-TIR-N-KP-S-GYLGSFLVGVAFSAGWSPCVGPILMAIFILAAGT-SSDTA--QA-VL
Mox1     V-ELH-D-RP-A-GYLGAFIVGVTFAAGWTPCVGPILGSILLYAS-T-AKTAY--MG-IL
Mfe1     F-EAG-G-VN-ARHGMGALILGAAFAFGWTPCIGPILGAILAVAG-A-QSEMT--RG-IA
Lba1     V-EVE-R-KP-A-GLAGAYLMGLAFAFGWTPCVGPILAAILFVAG-S-TETAL--RG-AG
Atu1     F-QGA-G-KP-A-TLSGAYVMGLAFAFGWTPCIGPVLGAILGVAA-A-RDTVG--DG-AA
Psp6     F-SLP-S-KP-V-GYTGSVLVGMTYAAGWTPCVGPILGAVLAMAV-S-NP--D--QA-LL
Gel1     F-QLR-N-KP-S-GFIGTLIVGIAFAAGWTPCIGPILGAILAIAA-SSSGGAW--RG-VT
Pal1     L-DFG-Q--K-S-GYLGSFLFGMGFSAGWSPCIGPILTAIISLSA-S-EP--S--TG-ML
Tco1     L-KLG-G-PK-A-GYLGSFIFGIGFSMGWSPCAGPILGAILGLQA-S-SP--G--SW-FA
Psp7     I-QFK-N-RP-S-GYLGTVLIGMAFAAGWQPCTGPILASVFVLAT-D-NP--G--SG-VW
Rsp1     V-QVE-R-KP-A-GHVGAYLMGLAFAFGWTPCVGPILATILFVAG-S-EETTG--QG-AI
Aar1     F-KGP-Q-QA-T-NWFSSILMGMAFAAGWTPCVGTVLASILLYAG-S-STTVV--TG-VL
Hha2     I-AFK-N-RP-A-GFIGSFLIGLTFSLGWTPCTGPILSAVLVLAA-D-SP--E--LF-MV
Oar1     M-DAG-D-QG-G-SAFGAYFLGLAFAFGWTPCLGPILSAILSLAG-G-QADVS--KG-VM
Bps2     F-NVG-K-KP-A-GFVGTTFAGMGFAAGWTPCIGPIFASILMLAA-S-NP--Q--EG-LL
Ppr1     I-SVR-N-KP-A-GYAGSFLVGLVFAAGWTPCIGPILASILMVAA-N-EARVA--QG-II
Bce3     I-QFK-N-RP-A-GYFGSAVIGLAFAAGWTPCSGPIIGAIIALAG-Q-NP--G--SG-MW
Pcu1     L-HMR-L-KK-P-SYIGAFIFGIGFSAGWSPCMGPVLTAILALAA-S-SP--G--TW-FQ
Gla2     F-HFN-K-KP-V-GYFGTIFVGMGFAAGWTPCIGPIFASILVVAG-N-NP--T--QG-AI
Bfo1     I-QFQ-N-RP-A-GYLGSILIGIAFAAGWTPCTGPILMGVIALVA-A-NP--G--MG-LL
Kgr1     V-QVA-N-QP-A-GLAGAYVLGLAFAFGWTPCIGPVLASILWVAG-S-TDTVG--RG-AG
Fpe2     F-NIG-A-KP-A-GPLGAYIMGLAFAFGWTPCVGPVLAAILFIAG-S-QETAM--RG-AG
Npa1     V-QVT-R-KP-A-GLAGSFVMGLAFAFGWTPCVGPVLAAILFVAG-S-EGSAA--RG-AM
Txy1     L-NVS-N-KK-E-GYFSSFIFGIAFASGWTPCVGPILATILLYAG-E-QNTVY--VG-VL
Bce4     F-TFK-N-RP-S-GYFGSVLIGLAFAAGWTPCTGPILVSVIGLAA-T-NP--E--SA-MI
Lsp1     L-PVG-K-RK-S-TVIGTFLIGVGFAAGWTPCVGPILGTILFYAG-T-EGKVV--RG-IE
Rpa2     F-HNV-S-RG-V-GLVGAYVVGLAFAFGWTPCVGPVLATILLVAG-V-DGSAA--HG-AV
Gsu1     L-QVH-R-KP-A-GYLGSFLVGLAFAAGWTPCIGPILASILMVAA-T-EETVT--KG-IL
Vha2     I-TFK-N-RP-A-GFAGSFLIGMAFSLGWTPCTGPILAIVLSLAA-T-NP--D--TG-MI
Atu2     F-QGA-G-KP-A-TLSGAYVMGLAFAFGWTPCIGPVLGAILGVAA-A-RDTVG--DG-AA
Esi1     L-NLG-E-RK-G-GYIGTILVGIGFAAGWTPCTGPILAGVIGLAA-T-NP--S--QG-ML
Bba1     I-QMR-K-IP-T-GPLGSYIIGLAFAFGWTPCIGPILGPVITLAG-T-KETVG--EG-AM
Pda1     M-DVQ-L-GK-K-SYLGSIIFGIGFSAGWSPCVGPILSAILLLAA-T-NP--G--TW-FQ
Osc1     I-TFK-N-RP-S-GFLGSLLIGLAFSLGWTPCTGPILGVVFTLAA-N-DP--S--RG-MV
Pph1     V-HLD-R-KP-A-GLAGAYVIGLAFGFGWTPCVGPVLAAILFVAG-S-EETVA--RG-AI
Gha1     Y-QFA-Q-RP-A-GYLGTFFIGLGFAAGWTPCIGPIFGSILLLAA-S-NP--G--QG-IF
Cbe1     F-LHF-D-KI-K-GPFSSIIIGMAFAAGWTPCIGPILSSILIYAA-N-MDSMD--KG-IL
Dsp1     I-QVN-N-RP-L-TYVGVLFVGMAFAAGWSPCIGPLLGSILIYAG-S-IETVS--EG-II
Psp8     F-QSQ-G-TP-A-NPFAAYVMGLAFAFGWTPCIGPVLGPILALAG-A-RDTVS--DG-AL
Mfe2     F-DTG-G-IN-AKHGTGALILGSAFAFGWTPCIGPILGAILAIAG-A-QAEMT--HG-IL
Aha2     F-NFA-R-KP-A-GYLGTVFVGMGFAAGWTPCIGPIFATILVAAA-S-NP--S--QG-AF
Lfe2     L-PAR-K-RT-S-TLAGTFLIGVGFAAGWTPCVGPILGSILFFAG-S-EGNVL--KG-IE
Bin1     L-EFK-N-RP-G-GYLGSVLIGLAFAAGWTPCTGPILMSVWALAA-S-NP--G--SG-LV
Bel1     F-QTH-K-TP-A-GPLGAYVIGLAFAFGWTPCIGPILGPIITLAG-T-KETVG--EG-AI
Oba1     I-EVR-K-KS-M-GWAGCFVVGATFAFGWTPCIGPILAGILTYAG-T-RETVL--QG-VI
Cul2     M-KAP-K-KV-S-NWFSSILMGMAFAAGWTPCFGPVLASILIYAG-G-AATVS--KG-IY
Bba2     F-EFK-N-RP-S-GYIGSILIGMAFAAGWTPCTGPILGFVITLAG-Q-NP--S--SG-VL
Pma1     V-SLR-I-KP-V-GYVGSLLVGIGFAAGWTPCIGPMLAAIIALAA-V-EH--Q--QW-FW
Ktu1     W-TVN-R-KP-V-GYFGAWLIGVSFAAGWTPCIGPILASVLVMAA-N-EP--G--RA-LL
Aji1     F-QIK-T-KP-T-GVLGSFFVGIGFSAGWTPCIGPIFASILILAA-S-SP--A--EG-AL
Cde1     I-QFS-K-RP-S-GYLGSAVIGLAFAAGWTPCTGPILASVIFLAS-T-NP--G--FA-VL
Bsp4     I-EFK-H-RP-A-GYVGSIFIGMAFAAGWTPCMGPILMSVIALAG-T-NP--D--SA-ML
Bse1     M-SRP-S-KT-T-SFGRSILFGFVFAAGWSPCVGLVLGSILALGV-G-SGADT--TGMMI
Dsp2     L-EVG-R-KR-W-GYLGSSVIGMAFAAGWTPCVGPILVSVLALAA-S-NP--S--AG-LA
Lsp2     I-QFK-N-RP-T-GYFGSFLIGLAFAAGWTPCTGPITGAVFMMAS-Q-NP--N--VG-ML
Dau1     I-HLD-Q-KP-V-HLMGTFVIGMAFGAGWSPCIGPLLGSILIVAG-N-QETVV--KG-MA
Tye1     L-NVK-A-QK-FGTPVGAFLIGVGFAAGWSPCIGPVLGSILIYSS-M-SGSIV--SG-IK
Hha3     V-QGP-R-QA-T-NWFSSILMGMAFAAGWIPCVGTVLGSILLYAG-A-EATLK--TG-VL
Ben1     L-SFT-K-RP-S-GLLGSSLIGVAFAAGWTPCTGPILVSVMALAA-T-NP--G--SG-LL
Bma3     Y-EFK-S-RP-T-GYFGSVLIGIAFAAGWTPCTGPILMTVIALAA-A-NP--G--SG-LV
Hph2     F-SGG-G-KP-A-TFSGAYVMGLAFAFGWTPCIGPVLGAVLGVAA-S-HETVT--SG-AL
Ppo1     L-RWT-W-KP-A-GYAGSFVIGIGFAAGWSPCIGPMLTAIIALAA-V-EH--H--IW-FK
Bac1     F-RLK-N-RP-L-GYLGSFLTGLVFAAGWTPCTGPILASVIYLGL-S-HP--G--SA-IA
Axy1     L-PRV-K-RP-V-GMLRSFFVGFGFSASWTPCIGPIFTSILLITG-S-NP--T--QG-LL
Orf8     F-QAR-N-AP-A-SPLGAYIMGLAFAFGWTPCIGPVLGPILTLAG-G-SSTVG--EG-AL
Uth1     I-QFK-N-RP-S-GYLGSSLIGLAFAAGWTPCTGPILAAIFALAM-T-NP--N--SA-MG
Gau1     F-HLS-D-KP-L-GYLGTVLVGIAFGAGWTPCLGPTLGAILLLAA-N-ESELG--KG-IT
Fpe3     F-RGP-D-SP-A-GVVGAYLMGLAFAFGWTPCIGPVLGAILGLAG-S-RDTVG--EG-AF
Esp1     M-DIG-E-RK-S-GYFGTVLIGIGFAAGWTPCTGPILAGVIALAA-T-NP--S--QG-LG
Psp9     F-NFDPT-KK-T-GYLGSFIFGVGFSAGWTPCIGPALTAILALAA-S-KP--G--TW-FE
Mlo1     F-QSQ-G-KP-A-SAVAAYVMGLAFAFGWTPCIGPVLGPILTLAG-G-RETVG--EG-AL
Bsp5     F-ELK-N-RP-G-GYIGSVIIGLAFAAGWTPCTGPILFSVLALAA-Q-NS--D--SA-LI
Aki1     F-QAQ-G-KP-A-NPFMSYIMGLAFAFGWTPCIGPVLGPILTLAG-A-KDSVA--DG-AM
Bme2     L-KFA-N-KP-A-GLLGSSFIGMAFAAGWTPCTGPILVSVMALAA-T-NP--G--SG-LL
Psp10    L-ELT-W-RP-A-GYVGSFVFGIGFSAGWSPCIGPILTAIIALSA-S-NP--G--TW-FA
Sko1     L-NYT-P-KK-T-GAFNTLLIGLIFGAGWTPCIGPIFGAIMMQSA-A-QP--E--QT-FI
Abr1     W-HGN-P-PG-S-GPVAAYFLGMAFAFGWTPCIGPVLGAVLAVST-S-SSN-L--NG-VA
Lba2     V-HVE-R-KP-A-GPFGAYLVGLAFAFGWTPCIGPVLAAILFVAG-T-EDTVA--RG-AG
Cba2     F-LSF-S-KT-N-GTFGSFFMGMAFAAGWTPCVGPILSSILVYAS-S-METIN--KG-IL
Sal1     I-HFK-N-RP-S-GFLGSIFIGTAFGAGWTPCNGPIIGAIFAMSA-T-AP--N--NA-LI
Afe1     M-NVD-R-KP-A-GLLGAYIVGLAFAFGWTPCVGPILAAILLIAS-S-AGSAM--HG-AL
Boc2     I-HFQ-K-RP-S-GYIGSILIGIGFAAGWTPCTGPILAGVIALGV-S-DP--G--KG-LL
Aor1     L-KAP-K-KM-T-NWFSSILMGMAFAAGWTPCFGPVLASILVYAG-S-SATVS--KG-VY
Cla2     F-EWK-R-KP-F-GYLGSILVGVTYAAGWTPCVGPILAAVLALGV-S-NP--G--QA-VV
Psp11    F-PFIKA-KM-N-KSLGSVLVGIIFAAGWTPCIGPIFGAIMYSNI-I-NP--NPVQT-FV
Osp2     F-HYT-K-KP-A-GYVGTFFIGLGFAAGWTPCIGPIFGSILLLAA-S-NP--G--QG-MF
Apo1     W-HLR-N-KP-A-GYFGSLLVGISFSAGWTPCIGPILASVLAIAA-T-DP--A--NG-TR
Rsp2     I-DAG-D-KG-G-SSFGAYVLGLAFAFGWTPCIGPQLGAILSLAA-S-EGSVA--RG-TA
Bsp6     V-AFK-N-RP-V-GYLGSVLIGLAFGAGWTPCTGPILLAVIYMAG-T-HP--D--SA-ML
Cac1     I-SAP-K-NM-N-NWFSSILMGMAFAAGWTPCFGPVLGSILFYAG-S-SATVS--KG-TL
Bal2     L-QLS-K-KP-V-GFFGTYFIGIAFAAGWTPCIGPILTAVITLSL-T-NP--G--SG-MT
Orf9     L-QFK-W-KP-A-GYLGSVLIGIGFAAGWSPCIGPILSSMLVMAA-A-EP--D--SW-LP
Ksp2     V-TLK-N-RP-T-GFFGSILIGLVFAVGWTPCTGPILASIFFLAA-T-AP--T--HA-VN
Bsp7     F-HIK-N-KP-A-GYLGSIVIGLAFAVGWTPCTGPILAATLTLVG-A-NP--S--QG-LW
Gel2     V-QVP-N-KP-K-GFLGTFLVGVVFAAGWTPCIGPILGAILALAA-GTNSSAG--QG-VV
Pte1     F-QFK-F-KP-A-GYIGSFVFGIGFSAGWSPCVGPILTAIIGLAA-T-EP--N--AW-LR
Scl1     I-YTD-Q-YS-H-NLAFPVLVGAAFGFGWTPCIGPILGSILTLAA-I-ETNIS--KS-IF
Mca1     F-EFK-N-KP-A-GFLGSFLVGIAFAAGWTPCMGPIIGVIFSMAA-V-NQ--S--LA-LV
Nde1     Y-QFR-N-RP-A-GFLGSFLIGIAFAAGWTPCVGPVLGTILLYAS-T-TESML--SG-VV
Bce5     F-RFA-K-KP-A-GYLGSTFVGIGFAAGWTPCIGPMFGAILLLAA-S-NP--S--QG-AV
Aac2     W-EFR-S-DR-T-GYLASVLVGVSFAAGWSPCIGPILAAVLVMTA-T-NS--A--LG-LP
Lfu2     Y-QFK-N-KP-S-GNIGSIFIGIGFAAGWTPCTGPILAGVMALGL-T-NP--D--KG-LL
Lag1     I-HVE-R-KP-A-GLVGAFVMGLAFAFGWTPCVGPVLAAILFVAG-S-SDTTW--HG-AG
Bsu2     F-TFR-R-GK-I-GVLNSILVGIIFAAGWTPCIGPIFGTIMYANF-N-NP--NTIDT-FI
Bsp8     F-EFK-N-RP-A-GYAGSVLIGMAFAAGWTPCTGPILGAVISLIG-T-NP--G--SG-MI
Bme3     F-VFR-N-KP-S-GYFGSILIGIGFAAGWTPCTGPILVSVIALAA-T-KP--S--AA-LL
Psp12    F-QAN-S-AP-A-TPLGAYIMGLAFAFGWTPCIGPVLGPILTLAG-S-KASVL--DG-AS
Gca1     L-SFQ-E-RP-S-GFIGSLVIGMAFAAGWTPCTGPILVSVIALAA-T-NP--G--SG-ML
Lsp3     F-QFK-N-RP-S-GYLGSVLIGLAFAAGWTPCTGPILMSIISLAG-A-NP--S--SG-FS
Bal3     I-HMQ-S-KR-A-GAGPSFLIGMAFAFGWSPCVGVVLSSILLLAA-S-HETVS--SG-VI
Bce6     L-MRP-S-KT-T-SFGRSILFGLVFAAGWSPCIGLVLGSILALAS-Q-SGGAF--GG-VI
Bba3     V-RNR-P-KQAN-SFGGSIMFGVFFAAGWTPCVGIVLGSILALAS-Q-NETLS--SG-IL
Gbe1     L-TLH-R-KP-A-GYLGSFVVGVVFAAGWTPCIGPILATILAVAA-T-E---G--RG-VW
Dol1     V-HVR-Q-RS-M-SLAGAFLVGALFAAGWTPCIGPILGSILIVAG-S-QETAL--RG-ML
Dcu1     F-HFK-E-TP-F-HLFGTFLIGMAFGAGWSPCIGPMLGSILIVAG-S-QDTIL--KG-VL
Psp13    LFSFG-S-RP-V-GYVGSFLIGTAFAAAWTPCVGPILGAILAYAS-T-TESMQ--SG-IL
Sne3     L-QFK-N-RP-A-GYFGTFLIGLAFAAGWTPCTGPITGAVFMMAA-Q-NP--G--SG-MW
Xau1     A-HVH---EP-T-GIWGAFVMGLAFAFGWTPCLGPVLGAILAVAG-S-EATVS--KG-AG
Bsp9     V-DIK-N-RP-L-GYTGSVLVGITYAAGWSPCVGPILTGIIALGM-S-DP--A--RA-LN
Orf10    F-TLD-I-PG-G-RPLGAYVLGLAFAFGWTPCIGPILGAILTLSS-T-SGGMS--DG-IW
Pvo1     F-NFK-S-KP-T-GYIGTFLFGIGFAAGWSPCVGPILTAIIALAA-S-DP--G--TW-FP
Gda1     L-TLH-R-KP-A-GFLGSFVVGVAFSAGWTPCIGPILASILMVAA-T-ESTIY--RG-VS
Rsp3     V-QVA-S-KP-A-GFAGAFVMGLAFAFGWTPCVGPVLAAILFVAG-G-EGTAA--KG-SL
Tca1     P-LLS-G-AF-E-GPLGAFILGIAFTAGWTPCTGPILASILIYAG-A-SATVA--QG-AF
Din1     L-HLQ-K-IP-T-GALGSFIMGFAFGFGWTPCIGPILAAILTIAA-S-KETIA--EG-MI
Pla1     F-QIN-R--R-A-GYLGSVLIGIGFAAGWSPCVGPILSAILALTA-T-EP--G--TW-LQ
Ppo2     F-GVS-R--K-G-GYLGSFLFGMGFSAGWSPCVGPILGAIFTLSA-S-QP--R--LG-IV
          :     :  :          *  :  .* .* .             :            

Zma1     YTLAYTLGFAIPFFLMTFF---ISKV----KAIVKYSDRLMKIGGTMMVLFGVLLYTDKM
Bla1     YTLAYTIGFALPFFVMTFF---ISKI----SWIMKYSDKLMKIGGGIMVLFGILLYFDKL
Bce1     YITAYTLGFAVPFFVMAFF---IGKV----KWIVTYANVMMKIGGGMMIVTGVLLYTNQM
Bme1     YMIAYTLGFAIPFFVLSFF---IGKL----QWIKKHNVKIMKVGGYIMIVMGIVLFFDWM
Bha1     MLFVYSMGLAIPFFLVALL---WSRSLHKVRKLNKWLPTIQKGSGVVMVALGVLLFTGQF
Orf1     LLFVYSLGFSVPFLLMALF---FKNYFFRIKVVMKWLPYLQGLSGVMLIIIGIMLYFNLI
Bja1     LLLAYSVGTGIPFLVAAAF---TGRFIAALGRVRRHLGLIEKTMGVFLVATGLMFLTGLM
Kve1     LLAVYSSGLAVPFLLTSLF---VGGFLAFYTKFRRHLHAVEVVSGVFLVVVGALILTRHF
Psp1     YMIAYILGFSIPFFFMSFF---IGRM----KWVKKYNRIIMKIGGVAMLIMGVILYFDWM
Osp1     YISAYTLGFAIPFLVLSFF---IGKS----RLLLRYSDKVMKFGGLIMVFVGILLFFNKM
Hha1     YTVVYVLGFILPFLAFSFF---LGST----RIILKYSGQIMKAGGAMMIVAGALLYTGYM
Bco1     YMAAYVFGFSIPFFVLAFF---IGRL----GWMQKYSVKLLKWSGVVMIFAGILFFFDWM
Aac1     LIAAYVIGFSIPFLAIAGAFASLGRL----RGMTRYSVWISRVSGYLLVLMGILLVTHGI
Psa1     LITAYTLGFALPFFILAFF---IGST----KWILKYSAVIMKIGGALMLLMGVLLFTNRM
Ssp1     YSVFYVLGFALPFLIFSFF---VGSA----RAVVRYSQIFMKVGGSLMVVMGIMLYTGQL
Bso1     LVTAYSLGFAIPFLLMAFF---IGRV----SFFAKYSNTLMKIGGGILVLIGILLYTNKM
Pca1     LLATYSAGLGLPFLLSGLL---FHSFLGFFNRFRKYIRLAELATGVMLMVVGVILFFDWF
Psp2     LLAAYALGIGVPFMIAAMF---AGPFMGFMARFRKHMGTVEKVMGAFLVLTGVGFLTGYI
Hph1     LLGLYALGIGIPFVIAGFF---ASRFIAVSNRFKKHMALIEKAMGVLLVITGVLFMTGQM
Lsa1     YLTSYILGFAIPFFIMAFF---IGKT----RWILKYSNQVMKVGGGLMVLFGVLLYTDQM
Boc1     YMAVYCLGFSIPFLFMSMF---IDKL----TFFKRHSDSLMKAGGIIMILMGVILYFNWL
Bsu1     YMMLYVLGFAVPFLLLSFF---ITKL----KWIRKNQLLIMKAGGVLMIVIGVLLFFNWM
Oih1     MMISYILGFSIPFFVLAFF---IGKL----TWFKKHSQLLVKIGGWVMILMGIALFFDWM
Lje1     YTTMYIIGFALPFLILTFF---LGST----HLILRYSQKIMKAGGAVMIFMGILLFTGQM
Afl1     YMTAYSLGFALPFLLLSFF---IGKM----GWIRKHHVKLMKVGGYVMIGMGVVLFFDWM
Cth1     YTSFYIVGFALPFMLLSFY---ISTS----KWIMKYSTLIMKIGGAMMIVMGILLYTGQL
Pan1     YMLAYVLGFAIPFFVLSFF---VARM----GWLRKHNQKIMKIGGYVMIGVGILLFFDGM
Bbr1     YTLAYTLGFAIPFFVMTFF---ISKV----KAIVKYSDLFMKIGGAIMILFGILLYTDKL
Pgi1     LLATYSLGIGLPFILAAAF---ASRFLSWAARFRRHMGTVEKAMGALLVLTGVLFVTGQM
Dto1     LLAVYSAGLAVPFLILSVF---INSILEIMKRATKFIRVLNKISGILLIAIGLLLVFDKF
Hmo1     LLTAYSTGLAIPFLVTALS---IARFDFWFRRMSRHLTKISMASGLIMVAVGILILTDRL
Psp3     LITGYTAGFAIPFFILAFF---IGST----RWILRYSNVMMKVGGALMLFLGVLLFTDQM
Lfu1     YMLFYVLGFSIPFLIMSLF---IGKM----KFLQRKNGLFMKIGGAIMILMGVLLYFDMM
Ksp1     YMTVYVIGFAVPFIVMAFL---LPKL----SFLTRHLTRFMQIGGVIMVIVGVLIFFDQM
Mex1     LLTVYSLGLGVPFVAAALF---LSGFVARLRTLRWFGRALQVVGGGVMVAMGLLMITDRM
Orf2     YMFAYILGFAIPFFVLSFF---IGKM----QWIRRNSAKIMKIGGVLMMIMGVVLFFDWM
Baz1     YMIAYTLGFAIPFFILSFF---IGRM----QWIKRNSVKIIQIGGYVMIVMGIFLFFDWM
Sne1     YMMLYVLGFAIPFFFLSFF---ITRI----GWIRKHSMKITKAGGYLMIAFGILLFFNGM
Mme1     LLAVYSLGLAVPFWIAAYF---SGAFMRFLTRFRKHLGAVEKIMGVLLILTGVAFLFGFI
Bsp1     YMGAYSVGFAIPFFFLTFF---IGKF----NGLKKHMHKIMKIGGAMMIIFGIFLFFDWM
Rpa1     LLGAYSLGIGLPFLLASLF---SGQFIALMARMRAHMGLVEKLMGSALVLTGVLFLSGAM
Bli1     MITAYSLGFAIPFLLMAFF---IGNI----RPLMKYSNMLMKIGGALMIVIGILLYTDNM
Pgi2     LITAYSLGFAIPFFALAFF---IGST----KWILRYSGKIMKVGGALMVVVAVLLYTDQM
Sne2     YTIMYVIGFALPFLILTFF---LGST----KWIVRRSEIIMKVGAVIMILMGIVLFFGLM
Orf3     LLGVYSLGIGIPFLITGIG---FNYFLGFSKWLKKHFRTIEIVSGAFLIAMGVLIFTGSI
Dph1     LLAVYSAGLALPFILMSFF---ITSLVETMKKATRFIPIINKVAGGLLVVMGLLLIFDKF
Vha1     YTLMYVIGFAVPFLVLTFF---LGST----RWIVRYSDKIMKVGGIVMILMGVLLFTGQM
Bal1     YMSAYSIGFAIPFFLMTFF---IGRM----NWIKKYTNLIMKFSGILMIIFGVFLYFDWM
Ama1     MLGFYSAGLGIPFILAAAF---SGAFFRWMHGFRAHLATVEKAMGGLLVVTGLLFLTGGM
Zra1     LLLVYAMGFSIPFFLLAVV---LRKYIFCIRNIYEWLPKIQKIAGYMLIFIGIFIWMDWI
Bma1     YMFFYVLGFAVPFLCLSFF---LDKL----SYIKRFNVQIMKSGGVLMVSMGVILYFDWM
Orf4     YMVLYALGFSLPFLLLSFF---ITKM----KWLRKHQLIIMKIGGVAMIVVGILLFFDWM
Fpe1     LMVLYLLGMATPFVIFSLA---SKTLFKKMSFIKKHLPLIKKIGGFLIIVMGFLLIFDKL
Lfe1     LLSFYSLGLAIPFILASVL---FNLFLGSMRSLNRFMPLLTRLSGGFLVVMGVLIFSNAF
Aha1     MMTAYSLGFSIPFFVMSFF---IGKM----DWIKRNSQKIVKIGGYVLIVLGIALFFDLL
Bce2     YMLLYVLGFSVPFFTMSFF---IGKL----KWIKTHNVIFMKTGGSLMVLMGVLLFFDWL
Bma2     YTMMYIIGFALPYLILTFF---LGST----KWIVRKSSLIMKMGGLIMILMGLVLFLGLM
Gme1     LLGSYAAGLGIPFVISGLL---FHGFLDIFKRFKSHIRKMEFFTGLLLMSVGILLFFGLF
Sth1     LLLAYSVGFALPFIGMAYA---LGSV----RSLARHSVAIQRVGGAVMVFMGILLATGGL
Gla1     LMTAYSLGFSIPFFILAFF---IGKM----KWIKRNSQKLVKIGGYVMIFMGFFLFFDLM
Sov1     LLFIYAMGFCLPFLALAIV---INRYMNQIKGLYKWLPLIQQIAGAVLVMAGMLIYFDLM
Lje2     MMISYILGFSIPFLVLSFF---IGKL----SWIKRNSSKIVKIGGYIMIFMGIALYFDWM
Dpe1     LLLTYALGFSVPFLLGALF---LERI----RLLGRFTPTLERVGGVMMVVAGVLLLTNGF
Sle1     YMLLYVLGFSIPFFVLTFF---ITKL----QIIRKYNVAIMKFGGIIMIIMGILLFFDLL
Orf5     YMIAYILGFAIPFFILSFF---ITKM----SWIKRHSGTFVKVGGYIMIVMGIFLYFNWM
Mex2     LLAAYAAGIGLPFVAAAFF---TGPFLRLAGRFRRHLRTVEATMGLALVATGLVIFGGWM
Bsp2     LLIAYSVGMAIPFLIISIA---LSYSLKTLRRINKYLGKLSFINGMIMILLGFLVLSGQM
Orf6     LLFAYSMGLGIPFIVTALL---IDKFKSMYKRINKILPYIEVISGVILIIFGVLLYFNML
Acl1     LLAVYSAGLGIPFLIAAFM---VERFSAVLARMKKHLATVERVMGVLMVLVGIGFLTGAI
Rce1     LLAAYALGLGVPFLLAAFY---LPAAMARARRLGRLGRVLQVASGVIMLAAGLAIATGEM
Dde1     LLLTYALGFSVPFLLGALF---LERV----RALHRFTPRLERAGGALMVVAGILLITNGF
Mpa1     LLATYSLGLGLPFIGAGFA---LGRFLAFVARFRKHFGKVEKIVGVLLIVTGVAFLTGGV
Psp4     LTTAYALGFAIPFFVLAFF---IGST----RWIVRYSSVLMKIGGALMLVMGVLLFTNKM
Bps1     NVTAFSLGFSVPFIAMGFA---IGKV----LFLTKYSAMLMKIGGVIMIILGVTIFFNKM
Cla1     MTAAYSLGFGVPFFVLAFF---IGST----KWILRYSARLMKIGGALMIVMGVLLFTDRM
Bne1     YLGGYILGFALPFILLSFF---ISHL----NKLKKYSVHFMKFGGYCMIAMGFLLYIDGM
Bam1     YMFLYVLGFAIPFLVLSFF---ITRM----NWIRKHQLLIMKIGGILMILIGVMLFFNWM
Hde1     LLFAYSLGLGVPFVLAAIA---IRPFLGFMKRFKKHFTTLEKLMGLLLIAMGLLFIFGAQ
Orf7     YMIAYVLGFAIPFFVLSFF---ITKM----AWIRKRQQLIMKTGGIIMIVVGILLFFDLL
Pel1     LISAYSLGFAIPFFILAFF---IGST----KWILKYSATMMKVGGGVMLVVAVLLYTDQM
Dku1     LLVTYALGLALPFLIAALG---LGHMVQALRRHASLLPLVTRVGGWLMVGVGLLVLTNSF
Lal1     LLAAYALGLGIPFLIAALF---ARPFLRFMKRFRKHMGTVEKAMGGVLVLTGIMFLTGQM
Cul1     YTLFYSIGFSIPFILLAFF---IGTT----RAILKYSNLIAKVGGGLMILMGILLFTDQM
Bsp3     YMLAYVLGFAIPFFILSFF---IGKM----GWIKRNHTLIMKIGGYAMIILGVMLFFNWM
Glo1     LLLLYSIGLGIPFLLSSLA---LHRFITVFNRFKKHIRLFEIITGFFLIIVGVLIFTNWL
Msp1     LLAAYSAGLGIPFLLAAFA---MKPFVALLKRMRSRFALIEKVMGVLLVLTGIAFLTGWI
Dre1     LLGVYSLGLAIPFMLAAIS---LSWTVKYLPRISKYLPYISLVSGIVLMIVGGLLFFDIF
Mma1     LLVAYSAGLGLPFILAGLA---INRFLVFFKKVRQHMHKVEIVAGGLLVIIGVLIFFGNM
Psp5     LLSMYALGLAVPFLLSAVL---IDNLTAYLRKVTKHLPKISVASGVVMMLMGVLVFTNQL
Cba1     LLLAYSIGLAIPFLLTALL---INQFSKFLMKSEKVLPYIVKISGVVIIVVGVLIVFNKL
Dac1     LLCCYSAGLGIPFMLSGLL---FHGFLNVFNRFKKHIRIMEIITGVLMIVVGIMLFFNMF
Mox1     MLGAYSLGLAIPFFLSALA---LNRFLNYFDQLKHLVPIISAVGGIFLVVVGSLLLTNYF
Mfe1     LLAVYSLGLAIPFLLAALA---TDSFLRWSQRFKHHLAMVEKVSGVLLIIVGLLIFFGSF
Lba1     LLAVYALGIGVPFVLAAAF---ASRFLGWAARFRRHMGAVEKAMGGLLVVTGLLFITGQM
Atu1     LLAVYSLGLAVPFWIAAAF---SGSFMRFLVRFRRHLGLVEKLLGVLLVLTGLAFMSGFI
Psp6     YTVSYTLGFAVPFFVMAFF---IGRT----KWIIKYSNRIMKIGGAVMVLVGILLYTDKM
Gel1     LLAVYSAGLGVPFLIAGGL---FHWFLNFFDRFKKHIRFVEVFTGGLLMAVGVLLFFDLF
Pal1     MITAYCIGFGLPFFILSFF---IGST----RWLTKYSGVMMKVGGAIMIVMGILLFTDHL
Tco1     MTTAYAIGFAIPFFILAFF---LGSA----RALLKYSNAVMKTGGVLLVVLGILLFTDQM
Psp7     YMLAYVLGFAIPFFVLSLF---ITRL----GWIRKHNAKIVKIGGYVMIAVGILLFFDGM
Rsp1     LLSAYALGLGIPFLLAALF---AGPFLNFMKKFRKHMGTVEKGMGVVLVLTGVMFLTGQM
Aar1     LLTVYSLGLGIPFILTAVF---INKFTSLSNKINKYLPLISKVSGVVMIIFGILLYLNQI
Hha2     MMLAYSLGFSVPFLVLSFF---VGKL----NWVRKHSGTIVKIGGYIMIMMGIALYFDWM
Oar1     LLGVYAIGLGVPFVLVAAF---FPQMKRPMAWMKRNMGVIEKTSGVLLVVVGLAMATGFM
Bps2     YTLFYILGFTLPFFVLTFF---IGST----RFIVKYSQPIMKIGGAIMILMGILLFTGKM
Ppr1     LLLLYSLGLGIPFLLSSLA---LHQFLSLFNRFKRFIRLFEIITGVFLMLIGILLFSNWL
Bce3     YMIAYVLGFAIPFFVLSFF---ITKL----AIIRKYSNVIMKVGGWVMILVGILLFFDGM
Pcu1     MTTAYALGFAIPFFALAFF---VGST----RWVLKYSDKLMKLGGFVMILMGILLFTDRM
Gla2     YTIMYVIGFAIPFLLLTFF---IGST----RWLVRYSQKIMKFGGAIMIVMGVLLFTGQM
Bfo1     YMGVYVLGFSIPFIIMSLF---IDKM----TFLKKHGQRFMKIGGILMIVMGILLFFNWM
Kgr1     LLAIYSLGLGIPFMIAAGF---AGHFIGGMRRFRRYMPMVEKVMGVFLILTGILFLTGQM
Fpe2     LLATYSLGIGIPFMLAAVF---ATRFLDWASRFRNHMATVEKVMGGALVFTGALFATGQM
Npa1     LLAVYSLGIGIPFILAAVF---ASRFLGWAARFRKHMHKIEMAMGGLLVLTGILFVTGQM
Txy1     LLFAYSLGIGIPFIVAAIL---IDRFKAFYKKMNFIMPYIEKIGGLFLIIFGILMYFNLI
Bce4     YMIAYILGFAIPFFVLSFF---ITKM----SWIKRNSMKFMKIGGYIMIIMGIFLYFNWM
Lsp1     LLTAYSLGLAVPFLLSAIM---FNSFLGSFRQISRWIPLITKSSGVFLIVMGVLIFTNAF
Rpa2     LLGAYSLGIGLPFLLASLF---SGAFIRLMARLRAQMATVEKVMGGALVLTGVLFLTGAM
Gsu1     LLFTYSMGLAIPFFLSSLA---MHQFLTFFNRFKKHIRILEIVTGLFLVVVGVMIFTNYL
Vha2     MMISYILGFSIPFLLLAFF---IGKL----NWFKKHSMKLVKIGGYVMIFMGVALFFNWM
Atu2     LLAVYSLGLAVPFWIAAAF---SGSFMRFLVRFRRHLGLVEKLLGVLLVLTGLAFMSGFI
Esi1     YMLFYVLGFSIPFLLMAFF---VGRS----RLFVQYSLKLTKFGGALMMLFGIVLYFDGL
Bba1     LLGIYSLGLAVPFVLAAFF---SGIFMRFLESFRIHLGKIEKAIGIFLIITGILFLTGSI
Pda1     LTTAYALGFAIPFFVLAFF---IGST----RWILKYSSTIMKIGGGVMILMGILLFTDQM
Osc1     MMIAYILGFSIPFFVLSFF---VGKL----GWIKRHSLKLVKIGGYFMIALGIALFFDWM
Pph1     LLSAYAMGLGIPFLIAALF---AGPFLRFMQKARRHMGKVEKGMGVVLVLTGVMFLTGQM
Gha1     YTFMYVIGFILPFLALTFF---LGST----KWIVRRSGIIMKIGAVIMIIMGVVLFFGFM
Cbe1     LLIMYSIGLAVPFILTALA---IEGFAEQFKKFSKYLPIVSTISGILMVIMGVMIFTNKL
Dsp1     LLAIYSAGLAIPFIAISVF---INLFIKFIKKVSFAMKYINTAAGILLVLVGIFLLANIF
Psp8     LLAVYSLGLGIPFIIAALF---SGMFMRFLSRFRMHLGKVEKIMGVLLVITGVLFLTGGL
Mfe2     LLATYSLGLAIPFLLAALA---TDSFLRWSQGFKSHFVFVEKLSGVLLIIVGVLIFLGSF
Aha2     YTIFYVIGFALPFLILTFF---IGRT----RWIVKYSGMIMKVGGVVMIIMGLLLFTGQM
Lfe2     LLAFYSLGLAVPFFLSAVM---FNSFLGRFSQISRWIPTITKVSGGVLVVMGVLVFANAF
Bin1     YMIAYSLGFAIPFFVLSFF---IGKM----QWIRRNNVKIMKIGGYVMIVMGIVLFFDWM
Bel1     LLAVYALGLAVPFVLAALF---SSHFMRFLAAFRIHLGKVEKIIGVFLILTGILFLTGSM
Oba1     LLTFYSLGLGVPFLLAALG---VPQFFRFFGKVKHWLHGIEIASGLLLIAIGVLIFTDRL
Cul2     LLFIYSVGMAIPFLLTALF---INVFSKFLEKMEKVMVYIPKIGGLIMVIFGMLVFFNKV
Bba2     YMVAYSLGFAIPFFILSFF---VGRM----NWIKKHSVKIMKVGGYIMIVMGFVLFFDWM
Pma1     LMTCYVAGFAIPFILLAAY---AGSGP---RLSGRYGAWAMKLGGGMLVLTGFLLLTDHW
Ktu1     FMALYALGFALPFLILAFS---LTSW----KWLQQKSGVVSKAGGVIMVVMGFLLLTDSL
Aji1     YTSIYIIGFALPFLFLTFF---LSYV----KWIVKYSEQIMKLGGGLIVIFGLLLFTGQL
Cde1     YMIAYVLGFSLPFLLLSFF---IGKL----QWIRRHSAQIMKAGGALMVAVGVMLYFDWM
Bsp4     YMVMYSLGFSIPFLILSFF---IGRL----QWIRKNSIKIVKIGGYAMIIMGIILYFDWM
Bse1     LLLFYSMGIGIPFLLVSLI---YAKSLDKVRNLNRFLPALQKTSGVIMIVLGVLLFTGIF
Dsp2     YITAYTLGFAIPFFIMAFF---LGRT----RWILKYSNSLMKAGGALMVVFGVLLYTNQM
Lsp2     YMLAYVLGFAIPFFLLTQF---VTKV----TWIRKYSRKITKIGGYIMIALGLLLFFDGL
Dau1     LLGVYSAGLALPFILISLF---INRLLEIMKRATRVISYINKISGILLIALGLLLITDRF
Tye1     MLGAYSMGIAIPFLISSLL---IDTVMRYLRKFMKIFRWINYLIGVSLIILGLLMISGIF
Hha3     LLTAYSLGLGLPFILTAIF---INQFSNFSNHINNYLPIISKFSGVIMIVFGVLLYLNKV
Ben1     YMTAYALGFSIPFFLLSFF---IGGA----KWIKKYSRHFTKVGGGLMVAMGVVLYFDWM
Bma3     YMIAYILGFAIPFLVLSFF---IGKM----KWIRTHNVLIMKIGGYIMIVMGVVLFFDWM
Hph2     LLAAYSLGLAVPFWIAALF---SERFMRFTQRFRKHLGTVEKITGALLVLTGILFLTGGM
Ppo1     LITGYALGFAIPFFVLALL---AGSV----KLSSRYTSILIQIGGMLLVITGGLLVTDHM
Bac1     YMAAYVLGFSIPFFVLSCF---IGHL----KWIRLYSMKLVKIGGYMMIAVGIMLFFDWM
Axy1     YTSLYIIGFSLPFIIFSFF---LGYA----KWLIKYSEKVIKLGGALIVIYGLLLFSGQL
Orf8     LLATYSLGLGIPFLIAALF---SGAFMRFLSRFRVHLGKVEKAMGVLLIIAGVLFLTGGM
Uth1     YMIAYVLGFSIPFFILSFF---ISRI----GWLRKYSNKIVKIGGYVMIAVGILLFFDGM
Gau1     LLSFYSAGLAVPFLVSALA---LEKFLSFFQSFRHNIGKVNRIAGILLIVVGVLMFTGLF
Fpe3     MLAVYSAGLGVPFILAATF---SGAFLSWLGGFRRHLKTVERTMGGLLVVTGFLFLTGGI
Esp1     YMLAYVIGFAIPFLVMVAF---VGKI----KYLARNSAKVAKVGGYLMMAFGVLLYFDGM
Psp9     LTTAYALGFAIPFFLLAFF---LGSA----RWLLKYSSVVMRIGGGVMVLMGILLFTDQM
Mlo1     LLAAYSLGLGIPFLIAALF---SGAFMRFLGKFRVHLGRVEKAIGALLVVAGVFFLTGGV
Bsp5     YMAAYILGFAVPFFILSFF---IGRM----NWIKKHNVRIVKAGGYIMIIMGTILFFNGM
Aki1     LLAVYSAGLGIPFLIAALF---SGAFMRFLSRFRSKMGLVEKVMGVLLIIAGVLFLTGGM
Bme2     YMIAYSLGFSIPFFIMTFF---IGKM----NWLKKHMNFMMKVGGYAMIGMGFILYFDWM
Psp10    MITAYSAGFAIPFFALAFF---LGGA----RRILKYSNLLMKLGGGLMVCMGLLLFTDQM
Sko1     NVTSYSVGFALPFIAMGFA---LGKV----SVITKYSGLLMKIGGVFIIIIGFMVFFDLM
Abr1     LLVAYSLGLGLPFILAALF---MGGFVERLRTFRQAGRALQLAAGAVMIVMGIAMITGHL
Lba2     LLAVYSAGLGIPFLVASLF---AGPFMRMMARFRRHMATVERTMGALLVLTGVMFLTGQM
Cba2     LLVFYSLGLAVPFILTALA---IDNLSARIRNLGKYLKIISAISGILMIAMGVLIYTNKI
Sal1     LMIVYCLGFAVPFFILSFF---VSRT----RWMLKYSNVIMKVGGVVMILMGVLLYFDGL
Afe1     LLTAYSLGIGIPFILAAIF---MGRFMHLFSRFKMHLDKVEKIAGGLLVLTGILFVTGKM
Boc2     YMVFYVLGFSIPFLLMSLF---IDKM----TFLKKHSAIFMSIGGILMILMGGLLYFNMM
Aor1     LLLIYSIGMAIPFILTSLF---INTFNRFIQKAERFIPYIPKISGFIMIVFGVLVFFNKI
Cla2     YTFAYTVGFSLPFFAMAFF---IGKL----RWILKYSNGFMKAGGALMILTGILLYTDKM
Psp11    NVTAYSLGFGIPFIVMAYF---IGKI----KGILKYSGMLMKIGGVLLLIVGMLLYFDKV
Osp2     YTIMYVFGFALPFLVLTFF---IGKT----KWIVRHSNIIMKIGAIMMILMGFVLFFGLM
Apo1     LMIAYSLGFAIPFLILAYS---LGSV----RWLLKYSGVIARIGGIVMVLMGILLYTNAM
Rsp2     LLAIYAIGLGVPFLLVAAF---LPRLQGLMGWMKRHMEQIERVMGLLLWTIGLLMLTGGF
Bsp6     YMIAYTLGFAIPFFALSFF---IGRM----KWIRTNSAKIVKIGGYVMIIMGIVLFFDWM
Cac1     LLLVYSVGMAVPFILTALF---TDIFNKFLIRAGWFLKYIPKISGLVMFIFGILVFFNKV
Bal2     YMSAYSVGFALPFFFMTFF---IGKL----NWIKKYMNLMMKIGGILMILFGIMLYFDWM
Orf9     LISAYSLGFAIPFFVLSFF---IGST----KWILRYSATIMKIGGGVMIVFAILLYTNQM
Ksp2     YMASYVIGFSLPFLTLAFF---VPKL----TWVKNKMQLFFKIGGIIMVIVGILLFFDQM
Bsp7     YMAAYIFGFSIPFLLMAFF---ITKF----TWLKKYSDTVMKIGGVIMIVMGVILYFDKF
Gel2     LLSFYSAGLGIPFLISAML---FHGFLSAFKRFRKHIRLVEIVTGVMLMAVGAMLFLDYY
Pte1     LITAYTIGFAVPFFIFAFF---IGST----RWILKYSNRLMKIGGVIMILMAILLFTDQM
Scl1     LLSSYSLGLAIPFIISGIL---IDKFLFFSKNFRKYISTITKIGGTILLLTGIAILTGQL
Mca1     YMTMYVLGFCIPFFLLTFF---ITKI----NILKKYSQLLTKVGGVIMIIMGLLLFFDKL
Nde1     LLTFYSLGLALPLFLTALG---VDRFLSYFKEVRAYLWGVSTVSGVLLIVVGVMIYANSL
Bce5     YTIFYIIGFSFPFLLLTFF---IGSS----RWVMKYSGKIMKIGGTLMVIMGILLFTGQL
Aac2     LILAYILGFAIPFFVLGFT---LGSV----RRLAKYGAMLSKIGGYIMMVLGVLLLTNTM
Lfu2     YMLIYVLGFSIPFLMMSLF---IGKL----RFFQKRSHQFMIIGGWIMILMGILLYFDMM
Lag1     LLAVYALGIGLPFILAAAF---ASRFLKLAGRFRKHMGTVEKIMGGLLVLTGLLFITGQM
Bsu2     NVTGYSLGFAIPFFLMAFF---IGKA----RVFLKYSNLLLKIGGGLLVIIGVLLYTNKM
Bsp8     YMTSYALGFAIPFLILSFF---VGKM----QWIRKNNAKIMKVGGYIMILVGIMLFFDWL
Bme3     YMFVYVLGFAVPFFIMSFF---IGKL----NWIKRYNSVIVKVGGFLMIVMGILLFFDWM
Psp12    LLAVYSLGLGIPFMLAALF---SGRFMRFLSRFRVHMGKVEKVMGILLVLAGILFLTGGM
Gca1     YMLAYSLGFAVPFFILSFF---IGKM----QWIRSHSEKMVKVGGYVMIAMGVILFFDWM
Lsp3     YMFAYYLGFAIPFFVLSFF---ISRM----TWIRTHSQKIVKVGGFIMIAVGILLFFDGL
Bal3     LLSVYSLGLGIPFLMVSIL---VTYSLKVVRNINSILPKLSVVNGWILISLGLLLFTGQF
Bce6     LLLVYSLGLGIPFLIVAML---YSKSLEKIRNINRYLPIIQKASGVIMILLGVMLFTGLF
Bba3     MLLMYSLGLGLPFLLVGFF---YSKSLHKLSRFNRLMPRIQKAGGVVMIIMGIMLFTGYF
Gbe1     LLLAYSMGLAIPFFLASLA---LHQFLVFFKRFKRHIRLFEIITGLFMVVVGILIFTNSL
Dol1     LLSAYSAGLALPFLLLSFF---INALISFIRRASRVIKYINIVAGVLLIGIGIVLIAGL-
Dcu1     LLATYSAGMALPFLLISIF---INSMLSFMKKATRAMGIINKCAGALLIVIGLLLIFDKF
Psp13    LLASYSLGLGLPFLLTAFS---VDRFLSYFQKARRYLHGVSLASGACLVLIGAMIYVDSL
Sne3     YMLVYVLGFAIPFFLLSIF---ITRV----KWIQKYNRTITKVGGYLMIALGILLFFDGL
Xau1     LLAIYSLGLGVPFLLAAFA---VRPFLKSLVHMRKILPVVEKAMGALLVLTGIAFMSGWI
Bsp9     YTLAYTLGFAIPFFLMTFF---ISRV----RWIAKYSERLMKVGGALMVLFGILLYTDQL
Orf10    LLSIYSAGLGVPFLLAALF---TDAIAARVRQIGKAGRWLYKGAGVAMIIMGVAIMTGQL
Pvo1     LITSYSLGFAVPFFILAFF---IGST----RWILKYSSTLMKVGGILMILMGVLLFTDQM
Gda1     LLLAYSIGLAVPFFLSSLA---LHQFLVLFTRFKKYIRIFEIITGVFLMVVGILIFTNNL
Rsp3     LLAAYSLGIGLPFIASAVF---ASRFLDWAARFRRHMRKVEIALGLFLIMTGILFVTGQM
Tca1     LLFIYAIGFCLPFIVLALL---FNRYLHKVRRLYQWLPAIQRAAGVILIIVGCFIYFDWL
Din1     LLSVYSAGLGIPFLVSTLL---ISHFMGFLQRMKSGMRVVEIVSGILLMVIGIMIFSGYM
Pla1     LITAYILGFAIPFFVLSFF---IGTT----KWIIRYSNLLMKIGGGVMVIVAILLYTDQM
Ppo2     MTTAYCIGFGLPFFILSVF---LGST----RWLLRYSNAMMKFGGLVMIIMGVLLFTDHL
             :  *   *                                .  :   .  .     

Zma1     TDIPVFMS-RLYGG---F-----------------T--------G---------------
Bla1     TDISIYLI-KIF-G---Q-----------------P--------S---------------
Bce1     TKITAFFI-RLFGG---F-----------------T--------G---------------
Bme1     TKIISIVT-SIFGG---F-----------------T--------G---------------
Bha1     STIAAYLA-RINPF------------------------------G---------------
Orf1     QRVLGIFL-GFEG----------------------F--------Q---------------
Bja1     PVVSEWLL-EHFPA---L-T---------------S--------I---------------
Kve1     TILSSYLS-FL--N---R-----------------F--------S---------------
Psp1     TKLTSFLSNNFFNG---F-----------------T--------G---------------
Osp1     ASLGLWLT-DLFGG---F-----------------S--------G---------------
Hha1     TRISTFML-NLVQDTW-L-S---------------NL-----GFI---------------
Bco1     PVISGYMS-ALFGG---F-----------------Q--------G---------------
Aac1     GRVS-WAA-QMLGK------------------------------W---------------
Psa1     AQITIWLQ-QITPE---W-----------------L--------K---------------
Ssp1     TRISNMLL-RMVQDTW-L-S---------------NLGTIIFRGI---------------
Bso1     VWINIWYS-NF--------T---------------N--------L---------------
Pca1     IFLTGYLS-QWLP----------------------A--------A---------------
Psp2     QAFSFWLL-ETFPV---F-----------------S-------QI---------------
Hph1     SRIAQWLL-EMFPA---F-----------------A-------TI---------------
Lsa1     SVIAAWLT-QVTG----F-----------------T--------G---------------
Boc1     TKLISVITNSLFGG---F-----------------T--------G---------------
Bsu1     SLIIILLS-DLFGG---F-----------------T--------G---------------
Oih1     TKLTSYLA-SLFG----F-----------------S--------G---------------
Lje1     TRISQVLL-KLVEDTW-L-S---------------N--------L---------------
Afl1     TKITIYMT-NIFGG---F-----------------T--------G---------------
Cth1     ARLSSWIL-QLIDGTW-F-S---------------R--------L---------------
Pan1     TYLIRILS-PFFGD---F-----------------Q--------G---------------
Bbr1     TDITRVLI-QMYGG---F-----------------T--------G---------------
Pgi1     SAIAYWLL-ETFPI---F-----------------S-------QI---------------
Dto1     RLFA----------------------------------------I---------------
Hmo1     GRMSAYLD-FL------------------------P--------N---------------
Psp3     TKITIWLQ-QITPD---W-----------------M--------I---------------
Lfu1     TKIIAFLT-PIFGG---F-----------------T--------G---------------
Ksp1     SKLNTLLT-PFFGD---F-----------------T--------G---------------
Mex1     TAVAALIL-EAFPA---L-G---------------R--------I---------------
Orf2     TKIIIFLS-PFFGG---F-----------------R--------G---------------
Baz1     TKITTYLI-GIFGG---F-----------------T--------G---------------
Sne1     VYLTSLLS-PIFGD---F-----------------Q--------G---------------
Mme1     ADMAIWFQ-QTFPV---L-----------------S-------RI---------------
Bsp1     AFISSYLINNVFNG---F-----------------M--------G---------------
Rpa1     PKIAGWLL-QTFPA---F-S---------------S--------I---------------
Bli1     IWINIWYS-NL--------T---------------N--------L---------------
Pgi2     TRITMWLL-SITPE---W-----------------M--------K---------------
Sne2     PLITGWLL-DLVDGTW-L-S---------------N--------L---------------
Orf3     GVLSRFLA-KYFPW---L-----------------N--------L---------------
Dph1     HLLT----------------------------------------L---------------
Vha1     PRISAFLL-KLVQDTW-L-T---------------K--------L---------------
Bal1     TRITSYLVNNIFNG---F-----------------M--------G---------------
Ama1     QTMSFWLL-ETFPA---L-----------------Q-------TI---------------
Zra1     EKGLGMF------------L---------------S--------I---------------
Bma1     TKVTSYLVNRVFGG---F-----------------Q--------G---------------
Orf4     TKIIIVLS-SLFGD---F-----------------R--------G---------------
Fpe1     NIFL----------------------------------------T---------------
Lfe1     TIISAFLT-QHHIG---W-T---------------P--------N---------------
Aha1     RIFTAYLA-NFFG----F-----------------Y--------G---------------
Bce2     TKIISLFT-SLTGG---F-----------------T--------G---------------
Bma2     PRITGFLL-DIVEGTW-L-S---------------K--------L---------------
Gme1     NNLTTLLY-QWLP----------------------M--------G---------------
Sth1     ERISAWLL-EITG----F-----------------T--------G---------------
Gla1     TKLTSFLA-GFF-N---F-----------------Q--------G---------------
Sov1     QKVLGLFS-G-------------------------L--------F---------------
Lje2     TDLTAFLA-GLF-G---F-----------------S--------G---------------
Dpe1     AVMSQYLV-NVL-G---F-----------------Q--------G---------------
Sle1     TDITIFFQ-SL------------------------G--------L---------------
Orf5     TKIIAYFS-SLFGG---F-----------------T--------G---------------
Mex2     PLVGAWLT-DAVPV---L-G---------------R--------I---------------
Bsp2     QKISAWLS-SFN-----------------------L--------F---------------
Orf6     IKISGYF-----------------------------------------------------
Acl1     SDVSIWLL-ETFPA---L-----------------Q-------NF---------------
Rce1     TRLAIWIL-EAFPW---L-A---------------R--------L---------------
Dde1     AWISRSLV-NVV-G---F-----------------Q--------G---------------
Mpa1     QEMSFWLL-EMFPG---L-----------------A-------TL---------------
Psp4     SVITIYLN-GITPE---W-----------------L--------R---------------
Bps1     YYVNIWGN-QIQQ--F-F-G---------------G--------L---------------
Cla1     TYITIWLN-SITPE---W-----------------L--------K---------------
Bne1     KWFTRVIS-PIFGD---F-----------------Q--------G---------------
Bam1     SYILIVLS-NLFGG---F-----------------T--------G---------------
Hde1     NWFSQWMI-ENFPG---L-----------------T-------KIESLVTPADLGNQILQ
Orf7     TWIIIMFS-SLFGG---F-----------------T--------G---------------
Pel1     TRITIWLQ-GITPS---W--------------------------I---------------
Dku1     ARLSGYFP---------------------------F--------T---------------
Lal1     AVFSYWLL-ETFPA---F-----------------Q-------YI---------------
Cul1     SKITIFLT-KIFG----T-----------------S--------W---------------
Bsp3     TKIIIWLT-AITGG---F-----------------Q--------G---------------
Glo1     SVLSGYVN-LLF-----------------------M--------K---------------
Msp1     GNMSFWLL-ETFPA---L-----------------G-------TL---------------
Dre1     SRLSAYLT----------------------------------------------------
Mma1     TVISSLLL-QIFPG---L-G---------------E--------L---------------
Psp5     EVFSKYAG-L-------------------------I--------Q---------------
Cba1     NFLAY-------------------------------------------------------
Dac1     SDLSSYLY-QWI-----------------------P--------V---------------
Mox1     TLLSTYAL-RLTPQ-WLW-----------------Q--------R---------------
Mfe1     NIVSGWII-DWFPA---L-ADIE-------GAFASV--------P---------------
Lba1     STIAFWLL-ETFPA---F-----------------S-------QV---------------
Atu1     TNVAIWFQ-ETFPI---L-M---------------K--------I---------------
Psp6     TDITIFFI-NLYGG---F-----------------I--------G---------------
Gel1     SRMSGFLY-GFLPS---------------------T--------F---------------
Pal1     SQLNIWLQ-QITPE---W-----------------M------RRL---------------
Tco1     TLITVYLN-SITPD---W-----------------L------KAN---------------
Psp7     TYIIRILS-PIFGD---F-----------------Q--------G---------------
Rsp1     AVLSYWLL-ETFPV---F-----------------Q-------NI---------------
Aar1     QKLSQYF-------------------------------------Y---------------
Hha2     TDLTSYLV-GLFG----F-----------------Q--------G---------------
Oar1     SMFSFWML-ETLPF---L-A---------------I--------F---------------
Bps2     TDISIFIL-RLIEGTW-L-E---------------N--------L---------------
Ppr1     SRLSGYAS-YLF-----------------------G--------G---------------
Bce3     TMIISWLS-PFFGD---F-----------------Q--------G---------------
Pcu1     TQITIWLN-MITPD---W-----------------M--------K---------------
Gla2     ARISNFLL-KLVQDSW-L-A---------------N--------L---------------
Bfo1     TVIISILI-PLFGG---F-----------------T--------G---------------
Kgr1     TAMSFWLL-ETFPA---L-S---------------R--------I---------------
Fpe2     STISYWLL-ETFPV---F-----------------A-------TI---------------
Npa1     SVISYWLL-ETFPV---F-----------------Q-------NI---------------
Txy1     IRFESYIN---------------------------I--------L---------------
Bce4     TKIIVYFS-SLFGG---F-----------------T--------G---------------
Lsp1     SILSAFLT-QHHIG---W-T---------------S--------T---------------
Rpa2     PKISGWLL-QTFPA---F-G---------------E--------I---------------
Gsu1     SVLSRYTM-KWF-----------------------G--------G---------------
Vha2     DKLTSFLA-GWFG----F-----------------Y--------G---------------
Atu2     TNVAIWFQ-ETFPI---L-M---------------Q--------I---------------
Esi1     SAFAAWMS-DIV-G---F-----------------T--------G---------------
Bba1     HDFSFWLL-TNFPL---L-SDV------------EA--------I---------------
Pda1     SRLTVWLN-QFAPD---W--------------------------L---------------
Osc1     TKLTAFLA-GWIG----F-----------------T--------G---------------
Pph1     AVFSYWLL-ETFPQ---F-----------------Q-------VI---------------
Gha1     PLISSFLL-EAVKDTW-L-A---------------K--------L---------------
Cbe1     AILSQYSS-F-------------------------I--------N---------------
Dsp1     ------------------------------------------------------------
Psp8     QTFSFWLL-ETFPI---L-----------------G-------QL---------------
Mfe2     SVVSAWLI-EWFPA---L-ADLE----------SKL--------T---------------
Aha2     TRISIFLL-ELIDDTW-F-S---------------N--------L---------------
Lfe2     SILSSFLT-QHHIG---W-T---------------S--------N---------------
Bin1     TQIISIMT-AMFGG---F-----------------K--------G---------------
Bel1     QDLSFWLL-EHYPS---L-SYVEDIRWHDIVNFFGF--------S---------------
Oba1     TILANSLS-FLNR----------------------F--------S---------------
Cul2     IDISRLM-----------------------------------------------------
Bba2     TKIITIFS-GLFGD---F-----------------T--------G---------------
Pma1     AELSILLQ-RVTPN---W-----------------L--------R---------------
Ktu1     STITVWLT-KLFGG---F-----------------T--------G---------------
Aji1     ARFSNYIL-RIIQDTW-F-S---------------N--------I---------------
Cde1     NLFIQWLN-PLFGG---F-----------------T--------G---------------
Bsp4     TKIIAYAT-AIFGG---F-----------------T--------G---------------
Bse1     FRIASYLS-QFVPF------------------------------G---------------
Dsp2     TILIAWLT-ELFGG---F-----------------T--------G---------------
Lsp2     TYIIMWLS-PFFNG---F-----------------S--------G---------------
Dau1     RILA----------------------------------------G---------------
Tye1     T-----------------------------------------------------------
Hha3     QQLSQYF-------------------------------------Y---------------
Ben1     TKIIVYST-SLFGG---F-----------------Q--------G---------------
Bma3     TKIIIVFS-GLFGG---F-----------------K--------G---------------
Hph2     ATMAFWLL-ETFPA---L-----------------G-------KI---------------
Ppo1     TDVTLFLQ-RITPD---W-----------------M-------LV---------------
Bac1     AVISGYLS-TFFGG---F-----------------Q--------G---------------
Axy1     TKLSNVLL-RMIQESW-F-S---------------N--------L---------------
Orf8     QSFSFWLL-ENFPA---L-----------------G-------RL---------------
Uth1     NIIIRILS-PIFDG---F-----------------T--------G---------------
Gau1     ERLAAVLQ-PLTPA---FLV---------------E--------R---------------
Fpe3     QWMSFWLL-ETFPT---L-----------------Q-------TI---------------
Esp1     NRFAAWMS-ELV-G---F-----------------T--------G---------------
Psp9     TKITIWLN-QVTPA---F-----------------M--------K---------------
Mlo1     QTVSYWLL-ENFPV---L-----------------G-------RL---------------
Bsp5     SYISSFFVNQLFGG---W-----------------T--------G---------------
Aki1     QSMAFWLL-EEFPA---L-----------------G-------RL---------------
Bme2     TKIIIYTT-SVFGG---F-----------------T--------G---------------
Psp10    FRITIWLQ-GITPE---W-----------------L--------K---------------
Sko1     YYLNIWSN-QL-P------F---------------N--------L---------------
Abr1     TMFAIFML-EMFPA---L-G---------------T--------I---------------
Lba2     QSLSFWLL-ETFPG---L-----------------A-------RF---------------
Cba2     SILSQYLN-F-------------------------I--------N---------------
Sal1     TQIIIWLQ-PFFGD---F-----------------Q--------G---------------
Afe1     SEISNLLI-KMFPA---F-----------------Q-------TL---------------
Boc2     TKIIAVLT-SLFGG---F-----------------T--------G---------------
Aor1     VYISRFL-----------------------------------------------------
Cla2     TQITIYLI-KLYGG---F-----------------T--------G---------------
Psp11    SMMNTWFS-S----------------------------------F---------------
Osp2     PRISGFLL-DLVQDTW-L-S---------------R--------L---------------
Apo1     TAITIYLV-RLFGG---F-----------------T--------G---------------
Rsp2     SAFSFWLL-ETFPA---L-A---------------V--------L---------------
Bsp6     TKIIMILT-PLFGG---F-----------------T--------G---------------
Cac1     VVISNLF-----------------------------------------------------
Bal2     TKVTSFLINNLFGG---F-----------------M--------G---------------
Orf9     YKITIWLN-NITPQ---W-----------------L--------Q---------------
Ksp2     STLNRLFI-PIYGD---F-----------------I--------G---------------
Bsp7     TLINSLLQ-PLFRD---F-----------------Q--------G---------------
Gel2     ARLTSYLF-QWFP----------------------A--------T---------------
Pte1     SRITIWLQ-SITPS---W-----------------L--------K---------------
Scl1     QVLGFFIL-EYFPA---L-G---------------N--------L---------------
Mca1     TVINQYF-----------------------------------------------------
Nde1     TMITSFLE-RYGIG-W-Y-----------------L--------G---------------
Bce5     ANISIFLL-RLIEGTR-F-E---------------N--------L---------------
Aac2     SKITVALI-RLYGG---F-----------------T--------G---------------
Lfu2     TKIIAWVT-PIFGG---F-----------------T--------G---------------
Lag1     SAIAFWLL-ETFPI---F-----------------S-------QI---------------
Bsu2     IWINIWFS-NL--------T---------------T------LFQ---------------
Bsp8     TAIIIFFS-KLTGG---F-----------------T--------G---------------
Bme3     TKIIIFFT-GLFGG---F-----------------T--------G---------------
Psp12    EAFAFWLL-ETFPV---L-----------------G-------KL---------------
Gca1     TKIIAYTT-GIFGG---F-----------------T--------G---------------
Lsp3     TYITRLLE-PIFGG---F-----------------T--------G---------------
Bal3     QRISAWLA-TFT-----------------------Y--------F---------------
Bce6     SRLAAYLA-RFIPF------------------------------Y---------------
Bba3     QLISSYLA-QFVPF------------------------------N---------------
Gbe1     VVISRYTS-AWF--------------------------------G---------------
Dol1     ------------------------------------------------------------
Dcu1     RLLA----------------------------------------A---------------
Psp13    ARLTSFLE-RNGIG-W-Y-----------------I--------G---------------
Sne3     TYIIIWIS-PFFGG---F-----------------M--------G---------------
Xau1     AHASYWLI-ETFPA---L-----------------S-------TL---------------
Bsp9     TVITIYLQ-KLW-----V-----------------P--------A---------------
Orf10    SRFAYWLL-GTFPF---L-A---------------S--------I---------------
Pvo1     YKITIWLQ-GITPE---W-----------------L--------K---------------
Gda1     SLFSRYAT-IWF-----------------------G--------G---------------
Rsp3     SAIAFWLL-ETFPV---F-----------------Q-------SI---------------
Tca1     QKGLGFI------------W---------------N--------L---------------
Din1     GYIAAWMN-QAFPF---T-----------------V--------N---------------
Pla1     TKITIWLN-SITPD---W-----------------L--------K---------------
Ppo2     NQINIWLQ-QITPD---W-----------------L------RRL---------------
                 *     :      :*         *   *                       

Zma1     ---F
Bla1     ---L
Bce1     ---F
Bme1     ---F
Bha1     ---I
Orf1     ---S
Bja1     ---G
Kve1     ---L
Psp1     ---F
Osp1     ---F
Hha1     ---F
Bco1     ---F
Aac1     ---V
Psa1     ---F
Ssp1     ---L
Bso1     ---F
Pca1     ---G
Psp2     ---G
Hph1     ---G
Lsa1     ---F
Boc1     ---F
Bsu1     ---F
Oih1     ---F
Lje1     ---G
Afl1     ---F
Cth1     ---G
Pan1     ---F
Bbr1     ---F
Pgi1     ---G
Dto1     ---L
Hmo1     ---F
Psp3     ---I
Lfu1     ---F
Ksp1     ---F
Mex1     ---G
Orf2     ---F
Baz1     ---F
Sne1     ---F
Mme1     ---G
Bsp1     ---F
Rpa1     ---G
Bli1     ---F
Pgi2     ---V
Sne2     ---G
Orf3     ---G
Dph1     ---V
Vha1     ---G
Bal1     ---F
Ama1     ---G
Zra1     ---F
Bma1     ---F
Orf4     ---F
Fpe1     ---V
Lfe1     ---L
Aha1     ---F
Bce2     ---F
Bma2     ---G
Gme1     ---A
Sth1     ---F
Gla1     ---F
Sov1     ---Y
Lje2     ---F
Dpe1     ---F
Sle1     ---E
Orf5     ---F
Mex2     ---G
Bsp2     ---W
Orf6     ---Y
Acl1     ---G
Rce1     ---G
Dde1     ---F
Mpa1     ---G
Psp4     ---F
Bps1     ---F
Cla1     ---F
Bne1     ---F
Bam1     ---L
Hde1     KGTP
Orf7     ---F
Pel1     ---G
Dku1     ---L
Lal1     ---G
Cul1     ---F
Bsp3     ---F
Glo1     ---N
Msp1     ---G
Dre1     ---F
Mma1     ---G
Psp5     ---L
Cba1     ---F
Dac1     ---E
Mox1     ---L
Mfe1     ---K
Lba1     ---G
Atu1     ---G
Psp6     ---V
Gel1     ---G
Pal1     ---T
Tco1     ---F
Psp7     ---F
Rsp1     ---G
Aar1     ---W
Hha2     ---F
Oar1     ---G
Bps2     ---G
Ppr1     ---V
Bce3     ---F
Pcu1     ---I
Gla2     ---G
Bfo1     ---F
Kgr1     ---G
Fpe2     ---G
Npa1     ---G
Txy1     ---R
Bce4     ---F
Lsp1     ---L
Rpa2     ---G
Gsu1     ---M
Vha2     ---F
Atu2     ---G
Esi1     ---F
Bba1     ---S
Pda1     ---G
Osc1     ---F
Pph1     ---G
Gha1     ---G
Cbe1     ---F
Dsp1     ---L
Psp8     ---G
Mfe2     ---P
Aha2     ---G
Lfe2     ---L
Bin1     ---F
Bel1     ---R
Oba1     ---L
Cul2     ---L
Bba2     ---F
Pma1     ---L
Ktu1     ---F
Aji1     ---G
Cde1     ---F
Bsp4     ---F
Bse1     ---I
Dsp2     ---F
Lsp2     ---F
Dau1     ---L
Tye1     ---V
Hha3     ---F
Ben1     ---F
Bma3     ---F
Hph2     ---G
Ppo1     ---M
Bac1     ---F
Axy1     ---G
Orf8     ---G
Uth1     ---F
Gau1     ---L
Fpe3     ---G
Esp1     ---F
Psp9     ---F
Mlo1     ---G
Bsp5     ---F
Aki1     ---G
Bme2     ---F
Psp10    ---F
Sko1     ---G
Abr1     ---G
Lba2     ---G
Cba2     ---F
Sal1     ---F
Afe1     ---G
Boc2     ---F
Aor1     ---L
Cla2     ---F
Psp11    ---L
Osp2     ---G
Apo1     ---F
Rsp2     ---G
Bsp6     ---F
Cac1     ---I
Bal2     ---F
Orf9     ---F
Ksp2     ---F
Bsp7     ---F
Gel2     ---G
Pte1     ---F
Scl1     ---G
Mca1     ---S
Nde1     ---Q
Bce5     ---G
Aac2     ---F
Lfu2     ---F
Lag1     ---G
Bsu2     ---S
Bsp8     ---F
Bme3     ---F
Psp12    ---G
Gca1     ---F
Lsp3     ---F
Bal3     ---G
Bce6     ---L
Bba3     ---I
Gbe1     ---E
Dol1     ---W
Dcu1     ---F
Psp13    ---Q
Sne3     ---F
Xau1     ---G
Bsp9     ---L
Orf10    ---G
Pvo1     ---F
Gda1     ---E
Rsp3     ---G
Tca1     ---L
Din1     ---L
Pla1     ---F
Ppo2     ---T
             
