# Supplementary material for: The LysE Superfamily of Transport Proteins Involved in Cell Physiology and Pathogenesis
Source: PLoS One. 2015 Oct 16;10(10):e0137184. doi: 10.1371/journal.pone.0137184 (PMC4608589; doi:10.1371/journal.pone.0137184)
Supplement: S2 Supporting Information — The corresponding zip file contains the multiple sequence alignment (MSE) outputs generated using ClustalX, Mafft, and ProbCons. These MSEs have been used to generate S17–S28 Figs. (ZIP) [file pone.0137184.s031.zip › Alignment_zip/GAP/GAP_clustal.aln]

CLUSTAL 2.1 multiple sequence alignment


Npr1            ----------------------------MPPLDVLLPVAGLALLD-TLSPTTLGVSLFVL
Nga2            ----------------------------MPPLEVLLPVAGLAILD-TLSPATLGVTLFVL
Nco1            ----------------------------MT-IGLMLTLAAFALVD-STSFGTLVIPLYLL
Sxi1            ----------------------------MT-WGMLAGLAGLAVVD-STSVGTLAVPLWLM
Tsp1            ------------------------------MIETFGILIPFLIAD-VLNP--VLFAFMVY
Pma2            ------------------------------MFELWMTLIPILIAD-VVNP--VLFAFLVY
Msp7            --------------------------------MWIP-LLVMAVAV-SLEPFRVGMTVLMI
Mva1            --------------------------------MWIP-LLAMAVAV-SLEPFRLGMTVLMV
Mch2            --------------------------------MWIT-LLVMAVAV-SLEPFRIGMTVLMI
Msm5            --------------------------------MWIT-LLAMAIAV-SLEPFRIGMTVLMI
Msm4            -------------------------------------------MI-NLEPFRIGMTVVMI
Mph1            --------------------------------MWIT-LLVMALAV-SLEPFRVGMTVVML
Mgi1            --------------------------------MWIT-LLAMAVAV-SLEPFRIGMTVLMI
Msp16           --------------------------------MWITPLLVMAAAV-SLEPFRLGMTVLML
Mab3            --------------------------------MWIT-LLVMAAAV-SLEPFRIGMTVLIL
Mrh2            --------------------------------MWFT-LLVMAAAV-SLEPFRIGMSVLML
Msp11           --------------------------------MWIT-LLVMAVAV-SLEPFRIGMSVVML
Msp10           --------------------------------MWIT-LLVMAVAV-SLEPFRVGMSVVML
Mch1            --------------------------------MWIT-LLVMALAV-SFEPFRLGMTVLML
Mtu4            --------------------------------MWIT-LLVMAVAV-SFEPFRVGMTVLML
Min1            --------------------------------MLFT-IGVMALAV-SLEPFRIGMTVLML
Mco1            --------------------------------MLIT-LIAMAFVV-SLEPFRIGMTVLML
Mav3            ---------------------------------MIT-VLVMAAAV-SVEPFRIGMAVLMM
Mle1            --------------------------------MWIT-ILLMAIAI-SLEPFRIGMTVLML
Mfo4            ----------------------------------------MAVAV-SLEPVRIGLTVLML
Mbo1            ----MTLKPAGVISSDDAPQTTIVSGGVRLLTMWST-VLVLALSV-ICEPVRIGLVVLML
Mrh6            -------------------------------------MVLLGLAV-SIEPARIGLIALLL
Msp4            --------------------------------MWST-VLVMALVA-ATDPLRIGVIAYMV
Mfo3            MRTITLTASSRIRAALVEFSGGNGTEGMWPPAMWST-VLVMAVVA-AVDPLRIGVVAFML
Mha1            -------------------------------------MAALALLT-TINPVRLSLILLVL
Cac2            ---------------------------------MLWEAIPTALVA-AFSPSMLLIVAGLL
Cac3            ---------------------------------MLWEAVPTALAA-SFSPTTLVIVAGLL
Ach1            ---------------------------------MLSEAVPAAFGA-ALYPPALLFVAFLL
Fsp4            ----------------------------------MTSSLPLAIAA-GIYPLGLAIVVRYL
Fsp5            ----------------------------------MTRALPLAFVA-GVYPLGLAIVLRYL
Msp5            ---------------------------MSGTVSLLAQIIPLAFGA-AVSPTALMGIILLL
Mfo2            ---------------------------MSDLASLLAITIPLSWAA-AVSPVTLSIFLVIM
Msp2            ---------------------------MSDFSTLLLEVIPLALVA-SISPTTFAVMVFSL
Ait1            ------------------------------MGSVIGDILPLALGI-AISPIPIIAA-ILM
Asu1            ------------------------------MGSVIGDILPLALGV-AISPIPIIAA-ILM
Laq2            ------------------------------MGGAIGDTLPLALGI-AISPIPIIAA-ILM
Orf4            ------------------------------MGPVIGDVIPLALGV-AISPIPIIAA-ILM
Mph5            ------------------------------MGEVIGDILPLALGI-TISPIPIIAA-ILL
Mba1            ------------------------------MGTVIGEVLPLALGV-AISPIPIIAA-ILM
Mya1            ------------------------------MGAVIGDILTLALGV-AISPIPIIAA-ILM
Hal1            ------------------------------MIQVIGGILPQALGI-AISPIPIIAA-ILM
Req2            ------------------------------MGTAIGDVLPLAIGV-AISPIPIIAT-ILM
Rer2            ------------------------------MGSVIGDLLPLAVGV-AVSPIPIIAA-ILM
Rer5            ------------------------------MGSVVGELLPLAVGV-AVSPVAVIAT-ILM
Rrh1            ------------------------------MGAVLGQLLPLAVGV-AVSPVPIIAT-ILM
Gne1            ------------------------------MGAVIGDLLPMAVGV-AISPIPIIAA-ILM
Gef1            ------------------------------MGTVIGDLLPLAIGV-AVSPVPIIAA-ILM
Gsp2            ------------------------------MNTVIGEILPLAVGV-AVSPVPLIAA-ILM
Gpo1            ------------------------------MGAVIGDVLPLAVGV-AVSPIPIIGA-ILM
Grh1            ------------------------------MGAALGDLLPLAVGV-AISPIPIIGA-ILM
Gte1            ------------------------------MGPVLGELLPLAVGV-AVSPIPIIAA-ILM
Cko1            ----------------------------MGVGSVLGDLLPLALGV-AVSPVPVIAV-ILM
Mma5            ------------------------------MGAVIGDLLPLAVGV-AISPIPIIAV-ILM
Ncy2            ------------------------------MGSVIGDLLPLAVGV-AISPIPIVAA-ILM
Nas2            ------------------------------MGSVIGDLLPLAVGV-AISPIPIVAA-ILM
Rtr1            ------------------------------MGEVIGALLPLAVGV-AISPIPIVAA-ILM
Rop2            ------------------------------MGSVIGELLPLAVGV-AISPIPIIAV-ILM
Nmu2            ------------------------------MNGVIGDVLPLAIAI-AISPIAIVAA-ILM
Nmu3            ------------------------------MGAVIGQTLPLAVGI-ALSPLPIIAA-ILM
Nsp2            ------------------------------MGKVIGDLLPTALGV-AISPVPIIAV-ILM
Gne2            ---------------------------------MIGDVGSLALAV-SVSPVPVLAV-LLV
Pfa1            ------------------------------MLEYIGATLPQAVGI-AASPFPIIAV-IIL
Ssp18           ------------------------------MFEAIGELLPLAVGV-SISPLPIIAM-IVL
Sgr1            ------------------------------MGDAVGQMLASAVGI-AISPLPLIAV-VLM
Kse1            ------------------------------MGDAIGQMLASAVGI-AISPLPLIAV-ILM
Ssp2            ------------------------------MGDAIGQMLTPAVGI-AISPVPLIAV-VLM
Orf6            ------------------------------MGEVIGAMLTSAVGI-AISPLPLIAV-ILM
Cac1            ------------------------------MGAAIGAMLGSAVGV-AISPLPLIAM-VLL
Sro1            ------------------------------MGQALGDVLGLAAGV-AVSPLPIVAI-ILV
Sav2            ------------------------------MGKVLGDVLGLAAGV-AISPLPIIAI-ILI
Sal1            MGEDHAVRSPVAPRGPPAPAAPYPVCSEATMGHAVGDVLGLAAGV-AVSPLPIVAV-ILI
Sco1            ------------------------------MGQVLGDVLGLAAGV-AVSPLPIVAI-IIF
Sav3            ------------------------------MG-----VPAVAGCM-PVR-----------
Fsp1            ------------------------------MGAAIGSMLGFAAGV-AVSPLPIVAI-ILL
Spa1            ------------------------------MGQVIGQVLSLGVGV-ALSPLPIIAV-VLL
Sgr2            ------------------------------MGEAIGQILSYGVAV-ALSAFPIIGV-VLM
Cwo1            ------------------------------MGDAIGQVLSFGVGV-ALSPIPIIAV-VLM
Ami1            -------------MPERRNAGAPAADEEDVMGEAIGGSLATAVGV-ALSPVPIIAV-ILM
Fsp2            ------------------------------MGNAIGQILPSAVVV-ALTPTGIIAL-VLM
Mpa1            ------------------------------MIQVIGDLLPSALGV-ALSPVPIIAV-ILM
Nmu1            -----------------------------MTGGAILAVLPLAIGL-ALAALPVTLI-PIA
Rru1            -----MSVSTGRGCDYSSSEIDDRRSEGWLMAGAIGQSLPIAVGL-LLAAMPMVML-SVL
Bca1            ------------------------------MGSAIGASLPIAVGV-LVSPMPIVAV-VLM
Bsp1            ------------------------------------------------------------
Ksp1            ------------------------------MPAAAAAGLPIAVGL-LAASLPVAVI-MLM
Rer4            ------------------------------MLAAIGLSLPIALGL-LFVSMPMAVI-VLV
Sma1            -MKPASTLHGRVSPSSSDTGDRDRFLDSAGVNEAIGQLLPLAVAV-TISPVLVIAG-ILL
Req1            ------------------------------MGHTAGQIIPLALGM-VVSPIPVAAL-IAI
Rer3            ------------------------------MESITAQLIPLATGV-VISPIPLVAI-IAI
Mla1            ------------------------------MNDLH-NLLPLAVGM-LLSPLPIVAI-VAI
Mma2            ------------------------------MNQLH-DLLPLAVGM-LISPLPLVAI-IAI
Msp3            ------------------------------MSELS-TLLPLAVGM-AISPLPIVAV-AAI
Orf1            -----------------------------MFWHALGEALPLAFAV-IISPMPLVAV-ITL
Gar1            ------------------------------MISAIGDILPLALAI-GISPFPIVGM-ILT
Lmo1            ------------------------------MGSAFSAILSPAVGI-LISPFPIVGL-ILI
Mph3            ------------------------------MLDVVGDLIPFAVGV-ALSPLPLIAV-LLV
Bca2            ---------------------------MHPAAEVLGATLPLAVAI-ALSPLPVIAL-LLL
Orf3            ------------------------------MAGIIGHILPLALGV-ALSSVPIVVM-VLI
Lsp1            ------------------------------MLSVIGQLLPLAVAV-ALSSVPILAV-LVL
Got1            -----------------------------MIAHAIGDVLPIAVAV-AISPVAIITG-VVL
Gai1            -----------------------------MIAHAIGDVLPVAVAV-AISPVAIITG-VVL
Ghi1            ------------------------------MWAALGGTFAVAMAL-TLSPIAITTV-LVL
Orf7            ------------------------------MWSAIGDTLPLAVGL-ALSPVALATA-VML
Mth1            --------------------------MTGSWASLLTELIPLALVI-ALSPLSIIPG-VLV
Msp6            --------------------------MTGSWGTVLTELIPLALVI-ALSPLSIIPA-VLM
Msp1            --------------------------MTTGWGSLLAELAPLAMVI-ALSPLSIIPA-VLA
Mfo1            --------------------------MTESWGSVLAELIPLALVV-ALSPLSIIPA-VLV
Msp13           --------------------------MSESWGSVLTELIPLALVV-ALSPLSIIPA-VLV
Msm3            ---------------------------------MLTELIPLALVV-ALSPLSIIPA-VLV
Mrh5            --------------------------MSGDWGSVLIELVPLALVV-ALSPISVIPA-VLV
Msm1            ---------------------------------MLTELIPLAMVV-ALSPLSIIPA-VLV
Mva2            --------------------------MPGNWGSILTELIPLALVI-ALSPLSIIPA-VLV
Mgi2            --------------------------MPGTWGSILIELIPLALVI-ALSPLSIIPA-VLV
Mch3            --------------------------MTATWTSILMELIPLGLII-ALSPLTIIPA-VLV
Mph4            ---------------------------------MLTELIPLALVI-ALSPLTVIPA-VLT
Mha2            ---------------------------------MLLELIPLALVI-ALSPLSVIPA-VLV
Mav1            -----------------------MPLMAGSWGTVLTGLVPLGLVI-SLSPLTVIPA-VLV
Msp9            --------------------------MTGSWGTVLTGLVPLGLVV-ALSPITVIPA-VLV
Mxe1            --------------------------MTPSWGSELTGLVSLALVI-ALSPLSIIPA-VLV
Mma3            --------------------MRKLLPVTGNSGSVLASLVPLALVI-AVSPITIIPA-VLV
Mka4            --------------------MRRLQPVTSNWGAVLASLVPLALVI-AVSPLTVIPA-VLV
Mtu1            --------------------MRGLLPVAGHWVSVLTGLVPLALVI-ALSPLSVIPA-VLV
Mav2            ---------------------------------MLSKLVALAAVI-ALSPITVIPA-VLV
Mpa2            -----------------------MLPVEASWGSVLTKLVALAAVI-ALSPITVIPA-VLV
Mav4            --------------------------MTSGLGSVWTALIPLALVV-ALSPITVIPA-ILV
Mrh3            --------------------------MTTSLGSELIELIPLALVI-TLSPLTIIPG-ILM
Sni1            --------------------------MEESLGSALTTLIPLALVV-ALSPLTVIPA-VLV
Msp12           ---------------------------MTDWASVLTELIPLALVI-ALSPLSIIPA-VLV
Mrh1            ------------------------------MWSVLSQLLAPAMVV-AISPFSIIVAIVLV
Mtu2            ------------------------------------------MVV-AISPFSIIIAIFLV
Msm2            --------------------------MSGSWTAMLGQLIPLALVV-AMSPLTIVPAIVLV
Mpa4            --------------------------------MVLAKLSAPALVV-AVSPVPIVVSLVLL
Mrh4            -------------------------MMWHGWLPLLGELTALAAVV-ALSPFTVIPAVALV
Msp8            ----------------------------------MTWLIPDALIV-ALSPMAVLPPVLLL
Ssp4            ------------------------------MPVSFGEVVFFAVVI-AVSPFTLIPA-LFM
Msp14           ---------------------------------MWAELMSLAVVI-AVSPASVIPA-ILM
Gsu1            ------------------------------MIGGIAELIPHALAI-AISPMPVLGV-ILM
Aen1            ----------------------------MAFGEVVGELLPLAVGV-AVSPVPVHAV-LAM
Mma1            ------------------------------MGELILALVPVALGV-VLSPLAIMAL-VAV
Laq1            ------------------------------MGDLILGLVPLLFGI-LLSPLALMAL-IAV
Ait2            ------------------------------MGELIVALLPLALGI-LLSPLAYMAL-VAV
Rer1            ------------------------------MGSLLLQQIPLALGI-IMSPLAVVAV-VAV
Ssp1            --------------MPSLD--LLGPAPHLSSAALFGQSSLFGFGI-AFSPLHIAVV-VLL
Cgr1            --------------MPPLLSPVCLSVPALLSPALITQSSLFGIGI-AFSPLHIAVV-TLL
Ssp6            ----------------------------MSDTTLWAELLAYGTGI-GLSPIHIAVL-LLL
Ssp9            ----------------------------MSDTTLWAELLAYGTGI-GLSPIHIAVL-LLL
Ssp11           --MECTHLGCLLSCDCGNINESTAGCAGMSDTTLWAELLAYGAGI-SLSPIHIAVL-LLL
Pma1            ----------------------------MADTTLWAELLAFGTGL-ALSPIHLGVL-LLL
Ssp14           ----------------------------MTNGTLWAELLAYGSGI-AISPIHIGLL-LLL
Ssp15           ------------------------------------------------------------
Ssp16           ----------------------------MAEPRIWTELLTYGLGV-ALSPIHIVLL-LLL
Csp1            ---------------------MTLAAVHGSTPHLVGELAAFGLAV-ALSPAHIVLL-LLV
Cgr2            ----------------------------MPTPSLWSELFGFGLAI-SFSPLHIGLL-LLI
Ssp13           ----------------------------MPLTRTFTELTACGFAV-ALSPLDIALV-LLL
Csp2            --------------------------------MDALALVPAAVGI-ALSPLPAASV-VFL
Csp3            -------------------MPTRASRPDYAPIVDIAALVPAAIGI-ALSPLPIASV-VFL
Rop1            ------------------------------MGDLIWLLVPEMIGL-VIT-PAAVVGCVLL
Ncy1            ------------------------------MADLLVALLPEMTGL-VVT-PGAIAGCILL
Nga1            ------------------------------MLNALTQVLPFVVGL-IAA-PLPIVAVILL
Nal2            ------------------------------MLNALAQVLPFALGL-IAA-PLPIVAVILL
Orf5            ------------------------------METVLISLLPYIIGS-AIV-PLQIIIGLLL
Ocy1            ------------------------------MEPLFISLLPYIIGS-AVV-PVQIIIGVLL
Nno1            ------------------------------MGSILVSLLPYILGS-ALV-PLQIIILLLL
Mka3            ------------------------------MTAMWSSLIPLILGG-VLE-PIEIAITIML
Mpa3            ------------------------------MLAVWGDLIPLILGS-ALE-PVEIVITIML
Ait3            -------------------------------MTLWTTLTPLILGS-AIV-PIQIVITILL
Ppa1            ------------------------------MGMVMANLLPVVFVA-SVL-PLEIVMTLLL
Ppa3            ----------------------------------MVSLLPLIIGA-SFGGPMWAIMTLLF
Vma1            ------------------------MSGGDRLPMVFLTLLPLAVVM-VAG--TQLVAAVFF
Mlu1            --------------------------------MNFLTVLPLAVVM-VAG--TQLVVAVFL
Mau1            --------------------------------MPLLTALPLALEM-VAG--SKLVSAVVL
Hha1            --------------------------------MSFLTVLPLAVVM-VSG--PQILSAIFL
Hsa2            -----------------------MATRGGSTVVSFLTVLPLAVVM-IAG--PQILSAIFL
Hca1            --------------------------------MSFLTILPLAVVM-VAG--PQILSAIFL
Nsu1            --------------------------------MSMLELLPLVFVM-IAG--PQILTPIFL
Hli1            --------------------------------MRFLEVLPMVFVM-IAG--PQILSAIFL
Hpa1            --------------------------------MSLLQVLPLAFVM-IAG--PQFLSAIFL
Nba1            --------------------------------------------M-IGG--PQILSAIFL
Hsa1            --------------------------------MSFLTLLPLAVVM-IAG--PQLLSAIFL
Ssp20           --------------------------------MSLLQVLPLAIVM-VAG--PQFLSAIFL
Nas1            --------------------------------------------M-IAG--PQILSPIFL
Nsp3            --------------------------------MSLVEVLPLAIVM-IAG--PQILSPIFL
Has1            --------------------------------MQFLEVLPLVVVM-VSG--PQILSAIFL
Ssp10           --------------------------------------------M-VAG--PQIVTSFFL
Nsp1            ---------------------------------MDLKILPLAVTM-MAG--PQIIAAMVL
Nal1            ---------------------------------MDLKILPLAITM-MAG--PQIIAALVL
Ssp3            --------------------------------MDSLKILPLAITM-MAG--PQIMSAVIL
Fsp3            --------------------------------MDGLQILPLAITM-MIG--PQIMSAIIF
Sbi1            ---------------------------------MDLQILPLAVTM-MAG--PQIVAAVIL
Svi1            ---------------------MIGRRGLEGQAVVDLQILPLAVTM-MAG--PQIVAAVIL
Ama1            ------------------MTGEHPRSGVEG-AHVSLQILPLAVTM-MVG--PQIMSAVIL
Ser1            ------------MAVHRAGYPCGELTAAAWGEAVTLQILPLAITM-MAG--PQIMSAIVL
Sna1            ---------------------------------MNLQVLPLAVTM-MVG--PQIMAATVF
Ade1            ------------------------------MTDDSLTVLPLAITM-MAG--PQFVSALIL
Ssc1            ---------------------------------MVLDLVVIGTAI-TLGPLHNSAF-ILL
Sav1            ---------------------------------MVLDLVVIGVAI-TLGPLHNTAF-ILL
Sca1            ---------------------------------MVLDLVVIGLAI-AVFPLSVTAF-VLV
Ssp19           ---------------------------------MTLDLMVIGTAI-TLGPLHNSAF-ILL
Ssp8            ------------------------------------------MAI-ALYPLPLMAL-ILV
Sve1            ---------------------------------MVLDLFLIGLAI-ALYPLPGMAL-VLV
Ssp17           ---------------------------------MVLDLLLIAVAI-TLDPLPIMAF-VLV
Mph2            -----------------------MIEEEGGMLGSLSQLLTVGLAA-AFSSVPITVL-LVI
Orf2            ------------------------------MAGHALTFALVGLVV-MVWPWSVVPA-FLL
Ssp5            -------------------------------------MLPLALGA-AVSPLLLVGQVLTL
Ppa2            ------------------------------MPIPAAVLQAWAIAVGGMSSLATALIVLIL
Gar2            ------------------------------MLEVIWRFIPIAICL--IASPLAVLAMVGL
Mab1            ---------------------------MLTLLLAFAGFACLDALNVLNIGVATTIVYVTR
Pfu1            -----------------------------MSLDLVQAGSFLAVAVAVTLAPGPDNLMILS
Mae1            ---------------------------------MLTLTILWLAFIDSINPTPIAIA--IL
                                                                            

Npr1            LSGASSVARPLFVYLGTVALFYFVLGCALMLGLGVALS-----ELSHLADSPVTGWVMVV
Nga2            LSGARSIARPLFTYLGTVAVFYFALGCALMLGLQTALN-----RLSHLADSPAAGWVVLV
Nco1            LSGGRSKVPGQLVYLATIAAFYFLVGVALMLGLSAAMD-----GLGEALHSKVAYGVQLA
Sxi1            LRLGEP-VRPVLVYLATLAGFYWLVGLALVFGLDHLEP-----VGAALASSTPVTWAQLA
Tsp1            AAGTQRPVVTSSAMLLGHTAAYFGAGIVIALGLEKITH-----YLANPSS--IDYLIALV
Pma2            AAGTDRPVINCCAVLLGHTLAYYLAGIVIAIGIEQISD-----HLSHPQL--IDYIIGFV
Msp7            NRPQ-PRRQLLALLAGGFAMGLTVGVIVLFVLRPALD-----------SAHFTLPVVQIA
Mva1            NRPR-PALQLLALLAGGFAMGTAVGLVTLFVLRPALG-----------SAHFTLPRVQIV
Mch2            NRPR-PALQLLAFLAGGFVMGTTVGVVVLFVMRPALD-----------SAHFTLPRVQVV
Msm5            NRPR-PGLQLLAFLTGGFAMGITVGLIVLFILRPALG-----------SAHFTLPRVQIV
Msm4            NRPQ-PALQLSTFLAGGFVMGTAVGMVVLFVMRPALG-----------SAHFTLPRVQIA
Mph1            NRPH-PRRQLLAFLAGGFAMGLAVGLVVLFLLRPALN-----------STHFTLPRVQLV
Mgi1            NRPR-PGLQLLAFLTGGFAMGTAVGVAVLFLLRPVLD-----------SAQFTLPRVQIV
Msp16           NRPR-PLLQLVTFLAGGFAMGILVGVTALFVLRPALG-----------SAHFALPRVQMA
Mab3            NRPR-PLPQLAVFLLGGFAMGITVGLIVLFILTPALG-----------STHFNLPRVQIA
Mrh2            NRPR-PHLQLAAFLCGGFVMGLTVGAVVLFALESRIP--A--------SAHFTLPRVQVV
Msp11           NRPR-PHLQLAAFLCGGFLMGLSVGAVVLFFLESRLPAWA--------SAHFNLPTVQIV
Msp10           NRPR-PQLQLAAFLAGGFSMGLVVGAVVLLVLDAHLP--D--------SARFTLPKVQIV
Mch1            NRPR-PQLQLLAFLCGGFAMGTAVGLVVLFTFRHVSTG----------SAQFTLPRVQIG
Mtu4            NRPR-PLLQLFAFLCGGFAMGMTVGLVVLFVVRSAVS-----------PDQFTLPRVQVV
Min1            NRPK-PLLQLLAFVAGGFAMGLTVGATVLFLLRRVLLR----------STYFTLPRVQIL
Mco1            NRPR-PMLQLLSFLGGGFAMGMTVGLLVVFVFRRTLLG----------STYFTLPRVQIL
Mav3            TRPR-PVLQLLAFLAGGFAMGMTVGLVVLFLLRRVLLG----------SSYFTVPKVQLL
Mle1            NRPR-PTLQLLVFLCSGFTMGMTVGFVVLFVFRRRLMA----------SMQLTLPKVQIL
Mfo4            NRPR-PVHQLLAFLCGGFLMGMVVGVTALLVLDAAPLA----------AGTLTVPRMQIG
Mbo1            NRRR-PLLHLLTFLCGGYTMAGGVAMVTLVVLGATPL-----------AGHFSVAEVQIG
Mrh6            TRPR-PARHLLVFLCTGLALSLSVGFAVLFVFHHTFLG----------KANFNPALIQIG
Msp4            SRAR-PVRLLLPFFAGGFATNVAVAVAVVFVFR-ESAL----------GDRSVHPGIEIT
Mfo3            SRSR-PVRLLLPFFLFAFTANVAVGAAVVFGFKNVTGD----------GGQTMPPGLEIG
Mha1            SRPR-PMQNLLAYWLGALAVGLVSLLVPLVVLHTAPASAEFARGFAEPAANPALQRGVIG
Cac2            DQKR-PLRNALVFLTSAAAVTLIAGFVMYALLHNTGFD-------DTRKHRTVPPTLDIF
Cac3            ARER-ARLLSLTFLAAAASLTLLIGFLVVTVLAGTEFD-------DRQRHPTAPPVLDIV
Ach1            VNPQ-PWKRALIFLAGAVIATLGVGFAVVFILQGTGVE-------RDPHHRTVPAWVDLA
Fsp4            GDPP-SLRHAFAYLGGAAAVTVGAGAAIVVALRVADLS-------GSQ-ERTLSAGMQTF
Fsp5            GEPT-AMRHAFAYLAGAATVTLGAGAAILVALRVSDFP-------ERQ-QRTMSAGMQTF
Msp5            SISKKPKISGMSYYAGSILMVLIVLCVGFILGNGVSSESPH-------PNP-LLAAIDLI
Mfo2            SMTKKPRLAGLSFYMGAIVVLLVTVVIGIFLGQKLS-VSGH-------ADPTTMAAIDIF
Msp2            SLSKKPKTSGIGFLTGSLIVILVAVLLGFLAVDGASIATGG-------DNTIFQGWINIV
Ait1            LLSPKAKGTSVGFLLGWLLGIVVAVVVFTLLGSVIP-------ESDPNASKPIAGTIKIV
Asu1            LLSPKAKGTSVGFLIGWVLGIVVAIVAFTLLASIIP-------EGDPDASKPIAGWIKIL
Laq2            LLSPKARGTSVGFLLGWLLGIIVAVVVFTLLSGLIP-------AADPDASQPIGGTIKIV
Orf4            LLSPKARGTSLGFLLGWLLGIVVAVVVFTLLSSVLP-------QGDPSESKPILGTVEIV
Mph5            LLSPKAKGTSVGFLVGWILGILIVLAVFILLASVIT-------PADPDQPQPISGAIKLL
Mba1            LLSPKARVTSVGFLLGWVVGIVVAVTVFTLLSSILP-------AQDPDASRPVRGIIQIV
Mya1            LLSPKARVTGTGFLLGWVFGIVVAVTVFTLLSSVLP-------EDETEGGQPTKGVIQLV
Hal1            LLSPRARVTAVGFLLGWVVGILVAVIVFILLASVIP-------ATDPDASKPVQGVIQLV
Req2            LLTPRAGSTATAFLAGWILGIAVGYVVFVAIGSAID-------LSSNSDGNAVTATIRLV
Rer2            LLSKRAGSTSVGFALGWILGIVVATVIFVLLSSKL--------GDSEGDPSATVSWIKLA
Rer5            LLSKRAGSTSAGFAVGWLLGIFIATVLFVILSSAV--------STSDDGPSATVSWIKLA
Rrh1            LLSDRARTTSLGFAGGWLVGIVVATVVFALLGGVV--------TDSQDDPSTSRATIEIV
Gne1            LLGKHARTTSLGFAAGWIIGVVAATAIFTTVGS------------AASGSSTAVGWVKLV
Gef1            LLGTHARTTSIGFAIGWIIGIVSATVIFVLVGAAI---------DTSSGPSRASSWIKLV
Gsp2            MLGTRARSTSIGFGVGWVAGILVATVIFVIVGGAI---------STDDGASSTTGWIKLA
Gpo1            LLGRHARTTSVGFATGWLAGIVIATVVFVLIGG-----------SAGGGSTL-TGWIKLA
Grh1            LLGTHARTTSVGFATGWLAGIVIATTVFVFIGGG----------FDDSTSTT-SAWIKLA
Gte1            LLGRHARTTSIGFAVGWLVGIVVAVVVFVALGNA----------VDIGGSSSGTGWVKIA
Cko1            LFGPKAGSTSFGFLGGWVAGIVLAVTAFALIAGTAG-------MGTSAEPSAMASWFKLL
Mma5            LLAPRAGGTSAGFLVGWLVGIAGATTLFLLLAGFLD-------LDSSAAPSATASWIKLG
Ncy2            LLSADAGKTSTGFGLGWVIGILVVTGLFVALSGTLS-------DSTDDQPSAAASWVKIV
Nas2            ILSKNAGGAARGFAAGWVGGILLVTVVVTLLAGPLG-------GSGDTEPSTAASWVKIV
Rtr1            LLSANAGSASVGFGIGWIVGIVAATGVFILLSGAVG-------AS-DEDGSSSVSWIKVV
Rop2            LLSKRAGGASAGFGVGWILGILVATGIFMLLAGSID-------TSDSDGPSATASWVKVV
Nmu2            LFSTHAGSTSLGLLIGWVVGIVAAVTVFTVITGG----------VDAGQSQAGVSWVKVG
Nmu3            LLSPRAATNGSGFLLGWIIGVVVVTVVMIGLSGSL---------HTGGPPPAWASWTKIV
Nsp2            LFAPHARSASLAFLVGWVVGVAVVLAVVTALLGPTN--------GSPDDPSTVASVLKIV
Gne2            LLGRHARAASLAFAAGWVLGLASATGLFILLGR------------SAQGVSAVTYWIQLV
Pfa1            LMAPNSTPKAIVFLVGWVLGITAATTLFSFATLTVVG------DSSAAESQPVLGWFELV
Ssp18           LMSPQARLTAPVFLVGWLAAIVGALLLFSWLSDLGLG------SGGKGHGAAMV---KLV
Sgr1            LATPRGRVNGTAFTLGWMLTLGAITAVVVGAGSGAGA------DDAGTPADWTY-WLKLA
Kse1            LATPRGRSNGIAFTAGWVVALGAVTTAVVLAGSGIDS------S-AGTP-DWSY-WVKLG
Ssp2            LATPRGRANGTAFTAAWVVTLTALSTVVVLLGSGADA------HEDGETASWVY-WVKLL
Orf6            LATPKGRTNGTAFTAGWVAGLAAVVAVVVAAGSGLHT------G--GDKPSWAY-WLKLA
Cac1            LATPRGRADGLAFCAGWLLSLTLVGTVMLLIGAGEDA------DEGSAPATWVS-WLTLV
Sro1            LATPQGRLNGLLFTLGWLAGLSALGGIMLAIGGAGGS------STHHQPATWVG-GLKLV
Sav2            LATPRGRLNGPLFTLGWILGLSALGAVMLAIASPAGA------SAHNQPATWVG-AVKLA
Sal1            LATPRGRLNGALFGLGWLVGLAALGAIMLAVGGSGGA------ASHKQPATWVG-ALKLA
Sco1            LATPHGRRNGLVFAAGWVMGLSVLGAVVLAIGGGGDA------SGHGHPADWVG-ALKLA
Sav3            ----LGRLS--------PSGGRYMGKVLGDVGGSEGA------SGHGQPATWVGGGLKLG
Fsp1            LATPHGRSTGSCFALGWVLGLAVLGVIVLAIAGPADA------SADEGPATWTG-WLKLI
Spa1            LTTPRARSTGPAFLTGWVLGPTVVGTIVLLVAQGIGP------GGAQQPADWVS-VLHLV
Sgr2            LATPRARSNGPAMLLGWALGLALVGTIVLLVSGGAGP------TDQGQPADWVS-ALDIA
Cwo1            LATPRGRVNGPAFILGWVLGIAVVGTIVLLVAGGADA------SEGGEPATWVS-ILKLV
Ami1            LTTPRARTNGPAFVAGWLAGLAAVGALVLLLSGPAPD------TDGAGPPAWAG-WLKLV
Fsp2            LVSARGRINGPAFLLSWMASVALVGTVVLLLAGSIGS------TSNSSPATWVG-ILELA
Mpa1            LGTPKARATGSAFAVGWIAGLVIASTIVLVATSG-AS------DSTSATATGVN-WFQVA
Nmu1            LAAKRPPAVARAFLLGWLLGIAVVGTVVIVLADVIVL------PSGNLS---WFGYIKIA
Rru1            LVTKRPLRVSYAFVGGWFAGLLVVGAVVVAVADVIML------SDEPTW---WAAAAKLV
Bca1            LVTKRARSNAFSFLLGWVVGVALVGTLVILLMGGAAD------SDDGGT-PLWAAIVKIV
Bsp1            ---------------------------------GSAV------PQDGGP-PLWAAILKLV
Ksp1            LVTSGTRGAVTAFLSGWIAGIAVVTALTVLVVDTTLP------RDDPAP---WVGVLRVV
Rer4            MITAGAHRGAASFLLGWVLGISAVVAVTIVIADYSFA------ESESSQTSMWSSVVRIV
Sma1            LFTESPVFNGAAYLLGTVVGVGGVLAALTAVAATQDL------SAGTAGSAGVA-WLRIV
Req1            LLSARARTNAFAFTAAAVAASAVVVGITAATTRTSAA------HAGRA-AHPTQLIFATL
Rer3            LLSTRAKANAFAYTASIVLAAAAITAATALSTTGVES------KSSGS-AHTVQTVFAVV
Mla1            VLAPRGRACAPVYTAVYTLVAFAATGLGALG-AARAS------ASSGPAAQTVSLILAIV
Mma2            ILAPRGRTAAPVYAAVFIAISLAFVMVGALTSAGSAS------GSPSATAKTVSFFLAIV
Msp3            LLSTRGRAAAPAYTGAFLAVTLAVIAVGAATSAGASA------ASHGSGGKIVVLILTAL
Orf1            LLGPRGRGNAWAFTIAFAVSFFALTLALASGSKGTTQ-------DDSFFATVFHIVIGFA
Gar1            LLSPKPRGSGITFALGWLVGVIGPLVAIILVAGATGL------GDDGQPGKTIGVIR-LI
Lmo1            LLSNKARINSIFYTVGWIVGNIA-IFFIGLFLMSSAV------SSSGDQSTLVKVVL-IV
Mph3            LGSSSPRAASAFFMVGRYVTVAAVALLAAFAAELLP---------EQGDTPFVGAVLRIV
Bca2            LSGPRGTAAGTLFALSRVIALAVLLGIVVAASDAVE---------HLTGAASLPAVVRLV
Orf3            LLSPRGRWSSLTYLAGAVVGLAGLTTLFTAVATLLP-------PAPAEAKSPLIATIEAA
Lsp1            LLGAARPRVPTLFVVGYVAGLVTITSLFAIFLHAIP-------ANTSVGPEPFVGVLEIL
Got1            LLSEHGRGKAALFAIGWVVTLLIVTGVAVAITDVAE-------EDEPTATEHGVQVFTLV
Gai1            LLSDHGRGKAALFAVGWILTLLIVTGIAVAVTDVAE-------EDEPAATEHGVQIFTLV
Ghi1            LLGARGRLRALLFTVGWFVSMFLMTLVTALVTGSAS-------EDDPEGTADGIDVLHLV
Orf7            LLGSRGRLKTALFGVGWFVVLLVITAIAAAIVDVAD-------DDAPEATTDGVDILLLV
Mth1            LHTPRPRPTGLAFLLGWLIGLAVLAAAFVALSGLL--------GGGLEHPPGWASWLRVV
Msp6            LQTPRPRPTALAFMAGWLIGLGALTAIFVAVSGAI--------GG-FEKPPSWASWLRIV
Msp1            LDSARARPTGLAYLAGWLVGLGVLTSVFVAASGLV--------GS-FDEPPGWASWLRLV
Mfo1            LHSPRPRPTGLAFLTGWLVGLAALTTIFVGVSGML--------GGLN-AAPTWASWLRVV
Msp13           LHTPRPRPTGLAFLGGWLVGLFVLTAVFVEVSSLL--------GGLD-QAPRWASWLRIV
Msm3            LHTPRPRPTGLSFLAGWLLGLAALTVIFLEISNLL--------VDLS-KPPVWASWVRIG
Mrh5            LHTPRPRPAGLAFLAGWLVGLAALTSVFLELSSLI--------GGLGGKPPGWASWLRIV
Msm1            LQTQHPRPTGLAFLGGWLVGMAALTALFIEISNLF--------GRLD-KPPVWASWLRIV
Mva2            LRSAHPRPTGLAFLAGWLLGLTVLTGLFLQLSSLI--------GGGGGHPPGWASWLRVV
Mgi2            LSAARPRPTGLAFLAGWVLGLAALTAVFLQLSDLV--------GGIGTKPPSWASWLRIV
Mch3            LRTPHPRPAGLAFLAGWLIGLAVLTGVFLSLSNLI--------GGIGGNPPSWSSWLRVI
Mph4            LHTPRPRPTSLAFLVGWVAGLAVMTIAFLQLSSLA--------GGRQDHPPGWASWLRVV
Mha2            LQTPRPRAAGPAFLVGWLAGLAVLTLIALRLSGLA--------GGMHDHPPGWASWLRVV
Mav1            LQAPRPRPSSLAFLGGWLLSLAALTALAVAASHLL--------GGLDRSPPRWSSWLRVV
Msp9            LQAPRPRPTGLAFLAGWAVGLAAVVAVCVQLSHSL--------SGVHKSPPEWASWLRVV
Mxe1            LQTPRARASSLAFLAGWLATLAAVTAIFVAVSGLL--------GGLHKSPPTWASWLRIV
Mma3            LHAPRPRPTGLAFLGGWVLGLIAVTAMFVGGSELF--------GGLRRSPPAWASWARIV
Mka4            LHAPRPRPTGLAFLGGWLLGLAAVTAIFIAGSGLL--------GGLHRTPPAWASWLRVV
Mtu1            VHSPQPRPSSLAFLGGWLLGLAVVTAVFVAASGAL--------GGLSTTSPAWASWLRVV
Mav2            LHAPRPRPASLAFLGGWVLGLVGLTAAFVGGSELL--------SGLHATPPKWASWVRLV
Mpa2            LHAPRPRPTSLSFLAGWVLGLAALTAAFAGASDLL--------GDLHTAPPTWASWLRVV
Mav4            LHTPRPRETGLTFLIGWLAGLAALTAAFVAGSGLL--------GGLDKTPPAWASWLRIA
Mrh3            LHTPSPRPTSMAFLLGWVLGIGALTAGFVLVSDAL--------GGLN-KQPTWAPYVRIA
Sni1            LHSSKPRPTSLAFLAGWVVGLVGLTVVFIEASSLA--------GGEQHTRPAWMSWVRII
Msp12           LQSPHARVTGLTFLAGWLVAIAVLTGVFVQLSGLM--------PQAG-HPSTTASWVRIV
Mrh1            LHTDRARANGWAFLAGRLLALAAVTVAFMQAPRLI--------GNLNRPVS---PRVLIG
Mtu2            LQTDRARANGVAFLVGRLLALAAVTAAFLQAPRLI--------SSLNRPVS---PRVLIA
Msm2            LQSDRARSTGLAFMFGWLIGLAATTALFVQLPRLL--------DGLNRPVPTWAAWVRLA
Mpa4            IHNDRPYSSSVAYLLGRLVSLTVLTTAFMRAPRLF--------DDLVGPAPPWGDWVVIG
Mrh4            VHSERPRPVGLAFIAGWLVGKAAITVAFLQVPQLV--------QRLDAPAPSWTSWLRIG
Msp8            LYSDRPRSTGLTYLCGWLAGMAAVISAVVLVS-----------PVGRSHAAATSSRLQLG
Ssp4            QFTPRPRATSSAFLAGWVIGILVPATACAALASVV--------HRPE-EGPPWVAWARVG
Msp14           LNTPRPLAAGWSFAAGWVLSLIVATGLFVELSGSL--------PTAGGPAPAWVRPAIMA
Gsu1            LLSSRGKGSSIGFSVGWVTGVAFITAGASALSSLVILP-----SLSAAESHPLLAAVPIV
Aen1            APERAG-----GFRIGWVVGSLAVLS------------------VCATVRVPAVSWVKIV
Mma1            LLSRNARMNGITYLVGWFLGLGGLMALCLWLFPLLA-------VHELGEPPLWVPIVRVL
Laq1            LVSSRARVGGIAFALGWLAGIALVLTVAFLVFGALQ-------VRALREPPLWVPILRLV
Ait2            LLSRIPRANGIAFLAGWAIGLVGVLALSIWIFGLLG-------AQPPGEPARWVSIVHLV
Rer1            LFSERARINSIAYLIGWYLGIVVALAGSYVILTALQ-------VHQRTHPPLWVPIIHLV
Ssp1            LLGTFPLRRALAFVSGWASANGLAIVGLMVVGDNLAL--------ALNHGERGQVMIDLI
Cgr1            LLGRDPLKRAMAYVAGWAAANALAIVLLMVLGETFAI--------SLSHGEREQVLIDLL
Ssp6            LLGPQPLRRGGWFVAGWVVTTLLTATLLVTVGHTLVL--------DMSHGSHHRTGLDLL
Ssp9            LLGPQPLRRGGWFVAGWVVTTLLTATLLVTVGHTLVL--------DMSHGSHHRTGLDLL
Ssp11           LLGPNPVARGGWFVAGWVITTLATVSLLLTVGHTLVL--------DMTQGSDHRTGLDLL
Pma1            LLGPKPIQRGSWFVTGWIVTTLVTVILLLTVGHSLVL--------DMTQGSHHRTALDLL
Ssp14           LLGPQPLRRGGLFVLAWMVTVTSMVVLLLTVGHGLLL--------TMEKGSSHRTGLDLL
Ssp15           ------------------------MLGLLTLGHGLLL--------DMSHGSKHRTGLDLI
Ssp16           LLGGSPLRRGGLFVGGWLLTSALAVIGLLTLGHGLLL--------DMTHGSDHRTGLDLI
Csp1            LLGEKPRLRGSGFVLAWLATSGLVVAGLLTVGHGLLL--------TMERGSAHRTGLDLI
Cgr2            LLGPSPLRRGSWFVFGWLLTSAAAIALLLTVGHGLLL--------TMERGTDQRTGLDLL
Ssp13           LLGSTPLLKSSLFSGAWFVTNSVAIALLVTVGKGLTL--------SMEKGGIHQVGIDLF
Csp2            LGHRRGPGSAVGLAAGWTATIAVGLAVAVLLGERLPP--------ETSGGTTVEAVIALC
Csp3            LGHRRGYGSALACALGWMAAVAVALVVAVAVGEQLPT--------GTGDGPPVQALVALA
Rop1            LESAN-AVRNALAFGSAFLLVYSQIAVAALLGGAGDPSATS--KTVSNWVG---LIVGVL
Ncy1            LHSRR-PVGNALAFGGAFFAVYALIAISALLGGASDPGSTS--KDVSHGTG---LVVGLL
Nga1            LMAPA-GRGKALAFVLTWAAVVLVVSAAVGLAAGTGDTTAS--GESPVWVGWAQLLLGLL
Nal2            LMAKG-GRGKALVFVLAWAVVILVLSLVVALIAGAGDTTGS--GESPTWVGWVQLLLGLL
Orf5            LKSPNQGLFKAIAYVAGMTITRLLQGLIFGLVLSGSSALTE--ESSAKNS--IISTLLLV
Ocy1            LRSPRYGLLKAIAYVGGMTLTRILQGVIFGLILAEAIATAE--KGSGKGP--VISTLLLV
Nno1            LQSPNRGLLKGIAYVGGMTLTRLLQGAAFGLWLGESVALSA--EEEGKGP--VVSTLLLV
Mka3            LGTPS-HLRTAGAWVGGHIGTRLLQGLIFGTILHWGTRARS--TDATHPHHWIVSTVLLV
Mpa3            LGTPS-RVRAAGAWVAGHLSTRLLQGLVFGSILHWGS--RN--ADSSRQHHWVVSAVLLV
Ait3            IKTPR-GVLTSAAFVAGMTTVKLTQGALFGFVFTASAAEDA--SATDSESSAVVAVLLLV
Ppa1            LSGER-GLIKAMAFAAGAMGVRTIQSILFGCVFVIAG---E--AGGEYASHPIASILLLM
Ppa3            LRGEG-GMVKATAFAVGAMIVRVLQGILFGYVFISAV---R--AGGEVGANFMASTMLLM
Vma1            ASSDRPRAASLGYLAGAAIVVGGGTTVAWLALRLFR-IRFS--TGSERGAVERN--IDWL
Mlu1            ASSDRPRAASLGFLAGAGLVVAGGVTVSWLLTRLLGGLATD--ASAAASRIDRGPAIDLV
Mau1            ASGRHPRRSSAAFLGGVAVGVLGPLTLWYAAFRVVR--HTA--VHGIGAGGSRR-LIDWI
Hha1            ATSNEWRRNSLAFVAGAAVSISLVIGVAFVLG-----------FGAVGTGQ-SRPVLHVL
Hsa2            ATSEGWQRNSGVFVLGAALSISLVVAATFFLG-----------VGATGQGL-SGGTLNVI
Hca1            ATSREWRRNSALFVVGAGLSISTVIALAYFLG-----------IGSRRAGGGSNELLSTV
Nsu1            ATSENWRKNSAAYVAGASLSISLIVTLAYVFG-----------TGTVGQGA-SNTTLSAI
Hli1            ATSDRWRQNSAAFVGGAAISISLVVTIAYALS-----------AGVTEQGQ-SNTTLSAI
Hpa1            ATSENWRRNSAAFVFGAALSITLLVSLTYFLG-----------IGANRQQG-SNTALSAI
Nba1            ATSEDWRRNSAAFVFGASLSISLVVTLAYYLG-----------SGVR-QGG-SNRTLQLL
Hsa1            ATSEDWRQNSASFVFGATLSIALVVTVAYFLG-----------NSATDGGS-SHTGLQII
Ssp20           ATTDRWRANSLAFVAGAALSISAVVTAAYLLG-----------GGVRDQTG-SSGVLDAV
Nas1            ATSEQWRANSAAYVLGASLSISLVVVIAYLFGNRFG----A--GGG-LLGASAKQLLYVL
Nsp3            ATSDQWRKNSAAYVFGASLSISLIIVVAYLLGSNLG----G--GGGGLLGTTGQQLLFLV
Has1            ATSQRWRTNSAAFLAGAAVSISLVVGIAYVLD-----------VGVVGRGR-PSMVRTGV
Ssp10           ATSGRWAANSLAYVLGAAISVTTTVTVAYFVAKG-V----D--NSASGHKGAFDRSIDGI
Nsp1            VTSRQAVRVSLAFLAGVALATGAGVILAHAVLALLGGVVPL---GDPSDTGSVGNLIQFA
Nal1            VTARQAVRVSVAFLLGVAIATSVGVAITHGLFGLFGNKVSL---GSPSDSGSVGTLIQIG
Ssp3            ATAQRAVRVSLGFVTGVLIATSLGVAIMLGIATALGGAVDF---GSSGDKSSVGRVIQYV
Fsp3            VTTPRAGRVSLGFLAGVAAATAAGVAVMMGLAALLDSAVDL---GSSRSNGSAGQIIQYV
Sbi1            VTTPRPVRVSLAFLLGVAIATTAGVTITLGIFALLGQVVAP---GSPSERGSAGTVVQLV
Svi1            VTTARPVRVSLAFLLGVAVATAAGVALARGLCGLLGQVVSP---GSPADRGSAASVVQLV
Ama1            VTAERAVRVSLAFLAGVAVATMLGVAATRGVFALVGNNVEL---GDSSDRGAAGTIVQYV
Ser1            VTSQRAVRSSLAFLLGVAVAATAGVAVARGLAALLGNAVHI--DGESHTASVVGKVVQIV
Sna1            VMNARAIRVSAAFLAGVALATTAGVVVARGLASVLGGVVLS--GGGSLSAGWVGVLVQLG
Ade1            ITTARAVPTSLAFVAGVATAATTGTALTTWLAGLLPPDPLV-----SDSDGSLYTLIQYV
Ssc1            LSAQRGLLKGLVFILTWLVELLVVVASVQLMTGGDPL-------TQQSAPSTAALAVKLT
Sav1            LSAPKGVRKGLAFILAWLACLVLLIAVVVLLTGGRPP-------PHKSAPSTAVLVLKLI
Sca1            LSARGGVWNGLVFILAWLACFVAVLAAVLLTTGGKPP-------APHSPPSTASSAVKLA
Ssp19           LSSRRGIRHGLAFLLSWLANLITVIAVVVLLTGGQPP-------ARHSAPSTAAIAAKLA
Ssp8            VSSPRGVWKGLAFLLAWLGCLVAVIAIVLALTGGQPP-------APRSPPSVVALALKLA
Sve1            LSSPRGVYKGLAFITAWLACLVAVIALVLLCTGGEPP-------APRSPPSLASLAATLV
Ssp17           LSSYRGVWRGLAFILAWLACLVAVIALVLLFTGGQPP-------PPRSPPSTAALAAKLA
Mph2            LVSPRRSVSAFPYAMGCVAGTLGVVLAAVAAAQLMPE-------PRPRQPSVTIAIVEFV
Orf2            AATDNGPRKLVAYVLGYVLALALVMVLAATLLPPGPR---------AKSTSHALSWFELA
Ssp5            TSPGSGLRRGWCFAFGSALVVVVWAVLGLATGAALPAR--------SSGPDPVSACLHLV
Ppa2            LNRKRGPGAAFAFGLAYFGGYVVIGLTGVFVGASVLEL------DLSTGPSPTTAGVTLA
Gar2            MLGPNAKRNCAAFTLGWLVSIAAVFAFFLFLLDAIG-------FTEPHPEALRARILHGI
Mab1            LERRSVFPGGLSFVTGLFVALFTFGVATVLGVRSLTD-----VAAGAEITPSTRYWAQLV
Pfu1            LGLARGRRAGLAFGLGCALGCLCHTALAALGVSALIA-----------ASPVAFLALQIV
Mae1            IFLYRGTRGVWAYVYGIFLTTLVQSFVFYFGLSELQEIIS-----RQHLSSVNWGWLLIL
                                                                            

Npr1            LGAGLFAYSWVMPTKRR--APR--------------------------------------
Nga2            LGAGLFAYSWVMPTSKR--APR--------------------------------------
Nco1            LGVGLFALSFRFDPKYR--AKRGLPE----------------------------------
Sxi1            LGVALFLAGLRLDRRRAGAASRPARW----------------------------------
Tsp1            VGLLLLWVALPTAKKPETKRPE--------------------------------------
Pma2            LGVILLWVGYLSWKTKSKEQAE--------------------------------------
Msp7            VGAVVLVNAALVATGVWGRGR-----------------------------------DAVS
Mva1            VGAVVLVNAALIAVGRFGGG---------------------------------------G
Mch2            VGAVILLNAALVATGVLGRMRRD---------------------------------GTGG
Msm5            VGAVLLINAALVATGVLGSR----------------------------------------
Msm4            VGALILANAVLVATGLLGGRRKDP--------------------------------GPPG
Mph1            VGALLLISAVVMAVGRVPDP--------------------------------------AG
Mgi1            VGLVVLCTAAAVGSGLVGRPR---------------------------------------
Msp16           AGVIVLLVAAAVAVGLGGTK----------------------------------------
Mab3            VGVSAIVIAALVTVGTATGLLR-------------------------------------P
Mrh2            IGALALLAAALLAVTRGRYRT---------------------------------------
Msp11           IGVLALVAAVLLAVTKGRERT---------------------------------------
Msp10           IGVGALLVAAIIAATKGKPRT---------------------------------------
Mch1            IGVAALLVAALLASRVRGPSSNAQL-----------------------------------
Mtu4            IGLFALLTAAVIAVRPARTDS---------------------------------------
Min1            IGALALAAAAGLAVKIVADRRRGSRGVP--------------------------PDRDRA
Mco1            IGVFALLLAATL---VAMDR----------------------------------THRSGP
Mav3            IGVLALLVAAALAVDVPRWLGSRPAAMA--------------------------------
Mle1            IGVLALLVAAVLTVQV--CISSEPPAES--------------------------PVDSAS
Mfo4            IGILALIAAALVAANVGGRRAKTPPEEPEA-----------------------CGQSGQV
Mbo1            TGLIALLIAFALTTNVIGKHVRRATHARVGDN--------------------GGRVLRES
Mrh6            IGVVAVLLGALLASNIPLRQFARKEMVEVHPGGT----------------GESAVVVADP
Msp4            IGVVAGLIAVLSATGLLERLFHRVRSKRVAVTAAVGNHAD----PATGQPHSEPVEPPTL
Mfo3            IGIAALAIGALSITGVLERLVMRVRTRRAA-----------------------PVADPEA
Mha1            TGVVLLVLAAVLLTLAALRTPRRDAVAVGGAGGAHPTVVDGSSVPPFLRRLLNPDPGPPN
Cac2            LGVLILLFGWFVARRPP---AEPKA-----------------------------------
Cac3            LGAAAVALAVVILRRTPRVKSKDKK-----------------------------------
Ach1            IGVLLVGAAIYVWFRPP---RGPKA-----------------------------------
Fsp4            LGAVLLLVAFWVSRHR-PTEIRRPSRRVVATS------------------------REVG
Fsp5            LGVMLLLVAVWVARHRTPAGMRRPARRVAAPP------------------------READ
Msp5            LGVILLIMGIIRIFRP-QKSPKH-------------------------------------
Mfo2            LGAVLFLLGFRNIVSKDQGKNKN-------------------------------------
Msp2            LSGVLIFFSIKTLVKK-DNKIGN-------------------------------------
Ait1            LGALLLLLALKQWRSRP-----------KPGEEAALP-----------------------
Asu1            LGIGLLFLALKQWRGRP-----------QHGEAAVLP-----------------------
Laq2            LGVLLLLLALRQWRSRP-----------KPGETAALP-----------------------
Orf4            LGLLLLVLAVQQWRGRP-----------KVGTEPALP-----------------------
Mph5            LGALMLVLAIKQWRGRP-----------RDGAEPSMP-----------------------
Mba1            LGLLLFLLAFSQWRKRP-----------KAGEQAALP-----------------------
Mya1            LGVLLLLLALRQWRGRP-----------KPGVEPAMP-----------------------
Hal1            LGVLLLLLAVRQWRHRP-----------KPGAKPVLP-----------------------
Req2            LGVLLLALAVKQWRTRP-----------APGEDPSMP-----------------------
Rer2            LGVLLLAFGVKQWRGRG-----------G---EHETP-----------------------
Rer5            LGVLLLAVGVKQWRGRS-----------G---EHETP-----------------------
Rrh1            LGVLLLVVGLRQWRNRR-----------A---EHDTP-----------------------
Gne1            LGVLLLAEGVREWRARS-----------G---PASTP-----------------------
Gef1            LGLLLLLLGVRDWRVRS-----------A---VAASP-----------------------
Gsp2            LGIVLLADGLRQWRTRD-----------A---DAGTP-----------------------
Gpo1            LGVLLLLEGAREWRARG-----------G---DVSTP-----------------------
Grh1            LGVLLLVVGLRRWRSRD---------------EQSTP-----------------------
Gte1            LGGVLLVVGLRQWRSRD-----------A---ESATP-----------------------
Cko1            LGVLLLYLAWQQWRSR---------------DEPVLP-----------------------
Mma5            LGALLLLLAAGQWRSRP-----------QPGEQPTLP-----------------------
Ncy2            LGVLLIGLAAKQWMDR---------------ADTAEP-----------------------
Nas2            LGALLIVLAAEQWHAR---------------SDTAVP-----------------------
Rtr1            LGVLLVLLAAKQWRDR---------------ADTSTP-----------------------
Rop2            LGVLLLLLARRQWRSR---------------NAHAEPP----------------------
Nmu2            LGAVLMSAGLRQWHARD-----------R---HRSAP-----------------------
Nmu3            LGILLVLRGAGRWRRRG-----------E---QRDTP-----------------------
Nsp2            LGALAVLLGARQWQGRP-----------HAGETAELP-----------------------
Gne2            LGVLLVGEGLRQWLTRG-----------R---PRPTP-----------------------
Pfa1            LGLILALLAVRQWRKRP-----------RPGTEPEMP-----------------------
Ssp18           VGVLLLGLAWHEWRVRP-----------APGEVATLP-----------------------
Sgr1            LGVLFLLMGAKQWKDRP-----------REGQEHTLP-----------------------
Kse1            LGVLFLLLAARQWRGRP-----------RAGQTAEQP-----------------------
Ssp2            AGVLFVLLGLKQWKGRP-----------RAGQEAELP-----------------------
Orf6            LGVLFVLMAFKQWRDRP-----------RAGHDAAAP-----------------------
Cac1            LGVLFAFLAVGQWKARP-----------RPGRPARTP-----------------------
Sro1            LGLLLVLFGTRQWRHRP-----------KGATQAELP-----------------------
Sav2            LGVVLVLFGARQWHRRP-----------KDPSQAQLP-----------------------
Sal1            LGLLLALLGARQWRHRP-----------TDPSQAQLP-----------------------
Sco1            LGLVLMFFGVRLWRHRP-----------TDVTQAQLP-----------------------
Sav3            LGVLLALFGVRLWHRRP-----------RDVSQARLP-----------------------
Fsp1            LGLVLLVFAGRQWRTRP-----------AAGEAVPPP-----------------------
Spa1            LGVALVGVAAREWRHRP-----------RGTEQAALP-----------------------
Sgr2            LGVLLLWVAVKEWRGRP-----------RSDQEVTLP-----------------------
Cwo1            LGVLLLGLAWKQWKGRP-----------RGTEQARLP-----------------------
Ami1            LGLLLMLLAGWQFRGRP-----------QRGEAAAMP-----------------------
Fsp2            LGALLLLFAAKQWQGRP-----------RPDAPAEPPP----------------------
Mpa1            IGALFLLLALKQWRDRP-----------APGEEAEMP-----------------------
Nmu1            IGLVLIGLAGRRWLGRP-----------RAGEDPPVP-----------------------
Rru1            LGVVLVLLAVRKWYSRP-----------QPGEESTVP-----------------------
Bca1            LGVGLLLLALKQWRGRP-----------KRGEEPPAP-----------------------
Bsp1            LGVLLLLLALKQWRGRP-----------RDGVDPPAP-----------------------
Ksp1            LGGTLLLLGVKQWRSRS-----------LEGSQP--A-----------------------
Rer4            LGLVLFGLAYKQWRARP-----------RNGSEPTVP-----------------------
Sma1            LGVLLLGGAVRRFRARP-----------GPQEEARMP-----------------------
Req1            FGLTFVVLAVLTWRGRP-----------RNGAPAVMP-----------------------
Rer3            FTVGFLALAYSSWRGRP-----------KDDAEPAMP-----------------------
Mla1            LGLGFTVFAIVSWMSRP-----------KDGKPATAP-----------------------
Mma2            LALGFAALAVASWSSRP-----------RHGQPPQTP-----------------------
Msp3            LTVGFAAFAVVSWLGRP-----------KPGTPPATP-----------------------
Orf1            FAALFFYLAFRSWQKRP-----------KKGAKPVEP-----------------------
Gar1            LGVALIALAFQQWQSRP-----------GAGEEPHMP-----------------------
Lmo1            LGALLILLGAHDFTKRP-----------RNGQKAATP-----------------------
Mph3            LGAVLIGWAVHKTVHWA-----------GGRDREPELP----------------------
Bca2            IGAALVVLGLTRWRPRP-----------D--DGEPELP----------------------
Orf3            IGVGLLVMAALRWRTAR-----------RLRRQPALPSVADGD-------------PPVA
Lsp1            VGVALLVYAVIELRRHP-----------QAAERETLP-----------------------
Got1            LGLFFLFLAVMSWRNRP-----------APGEPAKEA-----------------------
Gai1            LGLFFLALAVMSWRNRP-----------APGEPAKEA-----------------------
Ghi1            LGVLFFVLAAITWRRRPSARAEV-----DKAEEPHKS-----------------------
Orf7            IAVLFAVLAMVAWRKRP------------KEGDEEKP-----------------------
Mth1            IGALLIVFGGYRWATRH--------------RSTEM------------------------
Msp6            IGAALIVFGLVRFARRH--------------SSSHQ------------------------
Msp1            VGAALIVFGGYRFATRH--------------KSEHS------------------------
Mfo1            VGAALIVFGVYRFLTRA--------------KSEHM------------------------
Msp13           LGVALIVFGVYRWLTRA--------------KSEHS------------------------
Msm3            VGAALIVFGIYRWLTRK--------------RAAHT------------------------
Mrh5            VGALLIVFGIYRWLNRK--------------KSAHT------------------------
Msm1            LGTALVIFGVFRWLNRS--------------KAAHT------------------------
Mva2            VGAALIAFGAYRWIMRR--------------KSEHM------------------------
Mgi2            VGVLLILWGAYRWLKRA--------------SSEHM------------------------
Mch3            VGALLIVFGVYRWLTRK--------------KSEHM------------------------
Mph4            VGSALIVFGLYRWFSRH--------------RSAHM------------------------
Mha2            VGTALIVWGGYRWFTRH--------------RSHQA------------------------
Mav1            LGAGLIGYGIFRWHTRH--------------RHSES------------------------
Msp9            LGAALIVFGVYRWFTRH--------------NSTDS------------------------
Mxe1            VGAALIVFGIVQWLRRH--------------RHTHT------------------------
Mma3            VGSLLILFGIYRWLNRH--------------GEVES------------------------
Mka4            LGSALILFGGYRWLTRH--------------GHAES------------------------
Mtu1            LGSALIVFGVLRWLTRH--------------RHTEM------------------------
Mav2            FGVALLALAAYHWFTRH--------------RQRSM------------------------
Mpa2            LGSALIALGAYHWLTRH--------------RHGAM------------------------
Mav4            VGATLIAFGIYRWTARH--------------GHGEM------------------------
Mrh3            VGAALIAFGLYRWFTRK--------------RAEHT------------------------
Sni1            LGAALIVFGVYRFVTRH--------------RHTEQ------------------------
Msp12           IGVLLVAFGIYRWANRN--------------HDAPE------------------------
Mrh1            AGALLLMIGVWVWFRRD--------------RMTEE------------------------
Mtu2            LGGTLIVIGVWVWLRRD--------------RMTEE------------------------
Msm2            VGIALIVFGVWRWLTRH--------------QVTRQ------------------------
Mpa4            VGAALVAFGAWLWWRRA--------------HGTGR------------------------
Mrh4            LGVLALVGGVIYWRRSQ--------------SSTDT------------------------
Msp8            IGIVLIVLGVVTWLRRA--------------HYAQA------------------------
Ssp4            LGSLLIAFGLRQWLTR---------------HGRPA------------------------
Msp14           LAVLLVLAGAVTWVRRG--------------RSTRA------------------------
Gsu1            LGAGFVALGIVQLVRGS--------------RVAPDAEL---------------------
Aen1            LGVVLLVLSALQWRRHQ--------------AVDDPPVL---------------------
Mma1            LGLFLIGSAVWVYRKGRAHIAQM-----AAASSPREVV----------------------
Laq1            LGLLLVGAAVVVYRRGRARIAQM-----AEARSPRDVA----------------------
Ait2            FGLFFLGAAVWVHRRGAERLRAM-----SEANTPREVVRAAAP-------------R--V
Rer1            LGATLLAGAWFVYSRSRRGVQAM-----AAAVAPGDVV----------------------
Ssp1            GAAVLMGLGVYQL--TPAA---------AIGEQGMAM-----------------------
Cgr1            GAGALVGLGLYQL--TPQA---------NIGEEGMAL-----------------------
Ssp6            AGGALIAIGGREL-LRSFA---------DGAEPPAWT-----------------------
Ssp9            AGGALVAIGGREL-LRSFA---------DGAEPPAWT-----------------------
Ssp11           AGGALIAIGVKEL-LRAFA---------DGDNPPSWT-----------------------
Pma1            GGGALISLGLKEL-LRSFA---------AGEEQPAWT-----------------------
Ssp14           AAGALLALGLKEL-LDRKE---------EGQDPPAWT-----------------------
Ssp15           AGGALVALGGREL-IRSWL---------NQDGPPGWT-----------------------
Ssp16           GGGALIALGGREL-IRGVL---------DDGTAPAWS-----------------------
Csp1            AAGGLLALGLREL-LGRSA---------EGG-TPGWA-----------------------
Cgr2            GAGGLLALGLNGL-LNSRQ---------GGG-PPGWT-----------------------
Ssp13           AAGALLALGIRELDPKPKD---------FKDLQGSWI-----------------------
Csp2            AAVLLFALAVWQW--VRRR---------LPDGSPASS-----------------------
Csp3            AAVVLFAIAAWQW--ARRR---------LPDGSPAST-----------------------
Rop1            FLVVGVILLAQRPKP-----------------AGTAP-----------------------
Ncy1            FLLAGLWVLFRRPADRV---------------RTEPP-----------------------
Nga1            LLLVTVKNLRDRLGQPSGT-------------EPEPP-----------------------
Nal2            LLLLAVKSLRERLGRPEGG-------------SPEPP-----------------------
Orf5            LGILLLITAYKKWRREDDP-------------DDSPP-----------------------
Ocy1            LGILLLIAAYKKWSGEDDA-------------DTPLP-----------------------
Nno1            LGLLLLVTAYKKWRKQPDP-------------DEPPP-----------------------
Mka3            VALLFLVTAARELLSDDDP-------------EAPPP-----------------------
Mpa3            VAVLFLVTAARALFTDDDP-------------NAPPS-----------------------
Ait3            VAVLFLVTAFKQLFARVDP-------------DAPPP-----------------------
Ppa1            AGIIMLINVVRTWRKKGDP-------------DAPPP-----------------------
Ppa3            VGVLLLATVIKTLCKEEDP-------------DAPPP-----------------------
Vma1            VLGVLVVLAIVVYLLR----------------HHGPP-----------------------
Mlu1            VLALLVSLALVVWLRRN---------------RSGPP-----------------------
Mau1            VLGLLAVLMVVTFRRRR---------------RDRPS-----------------------
Hha1            ILVVILAAMVSTYLKRE---------------QSEPP-----------------------
Hsa2            ILVLLLIAMVRTFLGRG---------------QSEPP-----------------------
Hca1            VLVLIVAAMLSTFLGRE---------------DSEPP-----------------------
Nsu1            VLVALLLAMVNTYRTRN---------------ESEPP-----------------------
Hli1            VLVALVLAMVHTYRTRE---------------TSEPP-----------------------
Hpa1            VLVLLLAAMVHTYLTRE---------------ESEPP-----------------------
Nba1            VLVVLLAAMVNVYLKRE---------------QSEPP-----------------------
Hsa1            VLLLLLFAMVSVYLNRE---------------EAEPP-----------------------
Ssp20           ILGLLLLAMVRVYLNRE---------------ESEPP-----------------------
Nas1            VLVFLLYAAVDTYRKRN---------------VSKPP-----------------------
Nsp3            VLVLLLYAAVATYRKRN---------------VSEPP-----------------------
Has1            VLVALALAMIHTYRTRE---------------TAESP-----------------------
Ssp10           VLVLMLFLIVRVYLTRG---------------KSQPP-----------------------
Nsp1            LVALLIAAAIRAFVRRE---------------TSTPP-----------------------
Nal1            LVVLLVLAAIRAFLTRE---------------TSEPP-----------------------
Ssp3            LVALLILAALRNWRKRE---------------TVEPP-----------------------
Fsp3            LVGLLAVAAVKNWVRRE---------------TVEPP-----------------------
Sbi1            LVALLVFAAVKAYVRRE---------------TAEPP-----------------------
Svi1            LVGLLALVAVKNVVKRR---------------TVEPP-----------------------
Ama1            LVGLLLLAALKSYVRRE---------------TAAPP-----------------------
Ser1            LVGLLILLAVKNYVQRS---------------TSKPP-----------------------
Sna1            LVVLLLVLALVSFLGRG---------------DARPP-----------------------
Ade1            LVAILVGIAIWNWTHRE---------------TAEPP-----------------------
Ssc1            LGVALVVYGERKRRRK-------------HVRSRGTP-----------------------
Sav1            LGLGMVFYGERKRRR--------------GSRPRQSP-----------------------
Sca1            IGLGLVGYGWHRHRHQSRRKNGEEAVAPSGRRHKSSG-----------------------
Ssp19           IGLALMLYGAYRHRRP--------------PRPHGPP-----------------------
Ssp8            IGVWLVLYAMHRYRR-RQARAAAR------GAASEPP-----------------------
Sve1            IGLSLVVYSEHRRRRSRRVTAASDDGE---GTAGSGR-----------------------
Ssp17           IGVGLVLYGAHRRRVHRAPQAATEAK----GRAKHAS-----------------------
Mph2            LGAALIGLGIRAWVRRR-----------RPRHTRKLPN----------------------
Orf2            VGLVLALFVLVLWIRGR-------------RTAGQTP-----------------------
Ssp5            LAIVLLVIGIEILQRPAP--------------QKVAP-----------------------
Ppa2            LGLLLSAASVRVWRRPPASLG-------GEDDDSFLG-----------------------
Gar2            VGVICLTGAFLYYRKAQQVTAALQAASTPSELAQALPR----------------------
Mab1            IGVLLIAVAALTWFSEP----------------VTPP-----------------------
Pfu1            GGMYLIWLGLEAWRSRT---------------TPAPT-----------------------
Mae1            VGVVVSAYGLYRWCHRK--------------EIPNLRR----------------------
                                                                            

Npr1            -----------RPASFRTTSMVGLGLATGLLEAGTALPYLGAIGVMSTAELAPH-TWVPM
Nga2            -----------RPASLRTATMVGLGLATGLLEAGTALPYFGAIGIMGASGLAAH-TWIPV
Nco1            -------R-RFEPRTGGPGTMVLLGLTAGAVEVATMVPYLAAVGIMTTAGLSAA-QWLPL
Sxi1            -------RNRVTGDAMPDRKAVGLALGAGVVEIASMLPYLAAIGLLSAGGVAPA-TASAI
Tsp1            -----------DSGSMTPLAAFWLGAVINFIGIPFALPYFAAIDQILKANLTTG-DTLVL
Pma2            -----------ENRRLTPLKAIGLGAVVSFMGMPFALPYFAALDQMLKADMTPL-TALVV
Msp7            LADTRFGPLATRTRRLLDGRSLWTAGIAGLGIALPSVDYLAALALIVASGAATT-VQLGA
Mva1            GSGSRFAPLVGRARQLLDGRSLWTAGVAGLGLALPSVDYLAALALIVASGAAAG-VQFGA
Mch2            RAHRMVEPVVTRARQLLGGRSLWAASVAGLGIALPSVDYVAALAIIVASGAAVA-VQFSA
Msm5            ----RFEPLATRTQPLLNGRSLWMAGVAGLGIALPSVDYLAVLALIVASGAAAS-VQFGA
Msm4            RVRRMLGPAADRTRTLLTGSSLWAAGVAGLGIALPSVDYLAALALIVASGAAAS-TQFGA
Mph1            LADGRFGPLAARTRRLFTGASLWTAGIAGLGIALPSVDYLAALALIAASGAAGT-VQLGA
Mgi1            DPGRAPGVLAMRARRLLDGRSLWTAAAVGLGTALPSVDYLAALALIAASGAAAA-TQFGA
Msp16           --AGRRGQLATRTSRLMEGHSLWIAGVAGLGIALPSVDYLAALTIIIASGAAAA-TQVGA
Mab3            RPDRTPGPLEIGIRRLLEGHSLWTAGAVGLGTALPSVDYLAALALIVASGAAAA-TQIGA
Mrh2            --------PPPWLNRLLDGQSLWVAGVAGLGIALPSIDYLAALAVIAAGAGAPE-VRFAA
Msp11           --------VPDWLTRLLTGRSLWIAGVAGLGIALPSVDYLAALAVIAAAHLEAG-VRMGA
Msp10           --------PPGWVRRALDGRSLWVAGAAGLGIALPSVDYLAALAVIGAAGVSVG-TQLAA
Mch1            ------DKVTGRIQSIATGGSLWVALVAGLGIALPSVDFLAALAVIVASGTPAA-TQVSA
Mtu4            ------HRFTASARRLANGRSPWVGAAVGLGIALPSIDYLAALAVIAASGAAAA-TQIGA
Min1            GPA----WLTTRLRRLLDGRSLWVAAAAGLGIALPSVDYLAALAVILASGAPVM-TQLGA
Mco1            QPG----MLATRVQQLLNGRSLWIAGVAGLGIALPSVDYLAALAVILASGATAT-TQVGA
Mav3            ----------RPAQRLLNGDSLSVAGLAGLGIALPSVDYLAALAVIVASGAAAA-TQVGA
Mle1            GPPKPSKWAPRPLARLLNGDSLWVAGVAGLGIALPSVDYLAALAVILTSGAAAT-TQVGA
Mfo4            ALAAPRVGLRARIRAVMQGNSLWVAGVSGLGIALPSVDYLAALAVIHASGVAPG-TQLGA
Mbo1            VPPSGTHKLAVRARCFLQGDSLYVAGVSGLGAALPSANYMGAMAAILASGATPA-TQALA
Mrh6            PPPGRFARLSTKVRGFAKGESSWFSGSIGAALAMPSVDYMALLALIIASKTPPI-EQASA
Msp4            DSLPVVSKLPESIKAALRGEAAWAAGLLGLSNGIPSPYYVGAIAAVLTSGAEVG-QQLSA
Mfo3            DAPPGLSKLPGGMQTALRGEAPWAAGLLGLINGFPTPYYLAAMAAALTSGAAVT-EQMAA
Mha1            GGDAAPRRRLLRLRDAWREGSPWIGFLIGVVFLPPLDGIFFALGIVVASGAPTQ-TQFAA
Cac2            -------------ARQR-EGRLLVVVGLGLFMGSPSPFYLASIHSIAKGAPGPV-LGVVD
Cac3            -------------PSLR-EPRLTTAVMLGLVVGTPSPMYLLALHSISQGKPTVG-VGAFS
Ach1            -------------ATERKELDLLGLLAVGLVMYSPSPLYLAALHAIAKAHAAVL-VTILS
Fsp4            GPDAARDLTPKEAGESRKAVGARTMFFVGVTTYLPSAFYVAALKNLAATDSGPG-LTILS
Fsp5            TPDAVRSPAANEPATRRRASGARAIFFLGMVTYLPSAFYVGAIKDLADADLSRA-ATILA
Msp5            -RFN--GEHPDSSSLLVFLKGLSFGFVMFFINFSTTLIVLEAGKLIATAAVPIT-GKVTV
Mfo2            -ILNRLQVDPKTGVLRQFTKYFSIGIIAFLMNFSTAIFVLAAGRAIGVANAGLT-NDTTS
Msp2            -IENFKNNRSESS---EFIASFLLAMGLFSMNFITTVLVVYASSEIAMSSVNWT-GKTIS
Ait1            -------KWMAAIDQMNAGKALGLAFLLAAVNPKNLLLAAAAGVAVGTAGLGGG-EITVA
Asu1            -------KWMSAIDSMTPVRALVLGFLLSAVNPKNLLMAVAAGVIIGTGGLSGG-EITLS
Laq2            -------KWMAAIDQMTAGRSLGLAFILAAVNPKNLLLAAGAGVAIGTAGLSVG-ADVVV
Orf4            -------KWMSAIDTMTGARALVLGFLLSALNPKNLLMGVAAGVAIGSDAQTTA-ETVVA
Mph5            -------AWMSAIDQLTAAKGLGLGLLLSAVNPKNLLMGASAGVTIGSAGLPFG-STVVT
Mba1            -------KWMKAIDTITFIAAAGLGFLLSALNPKNLIMAAGAGVDIGAAGLSAG-SSALV
Mya1            -------TWMRAIDSVNFPKALGLGFLLSAANPKNLLLAASAGVTIGAAGLDTG-SIVVV
Hal1            -------KWMQAIDGFSFIAAFGLAFLLSAINPKNLLMAVSAGVEIGSAQLGVG-AVIVT
Req2            -------AWLAAIDKVTPGKALALGVGLSAINPKNLLMIVGAAVAVSQLDVGVG-AKTVT
Rer2            -------KWMQAIDDMTAAKGLGLGFALAAINPKNLMMCIAAGISIGSASLGSG-EVVVA
Rer5            -------KWMQAVDEMTAAKGLGLGFALAAINLKNLLMCIAAGVSIGSASLATS-GAITS
Rrh1            -------AWMKTIDHMTVAKSAGLGFALAAINPKNLIMCAAAGVAIGGADLTSG-GTVVS
Gne1            -------KWMKAIDEMKAPAGAGIGFVLAAVNPKNLMLCIAAGMQIGAASLSTG-DDIVA
Gef1            -------KWMAAIDDMKPPAGFGIGFVLAAVNPKNLMLCAAAGVDIGTGGLSGR-AVLTA
Gsp2            -------AWMRAIDEMKAPAAAGIGFALAAINPKNLMMCIGAGIAIGAADLGTG-QLIGT
Gpo1            -------KWMAAIDDMKPPKAFGLGFALAAINPKNLMMCIGAGVTIGAAGLTSG-SVVVA
Grh1            -------KWMAAIDDMRPVPALGLGFALAAVNPKNLMMCIAAGVTIGGASLPAG-SDVVL
Gte1            -------KWMSAIDEMRPLTALGIAFALAAINPKNLVLCAAAGVTIASGALSAS-GDVVA
Cko1            -------KWMSAIDTMTLGKGAGLGFLLSAVNPKNLAMCAAAGTIIGAGGLSGG-QNVLT
Mma5            -------KWMTAIDRFTAGRAAGLGVLLAAVNPKNLLMCVAAGTTIAGGSLPAG-QTVGS
Ncy2            -------GWMKAIDQFGFGKATGLGVLLSAVNPKNLLLCVSAGVVIGTGGLAAG-GDVVA
Nas2            -------GWMQAIDTLTVAKAAGLGAVLSGVNPKNLLLCLSAGVAIGSGGLSAG-GDIVA
Rtr1            -------KWMQAIDQLTLPKAAGLGVVLAAVNPKNLLLCVSAGVTIGAGGSSAG-GDVIA
Rop2            -------KWMQAVDDLNFVKSTGLGFALAAINPKNLLLCVSAGVGIGTAGVNGG-EQVVA
Nmu2            -------KWMAAIDRMGFVQALGLGLALAAINPKNLLMAAAAGIAIGAAELSVA-DTVVV
Nmu3            -------KWMKAIDNFTFGRSLVVGMLLSAVNPKNLILAVAAGLAIGTAGLAIG-AEVVV
Nsp2            -------SWMKAVDTMTAVRAGGLGLLLSAANPKNLALCIAGGATIGGAGLAVG-QEVIA
Gne2            -------RWLSAVDELVPAAGFGLGLAVSALNPKILVLCAAAGIAIGTTTAAVR-DDVLA
Pfa1            -------SWMSRVDGVKTPTAFVLGLGL-SMNPKNLIMAATAGSVFGATRVVVG-DSVWM
Ssp18           -------HWLAAVEHMGPLAAAGLGFGIYAANPKNLTVGMAAGISFGAHHLPPG-QTIFT
Sgr1            -------GWMRAIDRFTPGKAAGLAALLSGANPKNLVLAVGGAASIASSPANVG-GKAVA
Kse1            -------GWMRAIDRFGPPKSAGLAAVLVAANPKNLVLAVGGAVSIATSGASGG-GKAVA
Ssp2            -------GWMKAIDTFSPSRAAGLAAALSGLNPKNLVLAVGGAVSISGSSASAG-GKTVA
Orf6            -------KWMRAIDRFTAAKAAALAVVLVAANPKNLVLAVGGAVSIATSDTGAG-GKTLA
Cac1            -------GWMAGLDRTTPARAAGLGALLSGANPKNLALTVGAAAGIAGATSQPG-ARAVA
Sro1            -------KWMAAIDRFTPIKVLGLGLALSAANLKNAPLTLAAAASISASGLPAG-QQIAS
Sav2            -------KWMGAIDRLTPVKVFGLGLALAALNAKNAPLTIAAAASIGSAGLPVG-QQIAS
Sal1            -------KWMAAIDHFTPPKILGLGVALSAANAKNAPLTLAAGASISAAGIPVA-QQAGA
Sco1            -------KWMAAIDRFRPGKIFLLALLLSAGNLKNAPLTIAAAASISASGLPVG-QQVGA
Sav3            -------KWMAAIDSFTPVKIFGLALLLSAANIKNATFTIAASASISSSGIPLG-QQIGA
Fsp1            -------KWMSGLDTMDAGKSLGLGALLATVNPKNGVLTIAAASSIAATGASGG-EQAVA
Spa1            -------RWMRAIETVTPLRAGAFGATMSSVNPKNLLLVVSAAAAIARTGATAG-GQAVA
Sgr2            -------KWMRTVDSFTPVKALALGTALSALNPKNLLLSIAAASAIARTGTSAG-AQAVA
Cwo1            -------GWMRTIDGFTPPRAIAMAVALSAINPKNLVLVVGAAAAIAQTGAGTG-DQAVA
Ami1            -------GWMNAIDGFGALKSFGVAAALSAVNPKNLLLAVAGATAIAQTGIPGG-QQAAA
Fsp2            -------KWMSALDEFSPVKAGGIATLFGGFNPKNLLITAAAALAVAQTGIAGG-EQALS
Mpa1            -------AWMASIDTFSVGKSLGLGALLSGVNPKNLALTAAAAASISQAGLGGT-DSAIA
Nmu1            -------GWLASVDAMGAGRAFGLALLLAGLNPKNLALVLAGAVTIAEATAVPA-QQAAA
Rru1            -------GWMAAAQTMTARRALALGFLFAAANPKNLALVAAGAVVIADATARVP-EQIVA
Bca1            -------RWMAAIEGFTPPKAFGLAFLLGAINPKNLLLVVSGAAAIVSATSERS-DQFVA
Bsp1            -------RWMAAIDAFTPVKAAGLAVLLGAVNPKNLLLVVSGGAAIASAAPDDTNAQVVA
Ksp1            -------RWMTAVDTMTPPKALAVAFLLVTVNPKNAVLVVTGAAAIATATASVA-HQVLA
Rer4            -------KWMKSVDGLTPRKAFGLAFLSAAVNPKNAALAVSGAATIAVATNVVA-QQIVA
Sma1            -------SWMGGITSFHPGKSLVTGLVLGAANPKNLAMAFSAAVSIAGADLTVG-QSVAS
Req1            -------TWMAQIDTMGPGRAAVLSLLLTVPNAKNLPLELKAGALIAEGHLPPS-HAAAL
Rer3            -------SWLAQIDSMQPAKAAVLGLLLTVPNAKNLPLELKAGSIIGGGHLGWV-SVVAY
Mla1            -------TWLAAIDSVTPLSAAGLGLVMAVTNSKNIPLELKAGALIGEAHLAPL-AAVGL
Mma2            -------AWLAALDAVTPAKAAALGSIMAVTNTKNIPLALKGGALIGEAHLPLL-AAGGL
Msp3            -------SWLAAVDAITPARAAGLGLIMAATNSKNLPLELKGGAVLGTAHLPVA-VTVLL
Orf1            -------KWLAAMESFGIVKSAGLGLLLGVANIKNVPIAIAAGASLGAADMPWS-LVFVG
Gar1            -------RWLASVDALTPAKSAVLGFALAAINPKGLFITIAAGLALNRTGLGGA-DLVVP
Lmo1            -------KWFEKMSNIKPGGAMIFAFVLSAVNPKNMLLSLTAGVSVGALNLSGG-QETTA
Mph3            -------GWMASIQGTTPPGAARLAIILSAVNVKEVAFGVGAGLTIAAGRPGPG-AAVVV
Bca2            -------RWLASITEAPPSRGLVLGAIVTISNPKELAFLLAAGVSLGGSAVSGL-QEVGI
Orf3            KPQTATARLMARVTTLGPVASLGLGFVL-MLRPKNLLLTIAAGVAIGASGAPLS-EVVIG
Lsp1            -------RWMVALGRMRSLPALGLGFAL-NIRPKSILLAIAAGLVIGPAKLPVS-EDVIV
Got1            -------KLLARVTAMSGLAVLALGLIEGIAIVKNVPLSLGAGARIA-EDTQRGASAWVV
Gai1            -------KLLARVTAMSGLSVLALGLIEGVAIVKNVPLSLGAGARIA-EDTLGGASAWVA
Ghi1            -------PLFQRIDNLGLAGCMVTGLAMGTLIIKNPPLAISAGLELGSVPDITVAQTLVV
Orf7            -------SILDRLDGLSVWGALAMGVAQGVIVIKNIPLAVAAGARLG-EADLDTAQLVVG
Mth1            ------PRWMRSLTTASPPRAAITAAVLTVANPKVLFICAAAGLAIGTAGVGVG--AWPA
Msp6            ------PKWLRNLTTLGPGRAAGTAAVLTVANPKVLFICVAAGLAIGSAGLGNA--VWAA
Msp1            ------PAWMRKLSGLTPARAAATAAVLAVVNPKVLFICIAAGLAIGSAGVGVE-HAWLA
Mfo1            ------PSWMTSLSKLTPVKAGAAGVVLTVVNPKVLFICAAAGLAIGSAGLGQP-GVWAA
Msp13           ------PAWLNSMSKLSPARAAATGAALTAINPKVLFICAAAGLTIGSAGLGQH-RAWPA
Msm3            ------PGWMQSLGKLTPVRAGLAAAALTVVNPKVLFMCAAAGFAIGTDGLGST-GVWSA
Mrh5            ------PKWLQSMSKLTPARAGLTGLVLTIVNPKVLFICAAAGLAIGTTGMADT-RVWLA
Msm1            ------PKWMQSMGKLTPPRAGVTGVVLTIVNPKVLFICAAAGLAIGSAGLGQP-QVWAA
Mva2            ------PGWLTRMSALTPGKAGGMAVALTVLNPKVLLICVAAGLAIGSAGLTSP-SVWFA
Mgi2            ------PGWMTRISALTPAKAAATAAALTVLNVKVLFICAAAGLAIGSSGLDTP-TVWAA
Mch3            ------PGWMTRMSTLTPGKAAVTGAALTVVNPKVLFICAAAGLAIGSEGIDFP-AVWIA
Mph4            ------PRWMQGISNLTPPRAAVTGVALTVVNPKVLFICVAAGLAIGSAGTHS--LVWLG
Mha2            ------PKWMTGLQRLTPARAGATGLLLTVVNPKVLFVCLAAGLAIGTAGVSLP-QVWAG
Mav1            ------PAWMRSFASITPARAGITGAVLAVVRPDVALICVPAGLAIGSSGLGPI-GDWMA
Msp9            ------PGWMKKIATVTPARAAAMGVALVVVRPDVVLICVPAGLAIGTAGHGIE-GDWLA
Mxe1            ------QRWMRSLTELTPARAVVTGSALAVVRLEVLFVCAAAGLAIGSAGLGAT-RAWVS
Mma3            ------PRWMRSFATITPRRAGITAAVLVLVRPEVVIICLAAGLAIGTGGLGVA-MRWVC
Mka4            ------PRWMRSFSTITPRRAGITAAVLVVLRPEVLIICLAGGLAIGTSALGVA-GKWIC
Mtu1            ------PGWMRAFASFTPARAGLVGAVLVVVRPEVLIICAAAGLAIGSGGHGAA-GSWIY
Mav2            ------PRWMRSFATLSPVRAGVVGAVLVPLRPEVLILCAAAGLAVGNSSLSAG-AQLVA
Mpa2            ------PRWMRSFSTLTPRRAGVTAAALVVLRPEVLLLCAAAGLAVGGSSLGAA-GRLLA
Mav4            ------PGWMRSFTTMTPLRAGLMAAVLAAIRPEVLFMCAAAGLAIGSAGLGAA-GAWQA
Mrh3            ------PGWLKSMTTIRPARAFVTALVLVVVNPKVLFMCAAAGLAIGSAGLGTT-GAWTA
Sni1            ------PRWMRPFAKLTPGRAGLTGVAVAVVRPEVLALVATAGLEIGAGGLSTA-GAWTC
Msp12           ------PAWMRKLTSVTPARGFVTAAVLAVVNPKVLFMCVAAGLAISTDELPHA-AALAS
Mrh1            ------PPWLAKLTRLTPIGAAVIGMLLVVSNPKMLAATAAAGLLIGTASVSVA-GAGGA
Mtu2            ------PPWLVRFSRLTPVGATAIGALLVLTNPKMLAATATAGLLIGTAGISVA-GASGA
Msm2            ------PAWLNRLSRLTPVGAGAVAVGLILVNPKVLVMNAAAGLVIGTASLEMP-GIWVA
Mpa4            ------PGWDGGVGTITPAAAAAIGMLPMLANPKVLAATAAVGTQIATSRLTAL-SAVVA
Mrh4            ------PRWVGRVKRITPLSAAVTGVALTVINVKVVAACAAAGYIIGASPLSSA-GVAGA
Msp8            ------TGWLTRLQSASPVVTGVTGLVFAVANPKFILACVAGGVAIDALLTAPA-EKAGA
Ssp4            ------PGWMRMLTGAHPAKAFRLGLLLSLANPKILLLSAAAGLAIGSGAHATT-SGVSA
Msp14           ------PAWLRGLDSVTAWRALAAAPILAIMNPKVLSVCAAAGFSIGS--TDGM-HALAE
Gsu1            ------PGWLSRVDRLSPARASLVGFAYAAFRPKNFVISVAAGLVIGQRGHDLA-EVTIM
Aen1            ------PKWTRGLDAVGAVKATALGVALVVLTPKNLVLLVAGGLVLGAADLGFV-QDAVA
Mma1            AASPQLPGWLHSVESFRPGRTLLLGLGLFVLNPVDASCAILAALDISLSDVDRS-SGLWV
Laq1            AAAPQLPGWLQQVETFRPVRTFFLGLGLFVVNPVDASCAIIAALDARVAAVATG-PAVVV
Ait2            SASPRLPGWLQAVDSFKPGRSGALGVAIFALNPVDASCAIVAGLDFVIAELPDA-ETVAI
Rer1            AAAPQLPKMLQSVEHFQPTRSGVLGFALFVLNPIDMSCAIAAAMNLRLSTVAPT-SQIVS
Ssp1            -------RLISQLPDFSTPMLVLIGAASALLTPENLVFYLKEAGLLLINQPGVS-TDLEL
Cgr1            -------RLMNQLPDFSTFTLVLIGATSALLTPENLVFYLKEAGLLLLNDPGLT-ADAEV
Ssp6            -------TSIDRFVAMPLPLLLLLGAAGEVISPDDLVLFAKSAGVVLAAQLPTW-QEWIG
Ssp9            -------TSIDRFVAMPLPLLLLLGAAGEVISPDDLVLFAKSAGVVLAAQLPTW-QEIVG
Ssp11           -------RSIDRFVAMPLPLLVGLGAITEVASPDDLFLFAKSAAVVLAAGLPTW-QELVG
Pma1            -------HTIERFINLPLPLLIAVGALTELISPDDLFLFAKTSAVVLAASLPSW-QEIVG
Ssp14           -------RQLDRFCAMPLPLLLGASCAIEVISPDDLFLFAKAASALLASGLSRV-QEVIY
Ssp15           -------QSVDRFAALPLPLLLLISSATEIISPDDLLLFAKTAGVILAQGLSLQ-GEVAS
Ssp16           -------GAVDHFATMPLPLLLLISSVTEVISPDDLLLFAKSAAVILAAQLPLQ-EEIAC
Csp1            -------DKLDRFCALPLPLLLLLSSAFQIASPDDLFLFARTAASVLEAGLAPA-QEIGA
Cgr2            -------RRLDGFCALPLPLLLGLSAAVQVSSPDDLFLYARTAASLLEAGLSRP-REVLT
Ssp13           -------TKLEKVGQLPLTVLLLTAPLTLLLSPDNLFLLAKGASLVQGGHHSQL-LELGL
Csp2            -------RWADRVDAIGSAHAVGLGALLTVN-PKVVVLVLSAGLVFGEADPAAG-WTVLA
Csp3            -------RWADAMEALGPGRAFGLGALLFLS-PKSVVLALAAGLTFGDEDPRAV-ETLVV
Rop1            -------KWMSALESATPRTAFIAGLTLGTINPN-IFILLSGMTIISSSHVGVG-GALLG
Ncy1            -------KMLRELESSGPQRAFVIGIALAVLNPN-LFLMMSGMSAISSSDASPS-AALGA
Nga1            -------AWLTAIGSMGGGRVVGLAVLLAGANPKSLAMILGGGAAIAAFDLGTG-GTALA
Nal2            -------AWLTAIDSMNTGKVVGLALLLAGANPKSLAMILGGGAAIAAFGLQPG-GSAVA
Orf5            -------KVLTMIDSLTPLRAFGIGLGLPLIAAKLWVFTLSALATIAAAQLGQL-SSTIV
Ocy1            -------KWFTRIDRATPLQAFGFGFAFPLISAKLWVFTLSALTTIAAAELGQL-SSVIT
Nno1            -------KWLTAIDSTTPLQALGIGLTLPLIAVKLWVFTLSALATIATAQLGSR-NGAIA
Mka3            -------KWMTMLTTATPTKAFFIGAGVITVSVKTWVFTLAAISVIGNAGLPRA-ANIAS
Mpa3            -------KWMTMLTSATPAKAFLIGAGVITVSVKAWVFTLAAIGVIGDANLSRP-ANVGS
Ait3            -------KWMGTIASMTPDRAYLLGLGLMVIGAKFWVFTLGAVGAIADERLGAA-ASVAV
Ppa1            -------KWMTSLSAASALTTFGIGGLSMVISIKQWIFTLSAIAVINEVQLSRL-GRILM
Ppa3            -------KWMTALDGITALTACGMGALLMLIGMKQWIFTLSAIAVIDEAQLGLT-ASIFA
Vma1            -------SWMGRLQHASPGYAFRVGLLLFLANPTDGLTMIAVGAAAARRDE-----AWWH
Mlu1            -------RWLGSVGHADPRWAARTGALLFVVTPTDLLTMATVGASVARHDL-----PWWH
Mau1            -------GWLRRLQDPRPAYAFGLGLVLAVAVPSDELVMASVAGSMAGHGR-----PWWH
Hha1            -------KWMGRLERATPRTSLRLGFLLLGFFPTDVITSATVGSYLATQGL-----PLTD
Hsa2            -------KWMGRLQAATPQFSFRLGFLLLGFFPTDIITSVTVGSYLAAHDF-----PLTD
Hca1            -------KWMGKLERATPRFSFRLGFLLLGVFPTDIITSVAVGAHLASNDL-----PLVD
Nsu1            -------RWMGKLETATPRFSFRLGFLLLGFFPTDILTSVAVGSYLAANEA-----PLTD
Hli1            -------RWMGKLETATPRFSFRLGFLLMGFFPTDILTSVAVGSYLAARGA-----SLLD
Hpa1            -------KWMGKLTSASPRFSFRLGFLLLGFFPTDILTSVAVGSYLASNGL-----PLTD
Nba1            -------TWMGKLETANPKFSFQLGFLLMGFFPTDILTSITVGTYLASHGD-----PLWY
Hsa1            -------KWMGKLQSANPRFSFRLGFLLLGVFPTDILTSAAVGSYLSGNNL-----PLTD
Ssp20           -------EWMGKLTTASPRFSFRLGVLLLGFFPTDVITSVSVGSFLAAQEA-----PLTD
Nas1            -------AWMGKLTNATPQLSLKLGFLLLGVFPTDIVTSVSVGTYLAANGD-----PVTD
Nsp3            -------KWIGRLTSASPRFSFRLGFLLLGVFPTDIVTSISVGTYLAANGD-----PITD
Has1            -------RWMGSIESASPRAAFRLGFLLMGFFPTDLLTSIAVGSYLSGRDA-----PFWH
Ssp10           -------KWMGKLQTAEPRFALLMGLALMGVFPTDIASSVAAGFHVERSGD-----PWWQ
Nsp1            -------GWLTGLMEAGTARAFATGLLVILVMPSDIVVMLTVGAHLAHGGE-----GFAA
Nal1            -------GWLTGLMDAGVGRGLTTGLLVILAMPSDIVVMLTVGAHLAHGGE-----DFVA
Ssp3            -------KWLHALMSADTRKAFETGLLVVLLMPSDLMVMLTVGVHLDQGHS-----SFVD
Fsp3            -------KWLTTLMAADLMKAFQVGLFVILLMPSDIVIMMTVGIHLQQNNA-----SYAA
Sbi1            -------KWLGSLMEAGAWKAFTVGLLVILVMPSDIVVMLTVGASLEQHGG-----GVAA
Svi1            -------KWLGALMEAGPRKALTTGLLIILLMPSDIVVMLTVGANLEQHRA-----GLAA
Ama1            -------KWLGALMEAGTRKAFTTGLLVILLMPSDIAVMLTVGANLEQSDA-----TLVS
Ser1            -------KWLSTLLTASPATAFKTGLVLILTMPSDVIIMLTVGTNLEHRDL-----GLVA
Sna1            -------RWLEALMSATPSMALRTGLMVILTMPSDIVIMLTVGVNLDHHGE-----TVLA
Ade1            -------KWLGSLMSAGPGRGFRTGFLLIAFFPSDVVVMCVVGLNLARSGA-----GFSA
Ssc1            -------KWMARLDRVSAWTAAGLAVLLQPWALVAAGGATVVNADLSSAAT------FVA
Sav1            -------KWMARLDHVSVWAAAGFGVLLQPWGAVAAGAATVVEANMSSAAT------YFA
Sca1            -------GLMARLDQISLWTAAGLAPLLQPWGLVAAGAATVISADMSHASS------YLA
Ssp19           -------RWAARIDNASLVTAAGLAWLFQPWGLVGAGAATALDSDLSTLTD------WLV
Ssp8            -------SPPSRMDVGSPWAAAGLAVLIQPWGMVAAGATTVIQADASHATT------YLA
Sve1            -------SPASRMDQATGWSAAGLAVLLQPWGMVSAAAATVVKADASHAQS------FLA
Ssp17           -------DPHGGTGRMSPWSAAALAVFLQPWGLVAAAATVVVRADLSHFAS------FAA
Mph2            -------WAATALEGMGPFRAFVIGVILEFRAKSIVLALVVSLQVHATANRTLA---ILV
Orf2            -------KWLRGLDRLSVIAAFVLGLWVPNYMLVTVAVAELSLWELHGAEAVAA------
Ssp5            ----------TAPVAHPLRGSFLLGLGLMAANLTSLVLFLPAIQDVARSGASTI-TQGLM
Ppa2            -------QVFATLDELPLARALGFGAALPLLNVKNLAIYLPAVALLASAELTPT-GRALA
Gar2            ------PRAIKDLEAFSAPRSLRVGALVFLTNPPNLALTAATAVEVLSATLTRT-EATGL
Mab1            --------WIRSVARRHPWLLAFVGLALGYAEAPTSVPYLSALAMLASRHPLPT-LWPLL
Pfu1            -------ILSSSGPKPPVWPLFRRGLAANAINPKVVLFFLAFLPQFVVVGRADS-----E
Mae1            ------WDSLPPLDYANRLKFLAFGSATTLAETPGAFLMILAIIEIRKLATPFVFLPFYL
                                                                            

Npr1            LAAYNLVMVLPPVLLYLGHRVFGE-RLRPRLDRWREKIDSGSREVLSWVIGIVGLLLLIN
Nga2            LAAYNLVMVLPPVLLYLAHRVFGE-RLRPRLDRWREKIDAGSREAMAWIIGIVGFLLLVN
Nco1            LAGYVLVMIVPPLALIGLRGMTGA-RLEPRLERLRAWLTRHSASMVSWALGIIGFLLARD
Sxi1            LAGYAGLMIVPGLGALVALRCARG-RAERALDRLRRFLESRGDQVLGWVLLVVGFSLTGD
Tsp1            LVAYNLVYALPFLVVPVLVASLGE-RSRPVLQRINRTLERASAFLMPVLLGLAGLALVAD
Pma2            LAVYNVLYALPFALVPVLIATSGQ-KSQDILRKINSWLVGISNILMPILLTLVGLALIAD
Msp7            LMVFNVVAFALVEIPLLCYLVAPE-RTRAALSALYEWLRAQGRRGVGALLAVIGCVLLGV
Mva1            LILFNVVAFALVEIPLLCYLVAPE-RTRAALSGLYEWVRAQGRRGVSLLLAAVGCVLLAV
Mch2            LILFNVVAFALVEIPLLCYLAAPE-RTRATLSALYDWLRARGRLGIAALLAAVGCVLLGV
Msm5            LLLFNMVAFAFVEMPLVCYLVAPD-RTRAMLSAVQDWLRSRRRRALTVLLAAVGCVLLVA
Msm4            LMLFNVVAFALVEIPLVCYLVAPE-RTRATLAAVYDWLKARGRRGFATLLAVVGCMLLGV
Mph1            LIAFNAVAFALVEIPLLCYLVAPE-RTRAALQALYDWLRAQGRRGVALLLAVVGGVLVVV
Mgi1            LMAFNAVAFALIEIPLLCYLVSPD-RTRAVLASLNSWIRARGRVGVCALMAIVGGVLLVV
Msp16           LLLFNVVAFGLVEIPLICYLVAPD-RTRAMLSALHDWLRARHRREAAALLATVGCVLFIV
Mab3            LLIFNVVSFALVEAPLVAYMLVPN-RTSAALSAVQEWLQTHRHRKLAAILAVVGGVLLLA
Mrh2            LVTFNVVAFALVEIPLLAYLVAPQ-RTHAAMTALHGWVRARRRREVAMLLAVVGVVLLTA
Msp11           LVTFNVVAFSLVEIPLLAYLIAPQ-RTRTAMSNLHNWIRARQRHEVAGLLAAVGVVLVAA
Msp10           LLVFNTVAFALVEIPLIAYVLAPE-RTRATLARFNDWLRSQGRRAVAALVAMVGLVLLAV
Mch1            LLMFNIIAFALIEIPLLAHVVAPE-RTAEVMARLNSWIQSNRRRNIALVLAVVGCVLLAV
Mtu4            LLTFNAVAFAFVEIPLLGYLVAPL-RTQAAMTSLHDWLRSLRRRDIAALLAAVGCVLVVV
Min1            LLMFNVIAFSLVEIPLVAYLLAPT-ATRAAMTALQDWIRSRRRIEVAALLVAVGLVLLAA
Mco1            LLVFNCVAFALVEIPLLSYLLAPQ-ATHASMVALHGWIRSRRRIEVAALLAAVGCVLLAI
Mav3            LLLFNVVAFALVEIPLLAYLVAPA-RTAASMTALHNWIRSRRRPQVAVLLAAAGCVFLTV
Mle1            LLMFNVVAFALIEIPLAAYLLAPD-TTRAWTAALNNWIRSRRRLEVATLLAGVSCLLLAV
Mfo4            LIGFNLVAFALVEIPLLSYLVAPQ-RTLEWMTRVHAWIRSCTRRDVAMILTAAGALFITI
Mbo1            VVTFNVVAFTVAEVPLVSYLAAPR-KTRAFMAALQSWLRSRSRRDAALLVAAGGCLMLTL
Mrh6            LVTFLLLASWAAVIPLLSFMVAPA-KTRIWVQRFNEWIRTRTRKHAGAFVAIVGIILIGV
Msp4            LVIFNLVAFAGALIPILSFWIAPD-ATRSAVERLYAWMKIHHRLVVTVIASAVGVFFVGL
Mfo3            MVVFNLVGFLAAIIPLISFLVAPS-ATRSAVERIYEWMGIHHRLVVAVIAGAVGVYFLVT
Mha1            LVVFVLGVLAVEEIILAINQFAPA-RTQSALHRIHDWARAHHQKFAAAILTVVGVALIVR
Cac2            VLVIAAVVLLLAEVPIICYLYAPQ-RTATTLRTVNGWLARHGRAIAVAAAVVGGAYFVIS
Cac3            VILIAAVVLLAAEVPILTYLIAPE-RTHSTLRAANIWLARNGRVIAAAAAAGVGCYFMIK
Ach1            VLLVAAIYMLVVEIPVVAHAIWPE-TTIRAVTAVNAWLGRHGRTIVVLAAGAFGVYLIVA
Fsp4            LFVCAALVLIMVEFPIVLRLLAPR-QTGRILAAYNTWMGRHGWDVIFLVATVSGLCFLAS
Fsp5            LFACTLLVLHMVELPIILRLLVPR-RTGAILAAYNAWMHRHGWDIVVLAAAASGIYFLAS
Msp5            SVILILITLLVCEVPLLIYFLLPG-RSEKLLSKINVWMQKNGHILMGLVILAIGLYLIWI
Mfo2            VLILILITLVIIEIPLLFFILLPD-KAHKILSPVNDWISNHGNLVTGIFCIAIGFFVVYS
Msp2            LISLVILTLLLVEIPVLICYIKPL-KADEILSRLNKWIQRNGYYLTAGLLFILGMYLLSN
Ait1            LIVFVVIAACSVAVPVIAYLVASK-QMAGPLESLRGWLVHNNATVMAVLLLVIGVAVVGK
Asu1            IVIFTLIAACSVAVPVIAYLLASK-QMARPLEALHAWLVQNNATVMAVLLLVIGVVVIGK
Laq2            IVIFVIVAASSVAIPVIGYLVAAD-RIRGPLDSLRGWLVGNNATVMSVLLLVIGVVLIGK
Orf4            VIVYTVIAASTVAIPVIAYLAASA-RMARPLESLRAWLVYNNATIMAVLLLVIGVVLIGK
Mph5            VALFTAIAAASVAVPVIGYLAAAE-AMSGPLEELRCWLTSNNATVMAVLLLVIGVMMIGK
Mba1            IAVFTLIAASTVLVPVIGYLIAAD-RLRAPLDALRGWLAAENAVIMAVLLLVIGVSMIGK
Mya1            IAVFTLIAASTVLVPVLGYLIAAE-KLRGPLDALRGWLAKENAVIMAVLLLVIGVSLIGK
Hal1            IVIFTVIAACTVLVPVLGYLVAAD-RLRSPLDSLRGWLAQENAVIMAVLFLVLGVNLIGK
Req2            GVVFTILAASTVAVPVVGYFTMRE-RATSWLQGLKVWLTANNAAVMAVLLLVIGVSLIGK
Rer2            VLVFTIIAASTVCVPVIGYLVAAE-RLRGPLAKLKVWLQDNNATVMSVLILVIGVVLIGK
Rer5            ILVFTVIASSTVAIPVIGYLVAAD-RLRKPLANLKVWLEDNNTTVMSVLILVVGVVLIGK
Rrh1            IAVFAILAASTVVLPVLGYLLAAD-RLRGPLDKLESWLRAHNTAVMSVLVLVIGVTLIGK
Gne1            IVVFSLIASSTVVVPVLAYQVAAD-RLRGPLDSLKAWLEANNKTVMAVLILVIGVVLIGK
Gef1            IALFGVIAASSVAGPVIAYQVAAD-SLAGALDALKEWLRANNQAVMAVLFLVLGISLLGK
Gsp2            IAIFVALAASTVLVPVIAYLAAAD-RLRDPLDHLKAWLEANNKTVMAVLILVIGAVLVGK
Gpo1            VAVFAVLAGCTVIVPVVAYQVAAQ-ALRAPLDRLKEWLQANNTAVMATLFLVIGVVLIGK
Grh1            VVVYSLLAATTVVIPVIAYQVSAQ-RLREPLARLKDWLSAHNAAVMTTLIVVIGAMLIGK
Gte1            VAVFALLASTSVVVPVVGFQVAAA-RLRGPLDRLKSWLQANNATVMAVLILVIGIVLIGK
Cko1            VAIFTVLAALTVAVPVIGYAVAQD-KMRGPLDRLKGWLEANNATVMAMLLLFLGVVLLGK
Mma5            VVVFTVLAASTVAVPVVGYAIGRK-RMAGPLESLHTWLTAHNGAVMATLLLVIGVVLIGK
Ncy2            VLIFTVLAASTVLVPVIGYAVAAD-RLRGGLDAMKVWLQDNNHLVMAIVLLVMGAVVLGK
Nas2            ILVFTLIGSATVLAVVLGYAVAAD-RLRPTLDSARQWLQDNNHAVMAIVLLVMGAVVLGK
Rtr1            LVVFTLIAGSTVLIPVIGYALAAD-RLRDPLASAKTWLQEQNHAVMAIVLAIMGAVMIGK
Rop2            LTVYTVLAGSTVLVPVIAYAVAAD-KLRGTLDNLKVWLQANNAAVMSVLLLVMGAVVLGK
Nmu2            VAIYTVIAASTVAIPVVAYAVTRD-RMRAPLDRAKSWLEANNAAVMSVLFLVIGAVLVGK
Nmu3            LIVFTAIASLTVAIPVIGYLVAGQ-RMRPWLDRAKVWLQANNAGMMAVLILILSAVLIGK
Nsp2            GAVFVVVASISIGVPVIGYLVAAD-RMRAPLNELREWLTVHNAAVLSVLLLVIGVALIGK
Gne2            LVVFTLVGSWTVLVPVAAYQIAAD-RLRGTLDRLKSWLDVHNRVVVAVLLITIGIVLTVR
Pfa1            IVIFTVLATATVTVPVPVSLVAPR-ASAGALAKARAWLVANNATIMMVLFIVLSAQNIGA
Ssp18           VIIYLLIAAVTIWLPILGYFLAER-RVRPWLDEMRVWLTQHNAAVMAVLLLVIGAMMSGK
Sgr1            GVLFVLIGSACVLLPLLVYVFGGS-RSAAVLGGWKTWMGEHNSAIMTVVLTVLGAKYVGD
Kse1            GALLVLIGSLCTLLPLGVYLLGGA-RATEVLGGWKAWMSAHNSAIMIVLLLVLGVKYVGD
Ssp2            VALFVLIASLCALLPLGVYLTGGE-KSARVLESWKGWMAAHNAAIMTVVLVLLGAKYVGD
Orf6            AALMVLIGSLCTLLPLGVYLLGGS-RSAHVLSGWKEWMSAHNAAIMTTVLAVLGTKYIGD
Cac1            LVLFVLIGSLCVLVPLGVYLAGGK-KAAATLEGWKDWMATHNAAIMTTVLAVLAAKYVGD
Sro1            LAVFVIIGSLGLLAPLGVFLFMGD-QAKTVLGGWKDWAAQHNVAVMAALFFVLGLKLLGD
Sav2            LAIFVLIATLGLLAPLGVFLLGGE-RAKTTLGNWKDWAAQHNVAVMAVLFFVLGLKLLGD
Sal1            LAIFVLVASVGVLAPLVVYLLMGE-RAQRVLGSWRDWAARHNAAVMAVLFFVLGLKLLGD
Sco1            MAIFVVIASVGLLVPLVVFLVMSE-RAAAMLGNWKEWAARHNVAIMAVLFFVFGLKLLGD
Sav3            LAVFVVIASLGILAPLAVFLIAGE-RARNTLDGWKNWAAQHNIPVMAVLCFVIGLKLLGD
Fsp1            LALFVLIGSLGVLAPVAVFFFTGA-KAVHTLDSWRSWFIANNAAIMAVLFFVIGLKLVGD
Spa1            LAVFVVLAAVGTATPVALYFALGE-RANHLLAELKLWMGRNSSAITAVVCLVLAAKLVGD
Sgr2            LAVYVVLGALGPGAPVVLYFVLKE-RSKHILDGLKLWMERNNTAIIAVICLLFAAKLVGD
Cwo1            LAVFTLVATLGPGLPVAIYFGLGE-RATAILDELKTWMSRNNGVIMTVIALIIGAKLIGD
Ami1            YGIFMVVGTLGVAAPLVLYFAMGD-RSADLLGRLKDWMSSHNAVIMSVLCLVIGAQLVGD
Fsp2            MLIFVVIASLGVGTPVVLYYVLGD-RSRKMLNSLKIWMTDNATVIVVVILLVIGVKILGD
Mpa1            VAVFVIIGSLTVAGPVVFYLVASK-RAAGPLASIKDFMSVHNPAIMMILLLVLGVKLLGQ
Nmu1            LAVFTVIGSVGVAAPPVLTLVLGD-RAGPLLRSVDEWMTRQSTVIVAAVLLVLGVVLIVN
Rru1            LIVFAVVASLGVAAPPVVRGVFTD-RADRALAAADEWMTRQHTVIMAAVLLILGLILIGN
Bca1            LAVFVVVATIGVAAPVVVYLAMGT-RAGAVLDDLKHWMVQNNAAIMTVLLLVLGMKMIGD
Bsp1            AVVFAVVASIGVAAPVFIYLFMGA-RAAAMLDALKAWMTHNNAVIMAVLLLVLGAKLLGD
Ksp1            LLLFTGVASAAVAAPVLLHVVLGD-RAATVLAAAKGWMTANGSWVMTVVLVVIGAVLLGN
Rer4            AVIFTVIASVGIASPILVKVFSGK-RADEILASAKAWMTANNAVMMTVILTILGATVLGE
Sma1            GTVFTVIAVLGVATPLAMVVTMGE-RARPRLDTWKDWLRQHNSVVMSVLFLVFGVVLVGE
Req1            TALFAVLGGTALIVLAVLAAVPSK-RVTAALGVVKEELIQHNAAIMTVLFVLLAGLQVSH
Rer3            SVLFAVAASIALIVLSALAAVPSA-KVTDALSATKSTLIRHNAAIMTVLFLMLAALELSH
Mla1            CLAVAMIGSLLLVIPALVQLTGTA-RVLSALQALKSQLITHNAAMMTVLFAILAANELAQ
Mma2            CIGLVVAGTLPLLVTAAVATSRSA-VVTKALERVKSEMIAHNAMIMTVLFAVLAANEAAQ
Msp3            CVALAVAGSLTLVVPTILGATGLP-PVVAALRRLKDEMIAHNAVIMTVLFAVLAASEASH
Orf1            AAVFAAVSSLGLIALSLAG--GSH-RLAAPLASAKASLIRYNNVIMAVLFIILGGLQLGR
Gar1            AAVYVLIASSSVIILLGAYLLAPD-RMGQPLTKTKAWLIANNSVIMVVILLIIGAMVFSK
Lmo1            TIIFGVIACCSIYIPTIAFLLAGS-RLNNALDSTRKWLIQNNSVIMAVLFLFIGLSVISK
Mph3            ALCYAVLACVGVIAVAVCYLVAAD-RVGPALERVRDWLVANNKIIIAGVLLVIGAILMGE
Bca2            AALLVVISALSVLAPLVAMVVAPH-RVAPALDRLRRWLTTNTSLVMGVLLIVIGTVVVGG
Orf3            IALFVVLGISTLAAPIIFAFADPA-RMRKPLEETRVWIEGNSSTVTTIVLLVLGTVIIGS
Lsp1            IAIYVLIGGSSVGGPALFALIRPD-KARPALAATERWLLRNDTTVAIIVATVIGTVIIGN
Got1            LVIYVLIASIGILLPLLIAVVGGH-RLDPALSNFRQWLEDNISPITIITLLVVGAYFVGK
Gai1            LVIYVLIASIGIVLPLLIAVVGGH-RLDPALGNFRQWLEDNISPITIITLLVVGAYFVGK
Ghi1            VILFAILASIAPLVLMLVLLAGGD-RMRGQLQAGRNWIEANMTAVTLVILVVVGALFIGE
Orf7            LLVFALVAASGVIVPLVLAVLGGE-RAAPTLARFRDWLSHNMTTISIVVLVVLSAYFFGQ
Mth1            VLYYVLVAGSTVALPILAYALAPD-RLGQPLERLREWMERQHGALVAAILVVIGLMVLFK
Msp6            VVYFAAIAGCSVAVPILAYAVSGG-RLDDPLARLKDWMERNHATLMAVILVVIGLLVLYK
Msp1            VPYFVVVAASTVIVPIVAYTISGE-RLAGPLRRLRMWMEHQHATLVAAILLVIGIMVLYK
Mfo1            GLYYVVAAGSTVALPILAYAVSGE-RLDPALNRLKEWMERNHAVLVAAILVVIGVLVLYK
Msp13           VIYYAAIAGSTVALPILAYAISGD-RLDPLLARVKDWMERQHAVLMAGILIVIGLLVLYK
Msm3            VVWYVAVAGSTVAIPILAYAVSGD-RLDEPLRRLKDWMEQQHAALVAVILVVIGLLVLYK
Mrh5            VLWFVVVAGSTVALPILAYAVSPE-RLDAPLTRLKGWMERQHAVLIAGILVVIGLLVLFK
Msm1            AVWFVVFASSTVALPILAYAVSGS-KLDPTLARLGEWMERQHAVLVAVILVVIGLLVLYK
Mva2            VIWFVAVAGVTVAAPILGYAISGQ-RLDPALTRLNEWMERQHAALLAAILVVIGAMVLYK
Mgi2            VLWFVLVAASTVAAPIVAYAISGE-RLDPTLNRVQAWMERQHATLIAAILVVIGLLVLYK
Mch3            IVWYVAVAACTVALPILGYAVTGD-RLEPTLRRVEEWMERQHATLVAGILVVIGLLVLYK
Mph4            VVWFVAVASATVAVPILAYAVSGD-RLDPALARLKEWMERQHAVLIAVILVLIGLMVLYK
Mha2            AAWFVAVAASTVAAPTLAYAAAGD-RLDPLLDRLRAWMDRRHAALVAGILVVIGIMVLYK
Mav1            ALFFVAVAASSVAIPILAYLAAGS-RLDDALARLRDWMDRNNAALLAAVLVVIGAMVLYH
Msp9            AAFFVIVAASTVAIPTLAYAIAGA-RLDDTMRRLKDWMEKNNAALMAVIMVVIGAMVLHN
Mxe1            AAVFVAVAASTVAIPILAYASAGE-RLRDPMARIKEWMERHHAVLVAGIFVVIGILVLYK
Mma3            GAIFVAISASTVAGPILAFVGAGD-RLEDSLDRLKEWMEKNHAGMLAAVLILIGVMVLYN
Mka4            AAVFVALAGSTVAFPIVGYLSAAD-RLDEPLTRLKDWMAKNHAAMLAVVLVLIGAMVLYN
Mtu1            TAFFAMLAASTVAIPILAYVAAGD-RLDDSLERLKDWMEKNHAGMVAAILVVIGLLLLYN
Mav2            AAIFVVLAASTVAVPILAYAGAGD-RFDDALERLKAWMEANHDAMLAVILLLIGLIVLYN
Mpa2            GAVFLVFAASTVALPILAYAGAGD-RLDDTLERVKVWMEENHGTLLAVILVLIGLMVLYN
Mav4            AAFFVAIAASTVVIPILGYLAASH-RLDPALGRLKDWMEQQHAALVAVILVLIGAMMTYN
Mrh3            DAVFTAIAASSVALPVLAYLVAGE-RLDEPLNKLKNWMEAQHATLVAVILVVLGAMVLYK
Sni1            GVLFIAVAASTVAIPVLAYAIAGE-RLDPTMARIKDWMDRNLGAMEAVVLVVIGLMVIEK
Msp12           VLCFTVVAGSSVAIPILTYAAAGE-RLDPAMARLGAWLHRQHAVLVAGILIIIGLLVAYK
Mrh1            VVYYSVVASSTVAVPVLAYAAVGS-RADDQLTRFKAWLHRHSGVVTAVILAAVGIALLVI
Mtu2            VAYYSAVASSTVAVPVLGYLAVGA-RADDQLTRLKEWLHRRSGLVSAVILLAVGITLLFM
Msm2            VLYYTVIAGSSVLLPILAYAIAGH-RVDHQLERMKQWMERQHAALMAGFLVIVGLLLVYT
Mpa4            VAYYAVLATSTVAAPVVAYFVVGP-RIDPHLERIRCWIQDRHRALAAITVALVGFAVVLY
Mrh4            VAYFTFVGGSTAAVPILGYAVWTH-RIDRFLDAFRDWMRRRQRILTLIVFAILGGALVYS
Msp8            IGFFVVLAGSTTAAPILAHLVASR-YADKGLERMRHWVQEHTAAITAVTLTAVGSLLVVV
Ssp4            LAVFAACAASTVALPVALHVVMGE-RVLAPLTRVRRWLEGHAAGVMAVVIAAVGVLVVFE
Msp14           MAAFAVMASLTVIMPVLSYAIWRE-RMEGPLHRLRVILERHNAAILAVVLVAVGSMLFLH
Gsu1            VVVFSVVASLTIVAPVVIFAFGGD-RVKGAVRSARGWLLRHIRTIGSVAILFVGAALIVI
Aen1            VLVFVVVAAPTVVIPADRY---------GDVERTRAWLVRDHASITAVLLLVLGVVLIGR
Mma1            AVVFVVIGTLPIALPVLYVVVRGA-DAQPLLDRVRTWIAGNTHVLNAALLLVIGALQLEK
Laq1            LVVFGLVGSLSIVLPVLLVVVRGA-AAEPLLARTRSWVAGNTHVLNAALLLVIGALQLQK
Ait2            ATGFAVIGILPIAVPVVYVLVRGA-KAQPFLDATRTWIASHTGLLNAAFLLVIAVLQLQK
Rer1            AVIFSLVSVTSVAVPVALLLIKKD-EATEPLLKIRTWIATNTHLLNVGLLVLIAAMQISK
Ssp1            TGVFMAVASSLLLLPPLAWIATGG-RIRVPLSRLEGWMEHHGEWLVGVLALLISAYLIWE
Cgr1            TGLFTLMASSLLLLPPLAWLVSGG-AIREPIMRLEDWLQHKAEWLVGVLALVLGAYLLFE
Ssp6            LVAFTIGASIFLLTPLVA-VIIGRDKVIPILEKGKQVLFARGGLVVGGVSLGLGGYLGWQ
Ssp9            LAAFTIGASLFLLAPLIA-VIIGRDRVIPILEKGKQVLFARGGLVVGGVSLGLGGYLGWQ
Ssp11           LLAFTTGASLLLMLPLGA-VLIGREKVLPLLEKGKQVLFARGELVVSGVSLALGGYLGWQ
Pma1            LVFFTFGSSLLLLIPLVA-VIIGRERVIPLLQSGKQILFAKGDLIVGGVSFALGAYLGWQ
Ssp14           TAGFSISASLALLLPFGA-VLVGRDRVVPLLEKGKQVLFARGDLLVGALSLVLAGYLGWQ
Ssp15           SLVFSLSASVLLLVPFVA-VVLGGERVLPMLQQGKTTLLNRGELVVGSVSLGLGGYLSWQ
Ssp16           SIGFSTAATALLLVPFLA-VLIGRQRVLPLLQRGKTALLRRGELVVGSLSFGLGSYLSWQ
Csp1            TVLFSLTSGLLLLGPLLALLLLGPERMLPQLQRGKSWLLARGDAVVGLVSLALAVYLGWQ
Cgr2            TAVFSLFSGTLLLLPLAGLVLVGQERLLPVLQAGKLWLFDNAELIVAALCFGLAVYLGWQ
Ssp13           IAYFSLISSTLLLIPILL-VLVRKQQVQPLLEQGKRFIEQRSSLILGLISVALALYLGWS
Csp2            GVCFVLVAALPTVLPIGIAVALGR-RAQPVLDTLREWIARWGSLSLVVVLVVLGAVQLVT
Csp3            GALFVLASGAVVLLPIVLAVALGR-RAERPLEAMRSWIAEWGARSLVVVLVVLGAVQLVI
Rop1            TVLLLISSMLDFIIPIGIFTILGT-RAQRGLSAAKAWMVRHNKALGVGVFFGFGTLFALR
Ncy1            TALLLLAASLDFLVPIAVYVIAGH-RAQRWLDAMQIWMIRNSRPMTLAVLFGFGALFAVR
Nga1            ALVFAVLGSLGLLAPVVAAAVWGE-RGAHALERARSWLTANNDTVTMTVLFVFGGVFAAK
Nal2            ALFFAVLGSLGLLVPLLAVTVSGE-RGTRTLEKAHTWLIANNDTVTMTVLFVFGGVFAAK
Orf5            YLLFILLAESLLLIPILARILIPE-RSKYLLTELSAWLTKNSRPITIVVSLVFGLFFLHS
Ocy1            YLLFILLAQLLLLIPILICILRPT-RSKATLAQLSDWLTENNRPIAIVVSLVFGIFFFYS
Nno1            YLLFVLLAQSLLLLPLALRLVRPQ-QSKASLDRASGWLTAHNRPIVIGVSLVFGLLFLQS
Mka3            YIAFVLLAMSANLLIIAMAALFPT-QSRTLLDRILRWLQDNNRPIMVVVGTVFGLWFGWK
Mpa3            YVVFVALAASANLLIVGVAAIFPS-RSRSLLDRVLRWLQEHDRYLVIVVGLIFGVWFGAK
Ait3            FVVFIVASEIVHLVVLAIAVVAPK-RSASLLDAATGWLQHNNRVIMILIGFVFGAWFAVK
Ppa1            YLFFVVAAYSLVLAPIITSVFAPM-QAAKLLEITQVWLGRHNRRITMVASLILGVWFMWK
Ppa3            YLFFAVAAQALVLAPIISRAVAPK-QSARVLELLLAWLERRSRAITIVASLIFGVWFITK
Vma1            LLPFVLLTLTLLALPLLALLLLGH-RAEVVLPRIRRWADTHSWIVSEAVIAIFFAITVVD
Mlu1            LVPFVLLTVLLLAVPLLALVLLGQ-KAARVLARMREWAEGHSWIVNEIVIAFFALLTVLD
Mau1            LLPFVALTVLLLALPLLTLLLSGE-RAERLLPAFRSWTDRHSWLVSETVILIFAAFVVAD
Hha1            AVPFVLATLLLLALPSLAVVMLGD-RAKTVLPNVRDWMNTNSWVVNEVVLLFFAGIVLNG
Hsa2            AIPFVLVTLVLLASPSLGMVVLGE-RAEAILPKIRDWMNTNSWIVSEVVILFFVASILNG
Hca1            AAPFVGLTLSLLALPSLAVFLLGD-RAETVLPRIRDWMNDNSWVVNEVVLAFFLVLTVT-
Nsu1            AIPFILLTLLVLALPSLTLIAFGD-RAETFLPKARDWMDENSWLVNEAVIVFFIAMSLNN
Hli1            AIPFILCTLLVLALPSLTLVVFSE-RAETFLPKARNWMDANSWIVNELVILLFIAMTLNN
Hpa1            SFGFIVVTLLILAFPSLVLLAFGE-RAEAFLPKAREWMNDNSWVVSEVVILLFVGMSLNN
Nba1            ATGFVLLTLLFLAIPSLSLVMIGD-RAETLLPKVRTWMNTNSWIVSEIVILIFVAITINN
Hsa1            SIGFILLTVFLLALPSIAVLALGE-RAEAFLPKIRDWMNTNSWIVNEAVILLFIALTLNN
Ssp20           ALGFLAVTLTLLALPSLTVLAFSE-RAEAFLPRVREWMNDNAWIVNEVVLLFFVAIVGSN
Nas1            AAGFVLLTLFILAVPSLSVSLLGE-RAEAALPRVRNWMNENSWVISEAVILLFVALTLQN
Nsp3            AAGFVLLTLFILAVPSLSVLVLGK-RAEAALPKIRDWMNDNSWIISKVVIALFVVLTIQN
Has1            VAPFVGATLVVLALPSLALIAGGE-RAQRSLPSIRTWMDDNAWLVSEFVLLFFVVMTLSN
Ssp10           CLPFVALTLLLLAMPALCVVILGR-RADVVLPRIRDWMNSHSWVISEIVLVFFAAIAING
Nsp1            ALGFVVLTVLIAALPLLVLVTAGR-RARNAMPTARDWLNTHSWLVTIATCVVFVLLLL--
Nal1            GLGFVAATVLIAALPLLTLLALGH-RGRDAMPAVRDWLTSNSWVITIATCAVFVLLIL--
Ssp3            ALPFIALTTLVAATPLLLRVLLGR-RAASAMPGLRDWMNNNSWLVNIIVCLLFVVLILA-
Fsp3            ALPFIGLTVTVAALPLLARLLFHR-RAEVAAPRVRDWMNTHSWLINIIVCIIFIALIID-
Sbi1            ALPFIGLTVLIAALPLLVYLLAGE-RGRRAMPRVREWLTSHSWVVTIATCLLFIVLILT-
Svi1            ALPFIAATVLIAALPLLGYLLLGD-RARRAMPRLREWLATHSWVVNAAACLIFIVLILTP
Ama1            ALPFVGATVLVAALPLLALLLFHR-RAERAMPRVREWIGSHSWVVNIVAYLIFAVLLL--
Ser1            AVPFIALTVLVAALPLIAYLLFHR-RAVTAMPKVREWMNSNSWLINIVVCGIFIALVLSG
Sna1            AVPFIVATVLVASLPLGFYLVLRD-RAERVMPRVRDWLNVNSWVVNVGVCLFFAALVAF-
Ade1            AIPFLLTTTLIAALPLLAYLLFRR-RAARVMPEIRDWTNDHGWLLNIVASLFFVVLILF-
Ssc1            LMTYFLLATSSLLVMELYATFAPA-KAAARLTRLRLAIDEHQDQAIVVLSLLIGLWLVAS
Sav1            LTGYCLLATSSLLAMELHATFRPL-TAQVRLRKLRAWIDGHQDQAIVSISLALGLWLMAK
Sca1            LFGYCLLATSSLLAMEVYTTFAPD-SARVRLGKLRTWITTHQEQALVAVALVAGLFLVSR
Ssp19           LTGYCLLATLSLIVMEMYAVWRPA-AANARLNALRSWLEQHQEQLVVTLALLAGLWLTAR
Ssp8            LFGFCLLASSGLLAAELYMVFAPE-AAQARLLRMRRWMEGHKDEAIVFVCLLLGLWLTGQ
Sve1            LLGFCVLATSTLLAMELYTVFAPE-DAQRDLTRLRAWLSRHKDQAIVLLCLLLGLWLVGR
Ssp17           LFGFVLLATGSLLAAELYTVFAPE-AAGVRLARLRSWLQEHQEPAIVVGCLVLGLWLTGN
Mph2            IVIYVVISTVTITIPALAMLMAPQ-RTEPWLTAATARLATAGPVISAAALCLLGLGLLGL
Orf2            AVVWVVVATLGVVTPLVVLARSGR-NSAAVQQSWREWLVQHSAAIVCLVLGLVSVVLIVK
Ssp5            VGLVSLITLLPALGPLLALVLAGS-SGRRRLVALSSWSERHQRQINAALCFGFSIYLAIS
Ppa2            VVSSAAIFSGGLLIPLLIRVLFPR-RCADWLAAMRRWIEAHATRVAQVILPCIAVALLAR
Gar2            AIVFMLAAAAPVLAPTMAVLGGWH-EKGDNAHRIFNWTLSHNSFIRAGTMLLIGFIQLGK
Mab1            LVGYGLVAILPSLLILVLSTRRSP-RARRMQRGLVRTVTRHGPTAIRVIFLCLGVVLITS
Pfu1            AMQIAALGGLFTLQAVVLFGLIGW-----FSGMIGQWLGRIPG-AARRLDQVAGTIFIGL
Mae1            GLYATIYTLPIVLLNLAGIWHKKP--LETWLSRHFKLLYLILNITISLSLIAFGVFFLAM
                                                                            

Npr1            GLQQVGIIDLIDSLDL-------------------------
Nga2            GLQQVGFVPFLSNLGN-------------------------
Nco1            AAAQLFFAPA-------------------------------
Sxi1            AVQRLELFD--------------------------------
Tsp1            ALLYFTIGQGLF-----------------------------
Pma2            SMIYFVTGYEMF-----------------------------
Msp7            GFAGL------------------------------------
Mva1            GFAGL------------------------------------
Mch2            GIAGL------------------------------------
Msm5            GLAGL------------------------------------
Msm4            GIAAL------------------------------------
Mph1            GLVNL------------------------------------
Mgi1            GLAGL------------------------------------
Msp16           GFVGL------------------------------------
Mab3            GVTGLSAG---------------------------------
Mrh2            GLLGV------------------------------------
Msp11           GAVGI------------------------------------
Msp10           GFAGL------------------------------------
Mch1            GLAAI------------------------------------
Mtu4            GVLGS------------------------------------
Min1            GLADL------------------------------------
Mco1            GGANL------------------------------------
Mav3            GVTGLG-----------------------------------
Mle1            GIAGL------------------------------------
Mfo4            GLLGI------------------------------------
Mbo1            GLSNL------------------------------------
Mrh6            GLHGL------------------------------------
Msp4            GISHL------------------------------------
Mfo3            GISHL------------------------------------
Mha1            GMGGL------------------------------------
Cac2            GLIRLLR----------------------------------
Cac3            GIVGLL-----------------------------------
Ach1            GTVHLVTA---------------------------------
Fsp4            GIVGLITSE--------------------------------
Fsp5            GIITLLTSK--------------------------------
Msp5            GSIKFGLI---------------------------------
Mfo2            GLGKLGIA---------------------------------
Msp2            GLEKLGWI---------------------------------
Ait1            GIGSF------------------------------------
Asu1            GIGSF------------------------------------
Laq2            GIAAF------------------------------------
Orf4            GLGEF------------------------------------
Mph5            GIGSF------------------------------------
Mba1            GIGSF------------------------------------
Mya1            GIGSF------------------------------------
Hal1            GIGHF------------------------------------
Req2            GIGGY------------------------------------
Rer2            GIGGL------------------------------------
Rer5            GIGGIF-----------------------------------
Rrh1            GVGALG-----------------------------------
Gne1            GIGGVA-----------------------------------
Gef1            GIGGLT-----------------------------------
Gsp2            GIGGI------------------------------------
Gpo1            GISVLA-----------------------------------
Grh1            GITGLS-----------------------------------
Gte1            GIGAASG----------------------------------
Cko1            GFGGLV-----------------------------------
Mma5            GLGGLL-----------------------------------
Ncy2            GIGGL------------------------------------
Nas2            GIGGL------------------------------------
Rtr1            GLGGF------------------------------------
Rop2            GFGGLF-----------------------------------
Nmu2            GIGGF------------------------------------
Nmu3            GIEGLSSISM-------------------------------
Nsp2            GVGGL------------------------------------
Gne2            AIPGLTR----------------------------------
Pfa1            ALQAF------------------------------------
Ssp18           GIAALAP----------------------------------
Sgr1            AISGLAS----------------------------------
Kse1            AVSGLA-----------------------------------
Ssp2            AISGLTS----------------------------------
Orf6            ARTGLS-----------------------------------
Cac1            ALANL------------------------------------
Sro1            GIGILTS----------------------------------
Sav2            GIGILVS----------------------------------
Sal1            GIGILAP----------------------------------
Sco1            GIDVFTS----------------------------------
Sav3            GIAILTG----------------------------------
Fsp1            GIGIIS-----------------------------------
Spa1            AVSGLSG----------------------------------
Sgr2            GISDLSS----------------------------------
Cwo1            GISGL------------------------------------
Ami1            AAGILW-----------------------------------
Fsp2            GVSALSN----------------------------------
Mpa1            GLGALGG----------------------------------
Nmu1            GVTALR-----------------------------------
Rru1            GIAGL------------------------------------
Bca1            GIGAL------------------------------------
Bsp1            GIAAL------------------------------------
Ksp1            GVSGLRSG---------------------------------
Rer4            GLSGLQ-----------------------------------
Sma1            GVRQL------------------------------------
Req1            IVTALTA----------------------------------
Rer3            VVEALSK----------------------------------
Mla1            VIHRLAA----------------------------------
Mma2            VIRHLS-----------------------------------
Msp3            LIHQLTA----------------------------------
Orf1            AFEAF------------------------------------
Gar1            GLHSF------------------------------------
Lmo1            AF---------------------------------------
Mph3            GLRAL------------------------------------
Bca2            AIGDL------------------------------------
Orf3            GLAHY------------------------------------
Lsp1            GLSRF------------------------------------
Got1            GLAIFS-----------------------------------
Gai1            GLAIFS-----------------------------------
Ghi1            GLSIID-----------------------------------
Orf7            GIGILD-----------------------------------
Mth1            GIHAL------------------------------------
Msp6            GIHTL------------------------------------
Msp1            GIHGLA-----------------------------------
Mfo1            GIHVL------------------------------------
Msp13           GIHAL------------------------------------
Msm3            GIHGL------------------------------------
Mrh5            GIHGLNETHPTSGSPSSSASAVR------------------
Msm1            GIHAL------------------------------------
Mva2            GIHALLG----------------------------------
Mgi2            GIHALAG----------------------------------
Mch3            GIHHL------------------------------------
Mph4            GIHGLLGV---------------------------------
Mha2            GVHHLATVG--------------------------------
Mav1            GIDAL------------------------------------
Msp9            GARALGWL---------------------------------
Mxe1            GIHAL------------------------------------
Mma3            GIHAL------------------------------------
Mka4            GIRAL------------------------------------
Mtu1            GVHAM------------------------------------
Mav2            GIRALA-----------------------------------
Mpa2            GIHAL------------------------------------
Mav4            GIHAL------------------------------------
Mrh3            GIHGL------------------------------------
Sni1            GISSLS-----------------------------------
Msp12           GLSHL------------------------------------
Mrh1            GISEI------------------------------------
Mtu2            GISEL------------------------------------
Msm2            GIRAV------------------------------------
Mpa4            GFS--------------------------------------
Mrh4            GANSL------------------------------------
Msp8            ASL--------------------------------------
Ssp4            GAVRL------------------------------------
Msp14           AA---------------------------------------
Gsu1            GLVKL------------------------------------
Aen1            GF---------------------------------------
Mma1            GIAALL-----------------------------------
Laq1            ALSAFV-----------------------------------
Ait2            GIAGLL-----------------------------------
Rer1            GVQGL------------------------------------
Ssp1            GLHGLWLMQGAAPL---------------------------
Cgr1            GLHGLNLLSVAG-----------------------------
Ssp6            GINGLSLL---------------------------------
Ssp9            GISGLSLL---------------------------------
Ssp11           GISGLMLT---------------------------------
Pma1            GISGLTIVI--------------------------------
Ssp14           GIEGLQLS---------------------------------
Ssp15           GITGLALR---------------------------------
Ssp16           GISGLIMN---------------------------------
Csp1            GIEGLQLQL--------------------------------
Cgr2            GVEGLRAG---------------------------------
Ssp13           GWSGLDGFTAIS-----------------------------
Csp2            GLAGLR-----------------------------------
Csp3            GLTGLR-----------------------------------
Rop1            GLFALI-----------------------------------
Ncy1            GIVDLAG----------------------------------
Nga1            GLGVLLG----------------------------------
Nal2            GLGTLLG----------------------------------
Orf5            GISGLVS----------------------------------
Ocy1            GISGFLA----------------------------------
Nno1            GLSGLRSLSG-------------------------------
Mka3            ALHGLGIL---------------------------------
Mpa3            ALRGLGIL---------------------------------
Ait3            ALQGLGVF---------------------------------
Ppa1            GTTDLLAHGGTHGSPTTTAMGLPIHGTLWIHFNDLAFVWLS
Ppa3            GVTGLMGHGAETAITNTHK----------------------
Vma1            LVR--------------------------------------
Mlu1            LIRSG------------------------------------
Mau1            LAGSFSRP---------------------------------
Hha1            LLN--------------------------------------
Hsa2            LLG--------------------------------------
Hca1            -----------------------------------------
Nsu1            LF---------------------------------------
Hli1            LLG--------------------------------------
Hpa1            LLG--------------------------------------
Nba1            IVG--------------------------------------
Hsa1            LFG--------------------------------------
Ssp20           FL---------------------------------------
Nas1            LFG--------------------------------------
Nsp3            LLG--------------------------------------
Has1            VAP--------------------------------------
Ssp10           LIKG-------------------------------------
Nsp1            -----------------------------------------
Nal1            -----------------------------------------
Ssp3            -----------------------------------------
Fsp3            -----------------------------------------
Sbi1            -----------------------------------------
Svi1            -----------------------------------------
Ama1            -----------------------------------------
Ser1            G----------------------------------------
Sna1            -----------------------------------------
Ade1            -----------------------------------------
Ssc1            STYELVT----------------------------------
Sav1            SIYQLVG----------------------------------
Sca1            SIAQLTS----------------------------------
Ssp19           SIYELVA----------------------------------
Ssp8            SIYQLTG----------------------------------
Sve1            SLYQLTG----------------------------------
Ssp17           SIYQLTS----------------------------------
Mph2            GLVGLGVVGAGVSN---------------------------
Orf2            GGASV------------------------------------
Ssp5            GLLRL------------------------------------
Ppa2            GGWSFWQLYA-------------------------------
Gar2            AVTGGLF----------------------------------
Mab1            ALVHHSALGLR------------------------------
Pfu1            GLRLILVR---------------------------------
Mae1            GVKQLR-----------------------------------
                                                         
