# Supplementary material for: The LysE Superfamily of Transport Proteins Involved in Cell Physiology and Pathogenesis
Source: PLoS One. 2015 Oct 16;10(10):e0137184. doi: 10.1371/journal.pone.0137184 (PMC4608589; doi:10.1371/journal.pone.0137184)
Supplement: S2 Supporting Information — The corresponding zip file contains the multiple sequence alignment (MSE) outputs generated using ClustalX, Mafft, and ProbCons. These MSEs have been used to generate S17–S28 Figs. (ZIP) [file pone.0137184.s031.zip › Alignment_zip/GAP/GAP_mafft.aln]

CLUSTAL format alignment by MAFFT G-INS-i (v7.221)


Ait1            --------------------------------------M---------------------
Laq2            --------------------------------------M---------------------
Asu1            --------------------------------------M---------------------
Orf4            --------------------------------------M---------------------
Mba1            --------------------------------------M---------------------
Mya1            --------------------------------------M---------------------
Hal1            --------------------------------------M---------------------
Mph5            --------------------------------------M---------------------
Rrh1            --------------------------------------M---------------------
Gsp2            --------------------------------------M---------------------
Gpo1            --------------------------------------M---------------------
Gne1            --------------------------------------M---------------------
Grh1            --------------------------------------M---------------------
Gef1            --------------------------------------M---------------------
Rer2            --------------------------------------M---------------------
Rer5            --------------------------------------M---------------------
Gte1            --------------------------------------M---------------------
Rop2            --------------------------------------M---------------------
Ncy2            --------------------------------------M---------------------
Nas2            --------------------------------------M---------------------
Rtr1            --------------------------------------M---------------------
Cko1            --------------------------------------M---------------------
Mma5            --------------------------------------M---------------------
Nmu2            --------------------------------------M---------------------
Req2            --------------------------------------M---------------------
Nsp2            --------------------------------------M---------------------
Nmu3            --------------------------------------M---------------------
Mpa1            --------------------------------------M---------------------
Gne2            --------------------------------------M---------------------
Ssp2            --------------------------------------M---------------------
Sgr1            --------------------------------------M---------------------
Kse1            --------------------------------------M---------------------
Orf6            --------------------------------------M---------------------
Cac1            --------------------------------------M---------------------
Bca1            --------------------------------------M---------------------
Bsp1            ------------------------------------------------------------
Spa1            --------------------------------------M---------------------
Sgr2            --------------------------------------M---------------------
Cwo1            --------------------------------------M---------------------
Ami1            MPERRNAGAPAAD---------------------EEDVM---------------------
Fsp2            --------------------------------------M---------------------
Fsp1            --------------------------------------M---------------------
Sco1            --------------------------------------M---------------------
Sro1            --------------------------------------M---------------------
Sav2            --------------------------------------M---------------------
Sal1            MGEDHAVRSPVAP--------RGPPAPAAPYPVCSEATM---------------------
Sav3            --------------------------------------M---------------------
Ksp1            --------------------------------------M---------------------
Rer4            --------------------------------------M---------------------
Gar1            --------------------------------------M---------------------
Ssp18           --------------------------------------M---------------------
Nmu1            --------------------------------------M---------------------
Rru1            MSVSTGRGCDYSSS--EIDDRR-----------SEGWLM---------------------
Pfa1            --------------------------------------M---------------------
Sma1            --------------------------------------MKPASTLHGRVSPSSSDTGD--
Lmo1            --------------------------------------M---------------------
Nga1            --------------------------------------M---------------------
Nal2            --------------------------------------M---------------------
Orf3            --------------------------------------M---------------------
Lsp1            --------------------------------------M---------------------
Aen1            --------------------------------------MA--------------------
Bca2            --------------------------------------M---------------------
Msp1            --------------------------------------M---------------------
Mfo1            --------------------------------------M---------------------
Msp13           --------------------------------------M---------------------
Msm1            --------------------------------------M---------------------
Msm3            --------------------------------------M---------------------
Mrh5            --------------------------------------M---------------------
Mch3            --------------------------------------M---------------------
Mva2            --------------------------------------M---------------------
Mgi2            --------------------------------------M---------------------
Mth1            --------------------------------------M---------------------
Msp6            --------------------------------------M---------------------
Mph4            --------------------------------------M---------------------
Mha2            --------------------------------------M---------------------
Mrh3            --------------------------------------M---------------------
Mav1            --------------------------------------M---------------------
Msp9            --------------------------------------M---------------------
Mtu1            --------------------------------------M---------------------
Mma3            --------------------------------------M---------------------
Mka4            --------------------------------------M---------------------
Mav2            --------------------------------------M---------------------
Mpa2            --------------------------------------M---------------------
Mav4            --------------------------------------M---------------------
Mxe1            --------------------------------------M---------------------
Sni1            --------------------------------------M---------------------
Msm2            --------------------------------------M---------------------
Msp12           --------------------------------------M---------------------
Mrh1            --------------------------------------M---------------------
Mtu2            ------------------------------------------------------------
Mpa4            --------------------------------------M---------------------
Mrh4            --------------------------------------M---------------------
Ssp4            --------------------------------------M---------------------
Msp14           --------------------------------------M---------------------
Msp8            --------------------------------------M---------------------
Gsu1            --------------------------------------M---------------------
Mph3            --------------------------------------M---------------------
Got1            --------------------------------------M---------------------
Gai1            --------------------------------------M---------------------
Orf7            --------------------------------------M---------------------
Ghi1            --------------------------------------M---------------------
Req1            --------------------------------------M---------------------
Rer3            --------------------------------------M---------------------
Msp3            --------------------------------------M---------------------
Mla1            --------------------------------------M---------------------
Mma2            --------------------------------------M---------------------
Orf1            --------------------------------------M---------------------
Rer1            --------------------------------------M---------------------
Mma1            --------------------------------------M---------------------
Laq1            --------------------------------------M---------------------
Ait2            --------------------------------------M---------------------
Gar2            --------------------------------------M---------------------
Csp2            --------------------------------------M---------------------
Csp3            --------------------------------------M---------------------
Nno1            --------------------------------------M---------------------
Orf5            --------------------------------------M---------------------
Ocy1            --------------------------------------M---------------------
Mka3            --------------------------------------M---------------------
Mpa3            --------------------------------------M---------------------
Ait3            --------------------------------------M---------------------
Ppa1            --------------------------------------M---------------------
Ppa3            --------------------------------------M---------------------
Rop1            --------------------------------------M---------------------
Ncy1            --------------------------------------M---------------------
Ssp5            --------------------------------------M---------------------
Mha1            --------------------------------------M---------------------
Mph1            --------------------------------------M---------------------
Msp7            --------------------------------------M---------------------
Mva1            --------------------------------------M---------------------
Mch2            --------------------------------------M---------------------
Msm5            --------------------------------------M---------------------
Msm4            ------------------------------------------------------------
Msp16           --------------------------------------M---------------------
Mgi1            --------------------------------------M---------------------
Mtu4            --------------------------------------M---------------------
Mab3            --------------------------------------M---------------------
Mrh2            --------------------------------------M---------------------
Msp11           --------------------------------------M---------------------
Msp10           --------------------------------------M---------------------
Min1            --------------------------------------M---------------------
Mco1            --------------------------------------M---------------------
Mav3            --------------------------------------M---------------------
Mle1            --------------------------------------M---------------------
Mch1            --------------------------------------M---------------------
Mfo4            ------------------------------------------------------------
Mbo1            --------------------------------------M----TL----KPAGVISSDDA
Mrh6            ------------------------------------------------------------
Msp4            --------------------------------------M---------------------
Mfo3            --------------------------------------MRTI-TL----TASSRIR---A
Ach1            --------------------------------------M---------------------
Cac2            --------------------------------------M---------------------
Cac3            --------------------------------------M---------------------
Fsp4            --------------------------------------MTS-------------------
Fsp5            --------------------------------------MTR-------------------
Msp2            --------------------------------------M---------------------
Msp5            --------------------------------------M---------------------
Mfo2            --------------------------------------M---------------------
Vma1            --------------------------------------M---------------------
Mlu1            --------------------------------------M---------------------
Mau1            --------------------------------------M---------------------
Hha1            --------------------------------------M---------------------
Hsa2            --------------------------------------M---------------------
Hsa1            --------------------------------------M---------------------
Hpa1            --------------------------------------M---------------------
Nsu1            --------------------------------------M---------------------
Hli1            --------------------------------------M---------------------
Ssp20           --------------------------------------M---------------------
Nba1            ------------------------------------------------------------
Hca1            --------------------------------------M---------------------
Nas1            ------------------------------------------------------------
Nsp3            --------------------------------------M---------------------
Has1            --------------------------------------M---------------------
Ssp10           ------------------------------------------------------------
Nsp1            --------------------------------------M---------------------
Nal1            --------------------------------------M---------------------
Sbi1            --------------------------------------M---------------------
Svi1            --------------------------------------M----IG---------------
Ama1            --------------------------------------M----TGEHP------------
Ssp3            --------------------------------------M---------------------
Fsp3            --------------------------------------M---------------------
Ser1            --------------------------------------M----AVHRAGYPCGE------
Sna1            --------------------------------------M---------------------
Ade1            --------------------------------------M---------------------
Ssc1            --------------------------------------M---------------------
Sav1            --------------------------------------M---------------------
Ssp19           --------------------------------------M---------------------
Sca1            --------------------------------------M---------------------
Ssp8            --------------------------------------M---------------------
Sve1            --------------------------------------M---------------------
Ssp17           --------------------------------------M---------------------
Orf2            --------------------------------------M---------------------
Mph2            --------------------------------------M---------------------
Ppa2            --------------------------------------M---------------------
Ssp1            --------------------------------------MPSLDLL----GP---------
Cgr1            --------------------------------------MPP--LL----SPVCL------
Ssp6            --------------------------------------M---------------------
Ssp9            --------------------------------------M---------------------
Ssp11           M-ECTHLGCLLSCDCGNINEST-----------AGCAGM---------------------
Pma1            --------------------------------------M---------------------
Ssp14           --------------------------------------M---------------------
Ssp15           --------------------------------------M---------------------
Ssp16           --------------------------------------M---------------------
Cgr2            --------------------------------------M---------------------
Csp1            --------------------------------------M----TL---------------
Ssp13           --------------------------------------M---------------------
Mab1            --------------------------------------M---------------------
Sxi1            --------------------------------------M---------------------
Npr1            --------------------------------------M---------------------
Nga2            --------------------------------------M---------------------
Nco1            --------------------------------------M---------------------
Tsp1            --------------------------------------M---------------------
Pma2            --------------------------------------M---------------------
Mae1            --------------------------------------M---------------------
Pfu1            --------------------------------------M---------------------
                                                                            

Ait1            ----------------GS--------VIGD-ILPLALGIAI-SPIPIIAA-----ILMLL
Laq2            ----------------GG--------AIGD-TLPLALGIAI-SPIPIIAA-----ILMLL
Asu1            ----------------GS--------VIGD-ILPLALGVAI-SPIPIIAA-----ILMLL
Orf4            ----------------GP--------VIGD-VIPLALGVAI-SPIPIIAA-----ILMLL
Mba1            ----------------GT--------VIGE-VLPLALGVAI-SPIPIIAA-----ILMLL
Mya1            ----------------GA--------VIGD-ILTLALGVAI-SPIPIIAA-----ILMLL
Hal1            ----------------IQ--------VIGG-ILPQALGIAI-SPIPIIAA-----ILMLL
Mph5            ----------------GE--------VIGD-ILPLALGITI-SPIPIIAA-----ILLLL
Rrh1            ----------------GA--------VLGQ-LLPLAVGVAV-SPVPIIAT-----ILMLL
Gsp2            ----------------NT--------VIGE-ILPLAVGVAV-SPVPLIAA-----ILMML
Gpo1            ----------------GA--------VIGD-VLPLAVGVAV-SPIPIIGA-----ILMLL
Gne1            ----------------GA--------VIGD-LLPMAVGVAI-SPIPIIAA-----ILMLL
Grh1            ----------------GA--------ALGD-LLPLAVGVAI-SPIPIIGA-----ILMLL
Gef1            ----------------GT--------VIGD-LLPLAIGVAV-SPVPIIAA-----ILMLL
Rer2            ----------------GS--------VIGD-LLPLAVGVAV-SPIPIIAA-----ILMLL
Rer5            ----------------GS--------VVGE-LLPLAVGVAV-SPVAVIAT-----ILMLL
Gte1            ----------------GP--------VLGE-LLPLAVGVAV-SPIPIIAA-----ILMLL
Rop2            ----------------GS--------VIGE-LLPLAVGVAI-SPIPIIAV-----ILMLL
Ncy2            ----------------GS--------VIGD-LLPLAVGVAI-SPIPIVAA-----ILMLL
Nas2            ----------------GS--------VIGD-LLPLAVGVAI-SPIPIVAA-----ILMIL
Rtr1            ----------------GE--------VIGA-LLPLAVGVAI-SPIPIVAA-----ILMLL
Cko1            --------------GVGS--------VLGD-LLPLALGVAV-SPVPVIAV-----ILMLF
Mma5            ----------------GA--------VIGD-LLPLAVGVAI-SPIPIIAV-----ILMLL
Nmu2            ----------------NG--------VIGD-VLPLAIAIAI-SPIAIVAA-----ILMLF
Req2            ----------------GT--------AIGD-VLPLAIGVAI-SPIPIIAT-----ILMLL
Nsp2            ----------------GK--------VIGD-LLPTALGVAI-SPVPIIAV-----ILMLF
Nmu3            ----------------GA--------VIGQ-TLPLAVGIAL-SPLPIIAA-----ILMLL
Mpa1            ----------------IQ--------VIGD-LLPSALGVAL-SPVPIIAV-----ILMLG
Gne2            ---------------------------IGD-VGSLALAVSV-SPVPVLAV-----LLVLL
Ssp2            ----------------GD--------AIGQ-MLTPAVGIAI-SPVPLIAV-----VLMLA
Sgr1            ----------------GD--------AVGQ-MLASAVGIAI-SPLPLIAV-----VLMLA
Kse1            ----------------GD--------AIGQ-MLASAVGIAI-SPLPLIAV-----ILMLA
Orf6            ----------------GE--------VIGA-MLTSAVGIAI-SPLPLIAV-----ILMLA
Cac1            ----------------GA--------AIGA-MLGSAVGVAI-SPLPLIAM-----VLLLA
Bca1            ----------------GS--------AIGA-SLPIAVGVLV-SPMPIVAV-----VLMLV
Bsp1            ------------------------------------------------------------
Spa1            ----------------GQ--------VIGQ-VLSLGVGVAL-SPLPIIAV-----VLLLT
Sgr2            ----------------GE--------AIGQ-ILSYGVAVAL-SAFPIIGV-----VLMLA
Cwo1            ----------------GD--------AIGQ-VLSFGVGVAL-SPIPIIAV-----VLMLA
Ami1            ----------------GE--------AIGG-SLATAVGVAL-SPVPIIAV-----ILMLT
Fsp2            ----------------GN--------AIGQ-ILPSAVVVAL-TPTGIIAL-----VLMLV
Fsp1            ----------------GA--------AIGS-MLGFAAGVAV-SPLPIVAI-----ILLLA
Sco1            ----------------GQ--------VLGD-VLGLAAGVAV-SPLPIVAI-----IIFLA
Sro1            ----------------GQ--------ALGD-VLGLAAGVAV-SPLPIVAI-----ILVLA
Sav2            ----------------GK--------VLGD-VLGLAAGVAI-SPLPIIAI-----ILILA
Sal1            ----------------GH--------AVGD-VLGLAAGVAV-SPLPIVAV-----ILILA
Sav3            ----------------GV-------PAVAG-CMPVRLGRL--SP----------------
Ksp1            ----------------PA--------AAAA-GLPIAVGLLA-ASLPVAVI-----MLMLV
Rer4            ----------------LA--------AIGL-SLPIALGLLF-VSMPMAVI-----VLVMI
Gar1            ----------------IS--------AIGD-ILPLALAIGI-SPFPIVGM-----ILTLL
Ssp18           ----------------FE--------AIGE-LLPLAVGVSI-SPLPIIAM-----IVLLM
Nmu1            ---------------TGG--------AILA-VLPLAIGLAL-AALPVTLI-----PIALA
Rru1            ----------------AG--------AIGQ-SLPIAVGLLL-AAMPMVML-----SVLLV
Pfa1            ----------------LE--------YIGA-TLPQAVGIAA-SPFPIIAV-----IILLM
Sma1            ------RDRFLDSAGVNE--------AIGQ-LLPLAVAVTI-SPVLVIAG-----ILLLF
Lmo1            ----------------GS--------AFSA-ILSPAVGILI-SPFPIVGL-----ILILL
Nga1            ----------------LN--------ALTQ-VLPFVVGLIA-APLPIVAV-----ILLLM
Nal2            ----------------LN--------ALAQ-VLPFALGLIA-APLPIVAV-----ILLLM
Orf3            ----------------AG--------IIGH-ILPLALGVAL-SSVPIVVM-----VLILL
Lsp1            ----------------LS--------VIGQ-LLPLAVAVAL-SSVPILAV-----LVLLL
Aen1            ---------------FGE--------VVGE-LLPLAVGVAV-SPVPVHAV-----LAM--
Bca2            -------------HPAAE--------VLGA-TLPLAVAIAL-SPLPVIAL-----LLLLS
Msp1            ------------TTGWGS--------LLAE-LAPLAMVIAL-SPLSIIPA-----VLALD
Mfo1            ------------TESWGS--------VLAE-LIPLALVVAL-SPLSIIPA-----VLVLH
Msp13           ------------SESWGS--------VLTE-LIPLALVVAL-SPLSIIPA-----VLVLH
Msm1            ---------------------------LTE-LIPLAMVVAL-SPLSIIPA-----VLVLQ
Msm3            ---------------------------LTE-LIPLALVVAL-SPLSIIPA-----VLVLH
Mrh5            ------------SGDWGS--------VLIE-LVPLALVVAL-SPISVIPA-----VLVLH
Mch3            ------------TATWTS--------ILME-LIPLGLIIAL-SPLTIIPA-----VLVLR
Mva2            ------------PGNWGS--------ILTE-LIPLALVIAL-SPLSIIPA-----VLVLR
Mgi2            ------------PGTWGS--------ILIE-LIPLALVIAL-SPLSIIPA-----VLVLS
Mth1            ------------TGSWAS--------LLTE-LIPLALVIAL-SPLSIIPG-----VLVLH
Msp6            ------------TGSWGT--------VLTE-LIPLALVIAL-SPLSIIPA-----VLMLQ
Mph4            ---------------------------LTE-LIPLALVIAL-SPLTVIPA-----VLTLH
Mha2            ---------------------------LLE-LIPLALVIAL-SPLSVIPA-----VLVLQ
Mrh3            ------------TTSLGS--------ELIE-LIPLALVITL-SPLTIIPG-----ILMLH
Mav1            ---------PLMAGSWGT--------VLTG-LVPLGLVISL-SPLTVIPA-----VLVLQ
Msp9            ------------TGSWGT--------VLTG-LVPLGLVVAL-SPITVIPA-----VLVLQ
Mtu1            ------RGLLPVAGHWVS--------VLTG-LVPLALVIAL-SPLSVIPA-----VLVVH
Mma3            ------RKLLPVTGNSGS--------VLAS-LVPLALVIAV-SPITIIPA-----VLVLH
Mka4            ------RRLQPVTSNWGA--------VLAS-LVPLALVIAV-SPLTVIPA-----VLVLH
Mav2            ---------------------------LSK-LVALAAVIAL-SPITVIPA-----VLVLH
Mpa2            ---------LPVEASWGS--------VLTK-LVALAAVIAL-SPITVIPA-----VLVLH
Mav4            ------------TSGLGS--------VWTA-LIPLALVVAL-SPITVIPA-----ILVLH
Mxe1            ------------TPSWGS--------ELTG-LVSLALVIAL-SPLSIIPA-----VLVLQ
Sni1            ------------EESLGS--------ALTT-LIPLALVVAL-SPLTVIPA-----VLVLH
Msm2            ------------SGSWTA--------MLGQ-LIPLALVVAM-SPLTIVPAI----VLVLQ
Msp12           -------------TDWAS--------VLTE-LIPLALVIAL-SPLSIIPA-----VLVLQ
Mrh1            ----------------WS--------VLSQ-LLAPAMVVAI-SPFSIIVAI----VLVLH
Mtu2            ------------------------------------MVVAI-SPFSIIIAI----FLVLQ
Mpa4            --------------------------VLAK-LSAPALVVAV-SPVPIVVSL----VLLIH
Mrh4            -----------MWHGWLP--------LLGE-LTALAAVVAL-SPFTVIPAV----ALVVH
Ssp4            ----------------PV--------SFGE-VVFFAVVIAV-SPFTLIPA-----LFMQF
Msp14           ---------------------------WAE-LMSLAVVIAV-SPASVIPA-----ILMLN
Msp8            ----------------------------TW-LIPDALIVAL-SPMAVLPPV----LLLLY
Gsu1            ----------------IG--------GIAE-LIPHALAIAI-SPMPVLGV-----ILMLL
Mph3            ----------------LD--------VVGD-LIPFAVGVAL-SPLPLIAV-----LLVLG
Got1            ---------------IAH--------AIGD-VLPIAVAVAI-SPVAIITG-----VVLLL
Gai1            ---------------IAH--------AIGD-VLPVAVAVAI-SPVAIITG-----VVLLL
Orf7            ----------------WS--------AIGD-TLPLAVGLAL-SPVALATA-----VMLLL
Ghi1            ----------------WA--------ALGG-TFAVAMALTL-SPIAITTV-----LVLLL
Req1            ----------------GH--------TAGQ-IIPLALGMVV-SPIPVAAL-----IAILL
Rer3            ----------------ES--------ITAQ-LIPLATGVVI-SPIPLVAI-----IAILL
Msp3            -----------------S--------ELST-LLPLAVGMAI-SPLPIVAV-----AAILL
Mla1            -----------------N--------DLHN-LLPLAVGMLL-SPLPIVAI-----VAIVL
Mma2            -----------------N--------QLHD-LLPLAVGMLI-SPLPLVAI-----IAIIL
Orf1            ---------------FWH--------ALGE-ALPLAFAVII-SPMPLVAV-----ITLLL
Rer1            ----------------GS--------LLLQ-QIPLALGIIM-SPLAVVAV-----VAVLF
Mma1            ----------------GE--------LILA-LVPVALGVVL-SPLAIMAL-----VAVLL
Laq1            ----------------GD--------LILG-LVPLLFGILL-SPLALMAL-----IAVLV
Ait2            ----------------GE--------LIVA-LLPLALGILL-SPLAYMAL-----VAVLL
Gar2            ----------------LE--------VIWR-FIPIAICLIA-SPLAVLAM-----VGLML
Csp2            --------------------------DALA-LVPAAVGIAL-SPLPAASV-----VFLLG
Csp3            -------------PTRASRPDYAPIVDIAA-LVPAAIGIAL-SPLPIASV-----VFLLG
Nno1            ----------------GS--------ILVS-LLPYILGSAL-VPLQIIIL-----LLLLQ
Orf5            ----------------ET--------VLIS-LLPYIIGSAI-VPLQIIIG-----LLLLK
Ocy1            ----------------EP--------LFIS-LLPYIIGSAV-VPVQIIIG-----VLLLR
Mka3            ----------------TA--------MWSS-LIPLILGGVL-EPIEIAIT-----IMLLG
Mpa3            ----------------LA--------VWGD-LIPLILGSAL-EPVEIVIT-----IMLLG
Ait3            ----------------T---------LWTT-LTPLILGSAI-VPIQIVIT-----ILLIK
Ppa1            ----------------GM--------VMAN-LLPVVFVASV-LPLEIVMT-----LLLLS
Ppa3            ----------------------------VS-LLPLIIGASFGGPMWAIMT-----LLFLR
Rop1            ----------------GD--------LIWL-LVPEMIGLVI-TPAAVVGC-----VLLLE
Ncy1            ----------------AD--------LLVA-LLPEMTGLVV-TPGAIAGC-----ILLLH
Ssp5            --------------------------------LPLALGAAV-SPLLLVGQ-----VLTLT
Mha1            --------------------------------AALALLTTI-NPVRLSLI-----LLVLS
Mph1            ---------------------------WIT-LLVMALAVSL-EPFRVGMT-----VVMLN
Msp7            ---------------------------WIP-LLVMAVAVSL-EPFRVGMT-----VLMIN
Mva1            ---------------------------WIP-LLAMAVAVSL-EPFRLGMT-----VLMVN
Mch2            ---------------------------WIT-LLVMAVAVSL-EPFRIGMT-----VLMIN
Msm5            ---------------------------WIT-LLAMAIAVSL-EPFRIGMT-----VLMIN
Msm4            -------------------------------------MINL-EPFRIGMT-----VVMIN
Msp16           ---------------------------WITPLLVMAAAVSL-EPFRLGMT-----VLMLN
Mgi1            ---------------------------WIT-LLAMAVAVSL-EPFRIGMT-----VLMIN
Mtu4            ---------------------------WIT-LLVMAVAVSF-EPFRVGMT-----VLMLN
Mab3            ---------------------------WIT-LLVMAAAVSL-EPFRIGMT-----VLILN
Mrh2            ---------------------------WFT-LLVMAAAVSL-EPFRIGMS-----VLMLN
Msp11           ---------------------------WIT-LLVMAVAVSL-EPFRIGMS-----VVMLN
Msp10           ---------------------------WIT-LLVMAVAVSL-EPFRVGMS-----VVMLN
Min1            ---------------------------LFT-IGVMALAVSL-EPFRIGMT-----VLMLN
Mco1            ---------------------------LIT-LIAMAFVVSL-EPFRIGMT-----VLMLN
Mav3            ----------------------------IT-VLVMAAAVSV-EPFRIGMA-----VLMMT
Mle1            ---------------------------WIT-ILLMAIAISL-EPFRIGMT-----VLMLN
Mch1            ---------------------------WIT-LLVMALAVSF-EPFRLGMT-----VLMLN
Mfo4            ----------------------------------MAVAVSL-EPVRIGLT-----VLMLN
Mbo1            PQTTI----VSGGVRLLT--------MWST-VLVLALSVIC-EPVRIGLV-----VLMLN
Mrh6            -------------------------------MVLLGLAVSI-EPARIGLI-----ALLLT
Msp4            ---------------------------WST-VLVMALVAAT-DPLRIGVI-----AYMVS
Mfo3            ALVEFSGGNGTEGMWPPA--------MWST-VLVMAVVAAV-DPLRIGVV-----AFMLS
Ach1            ---------------------------LSE-AVPAAFGAAL-YPPALLFV-----AFLLV
Cac2            ---------------------------LWE-AIPTALVAAF-SPSMLLIV-----AGLLD
Cac3            ---------------------------LWE-AVPTALAASF-SPTTLVIV-----AGLLA
Fsp4            -------------------------------SLPLAIAAGI-YPLGLAIV-----VRYLG
Fsp5            -------------------------------ALPLAFVAGV-YPLGLAIV-----LRYLG
Msp2            -------------SDFST--------LLLE-VIPLALVASI-SPTTFAVM-----VFSLS
Msp5            -------------SGTVS--------LLAQ-IIPLAFGAAV-SPTALMGI-----ILLLS
Mfo2            -------------SDLAS--------LLAI-TIPLSWAAAV-SPVTLSIF-----LVIMS
Vma1            ----------SGGDRLPM--------VFLT-LLPLAVVMVA-GT-QLVAA-----VFFAS
Mlu1            --------------------------NFLT-VLPLAVVMVA-GT-QLVVA-----VFLAS
Mau1            --------------------------PLLT-ALPLALEMVA-GS-KLVSA-----VVLAS
Hha1            --------------------------SFLT-VLPLAVVMVS-GP-QILSA-----IFLAT
Hsa2            ---------ATRGGSTVV--------SFLT-VLPLAVVMIA-GP-QILSA-----IFLAT
Hsa1            --------------------------SFLT-LLPLAVVMIA-GP-QLLSA-----IFLAT
Hpa1            --------------------------SLLQ-VLPLAFVMIA-GP-QFLSA-----IFLAT
Nsu1            --------------------------SMLE-LLPLVFVMIA-GP-QILTP-----IFLAT
Hli1            --------------------------RFLE-VLPMVFVMIA-GP-QILSA-----IFLAT
Ssp20           --------------------------SLLQ-VLPLAIVMVA-GP-QFLSA-----IFLAT
Nba1            --------------------------------------MIG-GP-QILSA-----IFLAT
Hca1            --------------------------SFLT-ILPLAVVMVA-GP-QILSA-----IFLAT
Nas1            --------------------------------------MIA-GP-QILSP-----IFLAT
Nsp3            --------------------------SLVE-VLPLAIVMIA-GP-QILSP-----IFLAT
Has1            --------------------------QFLE-VLPLVVVMVS-GP-QILSA-----IFLAT
Ssp10           --------------------------------------MVA-GP-QIVTS-----FFLAT
Nsp1            ---------------------------DLK-ILPLAVTMMA-GP-QIIAA-----MVLVT
Nal1            ---------------------------DLK-ILPLAITMMA-GP-QIIAA-----LVLVT
Sbi1            ---------------------------DLQ-ILPLAVTMMA-GP-QIVAA-----VILVT
Svi1            ----------RRGLEGQA-------VVDLQ-ILPLAVTMMA-GP-QIVAA-----VILVT
Ama1            ----------RSGVEGAH--------VSLQ-ILPLAVTMMV-GP-QIMSA-----VILVT
Ssp3            --------------------------DSLK-ILPLAITMMA-GP-QIMSA-----VILAT
Fsp3            --------------------------DGLQ-ILPLAITMMI-GP-QIMSA-----IIFVT
Ser1            ---------LTAAAWGEA--------VTLQ-ILPLAITMMA-GP-QIMSA-----IVLVT
Sna1            ---------------------------NLQ-VLPLAVTMMV-GP-QIMAA-----TVFVM
Ade1            ----------------TD--------DSLT-VLPLAITMMA-GP-QFVSA-----LILIT
Ssc1            ---------------------------VLD-LVVIGTAITL-GPLHNSAF-----ILLLS
Sav1            ---------------------------VLD-LVVIGVAITL-GPLHNTAF-----ILLLS
Ssp19           ---------------------------TLD-LMVIGTAITL-GPLHNSAF-----ILLLS
Sca1            ---------------------------VLD-LVVIGLAIAV-FPLSVTAF-----VLVLS
Ssp8            -------------------------------------AIAL-YPLPLMAL-----ILVVS
Sve1            ---------------------------VLD-LFLIGLAIAL-YPLPGMAL-----VLVLS
Ssp17           ---------------------------VLD-LLLIAVAITL-DPLPIMAF-----VLVLS
Orf2            ----------------AG--------HALT-FALVGLVVMV-WPWSVVPA-----FLLAA
Mph2            ---------IEEEGGMLG--------SLSQ-LLTVGLAAAF-SSVPITVL-----LVILV
Ppa2            --------------PIPA--------AVLQ-AWAIAVGGMS-SLATALIV-----LILLN
Ssp1            ----------APHLSSAA--------LFGQ-SSLFGFGIAF-SPLHIAVV-----VLLLL
Cgr1            ---------SVPALLSPA--------LITQ-SSLFGIGIAF-SPLHIAVV-----TLLLL
Ssp6            --------------SDTT--------LWAE-LLAYGTGIGL-SPIHIAVL-----LLLLL
Ssp9            --------------SDTT--------LWAE-LLAYGTGIGL-SPIHIAVL-----LLLLL
Ssp11           --------------SDTT--------LWAE-LLAYGAGISL-SPIHIAVL-----LLLLL
Pma1            --------------ADTT--------LWAE-LLAFGTGLAL-SPIHLGVL-----LLLLL
Ssp14           --------------TNGT--------LWAE-LLAYGSGIAI-SPIHIGLL-----LLLLL
Ssp15           ------------------------------------------------------------
Ssp16           --------------AEPR--------IWTE-LLTYGLGVAL-SPIHIVLL-----LLLLL
Cgr2            --------------PTPS--------LWSE-LFGFGLAISF-SPLHIGLL-----LLILL
Csp1            ---------AAVHGSTPH--------LVGE-LAAFGLAVAL-SPAHIVLL-----LLVLL
Ssp13           --------------PLTR--------TFTE-LTACGFAVAL-SPLDIALV-----LLLLL
Mab1            ----------------LT--------LLLA-FAGFACLDAL-NVLNIGVATTIVYVTRLE
Sxi1            ---------------TWG--------MLAG-LAGLAVVDST-SVGTLAVPL----WLMLR
Npr1            --------------PPLD--------VLLP-VAGLALLDTL-SPTTLGVSL----FVLLS
Nga2            --------------PPLE--------VLLP-VAGLAILDTL-SPATLGVTL----FVLLS
Nco1            ---------------TIG--------LMLT-LAAFALVDST-SFGTLVIPL----YLLLS
Tsp1            ----------------IE--------TFGI-LIPFLIADVL-NPVLFAFM-----VYAAG
Pma2            ----------------FE--------LWMT-LIPILIADVV-NPVLFAFL-----VYAAG
Mae1            --------------------------LTLT-ILWLAFIDSI-NPTPIAIA-----ILIFL
Pfu1            ---------------SLD------LVQAGS-FLAVAVAVTL-APGPDNLM-----ILSLG
                                                                            

Ait1            SPK-AKGTSVGFLLGWLLGIVVAVVVFTLLG-SVI--------PESD-PNASKP-----I
Laq2            SPK-ARGTSVGFLLGWLLGIIVAVVVFTLLS-GLI--------PAAD-PDASQP-----I
Asu1            SPK-AKGTSVGFLIGWVLGIVVAIVAFTLLA-SII--------PEGD-PDASKP-----I
Orf4            SPK-ARGTSLGFLLGWLLGIVVAVVVFTLLS-SVL--------PQGD-PSESKP-----I
Mba1            SPK-ARVTSVGFLLGWVVGIVVAVTVFTLLS-SIL--------PAQD-PDASRP-----V
Mya1            SPK-ARVTGTGFLLGWVFGIVVAVTVFTLLS-SVL--------PEDE-TEGGQP-----T
Hal1            SPR-ARVTAVGFLLGWVVGILVAVIVFILLA-SVI--------PATD-PDASKP-----V
Mph5            SPK-AKGTSVGFLVGWILGILIVLAVFILLA-SVI--------TPAD-PDQPQP-----I
Rrh1            SDR-ARTTSLGFAGGWLVGIVVATVVFALLG-GVV--------TDS--QDDPST-----S
Gsp2            GTR-ARSTSIGFGVGWVAGILVATVIFVIVG-GAI--------ST---DDGASS-----T
Gpo1            GRH-ARTTSVGFATGWLAGIVIATVVFVLIG-GSA--------------GGGST-----L
Gne1            GKH-ARTTSLGFAAGWIIGVVAATAIFTTVG-SAA--------------SGSST-----A
Grh1            GTH-ARTTSVGFATGWLAGIVIATTVFVFIG-GGF-------------DDSTST-----T
Gef1            GTH-ARTTSIGFAIGWIIGIVSATVIFVLVG-AAI--------DT---SSGPSR-----A
Rer2            SKR-AGSTSVGFALGWILGIVVATVIFVLLS-SKL--------GDS--EGDPSA-----T
Rer5            SKR-AGSTSAGFAVGWLLGIFIATVLFVILS-SAV--------STS--DDGPSA-----T
Gte1            GRH-ARTTSIGFAVGWLVGIVVAVVVFVALG-NAV--------DI----GGSSS-----G
Rop2            SKR-AGGASAGFGVGWILGILVATGIFMLLA-GSI--------DTSD-SDGPSA-----T
Ncy2            SAD-AGKTSTGFGLGWVIGILVVTGLFVALS-GTL--------SDST-DDQPSA-----A
Nas2            SKN-AGGAARGFAAGWVGGILLVTVVVTLLA-GPL--------GGSG-DTEPST-----A
Rtr1            SAN-AGSASVGFGIGWIVGIVAATGVFILLS-GAV--------GAS--DEDGSS-----S
Cko1            GPK-AGSTSFGFLGGWVAGIVLAVTAFALIA-GTA--------GMGT-SAEPSA-----M
Mma5            APR-AGGTSAGFLVGWLVGIAGATTLFLLLA-GFL--------DLDS-SAAPSA-----T
Nmu2            STH-AGSTSLGLLIGWVVGIVAAVTVFTVIT-GGV--------DAG----QSQA-----G
Req2            TPR-AGSTATAFLAGWILGIAVGYVVFVAIG-SAI--------DLSS-NSDGNA-----V
Nsp2            APH-ARSASLAFLVGWVVGVAVVLAVVTALL-GPT--------NGS--PDDPST-----V
Nmu3            SPR-AATNGSGFLLGWIIGVVVVTVVMIGLS-GSL--------HT---GGPPPA-----W
Mpa1            TPK-ARATGSAFAVGWIAGLVIASTIVLVAT-SGA---------SDS-TSATAT-----G
Gne2            GRH-ARAASLAFAAGWVLGLASATGLFILLG-RSA--------------QGVSA-----V
Ssp2            TPR-GRANGTAFTAAWVVTLTALSTVVVLLG-SGA--------DAHE-DGETAS-----W
Sgr1            TPR-GRVNGTAFTLGWMLTLGAITAVVVGAG-SGA--------GADD-AGTPAD-----W
Kse1            TPR-GRSNGIAFTAGWVVALGAVTTAVVLAG-SGI--------DS---SAGTPD-----W
Orf6            TPK-GRTNGTAFTAGWVAGLAAVVAVVVAAG-SGL--------HT---GGDKPS-----W
Cac1            TPR-GRADGLAFCAGWLLSLTLVGTVMLLIG-AGE--------DADE-GSAPAT-----W
Bca1            TKR-ARSNAFSFLLGWVVGVALVGTLVILLM-GGA--------ADSD-DGGTPL-----W
Bsp1            ---------------------------------GS--------AVPQ-DGGPPL-----W
Spa1            TPR-ARSTGPAFLTGWVLGPTVVGTIVLLVA-QGI--------GPGG-AQQPAD-----W
Sgr2            TPR-ARSNGPAMLLGWALGLALVGTIVLLVS-GGA--------GPTD-QGQPAD-----W
Cwo1            TPR-GRVNGPAFILGWVLGIAVVGTIVLLVA-GGA--------DASE-GGEPAT-----W
Ami1            TPR-ARTNGPAFVAGWLAGLAAVGALVLLLS-GPA--------PDTD-GAGPPA-----W
Fsp2            SAR-GRINGPAFLLSWMASVALVGTVVLLLA-GSI--------GSTS-NSSPAT-----W
Fsp1            TPH-GRSTGSCFALGWVLGLAVLGVIVLAIA-GPA--------DASA-DEGPAT-----W
Sco1            TPH-GRRNGLVFAAGWVMGLSVLGAVVLAIG-GGG--------DASG-HGHPAD-----W
Sro1            TPQ-GRLNGLLFTLGWLAGLSALGGIMLAIG-GAG--------GSST-HHQPAT-----W
Sav2            TPR-GRLNGPLFTLGWILGLSALGAVMLAIA-SPA--------GASA-HNQPAT-----W
Sal1            TPR-GRLNGALFGLGWLVGLAALGAIMLAVG-GSG--------GAAS-HKQPAT-----W
Sav3            -----------------SGGRYMGKVLGDVG-GSE--------GASG-HGQPAT-----W
Ksp1            TSG-TRGAVTAFLSGWIAGIAVVTALTVLVV-DTTLP-----------RDDPAP-----W
Rer4            TAG-AHRGAASFLLGWVLGISAVVAVTIVIA-DYS-------FAESE-SSQTSM-----W
Gar1            SPK-PRGSGITFALGWLVGVIGPLVAIILVA-GAT--------GLGD-DGQPGK-----T
Ssp18           SPQ-ARLTAPVFLVGWLAAIVGALLLFSWLS-DLG--------LG---SGGKGH-----G
Nmu1            AKR-PPAVARAFLLGWLLGIAVVGTVVIVLA-DVI--------VL---PSGNLS-----W
Rru1            TKR-PLRVSYAFVGGWFAGLLVVGAVVVAVA-DVI--------ML---SDEPTW-----W
Pfa1            APN-STPKAIVFLVGWVLGITAATTLFSFATLTVV--------GDSS-AAESQP-----V
Sma1            TES-PVFNGAAYLLGTVVGVGGVLAALTAVA-ATQ--------DLSA-GTAGSA-----G
Lmo1            SNK-ARINSIFYTVGWIVGNIAIFFIGLFLM-SSA---------VSS-SGDQST-----L
Nga1            APA-GRGKALAFVLTWAAVVLVVSAAVGLAA-GTG--------DTTA-SGESPV-----W
Nal2            AKG-GRGKALVFVLAWAVVILVLSLVVALIA-GAG--------DTTG-SGESPT-----W
Orf3            SPR-GRWSSLTYLAGAVVGLAGLTTLFTAVA-TLL--------PPAP-AEAKSP-----L
Lsp1            GAA-RPRVPTLFVVGYVAGLVTITSLFAIFL-HAI--------PANT-SVGPEP-----F
Aen1            ----APERAGGFRIGWVVGSLAVLSVCATVR---------------------VP-----A
Bca2            GPR-GTAAGTLFALSRVIALAVLLGIVVAAS-DAVEH-----------LTGAAS-----L
Msp1            SAR-ARPTGLAYLAGWLVGLGVLTSVFVAAS-GLV---------GSF--DEPPG-----W
Mfo1            SPR-PRPTGLAFLTGWLVGLAALTTIFVGVS-GML---------GGL--NAAPT-----W
Msp13           TPR-PRPTGLAFLGGWLVGLFVLTAVFVEVS-SLL---------GGL--DQAPR-----W
Msm1            TQH-PRPTGLAFLGGWLVGMAALTALFIEIS-NLF---------GRL--DKPPV-----W
Msm3            TPR-PRPTGLSFLAGWLLGLAALTVIFLEIS-NLL---------VDL--SKPPV-----W
Mrh5            TPR-PRPAGLAFLAGWLVGLAALTSVFLELS-SLI---------GGL-GGKPPG-----W
Mch3            TPH-PRPAGLAFLAGWLIGLAVLTGVFLSLS-NLI---------GGI-GGNPPS-----W
Mva2            SAH-PRPTGLAFLAGWLLGLTVLTGLFLQLS-SLI---------GGG-GGHPPG-----W
Mgi2            AAR-PRPTGLAFLAGWVLGLAALTAVFLQLS-DLV---------GGI-GTKPPS-----W
Mth1            TPR-PRPTGLAFLLGWLIGLAVLAAAFVALS-GLL---------GGG-LEHPPG-----W
Msp6            TPR-PRPTALAFMAGWLIGLGALTAIFVAVS-GAI---------GGF--EKPPS-----W
Mph4            TPR-PRPTSLAFLVGWVAGLAVMTIAFLQLS-SLA---------GGR-QDHPPG-----W
Mha2            TPR-PRAAGPAFLVGWLAGLAVLTLIALRLS-GLA---------GGM-HDHPPG-----W
Mrh3            TPS-PRPTSMAFLLGWVLGIGALTAGFVLVS-DAL---------GGL--NKQPT-----W
Mav1            APR-PRPSSLAFLGGWLLSLAALTALAVAAS-HLL---------GGL-DRSPPR-----W
Msp9            APR-PRPTGLAFLAGWAVGLAAVVAVCVQLS-HSL---------SGV-HKSPPE-----W
Mtu1            SPQ-PRPSSLAFLGGWLLGLAVVTAVFVAAS-GAL---------GGL-STTSPA-----W
Mma3            APR-PRPTGLAFLGGWVLGLIAVTAMFVGGS-ELF---------GGL-RRSPPA-----W
Mka4            APR-PRPTGLAFLGGWLLGLAAVTAIFIAGS-GLL---------GGL-HRTPPA-----W
Mav2            APR-PRPASLAFLGGWVLGLVGLTAAFVGGS-ELL---------SGL-HATPPK-----W
Mpa2            APR-PRPTSLSFLAGWVLGLAALTAAFAGAS-DLL---------GDL-HTAPPT-----W
Mav4            TPR-PRETGLTFLIGWLAGLAALTAAFVAGS-GLL---------GGL-DKTPPA-----W
Mxe1            TPR-ARASSLAFLAGWLATLAAVTAIFVAVS-GLL---------GGL-HKSPPT-----W
Sni1            SSK-PRPTSLAFLAGWVVGLVGLTVVFIEAS-SLA---------GGE-QHTRPA-----W
Msm2            SDR-ARSTGLAFMFGWLIGLAATTALFVQLP-RLL---------DGL-NRPVPT-----W
Msp12           SPH-ARVTGLTFLAGWLVAIAVLTGVFVQLS-GLM---------PQA--GHPST-----T
Mrh1            TDR-ARANGWAFLAGRLLALAAVTVAFMQAP-RLI---------GNL-NRP--------V
Mtu2            TDR-ARANGVAFLVGRLLALAAVTAAFLQAP-RLI---------SSL-NRP--------V
Mpa4            NDR-PYSSSVAYLLGRLVSLTVLTTAFMRAP-RLF---------DDL-VGPAPP-----W
Mrh4            SER-PRPVGLAFIAGWLVGKAAITVAFLQVP-QLV---------QRL-DAPAPS-----W
Ssp4            TPR-PRATSSAFLAGWVIGILVPATACAALA-SVVHR-----------PEEGPP-----W
Msp14           TPR-PLAAGWSFAAGWVLSLIVATGLFVELS-GSL---------PTA-GGPAPA-----W
Msp8            SDR-PRSTGLTYLCGWLAGMAAVISAVVLVS-PVG-------------RSHAAA-----T
Gsu1            SSR-GKGSSIGFSVGWVTGVAFITAGASALS-SLV------ILPSLS-AAESHP-----L
Mph3            SSS-PRAASAFFMVGRYVTVAAVALLAAFAA-ELL----------PE-QGDTPF-----V
Got1            SEH-GRGKAALFAIGWVVTLLIVTGVAVAIT-DVA--------EEDE-PTATEH-----G
Gai1            SDH-GRGKAALFAVGWILTLLIVTGIAVAVT-DVA--------EEDE-PAATEH-----G
Orf7            GSR-GRLKTALFGVGWFVVLLVITAIAAAIV-DVA--------DDDA-PEATTD-----G
Ghi1            GAR-GRLRALLFTVGWFVSMFLMTLVTALVT-GSA--------SEDD-PEGTAD-----G
Req1            SAR-ARTNAFAFTAAAVAASAVVVGITAATT-RTS--------AAHA-GRAAHP-----T
Rer3            STR-AKANAFAYTASIVLAAAAITAATALST-TGV--------ESKS-SGSAHT-----V
Msp3            STR-GRAAAPAYTGAFLAVTLAVIAVGAATS-AGA--------SAASHGSGGKI-----V
Mla1            APR-GRACAPVYTAVYTLVAFAATGLGALGA-ARA--------SASS-GPAAQT-----V
Mma2            APR-GRTAAPVYAAVFIAISLAFVMVGALTS-AGS--------ASGSPSATAKT-----V
Orf1            GPR-GRGNAWAFTIAFAVSFFALTLALASGS-KGT-------------TQDDSF-----F
Rer1            SER-ARINSIAYLIGWYLGIVVALAGSYVIL-TAL--------QVHQ-RTHPPL-----W
Mma1            SRN-ARMNGITYLVGWFLGLGGLMALCLWLF-PLL--------AVHE-LGEPPL-----W
Laq1            SSR-ARVGGIAFALGWLAGIALVLTVAFLVF-GAL--------QVRA-LREPPL-----W
Ait2            SRI-PRANGIAFLAGWAIGLVGVLALSIWIF-GLL--------GAQP-PGEPAR-----W
Gar2            GPN-AKRNCAAFTLGWLVSIAAVFAFFLFLL-DAI--------GFTE-PHPEAL-----R
Csp2            HRR-GPGSAVGLAAGWTATIAVGLAVAVLLG-ERL--------PPE--TSGGTT-----V
Csp3            HRR-GYGSALACALGWMAAVAVALVVAVAVG-EQL--------PTG--TGDGPP-----V
Nno1            SPNRGLLKGIAYVGGMTLTRLLQGAAFGLWLGESV-------ALSAE-EEGKGP-----V
Orf5            SPNQGLFKAIAYVAGMTITRLLQGLIFGLVLSGSS-------ALTEE-SSAKNS-----I
Ocy1            SPRYGLLKAIAYVGGMTLTRILQGVIFGLILAEAI-------ATAEK-GSGKGP-----V
Mka3            TPS-HLRTAGAWVGGHIGTRLLQGLIFGTILHWGT--R---ARSTDA-THPHHW-----I
Mpa3            TPS-RVRAAGAWVAGHLSTRLLQGLVFGSILHWGS-------RNADS-SRQHHW-----V
Ait3            TPR-GVLTSAAFVAGMTTVKLTQGALFGFVFTASA--A---EDASAT-DSESSA-----V
Ppa1            GER-GLIKAMAFAAGAMGVRTIQSILFGCVFVIAG--------EAGG-EYASHP-----I
Ppa3            GEG-GMVKATAFAVGAMIVRVLQGILFGYVFISAV--------RAGG-EVGANF-----M
Rop1            SAN-AVRNALAFGSAFLLVYSQIAVAALLGG------------AGDP-SATSKT-----V
Ncy1            SRR-PVGNALAFGGAFFAVYALIAISALLGG------------ASDP-GSTSKD-----V
Ssp5            SPGSGLRRGWCFAFGSALVVVVWAVLGLATG-AAL---------PAR-SSGPDP-----V
Mha1            RPR-PMQNLLAYWLGALAVGLVSLLVPLVVL-HTAPASAEFARGFAEPAANPALQRGVIG
Mph1            RPH-PRRQLLAFLAGGFAMGLAVGLVVLFLLRPAL--------------NSTHF-----T
Msp7            RPQ-PRRQLLALLAGGFAMGLTVGVIVLFVLRPAL--------------DSAHF-----T
Mva1            RPR-PALQLLALLAGGFAMGTAVGLVTLFVLRPAL--------------GSAHF-----T
Mch2            RPR-PALQLLAFLAGGFVMGTTVGVVVLFVMRPAL--------------DSAHF-----T
Msm5            RPR-PGLQLLAFLTGGFAMGITVGLIVLFILRPAL--------------GSAHF-----T
Msm4            RPQ-PALQLSTFLAGGFVMGTAVGMVVLFVMRPAL--------------GSAHF-----T
Msp16           RPR-PLLQLVTFLAGGFAMGILVGVTALFVLRPAL--------------GSAHF-----A
Mgi1            RPR-PGLQLLAFLTGGFAMGTAVGVAVLFLLRPVL--------------DSAQF-----T
Mtu4            RPR-PLLQLFAFLCGGFAMGMTVGLVVLFVVRSAV--------------SPDQF-----T
Mab3            RPR-PLPQLAVFLLGGFAMGITVGLIVLFILTPAL--------------GSTHF-----N
Mrh2            RPR-PHLQLAAFLCGGFVMGLTVGAVVLFALESRIP-------------ASAHF-----T
Msp11           RPR-PHLQLAAFLCGGFLMGLSVGAVVLFFLESRLPA-----------WASAHF-----N
Msp10           RPR-PQLQLAAFLAGGFSMGLVVGAVVLLVLDAHLP-------------DSARF-----T
Min1            RPK-PLLQLLAFVAGGFAMGLTVGATVLFLLRRVLL-------------RSTYF-----T
Mco1            RPR-PMLQLLSFLGGGFAMGMTVGLLVVFVFRRTLL-------------GSTYF-----T
Mav3            RPR-PVLQLLAFLAGGFAMGMTVGLVVLFLLRRVLL-------------GSSYF-----T
Mle1            RPR-PTLQLLVFLCSGFTMGMTVGFVVLFVFRRRLM-------------ASMQL-----T
Mch1            RPR-PQLQLLAFLCGGFAMGTAVGLVVLFTFRHVST-------------GSAQF-----T
Mfo4            RPR-PVHQLLAFLCGGFLMGMVVGVTALLVLDAAPL-------------AAGTL-----T
Mbo1            RRR-PLLHLLTFLCGGYTMAGGVAMVTLVVLGATP--------------LAGHF-----S
Mrh6            RPR-PARHLLVFLCTGLALSLSVGFAVLFVFHHTFL-------------GKANF-----N
Msp4            RAR-PVRLLLPFFAGGFATNVAVAVAVVFVFRESA--------------LGDRS-----V
Mfo3            RSR-PVRLLLPFFLFAFTANVAVGAAVVFGFKNVT-------------GDGGQT-----M
Ach1            NPQ-PWKRALIFLAGAVIATLGVGFAVVFIL-QGT--------GVER-DPHHRT-----V
Cac2            QKR-PLRNALVFLTSAAAVTLIAGFVMYALL-HNT--------GFDD-TRKHRT-----V
Cac3            RER-ARLLSLTFLAAAASLTLLIGFLVVTVL-AGT--------EFDD-RQRHPT-----A
Fsp4            DPP-SLRHAFAYLGGAAAVTVGAGAAIVVAL-RVA--------DLS--GSQERT-----L
Fsp5            EPT-AMRHAFAYLAGAATVTLGAGAAILVAL-RVS--------DFP--ERQQRT-----M
Msp2            LSKKPKTSGIGFLTGSLIVILVAVLLGFLAV-DGA--------SIAT-GGDNTI-----F
Msp5            ISKKPKISGMSYYAGSILMVLIVLCVGFILG-NGV--------SSE--SPHPNP-----L
Mfo2            MTKKPRLAGLSFYMGAIVVLLVTVVIGIFLG-QKL--------SVS--GHADPT-----T
Vma1            SDR-PRAASLGYLAGAAIVVGGGTTVAWLAL-RLF------RIRFST-GSERGA-----V
Mlu1            SDR-PRAASLGFLAGAGLVVAGGVTVSWLLT-RLLGGL---ATDASA-AASRID-----R
Mau1            GRH-PRRSSAAFLGGVAVGVLGPLTLWYAAF-RVVRH------TAVH-GIGAGG-----S
Hha1            SNE-WRRNSLAFVAGAAVSISLVIGVAFVLG-FG--------------AVGTGQ-----S
Hsa2            SEG-WQRNSGVFVLGAALSISLVVAATFFLG-VG--------------ATGQGL-----S
Hsa1            SED-WRQNSASFVFGATLSIALVVTVAYFLG-NS--------------ATDGGS-----S
Hpa1            SEN-WRRNSAAFVFGAALSITLLVSLTYFLG-IG--------------ANRQQG-----S
Nsu1            SEN-WRKNSAAYVAGASLSISLIVTLAYVFG-TG--------------TVGQGA-----S
Hli1            SDR-WRQNSAAFVGGAAISISLVVTIAYALS-AG--------------VTEQGQ-----S
Ssp20           TDR-WRANSLAFVAGAALSISAVVTAAYLLG-GG--------------VRDQTG-----S
Nba1            SED-WRRNSAAFVFGASLSISLVVTLAYYLG-SG---------------VRQGG-----S
Hca1            SRE-WRRNSALFVVGAGLSISTVIALAYFLG-IGS-------------RRAGGG-----S
Nas1            SEQ-WRANSAAYVLGASLSISLVVVIAYLFG-NRF--------GAGG-GLLGAS-----A
Nsp3            SDQ-WRKNSAAYVFGASLSISLIIVVAYLLG-SNLG-------GGGG-GLLGTT-----G
Has1            SQR-WRTNSAAFLAGAAVSISLVVGIAYVLD-VG--------------VVGRGR-----P
Ssp10           SGR-WAANSLAYVLGAAISVTTTVTVAYFVA-KGV--------DNSA-SGHKGA-----F
Nsp1            SRQ-AVRVSLAFLAGVALATGAGVILAHAVL-ALLGGV---V-PLGD-PSDTGS-----V
Nal1            ARQ-AVRVSVAFLLGVAIATSVGVAITHGLF-GLFGNK---V-SLGS-PSDSGS-----V
Sbi1            TPR-PVRVSLAFLLGVAIATTAGVTITLGIF-ALLGQV---V-APGS-PSERGS-----A
Svi1            TAR-PVRVSLAFLLGVAVATAAGVALARGLC-GLLGQV---V-SPGS-PADRGS-----A
Ama1            AER-AVRVSLAFLAGVAVATMLGVAATRGVF-ALVGNN---V-ELGD-SSDRGA-----A
Ssp3            AQR-AVRVSLGFVTGVLIATSLGVAIMLGIA-TALGGA---V-DFGS-SGDKSS-----V
Fsp3            TPR-AGRVSLGFLAGVAAATAAGVAVMMGLA-ALLDSA---V-DLGS-SRSNGS-----A
Ser1            SQR-AVRSSLAFLLGVAVAATAGVAVARGLA-ALLGNA---VHIDGE-SHTASV-----V
Sna1            NAR-AIRVSAAFLAGVALATTAGVVVARGLA-SVLGGV---VLSGGG-SLSAGW-----V
Ade1            TAR-AVPTSLAFVAGVATAATTGTALTTWLA-GLLPP------DPLV-SDSDGS-----L
Ssc1            AQR-GLLKGLVFILTWLVELLVVVASVQLMT-GGD--------PLTQ-QSAPST-----A
Sav1            APK-GVRKGLAFILAWLACLVLLIAVVVLLT-GGR--------PPPH-KSAPST-----A
Ssp19           SRR-GIRHGLAFLLSWLANLITVIAVVVLLT-GGQ--------PPAR-HSAPST-----A
Sca1            ARG-GVWNGLVFILAWLACFVAVLAAVLLTT-GGK--------PPAP-HSPPST-----A
Ssp8            SPR-GVWKGLAFLLAWLGCLVAVIAIVLALT-GGQ--------PPAP-RSPPSV-----V
Sve1            SPR-GVYKGLAFITAWLACLVAVIALVLLCT-GGE--------PPAP-RSPPSL-----A
Ssp17           SYR-GVWRGLAFILAWLACLVAVIALVLLFT-GGQ--------PPPP-RSPPST-----A
Orf2            TDN-GPRKLVAYVLGYVLALALVMVLAATLL------------PPGPRAKSTSH-----A
Mph2            SPR-RSVSAFPYAMGCVAGTLGVVLAAVAAA-QLM--------PEPR-PRQPSV-----T
Ppa2            RKR-GPGAAFAFGLAYFGGYVVIGLTGVFVGASVL--------ELDL-STGPSP-----T
Ssp1            GTF-PLRRALAFVSGWASANGLAIVGLMVVG-DNL--------ALAL-NHGER------G
Cgr1            GRD-PLKRAMAYVAGWAAANALAIVLLMVLG-ETF--------AISL-SHGER------E
Ssp6            GPQ-PLRRGGWFVAGWVVTTLLTATLLVTVG-HTL--------VLDM-SHGSH------H
Ssp9            GPQ-PLRRGGWFVAGWVVTTLLTATLLVTVG-HTL--------VLDM-SHGSH------H
Ssp11           GPN-PVARGGWFVAGWVITTLATVSLLLTVG-HTL--------VLDM-TQGSD------H
Pma1            GPK-PIQRGSWFVTGWIVTTLVTVILLLTVG-HSL--------VLDM-TQGSH------H
Ssp14           GPQ-PLRRGGLFVLAWMVTVTSMVVLLLTVG-HGL--------LLTM-EKGSS------H
Ssp15           ------------------------LGLLTLG-HGL--------LLDM-SHGSK------H
Ssp16           GGS-PLRRGGLFVGGWLLTSALAVIGLLTLG-HGL--------LLDM-THGSD------H
Cgr2            GPS-PLRRGSWFVFGWLLTSAAAIALLLTVG-HGL--------LLTM-ERGTD------Q
Csp1            GEK-PRLRGSGFVLAWLATSGLVVAGLLTVG-HGL--------LLTM-ERGSA------H
Ssp13           GST-PLLKSSLFSGAWFVTNSVAIALLVTVG-KGL--------TLSM-EKGGI------H
Mab1            RRS-VFPGGLSFVTGLFVALFTFGVATVLGVRSLT--------DVAAGAEITPS-----T
Sxi1            LGE-PVRPVLVYLATLAGFYWLVGLALVFGLDHLE--------PVGA-ALASST-----P
Npr1            GASSVARPLFVYLGTVALFYFVLGCALMLGLGVALSELS---------HLADSP-----V
Nga2            GARSIARPLFTYLGTVAVFYFALGCALMLGLQTALNRLS---------HLADSP-----A
Nco1            GGRSKVPGQLVYLATIAAFYFLVGVALMLGLSAAMDGLG---------EALHSK-----V
Tsp1            TQR-PVVTSSAMLLGHTAAYFGAGIVIALGLEKITHY-----------LANPSS-----I
Pma2            TDR-PVINCCAVLLGHTLAYYLAGIVIAIGIEQISDH-----------LSHPQL-----I
Mae1            -YR-GTRGVWAYVYGIFLTTLVQSFVFYFGLSELQE-------IISR-QHLSSVNW----
Pfu1            LAR-GRRAGLAFGLGCALGCLCHTALAALGV-SAL-------------IAASPV-----A
                                                                            

Ait1            A-GTIKIVLG----ALLLLLALKQ---WRSR-----------------------------
Laq2            G-GTIKIVLG----VLLLLLALRQ---WRSR-----------------------------
Asu1            A-GWIKILLG----IGLLFLALKQ---WRGR-----------------------------
Orf4            L-GTVEIVLG----LLLLVLAVQQ---WRGR-----------------------------
Mba1            R-GIIQIVLG----LLLFLLAFSQ---WRKR-----------------------------
Mya1            K-GVIQLVLG----VLLLLLALRQ---WRGR-----------------------------
Hal1            Q-GVIQLVLG----VLLLLLAVRQ---WRHR-----------------------------
Mph5            S-GAIKLLLG----ALMLVLAIKQ---WRGR-----------------------------
Rrh1            R-ATIEIVLG----VLLLVVGLRQ---WRNR-----------------------------
Gsp2            T-GWIKLALG----IVLLADGLRQ---WRTR-----------------------------
Gpo1            T-GWIKLALG----VLLLLEGARE---WRAR-----------------------------
Gne1            V-GWVKLVLG----VLLLAEGVRE---WRAR-----------------------------
Grh1            S-AWIKLALG----VLLLVVGLRR---WRSR-----------------------------
Gef1            S-SWIKLVLG----LLLLLLGVRD---WRVR-----------------------------
Rer2            V-SWIKLALG----VLLLAFGVKQ---WRGR-----------------------------
Rer5            V-SWIKLALG----VLLLAVGVKQ---WRGR-----------------------------
Gte1            T-GWVKIALG----GVLLVVGLRQ---WRSR-----------------------------
Rop2            A-SWVKVVLG----VLLLLLARRQ---WRSR-----------------------------
Ncy2            A-SWVKIVLG----VLLIGLAAKQ---WMDR-----------------------------
Nas2            A-SWVKIVLG----ALLIVLAAEQ---WHAR-----------------------------
Rtr1            V-SWIKVVLG----VLLVLLAAKQ---WRDR-----------------------------
Cko1            A-SWFKLLLG----VLLLYLAWQQ---WRSR-----------------------------
Mma5            A-SWIKLGLG----ALLLLLAAGQ---WRSR-----------------------------
Nmu2            V-SWVKVGLG----AVLMSAGLRQ---WHAR-----------------------------
Req2            T-ATIRLVLG----VLLLALAVKQ---WRTR-----------------------------
Nsp2            A-SVLKIVLG----ALAVLLGARQ---WQGR-----------------------------
Nmu3            A-SWTKIVLG----ILLVLRGAGR---WRRR-----------------------------
Mpa1            V-NWFQVAIG----ALFLLLALKQ---WRDR-----------------------------
Gne2            T-YWIQLVLG----VLLVGEGLRQ---WLTR-----------------------------
Ssp2            V-YWVKLLAG----VLFVLLGLKQ---WKGR-----------------------------
Sgr1            T-YWLKLALG----VLFLLMGAKQ---WKDR-----------------------------
Kse1            S-YWVKLGLG----VLFLLLAARQ---WRGR-----------------------------
Orf6            A-YWLKLALG----VLFVLMAFKQ---WRDR-----------------------------
Cac1            V-SWLTLVLG----VLFAFLAVGQ---WKAR-----------------------------
Bca1            A-AIVKIVLG----VGLLLLALKQ---WRGR-----------------------------
Bsp1            A-AILKLVLG----VLLLLLALKQ---WRGR-----------------------------
Spa1            V-SVLHLVLG----VALVGVAARE---WRHR-----------------------------
Sgr2            V-SALDIALG----VLLLWVAVKE---WRGR-----------------------------
Cwo1            V-SILKLVLG----VLLLGLAWKQ---WKGR-----------------------------
Ami1            A-GWLKLVLG----LLLMLLAGWQ---FRGR-----------------------------
Fsp2            V-GILELALG----ALLLLFAAKQ---WQGR-----------------------------
Fsp1            T-GWLKLILG----LVLLVFAGRQ---WRTR-----------------------------
Sco1            V-GALKLALG----LVLMFFGVRL---WRHR-----------------------------
Sro1            V-GGLKLVLG----LLLVLFGTRQ---WRHR-----------------------------
Sav2            V-GAVKLALG----VVLVLFGARQ---WHRR-----------------------------
Sal1            V-GALKLALG----LLLALLGARQ---WRHR-----------------------------
Sav3            VGGGLKLGLG----VLLALFGVRL---WHRR-----------------------------
Ksp1            V-GVLRVVLG----GTLLLLGVKQ---WRSR-----------------------------
Rer4            S-SVVRIVLG----LVLFGLAYKQ---WRAR-----------------------------
Gar1            I-GVIRLILG----VALIALAFQQ---WQSR-----------------------------
Ssp18           A-AMVKLVVG----VLLLGLAWHE---WRVR-----------------------------
Nmu1            F-GYIKIAIG----LVLIGLAGRR---WLGR-----------------------------
Rru1            A-AAAKLVLG----VVLVLLAVRK---WYSR-----------------------------
Pfa1            L-GWFELVLG----LILALLAVRQ---WRKR-----------------------------
Sma1            V-AWLRIVLG----VLLLGGAVRR---FRAR-----------------------------
Lmo1            V-KVVLIVLG----ALLILLGAHD---FTKR-----------------------------
Nga1            V-GWAQLLLG----LLLLLVTVKN---LRDRL----------------------------
Nal2            V-GWVQLLLG----LLLLLLAVKS---LRERL----------------------------
Orf3            I-ATIEAAIG----VGLLVMAALR---WRTA-----------------------------
Lsp1            V-GVLEILVG----VALLVYAVIE---LRRH-----------------------------
Aen1            V-SWVKIVLG----VVLLVLSALQ---WRRH-----------------------------
Bca2            P-AVVRLVIG----AALVVLGLTR---WRPR-----------------------------
Msp1            A-SWLRLVVG----AALIVFGGYR---FATR-----------------------------
Mfo1            A-SWLRVVVG----AALIVFGVYR---FLTR-----------------------------
Msp13           A-SWLRIVLG----VALIVFGVYR---WLTR-----------------------------
Msm1            A-SWLRIVLG----TALVIFGVFR---WLNR-----------------------------
Msm3            A-SWVRIGVG----AALIVFGIYR---WLTR-----------------------------
Mrh5            A-SWLRIVVG----ALLIVFGIYR---WLNR-----------------------------
Mch3            S-SWLRVIVG----ALLIVFGVYR---WLTR-----------------------------
Mva2            A-SWLRVVVG----AALIAFGAYR---WIMR-----------------------------
Mgi2            A-SWLRIVVG----VLLILWGAYR---WLKR-----------------------------
Mth1            A-SWLRVVIG----ALLIVFGGYR---WATR-----------------------------
Msp6            A-SWLRIVIG----AALIVFGLVR---FARR-----------------------------
Mph4            A-SWLRVVVG----SALIVFGLYR---WFSR-----------------------------
Mha2            A-SWLRVVVG----TALIVWGGYR---WFTR-----------------------------
Mrh3            A-PYVRIAVG----AALIAFGLYR---WFTR-----------------------------
Mav1            S-SWLRVVLG----AGLIGYGIFR---WHTR-----------------------------
Msp9            A-SWLRVVLG----AALIVFGVYR---WFTR-----------------------------
Mtu1            A-SWLRVVLG----SALIVFGVLR---WLTR-----------------------------
Mma3            A-SWARIVVG----SLLILFGIYR---WLNR-----------------------------
Mka4            A-SWLRVVLG----SALILFGGYR---WLTR-----------------------------
Mav2            A-SWVRLVFG----VALLALAAYH---WFTR-----------------------------
Mpa2            A-SWLRVVLG----SALIALGAYH---WLTR-----------------------------
Mav4            A-SWLRIAVG----ATLIAFGIYR---WTAR-----------------------------
Mxe1            A-SWLRIVVG----AALIVFGIVQ---WLRR-----------------------------
Sni1            M-SWVRIILG----AALIVFGVYR---FVTR-----------------------------
Msm2            A-AWVRLAVG----IALIVFGVWR---WLTR-----------------------------
Msp12           A-SWVRIVIG----VLLVAFGIYR---WANR-----------------------------
Mrh1            S-PRVLIGAG----ALLLMIGVWV---WFRR-----------------------------
Mtu2            S-PRVLIALG----GTLIVIGVWV---WLRR-----------------------------
Mpa4            G-DWVVIGVG----AALVAFGAWL---WWRR-----------------------------
Mrh4            T-SWLRIGLG----VLALVGGVIY---WRRS-----------------------------
Ssp4            V-AWARVGLG----SLLIAFGLRQ---WLTR-----------------------------
Msp14           V-RPAIMALA----VLLVLAGAVT---WVRR-----------------------------
Msp8            S-SRLQLGIG----IVLIVLGVVT---WLRR-----------------------------
Gsu1            L-AAVPIVLG----AGFVALGIVQ---LVRG-----------------------------
Mph3            G-AVLRIVLG----AVLIGWAVHKTVHWAGG-----------------------------
Got1            V-QVFTLVLG----LFFLFLAVMS---WRNR-----------------------------
Gai1            V-QIFTLVLG----LFFLALAVMS---WRNR-----------------------------
Orf7            V-DILLLVIA----VLFAVLAMVA---WRKR-----------------------------
Ghi1            I-DVLHLVLG----VLFFVLAAIT---WRRR-----------------------------
Req1            Q-LIFATLFG----LTFVVLAVLT---WRGR-----------------------------
Rer3            Q-TVFAVVFT----VGFLALAYSS---WRGR-----------------------------
Msp3            V-LILTALLT----VGFAAFAVVS---WLGR-----------------------------
Mla1            S-LILAIVLG----LGFTVFAIVS---WMSR-----------------------------
Mma2            S-FFLAIVLA----LGFAALAVAS---WSSR-----------------------------
Orf1            A-TVFHIVIGFAFAALFFYLAFRS---WQKR-----------------------------
Rer1            V-PIIHLVLG----ATLLAGAWFV---YSRSRRGVQAMAA--------------------
Mma1            V-PIVRVLLG----LFLIGSAVWV---YRKGRAHIAQMAA--------------------
Laq1            V-PILRLVLG----LLLVGAAVVV---YRRGRARIAQMAE--------------------
Ait2            V-SIVHLVFG----LFFLGAAVWV---HRRGAERLRAMSE--------------------
Gar2            A-RILHGIVG----VICLTGAFLY---YRKAQQVTAALQA--------------------
Csp2            E-AVIALCAA----VLLFALAVWQ---WVRR-----------------------------
Csp3            Q-ALVALAAA----VVLFAIAAWQ---WARR-----------------------------
Nno1            V-STLLLVLG----LLLLVTAYKK---WRKQ-----------------------------
Orf5            I-STLLLVLG----ILLLITAYKK---WRRE-----------------------------
Ocy1            I-STLLLVLG----ILLLIAAYKK---WSGE-----------------------------
Mka3            V-STVLLVVA----LLFLVTAARE---LLSD-----------------------------
Mpa3            V-SAVLLVVA----VLFLVTAARA---LFTD-----------------------------
Ait3            V-AVLLLVVA----VLFLVTAFKQ---LFAR-----------------------------
Ppa1            A-SILLLMAG----IIMLINVVRT---WRKK-----------------------------
Ppa3            A-STMLLMVG----VLLLATVIKT---LCKE-----------------------------
Rop1            S-NWVGLIVG----VLFLVVGVIL---LAQR-----------------------------
Ncy1            S-HGTGLVVG----LLFLLAGLWV---LFRR-----------------------------
Ssp5            S-ACLHLVLA----IVLLVIGIEI---LQRP-----------------------------
Mha1            T-GVVLLVLA----AVLLTLAALR---TPRR----------DAVAVGGAG----------
Mph1            L-PRVQLVVG----ALLLISAVVM---AVGRVP---------------------------
Msp7            L-PVVQIAVG----AVVLVNAALV---ATGVWGRGR------------------------
Mva1            L-PRVQIVVG----AVVLVNAALI---AVGRFGG--------------------------
Mch2            L-PRVQVVVG----AVILLNAALV---ATGVLGRMRRD----------------------
Msm5            L-PRVQIVVG----AVLLINAALV---ATGVLG---------------------------
Msm4            L-PRVQIAVG----ALILANAVLV---ATGLLGGRRKDP---------------------
Msp16           L-PRVQMAAG----VIVLLVAAAV---AVGLGG---------------------------
Mgi1            L-PRVQIVVG----LVVLCTAAAV---GSGLVGRPR------------------------
Mtu4            L-PRVQVVIG----LFALLTAAVI---AVRP-----------------------------
Mab3            L-PRVQIAVG----VSAIVIAALV---TVGTATGLLR-----------------------
Mrh2            L-PRVQVVIG----ALALLAAALL---AVTR-----------------------------
Msp11           L-PTVQIVIG----VLALVAAVLL---AVTK-----------------------------
Msp10           L-PKVQIVIG----VGALLVAAII---AATK-----------------------------
Min1            L-PRVQILIG----ALALAAAAGL---AVKIVADRRRGSR--------------------
Mco1            L-PRVQILIG----VFALLLAATL---VAMDRTH--------------------------
Mav3            V-PKVQLLIG----VLALLVAAAL---AVDV-----------------------------
Mle1            L-PKVQILIG----VLALLVAAVL---TVQVCISSEPPAE--------------------
Mch1            L-PRVQIGIG----VAALLVAALL---ASRVRG---------------------------
Mfo4            V-PRMQIGIG----ILALIAAALV---AANVGGRRAKTP---PEE---------------
Mbo1            V-AEVQIGTG----LIALLIAFAL---TTNVIGKHVRRA---THA---------------
Mrh6            P-ALIQIGIG----VVAVLLGALL---ASNIPLRQFARKEMVEVH---------------
Msp4            H-PGIEITIG----VVAGLIAVLS---ATGLLERLFHRVRSKRVAVTAAVGNHADPATGQ
Mfo3            P-PGLEIGIG----IAALAIGALS---ITGVLERLVMRVRTRRAA---------------
Ach1            P-AWVDLAIG----VLLVGAAIYV---WFRP-----------------------------
Cac2            P-PTLDIFLG----VLILLFGWFV---ARRP-----------------------------
Cac3            P-PVLDIVLG----AAAVALAVVI---LRRT-----------------------------
Fsp4            S-AGMQTFLG----AVLLLVAFWV---SRHR-----------------------------
Fsp5            S-AGMQTFLG----VMLLLVAVWV---ARHR-----------------------------
Msp2            Q-GWINIVLS----GVLIFFSIKT---LVKK-----------------------------
Msp5            L-AAIDLILG----VILLIMGIIR---IFRP-----------------------------
Mfo2            M-AAIDIFLG----AVLFLLGFRN---IVSK-----------------------------
Vma1            E-RNIDWLVL----GVLVVLAIVV---YLLR-----------------------------
Mlu1            G-PAIDLVVL----ALLVSLALVV---WLRR-----------------------------
Mau1            R-RLIDWIVL----GLLAVLMVVT---FRRR-----------------------------
Hha1            R-PVLHVLIL----VVILAAMVST---YLKR-----------------------------
Hsa2            G-GTLNVIIL----VLLLIAMVRT---FLGR-----------------------------
Hsa1            H-TGLQIIVL----LLLLFAMVSV---YLNR-----------------------------
Hpa1            N-TALSAIVL----VLLLAAMVHT---YLTR-----------------------------
Nsu1            N-TTLSAIVL----VALLLAMVNT---YRTR-----------------------------
Hli1            N-TTLSAIVL----VALVLAMVHT---YRTR-----------------------------
Ssp20           S-GVLDAVIL----GLLLLAMVRV---YLNR-----------------------------
Nba1            N-RTLQLLVL----VVLLAAMVNV---YLKR-----------------------------
Hca1            N-ELLSTVVL----VLIVAAMLST---FLGR-----------------------------
Nas1            K-QLLYVLVL----VFLLYAAVDT---YRKR-----------------------------
Nsp3            Q-QLLFLVVL----VLLLYAAVAT---YRKR-----------------------------
Has1            S-MVRTGVVL----VALALAMIHT---YRTR-----------------------------
Ssp10           D-RSIDGIVL----VLMLFLIVRV---YLTR-----------------------------
Nsp1            G-NLIQFALV----ALLIAAAIRA---FVRR-----------------------------
Nal1            G-TLIQIGLV----VLLVLAAIRA---FLTR-----------------------------
Sbi1            G-TVVQLVLV----ALLVFAAVKA---YVRR-----------------------------
Svi1            A-SVVQLVLV----GLLALVAVKN---VVKR-----------------------------
Ama1            G-TIVQYVLV----GLLLLAALKS---YVRR-----------------------------
Ssp3            G-RVIQYVLV----ALLILAALRN---WRKR-----------------------------
Fsp3            G-QIIQYVLV----GLLAVAAVKN---WVRR-----------------------------
Ser1            G-KVVQIVLV----GLLILLAVKN---YVQR-----------------------------
Sna1            G-VLVQLGLV----VLLLVLALVS---FLGR-----------------------------
Ade1            Y-TLIQYVLV----AILVGIAIWN---WTHR-----------------------------
Ssc1            A-LAVKLTLG----VALVVYGERK---RRRK-----------------------------
Sav1            V-LVLKLILG----LGMVFYGERK---RRRG-----------------------------
Ssp19           A-IAAKLAIG----LALMLYGAYR---HRRP-----------------------------
Sca1            S-SAVKLAIG----LGLVGYGWHR---HRHQ-----------------------------
Ssp8            A-LALKLAIG----VWLVLYAMHR---YRRR-----------------------------
Sve1            S-LAATLVIG----LSLVVYSEHR---RRRS-----------------------------
Ssp17           A-LAAKLAIG----VGLVLYGAHR---RRVH-----------------------------
Orf2            L-SWFELAVG----LVLALFVLVL---WIRG-----------------------------
Mph2            I-AIVEFVLG----AALIGLGIRA---WVRR-----------------------------
Ppa2            T-AGVTLALG----LLLSAASVRV---WRRP-----------------------------
Ssp1            Q-VMIDLIGA----AVLMGLGVYQ---LTPA-----------------------------
Cgr1            Q-VLIDLLGA----GALVGLGLYQ---LTPQ-----------------------------
Ssp6            R-TGLDLLAG----GALIAIGGRE---LLRS------------------F----------
Ssp9            R-TGLDLLAG----GALVAIGGRE---LLRS------------------F----------
Ssp11           R-TGLDLLAG----GALIAIGVKE---LLRA------------------F----------
Pma1            R-TALDLLGG----GALISLGLKE---LLRS------------------F----------
Ssp14           R-TGLDLLAA----GALLALGLKE---LLDR------------------K----------
Ssp15           R-TGLDLIAG----GALVALGGRE---LIRS------------------W----------
Ssp16           R-TGLDLIGG----GALIALGGRE---LIRG------------------V----------
Cgr2            R-TGLDLLGA----GGLLALGLNG---LLNS-----------------------------
Csp1            R-TGLDLIAA----GGLLALGLRE---LLGR-----------------------------
Ssp13           Q-VGIDLFAA----GALLALGIRE---LDPK-----------------------------
Mab1            R-YWAQLVIG----VLLIAVAALT---WFSE-----------------------------
Sxi1            V-TWAQLALG----VALFLAGLRL---DRRR-----------------------------
Npr1            T-GWVMVVLG----AGLFAYSWVM---PTKR-----------------------------
Nga2            A-GWVVLVLG----AGLFAYSWVM---PTSK-----------------------------
Nco1            A-YGVQLALG----VGLFALSFRF---DPKY-----------------------------
Tsp1            D-YLIALVVG----LLLLWVALPT---AKKP-----------------------------
Pma2            D-YIIGFVLG----VILLWVGYLS---WKTK-----------------------------
Mae1            --GWLLILVG----VVVSAYGLYR---WCHR-----------------------------
Pfu1            F-LALQIVGG----MYLIWLGLEA---WRSR-----------------------------
                                                                            

Ait1            ----P-------K---------PG----EEA-----------------ALPKWMA-----
Laq2            ----P-------K---------PG----ETA-----------------ALPKWMA-----
Asu1            ----P-------Q---------HG----EAA-----------------VLPKWMS-----
Orf4            ----P-------K---------VG----TEP-----------------ALPKWMS-----
Mba1            ----P-------K---------AG----EQA-----------------ALPKWMK-----
Mya1            ----P-------K---------PG----VEP-----------------AMPTWMR-----
Hal1            ----P-------K---------PG----AKP-----------------VLPKWMQ-----
Mph5            ----P-------R---------DG----AEP-----------------SMPAWMS-----
Rrh1            -----------------------R----AEH-----------------DTPAWMK-----
Gsp2            -----------------------D----ADA-----------------GTPAWMR-----
Gpo1            -----------------------G----GDV-----------------STPKWMA-----
Gne1            -----------------------S----GPA-----------------STPKWMK-----
Grh1            ----------------------------DEQ-----------------STPKWMA-----
Gef1            -----------------------S----AVA-----------------ASPKWMA-----
Rer2            -----------------------G----GEH-----------------ETPKWMQ-----
Rer5            -----------------------S----GEH-----------------ETPKWMQ-----
Gte1            -----------------------D----AES-----------------ATPKWMS-----
Rop2            -----------------------N----AHA-----------------EPPKWMQ-----
Ncy2            ----------------------------ADT-----------------AEPGWMK-----
Nas2            ----------------------------SDT-----------------AVPGWMQ-----
Rtr1            ----------------------------ADT-----------------STPKWMQ-----
Cko1            ----------------------------DEP-----------------VLPKWMS-----
Mma5            ----P-------Q---------PG----EQP-----------------TLPKWMT-----
Nmu2            -----------------------D----RHR-----------------SAPKWMA-----
Req2            ----P-------A---------PG----EDP-----------------SMPAWLA-----
Nsp2            ----P-------H---------AG----ETA-----------------ELPSWMK-----
Nmu3            -----------------------G----EQR-----------------DTPKWMK-----
Mpa1            ----P-------A---------PG----EEA-----------------EMPAWMA-----
Gne2            -----------------------G----RPR-----------------PTPRWLS-----
Ssp2            ----P-------R---------AG----QEA-----------------ELPGWMK-----
Sgr1            ----P-------R---------EG----QEH-----------------TLPGWMR-----
Kse1            ----P-------R---------AG----QTA-----------------EQPGWMR-----
Orf6            ----P-------R---------AG----HDA-----------------AAPKWMR-----
Cac1            ----P-------R---------PG----RPA-----------------RTPGWMA-----
Bca1            ----P-------K---------RG----EEP-----------------PAPRWMA-----
Bsp1            ----P-------R---------DG----VDP-----------------PAPRWMA-----
Spa1            ----P-------R---------GT----EQA-----------------ALPRWMR-----
Sgr2            ----P-------R---------SD----QEV-----------------TLPKWMR-----
Cwo1            ----P-------R---------GT----EQA-----------------RLPGWMR-----
Ami1            ----P-------Q---------RG----EAA-----------------AMPGWMN-----
Fsp2            ----P-------R---------PD----APA----------------EPPPKWMS-----
Fsp1            ----P-------A---------AG----EAV-----------------PPPKWMS-----
Sco1            ----P-------T---------DV----TQA-----------------QLPKWMA-----
Sro1            ----P-------K---------GA----TQA-----------------ELPKWMA-----
Sav2            ----P-------K---------DP----SQA-----------------QLPKWMG-----
Sal1            ----P-------T---------DP----SQA-----------------QLPKWMA-----
Sav3            ----P-------R---------DV----SQA-----------------RLPKWMA-----
Ksp1            ----S-------L---------EG----SQP-------------------ARWMT-----
Rer4            ----P-------R---------NG----SEP-----------------TVPKWMK-----
Gar1            ----P-------G---------AG----EEP-----------------HMPRWLA-----
Ssp18           ----P-------A---------PG----EVA-----------------TLPHWLA-----
Nmu1            ----P-------R---------AG----EDP-----------------PVPGWLA-----
Rru1            ----P-------Q---------PG----EES-----------------TVPGWMA-----
Pfa1            ----P-------R---------PG----TEP-----------------EMPSWMS-----
Sma1            ----P-------G---------PQ----EEA-----------------RMPSWMG-----
Lmo1            ----P-------R---------NG----QKA-----------------ATPKWFE-----
Nga1            ---GQ-------P---------SG----TEP-----------------EPPAWLT-----
Nal2            ---GR-------P---------EG----GSP-----------------EPPAWLT-----
Orf3            ----R-------R---------LR----RQPALPSVADGDPPVAKPQTATARLMA-----
Lsp1            ----P-------Q---------AA----ERE-----------------TLPRWMV-----
Aen1            ----Q-------A---------VD----DPP-----------------VLPKWTR-----
Bca2            ----P-----------------DD----GEP-----------------ELPRWLA-----
Msp1            -----------------------H----KSE-----------------HSPAWMR-----
Mfo1            -----------------------A----KSE-----------------HMPSWMT-----
Msp13           -----------------------A----KSE-----------------HSPAWLN-----
Msm1            -----------------------S----KAA-----------------HTPKWMQ-----
Msm3            -----------------------K----RAA-----------------HTPGWMQ-----
Mrh5            -----------------------K----KSA-----------------HTPKWLQ-----
Mch3            -----------------------K----KSE-----------------HMPGWMT-----
Mva2            -----------------------R----KSE-----------------HMPGWLT-----
Mgi2            -----------------------A----SSE-----------------HMPGWMT-----
Mth1            -----------------------H----RST-----------------EMPRWMR-----
Msp6            -----------------------H----SSS-----------------HQPKWLR-----
Mph4            -----------------------H----RSA-----------------HMPRWMQ-----
Mha2            -----------------------H----RSH-----------------QAPKWMT-----
Mrh3            -----------------------K----RAE-----------------HTPGWLK-----
Mav1            -----------------------H----RHS-----------------ESPAWMR-----
Msp9            -----------------------H----NST-----------------DSPGWMK-----
Mtu1            -----------------------H----RHT-----------------EMPGWMR-----
Mma3            -----------------------H----GEV-----------------ESPRWMR-----
Mka4            -----------------------H----GHA-----------------ESPRWMR-----
Mav2            -----------------------H----RQR-----------------SMPRWMR-----
Mpa2            -----------------------H----RHG-----------------AMPRWMR-----
Mav4            -----------------------H----GHG-----------------EMPGWMR-----
Mxe1            -----------------------H----RHT-----------------HTQRWMR-----
Sni1            -----------------------H----RHT-----------------EQPRWMR-----
Msm2            -----------------------H----QVT-----------------RQPAWLN-----
Msp12           -----------------------N----HDA-----------------PEPAWMR-----
Mrh1            -----------------------D----RMT-----------------EEPPWLA-----
Mtu2            -----------------------D----RMT-----------------EEPPWLV-----
Mpa4            -----------------------A----HGT-----------------GRPGWDG-----
Mrh4            -----------------------Q----SST-----------------DTPRWVG-----
Ssp4            ----------------------------HGR-----------------PAPGWMR-----
Msp14           -----------------------G----RST-----------------RAPAWLR-----
Msp8            -----------------------A----HYA-----------------QATGWLT-----
Gsu1            ----S-------R---------VA----PDA-----------------ELPGWLS-----
Mph3            ----------------------RD----REP-----------------ELPGWMA-----
Got1            ----P-------A---------PG----EPA-----------------KEAKLLA-----
Gai1            ----P-------A---------PG----EPA-----------------KEAKLLA-----
Orf7            ----P-----------------KE----GDE-----------------EKPSILD-----
Ghi1            ----P-------SARAEVD---KA----EEP-----------------HKSPLFQ-----
Req1            ----P-------R---------NG----APA-----------------VMPTWMA-----
Rer3            ----P-------K---------DD----AEP-----------------AMPSWLA-----
Msp3            ----P-------K---------PG----TPP-----------------ATPSWLA-----
Mla1            ----P-------K---------DG----KPA-----------------TAPTWLA-----
Mma2            ----P-------R---------HG----QPP-----------------QTPAWLA-----
Orf1            ----P-------K---------KG----AKP-----------------VEPKWLA-----
Rer1            -AVAP-------GDV-------VA----AAP-----------------QLPKMLQ-----
Mma1            -ASSP-------REV-------VA----ASP-----------------QLPGWLH-----
Laq1            -ARSP-------RDV-------AA----AAP-----------------QLPGWLQ-----
Ait2            -ANTP-------REVVRAAAPRVS----ASP-----------------RLPGWLQ-----
Gar2            -ASTP-------S---------EL----AQA----------------LPRPRAIK-----
Csp2            ----R-------L---------PD----GSP-----------------ASSRWAD-----
Csp3            ----R-------L---------PD----GSP-----------------ASTRWAD-----
Nno1            ----------------------PD----PDE-----------------PPPKWLT-----
Orf5            ----------------------DD----PDD-----------------SPPKVLT-----
Ocy1            ----------------------DD----ADT-----------------PLPKWFT-----
Mka3            ----------------------DD----PEA-----------------PPPKWMT-----
Mpa3            ----------------------DD----PNA-----------------PPSKWMT-----
Ait3            ----------------------VD----PDA-----------------PPPKWMG-----
Ppa1            ----------------------GD----PDA-----------------PPPKWMT-----
Ppa3            ----------------------ED----PDA-----------------PPPKWMT-----
Rop1            ----P-------K---------------PAG-----------------TAPKWMS-----
Ncy1            ----P-------A---------DR----VRT-----------------EPPKMLR-----
Ssp5            ---AP-----------------QK----VAP-----------------TAP---------
Mha1            -GAHP--------------------TVVDGS-----------------SVPPFLR-----
Mph1            ---DP-----AGL---------AD----GRF----------------GPLAARTR-----
Msp7            ---DA-----VSL---------AD----TRF----------------GPLATRTR-----
Mva1            ----------GGG---------SG----SRF----------------APLVGRAR-----
Mch2            ---GT-----GGR---------AH----RMV----------------EPVVTRAR-----
Msm5            -----------------------S----RRF----------------EPLATRTQ-----
Msm4            ---GP-----PGR---------VR----RML----------------GPAADRTR-----
Msp16           ------------T---------KA----GRR----------------GQLATRTS-----
Mgi1            ---DP------------------G----RAP----------------GVLAMRAR-----
Mtu4            ----------------------------ART--------------DSHRFTASAR-----
Mab3            ----P-------R---------PD----RTP----------------GPLEIGIR-----
Mrh2            ----------------------------GRY----------------RTPPPWLN-----
Msp11           ----------------------------GRE----------------RTVPDWLT-----
Msp10           ----------------------------GKP----------------RTPPGWVR-----
Min1            --GVP-----PDR---------DR----AGP----------------AWLTTRLR-----
Mco1            ------------R---------SG----PQP----------------GMLATRVQ-----
Mav3            ----P-------R--------WLG----SRP----------------AAMARPAQ-----
Mle1            ----S-----PVD---------SA----SGP---------P---KPSKWAPRPLA-----
Mch1            ----P-------S---------SN----AQL----------------DKVTGRIQ-----
Mfo4            ----P-------E---------AC----GQSG--QVALAAP-----RVGLRARIR-----
Mbo1            ----RVG-DNGGR---------VL----RES--------VPP--SGTHKLAVRAR-----
Mrh6            ----PGGTGESAV---------VV----ADP--------PPP--GRFARLSTKVR-----
Msp4            PHSEP---VEPPT---------LD----SLP--------------VVSKLPESIK-----
Mfo3            ----P---VADPE---------AD----APP--------------GLSKLPGGMQ-----
Ach1            ----P-------------------------------------------RGPKAAT-----
Cac2            ----P-----------------------AEP-----------------KAA---------
Cac3            ----P-------R---------VK----SKD-----------------KKP---------
Fsp4            ----PTEIRRPSRRVV------------ATS--------------REVGGPDAARDLTPK
Fsp5            ---TPAGMRRPARRVA------------APP--------------READTPDAVRSPAAN
Msp2            ----D-------NKIGNIE-NFKN----NRS-----------------ESSEFIA-----
Msp5            -QKSP-------KH------RFNG----EHP-----------------DSSSLLV-----
Mfo2            ----------------------------DQG-----------------KNKNILNRLQVD
Vma1            ----------------------------HHG------------------PPSWMG-----
Mlu1            ----------------------------NRS-----------------GPPRWLG-----
Mau1            ----------------------------RRD-----------------RPSGWLR-----
Hha1            ----------------------------EQS-----------------EPPKWMG-----
Hsa2            ----------------------------GQS-----------------EPPKWMG-----
Hsa1            ----------------------------EEA-----------------EPPKWMG-----
Hpa1            ----------------------------EES-----------------EPPKWMG-----
Nsu1            ----------------------------NES-----------------EPPRWMG-----
Hli1            ----------------------------ETS-----------------EPPRWMG-----
Ssp20           ----------------------------EES-----------------EPPEWMG-----
Nba1            ----------------------------EQS-----------------EPPTWMG-----
Hca1            ----------------------------EDS-----------------EPPKWMG-----
Nas1            ----------------------------NVS-----------------KPPAWMG-----
Nsp3            ----------------------------NVS-----------------EPPKWIG-----
Has1            ----------------------------ETA-----------------ESPRWMG-----
Ssp10           ----------------------------GKS-----------------QPPKWMG-----
Nsp1            ----------------------------ETS-----------------TPPGWLT-----
Nal1            ----------------------------ETS-----------------EPPGWLT-----
Sbi1            ----------------------------ETA-----------------EPPKWLG-----
Svi1            ----------------------------RTV-----------------EPPKWLG-----
Ama1            ----------------------------ETA-----------------APPKWLG-----
Ssp3            ----------------------------ETV-----------------EPPKWLH-----
Fsp3            ----------------------------ETV-----------------EPPKWLT-----
Ser1            ----------------------------STS-----------------KPPKWLS-----
Sna1            ----------------------------GDA-----------------RPPRWLE-----
Ade1            ----------------------------ETA-----------------EPPKWLG-----
Ssc1            ----H-------V---------------RSR-----------------GTPKWMA-----
Sav1            ----S-----------------------RPR-----------------QSPKWMA-----
Ssp19           ----P-----------------------RPH-----------------GPPRWAA-----
Sca1            ----S-------RRKNGE--EAVAPSGRRHK-----------------SSGGLMA-----
Ssp8            ----Q-------ARAAA-----RG----AAS-----------------EPPSPPS-----
Sve1            ----R-------RVTAASD-DGEG----TAG-----------------SGRSPAS-----
Ssp17           ----R-------APQAAT--EAKG----RAK-----------------HASDPHG-----
Orf2            ----R-------R---------------TAG-----------------QTPKWLR-----
Mph2            ----R-------R---------PR----HTR-----------------KLPNWAA-----
Ppa2            ----P-------ASLG-----GED----DDS-----------------FLGQVFA-----
Ssp1            ----A-------A---------IG----EQG-----------------MAMRLIS-----
Cgr1            ----A-------N---------IG----EEG-----------------MALRLMN-----
Ssp6            ------------A---------------DGA-----------------EPPAWTT-----
Ssp9            ------------A---------------DGA-----------------EPPAWTT-----
Ssp11           ------------A---------------DGD-----------------NPPSWTR-----
Pma1            ------------A---------------AGE-----------------EQPAWTH-----
Ssp14           ------------E---------------EGQ-----------------DPPAWTR-----
Ssp15           ------------L---------------NQD-----------------GPPGWTQ-----
Ssp16           ------------L---------------DDG-----------------TAPAWSG-----
Cgr2            ------------R---------------QGG-----------------GPPGWTR-----
Csp1            ------------S---------------AEG-----------------GTPGWAD-----
Ssp13           ----P-------KD--------------FKD-----------------LQGSWIT-----
Mab1            ----P-------------------------------------------VTPPWIR-----
Sxi1            ----------------------AG----AAS-----------------RPARWRN-----
Npr1            ------------------------------------------------RAPR--------
Nga2            ------------------------------------------------RAPR--------
Nco1            ------------------------------------------------RAKRGLP-----
Tsp1            ----------------------ET----KRP-----------------------------
Pma2            ----------------------SK----EQA-----------------------------
Mae1            -----------------------K----EIP-----------------NLRRWDSLP---
Pfu1            --TTP-------APTIL-----SS----SGP-----------------KPPVW-------
                                                                            

Ait1            ----AIDQMNA--------------GK--------ALGLAFLLAAVNPKNLLLAAAAGVA
Laq2            ----AIDQMTA--------------GR--------SLGLAFILAAVNPKNLLLAAGAGVA
Asu1            ----AIDSMTP--------------VR--------ALVLGFLLSAVNPKNLLMAVAAGVI
Orf4            ----AIDTMTG--------------AR--------ALVLGFLLSALNPKNLLMGVAAGVA
Mba1            ----AIDTITF--------------IA--------AAGLGFLLSALNPKNLIMAAGAGVD
Mya1            ----AIDSVNF--------------PK--------ALGLGFLLSAANPKNLLLAASAGVT
Hal1            ----AIDGFSF--------------IA--------AFGLAFLLSAINPKNLLMAVSAGVE
Mph5            ----AIDQLTA--------------AK--------GLGLGLLLSAVNPKNLLMGASAGVT
Rrh1            ----TIDHMTV--------------AK--------SAGLGFALAAINPKNLIMCAAAGVA
Gsp2            ----AIDEMKA--------------PA--------AAGIGFALAAINPKNLMMCIGAGIA
Gpo1            ----AIDDMKP--------------PK--------AFGLGFALAAINPKNLMMCIGAGVT
Gne1            ----AIDEMKA--------------PA--------GAGIGFVLAAVNPKNLMLCIAAGMQ
Grh1            ----AIDDMRP--------------VP--------ALGLGFALAAVNPKNLMMCIAAGVT
Gef1            ----AIDDMKP--------------PA--------GFGIGFVLAAVNPKNLMLCAAAGVD
Rer2            ----AIDDMTA--------------AK--------GLGLGFALAAINPKNLMMCIAAGIS
Rer5            ----AVDEMTA--------------AK--------GLGLGFALAAINLKNLLMCIAAGVS
Gte1            ----AIDEMRP--------------LT--------ALGIAFALAAINPKNLVLCAAAGVT
Rop2            ----AVDDLNF--------------VK--------STGLGFALAAINPKNLLLCVSAGVG
Ncy2            ----AIDQFGF--------------GK--------ATGLGVLLSAVNPKNLLLCVSAGVV
Nas2            ----AIDTLTV--------------AK--------AAGLGAVLSGVNPKNLLLCLSAGVA
Rtr1            ----AIDQLTL--------------PK--------AAGLGVVLAAVNPKNLLLCVSAGVT
Cko1            ----AIDTMTL--------------GK--------GAGLGFLLSAVNPKNLAMCAAAGTI
Mma5            ----AIDRFTA--------------GR--------AAGLGVLLAAVNPKNLLMCVAAGTT
Nmu2            ----AIDRMGF--------------VQ--------ALGLGLALAAINPKNLLMAAAAGIA
Req2            ----AIDKVTP--------------GK--------ALALGVGLSAINPKNLLMIVGAAVA
Nsp2            ----AVDTMTA--------------VR--------AGGLGLLLSAANPKNLALCIAGGAT
Nmu3            ----AIDNFTF--------------GR--------SLVVGMLLSAVNPKNLILAVAAGLA
Mpa1            ----SIDTFSV--------------GK--------SLGLGALLSGVNPKNLALTAAAAAS
Gne2            ----AVDELVP--------------AA--------GFGLGLAVSALNPKILVLCAAAGIA
Ssp2            ----AIDTFSP--------------SR--------AAGLAAALSGLNPKNLVLAVGGAVS
Sgr1            ----AIDRFTP--------------GK--------AAGLAALLSGANPKNLVLAVGGAAS
Kse1            ----AIDRFGP--------------PK--------SAGLAAVLVAANPKNLVLAVGGAVS
Orf6            ----AIDRFTA--------------AK--------AAALAVVLVAANPKNLVLAVGGAVS
Cac1            ----GLDRTTP--------------AR--------AAGLGALLSGANPKNLALTVGAAAG
Bca1            ----AIEGFTP--------------PK--------AFGLAFLLGAINPKNLLLVVSGAAA
Bsp1            ----AIDAFTP--------------VK--------AAGLAVLLGAVNPKNLLLVVSGGAA
Spa1            ----AIETVTP--------------LR--------AGAFGATMSSVNPKNLLLVVSAAAA
Sgr2            ----TVDSFTP--------------VK--------ALALGTALSALNPKNLLLSIAAASA
Cwo1            ----TIDGFTP--------------PR--------AIAMAVALSAINPKNLVLVVGAAAA
Ami1            ----AIDGFGA--------------LK--------SFGVAAALSAVNPKNLLLAVAGATA
Fsp2            ----ALDEFSP--------------VK--------AGGIATLFGGFNPKNLLITAAAALA
Fsp1            ----GLDTMDA--------------GK--------SLGLGALLATVNPKNGVLTIAAASS
Sco1            ----AIDRFRP--------------GK--------IFLLALLLSAGNLKNAPLTIAAAAS
Sro1            ----AIDRFTP--------------IK--------VLGLGLALSAANLKNAPLTLAAAAS
Sav2            ----AIDRLTP--------------VK--------VFGLGLALAALNAKNAPLTIAAAAS
Sal1            ----AIDHFTP--------------PK--------ILGLGVALSAANAKNAPLTLAAGAS
Sav3            ----AIDSFTP--------------VK--------IFGLALLLSAANIKNATFTIAASAS
Ksp1            ----AVDTMTP--------------PK--------ALAVAFLLVTVNPKNAVLVVTGAAA
Rer4            ----SVDGLTP--------------RK--------AFGLAFLSAAVNPKNAALAVSGAAT
Gar1            ----SVDALTP--------------AK--------SAVLGFALAAINPKGLFITIAAGLA
Ssp18           ----AVEHMGP--------------LA--------AAGLGFGIYAANPKNLTVGMAAGIS
Nmu1            ----SVDAMGA--------------GR--------AFGLALLLAGLNPKNLALVLAGAVT
Rru1            ----AAQTMTA--------------RR--------ALALGFLFAAANPKNLALVAAGAVV
Pfa1            ----RVDGVKT--------------PT--------AFVLGLGLS-MNPKNLIMAATAGSV
Sma1            ----GITSFHP--------------GK--------SLVTGLVLGAANPKNLAMAFSAAVS
Lmo1            ----KMSNIKP--------------GG--------AMIFAFVLSAVNPKNMLLSLTAGVS
Nga1            ----AIGSMGG--------------GR--------VVGLAVLLAGANPKSLAMILGGGAA
Nal2            ----AIDSMNT--------------GK--------VVGLALLLAGANPKSLAMILGGGAA
Orf3            ----RVTTLGP--------------VA--------SLGLGFVL-MLRPKNLLLTIAAGVA
Lsp1            ----ALGRMRS--------------LP--------ALGLGFALN-IRPKSILLAIAAGLV
Aen1            ----GLDAVGA--------------VK--------ATALGVALVVLTPKNLVLLVAGGLV
Bca2            ----SITEAPP--------------SR--------GLVLGAIVTISNPKELAFLLAAGVS
Msp1            ----KLSGLTP--------------AR--------AAATAAVLAVVNPKVLFICIAAGLA
Mfo1            ----SLSKLTP--------------VK--------AGAAGVVLTVVNPKVLFICAAAGLA
Msp13           ----SMSKLSP--------------AR--------AAATGAALTAINPKVLFICAAAGLT
Msm1            ----SMGKLTP--------------PR--------AGVTGVVLTIVNPKVLFICAAAGLA
Msm3            ----SLGKLTP--------------VR--------AGLAAAALTVVNPKVLFMCAAAGFA
Mrh5            ----SMSKLTP--------------AR--------AGLTGLVLTIVNPKVLFICAAAGLA
Mch3            ----RMSTLTP--------------GK--------AAVTGAALTVVNPKVLFICAAAGLA
Mva2            ----RMSALTP--------------GK--------AGGMAVALTVLNPKVLLICVAAGLA
Mgi2            ----RISALTP--------------AK--------AAATAAALTVLNVKVLFICAAAGLA
Mth1            ----SLTTASP--------------PR--------AAITAAVLTVANPKVLFICAAAGLA
Msp6            ----NLTTLGP--------------GR--------AAGTAAVLTVANPKVLFICVAAGLA
Mph4            ----GISNLTP--------------PR--------AAVTGVALTVVNPKVLFICVAAGLA
Mha2            ----GLQRLTP--------------AR--------AGATGLLLTVVNPKVLFVCLAAGLA
Mrh3            ----SMTTIRP--------------AR--------AFVTALVLVVVNPKVLFMCAAAGLA
Mav1            ----SFASITP--------------AR--------AGITGAVLAVVRPDVALICVPAGLA
Msp9            ----KIATVTP--------------AR--------AAAMGVALVVVRPDVVLICVPAGLA
Mtu1            ----AFASFTP--------------AR--------AGLVGAVLVVVRPEVLIICAAAGLA
Mma3            ----SFATITP--------------RR--------AGITAAVLVLVRPEVVIICLAAGLA
Mka4            ----SFSTITP--------------RR--------AGITAAVLVVLRPEVLIICLAGGLA
Mav2            ----SFATLSP--------------VR--------AGVVGAVLVPLRPEVLILCAAAGLA
Mpa2            ----SFSTLTP--------------RR--------AGVTAAALVVLRPEVLLLCAAAGLA
Mav4            ----SFTTMTP--------------LR--------AGLMAAVLAAIRPEVLFMCAAAGLA
Mxe1            ----SLTELTP--------------AR--------AVVTGSALAVVRLEVLFVCAAAGLA
Sni1            ----PFAKLTP--------------GR--------AGLTGVAVAVVRPEVLALVATAGLE
Msm2            ----RLSRLTP--------------VG--------AGAVAVGLILVNPKVLVMNAAAGLV
Msp12           ----KLTSVTP--------------AR--------GFVTAAVLAVVNPKVLFMCVAAGLA
Mrh1            ----KLTRLTP--------------IG--------AAVIGMLLVVSNPKMLAATAAAGLL
Mtu2            ----RFSRLTP--------------VG--------ATAIGALLVLTNPKMLAATATAGLL
Mpa4            ----GVGTITP--------------AA--------AAAIGMLPMLANPKVLAATAAVGTQ
Mrh4            ----RVKRITP--------------LS--------AAVTGVALTVINVKVVAACAAAGYI
Ssp4            ----MLTGAHP--------------AK--------AFRLGLLLSLANPKILLLSAAAGLA
Msp14           ----GLDSVTA--------------WR--------ALAAAPILAIMNPKVLSVCAAAGFS
Msp8            ----RLQSASP--------------VV--------TGVTGLVFAVANPKFILACVAGGVA
Gsu1            ----RVDRLSP--------------AR--------ASLVGFAYAAFRPKNFVISVAAGLV
Mph3            ----SIQGTTP--------------PG--------AARLAIILSAVNVKEVAFGVGAGLT
Got1            ----RVTAMSG--------------LA--------VLALGLIEGIAIVKNVPLSLGAGAR
Gai1            ----RVTAMSG--------------LS--------VLALGLIEGVAIVKNVPLSLGAGAR
Orf7            ----RLDGLSV--------------WG--------ALAMGVAQGVIVIKNIPLAVAAGAR
Ghi1            ----RIDNLGL--------------AG--------CMVTGLAMGTLIIKNPPLAISAGLE
Req1            ----QIDTMGP--------------GR--------AAVLSLLLTVPNAKNLPLELKAGAL
Rer3            ----QIDSMQP--------------AK--------AAVLGLLLTVPNAKNLPLELKAGSI
Msp3            ----AVDAITP--------------AR--------AAGLGLIMAATNSKNLPLELKGGAV
Mla1            ----AIDSVTP--------------LS--------AAGLGLVMAVTNSKNIPLELKAGAL
Mma2            ----ALDAVTP--------------AK--------AAALGSIMAVTNTKNIPLALKGGAL
Orf1            ----AMESFGI--------------VK--------SAGLGLLLGVANIKNVPIAIAAGAS
Rer1            ----SVEHFQP--------------TR--------SGVLGFALFVLNPIDMSCAIAAAMN
Mma1            ----SVESFRP--------------GR--------TLLLGLGLFVLNPVDASCAILAALD
Laq1            ----QVETFRP--------------VR--------TFFLGLGLFVVNPVDASCAIIAALD
Ait2            ----AVDSFKP--------------GR--------SGALGVAIFALNPVDASCAIVAGLD
Gar2            ----DLEAFSA--------------PR--------SLRVGALVFLTNPPNLALTAATAVE
Csp2            ----RVDAIGS--------------AH--------AVGLGALL-TVNPKVVVLVLSAGLV
Csp3            ----AMEALGP--------------GR--------AFGLGALL-FLSPKSVVLALAAGLT
Nno1            ----AIDSTTP--------------LQ--------ALGIGLTLPLIAVKLWVFTLSALAT
Orf5            ----MIDSLTP--------------LR--------AFGIGLGLPLIAAKLWVFTLSALAT
Ocy1            ----RIDRATP--------------LQ--------AFGFGFAFPLISAKLWVFTLSALTT
Mka3            ----MLTTATP--------------TK--------AFFIGAGVITVSVKTWVFTLAAISV
Mpa3            ----MLTSATP--------------AK--------AFLIGAGVITVSVKAWVFTLAAIGV
Ait3            ----TIASMTP--------------DR--------AYLLGLGLMVIGAKFWVFTLGAVGA
Ppa1            ----SLSAASA--------------LT--------TFGIGGLSMVISIKQWIFTLSAIAV
Ppa3            ----ALDGITA--------------LT--------ACGMGALLMLIGMKQWIFTLSAIAV
Rop1            ----ALESATP--------------RT--------AFIAGLTLGTINP-NIFILLSGMTI
Ncy1            ----ELESSGP--------------QR--------AFVIGIALAVLNP-NLFLMMSGMSA
Ssp5            -------VAHP--------------LR-------GSFLLGLGLMAANLTSLVLFLPAIQD
Mha1            ----RLLNPDPGPPNGGDAAPRRRLLRLRDAWREGSPWIGFLIGVVFLPPLDGIFFALGI
Mph1            ----RLFTGAS--------------LW-------TAGIAGLGIALPSVD----YLAALAL
Msp7            ----RLLDGRS--------------LW-------TAGIAGLGIALPSVD----YLAALAL
Mva1            ----QLLDGRS--------------LW-------TAGVAGLGLALPSVD----YLAALAL
Mch2            ----QLLGGRS--------------LW-------AASVAGLGIALPSVD----YVAALAI
Msm5            ----PLLNGRS--------------LW-------MAGVAGLGIALPSVD----YLAVLAL
Msm4            ----TLLTGSS--------------LW-------AAGVAGLGIALPSVD----YLAALAL
Msp16           ----RLMEGHS--------------LW-------IAGVAGLGIALPSVD----YLAALTI
Mgi1            ----RLLDGRS--------------LW-------TAAAVGLGTALPSVD----YLAALAL
Mtu4            ----RLANGRS--------------PW-------VGAAVGLGIALPSID----YLAALAV
Mab3            ----RLLEGHS--------------LW-------TAGAVGLGTALPSVD----YLAALAL
Mrh2            ----RLLDGQS--------------LW-------VAGVAGLGIALPSID----YLAALAV
Msp11           ----RLLTGRS--------------LW-------IAGVAGLGIALPSVD----YLAALAV
Msp10           ----RALDGRS--------------LW-------VAGAAGLGIALPSVD----YLAALAV
Min1            ----RLLDGRS--------------LW-------VAAAAGLGIALPSVD----YLAALAV
Mco1            ----QLLNGRS--------------LW-------IAGVAGLGIALPSVD----YLAALAV
Mav3            ----RLLNGDS--------------LS-------VAGLAGLGIALPSVD----YLAALAV
Mle1            ----RLLNGDS--------------LW-------VAGVAGLGIALPSVD----YLAALAV
Mch1            ----SIATGGS--------------LW-------VALVAGLGIALPSVD----FLAALAV
Mfo4            ----AVMQGNS--------------LW-------VAGVSGLGIALPSVD----YLAALAV
Mbo1            ----CFLQGDS--------------LY-------VAGVSGLGAALPSAN----YMGAMAA
Mrh6            ----GFAKGES--------------SW-------FSGSIGAALAMPSVD----YMALLAL
Msp4            ----AALRGEA--------------AW-------AAGLLGLSNGIPSPY----YVGAIAA
Mfo3            ----TALRGEA--------------PW-------AAGLLGLINGFPTPY----YLAAMAA
Ach1            ----ERKELDL--------------LG--------LLAVGLVMYSPSP----LYLAALHA
Cac2            ----RQREGRL--------------LV--------VVGLGLFMGSPSP----FYLASIHS
Cac3            ----SLREPRL--------------TT--------AVMLGLVVGTPSP----MYLLALHS
Fsp4            EAGESRKAVGA--------------RT--------MFFVGVTTYLPSA----FYVAALKN
Fsp5            EPATRRRASGA--------------RA--------IFFLGMVTYLPSA----FYVGAIKD
Msp2            -----------------------------------SFLLAMGLFSMNFITTVLVVYASSE
Msp5            ------------------------FLK--------GLSFGFVMFFINFSTTLIVLEAGKL
Mfo2            PKTGVLRQFTK------------------------YFSIGIIAFLMNFSTAIFVLAAGRA
Vma1            ----RLQHASP--------------GY--------AFRVGLLLFLANPTDGLTMIAVGAA
Mlu1            ----SVGHADP--------------RW--------AARTGALLFVVTPTDLLTMATVGAS
Mau1            ----RLQDPRP--------------AY--------AFGLGLVLAVAVPSDELVMASVAGS
Hha1            ----RLERATP--------------RT--------SLRLGFLLLGFFPTDVITSATVGSY
Hsa2            ----RLQAATP--------------QF--------SFRLGFLLLGFFPTDIITSVTVGSY
Hsa1            ----KLQSANP--------------RF--------SFRLGFLLLGVFPTDILTSAAVGSY
Hpa1            ----KLTSASP--------------RF--------SFRLGFLLLGFFPTDILTSVAVGSY
Nsu1            ----KLETATP--------------RF--------SFRLGFLLLGFFPTDILTSVAVGSY
Hli1            ----KLETATP--------------RF--------SFRLGFLLMGFFPTDILTSVAVGSY
Ssp20           ----KLTTASP--------------RF--------SFRLGVLLLGFFPTDVITSVSVGSF
Nba1            ----KLETANP--------------KF--------SFQLGFLLMGFFPTDILTSITVGTY
Hca1            ----KLERATP--------------RF--------SFRLGFLLLGVFPTDIITSVAVGAH
Nas1            ----KLTNATP--------------QL--------SLKLGFLLLGVFPTDIVTSVSVGTY
Nsp3            ----RLTSASP--------------RF--------SFRLGFLLLGVFPTDIVTSISVGTY
Has1            ----SIESASP--------------RA--------AFRLGFLLMGFFPTDLLTSIAVGSY
Ssp10           ----KLQTAEP--------------RF--------ALLMGLALMGVFPTDIASSVAAGFH
Nsp1            ----GLMEAGT--------------AR--------AFATGLLVILVMPSDIVVMLTVGAH
Nal1            ----GLMDAGV--------------GR--------GLTTGLLVILAMPSDIVVMLTVGAH
Sbi1            ----SLMEAGA--------------WK--------AFTVGLLVILVMPSDIVVMLTVGAS
Svi1            ----ALMEAGP--------------RK--------ALTTGLLIILLMPSDIVVMLTVGAN
Ama1            ----ALMEAGT--------------RK--------AFTTGLLVILLMPSDIAVMLTVGAN
Ssp3            ----ALMSADT--------------RK--------AFETGLLVVLLMPSDLMVMLTVGVH
Fsp3            ----TLMAADL--------------MK--------AFQVGLFVILLMPSDIVIMMTVGIH
Ser1            ----TLLTASP--------------AT--------AFKTGLVLILTMPSDVIIMLTVGTN
Sna1            ----ALMSATP--------------SM--------ALRTGLMVILTMPSDIVIMLTVGVN
Ade1            ----SLMSAGP--------------GR--------GFRTGFLLIAFFPSDVVVMCVVGLN
Ssc1            ----RLDRVSA--------------WT--------AAGLAVLL-----QPWALVAAGGAT
Sav1            ----RLDHVSV--------------WA--------AAGFGVLL-----QPWGAVAAGAAT
Ssp19           ----RIDNASL--------------VT--------AAGLAWLF-----QPWGLVGAGAAT
Sca1            ----RLDQISL--------------WT--------AAGLAPLL-----QPWGLVAAGAAT
Ssp8            ----RMDVGSP--------------WA--------AAGLAVLI-----QPWGMVAAGATT
Sve1            ----RMDQATG--------------WS--------AAGLAVLL-----QPWGMVSAAAAT
Ssp17           ----GTGRMSP--------------WS--------AAALAVFL-----QPWGLVAAAATV
Orf2            ----GLDRLSV--------------IA--------AFVLGLWV-----PNYMLVTVAVAE
Mph2            ---TALEGMGP--------------FR--------AFVIGVILE-FRAKSIVLALVVSLQ
Ppa2            ----TLDELPL--------------AR--------ALGFGAALPLLNVKNLAIYLPAVAL
Ssp1            ----QLPDFST--------------PM--------LVLIGAASALLTPENLVFYLKEAGL
Cgr1            ----QLPDFST--------------FT--------LVLIGATSALLTPENLVFYLKEAGL
Ssp6            ----SIDRFVA--------------MPL-----PLLLLLGAAGEVISPDDLVLFAKSAGV
Ssp9            ----SIDRFVA--------------MPL-----PLLLLLGAAGEVISPDDLVLFAKSAGV
Ssp11           ----SIDRFVA--------------MPL-----PLLVGLGAITEVASPDDLFLFAKSAAV
Pma1            ----TIERFIN--------------LPL-----PLLIAVGALTELISPDDLFLFAKTSAV
Ssp14           ----QLDRFCA--------------MPL-----PLLLGASCAIEVISPDDLFLFAKAASA
Ssp15           ----SVDRFAA--------------LPL-----PLLLLISSATEIISPDDLLLFAKTAGV
Ssp16           ----AVDHFAT--------------MPL-----PLLLLISSVTEVISPDDLLLFAKSAAV
Cgr2            ----RLDGFCA--------------LPL-----PLLLGLSAAVQVSSPDDLFLYARTAAS
Csp1            ----KLDRFCA--------------LPL-----PLLLLLSSAFQIASPDDLFLFARTAAS
Ssp13           ----KLEKVGQ--------------LPL-----TVLLLTAPLTLLLSPDNLFLLAKGASL
Mab1            ----SVARRHP--------------WL--------LAFVGLALGYAEAPTSVPYLSALAM
Sxi1            ----RVTGDAM---------PD---RK--------AVGLALGAGVVEIASMLPYLAAIGL
Npr1            ----RPASFRT--------------TS--------MVGLGLATGLLEAGTALPYLGAIGV
Nga2            ----RPASLRT--------------AT--------MVGLGLATGLLEAGTALPYFGAIGI
Nco1            ERRFEPRTGGP--------------GT--------MVLLGLTAGAVEVATMVPYLAAVGI
Tsp1            ---EDSGSMTP--------------LA--------AFWLGAVINFIGIPFALPYFAAIDQ
Pma2            ---EENRRLTP--------------LK--------AIGLGAVVSFMGMPFALPYFAALDQ
Mae1            ----PLDYANR--------------LK--------FLAFGSATTLAETPGAFLMILAIIE
Pfu1            --------------------P--------------LFRRGLAANAINPKVVLFFLAFLPQ
                                                       .                    

Ait1            VGTA-GLGGGE-----------ITVALIVFVVIAACSVAVPVIA-YLVASKQMAGPLESL
Laq2            IGTA-GLSVGA-----------DVVVIVIFVIVAASSVAIPVIG-YLVAADRIRGPLDSL
Asu1            IGTG-GLSGGE-----------ITLSIVIFTLIAACSVAVPVIA-YLLASKQMARPLEAL
Orf4            IGSD-AQTTAE-----------TVVAVIVYTVIAASTVAIPVIA-YLAASARMARPLESL
Mba1            IGAA-GLSAGS-----------SALVIAVFTLIAASTVLVPVIG-YLIAADRLRAPLDAL
Mya1            IGAA-GLDTGS-----------IVVVIAVFTLIAASTVLVPVLG-YLIAAEKLRGPLDAL
Hal1            IGSA-QLGVGA-----------VIVTIVIFTVIAACTVLVPVLG-YLVAADRLRSPLDSL
Mph5            IGSA-GLPFGS-----------TVVTVALFTAIAAASVAVPVIG-YLAAAEAMSGPLEEL
Rrh1            IGGA-DLTSGG-----------TVVSIAVFAILAASTVVLPVLG-YLLAADRLRGPLDKL
Gsp2            IGAA-DLGTGQ-----------LIGTIAIFVALAASTVLVPVIA-YLAAADRLRDPLDHL
Gpo1            IGAA-GLTSGS-----------VVVAVAVFAVLAGCTVIVPVVA-YQVAAQALRAPLDRL
Gne1            IGAA-SLSTGD-----------DIVAIVVFSLIASSTVVVPVLA-YQVAADRLRGPLDSL
Grh1            IGGA-SLPAGS-----------DVVLVVVYSLLAATTVVIPVIA-YQVSAQRLREPLARL
Gef1            IGTG-GLSGRA-----------VLTAIALFGVIAASSVAGPVIA-YQVAADSLAGALDAL
Rer2            IGSA-SLGSGE-----------VVVAVLVFTIIAASTVCVPVIG-YLVAAERLRGPLAKL
Rer5            IGSA-SLATSG-----------AITSILVFTVIASSTVAIPVIG-YLVAADRLRKPLANL
Gte1            IASG-ALSASG-----------DVVAVAVFALLASTSVVVPVVG-FQVAAARLRGPLDRL
Rop2            IGTA-GVNGGE-----------QVVALTVYTVLAGSTVLVPVIA-YAVAADKLRGTLDNL
Ncy2            IGTG-GLAAGG-----------DVVAVLIFTVLAASTVLVPVIG-YAVAADRLRGGLDAM
Nas2            IGSG-GLSAGG-----------DIVAILVFTLIGSATVLAVVLG-YAVAADRLRPTLDSA
Rtr1            IGAG-GSSAGG-----------DVIALVVFTLIAGSTVLIPVIG-YALAADRLRDPLASA
Cko1            IGAG-GLSGGQ-----------NVLTVAIFTVLAALTVAVPVIG-YAVAQDKMRGPLDRL
Mma5            IAGG-SLPAGQ-----------TVGSVVVFTVLAASTVAVPVVG-YAIGRKRMAGPLESL
Nmu2            IGAA-ELSVAD-----------TVVVVAIYTVIAASTVAIPVVA-YAVTRDRMRAPLDRA
Req2            VSQL-DVGVGA-----------KTVTGVVFTILAASTVAVPVVG-YFTMRERATSWLQGL
Nsp2            IGGA-GLAVGQ-----------EVIAGAVFVVVASISIGVPVIG-YLVAADRMRAPLNEL
Nmu3            IGTA-GLAIGA-----------EVVVLIVFTAIASLTVAIPVIG-YLVAGQRMRPWLDRA
Mpa1            ISQA-GLGGTD-----------SAIAVAVFVIIGSLTVAGPVVF-YLVASKRAAGPLASI
Gne2            IGTT-TAAVRD-----------DVLALVVFTLVGSWTVLVPVAA-YQIAADRLRGTLDRL
Ssp2            ISGS-SASAGG-----------KTVAVALFVLIASLCALLPLGV-YLTGGEKSARVLESW
Sgr1            IASS-PANVGG-----------KAVAGVLFVLIGSACVLLPLLV-YVFGGSRSAAVLGGW
Kse1            IATS-GASGGG-----------KAVAGALLVLIGSLCTLLPLGV-YLLGGARATEVLGGW
Orf6            IATS-DTGAGG-----------KTLAAALMVLIGSLCTLLPLGV-YLLGGSRSAHVLSGW
Cac1            IAGA-TSQPGA-----------RAVALVLFVLIGSLCVLVPLGV-YLAGGKKAAATLEGW
Bca1            IVSA-TSERSD-----------QFVALAVFVVVATIGVAAPVVV-YLAMGTRAGAVLDDL
Bsp1            IASA-APDDTN----------AQVVAAVVFAVVASIGVAAPVFI-YLFMGARAAAMLDAL
Spa1            IART-GATAGG-----------QAVALAVFVVLAAVGTATPVAL-YFALGERANHLLAEL
Sgr2            IART-GTSAGA-----------QAVALAVYVVLGALGPGAPVVL-YFVLKERSKHILDGL
Cwo1            IAQT-GAGTGD-----------QAVALAVFTLVATLGPGLPVAI-YFGLGERATAILDEL
Ami1            IAQT-GIPGGQ-----------QAAAYGIFMVVGTLGVAAPLVL-YFAMGDRSADLLGRL
Fsp2            VAQT-GIAGGE-----------QALSMLIFVVIASLGVGTPVVL-YYVLGDRSRKMLNSL
Fsp1            IAAT-GASGGE-----------QAVALALFVLIGSLGVLAPVAV-FFFTGAKAVHTLDSW
Sco1            ISAS-GLPVGQ-----------QVGAMAIFVVIASVGLLVPLVV-FLVMSERAAAMLGNW
Sro1            ISAS-GLPAGQ-----------QIASLAVFVIIGSLGLLAPLGV-FLFMGDQAKTVLGGW
Sav2            IGSA-GLPVGQ-----------QIASLAIFVLIATLGLLAPLGV-FLLGGERAKTTLGNW
Sal1            ISAA-GIPVAQ-----------QAGALAIFVLVASVGVLAPLVV-YLLMGERAQRVLGSW
Sav3            ISSS-GIPLGQ-----------QIGALAVFVVIASLGILAPLAV-FLIAGERARNTLDGW
Ksp1            IATA-TASVAH-----------QVLALLLFTGVASAAVAAPVLL-HVVLGDRAATVLAAA
Rer4            IAVA-TNVVAQ-----------QIVAAVIFTVIASVGIASPILV-KVFSGKRADEILASA
Gar1            LNRT-GLGGAD-----------LVVPAAVYVLIASSSVIILLGA-YLLAPDRMGQPLTKT
Ssp18           FGAH-HLPPGQ-----------TIFTVIIYLLIAAVTIWLPILG-YFLAERRVRPWLDEM
Nmu1            IAEA-TAVPAQ-----------QAAALAVFTVIGSVGVAAPPVL-TLVLGDRAGPLLRSV
Rru1            IADA-TARVPE-----------QIVALIVFAVVASLGVAAPPVV-RGVFTDRADRALAAA
Pfa1            FGAT-RVVVGD-----------SVWMIVIFTVLATATVTVPVPV-SLVAPRASAGALAKA
Sma1            IAGA-DLTVGQ-----------SVASGTVFTVIAVLGVATPLAM-VVTMGERARPRLDTW
Lmo1            VGAL-NLSGGQ-----------ETTATIIFGVIACCSIYIPTIA-FLLAGSRLNNALDST
Nga1            IAAF-DLGTGG-----------TALAALVFAVLGSLGLLAPVVA-AAVWGERGAHALERA
Nal2            IAAF-GLQPGG-----------SAVAALFFAVLGSLGLLVPLLA-VTVSGERGTRTLEKA
Orf3            IGAS-GAPLSE-----------VVIGIALFVVLGISTLAAPIIF-AFADPARMRKPLEET
Lsp1            IGPA-KLPVSE-----------DVIVIAIYVLIGGSSVGGPALF-ALIRPDKARPALAAT
Aen1            LGAA-DLGFVQ-----------DAVAVLVFVVVAAPTVVIPADR-Y--------GDVERT
Bca2            LGGS-AVSGLQ-----------EVGIAALLVVISALSVLAPLVA-MVVAPHRVAPALDRL
Msp1            IGSA-GVGVEH-----------AWLAVPYFVVVAASTVIVPIVA-YTISGERLAGPLRRL
Mfo1            IGSA-GLGQPG-----------VWAAGLYYVVAAGSTVALPILA-YAVSGERLDPALNRL
Msp13           IGSA-GLGQHR-----------AWPAVIYYAAIAGSTVALPILA-YAISGDRLDPLLARV
Msm1            IGSA-GLGQPQ-----------VWAAAVWFVVFASSTVALPILA-YAVSGSKLDPTLARL
Msm3            IGTD-GLGSTG-----------VWSAVVWYVAVAGSTVAIPILA-YAVSGDRLDEPLRRL
Mrh5            IGTT-GMADTR-----------VWLAVLWFVVVAGSTVALPILA-YAVSPERLDAPLTRL
Mch3            IGSE-GIDFPA-----------VWIAIVWYVAVAACTVALPILG-YAVTGDRLEPTLRRV
Mva2            IGSA-GLTSPS-----------VWFAVIWFVAVAGVTVAAPILG-YAISGQRLDPALTRL
Mgi2            IGSS-GLDTPT-----------VWAAVLWFVLVAASTVAAPIVA-YAISGERLDPTLNRV
Mth1            IGTA-GVGV-G-----------AWPAVLYYVLVAGSTVALPILA-YALAPDRLGQPLERL
Msp6            IGSA-GLGN-A-----------VWAAVVYFAAIAGCSVAVPILA-YAVSGGRLDDPLARL
Mph4            IGSA-GTHS-L-----------VWLGVVWFVAVASATVAVPILA-YAVSGDRLDPALARL
Mha2            IGTA-GVSLPQ-----------VWAGAAWFVAVAASTVAAPTLA-YAAAGDRLDPLLDRL
Mrh3            IGSA-GLGTTG-----------AWTADAVFTAIAASSVALPVLA-YLVAGERLDEPLNKL
Mav1            IGSS-GLGPIG-----------DWMAALFFVAVAASSVAIPILA-YLAAGSRLDDALARL
Msp9            IGTA-GHGIEG-----------DWLAAAFFVIVAASTVAIPTLA-YAIAGARLDDTMRRL
Mtu1            IGSG-GHGAAG-----------SWIYTAFFAMLAASTVAIPILA-YVAAGDRLDDSLERL
Mma3            IGTG-GLGVAM-----------RWVCGAIFVAISASTVAGPILA-FVGAGDRLEDSLDRL
Mka4            IGTS-ALGVAG-----------KWICAAVFVALAGSTVAFPIVG-YLSAADRLDEPLTRL
Mav2            VGNS-SLSAGA-----------QLVAAAIFVVLAASTVAVPILA-YAGAGDRFDDALERL
Mpa2            VGGS-SLGAAG-----------RLLAGAVFLVFAASTVALPILA-YAGAGDRLDDTLERV
Mav4            IGSA-GLGAAG-----------AWQAAAFFVAIAASTVVIPILG-YLAASHRLDPALGRL
Mxe1            IGSA-GLGATR-----------AWVSAAVFVAVAASTVAIPILA-YASAGERLRDPMARI
Sni1            IGAG-GLSTAG-----------AWTCGVLFIAVAASTVAIPVLA-YAIAGERLDPTMARI
Msm2            IGTA-SLEMPG-----------IWVAVLYYTVIAGSSVLLPILA-YAIAGHRVDHQLERM
Msp12           ISTD-ELPHAA-----------ALASVLCFTVVAGSSVAIPILT-YAAAGERLDPAMARL
Mrh1            IGTA-SVSVAG-----------AGGAVVYYSVVASSTVAVPVLA-YAAVGSRADDQLTRF
Mtu2            IGTA-GISVAG-----------ASGAVAYYSAVASSTVAVPVLG-YLAVGARADDQLTRL
Mpa4            IATS-RLTALS-----------AVVAVAYYAVLATSTVAAPVVA-YFVVGPRIDPHLERI
Mrh4            IGAS-PLSSAG-----------VAGAVAYFTFVGGSTAAVPILG-YAVWTHRIDRFLDAF
Ssp4            IGSG-AHATTS-----------GVSALAVFAACAASTVALPVAL-HVVMGERVLAPLTRV
Msp14           IGST-D--GMH-----------ALAEMAAFAVMASLTVIMPVLS-YAIWRERMEGPLHRL
Msp8            IDAL-LTAPAE-----------KAGAIGFFVVLAGSTTAAPILA-HLVASRYADKGLERM
Gsu1            IGQR-GHDLAE-----------VTIMVVVFSVVASLTIVAPVVI-FAFGGDRVKGAVRSA
Mph3            IAAG-RPGPGA-----------AVVVALCYAVLACVGVIAVAVC-YLVAADRVGPALERV
Got1            IAED-TQRGAS-----------AWVVLVIYVLIASIGILLPLLI-AVVGGHRLDPALSNF
Gai1            IAED-TLGGAS-----------AWVALVIYVLIASIGIVLPLLI-AVVGGHRLDPALGNF
Orf7            LGEA-DLDTAQ-----------LVVGLLVFALVAASGVIVPLVL-AVLGGERAAPTLARF
Ghi1            LGSVPDITVAQ-----------TLVVVILFAILASIAPLVLMLV-LLAGGDRMRGQLQAG
Req1            IAEG-HLPPSH-----------AAALTALFAVLGGTALIVLAVL-AAVPSKRVTAALGVV
Rer3            IGGG-HLGWVS-----------VVAYSVLFAVAASIALIVLSAL-AAVPSAKVTDALSAT
Msp3            LGTA-HLPVAV-----------TVLLCVALAVAGSLTLVVPTIL-GATGLPPVVAALRRL
Mla1            IGEA-HLAPLA-----------AVGLCLAVAMIGSLLLVIPALV-QLTGTARVLSALQAL
Mma2            IGEA-HLPLLA-----------AGGLCIGLVVAGTLPLLVTAAV-ATSRSAVVTKALERV
Orf1            LGAA-DMPWSL-----------VFVGAAVFAAVSSLGLIALSLA---GGSHRLAAPLASA
Rer1            LRLS-TVAPTS-----------QIVSAVIFSLVSVTSVAVPVAL-LLIKKDEATEPLLKI
Mma1            ISLS-DVDRSS-----------GLWVAVVFVVIGTLPIALPVLY-VVVRGADAQPLLDRV
Laq1            ARVA-AVATGP-----------AVVVLVVFGLVGSLSIVLPVLL-VVVRGAAAEPLLART
Ait2            FVIA-ELPDAE-----------TVAIATGFAVIGILPIAVPVVY-VLVRGAKAQPFLDAT
Gar2            VLSA-TLTRTE-----------ATGLAIVFMLAAAAPVLAPTMA-VLGGWHEKGDNAHRI
Csp2            FGEA-DPAAGW-----------TVLAGVCFVLVAALPTVLPIGI-AVALGRRAQPVLDTL
Csp3            FGDE-DPRAVE-----------TLVVGALFVLASGAVVLLPIVL-AVALGRRAERPLEAM
Nno1            IATA-QLGSRN-----------GAIAYLLFVLLAQSLLLLPLAL-RLVRPQQSKASLDRA
Orf5            IAAA-QLGQLS-----------STIVYLLFILLAESLLLIPILA-RILIPERSKYLLTEL
Ocy1            IAAA-ELGQLS-----------SVITYLLFILLAQLLLLIPILI-CILRPTRSKATLAQL
Mka3            IGNA-GLPRAA-----------NIASYIAFVLLAMSANLLIIAM-AALFPTQSRTLLDRI
Mpa3            IGDA-NLSRPA-----------NVGSYVVFVALAASANLLIVGV-AAIFPSRSRSLLDRV
Ait3            IADE-RLGAAA-----------SVAVFVVFIVASEIVHLVVLAI-AVVAPKRSASLLDAA
Ppa1            INEV-QLSRLG-----------RILMYLFFVVAAYSLVLAPIIT-SVFAPMQAAKLLEIT
Ppa3            IDEA-QLGLTA-----------SIFAYLFFAVAAQALVLAPIIS-RAVAPKQSARVLELL
Rop1            ISSS-HVGVGG-----------ALLGTVLLLISSMLDFIIPIGI-FTILGTRAQRGLSAA
Ncy1            ISSS-DASPSA-----------ALGATALLLLAASLDFLVPIAV-YVIAGHRAQRWLDAM
Ssp5            VARS-GASTIT-----------QGLMVGLVSLITLLPALGPLLA-LVLAGSSGRRRLVAL
Mha1            VVAS-GAPTQT-----------QFAALVVFVLGVLAVEEIILAI-NQFAPARTQSALHRI
Mph1            IAAS-GAAGTV-----------QLGALIAFNAVAFALVEIPLLC-YLVAPERTRAALQAL
Msp7            IVAS-GAATTV-----------QLGALMVFNVVAFALVEIPLLC-YLVAPERTRAALSAL
Mva1            IVAS-GAAAGV-----------QFGALILFNVVAFALVEIPLLC-YLVAPERTRAALSGL
Mch2            IVAS-GAAVAV-----------QFSALILFNVVAFALVEIPLLC-YLAAPERTRATLSAL
Msm5            IVAS-GAAASV-----------QFGALLLFNMVAFAFVEMPLVC-YLVAPDRTRAMLSAV
Msm4            IVAS-GAAAST-----------QFGALMLFNVVAFALVEIPLVC-YLVAPERTRATLAAV
Msp16           IIAS-GAAAAT-----------QVGALLLFNVVAFGLVEIPLIC-YLVAPDRTRAMLSAL
Mgi1            IAAS-GAAAAT-----------QFGALMAFNAVAFALIEIPLLC-YLVSPDRTRAVLASL
Mtu4            IAAS-GAAAAT-----------QIGALLTFNAVAFAFVEIPLLG-YLVAPLRTQAAMTSL
Mab3            IVAS-GAAAAT-----------QIGALLIFNVVSFALVEAPLVA-YMLVPNRTSAALSAV
Mrh2            IAAG-AGAPEV-----------RFAALVTFNVVAFALVEIPLLA-YLVAPQRTHAAMTAL
Msp11           IAAA-HLEAGV-----------RMGALVTFNVVAFSLVEIPLLA-YLIAPQRTRTAMSNL
Msp10           IGAA-GVSVGT-----------QLAALLVFNTVAFALVEIPLIA-YVLAPERTRATLARF
Min1            ILAS-GAPVMT-----------QLGALLMFNVIAFSLVEIPLVA-YLLAPTATRAAMTAL
Mco1            ILAS-GATATT-----------QVGALLVFNCVAFALVEIPLLS-YLLAPQATHASMVAL
Mav3            IVAS-GAAAAT-----------QVGALLLFNVVAFALVEIPLLA-YLVAPARTAASMTAL
Mle1            ILTS-GAAATT-----------QVGALLMFNVVAFALIEIPLAA-YLLAPDTTRAWTAAL
Mch1            IVAS-GTPAAT-----------QVSALLMFNIIAFALIEIPLLA-HVVAPERTAEVMARL
Mfo4            IHAS-GVAPGT-----------QLGALIGFNLVAFALVEIPLLS-YLVAPQRTLEWMTRV
Mbo1            ILAS-GATPAT-----------QALAVVTFNVVAFTVAEVPLVS-YLAAPRKTRAFMAAL
Mrh6            IIAS-KTPPIE-----------QASALVTFLLLASWAAVIPLLS-FMVAPAKTRIWVQRF
Msp4            VLTS-GAEVGQ-----------QLSALVIFNLVAFAGALIPILS-FWIAPDATRSAVERL
Mfo3            ALTS-GAAVTE-----------QMAAMVVFNLVGFLAAIIPLIS-FLVAPSATRSAVERI
Ach1            IAKA-HAAVLV-----------TILSVLLVAAIYMLVVEIPVVA-HAIWPETTIRAVTAV
Cac2            IAKG-APGPVL-----------GVVDVLVIAAVVLLLAEVPIIC-YLYAPQRTATTLRTV
Cac3            ISQG-KPTVGV-----------GAFSVILIAAVVLLAAEVPILT-YLIAPERTHSTLRAA
Fsp4            LAAT-DSGPGL-----------TILSLFVCAALVLIMVEFPIVL-RLLAPRQTGRILAAY
Fsp5            LADA-DLSRAA-----------TILALFACTLLVLHMVELPIIL-RLLVPRRTGAILAAY
Msp2            IAMS-SVNWTG-----------KTISLISLVILTLLLVEIPVLI-CYIKPLKADEILSRL
Msp5            IATA-AVPITG-----------KVTVSVILILITLLVCEVPLLI-YFLLPGRSEKLLSKI
Mfo2            IGVA-NAGLTN-----------DTTSVLILILITLVIIEIPLLF-FILLPDKAHKILSPV
Vma1            AARR-DE---------------AWWHLLPFVLLTLTLLALPLLA-LLLLGHRAEVVLPRI
Mlu1            VARH-DL---------------PWWHLVPFVLLTVLLLAVPLLA-LVLLGQKAARVLARM
Mau1            MAGH-GR---------------PWWHLLPFVALTVLLLALPLLT-LLLSGERAERLLPAF
Hha1            LATQ-GL---------------PLTDAVPFVLATLLLLALPSLA-VVMLGDRAKTVLPNV
Hsa2            LAAH-DF---------------PLTDAIPFVLVTLVLLASPSLG-MVVLGERAEAILPKI
Hsa1            LSGN-NL---------------PLTDSIGFILLTVFLLALPSIA-VLALGERAEAFLPKI
Hpa1            LASN-GL---------------PLTDSFGFIVVTLLILAFPSLV-LLAFGERAEAFLPKA
Nsu1            LAAN-EA---------------PLTDAIPFILLTLLVLALPSLT-LIAFGDRAETFLPKA
Hli1            LAAR-GA---------------SLLDAIPFILCTLLVLALPSLT-LVVFSERAETFLPKA
Ssp20           LAAQ-EA---------------PLTDALGFLAVTLTLLALPSLT-VLAFSERAEAFLPRV
Nba1            LASH-GD---------------PLWYATGFVLLTLLFLAIPSLS-LVMIGDRAETLLPKV
Hca1            LASN-DL---------------PLVDAAPFVGLTLSLLALPSLA-VFLLGDRAETVLPRI
Nas1            LAAN-GD---------------PVTDAAGFVLLTLFILAVPSLS-VSLLGERAEAALPRV
Nsp3            LAAN-GD---------------PITDAAGFVLLTLFILAVPSLS-VLVLGKRAEAALPKI
Has1            LSGR-DA---------------PFWHVAPFVGATLVVLALPSLA-LIAGGERAQRSLPSI
Ssp10           VERS-GD---------------PWWQCLPFVALTLLLLAMPALC-VVILGRRADVVLPRI
Nsp1            LAHG-GE---------------GFAAALGFVVLTVLIAALPLLV-LVTAGRRARNAMPTA
Nal1            LAHG-GE---------------DFVAGLGFVAATVLIAALPLLT-LLALGHRGRDAMPAV
Sbi1            LEQH-GG---------------GVAAALPFIGLTVLIAALPLLV-YLLAGERGRRAMPRV
Svi1            LEQH-RA---------------GLAAALPFIAATVLIAALPLLG-YLLLGDRARRAMPRL
Ama1            LEQS-DA---------------TLVSALPFVGATVLVAALPLLA-LLLFHRRAERAMPRV
Ssp3            LDQG-HS---------------SFVDALPFIALTTLVAATPLLL-RVLLGRRAASAMPGL
Fsp3            LQQN-NA---------------SYAAALPFIGLTVTVAALPLLA-RLLFHRRAEVAAPRV
Ser1            LEHR-DL---------------GLVAAVPFIALTVLVAALPLIA-YLLFHRRAVTAMPKV
Sna1            LDHH-GE---------------TVLAAVPFIVATVLVASLPLGF-YLVLRDRAERVMPRV
Ade1            LARS-GA---------------GFSAAIPFLLTTTLIAALPLLA-YLLFRRRAARVMPEI
Ssc1            VVNA-DLSSAA-----------TFVALMTYFLLATSSLLVMELY-ATFAPAKAAARLTRL
Sav1            VVEA-NMSSAA-----------TYFALTGYCLLATSSLLAMELH-ATFRPLTAQVRLRKL
Ssp19           ALDS-DLSTLT-----------DWLVLTGYCLLATLSLIVMEMY-AVWRPAAANARLNAL
Sca1            VISA-DMSHAS-----------SYLALFGYCLLATSSLLAMEVY-TTFAPDSARVRLGKL
Ssp8            VIQA-DASHAT-----------TYLALFGFCLLASSGLLAAELY-MVFAPEAAQARLLRM
Sve1            VVKA-DASHAQ-----------SFLALLGFCVLATSTLLAMELY-TVFAPEDAQRDLTRL
Ssp17           VVRA-DLSHFA-----------SFAALFGFVLLATGSLLAAELY-TVFAPEAAGVRLARL
Orf2            LSLW-ELHGAE-----------AVAAAVVWVVVATLGVVTPLVV-LARSGRNSAAVQQSW
Mph2            VHAT--ANRTL-----------AILVIVIYVVISTVTITIPALA-MLMAPQRTEPWLTAA
Ppa2            LASA-ELTPTG-----------RALAVVSSAAIFSGGLLIPLLI-RVLFPRRCADWLAAM
Ssp1            LLIN-QPGVST-----------DLELTGVFMAVASSLLLLPPLA-WIATGGRIRVPLSRL
Cgr1            LLLN-DPGLTA-----------DAEVTGLFTLMASSLLLLPPLA-WLVSGGAIREPIMRL
Ssp6            VLAA-QLPTWQ-----------EWIGLVAFTIGASIFLLTPLVA-VIIGRDKVIPILEKG
Ssp9            VLAA-QLPTWQ-----------EIVGLAAFTIGASLFLLAPLIA-VIIGRDRVIPILEKG
Ssp11           VLAA-GLPTWQ-----------ELVGLLAFTTGASLLLMLPLGA-VLIGREKVLPLLEKG
Pma1            VLAA-SLPSWQ-----------EIVGLVFFTFGSSLLLLIPLVA-VIIGRERVIPLLQSG
Ssp14           LLAS-GLSRVQ-----------EVIYTAGFSISASLALLLPFGA-VLVGRDRVVPLLEKG
Ssp15           ILAQ-GLSLQG-----------EVASSLVFSLSASVLLLVPFVA-VVLGGERVLPMLQQG
Ssp16           ILAA-QLPLQE-----------EIACSIGFSTAATALLLVPFLA-VLIGRQRVLPLLQRG
Cgr2            LLEA-GLSRPR-----------EVLTTAVFSLFSGTLLLLPLAGLVLVGQERLLPVLQAG
Csp1            VLEA-GLAPAQ-----------EIGATVLFSLTSGLLLLGPLLALLLLGPERMLPQLQRG
Ssp13           VQGG-HHSQLL-----------ELGLIAYFSLISSTLLLIPILL-VLVRKQQVQPLLEQG
Mab1            LASR-HPLPTL-----------WPLLLVGYGLVAILPSLLILVL-STRRSPRARRMQRGL
Sxi1            LSAG-GVAPAT-----------ASAILAGYAGLMIVPGLGALVA-LRCARGRAERALDRL
Npr1            MSTA-ELAPHT-----------WVPMLAAYNLVMVLPPVLLYLG-HRVFGERLRPRLDRW
Nga2            MGAS-GLAAHT-----------WIPVLAAYNLVMVLPPVLLYLA-HRVFGERLRPRLDRW
Nco1            MTTA-GLSAAQ-----------WLPLLAGYVLVMIVPPLALIGL-RGMTGARLEPRLERL
Tsp1            ILKA-NLTTGD-----------TLVLLVAYNLVYALPFLVVPVL-VASLGERSRPVLQRI
Pma2            MLKA-DMTPLT-----------ALVVLAVYNVLYALPFALVPVL-IATSGQKSQDILRKI
Mae1            IRKL-----AT-----------PFVFLPFYLGLYATIYTLPIVL-LNLAGIWHKKPLE--
Pfu1            FVVV-GRADSEAMQIAALGGLFTLQAVVLFGLIGWFSGMI--------------------
                                                                            

Ait1            RGWLVHNNATVMAVL-------LLVIGVAVVGKGIGS---F-------------------
Laq2            RGWLVGNNATVMSVL-------LLVIGVVLIGKGIAA---F-------------------
Asu1            HAWLVQNNATVMAVL-------LLVIGVVVIGKGIGS---F-------------------
Orf4            RAWLVYNNATIMAVL-------LLVIGVVLIGKGLGE---F-------------------
Mba1            RGWLAAENAVIMAVL-------LLVIGVSMIGKGIGS---F-------------------
Mya1            RGWLAKENAVIMAVL-------LLVIGVSLIGKGIGS---F-------------------
Hal1            RGWLAQENAVIMAVL-------FLVLGVNLIGKGIGH---F-------------------
Mph5            RCWLTSNNATVMAVL-------LLVIGVMMIGKGIGS---F-------------------
Rrh1            ESWLRAHNTAVMSVL-------VLVIGVTLIGKGVGA---L--------G----------
Gsp2            KAWLEANNKTVMAVL-------ILVIGAVLVGKGIGG---I-------------------
Gpo1            KEWLQANNTAVMATL-------FLVIGVVLIGKGISV---L--------A----------
Gne1            KAWLEANNKTVMAVL-------ILVIGVVLIGKGIGG---V--------A----------
Grh1            KDWLSAHNAAVMTTL-------IVVIGAMLIGKGITG---L--------S----------
Gef1            KEWLRANNQAVMAVL-------FLVLGISLLGKGIGG---L--------T----------
Rer2            KVWLQDNNATVMSVL-------ILVIGVVLIGKGIGG---L-------------------
Rer5            KVWLEDNNTTVMSVL-------ILVVGVVLIGKGIGG---I--------F----------
Gte1            KSWLQANNATVMAVL-------ILVIGIVLIGKGIGA---A--------S----------
Rop2            KVWLQANNAAVMSVL-------LLVMGAVVLGKGFGG---L--------F----------
Ncy2            KVWLQDNNHLVMAIV-------LLVMGAVVLGKGIGG---L-------------------
Nas2            RQWLQDNNHAVMAIV-------LLVMGAVVLGKGIGG---L-------------------
Rtr1            KTWLQEQNHAVMAIV-------LAIMGAVMIGKGLGG---F-------------------
Cko1            KGWLEANNATVMAML-------LLFLGVVLLGKGFGG---L--------V----------
Mma5            HTWLTAHNGAVMATL-------LLVIGVVLIGKGLGG---L--------L----------
Nmu2            KSWLEANNAAVMSVL-------FLVIGAVLVGKGIGG---F-------------------
Req2            KVWLTANNAAVMAVL-------LLVIGVSLIGKGIGG---Y-------------------
Nsp2            REWLTVHNAAVLSVL-------LLVIGVALIGKGVGG---L-------------------
Nmu3            KVWLQANNAGMMAVL-------ILILSAVLIGKGIEG---L--------SSIS-------
Mpa1            KDFMSVHNPAIMMIL-------LLVLGVKLLGQGLGA---L--------G----------
Gne2            KSWLDVHNRVVVAVL-------LITIGIVLTVRAIPG---L--------T----------
Ssp2            KGWMAAHNAAIMTVV-------LVLLGAKYVGDAISG---L--------T----------
Sgr1            KTWMGEHNSAIMTVV-------LTVLGAKYVGDAISG---L--------A----------
Kse1            KAWMSAHNSAIMIVL-------LLVLGVKYVGDAVSG---L-------------------
Orf6            KEWMSAHNAAIMTTV-------LAVLGTKYIGDARTG---L-------------------
Cac1            KDWMATHNAAIMTTV-------LAVLAAKYVGDALAN---L-------------------
Bca1            KHWMVQNNAAIMTVL-------LLVLGMKMIGDGIGA---L-------------------
Bsp1            KAWMTHNNAVIMAVL-------LLVLGAKLLGDGIAA---L-------------------
Spa1            KLWMGRNSSAITAVV-------CLVLAAKLVGDAVSG---L--------S----------
Sgr2            KLWMERNNTAIIAVI-------CLLFAAKLVGDGISD---L--------S----------
Cwo1            KTWMSRNNGVIMTVI-------ALIIGAKLIGDGISG---L-------------------
Ami1            KDWMSSHNAVIMSVL-------CLVIGAQLVGDAAGI---L-------------------
Fsp2            KIWMTDNATVIVVVI-------LLVIGVKILGDGVSA---L--------S----------
Fsp1            RSWFIANNAAIMAVL-------FFVIGLKLVGDGIGI---I-------------------
Sco1            KEWAARHNVAIMAVL-------FFVFGLKLLGDGIDV---F--------T----------
Sro1            KDWAAQHNVAVMAAL-------FFVLGLKLLGDGIGI---L--------T----------
Sav2            KDWAAQHNVAVMAVL-------FFVLGLKLLGDGIGI---L--------V----------
Sal1            RDWAARHNAAVMAVL-------FFVLGLKLLGDGIGI---L--------A----------
Sav3            KNWAAQHNIPVMAVL-------CFVIGLKLLGDGIAI---L--------T----------
Ksp1            KGWMTANGSWVMTVV-------LVVIGAVLLGNGVSG---L-------RS----------
Rer4            KAWMTANNAVMMTVI-------LTILGATVLGEGLSG---L-------------------
Gar1            KAWLIANNSVIMVVI-------LLIIGAMVFSKGLHS---F-------------------
Ssp18           RVWLTQHNAAVMAVL-------LLVIGAMMSGKGIAA---L--------A----------
Nmu1            DEWMTRQSTVIVAAV-------LLVLGVVLIVNGVTA---L--------R----------
Rru1            DEWMTRQHTVIMAAV-------LLILGLILIGNGIAG---L-------------------
Pfa1            RAWLVANNATIMMVL-------FIVLSAQNIGAALQA---F-------------------
Sma1            KDWLRQHNSVVMSVL-------FLVFGVVLVGEGVRQ---L-------------------
Lmo1            RKWLIQNNSVIMAVL-------FLFIGLSVISKA------F-------------------
Nga1            RSWLTANNDTVTMTV-------LFVFGGVFAAKGLGV---L--------L----------
Nal2            HTWLIANNDTVTMTV-------LFVFGGVFAAKGLGT---L--------L----------
Orf3            RVWIEGNSSTVTTIV-------LLVLGTVIIGSGLAH---Y-------------------
Lsp1            ERWLLRNDTTVAIIV-------ATVIGTVIIGNGLSR---F-------------------
Aen1            RAWLVRDHASITAVL-------LLVLGVVLIGRGF-------------------------
Bca2            RRWLTTNTSLVMGVL-------LIVIGTVVVGGAIGD---L-------------------
Msp1            RMWMEHQHATLVAAI-------LLVIGIMVLYKGIHG---L-------------------
Mfo1            KEWMERNHAVLVAAI-------LVVIGVLVLYKGIHV---L-------------------
Msp13           KDWMERQHAVLMAGI-------LIVIGLLVLYKGIHA---L-------------------
Msm1            GEWMERQHAVLVAVI-------LVVIGLLVLYKGIHA---L-------------------
Msm3            KDWMEQQHAALVAVI-------LVVIGLLVLYKGIHG---L-------------------
Mrh5            KGWMERQHAVLIAGI-------LVVIGLLVLFKGIHG---L--------NETHPTSGSPS
Mch3            EEWMERQHATLVAGI-------LVVIGLLVLYKGIHH---L-------------------
Mva2            NEWMERQHAALLAAI-------LVVIGAMVLYKGIHA---L--------L----------
Mgi2            QAWMERQHATLIAAI-------LVVIGLLVLYKGIHA---L--------A----------
Mth1            REWMERQHGALVAAI-------LVVIGLMVLFKGIHA---L-------------------
Msp6            KDWMERNHATLMAVI-------LVVIGLLVLYKGIHT---L-------------------
Mph4            KEWMERQHAVLIAVI-------LVLIGLMVLYKGIHG---L--------LGV--------
Mha2            RAWMDRRHAALVAGI-------LVVIGIMVLYKGVHH---L--------ATV--------
Mrh3            KNWMEAQHATLVAVI-------LVVLGAMVLYKGIHG---L-------------------
Mav1            RDWMDRNNAALLAAV-------LVVIGAMVLYHGIDA---L-------------------
Msp9            KDWMEKNNAALMAVI-------MVVIGAMVLHNGARALGWL-------------------
Mtu1            KDWMEKNHAGMVAAI-------LVVIGLLLLYNGVHA---M-------------------
Mma3            KEWMEKNHAGMLAAV-------LILIGVMVLYNGIHA---L-------------------
Mka4            KDWMAKNHAAMLAVV-------LVLIGAMVLYNGIRA---L-------------------
Mav2            KAWMEANHDAMLAVI-------LLLIGLIVLYNGIRA---L-------------------
Mpa2            KVWMEENHGTLLAVI-------LVLIGLMVLYNGIHA---L-------------------
Mav4            KDWMEQQHAALVAVI-------LVLIGAMMTYNGIHA---L-------------------
Mxe1            KEWMERHHAVLVAGI-------FVVIGILVLYKGIHA---L-------------------
Sni1            KDWMDRNLGAMEAVV-------LVVIGLMVIEKGISS---L-------------------
Msm2            KQWMERQHAALMAGF-------LVIVGLLLVYTGIRA---V-------------------
Msp12           GAWLHRQHAVLVAGI-------LIIIGLLVAYKGLSH---L-------------------
Mrh1            KAWLHRHSGVVTAVI-------LAAVGIALLVIGISE---I-------------------
Mtu2            KEWLHRRSGLVSAVI-------LLAVGITLLFMGISE---L-------------------
Mpa4            RCWIQDRHRALAAIT-------VALVGFAVVLYGFS------------------------
Mrh4            RDWMRRRQRILTLIV-------FAILGGALVYSGANS---L-------------------
Ssp4            RRWLEGHAAGVMAVV-------IAAVGVLVVFEGAVR---L-------------------
Msp14           RVILERHNAAILAVV-------LVAVGSMLF---LHA---A-------------------
Msp8            RHWVQEHTAAITAVT-------LTAVGSLLVV--VAS---L-------------------
Gsu1            RGWLLRHIRTIGSVA-------ILFVGAALIVIGLVK---L-------------------
Mph3            RDWLVANNKIIIAGV-------LLVIGAILMGEGLRA---L-------------------
Got1            RQWLEDNISPITIIT-------LLVVGAYFVGKGLAI---F-------------------
Gai1            RQWLEDNISPITIIT-------LLVVGAYFVGKGLAI---F-------------------
Orf7            RDWLSHNMTTISIVV-------LVVLSAYFFGQGIGI---L-------------------
Ghi1            RNWIEANMTAVTLVI-------LVVVGALFIGEGLSI---I-------------------
Req1            KEELIQHNAAIMTVL-------FVLLAGLQVSHIVTA---L--------T----------
Rer3            KSTLIRHNAAIMTVL-------FLMLAALELSHVVEA---L--------S----------
Msp3            KDEMIAHNAVIMTVL-------FAVLAASEASHLIHQ---L--------T----------
Mla1            KSQLITHNAAMMTVL-------FAILAANELAQVIHR---L--------A----------
Mma2            KSEMIAHNAMIMTVL-------FAVLAANEAAQVIRH---L-------------------
Orf1            KASLIRYNNVIMAVL-------FIILGGLQLGRAFEA---F-------------------
Rer1            RTWIATNTHLLNVGL-------LVLIAAMQISKGVQG---L-------------------
Mma1            RTWIAGNTHVLNAAL-------LLVIGALQLEKGIAA---L-------------------
Laq1            RSWVAGNTHVLNAAL-------LLVIGALQLQKALSA---F-------------------
Ait2            RTWIASHTGLLNAAF-------LLVIAVLQLQKGIAG---L-------------------
Gar2            FNWTLSHNSFIRAGT-------MLLIGFIQLGKAVTG--GL-------------------
Csp2            REWIARWGSLSLVVV-------LVVLGAVQLVTGLAG---L-------------------
Csp3            RSWIAEWGARSLVVV-------LVVLGAVQLVIGLTG---L-------------------
Nno1            SGWLTAHNRPIVIGV-------SLVFGLLFLQSGLSG---LRSLS---------------
Orf5            SAWLTKNSRPITIVV-------SLVFGLFFLHSGISG---LV------------------
Ocy1            SDWLTENNRPIAIVV-------SLVFGIFFFYSGISG---FL------------------
Mka3            LRWLQDNNRPIMVVV-------GTVFGLWFGWKALHG---L-------GI----------
Mpa3            LRWLQEHDRYLVIVV-------GLIFGVWFGAKALRG---L-------GI----------
Ait3            TGWLQHNNRVIMILI-------GFVFGAWFAVKALQG---L-------GV----------
Ppa1            QVWLGRHNRRITMVA-------SLILGVWFMWKGTTD---LLAHGGTHGSPTTTAMGLPI
Ppa3            LAWLERRSRAITIVA-------SLIFGVWFITKGVTG---LMGHGAETAITNTH------
Rop1            KAWMVRHNKALGVGV-------FFGFGTLFALRGLFA---L-------------------
Ncy1            QIWMIRNSRPMTLAV-------LFGFGALFAVRGIVD---L--------A----------
Ssp5            SSWSERHQRQINAAL-------CFGFSIYLAISGLLR---L-------------------
Mha1            HDWARAHHQKFAAAI-------LTVVGVALIVRGMGG---L-------------------
Mph1            YDWLRAQGRRGVALL-------LAVVGGVLVVVGLVN---L-------------------
Msp7            YEWLRAQGRRGVGAL-------LAVIGCVLLGVGFAG---L-------------------
Mva1            YEWVRAQGRRGVSLL-------LAAVGCVLLAVGFAG---L-------------------
Mch2            YDWLRARGRLGIAAL-------LAAVGCVLLGVGIAG---L-------------------
Msm5            QDWLRSRRRRALTVL-------LAAVGCVLLVAGLAG---L-------------------
Msm4            YDWLKARGRRGFATL-------LAVVGCMLLGVGIAA---L-------------------
Msp16           HDWLRARHRREAAAL-------LATVGCVLFIVGFVG---L-------------------
Mgi1            NSWIRARGRVGVCAL-------MAIVGGVLLVVGLAG---L-------------------
Mtu4            HDWLRSLRRRDIAAL-------LAAVGCVLVVVGVLG---S-------------------
Mab3            QEWLQTHRHRKLAAI-------LAVVGGVLLLAGVTG---L-------SA----------
Mrh2            HGWVRARRRREVAML-------LAVVGVVLLTAGLLG---V-------------------
Msp11           HNWIRARQRHEVAGL-------LAAVGVVLVAAGAVG---I-------------------
Msp10           NDWLRSQGRRAVAAL-------VAMVGLVLLAVGFAG---L-------------------
Min1            QDWIRSRRRIEVAAL-------LVAVGLVLLAAGLAD---L-------------------
Mco1            HGWIRSRRRIEVAAL-------LAAVGCVLLAIGGAN---L-------------------
Mav3            HNWIRSRRRPQVAVL-------LAAAGCVFLTVGVTG---L-------------------
Mle1            NNWIRSRRRLEVATL-------LAGVSCLLLAVGIAG---L-------------------
Mch1            NSWIQSNRRRNIALV-------LAVVGCVLLAVGLAA---I-------------------
Mfo4            HAWIRSCTRRDVAMI-------LTAAGALFITIGLLG---I-------------------
Mbo1            QSWLRSRSRRDAALL-------VAAGGCLMLTLGLSN---L-------------------
Mrh6            NEWIRTRTRKHAGAF-------VAIVGIILIGVGLHG---L-------------------
Msp4            YAWMKIHHRLVVTVI-------ASAVGVFFVGLGISH---L-------------------
Mfo3            YEWMGIHHRLVVAVI-------AGAVGVYFLVTGISH---L-------------------
Ach1            NAWLGRHGRTIVVLA-------AGAFGVYLIVAGTVH---L-------VT----------
Cac2            NGWLARHGRAIAVAA-------AVVGGAYFVISGLIR---L--------L----------
Cac3            NIWLARNGRVIAAAA-------AAGVGCYFMIKGIVG---L-------------------
Fsp4            NTWMGRHGWDVIFLV-------ATVSGLCFLASGIVG---LIT------S----------
Fsp5            NAWMHRHGWDIVVLA-------AAASGIYFLASGIIT---LLT------S----------
Msp2            NKWIQRNGYYLTAGL-------LFILGMYLLSNGLEK---L-------GW----------
Msp5            NVWMQKNGHILMGLV-------ILAIGLYLIWIGSIK---F-------GL----------
Mfo2            NDWISNHGNLVTGIF-------CIAIGFFVVYSGLGK---L-------GI----------
Vma1            RRWADTHSWIVSEAV-------IAIFFAITVVDLV-------------------------
Mlu1            REWAEGHSWIVNEIV-------IAFFALLTVLDLIRS-----------------------
Mau1            RSWTDRHSWLVSETV-------ILIFAAFVVADLAGS---F-------SR----------
Hha1            RDWMNTNSWVVNEVV-------LLFFAGIVLNGLL-------------------------
Hsa2            RDWMNTNSWIVSEVV-------ILFFVASILNGLL-------------------------
Hsa1            RDWMNTNSWIVNEAV-------ILLFIALTLNNLF-------------------------
Hpa1            REWMNDNSWVVSEVV-------ILLFVGMSLNNLL-------------------------
Nsu1            RDWMDENSWLVNEAV-------IVFFIAMSLNNLF-------------------------
Hli1            RNWMDANSWIVNELV-------ILLFIAMTLNNLL-------------------------
Ssp20           REWMNDNAWIVNEVV-------LLFFVAIVGSNFL-------------------------
Nba1            RTWMNTNSWIVSEIV-------ILIFVAITINNIV-------------------------
Hca1            RDWMNDNSWVVNEVV-------LAFFLVLTVT----------------------------
Nas1            RNWMNENSWVISEAV-------ILLFVALTLQNLF-------------------------
Nsp3            RDWMNDNSWIISKVV-------IALFVVLTIQNLL-------------------------
Has1            RTWMDDNAWLVSEFV-------LLFFVVMTLSNVA-------------------------
Ssp10           RDWMNSHSWVISEIV-------LVFFAAIAINGLI--------------K----------
Nsp1            RDWLNTHSWLVTIAT-------CVVFVLLLL-----------------------------
Nal1            RDWLTSNSWVITIAT-------CAVFVLLIL-----------------------------
Sbi1            REWLTSHSWVVTIAT-------CLLFIVLILT----------------------------
Svi1            REWLATHSWVVNAAA-------CLIFIVLILT----------------------------
Ama1            REWIGSHSWVVNIVA-------YLIFAVLLL-----------------------------
Ssp3            RDWMNNNSWLVNIIV-------CLLFVVLILA----------------------------
Fsp3            RDWMNTHSWLINIIV-------CIIFIALIID----------------------------
Ser1            REWMNSNSWLINIVV-------CGIFIALVLSG---------------------------
Sna1            RDWLNVNSWVVNVGV-------CLFFAALVAF----------------------------
Ade1            RDWTNDHGWLLNIVA-------SLFFVVLILF----------------------------
Ssc1            RLAIDEHQDQAIVVL-------SLLIGLWLVASSTYE---L--------V----------
Sav1            RAWIDGHQDQAIVSI-------SLALGLWLMAKSIYQ---L--------V----------
Ssp19           RSWLEQHQEQLVVTL-------ALLAGLWLTARSIYE---L--------V----------
Sca1            RTWITTHQEQALVAV-------ALVAGLFLVSRSIAQ---L--------T----------
Ssp8            RRWMEGHKDEAIVFV-------CLLLGLWLTGQSIYQ---L--------T----------
Sve1            RAWLSRHKDQAIVLL-------CLLLGLWLVGRSLYQ---L--------T----------
Ssp17           RSWLQEHQEPAIVVG-------CLVLGLWLTGNSIYQ---L--------T----------
Orf2            REWLVQHSAAIVCLV-------LGLVSVVLIVKGGAS---V-------------------
Mph2            TARLATAGPVISAAA-------LCLLGLGLLGLGLVG---LGVVGAGV-S----------
Ppa2            RRWIEAHATRVAQVI-------LPCIAVALLARGGWSFWQL--------Y----------
Ssp1            EGWMEHHGEWLVGVL-------ALLISAYLIWEGLHG---LWLMQ---GAAP--------
Cgr1            EDWLQHKAEWLVGVL-------ALVLGAYLLFEGLHG---LNLLS---VA----------
Ssp6            KQVLFARGGLVVGGV-------SLGLGGYLGWQGING---L-------SL----------
Ssp9            KQVLFARGGLVVGGV-------SLGLGGYLGWQGISG---L-------SL----------
Ssp11           KQVLFARGELVVSGV-------SLALGGYLGWQGISG---L-------ML----------
Pma1            KQILFAKGDLIVGGV-------SFALGAYLGWQGISG---L-------TIV---------
Ssp14           KQVLFARGDLLVGAL-------SLVLAGYLGWQGIEG---L-------QL----------
Ssp15           KTTLLNRGELVVGSV-------SLGLGGYLSWQGITG---L-------AL----------
Ssp16           KTALLRRGELVVGSL-------SFGLGSYLSWQGISG---L-------IM----------
Cgr2            KLWLFDNAELIVAAL-------CFGLAVYLGWQGVEG---L-------RA----------
Csp1            KSWLLARGDAVVGLV-------SLALAVYLGWQGIEG---L-------QLQ---------
Ssp13           KRFIEQRSSLILGLI-------SVALALYLGWSGWSG---LDGFT---AI----------
Mab1            VRTVTRHGPTAIRVI-------FLCLGVVLITSALVHHSAL-------GL----------
Sxi1            RRFLESRGDQVLGWV-------LLVVGFSLTGDAVQR---LELF----------------
Npr1            REKIDSGSREVLSWV-------IGIVGLLLLINGLQQ---VGIIDLIDSL----------
Nga2            REKIDAGSREAMAWI-------IGIVGFLLLVNGLQQ---VGFVPFLSNL----------
Nco1            RAWLTRHSASMVSWA-------LGIIGFLLARDAAAQ---LFFAP---------------
Tsp1            NRTLERASAFLMPVL-------LGLAGLALVADALLY---FTIGQ---GL----------
Pma2            NSWLVGISNILMPIL-------LTLVGLALIADSMIY---FVTGY---EM----------
Mae1            -TWLSRHFKLLYLILNITISLSLIAFGVFFLAMGVKQ---L-------------------
Pfu1            GQWLGRIPGAARRL--------DQVAGTIFIGLGLRL--IL--------V----------
                                                                            

Ait1            -----------------
Laq2            -----------------
Asu1            -----------------
Orf4            -----------------
Mba1            -----------------
Mya1            -----------------
Hal1            -----------------
Mph5            -----------------
Rrh1            -----------------
Gsp2            -----------------
Gpo1            -----------------
Gne1            -----------------
Grh1            -----------------
Gef1            -----------------
Rer2            -----------------
Rer5            -----------------
Gte1            ----------------G
Rop2            -----------------
Ncy2            -----------------
Nas2            -----------------
Rtr1            -----------------
Cko1            -----------------
Mma5            -----------------
Nmu2            -----------------
Req2            -----------------
Nsp2            -----------------
Nmu3            ----------------M
Mpa1            ----------------G
Gne2            ----------------R
Ssp2            ----------------S
Sgr1            ----------------S
Kse1            ----------------A
Orf6            ----------------S
Cac1            -----------------
Bca1            -----------------
Bsp1            -----------------
Spa1            ----------------G
Sgr2            ----------------S
Cwo1            -----------------
Ami1            ----------------W
Fsp2            ----------------N
Fsp1            ----------------S
Sco1            ----------------S
Sro1            ----------------S
Sav2            ----------------S
Sal1            ----------------P
Sav3            ----------------G
Ksp1            ----------------G
Rer4            ----------------Q
Gar1            -----------------
Ssp18           ----------------P
Nmu1            -----------------
Rru1            -----------------
Pfa1            -----------------
Sma1            -----------------
Lmo1            -----------------
Nga1            ----------------G
Nal2            ----------------G
Orf3            -----------------
Lsp1            -----------------
Aen1            -----------------
Bca2            -----------------
Msp1            ----------------A
Mfo1            -----------------
Msp13           -----------------
Msm1            -----------------
Msm3            -----------------
Mrh5            SSA----------SAVR
Mch3            -----------------
Mva2            ----------------G
Mgi2            ----------------G
Mth1            -----------------
Msp6            -----------------
Mph4            -----------------
Mha2            ----------------G
Mrh3            -----------------
Mav1            -----------------
Msp9            -----------------
Mtu1            -----------------
Mma3            -----------------
Mka4            -----------------
Mav2            ----------------A
Mpa2            -----------------
Mav4            -----------------
Mxe1            -----------------
Sni1            ----------------S
Msm2            -----------------
Msp12           -----------------
Mrh1            -----------------
Mtu2            -----------------
Mpa4            -----------------
Mrh4            -----------------
Ssp4            -----------------
Msp14           -----------------
Msp8            -----------------
Gsu1            -----------------
Mph3            -----------------
Got1            ----------------S
Gai1            ----------------S
Orf7            ----------------D
Ghi1            ----------------D
Req1            ----------------A
Rer3            ----------------K
Msp3            ----------------A
Mla1            ----------------A
Mma2            ----------------S
Orf1            -----------------
Rer1            -----------------
Mma1            ----------------L
Laq1            ----------------V
Ait2            ----------------L
Gar2            ----------------F
Csp2            ----------------R
Csp3            ----------------R
Nno1            ----------------G
Orf5            ----------------S
Ocy1            ----------------A
Mka3            ----------------L
Mpa3            ----------------L
Ait3            ----------------F
Ppa1            HGTLWIHFNDLAFVWLS
Ppa3            ----------------K
Rop1            ----------------I
Ncy1            ----------------G
Ssp5            -----------------
Mha1            -----------------
Mph1            -----------------
Msp7            -----------------
Mva1            -----------------
Mch2            -----------------
Msm5            -----------------
Msm4            -----------------
Msp16           -----------------
Mgi1            -----------------
Mtu4            -----------------
Mab3            ----------------G
Mrh2            -----------------
Msp11           -----------------
Msp10           -----------------
Min1            -----------------
Mco1            -----------------
Mav3            ----------------G
Mle1            -----------------
Mch1            -----------------
Mfo4            -----------------
Mbo1            -----------------
Mrh6            -----------------
Msp4            -----------------
Mfo3            -----------------
Ach1            ----------------A
Cac2            ----------------R
Cac3            ----------------L
Fsp4            ----------------E
Fsp5            ----------------K
Msp2            ----------------I
Msp5            ----------------I
Mfo2            ----------------A
Vma1            ----------------R
Mlu1            ----------------G
Mau1            ----------------P
Hha1            ----------------N
Hsa2            ----------------G
Hsa1            ----------------G
Hpa1            ----------------G
Nsu1            -----------------
Hli1            ----------------G
Ssp20           -----------------
Nba1            ----------------G
Hca1            -----------------
Nas1            ----------------G
Nsp3            ----------------G
Has1            ----------------P
Ssp10           ----------------G
Nsp1            -----------------
Nal1            -----------------
Sbi1            -----------------
Svi1            ----------------P
Ama1            -----------------
Ssp3            -----------------
Fsp3            -----------------
Ser1            ----------------G
Sna1            -----------------
Ade1            -----------------
Ssc1            ----------------T
Sav1            ----------------G
Ssp19           ----------------A
Sca1            ----------------S
Ssp8            ----------------G
Sve1            ----------------G
Ssp17           ----------------S
Orf2            -----------------
Mph2            ----------------N
Ppa2            ----------------A
Ssp1            ----------------L
Cgr1            ----------------G
Ssp6            ----------------L
Ssp9            ----------------L
Ssp11           ----------------T
Pma1            ----------------I
Ssp14           ----------------S
Ssp15           ----------------R
Ssp16           ----------------N
Cgr2            ----------------G
Csp1            ----------------L
Ssp13           ----------------S
Mab1            ----------------R
Sxi1            ----------------D
Npr1            ---------------DL
Nga2            ---------------GN
Nco1            ----------------A
Tsp1            ----------------F
Pma2            ----------------F
Mae1            ----------------R
Pfu1            ----------------R
                                 
