# Supplementary material for: The LysE Superfamily of Transport Proteins Involved in Cell Physiology and Pathogenesis
Source: PLoS One. 2015 Oct 16;10(10):e0137184. doi: 10.1371/journal.pone.0137184 (PMC4608589; doi:10.1371/journal.pone.0137184)
Supplement: S2 Supporting Information — The corresponding zip file contains the multiple sequence alignment (MSE) outputs generated using ClustalX, Mafft, and ProbCons. These MSEs have been used to generate S17–S28 Figs. (ZIP) [file pone.0137184.s031.zip › Alignment_zip/GAP/GAP_probcons.aln]

CLUSTAL 2.1 multiple sequence alignment

Ait1     -----------------M------------------------------------------
Mha1     -----------------M------------------------------------------
Pfa1     -----------------M------------------------------------------
Rop1     -----------------M------------------------------------------
Req1     -----------------M------------------------------------------
Ssp1     -----------------M------------------------------------------
Got1     -----------------M------------------------------------------
Mph1     -----------------M------------------------------------------
Mph2     -----------------M------------------------------------------
Mab1     -----------------M------------------------------------------
Ach1     -----------------M------------------------------------------
Ssp2     -----------------M------------------------------------------
Msp1     -----------------M------------------------------------------
Fsp1     -----------------M------------------------------------------
Mfo1     -----------------M------------------------------------------
Rrh1     -----------------M------------------------------------------
Msp2     -----------------M------------------------------------------
Msm1     -----------------M------------------------------------------
Mbo1     -----------------M------------------------------------------
Sma1     -----------------M------------------------------------------
Mav1     -----------------MPLM-----------------------A--GS-W---------
Mgi1     -----------------M------------------------------------------
Nmu1     -----------------M------------------------------------------
Mth1     -----------------M------------------------------------------
Msp3     -----------------M------------------------------------------
Vma1     -----------------M------------------------------------------
Rer1     -----------------M------------------------------------------
Orf1     -----------------M------------------------------------------
Orf2     -----------------M------------------------------------------
Nno1     -----------------M------------------------------------------
Mrh1     -----------------M------------------------------------------
Bca1     -----------------M------------------------------------------
Nsp1     -----------------M------------------------------------------
Sco1     -----------------M------------------------------------------
Cgr1     -----------------M------------------------------------------
Ser1     -----------------M------------------------------------------
Ade1     -----------------M------------------------------------------
Msm2     -----------------M------------------------------------------
Mtu1     -----------------MRGLLPV--------------------A--GH-W---------
Ppa1     -----------------M------------------------------------------
Msp4     -----------------M------------------------------------------
Hha1     -----------------M------------------------------------------
Fsp2     -----------------M------------------------------------------
Mtu2     ------------------------------------------------------------
Ssc1     -----------------M------------------------------------------
Orf3     -----------------M------------------------------------------
Ssp3     -----------------M------------------------------------------
Orf4     -----------------M------------------------------------------
Msm3     -----------------M------------------------------------------
Sav1     -----------------M------------------------------------------
Ssp4     -----------------M------------------------------------------
Tsp1     -----------------M------------------------------------------
Ssp5     ------------------------------------------------------------
Mma1     -----------------M------------------------------------------
Hsa1     -----------------M------------------------------------------
Mrh2     -----------------M------------------------------------------
Fsp3     -----------------M------------------------------------------
Mla1     -----------------M------------------------------------------
Mav2     -----------------M------------------------------------------
Sna1     -----------------M------------------------------------------
Ssp6     -----------------M------------------------------------------
Sni1     -----------------ME----------------------------ES-L---------
Rru1     -----------------MSVSTGR-------GCDYSSSEIDDRRSEGWL-M---------
Mrh3     -----------------M------------------------------------------
Sgr1     -----------------M------------------------------------------
Mlu1     -----------------M------------------------------------------
Nsp2     -----------------M------------------------------------------
Cko1     -----------------M------------------------------------------
Mch1     -----------------M------------------------------------------
Cac1     -----------------M------------------------------------------
Bsp1     ------------------------------------------------------------
Spa1     -----------------M------------------------------------------
Nas1     -----------------M------------------------------------------
Ppa2     -----------------M------------------------------------------
Mma2     -----------------M------------------------------------------
Nmu2     -----------------M------------------------------------------
Csp1     -----------------M------------------------------------------
Msp5     -----------------M------------------------------------------
Mfo2     -----------------M------------------------------------------
Msp6     -----------------M------------------------------------------
Asu1     -----------------M------------------------------------------
Sro1     -----------------M------------------------------------------
Hsa2     -----------------M------------------------------------------
Gsp2     -----------------M------------------------------------------
Min1     -----------------M------------------------------------------
Mrh4     -----------------M------------------------------------------
Mph3     -----------------M------------------------------------------
Msp7     -----------------M------------------------------------------
Mav3     -----------------M------------------------------------------
Gpo1     -----------------M------------------------------------------
Ssp8     ------------------------------------------------------------
Nsu1     -----------------M------------------------------------------
Msm4     -----------------M------------------------------------------
Mrh5     -----------------M------------------------------------------
Sgr2     -----------------M------------------------------------------
Mma3     -----------------MRKLLPV--------------------T--GN-S---------
Mav4     -----------------MT----------------------------SG-L---------
Laq1     -----------------M------------------------------------------
Csp2     -----------------M------------------------------------------
Hli1     -----------------M------------------------------------------
Ami1     MPERRNAGAPAADEEDVM------------------------------------------
Mrh6     -----------------M------------------------------------------
Orf5     -----------------M------------------------------------------
Ssp9     -----------------M------------------------------------------
Gte1     -----------------M------------------------------------------
Rop2     -----------------M------------------------------------------
Fsp4     -----------------M------------------------------------------
Mch2     -----------------M------------------------------------------
Lsp1     -----------------M------------------------------------------
Mco1     -----------------M------------------------------------------
Ssp10    -----------------M------------------------------------------
Gai1     -----------------M------------------------------------------
Mab3     -----------------M------------------------------------------
Msp8     -----------------M------------------------------------------
Nga1     -----------------M------------------------------------------
Ssp11    -----------------ME----------------------------CTHLGCLLSCDCG
Ksp1     -----------------M------------------------------------------
Sbi1     -----------------M------------------------------------------
Sal1     -----------------MGEDHAVRSPVAPRGPPAPAAPYPVCSE--AT-M---------
Mfo3     -----------------M------------------------------------------
Mch3     -----------------M------------------------------------------
Mva1     -----------------M------------------------------------------
Bca2     -----------------M------------------------------------------
Svi1     -----------------M------------------------------------------
Kse1     -----------------M------------------------------------------
Mau1     -----------------M------------------------------------------
Fsp5     -----------------M------------------------------------------
Mpa1     -----------------M------------------------------------------
Mva2     -----------------MP----------------------------GN-W---------
Has1     -----------------M------------------------------------------
Ghi1     -----------------M------------------------------------------
Sxi1     -----------------M------------------------------------------
Nmu3     -----------------M------------------------------------------
Ncy1     -----------------M------------------------------------------
Mba1     -----------------M------------------------------------------
Sav2     -----------------M------------------------------------------
Gar1     -----------------M------------------------------------------
Gar2     -----------------M------------------------------------------
Mph4     -----------------M------------------------------------------
Req2     -----------------M------------------------------------------
Cac2     -----------------M------------------------------------------
Gne1     -----------------M------------------------------------------
Hal1     -----------------M------------------------------------------
Ssp13    -----------------M------------------------------------------
Mtu4     -----------------M------------------------------------------
Cwo1     -----------------M------------------------------------------
Npr1     -----------------M------------------------------------------
Ncy2     -----------------M------------------------------------------
Gsu1     -----------------M------------------------------------------
Ssp14    -----------------M------------------------------------------
Nal1     -----------------M------------------------------------------
Msp9     -----------------MT----------------------------GS-W---------
Rer2     -----------------M------------------------------------------
Gne2     -----------------M------------------------------------------
Sve1     -----------------M------------------------------------------
Nco1     -----------------M------------------------------------------
Mfo4     ------------------------------------------------------------
Mya1     -----------------M------------------------------------------
Mpa2     -----------------MLPV-----------------------E--AS-W---------
Ssp15    -----------------M------------------------------------------
Lmo1     -----------------M------------------------------------------
Sca1     -----------------M------------------------------------------
Rer3     -----------------M------------------------------------------
Mha2     -----------------M------------------------------------------
Msp10    -----------------M------------------------------------------
Nsp3     -----------------M------------------------------------------
Ppa3     -----------------M------------------------------------------
Msp11    -----------------M------------------------------------------
Pma1     -----------------M------------------------------------------
Ssp16    -----------------M------------------------------------------
Orf6     -----------------M------------------------------------------
Nas2     -----------------M------------------------------------------
Hca1     -----------------M------------------------------------------
Hpa1     -----------------M------------------------------------------
Mae1     -----------------M------------------------------------------
Aen1     -----------------M------------------------------------------
Mph5     -----------------M------------------------------------------
Nal2     -----------------M------------------------------------------
Ssp17    -----------------M------------------------------------------
Ssp18    -----------------M------------------------------------------
Rer4     -----------------M------------------------------------------
Gef1     -----------------M------------------------------------------
Msp12    -----------------M------------------------------------------
Mka3     -----------------M------------------------------------------
Mle1     -----------------M------------------------------------------
Ssp19    -----------------M------------------------------------------
Laq2     -----------------M------------------------------------------
Pma2     -----------------M------------------------------------------
Mxe1     -----------------M------------------------------------------
Cgr2     -----------------M------------------------------------------
Nba1     -----------------M------------------------------------------
Rtr1     -----------------M------------------------------------------
Mpa3     -----------------M------------------------------------------
Msp13    -----------------M------------------------------------------
Csp3     -----------------M------------------------------------------
Ocy1     -----------------M------------------------------------------
Msp14    -----------------M------------------------------------------
Rer5     -----------------M------------------------------------------
Cac3     -----------------M------------------------------------------
Nga2     -----------------M------------------------------------------
Mka4     -----------------MRRLQPV--------------------T--SN-W---------
Orf7     -----------------M------------------------------------------
Ait2     -----------------M------------------------------------------
Msm5     -----------------M------------------------------------------
Ait3     -----------------M------------------------------------------
Mpa4     -----------------M------------------------------------------
Sav3     -----------------M------------------------------------------
Msp16    -----------------M------------------------------------------
Ama1     -----------------M------------------------------------------
Grh1     -----------------M------------------------------------------
Mgi2     -----------------MP----------------------------GT-W---------
Mma5     -----------------M------------------------------------------
Ssp20    -----------------M------------------------------------------
Pfu1     -----------------M------------------------------------------
                          *             *   .::                      

Ait1     ------------G-------------------------------------S---------
Mha1     ------------------------------------------------------------
Pfa1     ------------L-------------------------------------E---------
Rop1     ------------G-------------------------------------D---------
Req1     ------------G-------------------------------------H---------
Ssp1     ------------P-------------------------------------SLDLLGPA--
Got1     ------------I--------------------------------A----H---------
Mph1     ------------------------------------------------------------
Mph2     ------------IE-E-------------------------E---GGML-G---------
Mab1     ------------L-------------------------------------T---------
Ach1     ------------L-----------------------------------------------
Ssp2     ------------G-------------------------------------D---------
Msp1     ------------TT-G-------------------------W---G----S---------
Fsp1     ------------G-------------------------------------A---------
Mfo1     ------------TE-S-------------------------W---G----S---------
Rrh1     ------------G-------------------------------------A---------
Msp2     ------------S-------------------------------------DF--------
Msm1     ------------------------------------------------------------
Mbo1     ------------T-------------------------------------LKPAGVIS--
Sma1     ------------KP-ASTLHGRVSPSSSDTGDRDRFLDSAGV---N----E---------
Mav1     ------------G-------------------------------------T---------
Mgi1     ------------------------------------------------------------
Nmu1     ------------TG------------------------------------G---------
Mth1     ------------TG-S-------------------------W---A----S---------
Msp3     ------------S-------------------------------------E---------
Vma1     ------------SG-G-------------------------DR-LP--MVF---------
Rer1     ------------G-------------------------------------S---------
Orf1     ------------FW------------------------------------H---------
Orf2     ------------A-------------------------------------G---------
Nno1     ------------G-------------------------------------S---------
Mrh1     ------------W-------------------------------------S---------
Bca1     ------------G-------------------------------------S---------
Nsp1     ------------D-----------------------------------------------
Sco1     ------------G-------------------------------------Q---------
Cgr1     ------------P-------------------------------------PLLSPVCL--
Ser1     ------------A-------------------------------------VHRAGYPC--
Ade1     ------------T-------------------------------------D---------
Msm2     ------------SG-S-------------------------W---T----A---------
Mtu1     ------------V-------------------------------------S---------
Ppa1     ------------G-------------------------------------M---------
Msp4     ------------------------------------------------------------
Hha1     ------------S-------------------------------------F---------
Fsp2     ------------G-------------------------------------N---------
Mtu2     ------------------------------------------------------------
Ssc1     ------------------------------------------------------------
Orf3     ------------A-------------------------------------G---------
Ssp3     ------------D-------------------------------------S---------
Orf4     ------------G-------------------------------------P---------
Msm3     ------------------------------------------------------------
Sav1     ------------------------------------------------------------
Ssp4     ------------P-------------------------------------V---------
Tsp1     ------------I-------------------------------------E---------
Ssp5     ------------------------------------------------------------
Mma1     ------------G-------------------------------------E---------
Hsa1     ------------S-------------------------------------F---------
Mrh2     ------------------------------------------------------------
Fsp3     ------------D-------------------------------------G---------
Mla1     ------------N-------------------------------------D---------
Mav2     ------------------------------------------------------------
Sna1     ------------N-----------------------------------------------
Ssp6     ------------S-------------------------------------DT--------
Sni1     ------------G-------------------------------------S---------
Rru1     ------------A-------------------------------------G---------
Mrh3     ------------TT-S-------------------------L---G----S---------
Sgr1     ------------G-------------------------------------D---------
Mlu1     ------------N-------------------------------------F---------
Nsp2     ------------G-------------------------------------K---------
Cko1     ------------GV-------------------------------G----S---------
Mch1     ------------------------------------------------------------
Cac1     ------------G-------------------------------------A---------
Bsp1     ------------------------------------------------------------
Spa1     ------------G-------------------------------------Q---------
Nas1     ------------------------------------------------------------
Ppa2     ------------PI-------------------------------P----A---------
Mma2     ------------N-------------------------------------Q---------
Nmu2     ------------N-------------------------------------G---------
Csp1     ------------T-------------------------------------LAAVHG----
Msp5     ------------S-------------------------------------GT--------
Mfo2     ------------S-------------------------------------DL--------
Msp6     ------------TG-S-------------------------W---G----T---------
Asu1     ------------G-------------------------------------S---------
Sro1     ------------G-------------------------------------Q---------
Hsa2     ------------AT-R-------------------------GGSTV--VSF---------
Gsp2     ------------N-------------------------------------T---------
Min1     ------------------------------------------------------------
Mrh4     ------------MWHG-------------------------W---L----P---------
Mph3     ------------L-------------------------------------D---------
Msp7     ------------------------------------------------------------
Mav3     ------------------------------------------------------------
Gpo1     ------------G-------------------------------------A---------
Ssp8     ------------------------------------------------------------
Nsu1     ------------S-------------------------------------M---------
Msm4     ------------------------------------------------------------
Mrh5     ------------SG-D-------------------------W---G----S---------
Sgr2     ------------G-------------------------------------E---------
Mma3     ------------G-------------------------------------S---------
Mav4     ------------G-------------------------------------S---------
Laq1     ------------G-------------------------------------D---------
Csp2     ------------D-------------------------------------A---------
Hli1     ------------R-------------------------------------F---------
Ami1     ------------G-------------------------------------E---------
Mrh6     ------------------------------------------------------------
Orf5     ------------E-------------------------------------T---------
Ssp9     ------------S-------------------------------------DT--------
Gte1     ------------G-------------------------------------P---------
Rop2     ------------G-------------------------------------S---------
Fsp4     ------------T-----------------------------------------------
Mch2     ------------------------------------------------------------
Lsp1     ------------L-------------------------------------S---------
Mco1     ------------------------------------------------------------
Ssp10    ------------------------------------------------------------
Gai1     ------------I--------------------------------A----H---------
Mab3     ------------------------------------------------------------
Msp8     ------------T-----------------------------------------------
Nga1     ------------L-------------------------------------N---------
Ssp11    NINESTAGCAGMS-------------------------------------DT--------
Ksp1     ------------P-------------------------------------A---------
Sbi1     ------------D-----------------------------------------------
Sal1     ------------G-------------------------------------H---------
Mfo3     ------------R-------------------------------------TITLTASSRI
Mch3     ------------TA-T-------------------------W---T----S---------
Mva1     ------------------------------------------------------------
Bca2     ------------HP-A-----------------------------A----E---------
Svi1     ------------I-------------------------------------GRRGLE----
Kse1     ------------G-------------------------------------D---------
Mau1     ------------P-------------------------------------L---------
Fsp5     ------------T-----------------------------------------------
Mpa1     ------------I-------------------------------------Q---------
Mva2     ------------G-------------------------------------S---------
Has1     ------------Q-------------------------------------F---------
Ghi1     ------------W-------------------------------------A---------
Sxi1     ------------T-------------------------------------W---------
Nmu3     ------------G-------------------------------------A---------
Ncy1     ------------A-------------------------------------D---------
Mba1     ------------G-------------------------------------T---------
Sav2     ------------G-------------------------------------K---------
Gar1     ------------I-------------------------------------S---------
Gar2     ------------L-------------------------------------E---------
Mph4     ------------------------------------------------------------
Req2     ------------G-------------------------------------T---------
Cac2     ------------L-----------------------------------------------
Gne1     ------------G-------------------------------------A---------
Hal1     ------------I-------------------------------------Q---------
Ssp13    ------------P-------------------------------------LT--------
Mtu4     ------------------------------------------------------------
Cwo1     ------------G-------------------------------------D---------
Npr1     ------------P-------------------------------------PL--------
Ncy2     ------------G-------------------------------------S---------
Gsu1     ------------I-------------------------------------G---------
Ssp14    ------------T-------------------------------------NG--------
Nal1     ------------D-----------------------------------------------
Msp9     ------------G-------------------------------------T---------
Rer2     ------------G-------------------------------------S---------
Gne2     ------------------------------------------------------------
Sve1     ------------------------------------------------------------
Nco1     ------------T-------------------------------------I---------
Mfo4     ------------------------------------------------------------
Mya1     ------------G-------------------------------------A---------
Mpa2     ------------G-------------------------------------S---------
Ssp15    ------------L-----------------------------------------------
Lmo1     ------------G-------------------------------------S---------
Sca1     ------------------------------------------------------------
Rer3     ------------E-------------------------------------S---------
Mha2     ------------------------------------------------------------
Msp10    ------------------------------------------------------------
Nsp3     ------------S-------------------------------------L---------
Ppa3     ------------V-----------------------------------------------
Msp11    ------------------------------------------------------------
Pma1     ------------A-------------------------------------DT--------
Ssp16    ------------A-------------------------------------EP--------
Orf6     ------------G-------------------------------------E---------
Nas2     ------------G-------------------------------------S---------
Hca1     ------------S-------------------------------------F---------
Hpa1     ------------S-------------------------------------L---------
Mae1     ------------L-------------------------------------T---------
Aen1     ------------AF-------------------------------G----E---------
Mph5     ------------G-------------------------------------E---------
Nal2     ------------L-------------------------------------N---------
Ssp17    ------------------------------------------------------------
Ssp18    ------------F-------------------------------------E---------
Rer4     ------------L-------------------------------------A---------
Gef1     ------------G-------------------------------------T---------
Msp12    ------------TD---------------------------W---A----S---------
Mka3     ------------T-------------------------------------A---------
Mle1     ------------------------------------------------------------
Ssp19    ------------------------------------------------------------
Laq2     ------------G-------------------------------------G---------
Pma2     ------------F-------------------------------------E---------
Mxe1     ------------TP-S-------------------------W---G----S---------
Cgr2     ------------P-------------------------------------TP--------
Nba1     ------------------------------------------------------------
Rtr1     ------------G-------------------------------------E---------
Mpa3     ------------L-------------------------------------A---------
Msp13    ------------SE-S-------------------------W---G----S---------
Csp3     ------------P-------------------------------------TRASRPD---
Ocy1     ------------E-------------------------------------P---------
Msp14    ------------------------------------------------------------
Rer5     ------------G-------------------------------------S---------
Cac3     ------------L-----------------------------------------------
Nga2     ------------P-------------------------------------PL--------
Mka4     ------------G-------------------------------------A---------
Orf7     ------------W-------------------------------------S---------
Ait2     ------------G-------------------------------------E---------
Msm5     ------------------------------------------------------------
Ait3     ------------T-----------------------------------------------
Mpa4     ------------------------------------------------------------
Sav3     ------------G-------------------------------------VP--------
Msp16    ------------------------------------------------------------
Ama1     ------------T-------------------------------------GEHPRS----
Grh1     ------------G-------------------------------------A---------
Mgi2     ------------G-------------------------------------S---------
Mma5     ------------G-------------------------------------A---------
Ssp20    ------------S-------------------------------------L---------
Pfu1     ------------S-------------------------------------L---------
                                                         :           

Ait1     ---------------------------V---IG-DILPLALGIAI-SPIPIIAA-I-L--
Mha1     ------------------------------------AALALLTTI-NPVRLSLI-L-L--
Pfa1     ---------------------------Y---IG-ATLPQAVGIAA-SPFPIIAV-I-I--
Rop1     ---------------------------L---IW-LLVPEMIGLVI-TPAAVVGC-V-L--
Req1     ---------------------------T---AG-QIIPLALGMVV-SPIPVAAL-I-A--
Ssp1     ---------P-----------HLSSAAL---FG-QSSLFGFGIAF-SPLHIAVV-V-L--
Got1     ---------------------------A---IG-DVLPIAVAVAI-SPVAIITG-V-V--
Mph1     -------------------------------WI-TLLVMALAVSL-EPFRVGMT-V-V--
Mph2     ---------------------------S---LS-QLLTVGLAAAF-SSVPITVL-L-V--
Mab1     ---------------------------L---LL-AFAGFACLDAL-NVLNIGVA-T-TIV
Ach1     --------------------------------S-EAVPAAFGAAL-YPPALLFV-A-F--
Ssp2     ---------------------------A---IG-QMLTPAVGIAI-SPVPLIAV-V-L--
Msp1     ---------------------------L---LA-ELAPLAMVIAL-SPLSIIPA-V-L--
Fsp1     ---------------------------A---IG-SMLGFAAGVAV-SPLPIVAI-I-L--
Mfo1     ---------------------------V---LA-ELIPLALVVAL-SPLSIIPA-V-L--
Rrh1     ---------------------------V---LG-QLLPLAVGVAV-SPVPIIAT-I-L--
Msp2     -------------------------STL---LL-EVIPLALVASI-SPTTFAVM-V-F--
Msm1     -------------------------------LT-ELIPLAMVVAL-SPLSIIPA-V-L--
Mbo1     ---------SDDAPQTTIVSGGVRLLTM---WS-TVLVLALSVIC-EPVRIGLV-V-L--
Sma1     ---------------------------A---IG-QLLPLAVAVTI-SPVLVIAG-I-L--
Mav1     ---------------------------V---LT-GLVPLGLVISL-SPLTVIPA-V-L--
Mgi1     -------------------------------WI-TLLAMAVAVSL-EPFRIGMT-V-L--
Nmu1     ---------------------------A---IL-AVLPLAIGLAL-AALPVTLI-P-I--
Mth1     ---------------------------L---LT-ELIPLALVIAL-SPLSIIPG-V-L--
Msp3     -------------------------------LS-TLLPLAVGMAI-SPLPIVAV-A-A--
Vma1     --------------------------------L-TLLPLAVVMVA-GTQ-LVAA-V-F--
Rer1     ---------------------------L---LL-QQIPLALGIIM-SPLAVVAV-V-A--
Orf1     ---------------------------A---LG-EALPLAFAVII-SPMPLVAV-I-T--
Orf2     ---------------------------H---AL-TFALVGLVVMV-WPWSVVPA-F-L--
Nno1     ---------------------------I---LV-SLLPYILGSAL-VPLQIIIL-L-L--
Mrh1     ---------------------------V---LS-QLLAPAMVVAI-SPFSIIVA-IVL--
Bca1     ---------------------------A---IG-ASLPIAVGVLV-SPMPIVAV-V-L--
Nsp1     --------------------------------L-KILPLAVTMMA-GPQ-IIAA-M-V--
Sco1     ---------------------------V---LG-DVLGLAAGVAV-SPLPIVAI-I-I--
Cgr1     -------SVP-----------ALLSPAL---IT-QSSLFGIGIAF-SPLHIAVV-T-L--
Ser1     ---------G-------ELTAAAWGEAV---TL-QILPLAITMMA-GPQ-IMSA-I-V--
Ade1     ---------------------------D---SL-TVLPLAITMMA-GPQ-FVSA-L-I--
Msm2     ---------------------------M---LG-QLIPLALVVAM-SPLTIVPAIV-L--
Mtu1     ---------------------------V---LT-GLVPLALVIAL-SPLSVIPA-V-L--
Ppa1     ---------------------------V---MA-NLLPVVFVASV-LPLEIVMT-L-L--
Msp4     -------------------------------WS-TVLVMALVAAT-DPLRIGVI-A-Y--
Hha1     --------------------------------L-TVLPLAVVMVS-GPQ-ILSA-I-F--
Fsp2     ---------------------------A---IG-QILPSAVVVAL-TPTGIIAL-V-L--
Mtu2     ----------------------------------------MVVAI-SPFSIIIA-IFL--
Ssc1     -------------------------------VL-DLVVIGTAITL-GPLHNSAF-I-L--
Orf3     ---------------------------I---IG-HILPLALGVAL-SSVPIVVM-V-L--
Ssp3     --------------------------------L-KILPLAITMMA-GPQ-IMSA-V-I--
Orf4     ---------------------------V---IG-DVIPLALGVAI-SPIPIIAA-I-L--
Msm3     -------------------------------LT-ELIPLALVVAL-SPLSIIPA-V-L--
Sav1     -------------------------------VL-DLVVIGVAITL-GPLHNTAF-I-L--
Ssp4     ---------------------------S---FG-EVVFFAVVIAV-SPFTLIPA-L-F--
Tsp1     ---------------------------T---FG-ILIPFLIADVL-NPVLFAFM-V-Y--
Ssp5     -----------------------------------MLPLALGAAV-SPLLLVGQ-V-L--
Mma1     ---------------------------L---IL-ALVPVALGVVL-SPLAIMAL-V-A--
Hsa1     --------------------------------L-TLLPLAVVMIA-GPQ-LLSA-I-F--
Mrh2     -------------------------------WF-TLLVMAAAVSL-EPFRIGMS-V-L--
Fsp3     --------------------------------L-QILPLAITMMI-GPQ-IMSA-I-I--
Mla1     -------------------------------LH-NLLPLAVGMLL-SPLPIVAI-V-A--
Mav2     -------------------------------LS-KLVALAAVIAL-SPITVIPA-V-L--
Sna1     --------------------------------L-QVLPLAVTMMV-GPQ-IMAA-T-V--
Ssp6     --------------------------TL---WA-ELLAYGTGIGL-SPIHIAVL-L-L--
Sni1     ---------------------------A---LT-TLIPLALVVAL-SPLTVIPA-V-L--
Rru1     ---------------------------A---IG-QSLPIAVGLLL-AAMPMVML-S-V--
Mrh3     ---------------------------E---LI-ELIPLALVITL-SPLTIIPG-I-L--
Sgr1     ---------------------------A---VG-QMLASAVGIAI-SPLPLIAV-V-L--
Mlu1     --------------------------------L-TVLPLAVVMVA-GTQ-LVVA-V-F--
Nsp2     ---------------------------V---IG-DLLPTALGVAI-SPVPIIAV-I-L--
Cko1     ---------------------------V---LG-DLLPLALGVAV-SPVPVIAV-I-L--
Mch1     -------------------------------WI-TLLVMALAVSF-EPFRLGMT-V-L--
Cac1     ---------------------------A---IG-AMLGSAVGVAI-SPLPLIAM-V-L--
Bsp1     ------------------------------------------------------------
Spa1     ---------------------------V---IG-QVLSLGVGVAL-SPLPIIAV-V-L--
Nas1     -------------------------------------------IA-GPQ-ILSP-I-F--
Ppa2     ---------------------------A---VL-QAWAIAVGG-M-SSLATALI-V-L--
Mma2     -------------------------------LH-DLLPLAVGMLI-SPLPLVAI-I-A--
Nmu2     ---------------------------V---IG-DVLPLAIAIAI-SPIAIVAA-I-L--
Csp1     -----------------------STPHL---VG-ELAAFGLAVAL-SPAHIVLL-L-L--
Msp5     -------------------------VSL---LA-QIIPLAFGAAV-SPTALMGI-I-L--
Mfo2     -------------------------ASL---LA-ITIPLSWAAAV-SPVTLSIF-L-V--
Msp6     ---------------------------V---LT-ELIPLALVIAL-SPLSIIPA-V-L--
Asu1     ---------------------------V---IG-DILPLALGVAI-SPIPIIAA-I-L--
Sro1     ---------------------------A---LG-DVLGLAAGVAV-SPLPIVAI-I-L--
Hsa2     --------------------------------L-TVLPLAVVMIA-GPQ-ILSA-I-F--
Gsp2     ---------------------------V---IG-EILPLAVGVAV-SPVPLIAA-I-L--
Min1     -------------------------------LF-TIGVMALAVSL-EPFRIGMT-V-L--
Mrh4     ---------------------------L---LG-ELTALAAVVAL-SPFTVIPA-VAL--
Mph3     ---------------------------V---VG-DLIPFAVGVAL-SPLPLIAV-L-L--
Msp7     -------------------------------WI-PLLVMAVAVSL-EPFRVGMT-V-L--
Mav3     -------------------------------IT--VLVMAAAVSV-EPFRIGMA-V-L--
Gpo1     ---------------------------V---IG-DVLPLAVGVAV-SPIPIIGA-I-L--
Ssp8     ----------------------------------------MAIAL-YPLPLMAL-I-L--
Nsu1     --------------------------------L-ELLPLVFVMIA-GPQ-ILTP-I-F--
Msm4     ------------------------------------------INL-EPFRIGMT-V-V--
Mrh5     ---------------------------V---LI-ELVPLALVVAL-SPISVIPA-V-L--
Sgr2     ---------------------------A---IG-QILSYGVAVAL-SAFPIIGV-V-L--
Mma3     ---------------------------V---LA-SLVPLALVIAV-SPITIIPA-V-L--
Mav4     ---------------------------V---WT-ALIPLALVVAL-SPITVIPA-I-L--
Laq1     ---------------------------L---IL-GLVPLLFGILL-SPLALMAL-I-A--
Csp2     --------------------------------L-ALVPAAVGIAL-SPLPAASV-V-F--
Hli1     --------------------------------L-EVLPMVFVMIA-GPQ-ILSA-I-F--
Ami1     ---------------------------A---IG-GSLATAVGVAL-SPVPIIAV-I-L--
Mrh6     ------------------------------------VLLGLAVSI-EPARIGLI-A-L--
Orf5     ---------------------------V---LI-SLLPYIIGSAI-VPLQIIIG-L-L--
Ssp9     --------------------------TL---WA-ELLAYGTGIGL-SPIHIAVL-L-L--
Gte1     ---------------------------V---LG-ELLPLAVGVAV-SPIPIIAA-I-L--
Rop2     ---------------------------V---IG-ELLPLAVGVAI-SPIPIIAV-I-L--
Fsp4     ----------------------------------SSLPLAIAAGI-YPLGLAIV-V-R--
Mch2     -------------------------------WI-TLLVMAVAVSL-EPFRIGMT-V-L--
Lsp1     ---------------------------V---IG-QLLPLAVAVAL-SSVPILAV-L-V--
Mco1     -------------------------------LI-TLIAMAFVVSL-EPFRIGMT-V-L--
Ssp10    -------------------------------------------VA-GPQ-IVTS-F-F--
Gai1     ---------------------------A---IG-DVLPVAVAVAI-SPVAIITG-V-V--
Mab3     -------------------------------WI-TLLVMAAAVSL-EPFRIGMT-V-L--
Msp8     ----------------------------------WLIPDALIVAL-SPMAVLPP-VLL--
Nga1     ---------------------------A---LT-QVLPFVVGLIA-APLPIVAV-I-L--
Ssp11    --------------------------TL---WA-ELLAYGAGISL-SPIHIAVL-L-L--
Ksp1     ---------------------------A---AA-AGLPIAVGLLA-ASLPVAVI-M-L--
Sbi1     --------------------------------L-QILPLAVTMMA-GPQ-IVAA-V-I--
Sal1     ---------------------------A---VG-DVLGLAAGVAV-SPLPIVAV-I-L--
Mfo3     RAALVEFSGG-------NGTEGMWPPAM---WS-TVLVMAVVAAV-DPLRIGVV-A-F--
Mch3     ---------------------------I---LM-ELIPLGLIIAL-SPLTIIPA-V-L--
Mva1     -------------------------------WI-PLLAMAVAVSL-EPFRLGMT-V-L--
Bca2     ---------------------------V---LG-ATLPLAVAIAL-SPLPVIAL-L-L--
Svi1     -----------------------GQAVV---DL-QILPLAVTMMA-GPQ-IVAA-V-I--
Kse1     ---------------------------A---IG-QMLASAVGIAI-SPLPLIAV-I-L--
Mau1     --------------------------------L-TALPLALEMVA-GSK-LVSA-V-V--
Fsp5     ----------------------------------RALPLAFVAGV-YPLGLAIV-L-R--
Mpa1     ---------------------------V---IG-DLLPSALGVAL-SPVPIIAV-I-L--
Mva2     ---------------------------I---LT-ELIPLALVIAL-SPLSIIPA-V-L--
Has1     --------------------------------L-EVLPLVVVMVS-GPQ-ILSA-I-F--
Ghi1     ---------------------------A---LG-GTFAVAMALTL-SPIAITTV-L-V--
Sxi1     --------------------------GM---LA-GLAGLAVVDST-SVGTLAVP-L-WL-
Nmu3     ---------------------------V---IG-QTLPLAVGIAL-SPLPIIAA-I-L--
Ncy1     ---------------------------L---LV-ALLPEMTGLVV-TPGAIAGC-I-L--
Mba1     ---------------------------V---IG-EVLPLALGVAI-SPIPIIAA-I-L--
Sav2     ---------------------------V---LG-DVLGLAAGVAI-SPLPIIAI-I-L--
Gar1     ---------------------------A---IG-DILPLALAIGI-SPFPIVGM-I-L--
Gar2     ---------------------------V---IW-RFIPIAICLIA-SPLAVLAM-V-G--
Mph4     -------------------------------LT-ELIPLALVIAL-SPLTVIPA-V-L--
Req2     ---------------------------A---IG-DVLPLAIGVAI-SPIPIIAT-I-L--
Cac2     --------------------------------W-EAIPTALVAAF-SPSMLLIV-A-G--
Gne1     ---------------------------V---IG-DLLPMAVGVAI-SPIPIIAA-I-L--
Hal1     ---------------------------V---IG-GILPQALGIAI-SPIPIIAA-I-L--
Ssp13    --------------------------RT---FT-ELTACGFAVAL-SPLDIALV-L-L--
Mtu4     -------------------------------WI-TLLVMAVAVSF-EPFRVGMT-V-L--
Cwo1     ---------------------------A---IG-QVLSFGVGVAL-SPIPIIAV-V-L--
Npr1     --------------------------DV---LL-PVAGLALLDTL-SPTTLGVS-L-FV-
Ncy2     ---------------------------V---IG-DLLPLAVGVAI-SPIPIVAA-I-L--
Gsu1     ---------------------------G---IA-ELIPHALAIAI-SPMPVLGV-I-L--
Ssp14    --------------------------TL---WA-ELLAYGSGIAI-SPIHIGLL-L-L--
Nal1     --------------------------------L-KILPLAITMMA-GPQ-IIAA-L-V--
Msp9     ---------------------------V---LT-GLVPLGLVVAL-SPITVIPA-V-L--
Rer2     ---------------------------V---IG-DLLPLAVGVAV-SPIPIIAA-I-L--
Gne2     -------------------------------IG-DVGSLALAVSV-SPVPVLAV-L-L--
Sve1     -------------------------------VL-DLFLIGLAIAL-YPLPGMAL-V-L--
Nco1     --------------------------GL---ML-TLAAFALVDST-SFGTLVIP-L-YL-
Mfo4     --------------------------------------MAVAVSL-EPVRIGLT-V-L--
Mya1     ---------------------------V---IG-DILTLALGVAI-SPIPIIAA-I-L--
Mpa2     ---------------------------V---LT-KLVALAAVIAL-SPITVIPA-V-L--
Ssp15    ------------------------------------------------------------
Lmo1     ---------------------------A---FS-AILSPAVGILI-SPFPIVGL-I-L--
Sca1     -------------------------------VL-DLVVIGLAIAV-FPLSVTAF-V-L--
Rer3     ---------------------------I---TA-QLIPLATGVVI-SPIPLVAI-I-A--
Mha2     -------------------------------LL-ELIPLALVIAL-SPLSVIPA-V-L--
Msp10    -------------------------------WI-TLLVMAVAVSL-EPFRVGMS-V-V--
Nsp3     --------------------------------V-EVLPLAIVMIA-GPQ-ILSP-I-F--
Ppa3     ----------------------------------SLLPLIIGASFGGPMWAIMT-L-L--
Msp11    -------------------------------WI-TLLVMAVAVSL-EPFRIGMS-V-V--
Pma1     --------------------------TL---WA-ELLAFGTGLAL-SPIHLGVL-L-L--
Ssp16    --------------------------RI---WT-ELLTYGLGVAL-SPIHIVLL-L-L--
Orf6     ---------------------------V---IG-AMLTSAVGIAI-SPLPLIAV-I-L--
Nas2     ---------------------------V---IG-DLLPLAVGVAI-SPIPIVAA-I-L--
Hca1     --------------------------------L-TILPLAVVMVA-GPQ-ILSA-I-F--
Hpa1     --------------------------------L-QVLPLAFVMIA-GPQ-FLSA-I-F--
Mae1     ---------------------------L------TILWLAFIDSI-NPTPIAIA-I-L--
Aen1     ---------------------------V---VG-ELLPLAVGVAV-SPVPVHAV---L--
Mph5     ---------------------------V---IG-DILPLALGITI-SPIPIIAA-I-L--
Nal2     ---------------------------A---LA-QVLPFALGLIA-APLPIVAV-I-L--
Ssp17    -------------------------------VL-DLLLIAVAITL-DPLPIMAF-V-L--
Ssp18    ---------------------------A---IG-ELLPLAVGVSI-SPLPIIAM-I-V--
Rer4     ---------------------------A---IG-LSLPIALGLLF-VSMPMAVI-V-L--
Gef1     ---------------------------V---IG-DLLPLAIGVAV-SPVPIIAA-I-L--
Msp12    ---------------------------V---LT-ELIPLALVIAL-SPLSIIPA-V-L--
Mka3     ---------------------------M---WS-SLIPLILGGVL-EPIEIAIT-I-M--
Mle1     -------------------------------WI-TILLMAIAISL-EPFRIGMT-V-L--
Ssp19    -------------------------------TL-DLMVIGTAITL-GPLHNSAF-I-L--
Laq2     ---------------------------A---IG-DTLPLALGIAI-SPIPIIAA-I-L--
Pma2     ---------------------------L---WM-TLIPILIADVV-NPVLFAFL-V-Y--
Mxe1     ---------------------------E---LT-GLVSLALVIAL-SPLSIIPA-V-L--
Cgr2     --------------------------SL---WS-ELFGFGLAISF-SPLHIGLL-L-L--
Nba1     -------------------------------------------IG-GPQ-ILSA-I-F--
Rtr1     ---------------------------V---IG-ALLPLAVGVAI-SPIPIVAA-I-L--
Mpa3     ---------------------------V---WG-DLIPLILGSAL-EPVEIVIT-I-M--
Msp13    ---------------------------V---LT-ELIPLALVVAL-SPLSIIPA-V-L--
Csp3     ----------------------YAPIVD---IA-ALVPAAIGIAL-SPLPIASV-V-F--
Ocy1     ---------------------------L---FI-SLLPYIIGSAV-VPVQIIIG-V-L--
Msp14    -------------------------------WA-ELMSLAVVIAV-SPASVIPA-I-L--
Rer5     ---------------------------V---VG-ELLPLAVGVAV-SPVAVIAT-I-L--
Cac3     --------------------------------W-EAVPTALAASF-SPTTLVIV-A-G--
Nga2     --------------------------EV---LL-PVAGLAILDTL-SPATLGVT-L-FV-
Mka4     ---------------------------V---LA-SLVPLALVIAV-SPLTVIPA-V-L--
Orf7     ---------------------------A---IG-DTLPLAVGLAL-SPVALATA-V-M--
Ait2     ---------------------------L---IV-ALLPLALGILL-SPLAYMAL-V-A--
Msm5     -------------------------------WI-TLLAMAIAVSL-EPFRIGMT-V-L--
Ait3     ---------------------------L---WT-TLTPLILGSAI-VPIQIVIT-I-L--
Mpa4     ---------------------------V---LA-KLSAPALVVAV-SPVPIVVSLV-L--
Sav3     ---------------------------A---VA-GCMPVRLGR-L-SP------------
Msp16    -------------------------------WITPLLVMAAAVSL-EPFRLGMT-V-L--
Ama1     ---------------------GVEGAHV---SL-QILPLAVTMMV-GPQ-IMSA-V-I--
Grh1     ---------------------------A---LG-DLLPLAVGVAI-SPIPIIGA-I-L--
Mgi2     ---------------------------I---LI-ELIPLALVIAL-SPLSIIPA-V-L--
Mma5     ---------------------------V---IG-DLLPLAVGVAI-SPIPIIAV-I-L--
Ssp20    --------------------------------L-QVLPLAIVMVA-GPQ-FLSA-I-F--
Pfu1     ---------------------------DLVQAG-SFLAVAVAVTL-APGPDNLM-I-L--
                *           :                                  :   : 

Ait1     -ML-LS-P-K-A-K-GTSVGFLLG-WLLGIVVAVVVFTL----LGSV----I----P--E
Mha1     -VL-SR-P-R-P-M-QNLLAYWLG-ALAVGLVSLLVPLV----VLHT----A----P---
Pfa1     -LL-MA-P-N-S-T-PKAIVFLVG-WVLGITAATTLFSF----ATLT----VV---G--D
Rop1     -LL-ES-A-N-A-V-RNALAFGSA-FLLVY-SQIAVAAL----LGGA----G----D--P
Req1     -IL-LS-A-R-A-R-TNAFAFTAA-AVAASAVVVGITAA----TTRT----S----A--A
Ssp1     -LL-LG-T-F-P-L-RRALAFVSG-WASANGLAIVGLMV----VGDN----L----A--L
Got1     -LL-LS-E-H-G-R-GKAALFAIG-WVVTLLIVTGVAVA----ITDV----A----E--E
Mph1     -ML-NR-P-H-P-R-RQLLAFLAGGFAMGLAVGLVVLFL----LRPA----L----N---
Mph2     -IL-VS-P-R-R-S-VSAFPYAMG-CVAGTLGVVLAAVA----AAQL----M----P--E
Mab1     YVT-RL-ERRSV-F-PGGLSFVTG-LFVALFTFGVATVL----GVRS----L----T--D
Ach1     -LL-VN-P-Q-P-W-KRALIFLAG-AVIATLGVGFAVVF----ILQG----T----G--V
Ssp2     -ML-AT-P-R-G-R-ANGTAFTAA-WVVTLTALSTVVVL----LGSG----A----D--A
Msp1     -AL-DS-A-R-A-R-PTGLAYLAG-WLVGLGVLTSVFVA----ASGL----V----G--S
Fsp1     -LL-AT-P-H-G-R-STGSCFALG-WVLGLAVLGVIVLA----IAGP----A----D--A
Mfo1     -VL-HS-P-R-P-R-PTGLAFLTG-WLVGLAALTTIFVG----VSGM----L----G--G
Rrh1     -ML-LS-D-R-A-R-TTSLGFAGG-WLVGIVVATVVFAL----LGGV----V----T--D
Msp2     -SLSLS-K-K-P-K-TSGIGFLTG-SLIVILVAVLLGFL----AVDG----A----S--I
Msm1     -VL-QT-Q-H-P-R-PTGLAFLGG-WLVGMAALTALFIE----ISNL----F----G--R
Mbo1     -ML-NR-R-R-P-L-LHLLTFLCGGYTMAGGVAMVTLVV----LGAT----P----L---
Sma1     -LL-FT-E-S-P-V-FNGAAYLLG-TVVGVGGVLAALTA----VAAT----Q----D--L
Mav1     -VL-QA-P-R-P-R-PSSLAFLGG-WLLSLAALTALAVA----ASHL----L----G---
Mgi1     -MI-NR-P-R-P-G-LQLLAFLTGGFAMGTAVGVAVLFL----LRPV----L----D---
Nmu1     -AL-AA-K-R-P-P-AVARAFLLG-WLLGIAVVGTVVIV----LADV----I----V---
Mth1     -VL-HT-P-R-P-R-PTGLAFLLG-WLIGLAVLAAAFVA----LSGL----L----G--G
Msp3     -IL-LS-T-R-G-R-AAAPAYTGA-FLAVTLAVIAVGAA----TSAG----A----S-AA
Vma1     -FA-SS-D-R-P-R-AASLGYLAG-AAIVVGGGTTVAWL----ALRLFRIRFS-TGS--E
Rer1     -VL-FS-E-R-A-R-INSIAYLIG-WYLGIVVALAGSYV----ILTA----L----Q--V
Orf1     -LL-LG-P-R-G-R-GNAWAFTIA-FAVSFFALTLALAS----GSKG----T----T--Q
Orf2     -LA-AT-D-N-G-P-RKLVAYVLG-YVLALALVMVLAAT---LLPPG----PR---A---
Nno1     -LL-QS-P-NRG-L-LKGIAYVGG-MTLTRLLQGAAFGL---WLGES----VA---L--S
Mrh1     -VL-HT-D-R-A-R-ANGWAFLAG-RLLALAAVTVAFMQ----APRL----I----G--N
Bca1     -ML-VT-K-R-A-R-SNAFSFLLG-WVVGVALVGTLVIL----LMGG----A----A--D
Nsp1     -LV-TS-R-Q-A-V-RVSLAFLAG-VALATGAGVILAHAVLALLGGV----V----P--L
Sco1     -FL-AT-P-H-G-R-RNGLVFAAG-WVMGLSVLGAVVLA----IGGG----G----D--A
Cgr1     -LL-LG-R-D-P-L-KRAMAYVAG-WAAANALAIVLLMV----LGET----F----A--I
Ser1     -LV-TS-Q-R-A-V-RSSLAFLLG-VAVAATAGVAVARGLAALLGNA----V----H--I
Ade1     -LI-TT-A-R-A-V-PTSLAFVAG-VATAATTGTALTTWLAGLLPPD----P----L--V
Msm2     -VL-QS-D-R-A-R-STGLAFMFG-WLIGLAATTALFVQ----LPRL----L----D--G
Mtu1     -VV-HS-P-Q-P-R-PSSLAFLGG-WLLGLAVVTAVFVA----ASGA----L----G---
Ppa1     -LL-SG-E-R-G-L-IKAMAFAAG-AMGVRTIQSILFGC---VFVIA----GE---A---
Msp4     -MV-SR-A-R-P-V-RLLLPFFAGGFATNVAVAVAVVFV----FRES----A----L---
Hha1     -LA-TS-N-E-W-R-RNSLAFVAG-AAVSISLVIGVAFV----LGFG----A----V--G
Fsp2     -ML-VS-A-R-G-R-INGPAFLLS-WMASVALVGTVVLL----LAGS----I----G--S
Mtu2     -VL-QT-D-R-A-R-ANGVAFLVG-RLLALAAVTAAFLQ----APRL----I----S--S
Ssc1     -LL-SA-Q-R-G-L-LKGLVFILT-WLVELLVVVASVQL----MTGG----D----P--L
Orf3     -IL-LS-P-R-G-R-WSSLTYLAG-AVVGLAGLTTLFTA----VATL----L----P--P
Ssp3     -LA-TA-Q-R-A-V-RVSLGFVTG-VLIATSLGVAIMLGIATALGGA----V----D--F
Orf4     -ML-LS-P-K-A-R-GTSLGFLLG-WLLGIVVAVVVFTL----LSSV----L----P--Q
Msm3     -VL-HT-P-R-P-R-PTGLSFLAG-WLLGLAALTVIFLE----ISNL----L----V--D
Sav1     -LL-SA-P-K-G-V-RKGLAFILA-WLACLVLLIAVVVL----LTGG----R----P--P
Ssp4     -MQ-FT-P-R-P-R-ATSSAFLAG-WVIGILVPATACAA----LASV----V----H---
Tsp1     -AA-GT-Q-R-P-V-VTSSAMLLG-HTAAYFGAGIVIAL----GLEK----I----T--H
Ssp5     -TL-TS-P-G-SGL-RRGWCFAFG-SALVV-VVWAVLGL----ATGA----A----L--P
Mma1     -VL-LS-R-N-A-R-MNGITYLVG-WFLGLGGLMALCLW----LFPL----L----A--V
Hsa1     -LA-TS-E-D-W-R-QNSASFVFG-ATLSIALVVTVAYF----LGNS----A----T--D
Mrh2     -ML-NR-P-R-P-H-LQLAAFLCGGFVMGLTVGAVVLFA----LESR----I----P--A
Fsp3     -FV-TT-P-R-A-G-RVSLGFLAG-VAAATAAGVAVMMGLAALLDSA----V----D--L
Mla1     -IV-LA-P-R-G-R-ACAPVYTAV-YTLVAFAATGLGAL----GAAR----A----S--A
Mav2     -VL-HA-P-R-P-R-PASLAFLGG-WVLGLVGLTAAFVG----GSEL----L----S---
Sna1     -FV-MN-A-R-A-I-RVSAAFLAG-VALATTAGVVVARGLASVLGGV----V----L--S
Ssp6     -LL-LG-P-Q-P-L-RRGGWFVAG-WVVTTLLTATLLVT----VGHT----L----V--L
Sni1     -VL-HS-S-K-P-R-PTSLAFLAG-WVVGLVGLTVVFIE----ASSL----A----G---
Rru1     -LL-VT-K-R-P-L-RVSYAFVGG-WFAGLLVVGAVVVA----VADV----I----M---
Mrh3     -ML-HT-P-S-P-R-PTSMAFLLG-WVLGIGALTAGFVL----VSDA----L----G--G
Sgr1     -ML-AT-P-R-G-R-VNGTAFTLG-WMLTLGAITAVVVG----AGSG----A----G--A
Mlu1     -LA-SS-D-R-P-R-AASLGFLAG-AGLVVAGGVTVSWL----LTRLLGG-LA-T-D--A
Nsp2     -ML-FA-P-H-A-R-SASLAFLVG-WVVGVAVVLAVVTA----LLGP----T----N--G
Cko1     -ML-FG-P-K-A-G-STSFGFLGG-WVAGIVLAVTAFAL----IAGT----A----G--M
Mch1     -ML-NR-P-R-P-Q-LQLLAFLCGGFAMGTAVGLVVLFT----FRHV----S----T--G
Cac1     -LL-AT-P-R-G-R-ADGLAFCAG-WLLSLTLVGTVMLL----IGAG----E----D--A
Bsp1     ---------------------------------------------GS----A----V---
Spa1     -LL-TT-P-R-A-R-STGPAFLTG-WVLGPTVVGTIVLL----VAQG----I----G--P
Nas1     -LA-TS-E-Q-W-R-ANSAAYVLG-ASLSISLVVVIAYL----FGNR----F----G--A
Ppa2     -IL-LNRK-R-G-P-GAAFAFGLA-YFGGYVVIGLTGVF----VGAS---VL----E--L
Mma2     -II-LA-P-R-G-R-TAAPVYAAV-FIAISLAFVMVGAL----TSAG----S----A-SG
Nmu2     -ML-FS-T-H-A-G-STSLGLLIG-WVVGIVAAVTVFTV----ITGG---------V--D
Csp1     -VL-LG-E-K-P-R-LRGSGFVLA-WLATSGLVVAGLLT----VGHG----L----L--L
Msp5     -LLSIS-K-K-P-K-ISGMSYYAG-SILMVLIVLCVGFI----LGNG----V----S--S
Mfo2     -IMSMT-K-K-P-R-LAGLSFYMG-AIVVLLVTVVIGIF----LGQK----L----S--V
Msp6     -ML-QT-P-R-P-R-PTALAFMAG-WLIGLGALTAIFVA----VSGA----I----G--G
Asu1     -ML-LS-P-K-A-K-GTSVGFLIG-WVLGIVVAIVAFTL----LASI----I----P--E
Sro1     -VL-AT-P-Q-G-R-LNGLLFTLG-WLAGLSALGGIMLA----IGGA----G----G--S
Hsa2     -LA-TS-E-G-W-Q-RNSGVFVLG-AALSISLVVAATFF----LGVG----A----T--G
Gsp2     -MM-LG-T-R-A-R-STSIGFGVG-WVAGILVATVIFVI----VGGA----I----S---
Min1     -ML-NR-P-K-P-L-LQLLAFVAGGFAMGLTVGATVLFL----LRRV----L----L--R
Mrh4     -VV-HS-E-R-P-R-PVGLAFIAG-WLVGKAAITVAFLQ----VPQL----V----Q--R
Mph3     -VL-GS-S-S-P-R-AASAFFMVG-RYVTVAAVALLAAF----AAEL---------L--P
Msp7     -MI-NR-P-Q-P-R-RQLLALLAGGFAMGLTVGVIVLFV----LRPA----L----D---
Mav3     -MM-TR-P-R-P-V-LQLLAFLAGGFAMGMTVGLVVLFL----LRRV----L----L--G
Gpo1     -ML-LG-R-H-A-R-TTSVGFATG-WLAGIVIATVVFVL----IGGS----A--------
Ssp8     -VV-SS-P-R-G-V-WKGLAFLLA-WLGCLVAVIAIVLA----LTGG----Q----P--P
Nsu1     -LA-TS-E-N-W-R-KNSAAYVAG-ASLSISLIVTLAYV----FGTG----T----V--G
Msm4     -MI-NR-P-Q-P-A-LQLSTFLAGGFVMGTAVGMVVLFV----MRPA----L----G---
Mrh5     -VL-HT-P-R-P-R-PAGLAFLAG-WLVGLAALTSVFLE----LSSL----I----G--G
Sgr2     -ML-AT-P-R-A-R-SNGPAMLLG-WALGLALVGTIVLL----VSGG----A----G--P
Mma3     -VL-HA-P-R-P-R-PTGLAFLGG-WVLGLIAVTAMFVG----GSEL----F----G---
Mav4     -VL-HT-P-R-P-R-ETGLTFLIG-WLAGLAALTAAFVA----GSGL----L----G---
Laq1     -VL-VS-S-R-A-R-VGGIAFALG-WLAGIALVLTVAFL----VFGA----L----Q--V
Csp2     -LL-GH-R-R-G-P-GSAVGLAAG-WTATIAVGLAVAVL----LGER----L----P---
Hli1     -LA-TS-D-R-W-R-QNSAAFVGG-AAISISLVVTIAYA----LSAG----V----T--E
Ami1     -ML-TT-P-R-A-R-TNGPAFVAG-WLAGLAAVGALVLL----LSGP----A----P--D
Mrh6     -LL-TR-P-R-P-A-RHLLVFLCT-GLALSLSVGFAVLF----VFHH----T----F--L
Orf5     -LL-KS-P-NQG-L-FKAIAYVAG-MTITRLLQGLIFGL---VLSGS----SA---L--T
Ssp9     -LL-LG-P-Q-P-L-RRGGWFVAG-WVVTTLLTATLLVT----VGHT----L----V--L
Gte1     -ML-LG-R-H-A-R-TTSIGFAVG-WLVGIVVAVVVFVA----LGNA---------V--D
Rop2     -ML-LS-K-R-A-G-GASAGFGVG-WILGILVATGIFML----LAGS----I----D--T
Fsp4     -YL-GD-P-P-S-L-RHAFAYLGG-AAAVTVGAGAAIVV----ALRV----A----D--L
Mch2     -MI-NR-P-R-P-A-LQLLAFLAGGFVMGTTVGVVVLFV----MRPA----L----D---
Lsp1     -LL-LG-A-A-R-P-RVPTLFVVG-YVAGLVTITSLFAI----FLHA----I----P--A
Mco1     -ML-NR-P-R-P-M-LQLLSFLGGGFAMGMTVGLLVVFV----FRRT----L----L--G
Ssp10    -LA-TS-G-R-W-A-ANSLAYVLG-AAISVTTTVTVAYF----VAKG----V----D--N
Gai1     -LL-LS-D-H-G-R-GKAALFAVG-WILTLLIVTGIAVA----VTDV----A----E--E
Mab3     -IL-NR-P-R-P-L-PQLAVFLLGGFAMGITVGLIVLFI----LTPA----L----G---
Msp8     -LL-YS-D-R-P-R-STGLTYLCG-WLAGMAAVISAVVL----VSPV----G----R--S
Nga1     -LL-MA-P-A-G-R-GKALAFVLT-WAAVVLVVSAAVGL----AAGT----G----D--T
Ssp11    -LL-LG-P-N-P-V-ARGGWFVAG-WVITTLATVSLLLT----VGHT----L----V--L
Ksp1     -ML-VT-S-G-T-R-GAVTAFLSG-WIAGIAVVTALTVL----VVDT----T----L--P
Sbi1     -LV-TT-P-R-P-V-RVSLAFLLG-VAIATTAGVTITLGIFALLGQV----V----A--P
Sal1     -IL-AT-P-R-G-R-LNGALFGLG-WLVGLAALGAIMLA----VGGS----G----G--A
Mfo3     -ML-SR-S-R-P-V-RLLLPFFLFAFTANVAVGAAVVFG----FKNV----T----G--D
Mch3     -VL-RT-P-H-P-R-PAGLAFLAG-WLIGLAVLTGVFLS----LSNL----I----G--G
Mva1     -MV-NR-P-R-P-A-LQLLALLAGGFAMGTAVGLVTLFV----LRPA----L----G---
Bca2     -LL-SG-P-R-G-T-AAGTLFALS-RVIALAVLLGIVVA----ASDA----V----E---
Svi1     -LV-TT-A-R-P-V-RVSLAFLLG-VAVATAAGVALARGLCGLLGQV----V----S--P
Kse1     -ML-AT-P-R-G-R-SNGIAFTAG-WVVALGAVTTAVVL----AGSG----I----D---
Mau1     -LA-SG-R-H-P-R-RSSAAFLGG-VAVGVLGPLTLWYA----AFRVVRHTAV-HGI--G
Fsp5     -YL-GE-P-T-A-M-RHAFAYLAG-AATVTLGAGAAILV----ALRV----S----D--F
Mpa1     -ML-GT-P-K-A-R-ATGSAFAVG-WIAGLVIASTIVLV----ATS-----G----A--S
Mva2     -VL-RS-A-H-P-R-PTGLAFLAG-WLLGLTVLTGLFLQ----LSSL----I----G---
Has1     -LA-TS-Q-R-W-R-TNSAAFLAG-AAVSISLVVGIAYV----LDVG----V----V--G
Ghi1     -LL-LG-A-R-G-R-LRALLFTVG-WFVSMFLMTLVTAL----VTGS----A----S--E
Sxi1     -ML-RL-G-E-P--VRPVLVYLAT-LAGFYWLVGLALVF----GLDH----L----E--P
Nmu3     -ML-LS-P-R-A-A-TNGSGFLLG-WIIGVVVVTVVMIG----LSGS----L----H---
Ncy1     -LL-HS-R-R-P-V-GNALAFGGA-FFAVY-ALIAISAL----LGGA----S----D--P
Mba1     -ML-LS-P-K-A-R-VTSVGFLLG-WVVGIVVAVTVFTL----LSSI----L----P--A
Sav2     -IL-AT-P-R-G-R-LNGPLFTLG-WILGLSALGAVMLA----IASP----A----G--A
Gar1     -TL-LS-P-K-P-R-GSGITFALG-WLVGVIGPLVAIIL----VAGA----T----G--L
Gar2     -LM-LG-P-N-A-K-RNCAAFTLG-WLVSIAAVFAFFLF----LLDA----I----G--F
Mph4     -TL-HT-P-R-P-R-PTSLAFLVG-WVAGLAVMTIAFLQ----LSSL----A----G---
Req2     -ML-LT-P-R-A-G-STATAFLAG-WILGIAVGYVVFVA----IGSA----I----D--L
Cac2     -LL-DQ-K-R-P-L-RNALVFLTS-AAAVTLIAGFVMYA----LLHN----T----G--F
Gne1     -ML-LG-K-H-A-R-TTSLGFAAG-WIIGVVAATAIFTT----VGSA----A--------
Hal1     -ML-LS-P-R-A-R-VTAVGFLLG-WVVGILVAVIVFIL----LASV----I----P--A
Ssp13    -LL-LG-S-T-P-L-LKSSLFSGA-WFVTNSVAIALLVT----VGKG----L----T--L
Mtu4     -ML-NR-P-R-P-L-LQLFAFLCGGFAMGMTVGLVVLFV----VRSA----V----S---
Cwo1     -ML-AT-P-R-G-R-VNGPAFILG-WVLGIAVVGTIVLL----VAGG----A----D--A
Npr1     -LL-SG-A-S-S-VARPLFVYLGT-VALFYFVLGCALML----GLGV----A----L--S
Ncy2     -ML-LS-A-D-A-G-KTSTGFGLG-WVIGILVVTGLFVA----LSGT----L----S--D
Gsu1     -ML-LS-S-R-G-K-GSSIGFSVG-WVTGVAFITAGASA----LSSL----V----ILPS
Ssp14    -LL-LG-P-Q-P-L-RRGGLFVLA-WMVTVTSMVVLLLT----VGHG----L----L--L
Nal1     -LV-TA-R-Q-A-V-RVSVAFLLG-VAIATSVGVAITHGLFGLFGNK----V----S--L
Msp9     -VL-QA-P-R-P-R-PTGLAFLAG-WAVGLAAVVAVCVQ----LSHS----L----S---
Rer2     -ML-LS-K-R-A-G-STSVGFALG-WILGIVVATVIFVL----LSSK----L----G--D
Gne2     -VL-LG-R-H-A-R-AASLAFAAG-WVLGLASATGLFIL----LGRS----A--------
Sve1     -VL-SS-P-R-G-V-YKGLAFITA-WLACLVAVIALVLL----CTGG----E----P--P
Nco1     -LL-SG-G-R-S-KVPGQLVYLAT-IAAFYFLVGVALML----GLSA----A----M--D
Mfo4     -ML-NR-P-R-P-V-HQLLAFLCG-GFLMGMVVGVTALL----VLDA----A----P--L
Mya1     -ML-LS-P-K-A-R-VTGTGFLLG-WVFGIVVAVTVFTL----LSSV----L----P--E
Mpa2     -VL-HA-P-R-P-R-PTSLSFLAG-WVLGLAALTAAFAG----ASDL----L----G---
Ssp15    -----------------------------------GLLT----LGHG----L----L--L
Lmo1     -IL-LS-N-K-A-R-INSIFYTVG-WIVGNIAIFFIGLF----LMS-----S----A--V
Sca1     -VL-SA-R-G-G-V-WNGLVFILA-WLACFVAVLAAVLL----TTGG----K----P--P
Rer3     -IL-LS-T-R-A-K-ANAFAYTAS-IVLAAAAITAATAL----STTG----V----E--S
Mha2     -VL-QT-P-R-P-R-AAGPAFLVG-WLAGLAVLTLIALR----LSGL----A----G---
Msp10    -ML-NR-P-R-P-Q-LQLAAFLAGGFSMGLVVGAVVLLV----LDAH----L----P--D
Nsp3     -LA-TS-D-Q-W-R-KNSAAYVFG-ASLSISLIIVVAYL----LGSN----L----G--G
Ppa3     -FL-RG-E-G-G-M-VKATAFAVG-AMIVRVLQGILFGY---VFISA----VR---A---
Msp11    -ML-NR-P-R-P-H-LQLAAFLCGGFLMGLSVGAVVLFF----LESR----L----P--A
Pma1     -LL-LG-P-K-P-I-QRGSWFVTG-WIVTTLVTVILLLT----VGHS----L----V--L
Ssp16    -LL-LG-G-S-P-L-RRGGLFVGG-WLLTSALAVIGLLT----LGHG----L----L--L
Orf6     -ML-AT-P-K-G-R-TNGTAFTAG-WVAGLAAVVAVVVA----AGSG----L----H---
Nas2     -MI-LS-K-N-A-G-GAARGFAAG-WVGGILLVTVVVTL----LAGP----L----G--G
Hca1     -LA-TS-R-E-W-R-RNSALFVVG-AGLSISTVIALAYF----LGIG----S----R--R
Hpa1     -LA-TS-E-N-W-R-RNSAAFVFG-AALSITLLVSLTYF----LGIG----A----N--R
Mae1     -IF-LY---R-G-T-RGVWAYVYG-IFLTTLVQSFVFYF---GLSEL----QE---I--I
Aen1     -AM-AP-E-R-A-G-----GFRIG-WVVGSLAVL----S----VCA--------------
Mph5     -LL-LS-P-K-A-K-GTSVGFLVG-WILGILIVLAVFIL----LASV----I----T--P
Nal2     -LL-MA-K-G-G-R-GKALVFVLA-WAVVILVLSLVVAL----IAGA----G----D--T
Ssp17    -VL-SS-Y-R-G-V-WRGLAFILA-WLACLVAVIALVLL----FTGG----Q----P--P
Ssp18    -LL-MS-P-Q-A-R-LTAPVFLVG-WLAAIVGALLLFSW----LSDL----G----L--G
Rer4     -VM-IT-A-G-A-H-RGAASFLLG-WVLGISAVVAVTIV----IADY----S----F--A
Gef1     -ML-LG-T-H-A-R-TTSIGFAIG-WIIGIVSATVIFVL----VGAA----I----D---
Msp12    -VL-QS-P-H-A-R-VTGLTFLAG-WLVAIAVLTGVFVQ----LSGL----M----P--Q
Mka3     -LL-GT-P-S-H-L-RTAGAWVGG-HIGTRLLQGLIFGT---ILHWG----TRAR-S--T
Mle1     -ML-NR-P-R-P-T-LQLLVFLCSGFTMGMTVGFVVLFV----FRRR----L----M--A
Ssp19    -LL-SS-R-R-G-I-RHGLAFLLS-WLANLITVIAVVVL----LTGG----Q----P--P
Laq2     -ML-LS-P-K-A-R-GTSVGFLLG-WLLGIIVAVVVFTL----LSGL----I----P--A
Pma2     -AA-GT-D-R-P-V-INCCAVLLG-HTLAYYLAGIVIAI----GIEQ----I----S--D
Mxe1     -VL-QT-P-R-A-R-ASSLAFLAG-WLATLAAVTAIFVA----VSGL----L----G--G
Cgr2     -IL-LG-P-S-P-L-RRGSWFVFG-WLLTSAAAIALLLT----VGHG----L----L--L
Nba1     -LA-TS-E-D-W-R-RNSAAFVFG-ASLSISLVVTLAYY----LGSG----V----R--Q
Rtr1     -ML-LS-A-N-A-G-SASVGFGIG-WIVGIVAATGVFIL----LSGA----V----G--A
Mpa3     -LL-GT-P-S-R-V-RAAGAWVAG-HLSTRLLQGLVFGS---ILHWG----SR---N--A
Msp13    -VL-HT-P-R-P-R-PTGLAFLGG-WLVGLFVLTAVFVE----VSSL----L----G--G
Csp3     -LL-GH-R-R-G-Y-GSALACALG-WMAAVAVALVVAVA----VGEQ----L----P---
Ocy1     -LL-RS-P-RYG-L-LKAIAYVGG-MTLTRILQGVIFGL---ILAEA----IA---T--A
Msp14    -ML-NT-P-R-P-L-AAGWSFAAG-WVLSLIVATGLFVE----LSGS----L----P---
Rer5     -ML-LS-K-R-A-G-STSAGFAVG-WLLGIFIATVLFVI----LSSA----V----S--T
Cac3     -LL-AR-E-R-A-R-LLSLTFLAA-AASLTLLIGFLVVT----VLAG----T----E--F
Nga2     -LL-SG-A-R-S-IARPLFTYLGT-VAVFYFALGCALML----GLQT----A----L--N
Mka4     -VL-HA-P-R-P-R-PTGLAFLGG-WLLGLAAVTAIFIA----GSGL----L----G---
Orf7     -LL-LG-S-R-G-R-LKTALFGVG-WFVVLLVITAIAAA----IVDV----A----D--D
Ait2     -VL-LS-R-I-P-R-ANGIAFLAG-WAIGLVGVLALSIW----IFGL----L----G--A
Msm5     -MI-NR-P-R-P-G-LQLLAFLTGGFAMGITVGLIVLFI----LRPA----L----G---
Ait3     -LI-KT-P-R-G-V-LTSAAFVAG-MTTVKLTQGALFGF---VFTAS----AA---EDAS
Mpa4     -LI-HN-D-R-P-Y-SSSVAYLLG-RLVSLTVLTTAFMR----APRL----F----D---
Sav3     ----------------SGGRY-MG-KVLG---------D----VGGS----E----G--A
Msp16    -ML-NR-P-R-P-L-LQLVTFLAGGFAMGILVGVTALFV----LRPA----L----G---
Ama1     -LV-TA-E-R-A-V-RVSLAFLAG-VAVATMLGVAATRGVFALVGNN----V----E--L
Grh1     -ML-LG-T-H-A-R-TTSVGFATG-WLAGIVIATTVFVF----IGGG----F----D---
Mgi2     -VL-SA-A-R-P-R-PTGLAFLAG-WVLGLAALTAVFLQ----LSDL----V----G---
Mma5     -ML-LA-P-R-A-G-GTSAGFLVG-WLVGIAGATTLFLL----LAGF----L----D--L
Ssp20    -LA-TT-D-R-W-R-ANSLAFVAG-AALSISAVVTAAYL----LGGG----V----R--D
Pfu1     -SL-GL-A-R-G-R-RAGLAFGLG-CALGCLCHTALAAL---GVSAL----I--------
            *          .         .              :       .       *  . 

Ait1     -S-D-PNA-S-KP--------I--A-GTIKIVL----GALLLLLALKQ---W------RS
Mha1     -A----SA-E-FARGFAEPAANPAL-QRGVIGT----GVVLLVLAAVL---L------TL
Pfa1     -S-S-AAE-S-QP--------V--L-GWFELVL----GLILALLAVRQ---W------RK
Rop1     -S----AT-S-KT--------V--S-NWVGLIV----GVLFLVVGVIL---L------AQ
Req1     -H-A-GRA-A-HP--------T--Q-LIFATLF----GLTFVVLAVLT---W------RG
Ssp1     -A-L-NHG---ER--------G--Q-VMIDLIG----AAVLMGLGVYQ---L------TP
Got1     -D-E-PTA-T-EH--------G--V-QVFTLVL----GLFFLFLAVMS---W------RN
Mph1     ---S-T-----HF--------T--L-PRVQLVV----GALLLISAVVM---A------VG
Mph2     -P-R-PRQ-P-SV--------T--I-AIVEFVL----GAALIGLGIRA---W------VR
Mab1     -VAA-GAEIT-PS--------T--R-YWAQLVI----GVLLIAVAALT---W------FS
Ach1     -E-R-DPH-H-RT--------V--P-AWVDLAI----GVLLVGAAIYV---W------FR
Ssp2     -H-E-DGE-T-AS--------W--V-YWVKLLA----GVLFVLLGLKQ---W------KG
Msp1     -F----DE-P-PG--------W--A-SWLRLVV----GAALIVFGGYR---F------AT
Fsp1     -S-A-DEG-P-AT--------W--T-GWLKLIL----GLVLLVFAGRQ---W------RT
Mfo1     -L----NA-A-PT--------W--A-SWLRVVV----GAALIVFGVYR---F------LT
Rrh1     -S---QDD-P-ST--------S--R-ATIEIVL----GVLLLVVGLRQ---W------RN
Msp2     AT---GGD-N-TI--------F--Q-GWINIVL----SGVLIFFSIKT---L------VK
Msm1     -L----DK-P-PV--------W--A-SWLRIVL----GTALVIFGVFR---W------LN
Mbo1     ---A-G-----HF--------S--V-AEVQIGT----GLIALLIAFAL---T------TN
Sma1     -S-A-GTA-G-SA--------G--V-AWLRIVL----GVLLLGGAVRR---F------RA
Mav1     -G-L-DRS-P-PR--------W--S-SWLRVVL----GAGLIGYGIFR---W------HT
Mgi1     ---S-A-----QF--------T--L-PRVQIVV----GLVVLCTAAAV---G------SG
Nmu1     -L-P-S-G-N-LS--------W--F-GYIKIAI----GLVLIGLAGRR---W------LG
Mth1     -G-L--EH-P-PG--------W--A-SWLRVVI----GALLIVFGGYR---W------AT
Msp3     -S-H-GSG-G-KI--------V--V-LILTALL----TVGFAAFAVVS---W------LG
Vma1     -R---------GA--------V--E-RNIDWLV----LGVLVVLAIVV---Y------LL
Rer1     -H-Q-RTH-P-PL--------W--V-PIIHLVL----GATLLAGAWFV---Y------SR
Orf1     -D-D-SFF----------------A-TVFHIVIGFAFAALFFYLAFRS---W------QK
Orf2     ------KS-T-SH--------A--L-SWFELAV----GLVLALFVLVL---W------IR
Nno1     -A-E-EEG-K-GP--------V--V-STLLLVL----GLLLLVTAYKK---W------RK
Mrh1     -L----NR-P-----------V--S-PRVLIGA----GALLLMIGVWV---W------FR
Bca1     -S-D-DGG-T-PL--------W--A-AIVKIVL----GVGLLLLALKQ---W------RG
Nsp1     -G-D-PSD-T-GS--------V--G-NLIQFAL----VALLIAAAIRA---F------VR
Sco1     -S-G-HGH-P-AD--------W--V-GALKLAL----GLVLMFFGVRL---W------RH
Cgr1     -S-L-SHG---ER--------E--Q-VLIDLLG----AGALVGLGLYQ---L------TP
Ser1     -D-GESHT-A-SV--------V--G-KVVQIVL----VGLLILLAVKN---Y------VQ
Ade1     -----SDS-D-GS--------L--Y-TLIQYVL----VAILVGIAIWN---W------TH
Msm2     -L-N--RP-V-PT--------W--A-AWVRLAV----GIALIVFGVWR---W------LT
Mtu1     -G-L-STT-S-PA--------W--A-SWLRVVL----GSALIVFGVLR---W------LT
Ppa1     -G-G-EYA-S-HP--------I--A-SILLLMA----GIIMLINVVRT---W------RK
Msp4     ---G-D-----RS--------V--H-PGIEITI----GVVAGLIAVLS---A------TG
Hha1     -T---------GQ--------S--R-PVLHVLI----LVVILAAMVST---Y------LK
Fsp2     -T-S-NSS-P-AT--------W--V-GILELAL----GALLLLFAAKQ---W------QG
Mtu2     -L----NR-P-----------V--S-PRVLIAL----GGTLIVIGVWV---W------LR
Ssc1     -T-Q-QSA-P-ST--------A--A-LAVKLTL----GVALVVYGERK---R------RR
Orf3     -A-P-AEA-K-SP--------L--I-ATIEAAI----GVGLLVMAALR---W------RT
Ssp3     -G-S-SGD-K-SS--------V--G-RVIQYVL----VALLILAALRN---W------RK
Orf4     -G-D-PSE-S-KP--------I--L-GTVEIVL----GLLLLVLAVQQ---W------RG
Msm3     -L----SK-P-PV--------W--A-SWVRIGV----GAALIVFGIYR---W------LT
Sav1     -P-H-KSA-P-ST--------A--V-LVLKLIL----GLGMVFYGERK---R------RR
Ssp4     ---R-PEE-G-PP--------W--V-AWARVGL----GSLLIAFGLRQ---W------LT
Tsp1     -----YLANP-SS--------I--D-YLIALVV----GLLLLWVALPT---A------KK
Ssp5     -A-R-SSG-P-DP--------V--S-ACLHLVL----AIVLLVIGIEI---L-------Q
Mma1     -H-E-LGE-P-PL--------W--V-PIVRVLL----GLFLIGSAVWV---Y------RK
Hsa1     -G---------GS--------S--H-TGLQIIV----LLLLLFAMVSV---Y------LN
Mrh2     ---S-A-----HF--------T--L-PRVQVVI----GALALLAAALL---A------VT
Fsp3     -G-S-SRS-N-GS--------A--G-QIIQYVL----VGLLAVAAVKN---W------VR
Mla1     -S-S-GPA-A-QT--------V--S-LILAIVL----GLGFTVFAIVS---W------MS
Mav2     -G-L-HAT-P-PK--------W--A-SWVRLVF----GVALLALAAYH---W------FT
Sna1     -G-GGSLS-A-GW--------V--G-VLVQLGL----VVLLLVLALVS---F------LG
Ssp6     -D-M-SHG---SH--------H--R-TGLDLLA----GGALIAIGGRE---L------LR
Sni1     -G-E-QHT-R-PA--------W--M-SWVRIIL----GAALIVFGVYR---F------VT
Rru1     ---L-SDE-P-TW--------W--A-AAAKLVL----GVVLVLLAVRK---W------YS
Mrh3     -L----NK-Q-PT--------W--A-PYVRIAV----GAALIAFGLYR---W------FT
Sgr1     -D-D-AGT-P-AD--------W--T-YWLKLAL----GVLFLLMGAKQ---W------KD
Mlu1     -S-A-AAS-R-ID--------R--G-PAIDLVV----LALLVSLALVV---W------LR
Nsp2     ---S-PDD-P-ST--------V--A-SVLKIVL----GALAVLLGARQ---W------QG
Cko1     -G-T-SAE-P-SA--------M--A-SWFKLLL----GVLLLYLAWQQ---W------RS
Mch1     ---S-A-----QF--------T--L-PRVQIGI----GVAALLVAALL---A------SR
Cac1     -D-E-GSA-P-AT--------W--V-SWLTLVL----GVLFAFLAVGQ---W------KA
Bsp1     -P-Q-DGG-P-PL--------W--A-AILKLVL----GVLLLLLALKQ---W------RG
Spa1     -G-G-AQQ-P-AD--------W--V-SVLHLVL----GVALVGVAARE---W------RH
Nas1     -G---------GG----LLGAS-AK-QLLYVLV----LVFLLYAAVDT---Y------RK
Ppa2     -D-L-STG-P-SP--------T--T-AGVTLAL----GLLLSAASVRV---W------RR
Mma2     -S-P-SAT-A-KT--------V--S-FFLAIVL----ALGFAALAVAS---W------SS
Nmu2     -----AGQ-S-QA--------G--V-SWVKVGL----GAVLMSAGLRQ---W------HA
Csp1     -T-M-ERG---SA--------H--R-TGLDLIA----AGGLLALGLRE---L------LG
Msp5     -E---SPH-P-NP--------L--L-AAIDLIL----GVILLIMGIIR---I------FR
Mfo2     -S---GHA-D-PT--------T--M-AAIDIFL----GAVLFLLGFRN---I------VS
Msp6     ---F--EK-P-PS--------W--A-SWLRIVI----GAALIVFGLVR---F------AR
Asu1     -G-D-PDA-S-KP--------I--A-GWIKILL----GIGLLFLALKQ---W------RG
Sro1     -S-T-HHQ-P-AT--------W--V-GGLKLVL----GLLLVLFGTRQ---W------RH
Hsa2     -Q---------GL--------S--G-GTLNVII----LVLLLIAMVRT---F------LG
Gsp2     -T-D--DG-A-SS--------T--T-GWIKLAL----GIVLLADGLRQ---W------RT
Min1     ---S-T-----YF--------T--L-PRVQILI----GALALAAAAGL---A------VK
Mrh4     -L----DA-PAPS--------W--T-SWLRIGL----GVLALVGGVIY---W------RR
Mph3     ---E-QGD-T-PF--------V--G-AVLRIVL----GAVLIGWAVHKTVHW------AG
Msp7     ---S-A-----HF--------T--L-PVVQIAV----GAVVLVNAALV---A------TG
Mav3     ---S-S-----YF--------T--V-PKVQLLI----GVLALLVAAAL---A------VD
Gpo1     ------GG-G-ST--------L--T-GWIKLAL----GVLLLLEGARE---W------RA
Ssp8     -A-P-RSP-P-SV--------V--A-LALKLAI----GVWLVLYAMHR---Y------RR
Nsu1     -Q---------GA--------S--N-TTLSAIV----LVALLLAMVNT---Y------RT
Msm4     ---S-A-----HF--------T--L-PRVQIAV----GALILANAVLV---A------TG
Mrh5     -L-G--GK-P-PG--------W--A-SWLRIVV----GALLIVFGIYR---W------LN
Sgr2     -T-D-QGQ-P-AD--------W--V-SALDIAL----GVLLLWVAVKE---W------RG
Mma3     -G-L-RRS-P-PA--------W--A-SWARIVV----GSLLILFGIYR---W------LN
Mav4     -G-L-DKT-P-PA--------W--A-SWLRIAV----GATLIAFGIYR---W------TA
Laq1     -R-A-LRE-P-PL--------W--V-PILRLVL----GLLLVGAAVVV---Y------RR
Csp2     -P-E-TSG-G-TT--------V--E-AVIALCA----AVLLFALAVWQ---W------VR
Hli1     -Q---------GQ--------S--N-TTLSAIV----LVALVLAMVHT---Y------RT
Ami1     -T-D-GAG-P-PA--------W--A-GWLKLVL----GLLLMLLAGWQ---F------RG
Mrh6     -G----KA-N-FN-----------P-ALIQIGI----GVVAVLLGALL---A------SN
Orf5     -E-E-SSA-K-NS--------I--I-STLLLVL----GILLLITAYKK---W------RR
Ssp9     -D-M-SHG---SH--------H--R-TGLDLLA----GGALVAIGGRE---L------LR
Gte1     -----IGG-S-SS--------G--T-GWVKIAL----GGVLLVVGLRQ---W------RS
Rop2     -S-D-SDG-P-SA--------T--A-SWVKVVL----GVLLLLLARRQ---W------RS
Fsp4     -S---GSQ-E-RT--------L--S-AGMQTFL----GAVLLLVAFWV---S------RH
Mch2     ---S-A-----HF--------T--L-PRVQVVV----GAVILLNAALV---A------TG
Lsp1     -N-T-SVG-P-EP--------F--V-GVLEILV----GVALLVYAVIE---L------RR
Mco1     ---S-T-----YF--------T--L-PRVQILI----GVFALLLAATL---V------AM
Ssp10    -S-A-SGH-K-GA--------F--D-RSIDGIV----LVLMLFLIVRV---Y------LT
Gai1     -D-E-PAA-T-EH--------G--V-QIFTLVL----GLFFLALAVMS---W------RN
Mab3     ---S-T-----HF--------N--L-PRVQIAV----GVSAIVIAALV---TVGTATGLL
Msp8     -H----AA-A-----------T--S-SRLQLGI----GIVLIVLGVVT---W------LR
Nga1     -T-A-SGE-S-PV--------W--V-GWAQLLL----GLLLLLVTVKN---L------RD
Ssp11    -D-M-TQG---SD--------H--R-TGLDLLA----GGALIAIGVKE---L------LR
Ksp1     -----RDD-P-AP--------W--V-GVLRVVL----GGTLLLLGVKQ---W------RS
Sbi1     -G-S-PSE-R-GS--------A--G-TVVQLVL----VALLVFAAVKA---Y------VR
Sal1     -A-S-HKQ-P-AT--------W--V-GALKLAL----GLLLALLGARQ---W------RH
Mfo3     ---G-G-----QT--------M--P-PGLEIGI----GIAALAIGALS---I------TG
Mch3     -I-G--GN-P-PS--------W--S-SWLRVIV----GALLIVFGVYR---W------LT
Mva1     ---S-A-----HF--------T--L-PRVQIVV----GAVVLVNAALI---A------VG
Bca2     -H-L-T-G-A-AS--------L--P-AVVRLVI----GAALVVLGLTR---W------RP
Svi1     -G-S-PAD-R-GS--------A--A-SVVQLVL----VGLLALVAVKN---V------VK
Kse1     -S-S-A-G-T-PD--------W--S-YWVKLGL----GVLFLLLAARQ---W------RG
Mau1     -A---------GG--------S--R-RLIDWIV----LGLLAVLMVVT---F------RR
Fsp5     -P---ERQ-Q-RT--------M--S-AGMQTFL----GVMLLLVAVWV---A------RH
Mpa1     -D-S-TSA-T-AT--------G--V-NWFQVAI----GALFLLLALKQ---W------RD
Mva2     -G-G-GGH-P-PG--------W--A-SWLRVVV----GAALIAFGAYR---W------IM
Has1     -R---------GR--------P--S-MVRTGVV----LVALALAMIHT---Y------RT
Ghi1     -D-D-PEG-T-AD--------G--I-DVLHLVL----GVLFFVLAAIT---W------RR
Sxi1     -VGA-ALA-S-ST--------P--V-TWAQLAL----GVALFLAGLRL---D------RR
Nmu3     -T-G--GP-P-PA--------W--A-SWTKIVL----GILLVLRGAGR---W------RR
Ncy1     -G----ST-S-KD--------V--S-HGTGLVV----GLLFLLAGLWV---L------FR
Mba1     -Q-D-PDA-S-RP--------V--R-GIIQIVL----GLLLFLLAFSQ---W------RK
Sav2     -S-A-HNQ-P-AT--------W--V-GAVKLAL----GVVLVLFGARQ---W------HR
Gar1     -G-D-DGQ-P-GK--------T--I-GVIRLIL----GVALIALAFQQ---W------QS
Gar2     -T-E-PHP-E-AL--------R--A-RILHGIV----GVICLTGAFLY---Y------RK
Mph4     -G-R-QDH-P-PG--------W--A-SWLRVVV----GSALIVFGLYR---W------FS
Req2     -S-S-NSD-G-NA--------V--T-ATIRLVL----GVLLLALAVKQ---W------RT
Cac2     -D-D-TRK-H-RT--------V--P-PTLDIFL----GVLILLFGWFV---A------RR
Gne1     ------SG-S-ST--------A--V-GWVKLVL----GVLLLAEGVRE---W------RA
Hal1     -T-D-PDA-S-KP--------V--Q-GVIQLVL----GVLLLLLAVRQ---W------RH
Ssp13    -S-M-EKG---GI--------H--Q-VGIDLFA----AGALLALGIRE---L------DP
Mtu4     ---P-D-----QF--------T--L-PRVQVVI----GLFALLTAAVI---A------VR
Cwo1     -S-E-GGE-P-AT--------W--V-SILKLVL----GVLLLGLAWKQ---W------KG
Npr1     -ELS-HLA-D-SP--------V--T-GWVMVVL----GAGLFAYSWVM---P------TK
Ncy2     -S-T-DDQ-P-SA--------A--A-SWVKIVL----GVLLIGLAAKQ---W------MD
Gsu1     -L-S-AAE-S-HP--------L--L-AAVPIVL----GAGFVALGIVQ---L------VR
Ssp14    -T-M-EKG---SS--------H--R-TGLDLLA----AGALLALGLKE---L------LD
Nal1     -G-S-PSD-S-GS--------V--G-TLIQIGL----VVLLVLAAIRA---F------LT
Msp9     -G-V-HKS-P-PE--------W--A-SWLRVVL----GAALIVFGVYR---W------FT
Rer2     -S---EGD-P-SA--------T--V-SWIKLAL----GVLLLAFGVKQ---W------RG
Gne2     ------QG-V-SA--------V--T-YWIQLVL----GVLLVGEGLRQ---W------LT
Sve1     -A-P-RSP-P-SL--------A--S-LAATLVI----GLSLVVYSEHR---R------RR
Nco1     -GLG-EAL-H-SK--------V--A-YGVQLAL----GVGLFALSFRF---D------PK
Mfo4     -A----AG-T-LT-----------V-PRMQIGI----GILALIAAALV---A------AN
Mya1     -D-E-TEG-G-QP--------T--K-GVIQLVL----GVLLLLLALRQ---W------RG
Mpa2     -D-L-HTA-P-PT--------W--A-SWLRVVL----GSALIALGAYH---W------LT
Ssp15    -D-M-SHG---SK--------H--R-TGLDLIA----GGALVALGGRE---L------IR
Lmo1     -S-S-SGD-Q-ST--------L--V-KVVLIVL----GALLILLGAHD---F------TK
Sca1     -A-P-HSP-P-ST--------A--S-SAVKLAI----GLGLVGYGWHR---H------RH
Rer3     -K-S-SGS-A-HT--------V--Q-TVFAVVF----TVGFLALAYSS---W------RG
Mha2     -G-M-HDH-P-PG--------W--A-SWLRVVV----GTALIVWGGYR---W------FT
Msp10    ---S-A-----RF--------T--L-PKVQIVI----GVGALLVAAII---A------AT
Nsp3     -G---------GG-G--LLGTT-GQ-QLLFLVV----LVLLLYAAVAT---Y------RK
Ppa3     -G-G-EVG-A-NF--------M--A-STMLLMV----GVLLLATVIKT---L------CK
Msp11    -WAS-A-----HF--------N--L-PTVQIVI----GVLALVAAVLL---A------VT
Pma1     -D-M-TQG---SH--------H--R-TALDLLG----GGALISLGLKE---L------LR
Ssp16    -D-M-THG---SD--------H--R-TGLDLIG----GGALIALGGRE---L------IR
Orf6     -T-G-G-D-K-PS--------W--A-YWLKLAL----GVLFVLMAFKQ---W------RD
Nas2     -S-G-DTE-P-ST--------A--A-SWVKIVL----GALLIVLAAEQ---W------HA
Hca1     -A-G-------GG--------S--N-ELLSTVV----LVLIVAAMLST---F------LG
Hpa1     -Q---------QG--------S--N-TALSAIV----LVLLLAAMVHT---Y------LT
Mae1     -S-R-QHL-S-SV--------N--W-GWLLILV----GVVVSAYGLYR---W------CH
Aen1     ------TV-R-VP--------A--V-SWVKIVL----GVVLLVLSALQ---W------RR
Mph5     -A-D-PDQ-P-QP--------I--S-GAIKLLL----GALMLVLAIKQ---W------RG
Nal2     -T-G-SGE-S-PT--------W--V-GWVQLLL----GLLLLLLAVKS---L------RE
Ssp17    -P-P-RSP-P-ST--------A--A-LAAKLAI----GVGLVLYGAHR---R------RV
Ssp18    -----SGG-K-GH--------G--A-AMVKLVV----GVLLLGLAWHE---W------RV
Rer4     ES-E-SSQ-T-SM--------W--S-SVVRIVL----GLVLFGLAYKQ---W------RA
Gef1     -T-S--SG-P-SR--------A--S-SWIKLVL----GLLLLLLGVRD---W------RV
Msp12    -A----GH-P-ST--------T--A-SWVRIVI----GVLLVAFGIYR---W------AN
Mka3     -D-A-THP-H-HW--------I--V-STVLLVV----ALLFLVTAARE---L------LS
Mle1     ---S-M-----QL--------T--L-PKVQILI----GVLALLVAAVL---T------VQ
Ssp19    -A-R-HSA-P-ST--------A--A-IAAKLAI----GLALMLYGAYR---H------RR
Laq2     -A-D-PDA-S-QP--------I--G-GTIKIVL----GVLLLLLALRQ---W------RS
Pma2     -----HLSHP-QL--------I--D-YIIGFVL----GVILLWVGYLS---W------KT
Mxe1     -L-H--KS-P-PT--------W--A-SWLRIVV----GAALIVFGIVQ---W------LR
Cgr2     -T-M-ERG---TD--------Q--R-TGLDLLG----AGGLLALGLNG---L------LN
Nba1     -G----------G--------S--N-RTLQLLV----LVVLLAAMVNV---Y------LK
Rtr1     -S---DED-G-SS--------S--V-SWIKVVL----GVLLVLLAAKQ---W------RD
Mpa3     -D-S-SRQ-H-HW--------V--V-SAVLLVV----AVLFLVTAARA---L------FT
Msp13    -L----DQ-A-PR--------W--A-SWLRIVL----GVALIVFGVYR---W------LT
Csp3     -T-G-TGD-G-PP--------V--Q-ALVALAA----AVVLFAIAAWQ---W------AR
Ocy1     -E-K-GSG-K-GP--------V--I-STLLLVL----GILLLIAAYKK---W------SG
Msp14    -T-A-GGP-A-PA--------W--V-RPAIMAL----AVLLVLAGAVT---W------VR
Rer5     -S---DDG-P-SA--------T--V-SWIKLAL----GVLLLAVGVKQ---W------RG
Cac3     -D-D-RQR-H-PT--------A--P-PVLDIVL----GAAAVALAVVI---L------RR
Nga2     -RLS-HLA-D-SP--------A--A-GWVVLVL----GAGLFAYSWVM---P------TS
Mka4     -G-L-HRT-P-PA--------W--A-SWLRVVL----GSALILFGGYR---W------LT
Orf7     -D-A-PEA-T-TD--------G--V-DILLLVI----AVLFAVLAMVA---W------RK
Ait2     -Q-P-PGE-P-AR--------W--V-SIVHLVF----GLFFLGAAVWV---H------RR
Msm5     ---S-A-----HF--------T--L-PRVQIVV----GAVLLINAALV---A------TG
Ait3     -A-T-DSE-S-SA--------V--V-AVLLLVV----AVLFLVTAFKQ---L------FA
Mpa4     -D-L-VGP-A-PP--------W--G-DWVVIGV----GAALVAFGAWL---W------WR
Sav3     -S-G-HGQ-P-AT--------W--VGGGLKLGL----GVLLALFGVRL---W------HR
Msp16    ---S-A-----HF--------A--L-PRVQMAA----GVIVLLVAAAV---A------VG
Ama1     -G-D-SSD-R-GA--------A--G-TIVQYVL----VGLLLLAALKS---Y------VR
Grh1     ------DS-T-ST--------T--S-AWIKLAL----GVLLLVVGLRR---W------RS
Mgi2     -G-I-GTK-P-PS--------W--A-SWLRIVV----GVLLILWGAYR---W------LK
Mma5     -D-S-SAA-P-SA--------T--A-SWIKLGL----GALLLLLAAGQ---W------RS
Ssp20    -Q---------TG--------S--S-GVLDAVI----LGLLLLAMVRV---Y------LN
Pfu1     ------AA-S-PV--------A--F-LALQIVG----GMYLIWLGLEA---W------RS
                       *    .:  .                                    

Ait1     -RP---------------------------K------P----G-----------------
Mha1     -AALRTP-RRDAVA----------------V-----------------------------
Pfa1     -RP---------------------------R------P----G-----------------
Rop1     -RP---------------------------K------P----------------------
Req1     -RP---------------------------R------N----G-----------------
Ssp1     -AA---------------------------A------I----G-----------------
Got1     -RP---------------------------A------P----G-----------------
Mph1     ------------------------------R------V----P-----D-----------
Mph2     -RR---------------------------R------P----R-----------------
Mab1     -EP---------------------------V-----------------------------
Ach1     -PP---------------------------R-----------------------------
Ssp2     -RP---------------------------R------A----G-----------------
Msp1     -RH---------------------------K------S----------------------
Fsp1     -RP---------------------------A------A----G-----------------
Mfo1     -RA---------------------------K------S----------------------
Rrh1     -RR---------------------------A------E----------------------
Msp2     -KD---------------------------N------K----------------------
Msm1     -RS---------------------------K------A----------------------
Mbo1     -VIG--------------------------K------H---VRRATHARV----------
Sma1     -RP---------------------------G------P----Q-----------------
Mav1     -RH---------------------------R------H----------------------
Mgi1     -LVG--------------------------R------P----R-----D-----------
Nmu1     -RP---------------------------R------A----G-----------------
Mth1     -RH---------------------------R------S----------------------
Msp3     -RP---------------------------K------P----G-----------------
Vma1     -RH---------------------------------------------------------
Rer1     -SRR------GVQAMAAAVAPGD-------V------V----A-----------------
Orf1     -RP---------------------------K------K----G-----------------
Orf2     -GR---------------------------R------T----------------------
Nno1     -QP---------------------------D------P----------------------
Mrh1     -RD---------------------------R------M----------------------
Bca1     -RP---------------------------K------R----G-----------------
Nsp1     -RE----------------------------------T----------------------
Sco1     -RP---------------------------T------D----V-----------------
Cgr1     -QA---------------------------N------I----G-----------------
Ser1     -RS----------------------------------T----------------------
Ade1     -RE----------------------------------T----------------------
Msm2     -RH---------------------------Q------V----------------------
Mtu1     -RH---------------------------R------H----------------------
Ppa1     -KG---------------------------D------P----------------------
Msp4     -LLE--------------------------R------L---FHRVRSKRVAVTAAVGNHA
Hha1     -RE----------------------------------Q----------------------
Fsp2     -RP---------------------------R--PDAPA----------------------
Mtu2     -RD---------------------------R------M----------------------
Ssc1     -KH--------V------------------R------S----------------------
Orf3     -AR---------------------------R------L----R-----------------
Ssp3     -RE----------------------------------T----------------------
Orf4     -RP---------------------------K------V----G-----------------
Msm3     -RK---------------------------R------A----------------------
Sav1     -GS---------------------------R------P----------------------
Ssp4     -RH---------------------------------------------------------
Tsp1     -PE---------------------------T-----------------------------
Ssp5     -RP---------------------------A------P----------------------
Mma1     -GRA------HIAQMAAASSPRE-------V------V----A-----------------
Hsa1     -RE----------------------------------E----------------------
Mrh2     -RG---------------------------R------Y----R-----------------
Fsp3     -RE----------------------------------T----------------------
Mla1     -RP---------------------------K------D----G-----------------
Mav2     -RH---------------------------R------Q----------------------
Sna1     -RG----------------------------------D----------------------
Ssp6     -SF---------------------------A------D----G-----------------
Sni1     -RH---------------------------R------H----------------------
Rru1     -RP---------------------------Q--PGE-E----------------------
Mrh3     -RK---------------------------R------A----------------------
Sgr1     -RP---------------------------R------E----G-----------------
Mlu1     -RN----------------------------------R----------------------
Nsp2     -RP---------------------------H--AGE-T----------------------
Cko1     -RD----------------------------------E----------------------
Mch1     -VR---------------------------G------P----S-----------------
Cac1     -RP---------------------------R------P----G-----------------
Bsp1     -RP---------------------------R------D----G-----------------
Spa1     -RP---------------------------R------G----T-----------------
Nas1     -RN----------------------------------V----------------------
Ppa2     -PP---------------------------A------SLGGED-----------------
Mma2     -RP---------------------------R------H----G-----------------
Nmu2     -RD---------------------------R------H----------------------
Csp1     -RS---------------------------A-----------E-----------------
Msp5     -PQ---------------------------K------S----------------------
Mfo2     -KD---------------------------Q------G----------------------
Msp6     -RH---------------------------S------S----------------------
Asu1     -RP---------------------------Q------H----G-----------------
Sro1     -RP---------------------------K------G----A-----------------
Hsa2     -RG----------------------------------Q----------------------
Gsp2     -RD---------------------------A------D----------------------
Min1     -IV---------------------------A------D----R-RRGSR-----------
Mrh4     -SQ---------------------------S------S----------------------
Mph3     GRD---------------------------R------E----------------------
Msp7     -VWG--------------------------R------G----R-----D-----------
Mav3     ------------------------------------------------------------
Gpo1     -RG---------------------------G------D----------------------
Ssp8     -RQ---------------------------A------RAA--A-----------------
Nsu1     -RN----------------------------------E----------------------
Msm4     -LLG--------------------------G------R----R----KD-----------
Mrh5     -RK---------------------------K------S----------------------
Sgr2     -RP---------------------------R------S----D-----------------
Mma3     -RH---------------------------G------E----------------------
Mav4     -RH---------------------------G------H----------------------
Laq1     -GRA------RIAQMAEARSPRD-------V------A----A-----------------
Csp2     -RR---------------------------L------P----D-----------------
Hli1     -RE----------------------------------T----------------------
Ami1     -RP---------------------------Q------R----G-----------------
Mrh6     -IPLRQFARKEMVE----------------V-----------------------------
Orf5     -ED---------------------------D------P----------------------
Ssp9     -SF---------------------------A------D----G-----------------
Gte1     -RD---------------------------A------E----------------------
Rop2     -RN---------------------------A------H----------------------
Fsp4     -RP---------------------------T-----------------------------
Mch2     -VLG--------------------------R------M----R-----R-----------
Lsp1     -HP---------------------------Q------A----A-----------------
Mco1     -DR---------------------------T------H----R-----------------
Ssp10    -RG----------------------------------K----------------------
Gai1     -RP---------------------------A------P----G-----------------
Mab3     -RP---------------------------R------P----D-----------------
Msp8     -RA---------------------------H------Y----------------------
Nga1     -RL---------------------------GQPSGT-E----------------------
Ssp11    -AF---------------------------A------D----G-----------------
Ksp1     -RS---------------------------L--EGS-Q----------------------
Sbi1     -RE----------------------------------T----------------------
Sal1     -RP---------------------------T------D----P-----------------
Mfo3     -VLE--------------------------R------L---VMRVRTRR-----------
Mch3     -RK---------------------------K------S----------------------
Mva1     -RFG--------------------------G------G----G-----G-----------
Bca2     -RP---------------------------D------D----G-----------------
Svi1     -RR----------------------------------T----------------------
Kse1     -RP---------------------------R------A----G-----------------
Mau1     -RR----------------------------------R----------------------
Fsp5     -RT---------------------------P-----------------------------
Mpa1     -RP---------------------------A--PGE-E----------------------
Mva2     -RR---------------------------K------S----------------------
Has1     -RE----------------------------------T----------------------
Ghi1     -RP---------------------------S------A----R-----------------
Sxi1     -RA---------------------------G------A----------------------
Nmu3     -RG---------------------------E------Q----------------------
Ncy1     -RP---------------------------A------D----R-----------------
Mba1     -RP---------------------------K------A----G-----------------
Sav2     -RP---------------------------K------D----P-----------------
Gar1     -RP---------------------------G------A----G-----------------
Gar2     -AQQ------VTAALQAASTPSE-------L------A----Q-----------------
Mph4     -RH---------------------------R------S----------------------
Req2     -RP---------------------------A------P----G-----------------
Cac2     -PP---------------------------A-----------------------------
Gne1     -RS---------------------------G------P----------------------
Hal1     -RP---------------------------K------P----G-----------------
Ssp13    -KP---------------------------K------D----F-----------------
Mtu4     -PA---------------------------R------T----D-----------------
Cwo1     -RP---------------------------R------G----T-----------------
Npr1     -RR---------------------------A------P----------------------
Ncy2     -RA----------------------------------D----------------------
Gsu1     -GS---------------------------R------V----A-----------------
Ssp14    -RK---------------------------E------E----G-----------------
Nal1     -RE----------------------------------T----------------------
Msp9     -RH---------------------------N------S----------------------
Rer2     -RG---------------------------G------E----------------------
Gne2     -RG---------------------------R------P----------------------
Sve1     -SR--------R------------------V------TAA--S-----------------
Nco1     -YR---------------------------A------K----------------------
Mfo4     -VGGRRA-KTPP------------------E-----------------------------
Mya1     -RP---------------------------K------P----G-----------------
Mpa2     -RH---------------------------R------H----------------------
Ssp15    -SW---------------------------L------N----Q-----------------
Lmo1     -RP---------------------------R--NGQ-K----------------------
Sca1     -QS---------------------------R------RKN--G-----------------
Rer3     -RP---------------------------K------D----D-----------------
Mha2     -RH---------------------------R------S----------------------
Msp10    -KG---------------------------K------P----R-----------------
Nsp3     -RN----------------------------------V----------------------
Ppa3     -EE---------------------------D------P----------------------
Msp11    -KG---------------------------R------E----R-----------------
Pma1     -SF---------------------------A------A----G-----------------
Ssp16    -GV---------------------------L------D----D-----------------
Orf6     -RP---------------------------R------A----G-----------------
Nas2     -RS----------------------------------D----------------------
Hca1     -RE----------------------------------D----------------------
Hpa1     -RE----------------------------------E----------------------
Mae1     -RK---------------------------E------I----------------------
Aen1     -HQ---------------------------A------V----D-----------------
Mph5     -RP---------------------------R------D----G-----------------
Nal2     -RL---------------------------GRPEGG-S----------------------
Ssp17    -HR---------------------------A------PQA--A-----------------
Ssp18    -RP---------------------------A--PGE-V----------------------
Rer4     -RP---------------------------R--NGS-E----------------------
Gef1     -RS---------------------------A------V----------------------
Msp12    -RN---------------------------H------D----------------------
Mka3     -DD---------------------------D------P----------------------
Mle1     -VC---------------------------I------S----S-----E-----------
Ssp19    -PP---------------------------R------P----------------------
Laq2     -RP---------------------------K------P----G-----------------
Pma2     -KS---------------------------K-----------------------------
Mxe1     -RH---------------------------R------H----------------------
Cgr2     -SR---------------------------Q-----------G-----------------
Nba1     -RE----------------------------------Q----------------------
Rtr1     -RA----------------------------------D----------------------
Mpa3     -DD---------------------------D------P----------------------
Msp13    -RA---------------------------K------S----------------------
Csp3     -RR---------------------------L------P----D-----------------
Ocy1     -ED---------------------------D------A----------------------
Msp14    -RG---------------------------R------S----------------------
Rer5     -RS---------------------------G------E----------------------
Cac3     -TP---------------------------R-----------------------------
Nga2     -KR---------------------------A------P----------------------
Mka4     -RH---------------------------G------H----------------------
Orf7     -RP---------------------------K------E----G-----------------
Ait2     -GAE------RLRAMSEANTPREVVRAAAPR------V----S-----------------
Msm5     -VLG--------------------------S------R----R-----------------
Ait3     -RV---------------------------D------P----------------------
Mpa4     -RA---------------------------H------G----------------------
Sav3     -RP---------------------------R------D----V-----------------
Msp16    -LG---------------------------G------T----K-----------------
Ama1     -RE----------------------------------T----------------------
Grh1     -RD---------------------------E-----------------------------
Mgi2     -RA---------------------------S------S----------------------
Mma5     -RP---------------------------Q------P----G-----------------
Ssp20    -RE----------------------------------E----------------------
Pfu1     -RT---------------------------T------P----------------------
             *   :     :  * :* :        :* .        *     *          

Ait1     ------E------E---------AA--L-----------------PKW------------
Mha1     ---------------------------G-----------------G--------------
Pfa1     ------T------E---------PE--M-----------------PSW------------
Rop1     -------------A---------GT--A-----------------PKW------------
Req1     ------A------P---------AV--M-----------------PTW------------
Ssp1     -----------------------EQGMA-----------------MRL------------
Got1     ------E------P---------AK--E-----------------AKL------------
Mph1     -PA--GL------A---------DG--R-----------------FGP-----------L
Mph2     ------H------T---------RK--L-----------------PNW------------
Mab1     ---------------------------T-----------------PPW------------
Ach1     ---------------------------G-----------------PKA------------
Ssp2     ------Q------E---------AE--L-----------------PGW------------
Msp1     -----------------------EH--S-----------------PAW------------
Fsp1     ------E------A---------VP--P-----------------PKW------------
Mfo1     -----------------------EH--M-----------------PSW------------
Rrh1     -----------------------HD--T-----------------PAW------------
Msp2     -------------I---------GN--I-----------------ENF------------
Msm1     -----------------------AH--T-----------------PKW------------
Mbo1     -GDNGGR------V---------LR--E-----------------SVP-----PSGTHKL
Sma1     ------E------E---------AR--M-----------------PSW------------
Mav1     -----------------------SE--S-----------------PAW------------
Mgi1     -P---------------------GR--A-----------------PGV-----------L
Nmu1     ------E------D---------PP--V-----------------PGW------------
Mth1     -----------------------TE--M-----------------PRW------------
Msp3     ------T------P---------PA--T-----------------PSW------------
Vma1     -----------------------HG--P-----------------PSW------------
Rer1     ------A------A---------PQ--L-----------------PKM------------
Orf1     ------A------K---------PV--E-----------------PKW------------
Orf2     -------------A---------GQ--T-----------------PKW------------
Nno1     -------------D---------EP--P-----------------PKW------------
Mrh1     -----------------------TE--E-----------------PPW------------
Bca1     ------E------E---------PP--A-----------------PRW------------
Nsp1     -----------------------ST--P-----------------PGW------------
Sco1     ------T------Q---------AQ--L-----------------PKW------------
Cgr1     -----------------------EEGMA-----------------LRL------------
Ser1     -----------------------SK--P-----------------PKW------------
Ade1     -----------------------AE--P-----------------PKW------------
Msm2     -----------------------TR--Q-----------------PAW------------
Mtu1     -----------------------TE--M-----------------PGW------------
Ppa1     -------------D---------AP--P-----------------PKW------------
Msp4     DPA-TGQ------P---------HS--E----------------PVEPPTLDSLPVVSKL
Hha1     -----------------------SE--P-----------------PKW------------
Fsp2     -----------------------EP--P-----------------PKW------------
Mtu2     -----------------------TE--E-----------------PPW------------
Ssc1     -----------------------RG--T-----------------PKW------------
Orf3     ------R------Q---------PA--LPSVADGDPPVAKPQTATARL------------
Ssp3     -----------------------VE--P-----------------PKW------------
Orf4     ------T------E---------PA--L-----------------PKW------------
Msm3     -----------------------AH--T-----------------PGW------------
Sav1     -----------------------RQ--S-----------------PKW------------
Ssp4     -------------G---------RP--A-----------------PGW------------
Tsp1     ---------------------------K-------------------R------------
Ssp5     -------------Q---------KV--A-----------------P--------------
Mma1     ------A------S---------PQ--L-----------------PGW------------
Hsa1     -----------------------AE--P-----------------PKW------------
Mrh2     ------------------------T--P-----------------PPW------------
Fsp3     -----------------------VE--P-----------------PKW------------
Mla1     ------K------P---------AT--A-----------------PTW------------
Mav2     -----------------------RS--M-----------------PRW------------
Sna1     -----------------------AR--P-----------------PRW------------
Ssp6     -----------------------AE--P-----------------PAW------------
Sni1     -----------------------TE--Q-----------------PRW------------
Rru1     -----------------------ST--V-----------------PGW------------
Mrh3     -----------------------EH--T-----------------PGW------------
Sgr1     ------Q------E---------HT--L-----------------PGW------------
Mlu1     -----------------------SG--P-----------------PRW------------
Nsp2     -----------------------AE--L-----------------PSW------------
Cko1     -----------------------PV--L-----------------PKW------------
Mch1     -------------S---------NA--Q-----------------LDK-----------V
Cac1     ------R------P---------AR--T-----------------PGW------------
Bsp1     ------V------D---------PP--A-----------------PRW------------
Spa1     ------E------Q---------AA--L-----------------PRW------------
Nas1     -----------------------SK--P-----------------PAW------------
Ppa2     ------D------D---------SF--L-----------------GQV------------
Mma2     ------Q------P---------PQ--T-----------------PAW------------
Nmu2     -----------------------RS--A-----------------PKW------------
Csp1     -----------------------GG--T-----------------PGW------------
Msp5     -------------P---------KH---------------------RF------------
Mfo2     -------------K---------NK---------------------NI------------
Msp6     -----------------------SH--Q-----------------PKW------------
Asu1     ------E------A---------AV--L-----------------PKW------------
Sro1     ------T------Q---------AE--L-----------------PKW------------
Hsa2     -----------------------SE--P-----------------PKW------------
Gsp2     -----------------------AG--T-----------------PAW------------
Min1     -GV---P-PDR--D---------RA--G-----------------PAW-----------L
Mrh4     -----------------------TD--T-----------------PRW------------
Mph3     -----------------------PE--L-----------------PGW------------
Msp7     -AV--SL------A---------DT--R-----------------FGP-----------L
Mav3     ---------------------------V-----------------PRW-----------L
Gpo1     -----------------------VS--T-----------------PKW------------
Ssp8     ---------------R----GAASE--P-----------------PSP------------
Nsu1     -----------------------SE--P-----------------PRW------------
Msm4     -PGPPGR------V---------RR--M-----------------LGP-----------A
Mrh5     -----------------------AH--T-----------------PKW------------
Sgr2     ------Q------E---------VT--L-----------------PKW------------
Mma3     -----------------------VE--S-----------------PRW------------
Mav4     -----------------------GE--M-----------------PGW------------
Laq1     ------A------A---------PQ--L-----------------PGW------------
Csp2     ------G------S---------PA--S-----------------SRW------------
Hli1     -----------------------SE--P-----------------PRW------------
Ami1     ------E------A---------AA--M-----------------PGW------------
Mrh6     ---------------------------H-----------------PGG------------
Orf5     -------------D---------DS--P-----------------PKV------------
Ssp9     -----------------------AE--P-----------------PAW------------
Gte1     -----------------------SA--T-----------------PKW------------
Rop2     -----------------------AE--P-----------------PKW------------
Fsp4     ---------------------------E-----------------IRR------------
Mch2     -DGTGGR------A---------HR--M-----------------VEP-----------V
Lsp1     ------E------R---------ET--L-----------------PRW------------
Mco1     -------------S---------GP--Q-----------------PGM-----------L
Ssp10    -----------------------SQ--P-----------------PKW------------
Gai1     ------E------P---------AK--E-----------------AKL------------
Mab3     ------------------------R--T-----------------PGP-----------L
Msp8     -----------------------AQ--A-----------------TGW------------
Nga1     -----------------------PE--P-----------------PAW------------
Ssp11    -----------------------DN--P-----------------PSW------------
Ksp1     -----------------------P---------------------ARW------------
Sbi1     -----------------------AE--P-----------------PKW------------
Sal1     ------S------Q---------AQ--L-----------------PKW------------
Mfo3     -AA-----------------------------------------PVADPEADAPPGLSKL
Mch3     -----------------------EH--M-----------------PGW------------
Mva1     -S---------------------GS--R-----------------FAP-----------L
Bca2     -------------E---------PE--L-----------------PRW------------
Svi1     -----------------------VE--P-----------------PKW------------
Kse1     ------Q------T---------AE--Q-----------------PGW------------
Mau1     -----------------------DR--P-----------------SGW------------
Fsp5     ---------------------------A----------------GMRR------------
Mpa1     -----------------------AE--M-----------------PAW------------
Mva2     -----------------------EH--M-----------------PGW------------
Has1     -----------------------AE--S-----------------PRW------------
Ghi1     ------AEVDKAEE---------PH--K-----------------SPL------------
Sxi1     -----------------------AS--R-----------------PA-------------
Nmu3     -----------------------RD--T-----------------PKW------------
Ncy1     ------V------R---------TE--P-----------------PKM------------
Mba1     ------E------Q---------AA--L-----------------PKW------------
Sav2     ------S------Q---------AQ--L-----------------PKW------------
Gar1     ------E------E---------PH--M-----------------PRW------------
Gar2     -------------A---------LP--R-----------------PRA------------
Mph4     -----------------------AH--M-----------------PRW------------
Req2     ------E------D---------PS--M-----------------PAW------------
Cac2     ---------------------------E-----------------PKA------------
Gne1     -----------------------AS--T-----------------PKW------------
Hal1     ------A------K---------PV--L-----------------PKW------------
Ssp13    ------K----------------DL--Q-----------------GSW------------
Mtu4     -----------------------S----------------------HR-----------F
Cwo1     ------E------Q---------AR--L-----------------PGW------------
Npr1     -----------------------R---R-----------------PA-------------
Ncy2     -----------------------TA--E-----------------PGW------------
Gsu1     ------P------D---------AE--L-----------------PGW------------
Ssp14    -----------------------QD--P-----------------PAW------------
Nal1     -----------------------SE--P-----------------PGW------------
Msp9     -----------------------TD--S-----------------PGW------------
Rer2     -----------------------HE--T-----------------PKW------------
Gne2     -----------------------RP--T-----------------PRW------------
Sve1     ------D------DGE----GTAGS--G-----------------RSP------------
Nco1     -----------------------RG--L-----------------PER------------
Mfo4     ---------------------------E-----------------PEA------------
Mya1     ------V------E---------PA--M-----------------PTW------------
Mpa2     -----------------------GA--M-----------------PRW------------
Ssp15    -----------------------DG--P-----------------PGW------------
Lmo1     -----------------------AA--T-----------------PKW------------
Sca1     ------E------EAVAPSGRRHKS--S-----------------GGL------------
Rer3     ------A------E---------PA--M-----------------PSW------------
Mha2     -----------------------HQ--A-----------------PKW------------
Msp10    ------------------------T--P-----------------PGW------------
Nsp3     -----------------------SE--P-----------------PKW------------
Ppa3     -------------D---------AP--P-----------------PKW------------
Msp11    ------------------------T--V-----------------PDW------------
Pma1     -----------------------EE--Q-----------------PAW------------
Ssp16    -----------------------GT--A-----------------PAW------------
Orf6     ------H------D---------AA--A-----------------PKW------------
Nas2     -----------------------TA--V-----------------PGW------------
Hca1     -----------------------SE--P-----------------PKW------------
Hpa1     -----------------------SE--P-----------------PKW------------
Mae1     -----------------------PN--L-----------------RRW------------
Aen1     ------D------P---------PV--L-----------------PKW------------
Mph5     ------A------E---------PS--M-----------------PAW------------
Nal2     -----------------------PE--P-----------------PAW------------
Ssp17    ------T------EAK----GRAKH--A-----------------SDP------------
Ssp18    -----------------------AT--L-----------------PHW------------
Rer4     -----------------------PT--V-----------------PKW------------
Gef1     -----------------------AA--S-----------------PKW------------
Msp12    -----------------------AP--E-----------------PAW------------
Mka3     -------------E---------AP--P-----------------PKW------------
Mle1     -PPAESP-VDSASG---------PP--K-----------------PSK-----------W
Ssp19    -----------------------HG--P-----------------PRW------------
Laq2     ------E------T---------AA--L-----------------PKW------------
Pma2     ---------------------------E-------------------Q------------
Mxe1     -----------------------TH--T-----------------QRW------------
Cgr2     -----------------------GG--P-----------------PGW------------
Nba1     -----------------------SE--P-----------------PTW------------
Rtr1     -----------------------TS--T-----------------PKW------------
Mpa3     -------------N---------AP--P-----------------SKW------------
Msp13    -----------------------EH--S-----------------PAW------------
Csp3     ------G------S---------PA--S-----------------TRW------------
Ocy1     -------------D---------TP--L-----------------PKW------------
Msp14    -----------------------TR--A-----------------PAW------------
Rer5     -----------------------HE--T-----------------PKW------------
Cac3     ---------------------------V-----------------KSK------------
Nga2     -----------------------R---R-----------------PA-------------
Mka4     -----------------------AE--S-----------------PRW------------
Orf7     ------D------E----------E--K-----------------PSI------------
Ait2     ------A------S---------PR--L-----------------PGW------------
Msm5     ---------------------------------------------FEP-----------L
Ait3     -------------D---------AP--P-----------------PKW------------
Mpa4     -----------------------TG--R-----------------PGW------------
Sav3     ------S------Q---------AR--L-----------------PKW------------
Msp16    -----------------------AG--R-----------------RGQ-----------L
Ama1     -----------------------AA--P-----------------PKW------------
Grh1     -----------------------QS--T-----------------PKW------------
Mgi2     -----------------------EH--M-----------------PGW------------
Mma5     ------E------Q---------PT--L-----------------PKW------------
Ssp20    -----------------------SE--P-----------------PEW------------
Pfu1     -----------------------APTIL-----------------SSS------------
              .   * *. .           :                     *  *: .   * 

Ait1     -----------MA----------------------A------------------------
Mha1     -------------AGGAHPTVVDGSSV------PPFLRRLLNPDPGPPNGGDAAPRRRLL
Pfa1     -----------MS----------------------R------------------------
Rop1     -----------MS----------------------A------------------------
Req1     -----------MA----------------------Q------------------------
Ssp1     -----------IS----------------------Q------------------------
Got1     -----------LA----------------------R------------------------
Mph1     AA-------R-TR----------------------R------------------------
Mph2     -----------AA-------------T--------A------------------------
Mab1     -----------IR----------------------S------------------------
Ach1     -----------AT-----------------------------------------------
Ssp2     -----------MK----------------------A------------------------
Msp1     -----------MR----------------------K------------------------
Fsp1     -----------MS----------------------G------------------------
Mfo1     -----------MT----------------------S------------------------
Rrh1     -----------MK----------------------T------------------------
Msp2     -----------KN----------------------N------------------------
Msm1     -----------MQ----------------------S------------------------
Mbo1     AV-------R-AR----------------------C------------------------
Sma1     -----------MG----------------------G------------------------
Mav1     -----------MR----------------------S------------------------
Mgi1     AM-------R-AR----------------------R------------------------
Nmu1     -----------LA----------------------S------------------------
Mth1     -----------MR----------------------S------------------------
Msp3     -----------LA----------------------A------------------------
Vma1     -----------MG----------------------R------------------------
Rer1     -----------LQ----------------------S------------------------
Orf1     -----------LA----------------------A------------------------
Orf2     -----------LR----------------------G------------------------
Nno1     -----------LT----------------------A------------------------
Mrh1     -----------LA----------------------K------------------------
Bca1     -----------MA----------------------A------------------------
Nsp1     -----------LT----------------------G------------------------
Sco1     -----------MA----------------------A------------------------
Cgr1     -----------MN----------------------Q------------------------
Ser1     -----------LS----------------------T------------------------
Ade1     -----------LG----------------------S------------------------
Msm2     -----------LN----------------------R------------------------
Mtu1     -----------MR----------------------A------------------------
Ppa1     -----------MT----------------------S------------------------
Msp4     PE-------S-IK----------------------A------------------------
Hha1     -----------MG----------------------R------------------------
Fsp2     -----------MS----------------------A------------------------
Mtu2     -----------LV----------------------R------------------------
Ssc1     -----------MA----------------------R------------------------
Orf3     -----------MA----------------------R------------------------
Ssp3     -----------LH----------------------A------------------------
Orf4     -----------MS----------------------A------------------------
Msm3     -----------MQ----------------------S------------------------
Sav1     -----------MA----------------------R------------------------
Ssp4     -----------MR----------------------M------------------------
Tsp1     -----------PE----------------------D------------------------
Ssp5     -----------------------------------T------------------------
Mma1     -----------LH----------------------S------------------------
Hsa1     -----------MG----------------------K------------------------
Mrh2     -----------LN----------------------R------------------------
Fsp3     -----------LT----------------------T------------------------
Mla1     -----------LA----------------------A------------------------
Mav2     -----------MR----------------------S------------------------
Sna1     -----------LE----------------------A------------------------
Ssp6     -----------TT----------------------S------------------------
Sni1     -----------MR----------------------P------------------------
Rru1     -----------MA----------------------A------------------------
Mrh3     -----------LK----------------------S------------------------
Sgr1     -----------MR----------------------A------------------------
Mlu1     -----------LG----------------------S------------------------
Nsp2     -----------MK----------------------A------------------------
Cko1     -----------MS----------------------A------------------------
Mch1     TG-------R-IQ----------------------S------------------------
Cac1     -----------MA----------------------G------------------------
Bsp1     -----------MA----------------------A------------------------
Spa1     -----------MR----------------------A------------------------
Nas1     -----------MG----------------------K------------------------
Ppa2     -----------FA----------------------T------------------------
Mma2     -----------LA----------------------A------------------------
Nmu2     -----------MA----------------------A------------------------
Csp1     -----------AD----------------------K------------------------
Msp5     -----------NG----------------------E------------------------
Mfo2     -----------LN----------------------R------------------------
Msp6     -----------LR----------------------N------------------------
Asu1     -----------MS----------------------A------------------------
Sro1     -----------MA----------------------A------------------------
Hsa2     -----------MG----------------------R------------------------
Gsp2     -----------MR----------------------A------------------------
Min1     TT-------R-LR----------------------R------------------------
Mrh4     -----------VG----------------------R------------------------
Mph3     -----------MA----------------------S------------------------
Msp7     AT-------R-TR----------------------R------------------------
Mav3     GSRPAAMARP-AQ----------------------R------------------------
Gpo1     -----------MA----------------------A------------------------
Ssp8     -----------PS----------------------R------------------------
Nsu1     -----------MG----------------------K------------------------
Msm4     AD-------R-TR----------------------T------------------------
Mrh5     -----------LQ----------------------S------------------------
Sgr2     -----------MR----------------------T------------------------
Mma3     -----------MR----------------------S------------------------
Mav4     -----------MR----------------------S------------------------
Laq1     -----------LQ----------------------Q------------------------
Csp2     -----------AD----------------------R------------------------
Hli1     -----------MG----------------------K------------------------
Ami1     -----------MN----------------------A------------------------
Mrh6     -----------TG---ESAVVVADPPP------PGRF-----------AR-LS------T
Orf5     -----------LT----------------------M------------------------
Ssp9     -----------TT----------------------S------------------------
Gte1     -----------MS----------------------A------------------------
Rop2     -----------MQ----------------------A------------------------
Fsp4     -----------PS------RRVV--ATSREVGGPDAAR--------DLTPKEA------G
Mch2     VT-------R-AR----------------------Q------------------------
Lsp1     -----------MV----------------------A------------------------
Mco1     AT-------R-VQ----------------------Q------------------------
Ssp10    -----------MG----------------------K------------------------
Gai1     -----------LA----------------------R------------------------
Mab3     EI-------G-IR----------------------R------------------------
Msp8     -----------LT----------------------R------------------------
Nga1     -----------LT----------------------A------------------------
Ssp11    -----------TR----------------------S------------------------
Ksp1     -----------MT----------------------A------------------------
Sbi1     -----------LG----------------------S------------------------
Sal1     -----------MA----------------------A------------------------
Mfo3     PG-------G-MQ----------------------T------------------------
Mch3     -----------MT----------------------R------------------------
Mva1     VG-------R-AR----------------------Q------------------------
Bca2     -----------LA----------------------S------------------------
Svi1     -----------LG----------------------A------------------------
Kse1     -----------MR----------------------A------------------------
Mau1     -----------LR----------------------R------------------------
Fsp5     -----------PA------RRVA--APPREADTPDAVR--------SPAANEP------A
Mpa1     -----------MA----------------------S------------------------
Mva2     -----------LT----------------------R------------------------
Has1     -----------MG----------------------S------------------------
Ghi1     -----------FQ----------------------R------------------------
Sxi1     -----------------------------------R------------------------
Nmu3     -----------MK----------------------A------------------------
Ncy1     -----------LR----------------------E------------------------
Mba1     -----------MK----------------------A------------------------
Sav2     -----------MG----------------------A------------------------
Gar1     -----------LA----------------------S------------------------
Gar2     -----------IK----------------------D------------------------
Mph4     -----------MQ----------------------G------------------------
Req2     -----------LA----------------------A------------------------
Cac2     -----------AR-----------------------------------------------
Gne1     -----------MK----------------------A------------------------
Hal1     -----------MQ----------------------A------------------------
Ssp13    -----------IT----------------------K------------------------
Mtu4     TA-------S-AR----------------------R------------------------
Cwo1     -----------MR----------------------T------------------------
Npr1     -----------------------------------S------------------------
Ncy2     -----------MK----------------------A------------------------
Gsu1     -----------LS----------------------R------------------------
Ssp14    -----------TR----------------------Q------------------------
Nal1     -----------LT----------------------G------------------------
Msp9     -----------MK----------------------K------------------------
Rer2     -----------MQ----------------------A------------------------
Gne2     -----------LS----------------------A------------------------
Sve1     -----------AS----------------------R------------------------
Nco1     -----------RF----------------------E------------------------
Mfo4     -----------CG---QSGQVALAAPR------VG----------------LR------A
Mya1     -----------MR----------------------A------------------------
Mpa2     -----------MR----------------------S------------------------
Ssp15    -----------TQ----------------------S------------------------
Lmo1     -----------FE----------------------K------------------------
Sca1     -----------MA----------------------R------------------------
Rer3     -----------LA----------------------Q------------------------
Mha2     -----------MT----------------------G------------------------
Msp10    -----------VR----------------------R------------------------
Nsp3     -----------IG----------------------R------------------------
Ppa3     -----------MT----------------------A------------------------
Msp11    -----------LT----------------------R------------------------
Pma1     -----------TH----------------------T------------------------
Ssp16    -----------SG----------------------A------------------------
Orf6     -----------MR----------------------A------------------------
Nas2     -----------MQ----------------------A------------------------
Hca1     -----------MG----------------------K------------------------
Hpa1     -----------MG----------------------K------------------------
Mae1     -----------DS------------LP--------P------------------------
Aen1     -----------TR----------------------G------------------------
Mph5     -----------MS----------------------A------------------------
Nal2     -----------LT----------------------A------------------------
Ssp17    -----------HG----------------------G------------------------
Ssp18    -----------LA----------------------A------------------------
Rer4     -----------MK----------------------S------------------------
Gef1     -----------MA----------------------A------------------------
Msp12    -----------MR----------------------K------------------------
Mka3     -----------MT----------------------M------------------------
Mle1     AP-------RPLA----------------------R------------------------
Ssp19    -----------AA----------------------R------------------------
Laq2     -----------MA----------------------A------------------------
Pma2     -----------AE----------------------E------------------------
Mxe1     -----------MR----------------------S------------------------
Cgr2     -----------TR----------------------R------------------------
Nba1     -----------MG----------------------K------------------------
Rtr1     -----------MQ----------------------A------------------------
Mpa3     -----------MT----------------------M------------------------
Msp13    -----------LN----------------------S------------------------
Csp3     -----------AD----------------------A------------------------
Ocy1     -----------FT----------------------R------------------------
Msp14    -----------LR----------------------G------------------------
Rer5     -----------MQ----------------------A------------------------
Cac3     -----------DK------------KP-------S-------------------------
Nga2     -----------------------------------S------------------------
Mka4     -----------MR----------------------S------------------------
Orf7     -----------LD----------------------R------------------------
Ait2     -----------LQ----------------------A------------------------
Msm5     AT-------R-TQ----------------------P------------------------
Ait3     -----------MG----------------------T------------------------
Mpa4     -----------DG----------------------G------------------------
Sav3     -----------MA----------------------A------------------------
Msp16    AT-------R-TS----------------------R------------------------
Ama1     -----------LG----------------------A------------------------
Grh1     -----------MA----------------------A------------------------
Mgi2     -----------MT----------------------R------------------------
Mma5     -----------MT----------------------A------------------------
Ssp20    -----------MG----------------------K------------------------
Pfu1     -----------GP------------KP--------P------------------------
                              .  .  .**..     *                      

Ait1     -I-------D------Q----MNA---G-KALGLAFLLAAVN-PKNLLL-AAAA---GVA
Mha1     RL-------R------DAWREGSP---W-IGFLIGVV------FLPPLDGIFFA---LGI
Pfa1     -V-------D------G----VKT---P-TAFVLGLGLS-MN-PKNLIM-AATA---GSV
Rop1     -L-------E------S----ATP---R-TAFIAGLTLGTIN-PN-IFI-LLSG---MTI
Req1     -I-------D------T----MGP---G-RAAVLSLLLTVPN-AKNLPL-ELKA---GAL
Ssp1     -L-------P------D----FS---TP-MLVLIGAASALLT-PENLVF-YLKE---AGL
Got1     -V-------T------A----MSG---L-AVLALGLIEGIAI-VKNVPL-SLGA---GAR
Mph1     -L---F---T------G----ASL-WTA-GIAGLGIAL-----PSVDYL---AA---LAL
Mph2     -L-------E------G----MGP---F-RAFVIGVILE-FR-AKSIVL-ALVV---SLQ
Mab1     -V-------A------R----RHP---W-LLAFVGLALGYAE-APTSVP-YLSA---LAM
Ach1     -E-------R------KE---LDL---L-GLLAVGLVM-----YSPSPL-YLAA---LHA
Ssp2     -I-------D------T----FSP---S-RAAGLAAALSGLN-PKNLVL-AVGG---AVS
Msp1     -L-------S------G----LTP---A-RAAATAAVLAVVN-PKVLFI-CIAA---GLA
Fsp1     -L-------D------T----MDA---G-KSLGLGALLATVN-PKNGVL-TIAA---ASS
Mfo1     -L-------S------K----LTP---V-KAGAAGVVLTVVN-PKVLFI-CAAA---GLA
Rrh1     -I-------D------H----MTV---A-KSAGLGFALAAIN-PKNLIM-CAAA---GVA
Msp2     -R------SE------S----SEF---I-ASFLLAMGLFSMN-FITTVL-VVYA---SSE
Msm1     -M-------G------K----LTP---P-RAGVTGVVLTIVN-PKVLFI-CAAA---GLA
Mbo1     -F---L---Q------G----DSL-YVA-GVSGLGAAL-----PSANYM---GA---MAA
Sma1     -I-------T------S----FHP---G-KSLVTGLVLGAAN-PKNLAM-AFSA---AVS
Mav1     -F-------A------S----ITP---A-RAGITGAVLAVVR-PDVALI-CVPA---GLA
Mgi1     -L---L---D------G----RSL-WTA-AAVGLGTAL-----PSVDYL---AA---LAL
Nmu1     -V-------D------A----MGA---G-RAFGLALLLAGLN-PKNLAL-VLAG---AVT
Mth1     -L-------T------T----ASP---P-RAAITAAVLTVAN-PKVLFI-CAAA---GLA
Msp3     -V-------D------A----ITP---A-RAAGLGLIMAATN-SKNLPL-ELKG---GAV
Vma1     -L-------Q------H----ASP---G-YAFRVGLLLFLAN-PTDGLT-MIAV---GAA
Rer1     -V-------E------H----FQP---T-RSGVLGFALFVLN-PIDMSC-AIAA---AMN
Orf1     -M-------E------S----FGI---V-KSAGLGLLLGVAN-IKNVPI-AIAA---GAS
Orf2     -L-------D------R----LSV---I-AAFVLGLWV-----P-NYML-VTVA---VAE
Nno1     -I-------D------S----TTP---L-QALGIGLTLPLIA-VKLWVF-TLSA---LAT
Mrh1     -L-------T------R----LTP---I-GAAVIGMLLVVSN-PKMLAA-TAAA---GLL
Bca1     -I-------E------G----FTP---P-KAFGLAFLLGAIN-PKNLLL-VVSG---AAA
Nsp1     -L-------M------E----AGT---A-RAFATGLLVILVM-PSDIVV-MLTV---GAH
Sco1     -I-------D------R----FRP---G-KIFLLALLLSAGN-LKNAPL-TIAA---AAS
Cgr1     -L-------P------D----FS---TF-TLVLIGATSALLT-PENLVF-YLKE---AGL
Ser1     -L-------L------T----ASP---A-TAFKTGLVLILTM-PSDVII-MLTV---GTN
Ade1     -L-------M------S----AGP---G-RGFRTGFLLIAFF-PSDVVV-MCVV---GLN
Msm2     -L-------S------R----LTP---V-GAGAVAVGLILVN-PKVLVM-NAAA---GLV
Mtu1     -F-------A------S----FTP---A-RAGLVGAVLVVVR-PEVLII-CAAA---GLA
Ppa1     -L-------S------A----ASA---L-TTFGIGGLSMVIS-IKQWIF-TLSA---IAV
Msp4     -A---L---R------G----EAA-WAA-GLLGLSNGI-----PSPYYV---GA---IAA
Hha1     -L-------E------R----ATP---R-TSLRLGFLLLGFF-PTDVIT-SATV---GSY
Fsp2     -L-------D------E----FSP---V-KAGGIATLFGGFN-PKNLLI-TAAA---ALA
Mtu2     -F-------S------R----LTP---V-GATAIGALLVLTN-PKMLAA-TATA---GLL
Ssc1     -L-------D------R----VSA---W-TAAGLAVLL---Q-PWALV---AAG---GAT
Orf3     -V-------T------T----LGP---V-ASLGLGFVLM-LR-PKNLLL-TIAA---GVA
Ssp3     -L-------M------S----ADT---R-KAFETGLLVVLLM-PSDLMV-MLTV---GVH
Orf4     -I-------D------T----MTG---A-RALVLGFLLSALN-PKNLLM-GVAA---GVA
Msm3     -L-------G------K----LTP---V-RAGLAAAALTVVN-PKVLFM-CAAA---GFA
Sav1     -L-------D------H----VSV---W-AAAGFGVLL---Q-PWGAV---AAG---AAT
Ssp4     -L-------T------G----AHP---A-KAFRLGLLLSLAN-PKILLL-SAAA---GLA
Tsp1     -S-------G------S----MTP---L-AAFWLGAVINFIG-IPFALP-YFAA---IDQ
Ssp5     -A-------P------V----AHP---LRGSFLLGLGLMAAN-LTSLVL-FLPA---IQD
Mma1     -V-------E------S----FRP---G-RTLLLGLGLFVLN-PVDASC-AILA---ALD
Hsa1     -L-------Q------S----ANP---R-FSFRLGFLLLGVF-PTDILT-SAAV---GSY
Mrh2     -L---L---D------G----QSL-WVA-GVAGLGIAL-----PSIDYL---AA---LAV
Fsp3     -L-------M------A----ADL---M-KAFQVGLFVILLM-PSDIVI-MMTV---GIH
Mla1     -I-------D------S----VTP---L-SAAGLGLVMAVTN-SKNIPL-ELKA---GAL
Mav2     -F-------A------T----LSP---V-RAGVVGAVLVPLR-PEVLIL-CAAA---GLA
Sna1     -L-------M------S----ATP---S-MALRTGLMVILTM-PSDIVI-MLTV---GVN
Ssp6     -I-------D------R----FVAMPLP-LLLLLGAAGEVIS-PDDLVL-FAKS---AGV
Sni1     -F-------A------K----LTP---G-RAGLTGVAVAVVR-PEVLAL-VATA---GLE
Rru1     -A-------Q------T----MTA---R-RALALGFLFAAAN-PKNLAL-VAAG---AVV
Mrh3     -M-------T------T----IRP---A-RAFVTALVLVVVN-PKVLFM-CAAA---GLA
Sgr1     -I-------D------R----FTP---G-KAAGLAALLSGAN-PKNLVL-AVGG---AAS
Mlu1     -V-------G------H----ADP---R-WAARTGALLFVVT-PTDLLT-MATV---GAS
Nsp2     -V-------D------T----MTA---V-RAGGLGLLLSAAN-PKNLAL-CIAG---GAT
Cko1     -I-------D------T----MTL---G-KGAGLGFLLSAVN-PKNLAM-CAAA---GTI
Mch1     -I---A---T------G----GSL-WVA-LVAGLGIAL-----PSVDFL---AA---LAV
Cac1     -L-------D------R----TTP---A-RAAGLGALLSGAN-PKNLAL-TVGA---AAG
Bsp1     -I-------D------A----FTP---V-KAAGLAVLLGAVN-PKNLLL-VVSG---GAA
Spa1     -I-------E------T----VTP---L-RAGAFGATMSSVN-PKNLLL-VVSA---AAA
Nas1     -L-------T------N----ATP---Q-LSLKLGFLLLGVF-PTDIVT-SVSV---GTY
Ppa2     -L-------D------E----LPL---A-RALGFGAALPLLN-VKNLAI-YLPA---VAL
Mma2     -L-------D------A----VTP---A-KAAALGSIMAVTN-TKNIPL-ALKG---GAL
Nmu2     -I-------D------R----MGF---V-QALGLGLALAAIN-PKNLLM-AAAA---GIA
Csp1     -L-------D------R----FCALPLP-LLLLLSSAFQIAS-PDDLFL-FART---AAS
Msp5     -H---PDSSS------L----LVF---L-KGLSFGFVMFFIN-FSTTLI-VLEA---GKL
Mfo2     -LQVDPKTGV------L----RQF---T-KYFSIGIIAFLMN-FSTAIF-VLAA---GRA
Msp6     -L-------T------T----LGP---G-RAAGTAAVLTVAN-PKVLFI-CVAA---GLA
Asu1     -I-------D------S----MTP---V-RALVLGFLLSAVN-PKNLLM-AVAA---GVI
Sro1     -I-------D------R----FTP---I-KVLGLGLALSAAN-LKNAPL-TLAA---AAS
Hsa2     -L-------Q------A----ATP---Q-FSFRLGFLLLGFF-PTDIIT-SVTV---GSY
Gsp2     -I-------D------E----MKA---P-AAAGIGFALAAIN-PKNLMM-CIGA---GIA
Min1     -L---L---D------G----RSL-WVA-AAAGLGIAL-----PSVDYL---AA---LAV
Mrh4     -V-------K------R----ITP---L-SAAVTGVALTVIN-VKVVAA-CAAA---GYI
Mph3     -I-------Q------G----TTP---P-GAARLAIILSAVN-VKEVAF-GVGA---GLT
Msp7     -L---L---D------G----RSL-WTA-GIAGLGIAL-----PSVDYL---AA---LAL
Mav3     -L---L---N------G----DSL-SVA-GLAGLGIAL-----PSVDYL---AA---LAV
Gpo1     -I-------D------D----MKP---P-KAFGLGFALAAIN-PKNLMM-CIGA---GVT
Ssp8     -M-------D------V----GSP---W-AAAGLAVLI---Q-PWGMV---AAG---ATT
Nsu1     -L-------E------T----ATP---R-FSFRLGFLLLGFF-PTDILT-SVAV---GSY
Msm4     -L---L---T------G----SSL-WAA-GVAGLGIAL-----PSVDYL---AA---LAL
Mrh5     -M-------S------K----LTP---A-RAGLTGLVLTIVN-PKVLFI-CAAA---GLA
Sgr2     -V-------D------S----FTP---V-KALALGTALSALN-PKNLLL-SIAA---ASA
Mma3     -F-------A------T----ITP---R-RAGITAAVLVLVR-PEVVII-CLAA---GLA
Mav4     -F-------T------T----MTP---L-RAGLMAAVLAAIR-PEVLFM-CAAA---GLA
Laq1     -V-------E------T----FRP---V-RTFFLGLGLFVVN-PVDASC-AIIA---ALD
Csp2     -V-------D------A----IGS---A-HAVGLGALL-TVN-PKVVVL-VLSA---GLV
Hli1     -L-------E------T----ATP---R-FSFRLGFLLMGFF-PTDILT-SVAV---GSY
Ami1     -I-------D------G----FGA---L-KSFGVAAALSAVN-PKNLLL-AVAG---ATA
Mrh6     KV-------R------GFAKGESS---W-FSGSIGAAL-----AMPSVD-YMAL---LAL
Orf5     -I-------D------S----LTP---L-RAFGIGLGLPLIA-AKLWVF-TLSA---LAT
Ssp9     -I-------D------R----FVAMPLP-LLLLLGAAGEVIS-PDDLVL-FAKS---AGV
Gte1     -I-------D------E----MRP---L-TALGIAFALAAIN-PKNLVL-CAAA---GVT
Rop2     -V-------D------D----LNF---V-KSTGLGFALAAIN-PKNLLL-CVSA---GVG
Fsp4     ES-------R------KA---VGA---R-TMFFVGVTT-----YLPSAF-YVAA---LKN
Mch2     -L---L---G------G----RSL-WAA-SVAGLGIAL-----PSVDYV---AA---LAI
Lsp1     -L-------G------R----MRS---L-PALGLGFALN-IR-PKSILL-AIAA---GLV
Mco1     -L---L---N------G----RSL-WIA-GVAGLGIAL-----PSVDYL---AA---LAV
Ssp10    -L-------Q------T----AEP---R-FALLMGLALMGVF-PTDIAS-SVAA---GFH
Gai1     -V-------T------A----MSG---L-SVLALGLIEGVAI-VKNVPL-SLGA---GAR
Mab3     -L---L---E------G----HSL-WTA-GAVGLGTAL-----PSVDYL---AA---LAL
Msp8     -L-------Q------S----ASP---V-VTGVTGLVFAVAN-PKFILA-CVAG---GVA
Nga1     -I-------G------S----MGG---G-RVVGLAVLLAGAN-PKSLAM-ILGG---GAA
Ssp11    -I-------D------R----FVAMPLP-LLVGLGAITEVAS-PDDLFL-FAKS---AAV
Ksp1     -V-------D------T----MTP---P-KALAVAFLLVTVN-PKNAVL-VVTG---AAA
Sbi1     -L-------M------E----AGA---W-KAFTVGLLVILVM-PSDIVV-MLTV---GAS
Sal1     -I-------D------H----FTP---P-KILGLGVALSAAN-AKNAPL-TLAA---GAS
Mfo3     -A---L---R------G----EAP-WAA-GLLGLINGF-----PTPYYL---AA---MAA
Mch3     -M-------S------T----LTP---G-KAAVTGAALTVVN-PKVLFI-CAAA---GLA
Mva1     -L---L---D------G----RSL-WTA-GVAGLGLAL-----PSVDYL---AA---LAL
Bca2     -I-------T------E----APP---S-RGLVLGAIVTISN-PKELAF-LLAA---GVS
Svi1     -L-------M------E----AGP---R-KALTTGLLIILLM-PSDIVV-MLTV---GAN
Kse1     -I-------D------R----FGP---P-KSAGLAAVLVAAN-PKNLVL-AVGG---AVS
Mau1     -L-------Q------D----PRP---A-YAFGLGLVLAVAV-PSDELV-MASV---AGS
Fsp5     TR-------R------RA---SGA---R-AIFFLGMVT-----YLPSAF-YVGA---IKD
Mpa1     -I-------D------T----FSV---G-KSLGLGALLSGVN-PKNLAL-TAAA---AAS
Mva2     -M-------S------A----LTP---G-KAGGMAVALTVLN-PKVLLI-CVAA---GLA
Has1     -I-------E------S----ASP---R-AAFRLGFLLMGFF-PTDLLT-SIAV---GSY
Ghi1     -I-------D------N----LGL---A-GCMVTGLAMGTLI-IKNPPL-AISA---GLE
Sxi1     -W-------RNRVTGDA----MPD---R-KAVGLALGAGVVE-IASMLP-YLAA---IGL
Nmu3     -I-------D------N----FTF---G-RSLVVGMLLSAVN-PKNLIL-AVAA---GLA
Ncy1     -L-------E------S----SGP---Q-RAFVIGIALAVLN-PN-LFL-MMSG---MSA
Mba1     -I-------D------T----ITF---I-AAAGLGFLLSALN-PKNLIM-AAGA---GVD
Sav2     -I-------D------R----LTP---V-KVFGLGLALAALN-AKNAPL-TIAA---AAS
Gar1     -V-------D------A----LTP---A-KSAVLGFALAAIN-PKGLFI-TIAA---GLA
Gar2     -L-------E------A----FSA---P-RSLRVGALVFLTN-PPNLAL-TAAT---AVE
Mph4     -I-------S------N----LTP---P-RAAVTGVALTVVN-PKVLFI-CVAA---GLA
Req2     -I-------D------K----VTP---G-KALALGVGLSAIN-PKNLLM-IVGA---AVA
Cac2     -Q-------R------E----GRL---L-VVVGLGLFM-----GSPSPF-YLAS---IHS
Gne1     -I-------D------E----MKA---P-AGAGIGFVLAAVN-PKNLML-CIAA---GMQ
Hal1     -I-------D------G----FSF---I-AAFGLAFLLSAIN-PKNLLM-AVSA---GVE
Ssp13    -L-------E------K----VGQLPLT-VLLLTAPLTLLLS-PDNLFL-LAKG---ASL
Mtu4     -L---A---N------G----RSP-WVG-AAVGLGIAL-----PSIDYL---AA---LAV
Cwo1     -I-------D------G----FTP---P-RAIAMAVALSAIN-PKNLVL-VVGA---AAA
Npr1     -F-------R-------------T---T-SMVGLGLATGLLE-AGTALP-YLGA---IGV
Ncy2     -I-------D------Q----FGF---G-KATGLGVLLSAVN-PKNLLL-CVSA---GVV
Gsu1     -V-------D------R----LSP---A-RASLVGFAYAAFR-PKNFVI-SVAA---GLV
Ssp14    -L-------D------R----FCAMPLP-LLLGASCAIEVIS-PDDLFL-FAKA---ASA
Nal1     -L-------M------D----AGV---G-RGLTTGLLVILAM-PSDIVV-MLTV---GAH
Msp9     -I-------A------T----VTP---A-RAAAMGVALVVVR-PDVVLI-CVPA---GLA
Rer2     -I-------D------D----MTA---A-KGLGLGFALAAIN-PKNLMM-CIAA---GIS
Gne2     -V-------D------E----LVP---A-AGFGLGLAVSALN-PKILVL-CAAA---GIA
Sve1     -M-------D------Q----ATG---W-SAAGLAVLL---Q-PWGMV---SAA---AAT
Nco1     -P-------R------T----GGP---G-TMVLLGLTAGAVE-VATMVP-YLAA---VGI
Mfo4     RI-------R------AVMQGNSL---W-VAGVSGLGI-----ALPSVD-YLAA---LAV
Mya1     -I-------D------S----VNF---P-KALGLGFLLSAAN-PKNLLL-AASA---GVT
Mpa2     -F-------S------T----LTP---R-RAGVTAAALVVLR-PEVLLL-CAAA---GLA
Ssp15    -V-------D------R----FAALPLP-LLLLISSATEIIS-PDDLLL-FAKT---AGV
Lmo1     -M-------S------N----IKP---G-GAMIFAFVLSAVN-PKNMLL-SLTA---GVS
Sca1     -L-------D------Q----ISL---W-TAAGLAPLL---Q-PWGLV---AAG---AAT
Rer3     -I-------D------S----MQP---A-KAAVLGLLLTVPN-AKNLPL-ELKA---GSI
Mha2     -L-------Q------R----LTP---A-RAGATGLLLTVVN-PKVLFV-CLAA---GLA
Msp10    -A---L---D------G----RSL-WVA-GAAGLGIAL-----PSVDYL---AA---LAV
Nsp3     -L-------T------S----ASP---R-FSFRLGFLLLGVF-PTDIVT-SISV---GTY
Ppa3     -L-------D------G----ITA---L-TACGMGALLMLIG-MKQWIF-TLSA---IAV
Msp11    -L---L---T------G----RSL-WIA-GVAGLGIAL-----PSVDYL---AA---LAV
Pma1     -I-------E------R----FINLPLP-LLIAVGALTELIS-PDDLFL-FAKT---SAV
Ssp16    -V-------D------H----FATMPLP-LLLLISSVTEVIS-PDDLLL-FAKS---AAV
Orf6     -I-------D------R----FTA---A-KAAALAVVLVAAN-PKNLVL-AVGG---AVS
Nas2     -I-------D------T----LTV---A-KAAGLGAVLSGVN-PKNLLL-CLSA---GVA
Hca1     -L-------E------R----ATP---R-FSFRLGFLLLGVF-PTDIIT-SVAV---GAH
Hpa1     -L-------T------S----ASP---R-FSFRLGFLLLGFF-PTDILT-SVAV---GSY
Mae1     -L-------D------Y----ANR---L-KFLAFGSATTLAETPGAFLM-ILA----IIE
Aen1     -L-------D------A----VGA---V-KATALGVALVVLT-PKNLVL-LVAG---GLV
Mph5     -I-------D------Q----LTA---A-KGLGLGLLLSAVN-PKNLLM-GASA---GVT
Nal2     -I-------D------S----MNT---G-KVVGLALLLAGAN-PKSLAM-ILGG---GAA
Ssp17    -T-------G------R----MSP---W-SAAALAVFL---Q-PWGLV---AAA---ATV
Ssp18    -V-------E------H----MGP---L-AAAGLGFGIYAAN-PKNLTV-GMAA---GIS
Rer4     -V-------D------G----LTP---R-KAFGLAFLSAAVN-PKNAAL-AVSG---AAT
Gef1     -I-------D------D----MKP---P-AGFGIGFVLAAVN-PKNLML-CAAA---GVD
Msp12    -L-------T------S----VTP---A-RGFVTAAVLAVVN-PKVLFM-CVAA---GLA
Mka3     -L-------T------T----ATP---T-KAFFIGAGVITVS-VKTWVF-TLAA---ISV
Mle1     -L---L---N------G----DSL-WVA-GVAGLGIAL-----PSVDYL---AA---LAV
Ssp19    -I-------D------N----ASL---V-TAAGLAWLF---Q-PWGLV---GAG---AAT
Laq2     -I-------D------Q----MTA---G-RSLGLAFILAAVN-PKNLLL-AAGA---GVA
Pma2     -N-------R------R----LTP---L-KAIGLGAVVSFMG-MPFALP-YFAA---LDQ
Mxe1     -L-------T------E----LTP---A-RAVVTGSALAVVR-LEVLFV-CAAA---GLA
Cgr2     -L-------D------G----FCALPLP-LLLGLSAAVQVSS-PDDLFL-YART---AAS
Nba1     -L-------E------T----ANP---K-FSFQLGFLLMGFF-PTDILT-SITV---GTY
Rtr1     -I-------D------Q----LTL---P-KAAGLGVVLAAVN-PKNLLL-CVSA---GVT
Mpa3     -L-------T------S----ATP---A-KAFLIGAGVITVS-VKAWVF-TLAA---IGV
Msp13    -M-------S------K----LSP---A-RAAATGAALTAIN-PKVLFI-CAAA---GLT
Csp3     -M-------E------A----LGP---G-RAFGLGALL-FLS-PKSVVL-ALAA---GLT
Ocy1     -I-------D------R----ATP---L-QAFGFGFAFPLIS-AKLWVF-TLSA---LTT
Msp14    -L-------D------S----VTA---W-RALAAAPILAIMN-PKVLSV-CAAA---GFS
Rer5     -V-------D------E----MTA---A-KGLGLGFALAAIN-LKNLLM-CIAA---GVS
Cac3     -L-------R------E----PRL---T-TAVMLGLVV-----GTPSPM-YLLA---LHS
Nga2     -L-------R-------------T---A-TMVGLGLATGLLE-AGTALP-YFGA---IGI
Mka4     -F-------S------T----ITP---R-RAGITAAVLVVLR-PEVLII-CLAG---GLA
Orf7     -L-------D------G----LSV---W-GALAMGVAQGVIV-IKNIPL-AVAA---GAR
Ait2     -V-------D------S----FKP---G-RSGALGVAIFALN-PVDASC-AIVA---GLD
Msm5     -L---L---N------G----RSL-WMA-GVAGLGIAL-----PSVDYL---AV---LAL
Ait3     -I-------A------S----MTP---D-RAYLLGLGLMVIG-AKFWVF-TLGA---VGA
Mpa4     -V-------G------T----ITP---A-AAAAIGMLPMLAN-PKVLAA-TAAV---GTQ
Sav3     -I-------D------S----FTP---V-KIFGLALLLSAAN-IKNATF-TIAA---SAS
Msp16    -L---M---E------G----HSL-WIA-GVAGLGIAL-----PSVDYL---AA---LTI
Ama1     -L-------M------E----AGT---R-KAFTTGLLVILLM-PSDIAV-MLTV---GAN
Grh1     -I-------D------D----MRP---V-PALGLGFALAAVN-PKNLMM-CIAA---GVT
Mgi2     -I-------S------A----LTP---A-KAAATAAALTVLN-VKVLFI-CAAA---GLA
Mma5     -I-------D------R----FTA---G-RAAGLGVLLAAVN-PKNLLM-CVAA---GTT
Ssp20    -L-------T------T----ASP---R-FSFRLGVLLLGFF-PTDVIT-SVSV---GSF
Pfu1     -V-------------------------W-PLFRRGLAANAIN-PKVVLF-FLAFLPQFVV
               .:.          :    :                                   

Ait1     VGTA-GLG-GGEITVALIVFVVIAACSVAVPVIAYL-VASKQMAGPLESLRGWLVHNNAT
Mha1     VVAS-GAP-TQTQFAALVVFVLGVLAVEEIILAINQ-FAPARTQSALHRIHDWARAHHQK
Pfa1     FGAT-RVV-VGDSVWMIVIFTVLATATVTVPVPVSL-VAPRASAGALAKARAWLVANNAT
Rop1     ISSS-HVG-VGGALLGTVLLLISSMLDFIIPIGIFT-ILGTRAQRGLSAAKAWMVRHNKA
Req1     IAEG-HLP-PSHAAALTALFAVLGGTALIVLAVLAA-VPSKRVTAALGVVKEELIQHNAA
Ssp1     LLIN-QPG-VSTDLELTGVFMAVASSLLLLPPLAWI-ATGGRIRVPLSRLEGWMEHHGEW
Got1     IAED-TQR-GASAWVVLVIYVLIASIGILLPLLIAV-VGGHRLDPALSNFRQWLEDNISP
Mph1     IAAS-GAA-GTVQLGALIAFNAVAFALVEIPLLCYL-VAPERTRAALQALYDWLRAQGRR
Mph2     VHAT-A-N-RTLAILVIVIYVVISTVTITIPALAML-MAPQRTEPWLTAATARLATAGPV
Mab1     LASR-HPL-PTLWPLLLVGYGLVAILPSLLILVLST-RRSPRARRMQRGLVRTVTRHGPT
Ach1     IAKA-HAA-VLVTILSVLLVAAIYMLVVEIPVVAHA-IWPETTIRAVTAVNAWLGRHGRT
Ssp2     ISGS-SAS-AGGKTVAVALFVLIASLCALLPLGVYL-TGGEKSARVLESWKGWMAAHNAA
Msp1     IGSA-GVG-VEHAWLAVPYFVVVAASTVIVPIVAYT-ISGERLAGPLRRLRMWMEHQHAT
Fsp1     IAAT-GAS-GGEQAVALALFVLIGSLGVLAPVAVFF-FTGAKAVHTLDSWRSWFIANNAA
Mfo1     IGSA-GLG-QPGVWAAGLYYVVAAGSTVALPILAYA-VSGERLDPALNRLKEWMERNHAV
Rrh1     IGGA-DLT-SGGTVVSIAVFAILAASTVVLPVLGYL-LAADRLRGPLDKLESWLRAHNTA
Msp2     IAMS-SVN-WTGKTISLISLVILTLLLVEIPVLICY-IKPLKADEILSRLNKWIQRNGYY
Msm1     IGSA-GLG-QPQVWAAAVWFVVFASSTVALPILAYA-VSGSKLDPTLARLGEWMERQHAV
Mbo1     ILAS-GAT-PATQALAVVTFNVVAFTVAEVPLVSYL-AAPRKTRAFMAALQSWLRSRSRR
Sma1     IAGA-DLT-VGQSVASGTVFTVIAVLGVATPLAMVV-TMGERARPRLDTWKDWLRQHNSV
Mav1     IGSS-GLG-PIGDWMAALFFVAVAASSVAIPILAYL-AAGSRLDDALARLRDWMDRNNAA
Mgi1     IAAS-GAA-AATQFGALMAFNAVAFALIEIPLLCYL-VSPDRTRAVLASLNSWIRARGRV
Nmu1     IAEA-TAV-PAQQAAALAVFTVIGSVGVAAPPVLTL-VLGDRAGPLLRSVDEWMTRQSTV
Mth1     IGTA-GVG-VG-AWPAVLYYVLVAGSTVALPILAYA-LAPDRLGQPLERLREWMERQHGA
Msp3     LGTA-HLP-VAVTVLLCVALAVAGSLTLVVPTILGA-TGLPPVVAALRRLKDEMIAHNAV
Vma1     AARR-DEA-----WWHLLPFVLLTLTLLALPLLALL-LLGHRAEVVLPRIRRWADTHSWI
Rer1     LRLS-TVA-PTSQIVSAVIFSLVSVTSVAVPVALLL-IKKDEATEPLLKIRTWIATNTHL
Orf1     LGAA-DMP-WSLVFVGAAVFAAVSSLGLIALS--LA-GGSHRLAAPLASAKASLIRYNNV
Orf2     LSLW-ELH-GAEAVAAAVVWVVVATLGVVTPLVVLA-RSGRNSAAVQQSWREWLVQHSAA
Nno1     IATA-QLG-SRNGAIAYLLFVLLAQSLLLLPLALRL-VRPQQSKASLDRASGWLTAHNRP
Mrh1     IGTA-SVS-VAGAGGAVVYYSVVASSTVAVPVLAYA-AVGSRADDQLTRFKAWLHRHSGV
Bca1     IVSA-TSE-RSDQFVALAVFVVVATIGVAAPVVVYL-AMGTRAGAVLDDLKHWMVQNNAA
Nsp1     LAHG-GEG-----FAAALGFVVLTVLIAALPLLVLV-TAGRRARNAMPTARDWLNTHSWL
Sco1     ISAS-GLP-VGQQVGAMAIFVVIASVGLLVPLVVFL-VMSERAAAMLGNWKEWAARHNVA
Cgr1     LLLN-DPG-LTADAEVTGLFTLMASSLLLLPPLAWL-VSGGAIREPIMRLEDWLQHKAEW
Ser1     LEHR-DLG-----LVAAVPFIALTVLVAALPLIAYL-LFHRRAVTAMPKVREWMNSNSWL
Ade1     LARS-GAG-----FSAAIPFLLTTTLIAALPLLAYL-LFRRRAARVMPEIRDWTNDHGWL
Msm2     IGTA-SLE-MPGIWVAVLYYTVIAGSSVLLPILAYA-IAGHRVDHQLERMKQWMERQHAA
Mtu1     IGSG-GHG-AAGSWIYTAFFAMLAASTVAIPILAYV-AAGDRLDDSLERLKDWMEKNHAG
Ppa1     INEV-QLS-RLGRILMYLFFVVAAYSLVLAPIITSV-FAPMQAAKLLEITQVWLGRHNRR
Msp4     VLTS-GAE-VGQQLSALVIFNLVAFAGALIPILSFW-IAPDATRSAVERLYAWMKIHHRL
Hha1     LATQ-GLP-----LTDAVPFVLATLLLLALPSLAVV-MLGDRAKTVLPNVRDWMNTNSWV
Fsp2     VAQT-GIA-GGEQALSMLIFVVIASLGVGTPVVLYY-VLGDRSRKMLNSLKIWMTDNATV
Mtu2     IGTA-GIS-VAGASGAVAYYSAVASSTVAVPVLGYL-AVGARADDQLTRLKEWLHRRSGL
Ssc1     VVNA-DLS-SAATFVALMTYFLLATSSLLVMELYAT-FAPAKAAARLTRLRLAIDEHQDQ
Orf3     IGAS-GAP-LSEVVIGIALFVVLGISTLAAPIIFAF-ADPARMRKPLEETRVWIEGNSST
Ssp3     LDQG-HSS-----FVDALPFIALTTLVAATPLLLRV-LLGRRAASAMPGLRDWMNNNSWL
Orf4     IGSD-AQT-TAETVVAVIVYTVIAASTVAIPVIAYL-AASARMARPLESLRAWLVYNNAT
Msm3     IGTD-GLG-STGVWSAVVWYVAVAGSTVAIPILAYA-VSGDRLDEPLRRLKDWMEQQHAA
Sav1     VVEA-NMS-SAATYFALTGYCLLATSSLLAMELHAT-FRPLTAQVRLRKLRAWIDGHQDQ
Ssp4     IGSG-AHA-TTSGVSALAVFAACAASTVALPVALHV-VMGERVLAPLTRVRRWLEGHAAG
Tsp1     ILKA-NLT-TGDTLVLLVAYNLVYALPFLVVPVLVA-SLGERSRPVLQRINRTLERASAF
Ssp5     VARS-GAS-TITQGLMVGLVSLITLLPALGPLLALV-LAGSSGRRRLVALSSWSERHQRQ
Mma1     ISLS-DVD-RSSGLWVAVVFVVIGTLPIALPVLYVV-VRGADAQPLLDRVRTWIAGNTHV
Hsa1     LSGN-NLP-----LTDSIGFILLTVFLLALPSIAVL-ALGERAEAFLPKIRDWMNTNSWI
Mrh2     IAAG-AGA-PEVRFAALVTFNVVAFALVEIPLLAYL-VAPQRTHAAMTALHGWVRARRRR
Fsp3     LQQN-NAS-----YAAALPFIGLTVTVAALPLLARL-LFHRRAEVAAPRVRDWMNTHSWL
Mla1     IGEA-HLA-PLAAVGLCLAVAMIGSLLLVIPALVQL-TGTARVLSALQALKSQLITHNAA
Mav2     VGNS-SLS-AGAQLVAAAIFVVLAASTVAVPILAYA-GAGDRFDDALERLKAWMEANHDA
Sna1     LDHH-GET-----VLAAVPFIVATVLVASLPLGFYL-VLRDRAERVMPRVRDWLNVNSWV
Ssp6     VLAA-QLP-TWQEWIGLVAFTIGASIFLLTPLVAVI-IGRDKVIPILEKGKQVLFARGGL
Sni1     IGAG-GLS-TAGAWTCGVLFIAVAASTVAIPVLAYA-IAGERLDPTMARIKDWMDRNLGA
Rru1     IADA-TAR-VPEQIVALIVFAVVASLGVAAPPVVRG-VFTDRADRALAAADEWMTRQHTV
Mrh3     IGSA-GLG-TTGAWTADAVFTAIAASSVALPVLAYL-VAGERLDEPLNKLKNWMEAQHAT
Sgr1     IASS-PAN-VGGKAVAGVLFVLIGSACVLLPLLVYV-FGGSRSAAVLGGWKTWMGEHNSA
Mlu1     VARH-DLP-----WWHLVPFVLLTVLLLAVPLLALV-LLGQKAARVLARMREWAEGHSWI
Nsp2     IGGA-GLA-VGQEVIAGAVFVVVASISIGVPVIGYL-VAADRMRAPLNELREWLTVHNAA
Cko1     IGAG-GLS-GGQNVLTVAIFTVLAALTVAVPVIGYA-VAQDKMRGPLDRLKGWLEANNAT
Mch1     IVAS-GTP-AATQVSALLMFNIIAFALIEIPLLAHV-VAPERTAEVMARLNSWIQSNRRR
Cac1     IAGA-TSQ-PGARAVALVLFVLIGSLCVLVPLGVYL-AGGKKAAATLEGWKDWMATHNAA
Bsp1     IASA-APDDTNAQVVAAVVFAVVASIGVAAPVFIYL-FMGARAAAMLDALKAWMTHNNAV
Spa1     IART-GAT-AGGQAVALAVFVVLAAVGTATPVALYF-ALGERANHLLAELKLWMGRNSSA
Nas1     LAAN-GDP-----VTDAAGFVLLTLFILAVPSLSVS-LLGERAEAALPRVRNWMNENSWV
Ppa2     LASA-ELT-PTGRALAVVSSAAIFSGGLLIPLLIRV-LFPRRCADWLAAMRRWIEAHATR
Mma2     IGEA-HLP-LLAAGGLCIGLVVAGTLPLLVTAAVAT-SRSAVVTKALERVKSEMIAHNAM
Nmu2     IGAA-ELS-VADTVVVVAIYTVIAASTVAIPVVAYA-VTRDRMRAPLDRAKSWLEANNAA
Csp1     VLEA-GLA-PAQEIGATVLFSLTSGLLLLGPLLALLLLGPERMLPQLQRGKSWLLARGDA
Msp5     IATA-AVP-ITGKVTVSVILILITLLVCEVPLLIYF-LLPGRSEKLLSKINVWMQKNGHI
Mfo2     IGVA-NAG-LTNDTTSVLILILITLVIIEIPLLFFI-LLPDKAHKILSPVNDWISNHGNL
Msp6     IGSA-GLG-NA-VWAAVVYFAAIAGCSVAVPILAYA-VSGGRLDDPLARLKDWMERNHAT
Asu1     IGTG-GLS-GGEITLSIVIFTLIAACSVAVPVIAYL-LASKQMARPLEALHAWLVQNNAT
Sro1     ISAS-GLP-AGQQIASLAVFVIIGSLGLLAPLGVFL-FMGDQAKTVLGGWKDWAAQHNVA
Hsa2     LAAH-DFP-----LTDAIPFVLVTLVLLASPSLGMV-VLGERAEAILPKIRDWMNTNSWI
Gsp2     IGAA-DLG-TGQLIGTIAIFVALAASTVLVPVIAYL-AAADRLRDPLDHLKAWLEANNKT
Min1     ILAS-GAP-VMTQLGALLMFNVIAFSLVEIPLVAYL-LAPTATRAAMTALQDWIRSRRRI
Mrh4     IGAS-PLS-SAGVAGAVAYFTFVGGSTAAVPILGYA-VWTHRIDRFLDAFRDWMRRRQRI
Mph3     IAAG-RPG-PGAAVVVALCYAVLACVGVIAVAVCYL-VAADRVGPALERVRDWLVANNKI
Msp7     IVAS-GAA-TTVQLGALMVFNVVAFALVEIPLLCYL-VAPERTRAALSALYEWLRAQGRR
Mav3     IVAS-GAA-AATQVGALLLFNVVAFALVEIPLLAYL-VAPARTAASMTALHNWIRSRRRP
Gpo1     IGAA-GLT-SGSVVVAVAVFAVLAGCTVIVPVVAYQ-VAAQALRAPLDRLKEWLQANNTA
Ssp8     VIQA-DAS-HATTYLALFGFCLLASSGLLAAELYMV-FAPEAAQARLLRMRRWMEGHKDE
Nsu1     LAAN-EAP-----LTDAIPFILLTLLVLALPSLTLI-AFGDRAETFLPKARDWMDENSWL
Msm4     IVAS-GAA-ASTQFGALMLFNVVAFALVEIPLVCYL-VAPERTRATLAAVYDWLKARGRR
Mrh5     IGTT-GMA-DTRVWLAVLWFVVVAGSTVALPILAYA-VSPERLDAPLTRLKGWMERQHAV
Sgr2     IART-GTS-AGAQAVALAVYVVLGALGPGAPVVLYF-VLKERSKHILDGLKLWMERNNTA
Mma3     IGTG-GLG-VAMRWVCGAIFVAISASTVAGPILAFV-GAGDRLEDSLDRLKEWMEKNHAG
Mav4     IGSA-GLG-AAGAWQAAAFFVAIAASTVVIPILGYL-AASHRLDPALGRLKDWMEQQHAA
Laq1     ARVA-AVA-TGPAVVVLVVFGLVGSLSIVLPVLLVV-VRGAAAEPLLARTRSWVAGNTHV
Csp2     FGEA-DPA-AGWTVLAGVCFVLVAALPTVLPIGIAV-ALGRRAQPVLDTLREWIARWGSL
Hli1     LAAR-GAS-----LLDAIPFILCTLLVLALPSLTLV-VFSERAETFLPKARNWMDANSWI
Ami1     IAQT-GIP-GGQQAAAYGIFMVVGTLGVAAPLVLYF-AMGDRSADLLGRLKDWMSSHNAV
Mrh6     IIAS-KTP-PIEQASALVTFLLLASWAAVIPLLSFM-VAPAKTRIWVQRFNEWIRTRTRK
Orf5     IAAA-QLG-QLSSTIVYLLFILLAESLLLIPILARI-LIPERSKYLLTELSAWLTKNSRP
Ssp9     VLAA-QLP-TWQEIVGLAAFTIGASLFLLAPLIAVI-IGRDRVIPILEKGKQVLFARGGL
Gte1     IASG-ALS-ASGDVVAVAVFALLASTSVVVPVVGFQ-VAAARLRGPLDRLKSWLQANNAT
Rop2     IGTA-GVN-GGEQVVALTVYTVLAGSTVLVPVIAYA-VAADKLRGTLDNLKVWLQANNAA
Fsp4     LAAT-DSG-PGLTILSLFVCAALVLIMVEFPIVLRL-LAPRQTGRILAAYNTWMGRHGWD
Mch2     IVAS-GAA-VAVQFSALILFNVVAFALVEIPLLCYL-AAPERTRATLSALYDWLRARGRL
Lsp1     IGPA-KLP-VSEDVIVIAIYVLIGGSSVGGPALFAL-IRPDKARPALAATERWLLRNDTT
Mco1     ILAS-GAT-ATTQVGALLVFNCVAFALVEIPLLSYL-LAPQATHASMVALHGWIRSRRRI
Ssp10    VERS-GDP-----WWQCLPFVALTLLLLAMPALCVV-ILGRRADVVLPRIRDWMNSHSWV
Gai1     IAED-TLG-GASAWVALVIYVLIASIGIVLPLLIAV-VGGHRLDPALGNFRQWLEDNISP
Mab3     IVAS-GAA-AATQIGALLIFNVVSFALVEAPLVAYM-LVPNRTSAALSAVQEWLQTHRHR
Msp8     IDAL-LTA-PAEKAGAIGFFVVLAGSTTAAPILAHL-VASRYADKGLERMRHWVQEHTAA
Nga1     IAAF-DLG-TGGTALAALVFAVLGSLGLLAPVVAAA-VWGERGAHALERARSWLTANNDT
Ssp11    VLAA-GLP-TWQELVGLLAFTTGASLLLMLPLGAVL-IGREKVLPLLEKGKQVLFARGEL
Ksp1     IATA-TAS-VAHQVLALLLFTGVASAAVAAPVLLHV-VLGDRAATVLAAAKGWMTANGSW
Sbi1     LEQH-GGG-----VAAALPFIGLTVLIAALPLLVYL-LAGERGRRAMPRVREWLTSHSWV
Sal1     ISAA-GIP-VAQQAGALAIFVLVASVGVLAPLVVYL-LMGERAQRVLGSWRDWAARHNAA
Mfo3     ALTS-GAA-VTEQMAAMVVFNLVGFLAAIIPLISFL-VAPSATRSAVERIYEWMGIHHRL
Mch3     IGSE-GID-FPAVWIAIVWYVAVAACTVALPILGYA-VTGDRLEPTLRRVEEWMERQHAT
Mva1     IVAS-GAA-AGVQFGALILFNVVAFALVEIPLLCYL-VAPERTRAALSGLYEWVRAQGRR
Bca2     LGGS-AVS-GLQEVGIAALLVVISALSVLAPLVAMV-VAPHRVAPALDRLRRWLTTNTSL
Svi1     LEQH-RAG-----LAAALPFIAATVLIAALPLLGYL-LLGDRARRAMPRLREWLATHSWV
Kse1     IATS-GAS-GGGKAVAGALLVLIGSLCTLLPLGVYL-LGGARATEVLGGWKAWMSAHNSA
Mau1     MAGH-GRP-----WWHLLPFVALTVLLLALPLLTLL-LSGERAERLLPAFRSWTDRHSWL
Fsp5     LADA-DLS-RAATILALFACTLLVLHMVELPIILRL-LVPRRTGAILAAYNAWMHRHGWD
Mpa1     ISQA-GLG-GTDSAIAVAVFVIIGSLTVAGPVVFYL-VASKRAAGPLASIKDFMSVHNPA
Mva2     IGSA-GLT-SPSVWFAVIWFVAVAGVTVAAPILGYA-ISGQRLDPALTRLNEWMERQHAA
Has1     LSGR-DAP-----FWHVAPFVGATLVVLALPSLALI-AGGERAQRSLPSIRTWMDDNAWL
Ghi1     LGSVPDIT-VAQTLVVVILFAILASIAPLVLMLVLL-AGGDRMRGQLQAGRNWIEANMTA
Sxi1     LSAG-GVA-PATASAILAGYAGLMIVPGLGALVALR-CARGRAERALDRLRRFLESRGDQ
Nmu3     IGTA-GLA-IGAEVVVLIVFTAIASLTVAIPVIGYL-VAGQRMRPWLDRAKVWLQANNAG
Ncy1     ISSS-DAS-PSAALGATALLLLAASLDFLVPIAVYV-IAGHRAQRWLDAMQIWMIRNSRP
Mba1     IGAA-GLS-AGSSALVIAVFTLIAASTVLVPVIGYL-IAADRLRAPLDALRGWLAAENAV
Sav2     IGSA-GLP-VGQQIASLAIFVLIATLGLLAPLGVFL-LGGERAKTTLGNWKDWAAQHNVA
Gar1     LNRT-GLG-GADLVVPAAVYVLIASSSVIILLGAYL-LAPDRMGQPLTKTKAWLIANNSV
Gar2     VLSA-TLT-RTEATGLAIVFMLAAAAPVLAPTMAVL-GGWHEKGDNAHRIFNWTLSHNSF
Mph4     IGSA-GTH-S-LVWLGVVWFVAVASATVAVPILAYA-VSGDRLDPALARLKEWMERQHAV
Req2     VSQL-DVG-VGAKTVTGVVFTILAASTVAVPVVGYF-TMRERATSWLQGLKVWLTANNAA
Cac2     IAKG-APG-PVLGVVDVLVIAAVVLLLAEVPIICYL-YAPQRTATTLRTVNGWLARHGRA
Gne1     IGAA-SLS-TGDDIVAIVVFSLIASSTVVVPVLAYQ-VAADRLRGPLDSLKAWLEANNKT
Hal1     IGSA-QLG-VGAVIVTIVIFTVIAACTVLVPVLGYL-VAADRLRSPLDSLRGWLAQENAV
Ssp13    VQGG-HHS-QLLELGLIAYFSLISSTLLLIPILLVL-VRKQQVQPLLEQGKRFIEQRSSL
Mtu4     IAAS-GAA-AATQIGALLTFNAVAFAFVEIPLLGYL-VAPLRTQAAMTSLHDWLRSLRRR
Cwo1     IAQT-GAG-TGDQAVALAVFTLVATLGPGLPVAIYF-GLGERATAILDELKTWMSRNNGV
Npr1     MSTA-ELA-PHTWVPMLAAYNLVMVLPPVLLYLGHR-VFGERLRPRLDRWREKIDSGSRE
Ncy2     IGTG-GLA-AGGDVVAVLIFTVLAASTVLVPVIGYA-VAADRLRGGLDAMKVWLQDNNHL
Gsu1     IGQR-GHD-LAEVTIMVVVFSVVASLTIVAPVVIFA-FGGDRVKGAVRSARGWLLRHIRT
Ssp14    LLAS-GLS-RVQEVIYTAGFSISASLALLLPFGAVL-VGRDRVVPLLEKGKQVLFARGDL
Nal1     LAHG-GED-----FVAGLGFVAATVLIAALPLLTLL-ALGHRGRDAMPAVRDWLTSNSWV
Msp9     IGTA-GHG-IEGDWLAAAFFVIVAASTVAIPTLAYA-IAGARLDDTMRRLKDWMEKNNAA
Rer2     IGSA-SLG-SGEVVVAVLVFTIIAASTVCVPVIGYL-VAAERLRGPLAKLKVWLQDNNAT
Gne2     IGTT-TAA-VRDDVLALVVFTLVGSWTVLVPVAAYQ-IAADRLRGTLDRLKSWLDVHNRV
Sve1     VVKA-DAS-HAQSFLALLGFCVLATSTLLAMELYTV-FAPEDAQRDLTRLRAWLSRHKDQ
Nco1     MTTA-GLS-AAQWLPLLAGYVLVMIVPPLALIGLRG-MTGARLEPRLERLRAWLTRHSAS
Mfo4     IHAS-GVA-PGTQLGALIGFNLVAFALVEIPLLSYL-VAPQRTLEWMTRVHAWIRSCTRR
Mya1     IGAA-GLD-TGSIVVVIAVFTLIAASTVLVPVLGYL-IAAEKLRGPLDALRGWLAKENAV
Mpa2     VGGS-SLG-AAGRLLAGAVFLVFAASTVALPILAYA-GAGDRLDDTLERVKVWMEENHGT
Ssp15    ILAQ-GLS-LQGEVASSLVFSLSASVLLLVPFVAVV-LGGERVLPMLQQGKTTLLNRGEL
Lmo1     VGAL-NLS-GGQETTATIIFGVIACCSIYIPTIAFL-LAGSRLNNALDSTRKWLIQNNSV
Sca1     VISA-DMS-HASSYLALFGYCLLATSSLLAMEVYTT-FAPDSARVRLGKLRTWITTHQEQ
Rer3     IGGG-HLG-WVSVVAYSVLFAVAASIALIVLSALAA-VPSAKVTDALSATKSTLIRHNAA
Mha2     IGTA-GVS-LPQVWAGAAWFVAVAASTVAAPTLAYA-AAGDRLDPLLDRLRAWMDRRHAA
Msp10    IGAA-GVS-VGTQLAALLVFNTVAFALVEIPLIAYV-LAPERTRATLARFNDWLRSQGRR
Nsp3     LAAN-GDP-----ITDAAGFVLLTLFILAVPSLSVL-VLGKRAEAALPKIRDWMNDNSWI
Ppa3     IDEA-QLG-LTASIFAYLFFAVAAQALVLAPIISRA-VAPKQSARVLELLLAWLERRSRA
Msp11    IAAA-HLE-AGVRMGALVTFNVVAFSLVEIPLLAYL-IAPQRTRTAMSNLHNWIRARQRH
Pma1     VLAA-SLP-SWQEIVGLVFFTFGSSLLLLIPLVAVI-IGRERVIPLLQSGKQILFAKGDL
Ssp16    ILAA-QLP-LQEEIACSIGFSTAATALLLVPFLAVL-IGRQRVLPLLQRGKTALLRRGEL
Orf6     IATS-DTG-AGGKTLAAALMVLIGSLCTLLPLGVYL-LGGSRSAHVLSGWKEWMSAHNAA
Nas2     IGSG-GLS-AGGDIVAILVFTLIGSATVLAVVLGYA-VAADRLRPTLDSARQWLQDNNHA
Hca1     LASN-DLP-----LVDAAPFVGLTLSLLALPSLAVF-LLGDRAETVLPRIRDWMNDNSWV
Hpa1     LASN-GLP-----LTDSFGFIVVTLLILAFPSLVLL-AFGERAEAFLPKAREWMNDNSWV
Mae1     IRKL-ATP-FV----FLPFYLGLYATIYTLPIVLLN-LAGIWHKK---PLETWLSRHFKL
Aen1     LGAA-DLG-FVQDAVAVLVFVVVAAPTVVIPADRY---------GDVERTRAWLVRDHAS
Mph5     IGSA-GLP-FGSTVVTVALFTAIAAASVAVPVIGYL-AAAEAMSGPLEELRCWLTSNNAT
Nal2     IAAF-GLQ-PGGSAVAALFFAVLGSLGLLVPLLAVT-VSGERGTRTLEKAHTWLIANNDT
Ssp17    VVRA-DLS-HFASFAALFGFVLLATGSLLAAELYTV-FAPEAAGVRLARLRSWLQEHQEP
Ssp18    FGAH-HLP-PGQTIFTVIIYLLIAAVTIWLPILGYF-LAERRVRPWLDEMRVWLTQHNAA
Rer4     IAVA-TNV-VAQQIVAAVIFTVIASVGIASPILVKV-FSGKRADEILASAKAWMTANNAV
Gef1     IGTG-GLS-GRAVLTAIALFGVIAASSVAGPVIAYQ-VAADSLAGALDALKEWLRANNQA
Msp12    ISTD-ELP-HAAALASVLCFTVVAGSSVAIPILTYA-AAGERLDPAMARLGAWLHRQHAV
Mka3     IGNA-GLP-RAANIASYIAFVLLAMSANLLIIAMAA-LFPTQSRTLLDRILRWLQDNNRP
Mle1     ILTS-GAA-ATTQVGALLMFNVVAFALIEIPLAAYL-LAPDTTRAWTAALNNWIRSRRRL
Ssp19    ALDS-DLS-TLTDWLVLTGYCLLATLSLIVMEMYAV-WRPAAANARLNALRSWLEQHQEQ
Laq2     IGTA-GLS-VGADVVVIVIFVIVAASSVAIPVIGYL-VAADRIRGPLDSLRGWLVGNNAT
Pma2     MLKA-DMT-PLTALVVLAVYNVLYALPFALVPVLIA-TSGQKSQDILRKINSWLVGISNI
Mxe1     IGSA-GLG-ATRAWVSAAVFVAVAASTVAIPILAYA-SAGERLRDPMARIKEWMERHHAV
Cgr2     LLEA-GLS-RPREVLTTAVFSLFSGTLLLLPLAGLVLVGQERLLPVLQAGKLWLFDNAEL
Nba1     LASH-GDP-----LWYATGFVLLTLLFLAIPSLSLV-MIGDRAETLLPKVRTWMNTNSWI
Rtr1     IGAG-GSS-AGGDVIALVVFTLIAGSTVLIPVIGYA-LAADRLRDPLASAKTWLQEQNHA
Mpa3     IGDA-NLS-RPANVGSYVVFVALAASANLLIVGVAA-IFPSRSRSLLDRVLRWLQEHDRY
Msp13    IGSA-GLG-QHRAWPAVIYYAAIAGSTVALPILAYA-ISGDRLDPLLARVKDWMERQHAV
Csp3     FGDE-DPR-AVETLVVGALFVLASGAVVLLPIVLAV-ALGRRAERPLEAMRSWIAEWGAR
Ocy1     IAAA-ELG-QLSSVITYLLFILLAQLLLLIPILICI-LRPTRSKATLAQLSDWLTENNRP
Msp14    IGST-DGM---HALAEMAAFAVMASLTVIMPVLSYA-IWRERMEGPLHRLRVILERHNAA
Rer5     IGSA-SLA-TSGAITSILVFTVIASSTVAIPVIGYL-VAADRLRKPLANLKVWLEDNNTT
Cac3     ISQG-KPT-VGVGAFSVILIAAVVLLAAEVPILTYL-IAPERTHSTLRAANIWLARNGRV
Nga2     MGAS-GLA-AHTWIPVLAAYNLVMVLPPVLLYLAHR-VFGERLRPRLDRWREKIDAGSRE
Mka4     IGTS-ALG-VAGKWICAAVFVALAGSTVAFPIVGYL-SAADRLDEPLTRLKDWMAKNHAA
Orf7     LGEA-DLD-TAQLVVGLLVFALVAASGVIVPLVLAV-LGGERAAPTLARFRDWLSHNMTT
Ait2     FVIA-ELP-DAETVAIATGFAVIGILPIAVPVVYVL-VRGAKAQPFLDATRTWIASHTGL
Msm5     IVAS-GAA-ASVQFGALLLFNMVAFAFVEMPLVCYL-VAPDRTRAMLSAVQDWLRSRRRR
Ait3     IADE-RLG-AAASVAVFVVFIVASEIVHLVVLAIAV-VAPKRSASLLDAATGWLQHNNRV
Mpa4     IATS-RLT-ALSAVVAVAYYAVLATSTVAAPVVAYF-VVGPRIDPHLERIRCWIQDRHRA
Sav3     ISSS-GIP-LGQQIGALAVFVVIASLGILAPLAVFL-IAGERARNTLDGWKNWAAQHNIP
Msp16    IIAS-GAA-AATQVGALLLFNVVAFGLVEIPLICYL-VAPDRTRAMLSALHDWLRARHRR
Ama1     LEQS-DAT-----LVSALPFVGATVLVAALPLLALL-LFHRRAERAMPRVREWIGSHSWV
Grh1     IGGA-SLP-AGSDVVLVVVYSLLAATTVVIPVIAYQ-VSAQRLREPLARLKDWLSAHNAA
Mgi2     IGSS-GLD-TPTVWAAVLWFVLVAASTVAAPIVAYA-ISGERLDPTLNRVQAWMERQHAT
Mma5     IAGG-SLP-AGQTVGSVVVFTVLAASTVAVPVVGYA-IGRKRMAGPLESLHTWLTAHNGA
Ssp20    LAAQ-EAP-----LTDALGFLAVTLTLLALPSLTVL-AFSERAEAFLPRVREWMNDNAWI
Pfu1     VGRA-DSE-AM----QIAALGGLFT---LQAVVLFG-LIGW-FSG---MIGQWLGRIPGA
                                             *                       

Ait1     VMAVL-------LLVIGV--AVVGKG----IG---S------------------------
Mha1     FAAAI-------LTVVGV--ALIVRG----MG----------------------------
Pfa1     IMMVL-------FIVLSA--QNIGAA----LQ---A------------------------
Rop1     LGVGV-------FFGFGT--LFALRG----LF---A------------------------
Req1     IMTVL-------FVLLAG--LQVSHI----VTAL-T------------------------
Ssp1     LVGVL-------ALLISA--YLIWEG----LH---G---------LWLMQGAA-------
Got1     ITIIT-------LLVVGA--YFVGKG----LA---I------------------------
Mph1     GVALL-------LAVVGG--VLVVVG----LV---N------------------------
Mph2     ISAAA-------LCLLGL--GLLGLG----LV---GLGV--VGAGV--------------
Mab1     AIRVI-------FLCLGV--VLITSA----LV---HH-----SALG--------------
Ach1     IVVLA-------AGAFGV--YLIVAG----TV---H--------LV--------------
Ssp2     IMTVV-------LVLLGA--KYVGDA----IS---G---------L--------------
Msp1     LVAAI-------LLVIGI--MVLYKG----IH---G------------------------
Fsp1     IMAVL-------FFVIGL--KLVGDG----IG---I------------------------
Mfo1     LVAAI-------LVVIGV--LVLYKG----IH---V------------------------
Rrh1     VMSVL-------VLVIGV--TLIGKG----VG---A---------L--------------
Msp2     LTAGL-------LFILGM--YLLSNG----LE---K---------L------G-------
Msm1     LVAVI-------LVVIGL--LVLYKG----IH---A------------------------
Mbo1     DAALL-------VAAGGC--LMLTLG----LS---N------------------------
Sma1     VMSVL-------FLVFGV--VLVGEG----VR---Q------------------------
Mav1     LLAAV-------LVVIGA--MVLYHG----ID---A------------------------
Mgi1     GVCAL-------MAIVGG--VLLVVG----LA---G------------------------
Nmu1     IVAAV-------LLVLGV--VLIVNG----VT---A------------------------
Mth1     LVAAI-------LVVIGL--MVLFKG----IH---A------------------------
Msp3     IMTVL-------FAVLAA--SEASHL----IHQL-T------------------------
Vma1     VSEAV-------IAIFFA--ITV-VD-----L----------------------------
Rer1     LNVGL-------LVLIAA--MQISKG----VQ---G------------------------
Orf1     IMAVL-------FIILGG--LQLGRA----FE---A------------------------
Orf2     IVCLV-------LGLVSV--VLIVKG----GA---S------------------------
Nno1     IVIGV-------SLVFGL--LFLQSG----LS---G---------L------R-------
Mrh1     VTAVI-------LAAVGI--ALLVIG----IS---E------------------------
Bca1     IMTVL-------LLVLGM--KMIGDG----IG----------------------------
Nsp1     VTIAT-------CVVFVL-------------L----------------------------
Sco1     IMAVL-------FFVFGL--KLLGDG----ID---V---------F--------------
Cgr1     LVGVL-------ALVLGA--YLLFEG----LH---G---------LNL--LSV-------
Ser1     INIVV-------CGIFIALVL----------S----------------------------
Ade1     LNIVA-------SLFFVV--L----------I----------------------------
Msm2     LMAGF-------LVIVGL--LLVYTG----IR---A------------------------
Mtu1     MVAAI-------LVVIGL--LLLYNG----VH---A------------------------
Ppa1     ITMVA-------SLILGV--WFMWKG----TT---D---------L------LAHGGTHG
Msp4     VVTVI-------ASAVGV--FFVGLG----IS---H------------------------
Hha1     VNEVV-------LLFFAG--IVL-NG-----L----------------------------
Fsp2     IVVVI-------LLVIGV--KILGDG----VS---A---------L--------------
Mtu2     VSAVI-------LLAVGI--TLLFMG----IS---E------------------------
Ssc1     AIVVL-------SLLIGL--WLVASS----TY---E---------L--------------
Orf3     VTTIV-------LLVLGT--VIIGSG----LA---H------------------------
Ssp3     VNIIV-------CLLFVV--L----------I----------------------------
Orf4     IMAVL-------LLVIGV--VLIGKG----LG---E------------------------
Msm3     LVAVI-------LVVIGL--LVLYKG----IH---G------------------------
Sav1     AIVSI-------SLALGL--WLMAKS----IY---Q---------L--------------
Ssp4     VMAVV-------IAAVGV--LVVFEG----AV---R------------------------
Tsp1     LMPVL-------LGLAGL--ALVADA----LL---YF----TIGQG--------------
Ssp5     INAAL-------CFGFSI--YLAISG----LL----------------------------
Mma1     LNAAL-------LLVIGA--LQLEKG----IA---A------------------------
Hsa1     VNEAV-------ILLFIA--LTL-NN-----L----------------------------
Mrh2     EVAML-------LAVVGV--VLLTAG----LL---G------------------------
Fsp3     INIIV-------CIIFIA--L----------I----------------------------
Mla1     MMTVL-------FAILAA--NELAQV----IHRL-A------------------------
Mav2     MLAVI-------LLLIGL--IVLYNG----IR---A---------L--------------
Sna1     VNVGV-------CLFFAA--L----------V----------------------------
Ssp6     VVGGV-------SLGLGG--YLGWQG----IN---G---------L------S-------
Sni1     MEAVV-------LVVIGL--MVIEKG----IS---S---------L--------------
Rru1     IMAAV-------LLILGL--ILIGNG----IA---G------------------------
Mrh3     LVAVI-------LVVLGA--MVLYKG----IH---G------------------------
Sgr1     IMTVV-------LTVLGA--KYVGDA----IS---G---------L--------------
Mlu1     VNEIV-------IAFFAL--LTVLDL----IR----------------------------
Nsp2     VLSVL-------LLVIGV--ALIGKG----VG---G------------------------
Cko1     VMAML-------LLFLGV--VLLGKG----FG---G---------L--------------
Mch1     NIALV-------LAVVGC--VLLAVG----LA---A------------------------
Cac1     IMTTV-------LAVLAA--KYVGDA----LA---N------------------------
Bsp1     IMAVL-------LLVLGA--KLLGDG----IA----------------------------
Spa1     ITAVV-------CLVLAA--KLVGDA----VS---G---------L--------------
Nas1     ISEAV-------ILLFVA--LTL-QN-----L----------------------------
Ppa2     VAQVI-------LPCIAV--ALLARG----GW---SF------WQL--------------
Mma2     IMTVL-------FAVLAA--NEAAQV----IRH--L------------------------
Nmu2     VMSVL-------FLVIGA--VLVGKG----IG----------------------------
Csp1     VVGLV-------SLALAV--YLGWQG----IE---G---------L-----QL-------
Msp5     LMGLV-------ILAIGL--YLIWIG----SI---K---------F------G-------
Mfo2     VTGIF-------CIAIGF--FVVYSG----LG---K---------L------G-------
Msp6     LMAVI-------LVVIGL--LVLYKG----IH---T------------------------
Asu1     VMAVL-------LLVIGV--VVIGKG----IG---S------------------------
Sro1     VMAAL-------FFVLGL--KLLGDG----IG---I---------L--------------
Hsa2     VSEVV-------ILFFVA--SIL-NG-----L----------------------------
Gsp2     VMAVL-------ILVIGA--VLVGKG----IG---G------------------------
Min1     EVAAL-------LVAVGL--VLLAAG----LA---D------------------------
Mrh4     LTLIV-------FAILGG--ALVYSG----AN---S------------------------
Mph3     IIAGV-------LLVIGA--ILMGEG----LR----------------------------
Msp7     GVGAL-------LAVIGC--VLLGVG----FA---G------------------------
Mav3     QVAVL-------LAAAGC--VFLTVG----VT---G------------------------
Gpo1     VMATL-------FLVIGV--VLIGKG----IS---V------------------------
Ssp8     AIVFV-------CLLLGL--WLTGQS----IY---Q---------L--------------
Nsu1     VNEAV-------IVFFIA--MSL-N------N----------------------------
Msm4     GFATL-------LAVVGC--MLLGVG----IA---A------------------------
Mrh5     LIAGI-------LVVIGL--LVLFKG----IH---G------------------------
Sgr2     IIAVI-------CLLFAA--KLVGDG----IS---D---------L--------------
Mma3     MLAAV-------LILIGV--MVLYNG----IH---A------------------------
Mav4     LVAVI-------LVLIGA--MMTYNG----IH---A------------------------
Laq1     LNAAL-------LLVIGA--LQLQKA----LS---A------------------------
Csp2     SLVVV-------LVVLGA--VQLVTG----LA---G------------------------
Hli1     VNELV-------ILLFIA--MTL-NN-----L----------------------------
Ami1     IMSVL-------CLVIGA--QLVGDA----AG---I------------------------
Mrh6     HAGAF-------VAIVGI--ILIGVG----LH----------------------------
Orf5     ITIVV-------SLVFGL--FFLHSG----IS---G---------L--------------
Ssp9     VVGGV-------SLGLGG--YLGWQG----IS---G---------L------S-------
Gte1     VMAVL-------ILVIGI--VLIGKG----IG---A---------A--------------
Rop2     VMSVL-------LLVMGA--VVLGKG----FG---G---------L--------------
Fsp4     VIFLV-------ATVSGL--CFLASG----IV---GL-------IT--------------
Mch2     GIAAL-------LAAVGC--VLLGVG----IA---G------------------------
Lsp1     VAIIV-------ATVIGT--VIIGNG----LS---R------------------------
Mco1     EVAAL-------LAAVGC--VLLAIG----GA---N------------------------
Ssp10    ISEIV-------LVFFAA--IAI-NG----LI----------------------------
Gai1     ITIIT-------LLVVGA--YFVGKG----LA---I------------------------
Mab3     KLAAI-------LAVVGG--VLLLAG----VTGLSA------------------------
Msp8     ITAVT-------LTAVGS--LLVV------VA---S------------------------
Nga1     VTMTV-------LFVFGG--VFAAKG----LG---V---------L--------------
Ssp11    VVSGV-------SLALGG--YLGWQG----IS---G---------L------M-------
Ksp1     VMTVV-------LVVIGA--VLLGNG----VS---G---------L------R-------
Sbi1     VTIAT-------CLLFIV--L----------I----------------------------
Sal1     VMAVL-------FFVLGL--KLLGDG----IG---I---------L--------------
Mfo3     VVAVI-------AGAVGV--YFLVTG----IS---H------------------------
Mch3     LVAGI-------LVVIGL--LVLYKG----IH---H------------------------
Mva1     GVSLL-------LAAVGC--VLLAVG----FA---G------------------------
Bca2     VMGVL-------LIVIGT--VVVGGA----IG----------------------------
Svi1     VNAAA-------CLIFIV--LI---------L----------------------------
Kse1     IMIVL-------LLVLGV--KYVGDA----VS---G------------------------
Mau1     VSETV-------ILIFAA--FVV-ADLAGSFS----------------------------
Fsp5     IVVLA-------AAASGI--YFLASG----II---TL-------LT--------------
Mpa1     IMMIL-------LLVLGV--KLLGQG----LG---A---------L--------------
Mva2     LLAAI-------LVVIGA--MVLYKG----IH---A---------L--------------
Has1     VSEFV-------LLFFVV--MTL-SN-----V----------------------------
Ghi1     VTLVI-------LVVVGA--LFIGEG----LS---I------------------------
Sxi1     VLGWV-------LLVVGF--SLTGDA----VQ---RL-------EL--------------
Nmu3     MMAVL-------ILILSA--VLIGKG----IE---G------------------------
Ncy1     MTLAV-------LFGFGA--LFAVRG----IV---D---------L--------------
Mba1     IMAVL-------LLVIGV--SMIGKG----IG---S------------------------
Sav2     VMAVL-------FFVLGL--KLLGDG----IG---I---------L--------------
Gar1     IMVVI-------LLIIGA--MVFSKG----LH---S------------------------
Gar2     IRAGT-------MLLIGF--IQLGKA----VT---G----------------G-------
Mph4     LIAVI-------LVLIGL--MVLYKG----IH---G---------L------L-------
Req2     VMAVL-------LLVIGV--SLIGKG----IG---G------------------------
Cac2     IAVAA-------AVVGGA--YFVISG----LI------------RL--------------
Gne1     VMAVL-------ILVIGV--VLIGKG----IG---G------------------------
Hal1     IMAVL-------FLVLGV--NLIGKG----IG---H------------------------
Ssp13    ILGLI-------SVALAL--YLGWSG----WS---G---------LDG--FTA-------
Mtu4     DIAAL-------LAAVGC--VLVVVG----VL---G------------------------
Cwo1     IMTVI-------ALIIGA--KLIGDG----IS---G------------------------
Npr1     VLSWV-------IGIVGL--LLLING----LQ---QVGIIDLIDSL--------------
Ncy2     VMAIV-------LLVMGA--VVLGKG----IG---G------------------------
Gsu1     IGSVA-------ILFVGA--ALIVIG----LV---K------------------------
Ssp14    LVGAL-------SLVLAG--YLGWQG----IE---G---------L------Q-------
Nal1     ITIAT-------CAVFVL-------------L----------------------------
Msp9     LMAVI-------MVVIGA--MVLHNG----AR---A---------L------G-------
Rer2     VMSVL-------ILVIGV--VLIGKG----IG---G------------------------
Gne2     VVAVL-------LITIGI--VLTVRA----IP---G---------L--------------
Sve1     AIVLL-------CLLLGL--WLVGRS----LY---Q---------L--------------
Nco1     MVSWA-------LGIIGF--LLARDA----AA---QL------FFA--------------
Mfo4     DVAMI-------LTAAGA--LFITIG----LL----------------------------
Mya1     IMAVL-------LLVIGV--SLIGKG----IG---S------------------------
Mpa2     LLAVI-------LVLIGL--MVLYNG----IH---A------------------------
Ssp15    VVGSV-------SLGLGG--YLSWQG----IT---G---------L------A-------
Lmo1     IMAVL-------FLFIGL--SVISKA----------------------------------
Sca1     ALVAV-------ALVAGL--FLVSRS----IA---Q---------L--------------
Rer3     IMTVL-------FLMLAA--LELSHV----VEAL-S------------------------
Mha2     LVAGI-------LVVIGI--MVLYKG----VH---H---------L-----AT-------
Msp10    AVAAL-------VAMVGL--VLLAVG----FA---G------------------------
Nsp3     ISKVV-------IALFVV--LTI-QN-----L----------------------------
Ppa3     ITIVA-------SLIFGV--WFITKG----VT---G---------L------M-------
Msp11    EVAGL-------LAAVGV--VLVAAG----AV---G------------------------
Pma1     IVGGV-------SFALGA--YLGWQG----IS---G---------L-----TI-------
Ssp16    VVGSL-------SFGLGS--YLSWQG----IS---G---------L------I-------
Orf6     IMTTV-------LAVLGT--KYIGDA----RT---G------------------------
Nas2     VMAIV-------LLVMGA--VVLGKG----IG---G------------------------
Hca1     VNEVV-------LAFFLV--L----------T----------------------------
Hpa1     VSEVV-------ILLFVG--MSL-NN-----L----------------------------
Mae1     LYLILNITISLSLIAFGV--FFLAMG----VK--------------------Q-------
Aen1     ITAVL-------LLVLGV--VLIGRG----------------------------------
Mph5     VMAVL-------LLVIGV--MMIGKG----IG---S------------------------
Nal2     VTMTV-------LFVFGG--VFAAKG----LG---T---------L--------------
Ssp17    AIVVG-------CLVLGL--WLTGNS----IY---Q---------L--------------
Ssp18    VMAVL-------LLVIGA--MMSGKG----IA---A---------L--------------
Rer4     MMTVI-------LTILGA--TVLGEG----LS---G---------L--------------
Gef1     VMAVL-------FLVLGI--SLLGKG----IG---G------------------------
Msp12    LVAGI-------LIIIGL--LVAYKG----LS---H------------------------
Mka3     IMVVV-------GTVFGL--WFGWKA----LH---G---------L------G-------
Mle1     EVATL-------LAGVSC--LLLAVG----IA---G------------------------
Ssp19    LVVTL-------ALLAGL--WLTARS----IY---E---------L--------------
Laq2     VMSVL-------LLVIGV--VLIGKG----IA---A------------------------
Pma2     LMPIL-------LTLVGL--ALIADS----MI---YF----VTGYE--------------
Mxe1     LVAGI-------FVVIGI--LVLYKG----IH---A------------------------
Cgr2     IVAAL-------CFGLAV--YLGWQG----VE---G---------L------R-------
Nba1     VSEIV-------ILIFVA--ITI-NN-----I----------------------------
Rtr1     VMAIV-------LAIMGA--VMIGKG----LG---G------------------------
Mpa3     LVIVV-------GLIFGV--WFGAKA----LR---G---------L------G-------
Msp13    LMAGI-------LIVIGL--LVLYKG----IH---A------------------------
Csp3     SLVVV-------LVVLGA--VQLVIG----LT---G------------------------
Ocy1     IAIVV-------SLVFGI--FFFYSG----IS---G---------F--------------
Msp14    ILAVV-------LVAVGS--MLFLH-----------------------------------
Rer5     VMSVL-------ILVVGV--VLIGKG----IG---G---------I--------------
Cac3     IAAAA-------AAGVGC--YFMIKG----IV-------------G--------------
Nga2     AMAWI-------IGIVGF--LLLVNG----LQ---QVGFVPFLSNL--------------
Mka4     MLAVV-------LVLIGA--MVLYNG----IR---A------------------------
Orf7     ISIVV-------LVVLSA--YFFGQG----IG---I------------------------
Ait2     LNAAF-------LLVIAV--LQLQKG----IA---G------------------------
Msm5     ALTVL-------LAAVGC--VLLVAG----LA---G------------------------
Ait3     IMILI-------GFVFGA--WFAVKA----LQ---G---------L------G-------
Mpa4     LAAIT-------VALVGF--AVVLYG----F-----------------------------
Sav3     VMAVL-------CFVIGL--KLLGDG----IA---I---------L--------------
Msp16    EAAAL-------LATVGC--VLFIVG----FV---G------------------------
Ama1     VNIVA-------YLIFAV-------------L----------------------------
Grh1     VMTTL-------IVVIGA--MLIGKG----IT---G---------L--------------
Mgi2     LIAAI-------LVVIGL--LVLYKG----IH---A---------L--------------
Mma5     VMATL-------LLVIGV--VLIGKG----LG---G---------L--------------
Ssp20    VNEVV-------LLFFVA--IVG-S------N----------------------------
Pfu1     A-RRL-------DQVAGT--IFIGLG----LR---L---------I------L-------
                                          *   *.:                    

Ait1     -------------------------------F------------------
Mha1     --------------------------G----L------------------
Pfa1     -------------------------------F------------------
Rop1     --------------------------L----I------------------
Req1     -------------------------------A------------------
Ssp1     --------------------------P----L------------------
Got1     --------------------------F----S------------------
Mph1     -------------------------------L------------------
Mph2     --------------------------S----N------------------
Mab1     --------------------------L----R------------------
Ach1     --------------------------T----A------------------
Ssp2     --------------------------T----S------------------
Msp1     --------------------------L----A------------------
Fsp1     --------------------------I----S------------------
Mfo1     -------------------------------L------------------
Rrh1     -------------------------------G------------------
Msp2     --------------------------W----I------------------
Msm1     -------------------------------L------------------
Mbo1     -------------------------------L------------------
Sma1     -------------------------------L------------------
Mav1     -------------------------------L------------------
Mgi1     -------------------------------L------------------
Nmu1     --------------------------L----R------------------
Mth1     -------------------------------L------------------
Msp3     -------------------------------A------------------
Vma1     --------------------------V----R------------------
Rer1     -------------------------------L------------------
Orf1     -------------------------------F------------------
Orf2     -------------------------------V------------------
Nno1     ------------------------SLS----G------------------
Mrh1     -------------------------------I------------------
Bca1     --------------------------A----L------------------
Nsp1     --------------------------L----L------------------
Sco1     --------------------------T----S------------------
Cgr1     --------------------------A----G------------------
Ser1     --------------------------G----G------------------
Ade1     --------------------------L----F------------------
Msm2     -------------------------------V------------------
Mtu1     -------------------------------M------------------
Ppa1     SPTTTAMGLPIHGTLWIHFNDLAFVWL----S------------------
Msp4     -------------------------------L------------------
Hha1     --------------------------L----N------------------
Fsp2     --------------------------S----N------------------
Mtu2     -------------------------------L------------------
Ssc1     --------------------------V----T------------------
Orf3     -------------------------------Y------------------
Ssp3     --------------------------L----A------------------
Orf4     -------------------------------F------------------
Msm3     -------------------------------L------------------
Sav1     --------------------------V----G------------------
Ssp4     -------------------------------L------------------
Tsp1     --------------------------L----F------------------
Ssp5     --------------------------R----L------------------
Mma1     --------------------------L----L------------------
Hsa1     --------------------------F----G------------------
Mrh2     -------------------------------V------------------
Fsp3     --------------------------I----D------------------
Mla1     -------------------------------A------------------
Mav2     -------------------------------A------------------
Sna1     --------------------------A----F------------------
Ssp6     --------------------------L----L------------------
Sni1     -------------------------------S------------------
Rru1     -------------------------------L------------------
Mrh3     -------------------------------L------------------
Sgr1     --------------------------A----S------------------
Mlu1     --------------------------S----G------------------
Nsp2     -------------------------------L------------------
Cko1     -------------------------------V------------------
Mch1     -------------------------------I------------------
Cac1     -------------------------------L------------------
Bsp1     --------------------------A----L------------------
Spa1     --------------------------S----G------------------
Nas1     --------------------------F----G------------------
Ppa2     --------------------------Y----A------------------
Mma2     -------------------------------S------------------
Nmu2     --------------------------G----F------------------
Csp1     --------------------------Q----L------------------
Msp5     --------------------------L----I------------------
Mfo2     --------------------------I----A------------------
Msp6     -------------------------------L------------------
Asu1     -------------------------------F------------------
Sro1     --------------------------T----S------------------
Hsa2     --------------------------L----G------------------
Gsp2     -------------------------------I------------------
Min1     -------------------------------L------------------
Mrh4     -------------------------------L------------------
Mph3     --------------------------A----L------------------
Msp7     -------------------------------L------------------
Mav3     --------------------------L----g------------------
Gpo1     --------------------------L----A------------------
Ssp8     --------------------------T----G------------------
Nsu1     --------------------------L----F------------------
Msm4     -------------------------------L------------------
Mrh5     -------------------------------LNETHPTSGSPSSSASAVR
Sgr2     --------------------------S----S------------------
Mma3     -------------------------------L------------------
Mav4     -------------------------------L------------------
Laq1     --------------------------F----V------------------
Csp2     --------------------------L----R------------------
Hli1     --------------------------L----G------------------
Ami1     --------------------------L----W------------------
Mrh6     --------------------------G----L------------------
Orf5     --------------------------V----S------------------
Ssp9     --------------------------L----L------------------
Gte1     --------------------------S----G------------------
Rop2     -------------------------------F------------------
Fsp4     --------------------------S----E------------------
Mch2     -------------------------------L------------------
Lsp1     -------------------------------F------------------
Mco1     -------------------------------L------------------
Ssp10    --------------------------K----G------------------
Gai1     --------------------------F----S------------------
Mab3     -------------------------------G------------------
Msp8     -------------------------------L------------------
Nga1     --------------------------L----G------------------
Ssp11    --------------------------L----T------------------
Ksp1     --------------------------S----G------------------
Sbi1     --------------------------L----T------------------
Sal1     --------------------------A----P------------------
Mfo3     -------------------------------L------------------
Mch3     -------------------------------L------------------
Mva1     -------------------------------L------------------
Bca2     --------------------------D----L------------------
Svi1     --------------------------T----P------------------
Kse1     --------------------------L----A------------------
Mau1     --------------------------R----P------------------
Fsp5     --------------------------S----K------------------
Mpa1     --------------------------G----G------------------
Mva2     --------------------------L----G------------------
Has1     --------------------------A----P------------------
Ghi1     --------------------------I----D------------------
Sxi1     --------------------------F----D------------------
Nmu3     --------------------------LSSISM------------------
Ncy1     --------------------------A----G------------------
Mba1     -------------------------------F------------------
Sav2     --------------------------V----S------------------
Gar1     -------------------------------F------------------
Gar2     --------------------------L----F------------------
Mph4     --------------------------G----V------------------
Req2     -------------------------------Y------------------
Cac2     --------------------------L----R------------------
Gne1     --------------------------V----A------------------
Hal1     -------------------------------F------------------
Ssp13    --------------------------I----S------------------
Mtu4     -------------------------------S------------------
Cwo1     -------------------------------L------------------
Npr1     --------------------------D----L------------------
Ncy2     -------------------------------L------------------
Gsu1     -------------------------------L------------------
Ssp14    --------------------------L----S------------------
Nal1     --------------------------I----L------------------
Msp9     --------------------------W----L------------------
Rer2     -------------------------------L------------------
Gne2     --------------------------T----R------------------
Sve1     --------------------------T----G------------------
Nco1     --------------------------P----A------------------
Mfo4     --------------------------G----I------------------
Mya1     -------------------------------F------------------
Mpa2     -------------------------------L------------------
Ssp15    --------------------------L----R------------------
Lmo1     -------------------------------F------------------
Sca1     --------------------------T----S------------------
Rer3     -------------------------------K------------------
Mha2     --------------------------V----G------------------
Msp10    -------------------------------L------------------
Nsp3     --------------------------L----G------------------
Ppa3     ---------------GHGAETAITNTH----K------------------
Msp11    -------------------------------I------------------
Pma1     --------------------------V----I------------------
Ssp16    --------------------------M----N------------------
Orf6     --------------------------L----S------------------
Nas2     -------------------------------L------------------
Hca1     --------------------------V----T------------------
Hpa1     --------------------------L----G------------------
Mae1     --------------------------L----R------------------
Aen1     -------------------------------F------------------
Mph5     -------------------------------F------------------
Nal2     --------------------------L----G------------------
Ssp17    --------------------------T----S------------------
Ssp18    --------------------------A----P------------------
Rer4     -------------------------------Q------------------
Gef1     --------------------------L----T------------------
Msp12    -------------------------------L------------------
Mka3     --------------------------I----L------------------
Mle1     -------------------------------L------------------
Ssp19    --------------------------V----A------------------
Laq2     -------------------------------F------------------
Pma2     --------------------------M----F------------------
Mxe1     -------------------------------L------------------
Cgr2     --------------------------A----G------------------
Nba1     --------------------------V----G------------------
Rtr1     -------------------------------F------------------
Mpa3     --------------------------I----L------------------
Msp13    -------------------------------L------------------
Csp3     --------------------------L----R------------------
Ocy1     --------------------------L----A------------------
Msp14    --------------------------A----A------------------
Rer5     -------------------------------F------------------
Cac3     --------------------------L----L------------------
Nga2     --------------------------G----N------------------
Mka4     -------------------------------L------------------
Orf7     --------------------------L----D------------------
Ait2     --------------------------L----L------------------
Msm5     -------------------------------L------------------
Ait3     --------------------------V----F------------------
Mpa4     -------------------------------S------------------
Sav3     --------------------------T----G------------------
Msp16    -------------------------------L------------------
Ama1     --------------------------L----L------------------
Grh1     -------------------------------S------------------
Mgi2     --------------------------A----G------------------
Mma5     -------------------------------L------------------
Ssp20    --------------------------F----L------------------
Pfu1     --------------------------V----R------------------
                            :                              
