# Supplementary material for: The LysE Superfamily of Transport Proteins Involved in Cell Physiology and Pathogenesis
Source: PLoS One. 2015 Oct 16;10(10):e0137184. doi: 10.1371/journal.pone.0137184 (PMC4608589; doi:10.1371/journal.pone.0137184)
Supplement: S2 Supporting Information — The corresponding zip file contains the multiple sequence alignment (MSE) outputs generated using ClustalX, Mafft, and ProbCons. These MSEs have been used to generate S17–S28 Figs. (ZIP) [file pone.0137184.s031.zip › Alignment_zip/ILT/ILT_clustal.aln]

CLUSTAL 2.1 multiple sequence alignment


Nsp1            ---------------MNWEIVLASFASSLIELVEILGIVIVVGRLAGWR-NALVGSGAGI
Nsp3            ---------------MNWEIFLASFVGSLIELVEILGLVLIVGKLAGWR-NAFVGAGSGI
Asp1            -------MVETSTLAFAIPALESAFLTSLVEVVEGLTIVFAISTLKGWM-PTFFGAVCAL
Asp2            --------MDAATWSVAAPAIGSAFLASLVEVVEAFTIVLAVGTLRGWR-PAALGTLSAL
Rle1            MIPPGTTDKNHDNLTTVTSTVTAAFLGSFVEVVEAFTIILAVGVTQSWR-PAFIGTGLAL
Rle2            ----------MTTLTTITSTVTAAFLGSFVEVVEAFTIILAVGVTQSWR-PAFIGTGLAL
Rsp3            ----------MTTITSITSTMAASFLGSFVEVVEAFTIILAVGVTQSWR-PAFIGTGLAL
Rgr1            ----------MTTVASISSTITASFLGSLVEVVEAFTIILAVGVTQGWR-PAFLGTGLAI
Mlo1            ----------MQTLTPILSTVTAAFLASFVEVVEAFTIVLAVGVTRSWR-PALTGAALAL
Pne1            ----------MQNLTSIISTVTAAFLGSFVEVVEAFTIVLAVGITNTWR-SAFIGTAAGL
Rsp1            ---------MPIDWAHAGATLLAAFLASLVECVEALTVVLAVGVTRGWR-SAVTGSALAV
Hde1            ---------MIIHWAHAWPSIAAAFLASLVEFVEALTVVLAVGTVRGWR-GALIGSGGAV
Cba1            -------------------------MASMVEFVEALTIVLAVGAVRGWR-SALLGTAASV
Dac1            ---------------MYWSSILPSFLASMVEFVEALTIVLVVGVTINWR-SSLLGAGAAA
Cpa1            ---------------MIWSSILPSFFASIVEFVEALTIVLVVGVTINWK-SSLLGGLAAF
Mfo1            ---------------MIWSLFLPAFLASIVEFVEALTIVLAIGTTINWK-SSLWGAVAGF
Kra1            ---------------MQWAITIPAFLASVVEFVEAFTIVLVVGVTINWR-SAIVGTLAAV
Cac1            --------------MGTAFLLLSVFLACAVEAVEALTIVLAVGLTRGWR-SALQGVAAGL
Fsp1            --------------MTTASLFIAVFLACAVEAVEATTIVLAAGTARDRR-STVQGLFCAL
Mtu1            --------------MGISALFVAVFLACAVEAVEALTIVIAAGVARGWR-SAIAGLLAGL
Msm1            --------------MNSAALFLTVFLACAVEAVEATTVVLAIGTAREWR-SALTGVVAGL
Msi1            ------------MEMGQWFVVAGSFLASGVEMVEALTIVLATGVTRGWR-SSLVGVGAAL
Sac1            ---------------MNGYVLVAALLASSVEFVEALTIVLAVGTVEGFR-PALRGTLWAI
Tin1            ------------MNATQWGGMTAIFLASAVEWVEAFTIVLAVALTIGWA-RAAGAAAAAL
Aca1            --------------MSPWQIVTATGLAAIVEWVEAFTIVLAVALTIGWP-RALGASIAAI
Psp1            ---------------MNWSIFVAALSSSAIEFLEVVAIAYAIAHSGYIR-EAIAGSLAGL
Nsp2            --------------MINWSIFLAALGSTGIEFLEVVAIAYAIGSSGYVR-EAIWGSLVGL
Cmi1            ------------MIDINWNILIAAIGGAAIDFLEIAVIAYAIARSGYQK-EAIAGSIFGI
Mye1            ---------------MDVGVLLASLLMGTLELSEAGAV-SAIYAAAYESWKPYGYALIGV
Mse1            ---------------MDIGVFLAALAMGTLELSEAGAV-SAIYAGAYKSWIPYLYGALGV
Mcu1            ---------------MNLGVFLAALAMGTLELSEAGAV-AAIYAGAYRSWLPYSIAALGV
Sto1            ---------------MDLGVFFASLGISLLELSEAGAV-AAIYHNILKNNLPFIYAIAGV
Sso1            ---------------MDVSVFLAALGISLLELTEAGAI-AAIYHNIYKNNLPFIYAVLGV
Aho1            ---------------MDIAVLLASLGISILELSEAGAV-AVIFNGIYKNGKPYIYGLAGV
Sac2            ---------------MDFSVLLASLGISILELSEASAV-AVIFQGIYKNSKPFLYAIAGI
Cma1            ---------------MNVGIFLAALGVSMLELSEAGAV-TAVYQGIYKGIKPTLYAVAGV
Vdi1            MYEKYLKPGVIVSAYVDFGIFFAAFGISLLELSEAGAV-TAIYQGIYRGFKPVLYAIAGV
Asa1            --------------MIDPGVALAALGITLLELSEAAAVGVAVYAELRSALASFGAMVAGE
                                             ::  *   :             .      . 

Nsp1            ALTLLLSLVLGKSLT--LIPVNILRIVAGVLLLLFGQKWTRSIVRYYA-GLPKKRKGGGE
Nsp3            GLTLLASLILGTSLT--IIPVDILRIVAGVFLLAFGQKWTRSIVKYYA-GIPKKRKDE-E
Asp1            LLLICLILFCGPLLT--KAPVHYLQTLVGVLVLLLGMEALRKAILRFA-GTSSRDDESIV
Asp2            AVLGLAVVLLGPLLG--RVPIQLLQLVIGVLLLLFGMGWLRKATLRAA-GVIALHNEDAI
Rle1            ALLALLVLALGPLLG--LIPIKLMQFVIGTLLVLFGLRWLRKAILRAS-GFIALHDEEKA
Rle2            ALLALLVLALGPLLG--LIPIELMQFVIGTLLVLFGLRWLRKAILRAS-GFIALHDEDKA
Rsp3            SVLAVLVLIFGPLLG--LIPIDILQFTIGTLLILFGMRWLRKAILRAS-GFIALHDEEKA
Rgr1            AVLAVLVLTLGPLLG--MIPIELMQFVIGTLLILFGMRWLRKAILRAA-GFIALHDEEKA
Mlo1            ALLAALVLVFGPLLA--LVPITVLQFVVGVLLILFGMRWLRKAILRSV-GVVALHDEEAA
Pne1            LVLVALVLVFGPLLQ--LIPIGILQFIVGVLLGLFGMRWLRKAILRAS-GYIALHDESKT
Rsp1            LVLLLIVALLGSALT--RVPLGDIQLLVGALLLLFGMRWLRKAILRAA-GVLALHDEAAI
Hde1            IVLLAIVAALGPALT--RIPLDVVQLAVGTLLLLFGMRWLRKAILRSA-RVIPLHDEDAA
Cba1            AVLALLVIALGPALA--RIPLPVAQLVVGTLLLLFGLRWLRKAVLRAA-GILPLHDEAQA
Dac1            LTLAVLVAVFGSTLVV-FIPIEVLRQVIGIILILFGMQWLKKALLRYS-GLKSMHDEAAI
Cpa1            VTLAVLVAIFGSTLVL-FIPIEVLRVVIGIILVLFGLQWLKKALLRYS-GFKDLHDEAAI
Mfo1            AVLAVLVAVFGSAIVL-FVPIDILRIVIGVILVLFGIQWLEKAILRYT-GLKAKHDEARI
Kra1            AALAVIVAIFGVTLVQ-YVPLDALRLAVGCILILFGLKWLKKALLRYS-GLKALHDEEAI
Cac1            LLLAAVVAGLGPALT--VLPLKALRLVVGGLLLTFGLQWLRKAVLRAS-GYKDLRDEAAA
Fsp1            IVLAVVVAALGPALT--AVPLGALRVVVGTLLLIFGLQWLRKAILRAS-GHKALHDENAL
Mtu1            LTLAVIVAALGPAMS--AIPVDALRLVVGTLLLIFGLQWLRKAILRAS-GHKARHDETLA
Msm1            LLLACLVAALGPAVS--AVPLSGIRLFVGGVLLIFGLQWLRKAVLRAS-GHKALHDEDAV
Msi1            LVLAAGVAALGPALG--RVPIDTLRLVVGGLLLVFGIQWWRKALLRYS-GLKALHDEEAT
Sac1            LILALITGILGFAILK-WVPLSILRGVIGTLLLLFGIKWLRKAILRFA-GRKPLHNEAEA
Tin1            AVVAALIAVTGTALNVVQADIDLIRAAIGLFLLLFGLRWYVKAIRRYA-GRTKLHDEAKE
Aca1            LTLVAMT-VAGGSLLLAGIDVLWLQAVVGIFLLFFGSRWLAKAIARAS-GRVPLHDEEKA
Psp1            IGIGILSAISGSSLQ--LVPLQWLQLSIGVILVWFGFGWVKKSITRQVNQKRAGWIGDDV
Nsp2            IVVLAVAIALGNGLQ--FLPLQPLQILIGSLLLWFGWGWAKKSVSRLASGRRAGWIDDQV
Cmi1            LLVGIIAIPFGGILR--SIPLNWLEILVGVTLLWFGSRWVNKSIKRLAKGKRAGWMSEDP
Mye1            CLVLVPTFTLGKLIA--LLPINYVLIVGAILLAYFGFKLLRSARRSFK-GIKRAH-----
Mse1            SVVLLPTFTLGKFIE--LLPIQYVLVVGAVILAYFGYRLIRSARRSFK-GIRKHH-----
Mcu1            GLVLLPTFVLGKFLT--IFPLHYILIAGAIILTYFGYRLLRSARRYFK-KRTGSH-----
Sto1            LIVLIPTFTLGKYIY--LVPINYFLLVAAIILFYFGYRLIRSARRYFK-KQFKRK-----
Sso1            AIVLIPTFTLGKLIY--LVPLNYVLLASAVILFYFGYRLIRSARRSFK-GIKKKG-----
Aho1            LTVLIPVFTLGRYIV--LLPLEYVLIVAGVILFYFGYKLIRSARRYFK-GIKIVH-----
Sac2            LIVLVPVFTLGQYIV--LLPINYVLLVAAVILAYFGYKLLRSARRSFK-GSKKKH-----
Cma1            LLVLVPTFTVGRYIV--YLPLDYVLAVSAVILFYFGYRLLRSARRYFK-GIRRGN-----
Vdi1            LLVLIPTFTVGRYII--YLPLDYVLAVSSVILFYFGYRLLRSARRYFK-RTGRGKG----
Asa1            ALVLVPTFVAGKVIE--EVPVTYVRLFSATLLLYFGLRLARSTRRTVL-RSRKGAAASVA
                          *  :      :       .  :  :*     .                  

Nsp1            DSLEEQLARDENES----GWNWFAVVTTFKGALLDSVEVAIAVVTLGAAQS------QWL
Nsp3            DDLETELANTGNQL----GWNWFAIATTFKGALLDSVEVAIAVVTLGATGG------KWL
Asp1            LNFKNTTFQSNTHP-RRALSKWAGAAAAFKVVLLEGVEIAFIVAAVGLVNH-----GHFL
Asp2            FTSESAQLSKTADQ-RRASLDWIAGLTAFKAVLLEGLEVAFIVIAVG-AGR-----GLLW
Rle1            FAAETDSLRRQSAE-HRA--NFLAGIAAFKAFHSRGSK----------------------
Rle2            FAAETDSLRRQSAE-RRA--NFLAGIAAFKAVLLEGIEVVFIVIATG-AGH-----GMMG
Rsp3            FASETDALARQSAD-RRA--DFLAGTAAFKAVLLEGVEVVFIVIATG-ARP-----GMLP
Rgr1            FVQETNKLRMQTSD-RRA--NLLAAITAFKAVLLEGIEVVFIVIATG-AGR-----GMIG
Mlo1            FSKETATLNQQAND-RRA--DYLAGLASFKAVLLEGVEVVFIVIAVG-AAH-----GQTL
Pne1            YAEEVSALNAQKRS-KRA--DYLAAIASFKAVLLEGIEVVFIVIAVG-TRE-----GLML
Rsp1            YTRQTQALQGSVVA-TQG-WDRLAFTTAFKICMLEGLEVVFIVIAISAGRP-----GLWL
Hde1            YATETELLRRIGGG-RAG-WDTVAIATAFKITMLEGLEVVFIVIAVGAGGV-----GLLI
Cba1            FARETEALRKQGGP-SGGAIDAVAFATAFKIVMLEGIEVVFIVIAIGASG------RMIL
Dac1            YEERMRELRAHGKAEPRKFNG-FGFLTSYKSVLLEGLEVAFIVITFGSTVSADK-LSGIW
Cpa1            YQKKMKELKELGNVNTNEFNG-FGFVTSYKSVLLEGLEVAFIVITFGSTATSNK-IDGIW
Mfo1            YETRRHEFDDMG-EDSSKFSK-FGFLTSFKSVLLEGLEVAVIVITFGLTGATDA-FQGLS
Kra1            FEETMAELKASGQTITQRLQP-TAVALAFKSVFLEGLEVAFIVITFGSTVVTQKGIGGIA
Cac1            YQRGVAAAKTAAASKRSVVEDWYAFTLSFKGVVLEGLEVAFIALTFGANQ------HDIP
Fsp1            YEEQLAEARLAAATSRGVVRDWYAFTLSFKGVLLEGLEVAFIAVTFGSNQ------HDIP
Mtu1            FAATLADAQHVGPQRRGIVADWYAFTLSFKGVVLEGLEVVFIALSVGSIQ------HNVG
Msm1            FREELAAAQSASAGGRGLVSDWYGFTVVFKSVVLEGLEVVFIAVTFGANA------HDVP
Msi1            FAQEREAALRHRRETR-AGLDWYAFTLCFKGVLLEGLEVAFIVVTFGATS------RALG
Sac1            FETEVAKLRSRS------GNPWAAQATAFNGVFLEGLEVIVIVITMGSAA------HAYP
Tin1            FAETRHKIDHAEAR--------VAWAVAFKGVLLEGLEVWLLVVALG-RSIS------YG
Aca1            FAKTQDRLR-GDVS--------AAWLVAYKGVLLEGLEVWLIVIALGAQTHT------MT
Psp1            LIAEGIEIAENSSGFR---FSWFNFVIMTKSAALEALEVAIIVVTLGLASS------AWT
Nsp2            LEKEGITLDQESPG-----FSKLNFLIMTKSVALEALEIVVIVITLGLATS------AWY
Cmi1            LAAEEIVLDGQNLG-----FNQLNFWVMAKSAILETFEVAILVVTLGLASG------AWY
Mye1            ----EEREGMG---------------VVLTVAITEALEDVLVILALIPQS--------YS
Mse1            ----EEKEGMG---------------VVLVVAITEALEDALVALALIPQS--------YS
Mcu1            ----KEKEGIG---------------VVFVVALTEAFEDALVVLALIPQS--------YT
Sto1            --EEEKEEGIG---------------VVFTVSAVEGLEAALVILALIPQS--------YF
Sso1            --GEEKEEGLS---------------VVFTVSAIEGLEASLVILALIPQS--------YS
Aho1            --KEEGEETLT---------------TVYVVGFTEALEAGLVILALIPQS--------YI
Sac2            --EEK-EEGIM---------------TVFVVSATEALEAGLVILALIPQS--------FS
Cma1            --VEEEKSDLA---------------VVFTVSAVEAFEAALVLIALIPKG--------YF
Vdi1            --GEEERGDLA---------------VVFTVSAIEAFEAALVLIALIPRS--------YS
Asa1            SELSEGRGLAA---------------TAFSVGATEALEAAIVILALLPES--------YA
                                                     :                      

Nsp1            EAISGAGFATFSLLVLAFLFRTPLQQVPVKPMKFTAAMLLMGFGLYWLGAGLN---VEWP
Nsp3            EAAGGASAAAFGLVVVAFLFRTPLNQVPIKPMKFTAAMLLMGFGIYWLSEGFK---IKLP
Asp1            SAALGAIASCLLILIVWLCVRKRIAPASDNALTFCVGAILSAFGVLWTGQGIG---VWWP
Asp2            PAALGALAACLAVLTVGVAVHKPLAKVPENTLKFGVGVMLSAFGIFWTGEGLG---IDWP
Rle1            ------------------WCSSSSPPAPDTA-----------------------------
Rle2            YASLGAAAACLLVLIIGIFVHKPLSAVPENSLKFVVGLLLSAFGIFWIGEGVG---ADWP
Rsp3            YAGLGALIACIAVLVIGLLVHKPLSSVPENTLKFIVGLLLTAFGIFWIGEGIG---TPWP
Rgr1            YASVGAVAACLLVLVVGFAVHKPLSTVPENSLKFAVGLLLSAFGIFWVGEGIG---AEWP
Mlo1            YASLGALAAFVLVMAIGLAVHRPLARVPENALKFVVGLMLTSFGIFWTGEGIG---ADWP
Pne1            YAGIGALLACLIVLLVGLVLHRPLTQIPENLLKLSVGVMLTAFSAFWIGEAMG---VEWP
Rsp1            PASA--------------------------------------------------------
Hde1            PASVGALAALVLVVLFGVIIHRPLASIPENTLKFVVGILLTAFGTFWIGEGIG---LGWP
Cba1            PASIGAALALLFIVALGFWLHRPLAKVPENALKFGVGVMLAAFGTFWVGEGIN---VLWP
Dac1            TAAEGALLALIMVVILGMLIRGPLTKIPENTLKFSVGIMLVTFGTFWTGEGLG---IRWP
Cpa1            AATIGAILAFAVVSILGFIVRTPLTKIPENTLKFVVGIMLTSFGTFWAGEGLG---VSWL
Mfo1            TTSIAALMALIVVMVLGVAIRKPLTNIPENTLKFMVGIMLVTFGTFWSGEGLG---ITWP
Kra1            SATIGALAAGLLVILAGVLIKAPLTKVPENTLKFVVGIMLTTFGTFWTAEGFG---FAWP
Cac1            LAAVAAVAAVLTVCAAGVAIKAPLARVPENTMKFAVGVMLTGFGTFWGAEGAG---AEWP
Fsp1            TAAIAAVAAVVVVAGAGLAVRAPLARVPENTMKFVVGVMLTGFGTFWAAEGAG---GRWP
Mtu1            LAALAALTAVLVVAAAGLAVRAPLARVPENSMKFVVGVLLTAFGMYWSAEGAG---AHWP
Msm1            VAAVAALIAILVVAGVGIVVRAPLSRVPENTMKFVVGVMLCAFGTFWGAEGAG---VSWP
Msi1            PASLGALAALILVLLAGLALHRPLSQVPENTLKFAVGIMLSAFGTFWAAEGAG---AHWP
Sac1            SAILGAAIGLVLVLSAGILLRAPLSKVPENVMKFVVGIMLTSFGSFWAGESLG---VRWP
Tin1            QAAGSAVAALLAVIVVGLVLRAPLTKVPENTLKFTVACALLAFGTFWSLGGLLDEAKVWP
Aca1            LAAAAAAGALVLVALAGGIIHRPLRRVPENSMKFFVGAMITAFGSYWTLHALG---LAWP
Psp1            EALTGTALALLLSLLLATILHPYLVKLPDVLIKLGAGIVISSLGTFWLGEGMQ---LTLP
Nsp2            EAIAGTGLALLLSLVMIIFLHQYLLKLPEVLIKLGAGVMLSAMGTFWLGEGIG---LEFP
Cmi1            ESLAGTAIALVFSVLIVTVLHQYLLNVPELLIKLGSGILLGSLGTFWLGEGLG---FDWL
Mye1            SALVGTGLAAVLVLGLTGALKSRIARIRLPHLKFFLSSLLFSLASLWALEVL------LG
Mse1            STLLGTGISAILVLGLTALLKNQIARIRLPHLKFVLSSLLFSLASLWILEVA------LD
Mcu1            STLAGTAISAILVLSLTALLKSQISRIRLPQLKFFLSSLLFSLATLWILEVF------VN
Sto1            SALLGTIISGILVVILTALLKAQIAKIRLPHLKFVLSALLFSLGSMWLLEIF------TD
Sso1            SAVMGAILASVLVVILTAILKSQVARIRLPHLKFVLSALLFSLGTLWISEVV------FD
Aho1            SALTGTLLASILVIALLFVLKAQIMKIRVPQLKYVLSALLFSLGTLFFGEAF------FD
Sac2            SALLGTGIAVIIVIALTIALRSQIMKIRVPHLKFVLSALLFGLATLFVAEAL------VD
Cma1            SALTGTLIASIVVVALTIALKDQISRIRLPHLKYVLSALLFSLGTLWAVEII------MP
Vdi1            STLIGTLLAAAIVVILTAVIKDQIARIRLPHLKYVLSALLFSLGTLWAIEAAG-----LD
Asa1            SAALGFAVGAALVAVLAYFLKQNILRIRVALLKNFVSAMLLTFSAFWYTEAF------YS
                                                                            

Nsp1            GDELAIIWLPLAWGVGMAIASTIWRWRVSLDK------PEEAIG----------------
Nsp3            GDDWAIVWLPIVWGCLMAVSALLLRWQVGLQ-------PKEIVS----------------
Asp1            SDDISLLSFVCLFFGTALLTASTLGAAIE---------GRAE------------------
Asp2            GHDIALIAFAALFLVVAHATAATLRRVHP---------RPVTAR----------------
Rle1            ------------------------------------------------------------
Rle2            GADLSLLAILAVLAVFSFAAVRMLRRYSN---------THAEVAA---------------
Rsp3            GEDLSLIGIFALLAAFSFIAVRWLRQYHH---------AQTEPAR---------------
Rgr1            GDDLALLSILLVLILASFALVRTLQRYRA---------NQVRQVVR--------------
Mlo1            GADLALLAIFAIVALASLAMVRWLRGTYP---------VSAGGLAR--------------
Pne1            GSDLVLLPLIALIGVFTFLLIRILSADHK---------HLKA------------------
Rsp1            ------------------------------------------------------------
Hde1            GQDWSILGLVAGFLVIALLTVPLCRTRAG---------AHAAVLNR--------------
Cba1            GEDWAILALIGAFLVVALGMVRLCGHLRN---------TSPALPNSTAAARKPAQGRLAK
Dac1            YADGFLFVLIIFYLALSFFIIKWLKPYGI--------EQKTKLMAGGKS-----------
Cpa1            FSDVFLLILMVFFVALSGVIVWWLKRYKIA-------EEKYKTELGGIAK----------
Mfo1            LSDLFILVLIAYYLLLCLLLIKWISQRTLNSNIKEPTQQKYPIPLRILRELFDFFCGDWT
Kra1            FADAFLIILAALYLLASLAIIFWLKSVRQ---------RQLAAPANVARS----------
Cac1            GGDASLPLVLAYVLLVALGAVWVLKRRHA---------AWAR------------------
Fsp1            GSDAALLILVPAIGLFALGLVAVLRRHPA---------SPALSAAAPATKAS--------
Mtu1            GTDLALLVLIPAVGLYALMLVALFRRRHR---------RRAAAATRLAVGASGTRHR---
Msm1            GSDVAILVLVLLYGCVALLLVAALRDRSK---------ASS-------------------
Msi1            GADAAILGLIALYLALSYALVRALRNTRE---------AAIP------------------
Sac1            YHDGSILLLIGGYLAASWLMVSSLKRQHV----------VAP------------------
Tin1            LGDATLLLLFAVYVVAGRLSAFKLRVPQLTP-------QGARA-----------------
Aca1            GEDAAIPVLVAFYLLTGMLAVLLLRANKVR---------GVAA-----------------
Psp1            LGDFTILALIATYAIASMLIIYIAS-SRKTES------VAN-------------------
Nsp2            LDEFFILILITFYSFTAVFSVYWLK-NQLVT-----------------------------
Cmi1            FGDLAIAAIVLAYSGIAAIVLWWLKRNILTVE------IVDRVEQ---------------
Mye1            VSEVLFLPLLLLFLAVNYLIIKV-------------------------------------
Mse1            VTELVILPLFLLYLGVNYLIIKI-------------------------------------
Mcu1            ITDLVVIPLFAVYVIVNYVLIRI-------------------------------------
Sto1            ITEAFLAIFFVIYLGINYLIIKS-------------------------------------
Sso1            IPDLILPLFFLAYLGINYVIIKI-------------------------------------
Aho1            IDELYLGLFFVIYLGVNYVIIKM-------------------------------------
Sac2            IDEVFLPLFFVIYLGVNYLVIKL-------------------------------------
Cma1            ISDLFLLAFFFIYLAVNYGLLRI-------------------------------------
Vdi1            LTDLVLIPFFLAYLGINYLIIKL-------------------------------------
Asa1            PSDLLLIPIFAVAFLAVYAYANS-------------------------------------
                                                                            

Nsp1            ------------------------------------------------------------
Nsp3            ------------------------------------------------------------
Asp1            ------------------------------------------------------------
Asp2            ------------------------------------------------------------
Rle1            ------------------------------------------------------------
Rle2            ------------------------------------------------------------
Rsp3            ------------------------------------------------------------
Rgr1            ------------------------------------------------------------
Mlo1            ------------------------------------------------------------
Pne1            ------------------------------------------------------------
Rsp1            ------------------------------------------------------------
Hde1            ------------------------------------------------------------
Cba1            VTEELVGLFVDDGWLAIGVVLWVLAAWRIGAMHAVLAEAEGPLFAVGLTALLAASAVRRA
Dac1            ------------------------------------------------------------
Cpa1            ------------------------------------------------------------
Mfo1            VFWGFTITIVAVFFLHSISAFPSAPLLLGAILVAGITISLWAAMGRQSQSMQTKS-----
Kra1            ------------------------------------------------------------
Cac1            ------------------------------------------------------------
Fsp1            ------------------------------------------------------------
Mtu1            ------------------------------------------------------------
Msm1            ------------------------------------------------------------
Msi1            ------------------------------------------------------------
Sac1            ------------------------------------------------------------
Tin1            ------------------------------------------------------------
Aca1            ------------------------------------------------------------
Psp1            ------------------------------------------------------------
Nsp2            ------------------------------------------------------------
Cmi1            ------------------------------------------------------------
Mye1            ------------------------------------------------------------
Mse1            ------------------------------------------------------------
Mcu1            ------------------------------------------------------------
Sto1            ------------------------------------------------------------
Sso1            ------------------------------------------------------------
Aho1            ------------------------------------------------------------
Sac2            ------------------------------------------------------------
Cma1            ------------------------------------------------------------
Vdi1            ------------------------------------------------------------
Asa1            ------------------------------------------------------------
                                                                            

Nsp1            --
Nsp3            --
Asp1            --
Asp2            --
Rle1            --
Rle2            --
Rsp3            --
Rgr1            --
Mlo1            --
Pne1            --
Rsp1            --
Hde1            --
Cba1            RA
Dac1            --
Cpa1            --
Mfo1            --
Kra1            --
Cac1            --
Fsp1            --
Mtu1            --
Msm1            --
Msi1            --
Sac1            --
Tin1            --
Aca1            --
Psp1            --
Nsp2            --
Cmi1            --
Mye1            --
Mse1            --
Mcu1            --
Sto1            --
Sso1            --
Aho1            --
Sac2            --
Cma1            --
Vdi1            --
Asa1            --
                  
