# Supplementary material for: The LysE Superfamily of Transport Proteins Involved in Cell Physiology and Pathogenesis
Source: PLoS One. 2015 Oct 16;10(10):e0137184. doi: 10.1371/journal.pone.0137184 (PMC4608589; doi:10.1371/journal.pone.0137184)
Supplement: S2 Supporting Information — The corresponding zip file contains the multiple sequence alignment (MSE) outputs generated using ClustalX, Mafft, and ProbCons. These MSEs have been used to generate S17–S28 Figs. (ZIP) [file pone.0137184.s031.zip › Alignment_zip/ILT/ILT_mafft.aln]

CLUSTAL format alignment by MAFFT G-INS-i (v7.221)


Asp1            MVE-------TSTLAFAIPALESAFLTSLVEVVEGLTI-VFAISTLKGWMPTFFGAVCAL
Mlo1            MQ----------TLTPILSTVTAAFLASFVEVVEAFTI-VLAVGVTRSWRPALTGAALAL
Rgr1            MT----------TVASISSTITASFLGSLVEVVEAFTI-ILAVGVTQGWRPAFLGTGLAI
Rsp3            MT----------TITSITSTMAASFLGSFVEVVEAFTI-ILAVGVTQSWRPAFIGTGLAL
Rle2            MT----------TLTTITSTVTAAFLGSFVEVVEAFTI-ILAVGVTQSWRPAFIGTGLAL
Pne1            MQ----------NLTSIISTVTAAFLGSFVEVVEAFTI-VLAVGITNTWRSAFIGTAAGL
Asp2            MD--------AATWSVAAPAIGSAFLASLVEVVEAFTI-VLAVGTLRGWRPAALGTLSAL
Msm1            MN--------------SAALFLTVFLACAVEAVEATTV-VLAIGTAREWRSALTGVVAGL
Fsp1            MT--------------TASLFIAVFLACAVEAVEATTI-VLAAGTARDRRSTVQGLFCAL
Mtu1            MG--------------ISALFVAVFLACAVEAVEALTI-VIAAGVARGWRSAIAGLLAGL
Cac1            MG--------------TAFLLLSVFLACAVEAVEALTI-VLAVGLTRGWRSALQGVAAGL
Msi1            ME------------MGQWFVVAGSFLASGVEMVEALTI-VLATGVTRGWRSSLVGVGAAL
Hde1            MI---------IHWAHAWPSIAAAFLASLVEFVEALTV-VLAVGTVRGWRGALIGSGGAV
Cba1            -------------------------MASMVEFVEALTI-VLAVGAVRGWRSALLGTAASV
Mfo1            M---------------IWSLFLPAFLASIVEFVEALTI-VLAIGTTINWKSSLWGAVAGF
Dac1            M---------------YWSSILPSFLASMVEFVEALTI-VLVVGVTINWRSSLLGAGAAA
Cpa1            M---------------IWSSILPSFFASIVEFVEALTI-VLVVGVTINWKSSLLGGLAAF
Kra1            M---------------QWAITIPAFLASVVEFVEAFTI-VLVVGVTINWRSAIVGTLAAV
Sac1            M---------------NGYVLVAALLASSVEFVEALTI-VLAVGTVEGFRPALRGTLWAI
Tin1            MN------------ATQWGGMTAIFLASAVEWVEAFTI-VLAVALTIGWARAAGAAAAAL
Aca1            MS--------------PWQIVTATGLAAIVEWVEAFTI-VLAVALTIGWPRALGASIAAI
Nsp1            M---------------NWEIVLASFASSLIELVEILGI-VIVVGRLAGWRNALVGSGAGI
Nsp3            M---------------NWEIFLASFVGSLIELVEILGL-VLIVGKLAGWRNAFVGAGSGI
Psp1            M---------------NWSIFVAALSSSAIEFLEVVAI-AYAIAHSGYIREAIAGSLAGL
Nsp2            MI--------------NWSIFLAALGSTGIEFLEVVAI-AYAIGSSGYVREAIWGSLVGL
Cmi1            MI------------DINWNILIAAIGGAAIDFLEIAVI-AYAIARSGYQKEAIAGSIFGI
Asa1            MI--------------DPGVALAALGITLLELSEAAAVGVAVYAELRSALASFGAMVAGE
Mye1            M---------------DVGVLLASLLMGTLELSEAGAV-SAIYAAAYESWKPYGYALIGV
Mse1            M---------------DIGVFLAALAMGTLELSEAGAV-SAIYAGAYKSWIPYLYGALGV
Mcu1            M---------------NLGVFLAALAMGTLELSEAGAV-AAIYAGAYRSWLPYSIAALGV
Sto1            M---------------DLGVFFASLGISLLELSEAGAV-AAIYHNILKNNLPFIYAIAGV
Sso1            M---------------DVSVFLAALGISLLELTEAGAI-AAIYHNIYKNNLPFIYAVLGV
Aho1            M---------------DIAVLLASLGISILELSEAGAV-AVIFNGIYKNGKPYIYGLAGV
Sac2            M---------------DFSVLLASLGISILELSEASAV-AVIFQGIYKNSKPFLYAIAGI
Cma1            M---------------NVGIFLAALGVSMLELSEAGAV-TAVYQGIYKGIKPTLYAVAGV
Vdi1            MYEKYLKPGVIVSAYVDFGIFFAAFGISLLELSEAGAV-TAIYQGIYRGFKPVLYAIAGV
                                             ::  *   :             .      . 

Asp1            LLLICLILFCGPLLTK--APVHYLQTLVGVLVLLLGMEALRKAILRFAGTSSRD--DESI
Mlo1            ALLAALVLVFGPLLAL--VPITVLQFVVGVLLILFGMRWLRKAILRSVGVVALH--DEEA
Rgr1            AVLAVLVLTLGPLLGM--IPIELMQFVIGTLLILFGMRWLRKAILRAAGFIALH--DEEK
Rsp3            SVLAVLVLIFGPLLGL--IPIDILQFTIGTLLILFGMRWLRKAILRASGFIALH--DEEK
Rle2            ALLALLVLALGPLLGL--IPIELMQFVIGTLLVLFGLRWLRKAILRASGFIALH--DEDK
Pne1            LVLVALVLVFGPLLQL--IPIGILQFIVGVLLGLFGMRWLRKAILRASGYIALH--DESK
Asp2            AVLGLAVVLLGPLLGR--VPIQLLQLVIGVLLLLFGMGWLRKATLRAAGVIALH--NEDA
Msm1            LLLACLVAALGPAVSA--VPLSGIRLFVGGVLLIFGLQWLRKAVLRASGHKALH--DEDA
Fsp1            IVLAVVVAALGPALTA--VPLGALRVVVGTLLLIFGLQWLRKAILRASGHKALH--DENA
Mtu1            LTLAVIVAALGPAMSA--IPVDALRLVVGTLLLIFGLQWLRKAILRASGHKARH--DETL
Cac1            LLLAAVVAGLGPALTV--LPLKALRLVVGGLLLTFGLQWLRKAVLRASGYKDLR--DEAA
Msi1            LVLAAGVAALGPALGR--VPIDTLRLVVGGLLLVFGIQWWRKALLRYSGLKALH--DEEA
Hde1            IVLLAIVAALGPALTR--IPLDVVQLAVGTLLLLFGMRWLRKAILRSARVIPLH--DEDA
Cba1            AVLALLVIALGPALAR--IPLPVAQLVVGTLLLLFGLRWLRKAVLRAAGILPLH--DEAQ
Mfo1            AVLAVLVAVFGSAIVL-FVPIDILRIVIGVILVLFGIQWLEKAILRYTGLKAKH--DEAR
Dac1            LTLAVLVAVFGSTLVV-FIPIEVLRQVIGIILILFGMQWLKKALLRYSGLKSMH--DEAA
Cpa1            VTLAVLVAIFGSTLVL-FIPIEVLRVVIGIILVLFGLQWLKKALLRYSGFKDLH--DEAA
Kra1            AALAVIVAIFGVTLVQ-YVPLDALRLAVGCILILFGLKWLKKALLRYSGLKALH--DEEA
Sac1            LILALITGILGFAILK-WVPLSILRGVIGTLLLLFGIKWLRKAILRFAGRKPLH--NEAE
Tin1            AVVAALIAVTGTALNVVQADIDLIRAAIGLFLLLFGLRWYVKAIRRYAGRTKLH--DEAK
Aca1            LTLVAMTVAGGSLLLA-GIDVLWLQAVVGIFLLFFGSRWLAKAIARASGRVPLH--DEEK
Nsp1            ALTLLLSLVLGKSLTL--IPVNILRIVAGVLLLLFGQKWTRSIVRYYAGLPKKRKGGGED
Nsp3            GLTLLASLILGTSLTI--IPVDILRIVAGVFLLAFGQKWTRSIVKYYAGIPKKRK-DEED
Psp1            IGIGILSAISGSSLQL--VPLQWLQLSIGVILVWFGFGWVKKSITRQVNQKRAGW-IGDD
Nsp2            IVVLAVAIALGNGLQF--LPLQPLQILIGSLLLWFGWGWAKKSVSRLASGRRAGW-IDDQ
Cmi1            LLVGIIAIPFGGILRS--IPLNWLEILVGVTLLWFGSRWVNKSIKRLAKGKRAGW-MSED
Asa1            ALVLVPTFVAGKVIEE--VPVTYVRLFSATLLLYFGLRLARSTRRTVLRSRKGA----AA
Mye1            CLVLVPTFTLGKLIAL--LPINYVLIVGAILLAYFGFKLLRSARRSFKGIKRAH------
Mse1            SVVLLPTFTLGKFIEL--LPIQYVLVVGAVILAYFGYRLIRSARRSFKGIRKHH------
Mcu1            GLVLLPTFVLGKFLTI--FPLHYILIAGAIILTYFGYRLLRSARRYFKKRTGSH------
Sto1            LIVLIPTFTLGKYIYL--VPINYFLLVAAIILFYFGYRLIRSARRYFKKQFKRK------
Sso1            AIVLIPTFTLGKLIYL--VPLNYVLLASAVILFYFGYRLIRSARRSFKGIKKKG------
Aho1            LTVLIPVFTLGRYIVL--LPLEYVLIVAGVILFYFGYKLIRSARRYFKGIKIVH------
Sac2            LIVLVPVFTLGQYIVL--LPINYVLLVAAVILAYFGYKLLRSARRSFKGSKKKH------
Cma1            LLVLVPTFTVGRYIVY--LPLDYVLAVSAVILFYFGYRLLRSARRYFKGIRRGN------
Vdi1            LLVLIPTFTVGRYIIY--LPLDYVLAVSSVILFYFGYRLLRSARRYFKRTGRGKG-----
                          *  :      :       .  :  :*     .                  

Asp1            VLNFKNTTFQSNTHPRRAL-SKWAGAAAAFKVVLLEGVEIAFIVAAVGLVNH-----GHF
Mlo1            AFSKETATLNQQANDRRA---DYLAGLASFKAVLLEGVEVVFIVIAVGAAH------GQT
Rgr1            AFVQETNKLRMQTSDRRA---NLLAAITAFKAVLLEGIEVVFIVIATGAGR------GMI
Rsp3            AFASETDALARQSADRRA---DFLAGTAAFKAVLLEGVEVVFIVIATGARP------GML
Rle2            AFAAETDSLRRQSAERRA---NFLAGIAAFKAVLLEGIEVVFIVIATGAGH------GMM
Pne1            TYAEEVSALNAQKRSKRA---DYLAAIASFKAVLLEGIEVVFIVIAVGTRE------GLM
Asp2            IFTSESAQLSKTADQRRAS-LDWIAGLTAFKAVLLEGLEVAFIVIAVGAGR------GLL
Msm1            VFREELAAAQSASAGGRGLVSDWYGFTVVFKSVVLEGLEVVFIAVTFGANA------HDV
Fsp1            LYEEQLAEARLAAATSRGVVRDWYAFTLSFKGVLLEGLEVAFIAVTFGSNQ------HDI
Mtu1            AFAATLADAQHVGPQRRGIVADWYAFTLSFKGVVLEGLEVVFIALSVGSIQ------HNV
Cac1            AYQRGVAAAKTAAASKRSVVEDWYAFTLSFKGVVLEGLEVAFIALTFGANQ------HDI
Msi1            TFAQEREAALRHRRETRAG-LDWYAFTLCFKGVLLEGLEVAFIVVTFGATS------RAL
Hde1            AYATETELLRRIGGGRAG--WDTVAIATAFKITMLEGLEVVFIVIAVGAGGV-----GLL
Cba1            AFARETEALRKQGGPSGGA-IDAVAFATAFKIVMLEGIEVVFIVIAIGASG------RMI
Mfo1            IYETRRHEFDDMGED-SSK-FSKFGFLTSFKSVLLEGLEVAVIVITFGLTGATDA-FQGL
Dac1            IYEERMRELRAHGKAEPRK-FNGFGFLTSYKSVLLEGLEVAFIVITFGSTVSADK-LSGI
Cpa1            IYQKKMKELKELGNVNTNE-FNGFGFVTSYKSVLLEGLEVAFIVITFGSTATSNK-IDGI
Kra1            IFEETMAELKASGQTITQR-LQPTAVALAFKSVFLEGLEVAFIVITFGSTVVTQKGIGGI
Sac1            AFETEVAKLRSRSGN------PWAAQATAFNGVFLEGLEVIVIVITMGSAA------HAY
Tin1            EFAETRHKIDHAE--------ARVAWAVAFKGVLLEGLEVWLLVVALGRSI-------SY
Aca1            AFAKTQDRLRG---------DVSAAWLVAYKGVLLEGLEVWLIVIALGAQT------HTM
Nsp1            SLEEQLARDENESG------WNWFAVVTTFKGALLDSVEVAIAVVTLGAAQ------SQW
Nsp3            DLETELANTGNQLG------WNWFAIATTFKGALLDSVEVAIAVVTLGATG------GKW
Psp1            VLIAEGIEIAENSSGFR---FSWFNFVIMTKSAALEALEVAIIVVTLGLAS------SAW
Nsp2            VLEKEGITLDQESPG-----FSKLNFLIMTKSVALEALEIVVIVITLGLAT------SAW
Cmi1            PLAAEEIVLDGQNLG-----FNQLNFWVMAKSAILETFEVAILVVTLGLAS------GAW
Asa1            SVASELSEGRG-------------LAATAFSVGATEALEAAIVILALLP--------ESY
Mye1            ----EERE----------------GMGVVLTVAITEALEDVLVILALIP--------QSY
Mse1            ----EEKE----------------GMGVVLVVAITEALEDALVALALIP--------QSY
Mcu1            ----KEKE----------------GIGVVFVVALTEAFEDALVVLALIP--------QSY
Sto1            --EEEKEE----------------GIGVVFTVSAVEGLEAALVILALIP--------QSY
Sso1            --GEEKEE----------------GLSVVFTVSAIEGLEASLVILALIP--------QSY
Aho1            --KEEGEE----------------TLTTVYVVGFTEALEAGLVILALIP--------QSY
Sac2            ---EEKEE----------------GIMTVFVVSATEALEAGLVILALIP--------QSF
Cma1            --VEEEKS----------------DLAVVFTVSAVEAFEAALVLIALIP--------KGY
Vdi1            --GEEERG----------------DLAVVFTVSAIEAFEAALVLIALIP--------RSY
                                                   : .*  .   :              

Asp1            LSAALGAIASCLLILIVWLCVRKRIAPASDNALTFCVGAILSAFGVLWTGQGI---GVWW
Mlo1            LYASLGALAAFVLVMAIGLAVHRPLARVPENALKFVVGLMLTSFGIFWTGEGI---GADW
Rgr1            GYASVGAVAACLLVLVVGFAVHKPLSTVPENSLKFAVGLLLSAFGIFWVGEGI---GAEW
Rsp3            PYAGLGALIACIAVLVIGLLVHKPLSSVPENTLKFIVGLLLTAFGIFWIGEGI---GTPW
Rle2            GYASLGAAAACLLVLIIGIFVHKPLSAVPENSLKFVVGLLLSAFGIFWIGEGV---GADW
Pne1            LYAGIGALLACLIVLLVGLVLHRPLTQIPENLLKLSVGVMLTAFSAFWIGEAM---GVEW
Asp2            WPAALGALAACLAVLTVGVAVHKPLAKVPENTLKFGVGVMLSAFGIFWTGEGL---GIDW
Msm1            PVAAVAALIAILVVAGVGIVVRAPLSRVPENTMKFVVGVMLCAFGTFWGAEGA---GVSW
Fsp1            PTAAIAAVAAVVVVAGAGLAVRAPLARVPENTMKFVVGVMLTGFGTFWAAEGA---GGRW
Mtu1            GLAALAALTAVLVVAAAGLAVRAPLARVPENSMKFVVGVLLTAFGMYWSAEGA---GAHW
Cac1            PLAAVAAVAAVLTVCAAGVAIKAPLARVPENTMKFAVGVMLTGFGTFWGAEGA---GAEW
Msi1            GPASLGALAALILVLLAGLALHRPLSQVPENTLKFAVGIMLSAFGTFWAAEGA---GAHW
Hde1            IPASVGALAALVLVVLFGVIIHRPLASIPENTLKFVVGILLTAFGTFWIGEGI---GLGW
Cba1            LPASIGAALALLFIVALGFWLHRPLAKVPENALKFGVGVMLAAFGTFWVGEGI---NVLW
Mfo1            STTSIAALMALIVVMVLGVAIRKPLTNIPENTLKFMVGIMLVTFGTFWSGEGL---GITW
Dac1            WTAAEGALLALIMVVILGMLIRGPLTKIPENTLKFSVGIMLVTFGTFWTGEGL---GIRW
Cpa1            WAATIGAILAFAVVSILGFIVRTPLTKIPENTLKFVVGIMLTSFGTFWAGEGL---GVSW
Kra1            ASATIGALAAGLLVILAGVLIKAPLTKVPENTLKFVVGIMLTTFGTFWTAEGF---GFAW
Sac1            PSAILGAAIGLVLVLSAGILLRAPLSKVPENVMKFVVGIMLTSFGSFWAGESL---GVRW
Tin1            GQAAGSAVAALLAVIVVGLVLRAPLTKVPENTLKFTVACALLAFGTFWSLGGLLDEAKVW
Aca1            TLAAAAAAGALVLVALAGGIIHRPLRRVPENSMKFFVGAMITAFGSYWTLHAL---GLAW
Nsp1            LEAISGAGFATFSLLVLAFLFRTPLQQVPVKPMKFTAAMLLMGFGLYWLGAGL---NVEW
Nsp3            LEAAGGASAAAFGLVVVAFLFRTPLNQVPIKPMKFTAAMLLMGFGIYWLSEGF---KIKL
Psp1            TEALTGTALALLLSLLLATILHPYLVKLPDVLIKLGAGIVISSLGTFWLGEGM---QLTL
Nsp2            YEAIAGTGLALLLSLVMIIFLHQYLLKLPEVLIKLGAGVMLSAMGTFWLGEGI---GLEF
Cmi1            YESLAGTAIALVFSVLIVTVLHQYLLNVPELLIKLGSGILLGSLGTFWLGEGL---GFDW
Asa1            ASAALGFAVGAALVAVLAYFLKQNILRIRVALLKNFVSAMLLTFSAFWYTEAF------Y
Mye1            SSALVGTGLAAVLVLGLTGALKSRIARIRLPHLKFFLSSLLFSLASLWALEVL------L
Mse1            SSTLLGTGISAILVLGLTALLKNQIARIRLPHLKFVLSSLLFSLASLWILEVA------L
Mcu1            TSTLAGTAISAILVLSLTALLKSQISRIRLPQLKFFLSSLLFSLATLWILEVF------V
Sto1            FSALLGTIISGILVVILTALLKAQIAKIRLPHLKFVLSALLFSLGSMWLLEIF------T
Sso1            SSAVMGAILASVLVVILTAILKSQVARIRLPHLKFVLSALLFSLGTLWISEVV------F
Aho1            ISALTGTLLASILVIALLFVLKAQIMKIRVPQLKYVLSALLFSLGTLFFGEAF------F
Sac2            SSALLGTGIAVIIVIALTIALRSQIMKIRVPHLKFVLSALLFGLATLFVAEAL------V
Cma1            FSALTGTLIASIVVVALTIALKDQISRIRLPHLKYVLSALLFSLGTLWAVEII------M
Vdi1            SSTLIGTLLAAAIVVILTAVIKDQIARIRLPHLKYVLSALLFSLGTLWAIEAA---G--L
                  :  .   .          .:  :       :.   .  :  :.  :            

Asp1            PSDDISLLSFVCLFFGTALLTASTLGA---------------------------------
Mlo1            PGADLALLAIFAIVALASLAMVRWLRGTYP-VS---------------------------
Rgr1            PGDDLALLSILLVLILASFALVRTLQRYRA-NQ---------------------------
Rsp3            PGEDLSLIGIFALLAAFSFIAVRWLRQYHH-AQ---------------------------
Rle2            PGADLSLLAILAVLAVFSFAAVRMLRRYSN-TH---------------------------
Pne1            PGSDLVLLPLIALIGVFTFLLIRILSADHK------------------------------
Asp2            PGHDIALIAFAALFLVVAHATAATLRRVHP-RP---------------------------
Msm1            PGSDVAILVLVLLYGCVALLLVAALRDRSK------------------------------
Fsp1            PGSDAALLILVPAIGLFALGLVAVLRRHPA-SPA--------------------------
Mtu1            PGTDLALLVLIPAVGLYALMLVALFRRRHR-RRAAA--------------------ATR-
Cac1            PGGDASLPLVLAYVLLVALGAVWVLKRRHA------------------------------
Msi1            PGADAAILGLIALYLALSYALVRALRNTRE------------------------------
Hde1            PGQDWSILGLVAGFLVIALLTVPLCRTRAG-AH---------------------------
Cba1            PGEDWAILALIGAFLVVALGMVRLCGHLRN-TSPALPNSTAAARKPAQGRLA---KVTEE
Mfo1            PLSDLFILVLIAYYLLLCLLLIKWISQRTL-NSNIK--------EPTQQKYPIPLRILRE
Dac1            PYADGFLFVLIIFYLALSFFIIKWLKPYGI-EQKTK------------------------
Cpa1            LFSDVFLLILMVFFVALSGVIVWWLKRYKIAEEKYK------------------------
Kra1            PFADAFLIILAALYLLASLAIIFWLKSVRQ-RQLAA------------------------
Sac1            PYHDGSILLLIGGYLAASWLMVSSLKRQHV------------------------------
Tin1            PLGDATLLLLFAVYVVAGRLSAFKLRVPQL------------------------------
Aca1            PGEDAAIPVLVAFYLLTGMLAVLLLRANKV------------------------------
Nsp1            PGDELAIIWLPLAWGVGMAIASTIWRWRVS------------------------------
Nsp3            PGDDWAIVWLPIVWGCLMAVSALLLRWQVG------------------------------
Psp1            PLGDFTILALIATYAIASMLIIYIASSRKT------------------------------
Nsp2            PLDEFFILILITFYSFTAVFSVYWLKNQ--------------------------------
Cmi1            LFGDLAIAAIVLAYSGIAAIVLWWLKRNIL------------------------------
Asa1            SPSDLLLIPIFAVAFLAVYAYA--------------------------------------
Mye1            GVSEVLFLPLLLLFLAVNYLII--------------------------------------
Mse1            DVTELVILPLFLLYLGVNYLII--------------------------------------
Mcu1            NITDLVVIPLFAVYVIVNYVLI--------------------------------------
Sto1            DITEAFLAIFFVIYLGINYLII--------------------------------------
Sso1            DIPDLILPLFFLAYLGINYVII--------------------------------------
Aho1            DIDELYLGLFFVIYLGVNYVII--------------------------------------
Sac2            DIDEVFLPLFFVIYLGVNYLVI--------------------------------------
Cma1            PISDLFLLAFFFIYLAVNYGLL--------------------------------------
Vdi1            DLTDLVLIPFFLAYLGINYLII--------------------------------------
                   :  .  .                                                  

Asp1            ------------------------------------------------------------
Mlo1            ------------------------------------------------------------
Rgr1            ------------------------------------------------------------
Rsp3            ------------------------------------------------------------
Rle2            ------------------------------------------------------------
Pne1            ------------------------------------------------------------
Asp2            ------------------------------------------------------------
Msm1            ------------------------------------------------------------
Fsp1            ----------------------------------------------------LSA-----
Mtu1            ----------------------------------------------------LAV-----
Cac1            ------------------------------------------------------------
Msi1            ------------------------------------------------------------
Hde1            ------------------------------------------------------------
Cba1            LVGLFVDDGWLAIGVVLWVLAAWRIGAMHAVLAEAEGPL-----FAVGLTALLAA-----
Mfo1            LFDFFCGDWTVFWGFTITIVAVF---FLHSISAFPSAPLLLGAILVAGITISLWAAMGRQ
Dac1            ------------------------------------------------------------
Cpa1            ------------------------------------------------------------
Kra1            ------------------------------------------------------------
Sac1            ------------------------------------------------------------
Tin1            ------------------------------------------------------------
Aca1            ------------------------------------------------------------
Nsp1            -----------------------------------------------------------L
Nsp3            -----------------------------------------------------------L
Psp1            ------------------------------------------------------------
Nsp2            ------------------------------------------------------------
Cmi1            -------------------------------------------------------T---V
Asa1            ------------------------------------------------------------
Mye1            ------------------------------------------------------------
Mse1            ------------------------------------------------------------
Mcu1            ------------------------------------------------------------
Sto1            ------------------------------------------------------------
Sso1            ------------------------------------------------------------
Aho1            ------------------------------------------------------------
Sac2            ------------------------------------------------------------
Cma1            ------------------------------------------------------------
Vdi1            ------------------------------------------------------------
                                                                            

Asp1            -AIEGRAE
Mlo1            --AGGLAR
Rgr1            --VRQVVR
Rsp3            ---TEPAR
Rle2            ---AEVAA
Pne1            ----HLKA
Asp2            ----VTAR
Msm1            -----ASS
Fsp1            AAPATKAS
Mtu1            GASGTRHR
Cac1            ----AWAR
Msi1            ----AAIP
Hde1            --AAVLNR
Cba1            SAVRRARA
Mfo1            SQSMQTKS
Dac1            -LMAGGKS
Cpa1            TELGGIAK
Kra1            -PANVARS
Sac1            -----VAP
Tin1            -TPQGARA
Aca1            ---RGVAA
Nsp1            DKPEEAIG
Nsp3            -QPKEIVS
Psp1            ---ESVAN
Nsp2            -----LVT
Cmi1            EIVDRVEQ
Asa1            ------NS
Mye1            ------KV
Mse1            ------KI
Mcu1            ------RI
Sto1            ------KS
Sso1            ------KI
Aho1            ------KM
Sac2            ------KL
Cma1            ------RI
Vdi1            ------KL
                        
