# Supplementary material for: The LysE Superfamily of Transport Proteins Involved in Cell Physiology and Pathogenesis
Source: PLoS One. 2015 Oct 16;10(10):e0137184. doi: 10.1371/journal.pone.0137184 (PMC4608589; doi:10.1371/journal.pone.0137184)
Supplement: S2 Supporting Information — The corresponding zip file contains the multiple sequence alignment (MSE) outputs generated using ClustalX, Mafft, and ProbCons. These MSEs have been used to generate S17–S28 Figs. (ZIP) [file pone.0137184.s031.zip › Alignment_zip/ILT/ILT_probcons.aln]

PROBCONS version 1.12 multiple sequence alignment

Asp1    M---------------V------ETSTLAFAIPALESAFLTSLVEVVEGLTIVF--AIST
Nsp1    M---------------N------WE----IV----LASFASSLIELVEILGIVI--VVGR
Asa1    MI--------------D------PG----VA----LAALGITLLELSEAAAVGVAVYAEL
Mye1    M---------------D------VG----VL----LASLLMGTLELSEAGAVSA-IYAAA
Mlo1    M---------------QTL-TPILS----TV----TAAFLASFVEVVEAFTIVL--AVGV
Mcu1    M---------------N------LG----VF----LAALAMGTLELSEAGAVAA-IYAGA
Psp1    M---------------N------WS----IF----VAALSSSAIEFLEVVAIAY--AIAH
Nsp2    MI--------------N------WS----IF----LAALGSTGIEFLEVVAIAY--AIGS
Rgr1    M---------------TTV-ASISS----TI----TASFLGSLVEVVEAFTIIL--AVGV
Nsp3    M---------------N------WE----IF----LASFVGSLIELVEILGLVL--IVGK
Cmi1    MID------------IN------WN----IL----IAAIGGAAIDFLEIAVIAY--AIAR
Pne1    M---------------QNL-TSIIS----TV----TAAFLGSFVEVVEAFTIVL--AVGI
Mfo1    M---------------I------WS----LF----LPAFLASIVEFVEALTIVL--AIGT
Dac1    M---------------Y------WS----SI----LPSFLASMVEFVEALTIVL--VVGV
Sto1    M---------------D------LG----VF----FASLGISLLELSEAGAVAA-IYHNI
Msm1    M---------------N------SAA---LF----LTVFLACAVEAVEATTVVL--AIGT
Hde1    M---------------IIHWAHAWP----SI----AAAFLASLVEFVEALTVVL--AVGT
Cba1    ---------------------------------------MASMVEFVEALTIVL--AVGA
Cac1    M---------------G------TAF---LL----LSVFLACAVEAVEALTIVL--AVGL
Asp2    M---------------D------AAT-WSVAAPAIGSAFLASLVEVVEAFTIVL--AVGT
Aho1    M---------------D------IA----VL----LASLGISILELSEAGAVAV-IFNGI
Sac1    M---------------NG------Y----VL----VAALLASSVEFVEALTIVL--AVGT
Cma1    M---------------N------VG----IF----LAALGVSMLELSEAGAVTA-VYQGI
Kra1    M---------------Q------WA----IT----IPAFLASVVEFVEAFTIVL--VVGV
Tin1    M---------------NAT---QWG----GM----TAIFLASAVEWVEAFTIVL--AVAL
Fsp1    M---------------T------TAS---LF----IAVFLACAVEAVEATTIVL--AAGT
Cpa1    M---------------I------WS----SI----LPSFFASIVEFVEALTIVL--VVGV
Aca1    M---------------SP-----WQ----IV----TATGLAAIVEWVEAFTIVL--AVAL
Rsp3    M---------------TTI-TSITS----TM----AASFLGSFVEVVEAFTIIL--AVGV
Mtu1    M---------------G------ISA---LF----VAVFLACAVEAVEALTIVI--AAGV
Vdi1    MYEKYLKPGVIVSAYVD------FG----IF----FAAFGISLLELSEAGAVTA-IYQGI
Sso1    M---------------D------VS----VF----LAALGISLLELTEAGAIAA-IYHNI
Sac2    M---------------D------FS----VL----LASLGISILELSEASAVAV-IFQGI
Rle2    M---------------TTL-TTITS----TV----TAAFLGSFVEVVEAFTIIL--AVGV
Mse1    M---------------D------IG----VF----LAALAMGTLELSEAGAVSA-IYAGA
Msi1    M---------------E------MGQ-WFVV----AGSFLASGVEMVEALTIVL--ATGV
        * :            :    :           **:        ::  *   :   :    

Asp1    LKGWMPTFFGAVCALLLLICLILFCGPLL--T-KAPVHYLQTLVGVLVLLLGMEALRKAI
Nsp1    LAGWRNALVGSGAGIALTLLLSLVLGKSL--T-LIPVNILRIVAGVLLLLFGQKWTRSIV
Asa1    RSALASFGAMV-AGEALVLVPTFVAGKVI--E-EVPVTYVRLFSATLLLYFGLRLARSTR
Mye1    YESWKPYGYAL-IGVCLVLVPTFTLGKLI--A-LLPINYVLIVGAILLAYFGFKLLRSAR
Mlo1    TRSWRPALTGAALALALLAALVLVFGPLL--A-LVPITVLQFVVGVLLILFGMRWLRKAI
Mcu1    YRSWLPYSIAA-LGVGLVLLPTFVLGKFL--T-IFPLHYILIAGAIILTYFGYRLLRSAR
Psp1    SGYIREAIAGSLAGLIGIGILSAISGSSL--Q-LVPLQWLQLSIGVILVWFGFGWVKKSI
Nsp2    SGYVREAIWGSLVGLIVVLAVAIALGNGL--Q-FLPLQPLQILIGSLLLWFGWGWAKKSV
Rgr1    TQGWRPAFLGTGLAIAVLAVLVLTLGPLL--G-MIPIELMQFVIGTLLILFGMRWLRKAI
Nsp3    LAGWRNAFVGAGSGIGLTLLASLILGTSL--T-IIPVDILRIVAGVFLLAFGQKWTRSIV
Cmi1    SGYQKEAIAGSIFGILLVGIIAIPFGGIL--R-SIPLNWLEILVGVTLLWFGSRWVNKSI
Pne1    TNTWRSAFIGTAAGLLVLVALVLVFGPLL--Q-LIPIGILQFIVGVLLGLFGMRWLRKAI
Mfo1    TINWKSSLWGAVAGFAVLAVLVAVFGSAI--VLFVPIDILRIVIGVILVLFGIQWLEKAI
Dac1    TINWRSSLLGAGAAALTLAVLVAVFGSTL--VVFIPIEVLRQVIGIILILFGMQWLKKAL
Sto1    LKNNLPFIYAI-AGVLIVLIPTFTLGKYI--Y-LVPINYFLLVAAIILFYFGYRLIRSAR
Msm1    AREWRSALTGVVAGLLLLACLVAALGPAV--S-AVPLSGIRLFVGGVLLIFGLQWLRKAV
Hde1    VRGWRGALIGSGGAVIVLLAIVAALGPAL--T-RIPLDVVQLAVGTLLLLFGMRWLRKAI
Cba1    VRGWRSALLGTAASVAVLALLVIALGPAL--A-RIPLPVAQLVVGTLLLLFGLRWLRKAV
Cac1    TRGWRSALQGVAAGLLLLAAVVAGLGPAL--T-VLPLKALRLVVGGLLLTFGLQWLRKAV
Asp2    LRGWRPAALGTLSALAVLGLAVVLLGPLL--G-RVPIQLLQLVIGVLLLLFGMGWLRKAT
Aho1    YKNGKPYIYGL-AGVLTVLIPVFTLGRYI--V-LLPLEYVLIVAGVILFYFGYKLIRSAR
Sac1    VEGFRPALRGTLWAILILALITGILGFAI-LK-WVPLSILRGVIGTLLLLFGIKWLRKAI
Cma1    YKGIKPTLYAV-AGVLLVLVPTFTVGRYI--V-YLPLDYVLAVSAVILFYFGYRLLRSAR
Kra1    TINWRSAIVGTLAAVAALAVIVAIFGVTL--VQYVPLDALRLAVGCILILFGLKWLKKAL
Tin1    TIGWARAAGAAAAALAVVAALIAVTGTALNVV-QADIDLIRAAIGLFLLLFGLRWYVKAI
Fsp1    ARDRRSTVQGLFCALIVLAVVVAALGPAL--T-AVPLGALRVVVGTLLLIFGLQWLRKAI
Cpa1    TINWKSSLLGGLAAFVTLAVLVAIFGSTL--VLFIPIEVLRVVIGIILVLFGLQWLKKAL
Aca1    TIGWPRALGASIAAILTLVAMTVAGGSLL-LA-GIDVLWLQAVVGIFLLFFGSRWLAKAI
Rsp3    TQSWRPAFIGTGLALSVLAVLVLIFGPLL--G-LIPIDILQFTIGTLLILFGMRWLRKAI
Mtu1    ARGWRSAIAGLLAGLLTLAVIVAALGPAM--S-AIPVDALRLVVGTLLLIFGLQWLRKAI
Vdi1    YRGFKPVLYAI-AGVLLVLIPTFTVGRYI--I-YLPLDYVLAVSSVILFYFGYRLLRSAR
Sso1    YKNNLPFIYAV-LGVAIVLIPTFTLGKLI--Y-LVPLNYVLLASAVILFYFGYRLIRSAR
Sac2    YKNSKPFLYAI-AGILIVLVPVFTLGQYI--V-LLPINYVLLVAAVILAYFGYKLLRSAR
Rle2    TQSWRPAFIGTGLALALLALLVLALGPLL--G-LIPIELMQFVIGTLLVLFGLRWLRKAI
Mse1    YKSWIPYLYGA-LGVSVVLLPTFTLGKFI--E-LLPIQYVLVVGAVILAYFGYRLIRSAR
Msi1    TRGWRSSLVGVGAALLVLAAGVAALGPAL--G-RVPIDTLRLVVGGLLLVFGIQWWRKAL
                     .           *  : :     :       .  :  :*     .  

Asp1    LRFA-GTSS-RD------DE-SIVLNFKNTTFQSNTHPRR-A--L--SKWAGAAAAFKVV
Nsp1    RYYA-GLPKKRK------GGGEDSLE-EQLARD---EN-E-S--G--WNWFAVVTTFKGA
Asa1    RTVL-RSRK-GAAASVASELSEG--------------------------RGLAATAFSVG
Mye1    RSFK-GIKR-AH------EE-----------------------------REGMGVVLTVA
Mlo1    LRSV-GVVA-LH------DE-EAAFSKETATLNQQAN--D-R--R--ADYLAGLASFKAV
Mcu1    RYFK-KRTG-SH------KE-----------------------------KEGIGVVFVVA
Psp1    TRQVNQKRA-GW------IG-DDVLIAEGIEIA---EN-S-SGFR--FSWFNFVIMTKSA
Nsp2    SRLASGRRA-GW------ID-DQVLEKEGITLD---QE-S-P--G--FSKLNFLIMTKSV
Rgr1    LRAA-GFIA-LH------DE-EKAFVQETNKLRMQTS--D-R--R--ANLLAAITAFKAV
Nsp3    KYYA-GIPKKRK------DE-EDDLE-TELANT---GN-Q-L--G--WNWFAIATTFKGA
Cmi1    KRLAKGKRA-GW------MS-EDPLAAEEIVLD---GQ-N-L--G--FNQLNFWVMAKSA
Pne1    LRAS-GYIA-LH------DE-SKTYAEEVSALNAQKR--S-K--R--ADYLAAIASFKAV
Mfo1    LRYT-GLKA-KH------DE-ARIYETRRHEFDDMGED-S-S--K--FSKFGFLTSFKSV
Dac1    LRYS-GLKS-MH------DE-AAIYEERMRELRAHGKAEP-R--K--FNGFGFLTSYKSV
Sto1    RYFK-KQFK-RK----E-EE--K--------------------------EEGIGVVFTVS
Msm1    LRAS-GHKA-LH------DE-DAVFREELAAAQSASAGGRGL--V--SDWYGFTVVFKSV
Hde1    LRSA-RVIP-LH------DE-DAAYATETELLRRIGGG-R-A--G--WDTVAIATAFKIT
Cba1    LRAA-GILP-LH------DE-AQAFARETEALRKQGG--P-S--GGAIDAVAFATAFKIV
Cac1    LRAS-GYKD-LR------DE-AAAYQRGVAAAKTAAASKRSV--V--EDWYAFTLSFKGV
Asp2    LRAA-GVIA-LH------NE-DAIFTSESAQLSKTADQRR-A--S--LDWIAGLTAFKAV
Aho1    RYFK-GIKI-VH------KE-EG--------------------------EETLTTVYVVG
Sac1    LRFA-GRKP-LH------NE-AEAFETEVAKLRSRSG----------NPWAAQATAFNGV
Cma1    RYFK-GIRR-GN------VE-EE--------------------------KSDLAVVFTVS
Kra1    LRYS-GLKA-LH------DE-EAIFEETMAELKASGQTIT-Q--R--LQPTAVALAFKSV
Tin1    RRYA-GRTK-LH------DE-AKEFAETRHKIDHA------------EARVAWAVAFKGV
Fsp1    LRAS-GHKA-LH------DE-NALYEEQLAEARLAAATSRGV--V--RDWYAFTLSFKGV
Cpa1    LRYS-GFKD-LH------DE-AAIYQKKMKELKELGNVNT-N--E--FNGFGFVTSYKSV
Aca1    ARAS-GRVP-LH------DE-EKAFAKTQDRLRGD-------------VSAAWLVAYKGV
Rsp3    LRAS-GFIA-LH------DE-EKAFASETDALARQSA--D-R--R--ADFLAGTAAFKAV
Mtu1    LRAS-GHKA-RH------DE-TLAFAATLADAQHVGPQRRGI--V--ADWYAFTLSFKGV
Vdi1    RYFK-RTGR-GKG---G-EE--E--------------------------RGDLAVVFTVS
Sso1    RSFK-GIKK-KG------GE-EK--------------------------EEGLSVVFTVS
Sac2    RSFK-GSKK-KH------EE--K--------------------------EEGIMTVFVVS
Rle2    LRAS-GFIA-LH------DE-DKAFAAETDSLRRQSA--E-R--R--ANFLAGIAAFKAV
Mse1    RSFK-GIRK-HH------EE-----------------------------KEGMGVVLVVA
Msi1    LRYS-GLKA-LH------DE-EATFAQEREAALRHRRETR-A--G--LDWYAFTLCFKGV
            .    *  .       .                   .                   

Asp1    LLEGVEIAFIVAAVGLVNHG------HFLSAALGAIASCLLILIVWLCVRKRIAPASDNA
Nsp1    LLDSVEVAIAVVTLGAAQ-S------QWLEAISGAGFATFSLLVLAFLFRTPLQQVPVKP
Asa1    ATEALEAAIVILALLPES---------YASAALGFAVGAALVAVLAYFLKQNILRIRVAL
Mye1    ITEALEDVLVILALIPQS---------YSSALVGTGLAAVLVLGLTGALKSRIARIRLPH
Mlo1    LLEGVEVVFIVIAVGAAH-G------QTLYASLGALAAFVLVMAIGLAVHRPLARVPENA
Mcu1    LTEAFEDALVVLALIPQS---------YTSTLAGTAISAILVLSLTALLKSQISRIRLPQ
Psp1    ALEALEVAIIVVTLGLAS-S------AWTEALTGTALALLLSLLLATILHPYLVKLPDVL
Nsp2    ALEALEIVVIVITLGLAT-S------AWYEAIAGTGLALLLSLVMIIFLHQYLLKLPEVL
Rgr1    LLEGIEVVFIVIATGAGR-G------MIGYASVGAVAACLLVLVVGFAVHKPLSTVPENS
Nsp3    LLDSVEVAIAVVTLGATG-G------KWLEAAGGASAAAFGLVVVAFLFRTPLNQVPIKP
Cmi1    ILETFEVAILVVTLGLAS-G------AWYESLAGTAIALVFSVLIVTVLHQYLLNVPELL
Pne1    LLEGIEVVFIVIAVGTRE-G------LMLYAGIGALLACLIVLLVGLVLHRPLTQIPENL
Mfo1    LLEGLEVAVIVITFGLTG-ATD-AFQGLSTTSIAALMALIVVMVLGVAIRKPLTNIPENT
Dac1    LLEGLEVAFIVITFGSTV-SAD-KLSGIWTAAEGALLALIMVVILGMLIRGPLTKIPENT
Sto1    AVEGLEAALVILALIPQS---------YFSALLGTIISGILVVILTALLKAQIAKIRLPH
Msm1    VLEGLEVVFIAVTFGANA-H------DVPVAAVAALIAILVVAGVGIVVRAPLSRVPENT
Hde1    MLEGLEVVFIVIAVGAGG-V-----GLLIPASVGALAALVLVVLFGVIIHRPLASIPENT
Cba1    MLEGIEVVFIVIAIGASG-R------MILPASIGAALALLFIVALGFWLHRPLAKVPENA
Cac1    VLEGLEVAFIALTFGANQ-H------DIPLAAVAAVAAVLTVCAAGVAIKAPLARVPENT
Asp2    LLEGLEVAFIVIAVGAGR-G------LLWPAALGALAACLAVLTVGVAVHKPLAKVPENT
Aho1    FTEALEAGLVILALIPQS---------YISALTGTLLASILVIALLFVLKAQIMKIRVPQ
Sac1    FLEGLEVIVIVITMGSAA-H------AYPSAILGAAIGLVLVLSAGILLRAPLSKVPENV
Cma1    AVEAFEAALVLIALIPKG---------YFSALTGTLIASIVVVALTIALKDQISRIRLPH
Kra1    FLEGLEVAFIVITFGSTV-VTQKGIGGIASATIGALAAGLLVILAGVLIKAPLTKVPENT
Tin1    LLEGLEVWLLVVALGRSI-S-------YGQAAGSAVAALLAVIVVGLVLRAPLTKVPENT
Fsp1    LLEGLEVAFIAVTFGSNQ-H------DIPTAAIAAVAAVVVVAGAGLAVRAPLARVPENT
Cpa1    LLEGLEVAFIVITFGSTA-TSN-KIDGIWAATIGAILAFAVVSILGFIVRTPLTKIPENT
Aca1    LLEGLEVWLIVIALGAQT-H------TMTLAAAAAAGALVLVALAGGIIHRPLRRVPENS
Rsp3    LLEGVEVVFIVIATGARP-G------MLPYAGLGALIACIAVLVIGLLVHKPLSSVPENT
Mtu1    VLEGLEVVFIALSVGSIQ-H------NVGLAALAALTAVLVVAAAGLAVRAPLARVPENS
Vdi1    AIEAFEAALVLIALIPRS---------YSSTLIGTLLAAAIVVILTAVIKDQIARIRLPH
Sso1    AIEGLEASLVILALIPQS---------YSSAVMGAILASVLVVILTAILKSQVARIRLPH
Sac2    ATEALEAGLVILALIPQS---------FSSALLGTGIAVIIVIALTIALRSQIMKIRVPH
Rle2    LLEGIEVVFIVIATGAGH-G------MMGYASLGAAAACLLVLIIGIFVHKPLSAVPENS
Mse1    ITEALEDALVALALIPQS---------YSSTLLGTGISAILVLGLTALLKNQIARIRLPH
Msi1    LLEGLEVAFIVVTFGATS-R------ALGPASLGALAALILVLLAGLALHRPLSQVPENT
          : .*  .   :       ::  :     :  .   .          .:  :       

Asp1    LTFCVGAILSAFGVLWTGQGI---GVWWPSDDISLLSFVCLFFGT---ALLTASTLGAAI
Nsp1    MKFTAAMLLMGFGLYWLGAGL---NVEWPGDELAIIWLPLAWGVGMAIASTIWRWRVS--
Asa1    LKNFVSAMLLTFSAFWYTEAF------YSPSDLLLIPIFAVAFLA---VYAYA-------
Mye1    LKFFLSSLLFSLASLWALEVL------LGVSEVLFLPLLLLFLAV---NYLII-------
Mlo1    LKFVVGLMLTSFGIFWTGEGI---GADWPGADLALLAIFAIVALA---SLAMVRWLRGTY
Mcu1    LKFFLSSLLFSLATLWILEVF------VNITDLVVIPLFAVYVIV---NYVLI-------
Psp1    IKLGAGIVISSLGTFWLGEGM---QLTLPLGDFTILALIATYAIA---SMLIIYIASS--
Nsp2    IKLGAGVMLSAMGTFWLGEGI---GLEFPLDEFFILILITFYSFT---AVFSVYWLKN--
Rgr1    LKFAVGLLLSAFGIFWVGEGI---GAEWPGDDLALLSILLVLILA---SFALVRTLQRYR
Nsp3    MKFTAAMLLMGFGIYWLSEGF---KIKLPGDDWAIVWLPIVWGCLMAVSALLLRWQVG--
Cmi1    IKLGSGILLGSLGTFWLGEGL---GFDWLFGDLAIAAIVLAYSGI---AAIVLWWLKRNI
Pne1    LKLSVGVMLTAFSAFWIGEAM---GVEWPGSDLVLLPLIALIGVF---TFLLIRILSA--
Mfo1    LKFMVGIMLVTFGTFWSGEGL---GITWPLSDLFILVLIAYYLLL---CLLLIKWISQRT
Dac1    LKFSVGIMLVTFGTFWTGEGL---GIRWPYADGFLFVLIIFYLAL---SFFIIKWLKPYG
Sto1    LKFVLSALLFSLGSMWLLEIF------TDITEAFLAIFFVIYLGI---NYLII-------
Msm1    MKFVVGVMLCAFGTFWGAEGA---GVSWPGSDVAILVLVLLYGCV---ALLLVAALRDR-
Hde1    LKFVVGILLTAFGTFWIGEGI---GLGWPGQDWSILGLVAGFLVI---ALLTVPLCRTRA
Cba1    LKFGVGVMLAAFGTFWVGEGI---NVLWPGEDWAILALIGAFLVV---ALGMVRLCGHLR
Cac1    MKFAVGVMLTGFGTFWGAEGA---GAEWPGGDASLPLVLAYVLLV---ALGAVWVLKRRH
Asp2    LKFGVGVMLSAFGIFWTGEGL---GIDWPGHDIALIAFAALFLVV---AHATAATLRRVH
Aho1    LKYVLSALLFSLGTLFFGEAF------FDIDELYLGLFFVIYLGV---NYVII-------
Sac1    MKFVVGIMLTSFGSFWAGESL---GVRWPYHDGSILLLIGGYLAA---SWLMVSSLKRQ-
Cma1    LKYVLSALLFSLGTLWAVEII------MPISDLFLLAFFFIYLAV---NYGLL-------
Kra1    LKFVVGIMLTTFGTFWTAEGF---GFAWPFADAFLIILAALYLLA---SLAIIFWLKSVR
Tin1    LKFTVACALLAFGTFWSLGGLLDEAKVWPLGDATLLLLFAVYVVA---GRLSAFKLRVPQ
Fsp1    MKFVVGVMLTGFGTFWAAEGA---GGRWPGSDAALLILVPAIGLF---ALGLVAVLRRHP
Cpa1    LKFVVGIMLTSFGTFWAGEGL---GVSWLFSDVFLLILMVFFVAL---SGVIVWWLKRYK
Aca1    MKFFVGAMITAFGSYWTLHAL---GLAWPGEDAAIPVLVAFYLLT---GMLAVLLLRAN-
Rsp3    LKFIVGLLLTAFGIFWIGEGI---GTPWPGEDLSLIGIFALLAAF---SFIAVRWLRQYH
Mtu1    MKFVVGVLLTAFGMYWSAEGA---GAHWPGTDLALLVLIPAVGLY---ALMLVALFRRRH
Vdi1    LKYVLSALLFSLGTLWAIEAA---G--LDLTDLVLIPFFLAYLGI---NYLII-------
Sso1    LKFVLSALLFSLGTLWISEVV------FDIPDLILPLFFLAYLGI---NYVII-------
Sac2    LKFVLSALLFGLATLFVAEAL------VDIDEVFLPLFFVIYLGV---NYLVI-------
Rle2    LKFVVGLLLSAFGIFWIGEGV---GADWPGADLSLLAILAVLAVF---SFAAVRMLRRYS
Mse1    LKFVLSSLLFSLASLWILEVA------LDVTELVILPLFLLYLGV---NYLII-------
Msi1    LKFAVGIMLSAFGTFWAAEGA---GAHWPGADAAILGLIALYLAL---SYALVRALRNTR
        :.   .  :  :.  :               :  .  .       **:            

Asp1    ------------------------------------------------------------
Nsp1    ------------------------------------------------------------
Asa1    ------------------------------------------------------------
Mye1    ------------------------------------------------------------
Mlo1    P-----------------------------------------------------------
Mcu1    ------------------------------------------------------------
Psp1    ------------------------------------------------------------
Nsp2    ------------------------------------------------------------
Rgr1    A-----------------------------------------------------------
Nsp3    ------------------------------------------------------------
Cmi1    LT----------------------------------------------------------
Pne1    ------------------------------------------------------------
Mfo1    LNSN--------IKEPTQQKYPIPLRILRELFDFFCGDWTVFWGFTITIVAVFFLHSISA
Dac1    IEQ---------------------------------------------------------
Sto1    ------------------------------------------------------------
Msm1    ------------------------------------------------------------
Hde1    G-----------------------------------------------------------
Cba1    NTSPALPNSTAAARKPAQGRL---AKVTEELVGLFVDDGWLAIGVVLWVLAAWRIGAMHA
Cac1    AA----------------------------------------------------------
Asp2    PR----------------------------------------------------------
Aho1    ------------------------------------------------------------
Sac1    ------------------------------------------------------------
Cma1    ------------------------------------------------------------
Kra1    QRQ---------------------------------------------------------
Tin1    L-----------------------------------------------------------
Fsp1    ASPA--------------------------------------------------------
Cpa1    IAEE--------------------------------------------------------
Aca1    ------------------------------------------------------------
Rsp3    H-----------------------------------------------------------
Mtu1    RRRAA-------------------------------------------------------
Vdi1    ------------------------------------------------------------
Sso1    ------------------------------------------------------------
Sac2    ------------------------------------------------------------
Rle2    N-----------------------------------------------------------
Mse1    ------------------------------------------------------------
Msi1    ------------------------------------------------------------
            *        ::*:* :     :: .**..:* .*  :  *..: ::*.: : :: *

Asp1    ------------------------------EGRAE
Nsp1    --------------------------LDKPEEAIG
Asa1    ---------------------------------NS
Mye1    ---------------------------------KV
Mlo1    ---------------------------VSAGGLAR
Mcu1    ---------------------------------RI
Psp1    ---------------------------RKTESVAN
Nsp2    -------------------------------QLVT
Rgr1    ---------------------------NQVRQVVR
Nsp3    ---------------------------LQPKEIVS
Cmi1    --------------------------VEIVDRVEQ
Pne1    ----------------------------DHKHLKA
Mfo1    FPSAPLLLGAILVAGITISLWAAMGRQSQSMQTKS
Dac1    -------------------------KTKLMAGGKS
Sto1    ---------------------------------KS
Msm1    ------------------------------SKASS
Hde1    ---------------------------AHAAVLNR
Cba1    VLAE--AEGPLFAVGLTAL-----LAASAVRRARA
Cac1    --------------------------------WAR
Asp2    ------------------------------PVTAR
Aho1    ---------------------------------KM
Sac1    ------------------------------HVVAP
Cma1    ---------------------------------RI
Kra1    -------------------------LAAPANVARS
Tin1    ----------------------------TPQGARA
Fsp1    ------------------------LSAAAPATKAS
Cpa1    ------------------------KYKTELGGIAK
Aca1    ----------------------------KVRGVAA
Rsp3    ----------------------------AQTEPAR
Mtu1    -AAT--------------R-----LAVGASGTRHR
Vdi1    ---------------------------------KL
Sso1    ---------------------------------KI
Sac2    ---------------------------------KL
Rle2    ----------------------------THAEVAA
Mse1    ---------------------------------KI
Msi1    ------------------------------EAAIP
        . :     *.::..*:*                  
