# Supplementary material for: The LysE Superfamily of Transport Proteins Involved in Cell Physiology and Pathogenesis
Source: PLoS One. 2015 Oct 16;10(10):e0137184. doi: 10.1371/journal.pone.0137184 (PMC4608589; doi:10.1371/journal.pone.0137184)
Supplement: S2 Supporting Information — The corresponding zip file contains the multiple sequence alignment (MSE) outputs generated using ClustalX, Mafft, and ProbCons. These MSEs have been used to generate S17–S28 Figs. (ZIP) [file pone.0137184.s031.zip › Alignment_zip/LysE/LysE_clustal.aln]

CLUSTAL 2.0.12 multiple sequence alignment


Acr1            ----------------------------MIPADILQAALLGFGTGLALIVAIGAQNAFVL
Aau1            ----------------------------MNSIDFFHSAGLGLATGLALIVAIGAQNAFVL
Rer1            ----------------------------MLSTNDPASALVGFGVGLSLIVAIGAQNAFVL
Nsp2            ---------------------------------MPTTLLAGLGSGLSLIIAIGAQNAFVL
Ama2            ---------------------------------MIALVVSGFATGLSLIVAIGAQNAFVL
Orf1            ------------------------------MPLIVTIVLAGFGFGLSLIIAIGAQNAFVL
Lch1            -------------------------------MSVIIPFLVGAGSGLSLIVAIGAQNAFVL
Aga1            --------------MLSIFSSTHLRAEAYGRLVTFLPFISGLATGLSLIVAIGAQNAFIL
Msp1            ----------------------------MTYP-----VVLGFLSALTLIAAIGAQNAFVL
Mph1            ----------------------------MSSP-----LIIGFLTAFTLIAAIGAQNAFVL
Mha1            -------------------------------------MVFGFLTCLALIVAIGAQNAFVL
Mtu1            ----------------------------MTSP-----LVIGFLASLTLIVAIGAQNAFVL
Msm1            ----------------------------MNSP-----LVLGFLTSMALIAAIGAQNAFVL
Mtu3            ----------------------------MNSP-----LVVGFLACFTLIAAIGAQNAFVL
Mrh1            ----------------------------MASP-----LLIGFLTSFTLIAAIGAQNAFVL
Mgi1            ----------------------------MSTTS--LVVLSGFASSMALIAAIGAQNAFVL
Mab1            ----------------------------MTVL------FLGFLTGMSLIAAIGAQNAFVL
Mtu2            ----------------------------MPLQ-----VFVGFVAMMTLKVAIGPQNAFVL
Rsp2            -------------------------MGGMHLV------AVGFLTGLSLIVAIGAQNAFVL
Rpy1            ----------------------------MSLV------VAGFVTGLSLIAAIGAQNAFVL
Rop1            -------------------------MVLMHLTPALLTAAAGFGTGLSLIVAIGAQNAFVL
Rrh1            ----------------------------MPLLSSASLLAAGFGTGISLIAAIGAQNAFVL
Mlu1            ----------------------------MWTL-----AGTGLLTGLALIVAIGAQNAFVL
Ach1            ------------------------------MT-----GITGMLTGLALIVAIGAQNAFVL
Kpa1            -----------------------------MDI-----YFTGMLTGLALIVAISAQNAFVL
Krh1            ---------------------------MVTSA-----FLPGLVTGLALIVAIGAQNAFVL
Pfr1            -----------------------------MLT-----LATGLATSLGLIAAIGAQNASVL
Pac1            ---------------------------MPVTI-----YLTGLLAGLGLIVAIGAQNAYLI
Bli1            ----------------------------MLTH-----LVSGTLAGWSLIIAVGPQNALVL
Kli1            ----------------------MRAVLTYAAS-----VITGFLTGASLIIAIGAQNAFVL
Mpe1            -----------------------------MST-----ALLGFLTGAALIVAIGAQNAYVL
Ama3            --MIIALTSSATVHPAAVSATSAVSMPLSMTP-----ALTGFGTGLGLIVAIGAQNAWVL
Tel1            ------MARQPQQGFAGHGRLLLTVGDVLTAH-----LLPGLLTGFGLIVAIGAQNAWVL
Dsp1            -----------------------------MTH-----LLTGFLTGLGLIVAIGSQNAFVL
Fsp1            -------------------------MAAVLAS-----AVAGLLTGFSLIVAIGAQNAFVL
Fsp2            -------------------------MAAVLAA-----ATTGLLTGFSLIVAIGAQNAYVL
Nsp3            ----------------------------MLDS-----TFTGLVTGLSLIVAIGAQNAYVL
Jsp3            ------------------------MNTTILAA-----VVAGLFSGFSLIVAIGAQNAFVL
Jho1            ----------------------------MLTT-----ALAGLLTGLTLIVAIGAQNAFVL
Cmi1            -----------------------MQAMHPLAH-----ALSGFGLGFSLIAAIGAQNAFVL
Gpo1            ------------------------------MNAFLLPALAGLLTGAGLIIAIGPQNIFVL
Gai1            ------------------------------MTTYLLAAIAGLLTGAGLIVAVGPQNIFVL
Gte1            ------------------------------MTAYLVPALAGLLTGAGLIIAIGPQNVFVL
Gne1            ---------------------------MDVTTTYLLAALAGLMTGAGLIIAIGPQNVYVI
Gma1            -------------------MIERFLTSIYVTTTFLLAALAGLFTGAGLIIAIGPQNIYVI
Nsp1            ---------------------------------MLSIFVTGLLTGLALIVAVGAQNAFVL
Ske1            ------------------------------MPTSLLAALSGAAFGLSLIVAIGAQNVFVL
Bca1            ----------------MSCTSWPRLRSVAPVPASVLATLSGLVTGLGLIVAIGAQNTFVL
Gob1            ----------------------------MLTPPALLAVASGLALGLGLIVAIGAQNAFVL
Mma1            ------------------------------MTPALLAAAAGLGLGLSLIVAIGAQNAFVL
Xce1            -----------------------------MHSPSLLAALAGLGFGLSLIVAIGAQNLYVL
Asp1            -------------------------------------MLSGLASGLSLIVAIGAQNAFVL
Mte1            ---------------------------------MLTPLLAGLGLGFSLIVAIGAQNLFVL
Mla1            -------------------MIWACVSPRSTLACVLSSALAGLGLGLSLIVAIGAQNLFVL
Bpa1            ----------------------------------MTIALHGLLAGLTLIIAIGSQNVFVL
Bsq1            -------------------------------MTALAPALLGFVTGLSLIVAIGSQNVFVL
Sal1            -----------------------------MTSSFVPAAAAGFGTGLSLIVAIGAQNAFVL
Nfa1            ---------------------------------MLTAAVAGFGAGLSLIVAIGAQNAFVL
Ssp4            -----------------------------MTNGITTALLAGFGAGLSLIVAIGAQNAFVL
Svi1            -----------------------------MTN-ALTAAAAGFGTGLSLIVAIGAQNAFVL
Ava1            ---------------------------------MVTLLVAGFGTGLSLIVAIGSQNAFLL
Cac1            -------MISNDSQEKLAGLRITGLPSIVPMTSSLAAAAAGLGTGLSLIIAIGAQNAYVL
Iva1            ----------------------------------MLTFLAGLGFGLSLIVAIGAQNAFVL
Aph1            ----------------------------MPAD-----PIAGFLSGAALIIAIGAQNAFVL
Asp2            ----------------------------MHTP-----FLAGFLACLALIVAIGAQNSFVL
Rsa1            ---------------------------MMILT-----VLTGLGTSISLIAAIGAQNAFVL
Asp5            ----------------------------MLTS-----AVAGFAASAVLIIAIGAQNAFVL
Asp6            ----------------------------MISS-----ALGGFVAAVVLIVAIGAQNAFVL
Cfi1            ----------------------------MLPA-----TLAGFLTGLSLIVAIGAQNAFVL
Asp3            ----------------------------MNLS---SAFANGFSSTAILIIAIGAQNAFVL
Vco1            ----------------------------------MSTFLAGFTLGLSLILAIGAQNAFVL
Vha1            ----------------------------------MTTYLAGFTLGISLILAIGAQNAFVL
Vic1            ----------------------------------MSTYFAGLALGLSLIIAIGAQNAFVL
Vni1            ---------------------------------MLSTYIAGFTLGLSLILAIGSQNAFVL
Orf2            ----------------------------------MSTYLAGFSLGLSLILAIGSQNAFVL
Vsp1            ----------------------------------MTTYFAGFSLGLSLILAIGSQNAFVL
Vtu1            ----------------------------------MSTYLAGFSLGLSLILAIGSQNAFVL
Vsi1            ----------------------------------MTTYLAGFSLGLSLILAIGSQNAFVL
Osp1            ----------------------------------MSTFLSGFALSFSLILAIGSQNAFVL
Gni1            --------------------------------MSISVLLAGFSLGISLILAIGAQNAFVL
Csh1            -------------------------------MNSFNAFFSGFSLGLSLILAIGAQNAFVL
Aur1            ----------------------------------MSTYFSGLLLGFSLILAIGAQNAFVL
Ata1            ---------------------------------MLQTYLQGIAIGFSLIVAIGAQNAFVL
Asp7            ---------------------------------MLHSYLQGFAIGLSLIVAIGAQNAFVL
Abo1            ---------------------------------MLNTYLQGLAVGFSLIIAIGAQNAFIL
Alw1            ---------------------------------MFSYMMSGFAVGMSLIVSIGAQNAFVL
Aru1            ---------------------------------MFWIFLKGFSVSLGLIVAIGAQNAFVL
Rso1            ----------------------------------MNAATQGLILGFSLILAIGSQNAFIL
Rle1            -----------------MAIPTVIEVRVFAEAMNFSIYVTGLMMGLSLIVAIGAQNAFIL
Oan1            --------------------------------MNTSIYVTGFTMGLTLIVAIGAQNAFVL
Atu1            --------------------------------MDIQIFFTGLTMGLSLIVAIGAQNAFVL
Osp3            --------------------------------MDPAIYITGLSVGLSLIIAIGAQNAFVL
Nin1            --------------------------------MEPSVFLTGMMIGLSLIVAIGAQNAFVL
Rru1            --------------------------------MSVSVFFAGLTMGLSLIVAIGAQNAFVL
Reu1            -----------MGGHGGCPRRAIIATQKNSRSTSNARRLAGFSLGLSLILAIGSQNAFVL
Cba2            ----------------------------------MDAAIAGFSLGLSLILAIGSQNAFVL
Cfu1            ----------------------------------MNAAISGFSLGLSLILAIGAQNAFVL
Axy1            ---------------------------------MTSAFFPGFFLSLSLILAIGAQNAFVL
Api1            -----------------------------MGYAMTTAFIPGFLLSLGLIVAIGAQNAFVL
Rph1            MGRLTPKTKGSGAAAASPALFFVFLPPIRTLSSIMDSYLTGLAMGFSLIVAIGAQNAFVL
Rgr1            -------------------------------MISLSAALAGFFLGASLIIAIGAQNAFIL
Xca1            --------------------------------MVFNAALSGFIASAGLIIAIGAQNAFVL
Xga1            ------------------------------MHMVLQAAAAGLIAGAGLIIAIGAQNAFVL
Asp4            --------------------------------MFFSVVATGFLTGAGLIMAIGTQNAFVL
Psp3            --------------------------------MYLSAIPAGFATGAGLIMAIGAQNAFAL
Xve1            -----------------------MRFPFVETAMLLSALVSGFIAAAGLIVAIGAQNAFVL
Ssp1            --------------------------------MWIAATTAGLFAGAGLIIAIGAQNAFVL
Rba1            -------------------------------MGFANSFFPGYFLSISLILAIGAQNAFVL
Oin1            ---------------------------------MLTSFLPGFALSLTLIMAIGAQNAFVL
Rsp1            ---------------------------------MPPSLFAGFALGLSLIMAIGSQNAFVL
Ssp3            ---------------------------------MT-AFFPGFALGLTLILAIGTQNAFVL
Rla1            ---------------------------------MTASMIAGFALGFSLILAIGAQNAFVL
Rpo1            ---------------------------------MSSAIVAGFALGFGLILAIGAQNAFVL
Rsp3            ----------------------------------MQASLAGFALGFSLILAIGAQNAFVL
Rsp4            ------------------------MQPLPMTPDMLPILMAGFGLGFSLILAIGAQNAFVL
Oba1            -----------------------------MQTDFATAFLAAFGLGLSLIVAIGAQNAFVL
Osp2            ---------------------------------MTEAYWAGFGLGLSLIVAIGAQNAFVL
Csp1            ----------------------------------MHAAFAGLALGLSLIVAIGAQNAFVL
Ogu1            ----------------------------------MTAFLPGFALGLSLILAIGAQNAFVL
Jsp2            -------------------------------MPILSPFTAGFALSFSLILAIGAQNAFVL
Cba1            ---------------------------------MMSIFLTGFLTGLSLIVAIGAQNAFVL
Psp1            --------------------------------MVDPAFWRGLALGASLIMAIGAQNAFVL
Bte1            --------------------------------MNWLAFSHGAALCASLIVTIGAQNAFVL
Jsp1            --------------------------------MEATAFLKGIGLGGSLIVAIGSQNAYLL
Jli1            --------------------------------MDSAIFLKGMGLGASLIVAIGTQNAFLL
Spl1            ---------------------------------MEIPFITGMTTGASLIVAIGAQNTFVL
Dhy1            -------------------------------MSLIMPYMQGFATGAGLIIAIGAQNAFVL
Dvu1            --------------------------------MYISPYLQGLGMGASLIMAIGAQNAFVL
Mst1            --------------------------MTPLLTVEMLAWSKGLATTAGLIMAIGAQNAFVL
Tsp1            ---------------------------------MSNVYFNGFILTLGLIMAIGAQNAHVL
Lho1            --------------------MSITRRTLNEDTMSWMPVAEGFGMGASLIMMIGAQNAFVL
Psy1            ---------------------------------MWQSYLNGLLIAAGLIMAIGTQNAFVL
Pfl1            ---------------------------------MWQSYMNGLLVALGLIMAIGTQNAFVL
Psp2            ---------------------------------MWQSYLNGLLVAAGLIIAIGAQNAFVL
Pst2            ---------------------------------MWQSYFNGLLVTAGLIMAIGAQNAFVL
Pps1            ----------------------------------MNSYVTGLLTMASLIMALGAQNTYLL
Mal1            ---------------------------------MLTSYLTGLLVCGGIIIAIGAQNAYIL
Mad1            ---------------------------------MLESYLTGLIVCGGIIVAIGAQNAYLL
Pmi1            ---------------------------------MLTTFFQGFLLSAAMILPIGAQNAFVL
Mmo1            ---------------------------------MLSTYFQGLLLGAAMILPLGPQNVFVL
Xne1            ---------------------------------MLLTLIQGFFLSAAMILPLGPQNVFVM
Pre1            ---------------------------------MFSIYLQGALLGAAMILPLGPQNAFVL
Pca1            ---------------------------------MWAVYLQGVLLGAAMILPLGPQNAFVM
Cfr1            ---------------------------------MLSYYFQGLALGAAMILPLGPQNAFVM
Sma1            ---------------------------------MFAVFLQGFALSAAMILPLGPQNVFVM
Spl2            ---------------------------------MLAVFIQGFALGAAMILPLGPQNVFVM
Hal1            ---------------------------------MFSVFLQGFALSAAMILPLGPQNTFVL
Ssp2            ---------------------------------MFSIFLQGMMLSAAMILPIGPQNAFVM
Rsp5            ---------------------------------MLAIFLQGLAMSAAMILPIGPQNAFVM
Yps1            ---------------------------------MLAVYLHGFILSAAMILPLGPQNVFVM
Dda1            -----------------------------------MIYWQGFFLGAAMILPLGPQNMFVM
Pag1            ---------------------------------MLSLYFQGLALGAALILPLGPQNAFVM
Pst1            ---------------------------------MLSIYFQGLALGAALILPLGPQNAFVL
Ebi1            ---------------------------------MFSIFFQGMALGAALILPLGPQNALVL
Eam1            ---------------------------------MLLIYLQGVALGLALILPLGPQNAFVM
Aca1            ---------------------------------MFATTLQGFTLGLAMIIPIGAQNAFVL
Fba1            ---------------------------------MVTAFFNGLGIGAALIMAIGAQGAFVL
Dda2            --------------------------------MPLPIFITGFMTGAGLIVAIGAQNSFVL
Hpa1            ----------------------------------MEHFIQGLIVCFGLIVSIGAQNAFLL
Ama1            ---------------------------------MLAAATSGFVMGGTLIIAVGAQNSFLI
Cgl1            ---------------MVPENLSFYLCVLLTHNKYVNVFFAGLLFNLSLILALGPQNALIL
Cpy1            ---------------MIPENLSFYLFTPRVHNGDVNVFFAGLIFNLSLILGLGPQNALIL
Cva1            --------------------------MTATLASQFHVALSGLLFQLTVIVGIGPQNIVLL
Cnu1            -----------------------------MFTESLHIALAGLFFQLTVIVGVGPQNIVLL
Cef1            -------------------------------MRDMEIFVTGLLLGASLLLAIGPQNVLVI
Cca1            ----------------------------------MEIFMTGLLLGASLLLAIGPQNVLVI
Cha1            ----------------------------------MSIVLAGLLLGLSLIVAIGPQNILLI
Tot1            ----------------------------------MGIYVAGIALGFSLIVAVGPQNVYLL
Cdi1            ----------------------------------MSIAIAGFLMGLSLIVAIGPQNALII
Cps1            ----------------------------------MSIAIAGFLMGLSLIVAIGPQNALII
Cma1            ----------------------------------MSIAVAGFLLGLSLIVAIGPQNALVI
Cdu1            ----------------------------------MSIALNGFITGLSLIIAIGPQNALLL
Cam1            ----------------------------------MSLLISGFALGISLIVAIGPQNALLI
Cac2            ----------------------------------MSIVLAGFVLGLSLIVAVGPQNAMLL
Cau1            ----------------------------------MSVLLAGFALGLSLIIAIGPQNAYII
Cst1            ----------------------------------MSVLLAGFLLGLSLIVAIGPQNAYII
                                                        .      :   :..*.   :

Acr1            RQGIRGEHVPAVVLICALSDALLIAAGILGIGTLIEAAPAVVVIIRFAGAAFLLAYGILA
Aau1            RQGIRGEHIVPIVAVCALSDAVLIAAGVLGTGALITAAPAAVVILRYVGAAFLVTYGLMA
Rer1            RQGLTRSHVLPIVAVCALSDAILILAGISGIGTLLGHAPSLITFVRIAGAVFLLSYAIFA
Nsp2            RQGIRREHVGAVALLCALADALLIGAGVLGIGTLVEQAPVVLEVVKWGGVAFLLCYAVLA
Ama2            RQGIRREHVGVVVAICVVADAALILAGVAGIGTLVERAPAVLEVVRVAGVVFLLGYAALA
Orf1            RQGLRREHVTAVVLVCTLSDIVLILAGIAGLGALIQQAGWLLVVARIGGALFLLVYAFLS
Lch1            RQGIRREHVLPVVLICGLADAVLELLGVAGIGFVIERAPVLLEIVRWGGVAFLLWYAWSA
Aga1            RQGIRREHVGTAVLICLVSDAVLIFAGIVGLGALLTVAPWFLFVARICGAGFLIAYALFA
Msp1            RQGIRGEHVAAVVALCTVSDVLLIGAGIAGFGALVTAHPAALDIARFGGAAFLIGYGLLA
Mph1            RQGIRGEHVLAVVALCTVSDMVLIGAGIAGFGVLISSHPGALAVAKFGGAAFLITYGLLA
Mha1            RQGLRGEHVAAVVAVCTVSDMVLIAAGIAGVGALITAHPKALTLIRFTGAAFLIGYGLLA
Mtu1            RQGIRGEHVLAVVAVCAVSDIVLITAGIAGIGALIAAHPGALDVARFGGAAFLIGYGLLA
Msm1            RQGIRREHVLPVIAVCTVSDLLLITAGIAGVGAVITAHPDAVTVTKFGGAAFLIGYGVLA
Mtu3            RQGIQREHVLPVVALCTVSDIVLIAAGIAGFGALIGAHPRALNVVKFGGAAFLIGYGLLA
Mrh1            RQGIRGEHVLAVVSVCAVSDLLLITAGIAGIGAVITAHPQTVSVAKIGGAGFLFVYGALA
Mgi1            RQGIRGEHVLPVVAVCAVSDLVLIAAGIAGVGALIAAHPDVVTVTRYGGAAFLIGYGLFA
Mab1            RQGIRSEHVLPVIAVCITGDFLLIAAGIGGLGGLITATPSLLTVAKVGGAAFLIGYGLMA
Mtu2            RQGIRREYVLVIVALCGIADGALIAAGVGGFAALIHAHPNMTLVARFGGAAFLIGYALLA
Rsp2            RLAIARRHVLPVIAVCALSDAVLIAAGIAGIATVLDRVPGALGVIRWAGAAFLVGYGVLA
Rpy1            RMAIARRFVLPVIAICVISDAVLITAGIAGIATILDRAPGAIDVIRWAGAAFLICYGLFA
Rop1            RQGIARRHVLPVVVLCAVSDAVLIAVGISGIGAVLAHAPAAITVIRWAGAAFLVSYAVLA
Rrh1            RQGVLRRNVGTVVAVCVVSDLVLIVAGVAGISALLSRAPGAIDVVRFAGAAFLLAYGLFA
Mlu1            RQGVRREHVGAVVLVCMASDAVLILAGTAGVGALVQAVPWLLEVLRWGGALYLLWFAASS
Ach1            RQGVRREHIGLVVAVCMAGDAALILGGTAGIGALVTRFPEALEVLRWGGAAYLAWFAVRS
Kpa1            RQGIRREHVLVVVAICTAADALLITVGTLGIGSVVERAPWLLTALRWGGVAYLVWFAIES
Krh1            RQGIRREHVGAVVAICIVSDIFLIGLGTAGIGVLIERVPWLLNAFRWAGVVYLAVFAVMS
Pfr1            RQGIRRQHIGVIVALCIASDMALISVGTLGMGALVTSAPWVITAFTWAGAAYLCWFAWRS
Pac1            RQGIRRAGIGGIVLICILSDVVLICAGTLGIGMLVSRAAWLLEVLRWAGAAYLVWFAVTS
Bli1            RQGIRREHLGVVLTICILADVLLIGAGTVGIGAIVLLAPWALEILRWLGVAYLLWYAWGS
Kli1            RQGLRREHVGIVIAICAISDAVLIAVGVAGIGFVSRLHPAALDVLRYGGAAYLVWFGLRS
Mpe1            RQGLRREHVGVVIAICSSSDVVLIAVGVAGIGGVSGLHPLVLDALRWAGAAYLVWFGLRS
Ama3            RQGVRREHIGLVIAICALSDLVLICVGTGAIRLVTGLAPWVLEVLRWGGVVYLTAFALSS
Tel1            RQGLARDHVAVIVTICALADLLLVVIGTAGLGALIGDHPAILTGMKWLGAAYLAWFGIRS
Dsp1            RQGLLRHHVGLVVVICALGDIVLELAGVLGMGAVVSAHPDALRVIKWLGAAYLVWFGLDS
Fsp1            RQGLARQWVGTVVAICAGSDLALIVAGVGGVGGLLTRTAPALAAVRWLGVVFLLWFAAGS
Fsp2            RQGLARDRVGTVVVICAGSDLALITAGVGGVAGLLARAAPLLVAVRWLGVAFMLWFAATS
Nsp3            RQGLAREHIGVVVAICAISDVVLITGGVAGIGTIVEQAGWVLDLVRWLGVAFLTWYGVSS
Jsp3            RQGVSRQHIGLVVAICAISDLALIGAGVVGVGALVQGHPTILRIVTVGGAAYLVWFGVRS
Jho1            RQGIRREHLLPVVAICIAADATLIALGTGGVGALVSSHPGLVRVVTWVGAAYLVGYGLLA
Cmi1            RQGTRREHVLPVVLICAVSDVILIGLGVAGIGAVIEAAPVAIVVIRILGACFLAGYAALS
Gpo1            QQGVRRVHVAPVVAVCAISDVVLITAGVAGLGALVSAHPSVVTAAKYLGGTYVIVLGLMA
Gai1            QQGVRRAHVNPVIAVCALSDVVLIVAGVAGLGALVSAHPTVVTVAKIAGGAYVVILGLLA
Gte1            RQGVARRHTAPIVAVCAVSDIVLIVAGVAGLGAVVASHPDVVTFAKVAGGLYVGALGVLA
Gne1            RQGVAGVYVLPVIAVCVVSDIILISAGTAGLGSVVSAHPTAVTVAKYLGGGYLMILAVLA
Gma1            RQGISGGYVLPVIAVCVVSDIVLISAGTVGLGAVVSAHPGIVSVAKIVGGLYLVVLGGFA
Nsp1            RQGIRGEHVVAVIAVCLVSDVVAITAGVAGLGVVMERWPAVLPIAQIGGGIYLIAFGIQS
Ske1            RQGLRRSHVLPVVLVCAVSDVVLISAGVAGLGGILDRAPGVATAARVAGAAFLLGYAVLA
Bca1            RQGLRREHVGRVVAVCLLSDVALIVAGVGGIGTLVERLPAVVTVLTWAGAAFLAGYGVLA
Gob1            RQGLRLEHVAAVVAVCALSDLALIFAGVLGAGAALSRVPWLIPVVCFAGAAFLLCYGVLA
Mma1            RQGLRLEHVAAVVTVCLVSDAVLIVAGTAGAGALVTRAPDVLTVVCFAGAAFLLVYGLMA
Xce1            RQGLRREHVGAVIAVCAGSDAVLITAGAAGAGVLVDAVPWLGTAMRWGGAAFLLVYAALA
Asp1            RQGIQRTHVALVIAVCAVSDLVLIVLGVAGIGVVIERAPAVIEVVRWAGAAFLAGYGALA
Mte1            RQGVRREHLVAVVAVCAVSDAVLILLGVSGIGVLLEALPWLIVVVRWAGAAFLVGYGVLA
Mla1            RQGIRRQHVTAVVVVCTLSDALLIMLGVSGVGAAVQAVPGLIDVVRWAGALFLAGYAFVA
Bpa1            RQGIRREHVGAVIAVCIASDVVLISAGAGGLGALVRAMPEVVEVARWAGVAFLLGYAALA
Bsq1            RQGVRREHAVAVVLACALSDMVLIAAGTAGLGALVSAHPGVVTAARWGGAAFLLAYAALA
Sal1            RQGLRRQAVLAVVVICALSDAALIALGVAGLGAVVTAWPAALTVVGLAGGCFLLCYGALA
Nfa1            RQGVRGQAVLAVVGICAASDIVLIGLGVAGLGAVVAAWPGALTAVGLAGGVFLLGYGVLA
Ssp4            RQGARRHAVLAVVAICAVSDAVLIFLGVAGVGAFVTAWPAALTAVGIAGGGFLICYGIIA
Svi1            RQGIRRDAVLAVVGICALSDALLIALGVAGVGAMVVAWPGVLTAVAWVGGAFLLCYGALA
Ava1            QQGLRGGTVAPLVVICAVSDLVLIGLGVSGIGAVLKQWPTAVGVIAVGGGLFLVGYGVLA
Cac1            RQGVRREHVGIIVTICAASDAVLIAAGVGGLGALVRSMPTAVTAIAWIGAAFLVTYGLLA
Iva1            RQGVRREHVGVVVAICAASDAVLIAAGVGGLGALVQRAPTVVEVARWAGAAVVLGYGFLA
Aph1            RQGIRREHVLPVVLVCASADALLIGAGIAGLGVLLQSAPQILTAARYGGAAFLLAYGLAA
Asp2            QQGIRREHLLPVTLICAASDALLIAAGIAGLGALIQSNPLLLTAARYGGAAFLLAYACLA
Rsa1            RQGLRREHVLPLIVICALSDAVLIFAGIAGLGFLVTSFPLILTVIRYGGAAFLLCYGFIA
Asp5            RQGLRREHVLPIVLTCALSDVLLISAGIAGLGAIIAAQPRLVSAIRWIGAIFLLAYAVLA
Asp6            RQGLRREHVVPVVVTCALSDLLLIAAGIAGLGALVAARPMVVTVIRWVGAAFLLTYAVTA
Cfi1            RQGLRREHVLPVVLVCAGADALLVSVGVAGLGSLVADRPVVLQVVRWAGAAFLAVLAVGA
Asp3            RQGLRREHVLPVVAVCALSDAILVQAGVWGLGSAVQAHPALLVAARWLGAAFLLAYAGRA
Vco1            KQGIKQHHVFLVCLICSLSDAILISAGVAGFGLIVAKFPLIELVARYGGSLFLLWYGLHS
Vha1            KQGIKQHHVFLVCFLCALSDAILISLGVAGFGYLVTQFPLIETIARYAGAAFLTWYGISS
Vic1            KQGIQRHHVLLVCSVCAISDAILIAAGVAGFGVLVTQFPNLELFARYGGALFLSWYGLRS
Vni1            KQGIKKQHVFLVCLVCASSDAFLISLGVSGFGVLVKQFPIIEQVARFGGAAFLLTYAFLS
Orf2            KQGLKKRHVFIVCLVCAVSDGILISLGVAGFGTVVKQFPTIEIVARYGGAAFLAIYALLS
Vsp1            KQGLKNQHVLAICAVCAISDALLISFGVTGFGAIVKQFPQIEQFARFGGAVFLGVYSFLS
Vtu1            KQGLRNQHVFVICAVCAISDAILISFGVAGFGAIVKQYPQIESLTRLGGAIFLAVYAFLS
Vsi1            KQGLKNQHVLIICAVCAISDAILISAGVAGFGAIVTQFPQIETFARYGGALFLTVYAVLS
Osp1            KQGIKRHHVFVVCAVCALSDALLISLGVAGFGAIVKQFPAIETVARYGGAAFLAVYALLS
Gni1            KQGLKQQHVFVVCLICALSDAILISAGVAGFGAIVQKFPLIEQIARYAGAAFLFFYAAIS
Csh1            KQGIKKQHIFLVCIICALSDAALIFAGVSGFGYVVERYPVIKTAALWGGFVFLSIYGLRS
Aur1            KQGLLRQHVFWVCLICAVSDALLISLGVFGFASLLSKQVWLIQAMKWFGAIFLFAYGLRS
Ata1            KQGLKQQSVFWVCFVCALSDSILILLGITGFSVVLQHYPEVLGMAKWAGALFLFWYGFQH
Asp7            KQGLKKQAVFWVCFVCALSDSILVVLGITGFATVIQLYPELVGFAKWAGAVFLLWYGLQH
Abo1            KQGLKRQHVFWVCFACALSDSLLILLGVAGFSAVLLHYPQIIQFAQWGGALFLFWYGFQH
Alw1            KQGLKQQHVFWVCVICALSDSILILLGVLGFARVIEHYPDIVIFSKYIGAGFLFYYGLHH
Aru1            KQGVKRQHVFWLCLVCALSDSILIALGIYGFATIITLYPQALRFAQYFGAAFLLWYAFIH
Rso1            RQGILGRHVFVLCSVCALSDALLIIAGVSGFFVLVKHTPFIVDLARYGGAAFILWYGISR
Rle1            RQGLRNEHVFAVCLACALSDAALIVLGVTSLQQIARFIPWLDPVMRYGGAAFLAWYGAKN
Oan1            RQGLRDEHVFAVSLACAVSDAILILIGVTSFQKIAAIMPALDPIMRYGGAAFLIWYGARS
Atu1            KQGLARSHVFAVCATCAISDALLITVGVFGFQRISAIMPALDPIMRYAGAAFLIWYGAKS
Osp3            RQGIRRQHVFAVSLTCALSDAVLIVIGVTSFQKVVTLLPWVDPVMRYGGAAFLIWYGLKS
Nin1            RQGLIGRHVLAVCLTCAISDAILITVGVTSFGKIAQWLPFIEPAMRYGGAAFLFWYGTNS
Rru1            RQGLRNEHVLAISLTCALSDALLITLGVAGFGKMMALAPWLDPLLRYGGAAFLIWYGAIS
Reu1            RQGLRREHVFWVCLVCALSDALLILLGVSGFAVMIRELPWLGAAMRYGGAAFLIWYGARS
Cba2            RQGLRREHVFWVCLVCAVSDAALILMGVSGFSVLMRKLPWLGDAMRYGGAAFLLWYGARS
Cfu1            KQGLKREHVFLVCLTCAASDAILILLGVMGLGIIIEQAPWLMPVMRYGGAAFLLAYGARS
Axy1            RQGLRQEHVFAVCLVCAVSDAVLIAAGVAGFGLASNALPWLEPVLRYGGALFLLTYAARS
Api1            RQGLRQEYVFAVCLVCALSDAVLIASGVAGFGLAVNTLPWLEPAMRYGGALFLFIYAARS
Rph1            RQGVRGEHVLAVVLACALSDALLIALGVGGFQTLIQSLPWLDPVLRYGGAAFLLWYGALS
Rgr1            RQGLLRSHVFILCLICALSDAALIAAGVGGLGTLVAQSPTLLSVVTIGGAIFLGSYAVVA
Xca1            RQGLQRRHVGLVVAICAFGDITLILAGVAGIGAVVQHWPQILQLFRYAGAAFLAVYGAMA
Xga1            RQGLKRQHVGLIVLICAAGDIALIVLGVAGIGALVKQWPGVLQVLRYAGAAFLAAYGILA
Asp4            RQGLERSHVGLVVAICALADIVLILGGVAGIGTLVQEWPGLLQVLRFGGAAFLAWYGLLA
Psp3            RQGLQRNFVWLVVVICSLGDITLILSGVAGIGRLVQAWPGLLQVLRLAGAAFLAVYGLMA
Xve1            RQGLQRSHVGLVVLVCMLGDIVLIIAGVAGIGALVHQWPWLLQLLRFGGAAFLAVYGFMA
Ssp1            RQGLQRRHVGTVVLACAGADIALILAGVGGMGALVQQWPLLLQVLRFGGAAFLLWYGLQA
Rba1            KYGLRRQYVLPIVLTCSISDAVLIIAGIAGFGALAHAVPWFETAMRYGGVLFLFWYGLQN
Oin1            RQGLRREHVLPVVLLCAGSDALLIGAGVAGFGALAEAAPWFGPLMRYGGAAFLLWYGWRN
Rsp1            RQGLRRQHVFWICLTCASSDALLITAGVLGFGSLALAWPWFETLMRWGGAAFLLWYGARS
Ssp3            RQGLRLQHVFWVCLTCALSDAVLIAAGVAGFGALATAVPWFETLMRYGGAAFLIWYGFQN
Rla1            RQGLRREHVFALCLTCAVSDAILIAAGVAGFGSLAQAAPWFEPMMRYGGALFLTWYGLRS
Rpo1            RQGLRRQHVFAVCLTCALSDAVLIAAGVAGFGGLARAVPWFEPLMRYGGAAFLIWYGARS
Rsp3            RQGLRRAHVLAVCLTCALSDAVLIVAGVAGFGALAEAVPGLERIMRFGGAVFLIWYGARN
Rsp4            RQGIRGQHVLPIVLTCALSDALLITAGVAGFGTLTSALPWFEPVMRIGGALFLTGYGLRS
Oba1            RQGLRREHVLAVVLTCAISDALLIVAGVAGFATLTERLPWIGPLMRYGGAAFLFVYGTLA
Osp2            RQGILRQHVLPVVLFCAVSDALLIAAGVAGFGALSRAAPWAVELMRLGGAAFLLVYGALA
Csp1            RQGLMRSHVLAVCMVCAVSDAVLIAAGVAGFGALTTAVPWLETAMRWAGAGFLGWYGART
Ogu1            RQGLRRAHVLPVSLTCAASDAVLIAAGVAGFGWLVEAAPWLAPAMTWGGAAFLAVYGALA
Jsp2            RQGIRRLHVGPIVLVCCLSEAILIFAGVAGFGAVAERAPWALEVMRWGGAAFLVVYGLRS
Cba1            RQGIRRAHVVPIVLVCALSDAVLISVGVFASAQVSEAFPHVLPLMRWGGAAFLAFYGAKA
Psp1            RQGILKRHVGVVVAVCAISDMVLIAAGVAGMGGLIAAYPRFLTAVTWGGAAFLFWYGLRA
Bte1            RQGIMRSHIGKIVLLCALSDILLIGAGVGGASVLVERYPTFIHALLYVGLAYLAWFGISA
Jsp1            RQALKQEFVYTCIAICVVCDIVLIGAGVAGMGQLIMEAPALLFWIKIAGAGFLFWYGLRA
Jli1            KQGLRRHYVLTCILVCLLCDAILITAGVAGMGTFIADNPNFLLWAKAGGATFLIAYGLRA
Spl1            TQGIRKQHRFVVALICSLCDAFLISAGVAGLGSLIEQSPTLLRLAGGGGALFLFIYGLKC
Dhy1            THSIRKNHHLIICLVCAICDTVLITLGILGTGELVASNPMLLKPAAWGGTAFLTWYGFMA
Dvu1            SQSIRRNHHMSVAAICIVCDCLLISIGVLGMGAVFTANPLLRAIATWGGAAFLLWFGFNA
Mst1            TQSLRREFHWPIALTCMLFDVILITAGVVGLGVLFNQSPLLLEVARWGGALFLFWFGLQA
Tsp1            RQGLRGEHVLLTVSVSALCDMALILVGIAGLGSLFVASPDLMAMARYGGAAFLLWYGGRA
Lho1            QKGLQGQHRLPIALSCAMSDAILITLGVAGAGALILAHPTLLEVARWGGVAFLLWYGWAA
Psy1            AQGLRREHHVPVAMLCIVCDAILVAAGVFGLANVLAQNPTLLAVARWGGVIFLSWYGLHA
Pfl1            AQSLRREHHLPVAALCVICDALLVTAGVFGLATVLGHSPILLGVARWGGAAFLVWYGLSA
Psp2            AQSLRREHHLSVAALCVLCDAVLVSAGVFGLAKVLAENPTLLAVARWGGVIFLTWYGAKA
Pst2            AQSLRREHHLPVALLCICSDILLVSLGVFGLAAIIAESPMLLQITRWGGVAFLLWYGTLA
Pps1            AQGLRREHHLAIAAFCLTCDVILVAAGVLGLAALIQHSPLLVDILRWGGAAFLLWYGAQA
Mal1            GQAIRREHHWYCAGICMTADILLFTAGMFGVNAALMAVPEALDVMRWLGVAFLSWLALLA
Mad1            SQAIRREHHWWSAGLCIVADITLFTLGMFGISAALMAMPEALEILRWLGVAFLGWLAIQS
Pmi1            QQGSKKQYHLMSAFLCALSDVILISGGVFGGSALLSQSEYLLLLITWGGVAFLLWYGWNA
Mmo1            QQGSRKQYHLMSAFLCTLSDVLLITAGVFGGSALLSQSVWLMALVTWGGVAFLLWYGWGA
Xne1            QQGSRKQFHLMSAALCSTSDALLMMAGVFGGSALLGQSTFLLQAVTWGGVAFLLWYGWDA
Pre1            QQGSRKQFHLMSALLCALSDTVLIIAGVFGGSALLSQSEILMQLITWAGVVFLLWYGYGA
Pca1            NQGIRRQYHLMVALLCALSDMVLIAAGIFGGSALLSQSSLLLGGVTWGGVAFLLWFGWGA
Cfr1            NQGIRRQYHIMIALLCAISDLVLICAGIFGGSALLMQSPWLMALVTWGGVAFLLWYGFGA
Sma1            NQGIRRQNHLLVASLCALSDIALICAGIFGGSALLHRSSLLLMLVTWGGVAFLLWYGWGA
Spl2            NQGIRRQYHLMIASLCALSDIVLICGGVFGGSALLSRSPLLLAIVTWGGVAFLLWYGWGA
Hal1            SQGIRRQYHLMIACLCALSDIVLICGGIFGGSALLSQSPLLLMLVTWGGVAFLLWYGWGA
Ssp2            NQGIRRQYHLMIAGLCAISDIALICAGIFGGSALLDTYPTLLFIVSWGGVAFLLWFGWGA
Rsp5            NQGIRRQYHLMIAGLCALSDIALICGGIFGGSALLSKSPTLLLLVSWGGVAFLLWYGWGA
Yps1            NQGIKRQHHLMSASLCALSDIILICAGIFGGSALLSRSPLLLALVTWGGVAFLMWYGWGA
Dda1            NQGIRRHYHLTIALICSLSDMALICAGVFGGSALLTQSVLLMMLVTWGGVAFLLWYGWGA
Pag1            NQGVKRQYHLMTAALCSLSDILLICGGIFGGSALLSQSPLLLMVITWAGVAFLLWYGWGA
Pst1            NQGVKRHYHLMTATLCSLSDVVLICAGIFGGSALLQQSPLLLTVITWAGVAFLLWYGWGA
Ebi1            NQGVRRQYHLMTAGLCTLSDIVLICAGVFGGSALLTQSPLLLNLVTWGGVLFLLWYGWGA
Eam1            NQGVRRQYHLMTAALCTLSDILLICAGIFGGSALLSQSVLLLSLITWSGVAFLLWYGAGA
Aca1            SRGIHRNHHLLTATLCCLCDLVLIGIGVFGGANLLAASPIGLALLTWGGVLFLGWFGIRS
Fba1            SQALKRHHHLLVAMICLLCDAILIGLGVAGVGAMISESELLMAVARYGGGAFLLLFGLQS
Dda2            RQGMRREHVFWVSTVCFLCDLVLMTLGVLGLGKIINDSKPAITTLTLAGVLFLLWYGYNA
Hpa1            KQGILKQHVFAVALLCFLGDVLLMTIGMLGLGELISQSPLVSFLVAILGVVFLFTYGSQS
Ama1            EQSMKRQWTTLFVLLFILSDAISISLGAMGFGLLLQEYPMLVSITKWAGVAFLLWIAFNK
Cgl1            KYGLRRQAITLVISVCALCDITLIALSGVGVGVILQKAPIVLEILRYAGFLYLLWFAYTC
Cpy1            KYGLRRQHITLVIIICALCDISLLVLSGVGVGLILEKAPIVLEVLRYGGFLFLLWFAFTC
Cva1            KQGVRRWGVGLVVSVFIIGDIVLLTLGTAGVAVVVEKMPLLLEILRWGGVAYLLWFATTC
Cnu1            RQGVRRWGVGLVVAVCTLGDLILLPVGTAGVSVVVERMPVLLEILRWGGVAYLLWFASTC
Cef1            KQGIKREGITAVIIVCLLSDVVLFTLGTLGVGLISDTAPIILDILRWCGIAYLLWFAVMA
Cca1            KQGIKREGITAVIVVCLLSDIVLFSAGTLGVGLLSNTAPIVLDILRWCGIAYLLWFAVMA
Cha1            KQGVRREGITAVIIVCIVSDVILFTGGTLGVGALVEHAPLLLTVLKWAGVAYLGWFALIA
Tot1            KQGVKRTGVHAVVLTCMLSDIVLFVGGTLAVDAVSSLAPWILDVIKWVGVAYLVWFALLT
Cdi1            RQGIKREGLIPILVVCILSDVILIFGGTAGVGALVDRAPIALVVLKWLGVAYLLYFGFTC
Cps1            RQGVKREGVLAVLLVCIISDIILIFGGTAGVGALVERAPIALVVMKWLGAAYLLYFGISC
Cma1            RQGVKREGLIVVLAICILSDIFLIFGGTAGVGVIIEKAPLALVALKWFGAAYLAWFAVSC
Cdu1            RQGLKRVAVTHVIAVCLISDVFLIVGGTLGVGVIVEKAPIVLVALKWLGFFYLLYFAYTC
Cam1            KQGIKRDHIWVVIAICAVSDMLLIAGGTAGVGYLVETFPTALVVLKYLGAAYLAYFTFLC
Cac2            KYGIRRDHIGLIIVVCALSDVILITSGTAGVGYLVERFPNALEALKYIGAAYLAFFTFTC
Cau1            KMGIKRDHVGPILLACLLSDVILITGGTAGVGVLVERFPTALVVVKYLGAAYLIYFGFTC
Cst1            KMGVKRDHIGAIILACLLSDVILINAGVGGMGVLVEKFPTGLIIMKYLGAAYLIYFGFTC
                  .                :      .  .                  *   :       

Acr1            AKRAIRPG----------------------------------------------------
Aau1            ARRALRPQ----------------------------------------------------
Rer1            AKRALRPQ----------------------------------------------------
Nsp2            LRRAVHPE----------------------------------------------------
Ama2            LRRAVRPG----------------------------------------------------
Orf1            IRRAARPH----------------------------------------------------
Lch1            ARRALRPQ----------------------------------------------------
Aga1            ARRALRPR----------------------------------------------------
Msp1            ARRAARP-----------------------------------------------------
Mph1            ARRACQP-----------------------------------------------------
Mha1            ARRAWRPG----------------------------------------------------
Mtu1            ARRAWRP-----------------------------------------------------
Msm1            ARRALRP-----------------------------------------------------
Mtu3            ARRAWRP-----------------------------------------------------
Mrh1            ARRALRP-----------------------------------------------------
Mgi1            ARRAVKP-----------------------------------------------------
Mab1            ARRALRP-----------------------------------------------------
Mtu2            ARNAWRP-----------------------------------------------------
Rsp2            ARRALRPS----------------------------------------------------
Rpy1            ARRALKPS----------------------------------------------------
Rop1            ARRALRPG----------------------------------------------------
Rrh1            ARRALWPSG---------------------------------------------------
Mlu1            LRAALRPQ----------------------------------------------------
Ach1            FISALRP-----------------------------------------------------
Kpa1            FRSALSSH----------------------------------------------------
Krh1            FRSALKPQ----------------------------------------------------
Pfr1            FRSALRPQ----------------------------------------------------
Pac1            LRSAARPA----------------------------------------------------
Bli1            LKSAREAS----------------------------------------------------
Kli1            LRNARHSQ----------------------------------------------------
Mpe1            LWSARHAG----------------------------------------------------
Ama3            FRSALRPG----------------------------------------------------
Tel1            LWSARHAG----------------------------------------------------
Dsp1            FKNARHAG----------------------------------------------------
Fsp1            LRRAWHA---PSSLRV--------------------------------------------
Fsp2            LRRAARPRANPAGGQQ--------------------------------------------
Nsp3            LLRARRA-----------------------------------------------------
Jsp3            LLAARHP-----------------------------------------------------
Jho1            LRRATRPT----------------------------------------------------
Cmi1            LLRAVAPEG---------------------------------------------------
Gpo1            ARRCLRSREAIVDN----------------------------------------------
Gai1            ARRCLRSSEAITAN----------------------------------------------
Gte1            ARRCLRSNEVIAADGTRA------------------------------------------
Gne1            ARRAMRPAAGHERS----------------------------------------------
Gma1            ARRAWRPTASSTTN----------------------------------------------
Nsp1            AMRAWRPSALAAET----------------------------------------------
Ske1            ARRALRP-AEVEGL----------------------------------------------
Bca1            ARRALSP-DGALGD----------------------------------------------
Gob1            ARRALCP--EALLP----------------------------------------------
Mma1            ARRALRP--AALVT----------------------------------------------
Xce1            ARRGLRAGDDALRA----------------------------------------------
Asp1            AWRAIR--GQVL------------------------------------------------
Mte1            ARRAWRPSGETLRVDPLRV---------------------------DPLRVDTAASPSIP
Mla1            ARRALRGSPAGLT-----------------------------------------------
Bpa1            ARRALR-GGEALTADG--------------------------------------------
Bsq1            ARRALRPAGQGLGTG---------------------------------------------
Sal1            AVRALRPGDGQALSTR--------------------------------------------
Nfa1            ARRALRP-DAAALGDS--------------------------------------------
Ssp4            ARRVLRPAPGAALTAE--------------------------------------------
Svi1            ARRVFRP--GGALLTD--------------------------------------------
Ava1            ARRAFRP----SVMTV--------------------------------------------
Cac1            ARRAWKHQDHLAADGT--------------------------------------------
Iva1            ARRAWKGSEQLVAAPA--------------------------------------------
Aph1            ARRASRPQQM--------------------------------------------------
Asp2            ARRAWHGERL--------------------------------------------------
Rsa1            ARRALRPGAL--------------------------------------------------
Asp5            ARRALRPTGS--------------------------------------------------
Asp6            ARRALKPSG---------------------------------------------------
Cfi1            ARRALRPEH---------------------------------------------------
Asp3            LLRAWRPAA---------------------------------------------------
Vco1            LYSAYT------------------------------------------------------
Vha1            LRSAFT------------------------------------------------------
Vic1            LYSAWH------------------------------------------------------
Vni1            FKSAFK------------------------------------------------------
Orf2            FKSAFT------------------------------------------------------
Vsp1            FRSAFT------------------------------------------------------
Vtu1            FKSAFT------------------------------------------------------
Vsi1            FKSALT------------------------------------------------------
Osp1            FKSAFS------------------------------------------------------
Gni1            FKSAIT------------------------------------------------------
Csh1            LYSAFS------------------------------------------------------
Aur1            FYSAYT------------------------------------------------------
Ata1            LLAAFK------------------------------------------------------
Asp7            AIQAFK------------------------------------------------------
Abo1            AVQALK------------------------------------------------------
Alw1            AISAFK------------------------------------------------------
Aru1            LRQALQ------------------------------------------------------
Rso1            LLSALR------------------------------------------------------
Rle1            LYSALR------------------------------------------------------
Oan1            LYSAFT------------------------------------------------------
Atu1            LHSALR------------------------------------------------------
Osp3            FYAALR------------------------------------------------------
Nin1            LISAIR------------------------------------------------------
Rru1            LRSALR------------------------------------------------------
Reu1            FLAAWR------------------------------------------------------
Cba2            FWTAWR------------------------------------------------------
Cfu1            FITAWR------------------------------------------------------
Axy1            FRSALR------------------------------------------------------
Api1            LRSAWRT-----------------------------------------------------
Rph1            LRRALG------------------------------------------------------
Rgr1            FRRAFH------------------------------------------------------
Xca1            AQRAWR------------------------------------------------------
Xga1            ARRAWH------------------------------------------------------
Asp4            AQRAWT------------------------------------------------------
Psp3            AWRAVK------------------------------------------------------
Xve1            VRRAVT------------------------------------------------------
Ssp1            GLRAWH------------------------------------------------------
Rba1            ALSAWRG-----------------------------------------------------
Oin1            AVSAWHG-----------------------------------------------------
Rsp1            LMSAWKG-----------------------------------------------------
Ssp3            ARSAWQG-----------------------------------------------------
Rla1            LASAWRG-----------------------------------------------------
Rpo1            LFAALTK-----------------------------------------------------
Rsp3            FLSAWRG-----------------------------------------------------
Rsp4            LRSAWTG-----------------------------------------------------
Oba1            LRSAWRG-----------------------------------------------------
Osp2            LRSAWRG-----------------------------------------------------
Csp1            LLSAWHG-----------------------------------------------------
Ogu1            LRAAWTG-----------------------------------------------------
Jsp2            LYGAWTS-----------------------------------------------------
Cba1            ARAAIKG-----------------------------------------------------
Psp1            WRAAFRG-----------------------------------------------------
Bte1            LMRAVR------------------------------------------------------
Jsp1            ARSALNPG----------------------------------------------------
Jli1            AKSAWRPT----------------------------------------------------
Spl1            LFSALQAEQ---------------------------------------------------
Dhy1            FKSAIKGG----------------------------------------------------
Dvu1            FRSALRGG----------------------------------------------------
Mst1            ARRALDSK----------------------------------------------------
Tsp1            LRSALRGGR---------------------------------------------------
Lho1            LRRAWQGE----------------------------------------------------
Psy1            LRRACSRQ----------------------------------------------------
Pfl1            LRRACSTQ----------------------------------------------------
Psp2            LRRAIAPQ----------------------------------------------------
Pst2            LRRAVRPG----------------------------------------------------
Pps1            LRRAWRPA----------------------------------------------------
Mal1            FARAAKGR----------------------------------------------------
Mad1            FVRASRGR----------------------------------------------------
Pmi1            FKTAFTKE----------------------------------------------------
Mmo1            LRAVFTAD----------------------------------------------------
Xne1            FRTALSGE----------------------------------------------------
Pre1            FRTALSPD----------------------------------------------------
Pca1            MKTAFSKN----------------------------------------------------
Cfr1            LKTAMSSN----------------------------------------------------
Sma1            FRAAFNRD----------------------------------------------------
Spl2            FRTAFTRQ----------------------------------------------------
Hal1            FRAALAKQ----------------------------------------------------
Ssp2            FRTAFSPN----------------------------------------------------
Rsp5            FRTAFSKN----------------------------------------------------
Yps1            LMAAWRGD----------------------------------------------------
Dda1            IRIACQRD----------------------------------------------------
Pag1            LRSAFRGD----------------------------------------------------
Pst1            LRTAFRRE----------------------------------------------------
Ebi1            LRTAFSGN----------------------------------------------------
Eam1            LRNACSGE----------------------------------------------------
Aca1            LRSAWRGQ----------------------------------------------------
Fba1            LRRAIKGS----------------------------------------------------
Dda2            LKSAWRGN----------------------------------------------------
Hpa1            FISMFKQS----------------------------------------------------
Ama1            IKSSLAN-----------------------------------------------------
Cgl1            FRDAIHPKT------------LATETVSETKPHEEELP----DVSSTTAGTTMATATVME
Cpy1            FRDAVHPKT------------IDVHTTTEAAPQHHDDGGRRVEDSPVTAGVAGDEDAVSH
Cva1            LRDVRNPTP------------IDTST---ERP-------SVETVT--VHSPDAGS-----
Cnu1            LRDVRHPTP------------IDTSG---AAPGQDAGQDAVPAVSGDTDLPTGGTGVGGT
Cef1            ARDALRART-------------EVT-FVEH-----SEPVAAAS--ASGGG------VTTK
Cca1            AKDAMQPPK-------------EGTSIIEE-----TEPTLPQNSPTTGGGT---SALATD
Cha1            FRDALAPG---------------KISVVDS-----SEPHGGEPG-GSGGG----TALATR
Tot1            VRDAIRGGGGIEQEPQPATRPEEEVGLQPE-----PSDVVPEAAQGPGGG------VAVK
Cdi1            FKEAFK-RH-------------GQALAVEQ-----SEPVAYEPVADAS------SGVITK
Cps1            WRDALK-RR-------------GDALTVEE-----TEPEYAESIEIRSQQHS-NSSLITA
Cma1            FRDMVKPRA-------------LDSSATDDGTSLDDAPTAAHVSNVDTTSGN-GGQVQTK
Cdu1            FRDALK----------------SHSLTVDESAP--SAPEKGEALVSTPDTDNGAGGVAVA
Cam1            FRDGFR-DK-------------VETLSPTD-----AEPNHTEQIDSFDGGTSGGTGSGAA
Cac2            FRDAFK-TK-------------GEAIDVES-----TSPNSTEEVATFDGDGDSTGGVGTE
Cau1            FRDAFK-KQ-------------QDALVIEE-----TTP-VAQVVDENSGNA---------
Cst1            FRDAFK-KE-------------QEALVVSS-----TPP-SAPNETELGG-----------
                                                                            

Acr1            ------ALTASE---QQGSLSR--KAAVATVLALTWLNPHVYLDTVLLLGSVA-NSQAGE
Aau1            ------SLTTSEGAAKDGGAKRGLAAAVTTVLALTWLNPHVYLD-IALLGSIA-SAQGAQ
Rer1            ------TLAPDQ----HGNGSR--LAAVTMALALTWLNPHVYLDTVVLMGSIA-NGRGEI
Nsp2            ------TLRAGE----TATGAS-LRAALTTAAALTFLNPHVYLDTVLLLGSIA-NQHGAD
Ama2            ------VLRAGD----TTTPTR-RGTAVATVLALTLLNPHVYLDTVLLLGSIA-STHGSD
Orf1            ------ALTANA----GGTGLT-LAAALSTAFALTWLNPHVYIDTVLLLGSIG-GTYGGD
Lch1            ------ALSA-G-----AADPAPLRRVVTACLAITLLNPHVYLDTMVLMGSLG-NAQGDP
Aga1            ------GLEATG-----ILATTPRRTVVLTAVALTWLNPHVYLDTVILLGSIA-AAQGEA
Msp1            -----AALTPSEQ------GPARLVGVLVTCAALTWLNPHVYLDTVVLLGALA-NEHRE-
Mph1            -----STLTPSEK------APARLLEVLVTCLALTWLNPHVYLDTVVLLGALA-NEHRE-
Mha1            -----GSLTPREQ------GPARLLEVLVTCLALTWLNPHVYLDTVVLLGALA-NEHRD-
Mtu1            -----SALTPSEK------GPARLLEVLVTCLALTWLNPHVYLDTVILLGTLA-NEHSD-
Msm1            -----STLNPSER------TPARLAEVLVTCLALTWLNPHVYLDTVVLLGTLA-NEQRE-
Mtu3            -----VALIPSGA------TPVRLAEVLVTCAAFTFLNPHVYLDTVVLLGALA-NEHSD-
Mrh1            -----SSMAPTQK------GSTRLISVLLTCLAMTFLNPHVYLDTVVLLGTLA-NQHAD-
Mgi1            -----GVLTPADA------APARLAAVLATCLALTFLNPHVYLDTVVLLGMLA-NEHQD-
Mab1            -----GTLVPAES------NPARLGAVLLTALAITFLNPHVYLDTVVLLGSLA-NAHQD-
Mtu2            -----SGLVPSES------GPAALIGVVQMCLVVTFLNPHVYLDTVVLIGALA-NEESD-
Rsp2            ------ALTAAAG------GSLTVGAALATCLALTWLNPHVYLDTVLMLGSVA-NHHGDP
Rpy1            ------ALSAAPG------GAVTIGAALLTCLALTWLNPHTYLDTVLMLGSVA-NHYGNP
Rop1            ------TLDATQEI-----GSATLATSILTCLALTWLNPHVYLDTVLMLGSVA-NNQGDS
Rrh1            -----DALTPSDS------SARSGWAVLATCLALTWLNPHTYLD-IVMLGSIG-TRHGD-
Mlu1            ------GLVAEQAP-------RTAGSVIATTLALTWLNPHVYLDTVVLLGSLA-NQHGPD
Ach1            ------SALAQGTP-------RSKGSVVASTVALTFLNPHVYLDTVVLLGSLA-NQQGPD
Kpa1            ------SLTADDAVGP----GGSLRKVALTTLALTFLNPHVYLDTMVMLGNLA-NQH-GD
Krh1            ------TMDAAGTG------AGSLRGVVLATLAFTWLNPHAYLDAVLILGNLA-NQH-GE
Pfr1            ------SDDALTGQGPD---AGALRPIVGTTLALTWLNPHVYLDTMVMLGGLA-NQHPGL
Pac1            ------ALTASGPT--------RRHRAYLTAAALTWLNPHVYLDTVVLLGSLA-NQHGPD
Bli1            ------GLEADTHQ-------RSLKSIIATTLALTFLNPGVYLDTVVMLGNLA-NQQGPG
Kli1            ------GLRAGGG--------AAAGSVALTAVALTWLNPHVYLDTVLMLGSIA-NQHGNV
Mpe1            ------ALEAAEP--------RGAGSVATTAIALTWLNPHVYLDTVLLLGSVA-NQHGPQ
Ama3            ------ALEESAA--------RPAASVAATTLALTWLNPHVYLDTVLMLGTVT-NDFGP-
Tel1            ------ALGSGQSP------SRSRGSVITTTLALTFLNPHVYLDTVLMLGNIA-NQHGVT
Dsp1            ------SLSPADAP------PMSRRAAAATVASLTFLNPHVYLDTVVMLGTVA-NCHGAQ
Fsp1            -----DGGSATDRG-----TDSARAAVAARTAAFTWLNPHVYLDTVLVLGTVG-GNEGTT
Fsp2            -----SPGPLGDPGPSGQDLAAGRTAVAARAAAFTWLNPHVYLDTVLILGTVG-GRDGPT
Nsp3            -----DALHAAGRG------ATGVRGVAVRALALTWLNPHVYLDTVLLLGSIA-NHEGPT
Jsp3            -----KTLVAGAPS--------AKTSAVATAFALTWLNPHVYLDTVLMLGNLS-TSYGPT
Jho1            ------GLGATAPA--------SRGSVVATTLAITFLNPHVYLDTVLMLGSIA-NGFED-
Cmi1            -----LAVAASAPR--------ALGAVIAACLALTWLNPHVYLDTVLLVGSVA-AGHGD-
Gpo1            -----AGEVTTAS----------RWVAIGTALALTWLNPHVYLDTVLTMGAIA-NSHG-N
Gai1            -----PDEVRTAS----------RWVAIGTALALTWLNPHVYLDTVLTMGAIA-NSHG-N
Gte1            -----DGSGESTG----------RWVAVGTALALTWLNPHVYLDTVITMGAIA-NGHG-N
Gne1            -----E-PGRAVG----------LWTALGTAAALTWLNPHTYLDAVLTLGSIA-NSHG-G
Gma1            -----DDPSRNRG----------LWAALGTALALTWLNPHTYLDTVLTLGSIA-NSHA-D
Nsp1            --------GTTMS----------LRRAMLLALALTWLNPHFYLDALLMLGTVA-NSFG-D
Ske1            -------EAERGT--------GSRSAAVLTALALTWLNPHVYLDTVLLLGSVA-ASHG-D
Bca1            -------AAPPPT--------SGR-SAVAVAAALTWLNPHVYLDTVVLLGSVANAQPG-V
Gob1            -------DAAGAR--------TGLAVTVGTCLALTWLNPHVYLDTVVLLGSMA-STYG-E
Mma1            -------EAAGRR--------VGLVATVTTCLALTWLNPHVYLDTVVLLGSLA-GTYG-E
Xce1            -------DDAGLR--------TTLPAVVGTTAALTWLNPHVYLDTLVLLGSVA-AGHG-S
Asp1            --G----QLEPAR-------AVSWVAVLGTGLAFTWLNPHVYLDTVLLLGSLA-NTHGPD
Mte1            DAGGTTVQTRPAR-------TTLAATVL-TCLALTWLNPHVYLDTVFLLGSVA-STHG-D
Mla1            --G----EGPASE-------VSRRGSVVLTCLALTWLNPHVYLDTVFLLGAVA-NTHG-S
Bpa1            -------TARPARPR-----GTGRAAAVTTALALTWLNPHVYLDTVLLLGSIA-STHG-T
Bsq1            --------EAPCS-------GSGLLAVLGTTLALTWLNPHVYLDTVLLLGSIA-ANQG-D
Sal1            --------GTTTG---------SVRAAVLTCLALTWLNPHVYLDTVLMLGSIA-ADRG-P
Nfa1            --------GAAAG---------SVRAAVVTSLALTWLNPHVYLDTVLLLGSIA-ADRG-S
Ssp4            --------GTTAG---------SVRAAVLTCLAMTWLNPHVYLDTVLLVGSLA-ADRG-D
Svi1            --------GEAAG---------SRRRAVLTCLAMTWLNPHVYLDTVFLLGTVA-ADRG-P
Ava1            --------GAERT---------PLRKAVLACVAFTWLNPHVYLDTVLLLGSVA-VAHG-D
Cac1            --------GET-----------TLRTAVLTCLALTWLNPHVYLDTVLLLGTVG-NSYG-N
Iva1            --------GAMPDA------GRRLRPAVLTALALTWLNPHVYLDTVVLLGSIS-STYG-D
Aph1            ------SIDADAG--------MSIGAAMATCLAFTFLNPHVYLDTVILLGSLA-SQRGES
Asp2            ------QLETAAP--------MSLAGAIATCLGFTFLNPHVYLDTVILLGGLA-NQHGEG
Rsa1            ------TAQKPERN-------CSLRTAILTCLAFTWLNPHVYLDTVLLLGSVA-TAQGDP
Asp5            ------LDPTGRAP-------ATLRATLLTCLAFTYLNPHVYLDTVLLLGSVA-QQHAHR
Asp6            ------LAPTDRGP-------ATLRATLLTCLALTYLNPHVYLDTVLLLGSVA-QQSPHR
Cfi1            ------LDPAADGP-------ARRSAVVLTCLALTFLNPHVYLDTVVLLGGLA-QQHPAA
Asp3            -----MQVGAEGAG------AVGWQPVVLTAMAFTWLNPHVYLDTVLLLGAIA-SPYPPS
Vco1            ---ANHALNPA-GDST---QSALKTALMCL--AFTWLNPHVYLDTVVLLGSIS-TQYE-P
Vha1            ---QKHIMNPE-GDAS---KSAWQTALICL--AFTWLNPHVYLDTVLLLGSIS-TQYE-P
Vic1            ---TNHTLTPQ-GDTK---ASAGRTALLCL--AFTWLNPHVYLDTVVLLGSIS-TQYE-P
Vni1            ---ESHAMNLA-GESE---SSWKKTVLICL--AFTWLNPHVYLDTVVLLGSIS-TQYE-S
Orf2            ---ETHALEAE-AETE---SSLFKTIAICL--AFTWLNPHVYLDTVILLGSVS-TQYH-P
Vsp1            ---ENHALEAS-VETK---DSLTKAIAMCL--AFTWLNPHVYLDTVVLLGSIS-TQYQ-P
Vtu1            ---SHHGMSTS-NGSD---TSLLKAVSICL--AFTWLNPHVYLDTVVLLGSIS-TQYQ-P
Vsi1            ---TSHAMDSH-VASE---SSTLKAVLTCL--AFTWLNPHVYLDTVVLLGSIS-TQYH-P
Osp1            ---TTHAMTAA-GDAQ---QSVLKTVAICL--AFTWLNPHVYLDTVVLLGSIS-TQY--P
Gni1            ---TDHALKAE-GKEV---GNVVTAVLTCL--AFTWLNPHVYLDTFVLLGSIS-TQYE-G
Csh1            ---ASHALMAG-GEET---HGAAKTALLTL--AFTWLNPHVYLDTVVLLGSVS-TKFG-E
Aur1            ---TKDGLHAA-GQKV---NSLAQTLILCL--SFSWLNPHVYLDTVVLLGSIS-SQY--T
Ata1            ---SNQGLHAA-QQNE---TNLGQILLVCL--ALTWLNPHVYLDTVVLIGSIS-TQFE-Q
Asp7            ---SNQSLHAS-SQNE---IQLSKIIIVCL--ALTWLNPHVYLDTVVLIGSIS-TQFE-Q
Abo1            ---SASVMQLS-ANSA---SSLTQTLLMCL--ALTWLNPHVYLDTVILLGSIS-TQFA-D
Alw1            ---STEVLAPS-DQLT---EHFLQVLMICL--AFTWLNPHVYLDTVILIGSIS-TQYA-L
Aru1            ---TQKIQPLE-LQST---PALTQSILICL--GLTWLNPHVYLDTVVLIGSIS-AQFS-Q
Rso1            ---GDSQMDISKAKQA---DSLPKALLSCL--AFTFLNPHVYLDTVFLIGSIS-AQFG-D
Rle1            ---STASLTAAEAKT----SSFRQTLATCL--ALTWLNPHVYLDTVVLLGTIS-TRYP-G
Oan1            ---SSAVLATANGAS----VSLTKTLATCL--ALTWLNPHVYLDTVVLLGTIS-TQFP-G
Atu1            ---SSETLSVTERQE----ASLWQTLAICL--ALTFLNPHVYLDTVVLLGTIS-TQFP-G
Osp3            ---SSGALEVEQATA----TSFTRTIAMCL--ALTWLNPHVYLDTVVLLGTIS-TRFP-G
Nin1            ---SSDALATDMPAAG---HGLAQTLATCL--AITWLNPHVYLDTVVLLGTIS-TQFA-N
Rru1            ---SSAALAVGPAAEK---AGLKATLLTCL--ALTWLNPHVYLDTVMLLGSIS-TQFP-D
Reu1            ---SNAVLDPSDAAP----RPLGAALAVCL--AFTWLNPHVYLDTVMLIGSVS-TQFA-G
Cba2            ---TSGVLAPSDAEP----RPLAATLAVCL--ALTWLNPHVYLDTVMLIGSVS-TQFD-G
Cfu1            ---SSDVLLQAEHVK----GALLPTLLTCA--ALTWLNPHVYLDTVLLIGSIS-TQFP-G
Axy1            ---NHGSLTPSSRQA----AGLGATLATCL--AFTWLNPHVYLDTVVLLGSIS-SQYE-G
Api1            ---QHDSLAPSAKQT----TGLGATLAACL--AFTWLNPHVYLDTVVLLGSIS-SQYE-G
Rph1            ---PAAALALASDTP----APLGRTLATCL--ALTWLNPHVYLDTVVLLGTLS-TRFP-G
Rgr1            ----PSAMRAD-SPKP---LGLKAAVATCL--TFTFLNPHVYLDMVVLIGSLS-AAYSGV
Xca1            ---GQGALAPA-ERDD---QRWQQAALTCL--AFTFLNPHVYLDTMVLLGSLS-ARHAGV
Xga1            ---GKGALAPA-ASGA---QPWQRAMLTCL--AFTFLNPHVYLDTMVLLGSVS-ARYPGQ
Asp4            ---GKGSLMAG-QGSE---RNRRRILLTCL--AFTFLNPHVYLDTMVLLGSLS-TPYPGN
Psp3            ---GTESLKPA-DESA---GSRKKVLLTCM--AFTFLNPHVYLDTMVLVGSLS-TRYPGA
Xve1            ---GGSELAPA-NAPK---QHWRPVLLTAA--AFTFLNPHVYLDTMVLLGSLS-TRYPAE
Ssp1            ---GGSALAAA-ETQG---GSGRQVLLTCL--AFTLLNPHVYLDTVVLLGSLS-TRYPGD
Rba1            ---GSALEGEAEVTTS-----LRKTLLTLL--AITFLNPHVYLDTVVLIGSIS-AQYE--
Oin1            ---GEGLEAEGQATRS-----LGKAILTLL--ALTWLNPHVYLDTLVLLGSIS-AQYP--
Rsp1            ---GGVLKANTEGATQ---APLWPVLATVL--MLTWLNPHVYLDTVVLLGSIS-AQYA--
Ssp3            ---GHALAA--DGAAQ---TSLRRTILTLL--ALTWLNPHVYLDTVVLLGSIA-AQYE--
Rla1            ---GAALELA-EGQR----TSLRAALLTVL--AFTWLNPHVYLDTVVLIGSIS-AQYP--
Rpo1            ---TEALTTG-EDARPGGGAALRPVLLTVL--AFTWLNPHVYLDTVVLIGSIS-AQYP--
Rsp3            ---GEVLEAG-EGAGR-----LGAALLTCL--ALTWLNPHVYLDTVVLLGSVS-AQYD--
Rsp4            ---GAALSTEGQGVQT----ALWPAVLTCL--AFTWLNPHVYLDTVVLLGAIS-AQYT--
Oba1            ---GEALDQAGNGGAG-----LGRTLAVCL--ALTWGNPHVYLDTLALMGAIS-AQYD--
Osp2            ---GQALEAAATGERR-----LWQSLALCV--ALTWGNPHVYLDTVILLGAVS-ADFA--
Csp1            ---TQTLAAGQLAGS------LSGAVLSCL--ALTWLNPHVYLDTVMLLGAVS-ASYD--
Ogu1            ---GGALKAGEAAG------GLRAALATCL--ALTWLNPHVYLDTVVLLGSVA-ATYP--
Jsp2            ---GDALRTEGAPEQ-----SLRAALTTTL--LLTWANPHVYLDTLGLIGAVA-TTFGD-
Cba1            ---GGHLEAAAGGAGS-----LVAAVSTAL--ALTWLNPHVYLDTVVLLGAVS-ARFAS-
Psp1            ---AGALQADGSRAATQRMTWQRAFVLVLM---LSLLNPHVYLDTVILLGGIG-AREPSP
Bte1            ---PGHATLDTDAKADTAPPAQRALPIVLMTLAFTWLNPHVYLDTFLLIGTAG-AREAQG
Jsp1            ------SMTANENS-----TASDRGTVIAAMLAFSLLNPHVYLDTVVLLGSIG-GQQAGN
Jli1            ------AMAVSAAK-----APEGYWAVIGAALAFSLLNPHAFLDTVILLGSIG-GQHEGV
Spl1            ------ELGETESN------PTSRRQVILTILAITLCNPNVYLDTVVLLGGIS-ATFVGQ
Dhy1            ------KLESTEST------VTGVRPIILLTLAITLLNPHVYIDTVVMLGSIS-AQYSGD
Dvu1            ------SLDAHEER------SLPLRAAVVSALAVSLLNPHAYLDTVVLLGGIS-TTFEGD
Mst1            ------SLTTGGGN------VRSLRSALLTTAAVTLLNPHAYIDTIVLIGGIG-GQYESD
Tsp1            ------EMNLAEHK------RMSRGQALLAAAGFSLLNPHAYLDTVVLLGSIG-SQQAED
Lho1            ------SLLVGDGE------RGGLKTALLATFAVTWLNPHVYLDTVVLLGSLS-AQQPEG
Psy1            -----SLE-HSAAVGR-----KSLRTVLLSALAVTLLNPHVYLDTVLLIGSLGAQQG---
Pfl1            -----SLD-QGANIKM-----RSLRAVLLSALAVTLLNPHVYLDTVLLIGSLGAQQT---
Psp2            -----AMA-DAGQTGP-----RSRRAVLMAALAVTLLNPHVYLDTVLLIGSLGAQQA---
Pst2            -----VLR-EETAAS------RSLRSVLLAALAVTFLNPHVYLDTVLLIGSLGAQQP---
Pps1            -----AMG-TLAAAEP-----RSRRQALLAAAAVSLLNPHVYLDTVLLVGSLGSQQA---
Mal1            -----DAL-DARKADV-----SSLRTVVLTTLAVTLLNPQVYLDTLLLIPAIGAQQA---
Mad1            -----AAL-EAGEVTK-----RSLKAVVFTTLAVTLLNPQVYLDTLLLIPAIGAQQE---
Pmi1            -----IEL-SQHKNQV-----KSRWRVIVTLVAVTWLNPHVYLDTFVVLGSIGGQLS-AE
Mmo1            -----TAL-TMQEQVV-----RSRWRVIMTLVAVTWLNPHVYLDTFVVLGSIGGQLG-SD
Xne1            -----IEL-ASAKNIS-----QSRWRVIMTLFAVTWLNPHVYLDTFVVLGSIGSQLP-ID
Pre1            -----EVI-LQTESRA-----ITRWKVIVTLFAVTWLNPHVYLDTFVVLGSVGGQLE-SQ
Pca1            -----IAL-ASAEVMK-----QSRWRIIATMLAVTWLNPHVYLDTFVVLGSLGSQFA-DD
Cfr1            -----LEL-ASAEVMK-----QGRWKIIATMLAVTWLNPHVYLDTFVVLGSLGGQLD-VE
Sma1            -----VAE-VSVSELA-----QSRWRIIVSMLAVTWLNPHVYLDTFVVLGSLGSQFA-PE
Spl2            -----LAL-ATAEELK-----QSRWRLVVTMLAVTWLNPHVYLDTFVVLGSLGGQLT-PD
Hal1            -----GIQ-TGTEVMQ-----QSRWRIVVTMLAVTWLNPHVYLDTFVVLGSLGGQLA-VD
Ssp2            -----PQQ-VEARAMG-----QSRWRIVASMMAVTWLNPHVYLDTFVVLGSLGGRLA-SD
Rsp5            -----PEL-AQAEVAK-----QSRWKIVVSMLAVTWLNPHVYLDTFVVLGSLGGSLS-HD
Yps1            -----GVA-SSATSVT-----QGRWRILVTLLAVTWLNPHVYLDTFVVLGSLGGQLL-PD
Dda1            -----IQL-NDAKISR-----ESRWRIMLTLLAVTWLNPHVYLDTFVVLGSLGGRLD-TG
Pag1            -----ADL-ADGEPLK-----QSRGRIIATLLAVTWLNPHVYLDTFVVLGSLGGQLPTTT
Pst1            -----LAL-ASGLDIR-----QSRGRIIATLLAVTWLNPHVYLDTFVVLGSLGSQFPDTH
Ebi1            -----IDL-SSSAAMK-----QGRWRIVATMMAVTWLNPHVYIDTFVVLGSLGGQLP-AE
Eam1            -----IQL-ASAAALK-----HSRWRIVATLMALTWLNPHVYLDTFVVLGSLGGLLP-PE
Aca1            -----EAA-LADSPRL-----MGVKSVLAMTLGVTLLNPHVYLDTLMLLGSFGSQFA-EE
Fba1            -----QLE-ASGDTLG------CRRTVIIATLAVTLLNPHVYLDALVLLGSIGAQFG--D
Dda2            -----SQLTITTPTDG-----LRRRTVISASLAVSLLNPHVYLDTVVIIGGISSGIA-PN
Hpa1            -----GALKESDSSAT-----SLKRTLMIT-FVITFLNPHVYIDTVVILGAIGGKLA-FA
Ama1            -----DALVLEMAKKQ-----LSFKKALLIALAVTWLNPHFYLDTLLLMGNLASQWQE--
Cgl1            TATTVKEKTHRRTFHIPQEIKGPAVAAF----VVSVINPAAWVDLFVVIGSISSSYG--P
Cpy1            RGSAVITKTRPHPVHIPEEIKGPALAAF----MVSVVNPAAWVDLFVVIGSSSASYG--A
Cva1            -DSAVATL-TRIPLRTRVTTRMPALAALPTALAVTFLNPAAWVDGMIVFGTMSNQYG-SG
Cnu1            GGTAVATLPARTSVRSRAVTRLPALAALPTALAVTFLNPAAYVDGMVVFGSMANQYD-DA
Cef1            QRPRLRITSG---------TRQVWVRPMLMAIVLTWLNPNAYLDAFVFIGGVGAQYG-ET
Cca1            TRQVLKTNPRQGFV----EKRPVWVKPMLMAIVLTWLNPNAYLDSFVFIGGVGAQYG-ET
Cha1            TRVEPEVRRGQR-Q----RRQRSWVKPMWLAIALTWLNPGAYLDSLVMIGGMANQYG-ET
Tot1            TRTAAAPAKAKKAS----PVMVNWVRPALVALALTWINPGAFIDGLAMVGGIANQYAVEA
Cdi1            TRT---KAQPKS-------AQRTWVKPVLAALAFTWLNPAAYIDVLVMLGGIANQHG-PD
Cps1            PKTRLGKPSQRSSVEKNSCPHRPWVKPVLAALAFTWLNPAAYIDVLVMLGGIANQHG-ET
Cma1            TRPITTTAPTRQAH-----PARPWVKPALAALAFTWLNPSAYIDTLVMLGGIANQHG-ES
Cdu1            QRT---MAPAKT--------QPDWVKPVIAALVFTWLNPAAYVDTLVMLGGIANQYG-DP
Cam1            VDTRKPATALRRQ-----MRKSTWLKPALATLAICWLNPAAYVDVLVMLGGIANQYG-PD
Cac2            HGSVATATATQRQE---IKRSPSWVKPLLTALALTWLNPGAYVDVLVMLGGIANQYG-DP
Cau1            -GAPGTSVLTKIRP---RVRSKSWVKPVLGALALTWLNPLAYVDALVMLGSIANQYG-DQ
Cst1            ----ATTVMTKQR-----TKSRTWVKPVMGAMALTWLNPLAYVDVLVMLGGIAQHYG-DQ
                                                 .   **  ::* .  .           

Acr1            ARWWFGGGAMLGSIVWFSALGFGARLLRPVFAKPVAWRILDGLIAVVMFALGLRMAFGA-
Aau1            LQWWFGAGAMLGSIVWFSSLGFGARFLRNFFARPMSWRFLDGGIAVTMVALGAGLVLGA-
Rer1            GRWWFAAGAITASVVWFSALGYGARLLTPLFAKPNAWRILDALIAVMMAVLGISLLVEL-
Nsp2            GRWVFAVGATLGSFVWFFALAYGARRLAPLFAKPMAWRVLDGSIAVVMTLIALSLALD--
Ama2            GRWWFATGAVLGSTVWFVALGFGARWLAPVFARPAAWRVLDGAIAVVMVLIAVSVARG--
Orf1            -RWWFALGACLGSVVWFAAIGYGSRYLRPLFAKPMAWRVLDIVIAVIMVVLAASLVAGLF
Lch1            DRWWFVLGGAVASLCWFFLLGYGARALTRFFETPRSWRILDSVVAVTMLVIAARIAFGGV
Aga1            GRWPFGIGAVLASTLWFTGLGFGARYLRGFFANPRSWRVLDAVIAVFMLVLAISLLLPLI
Msp1            DRWLFGVGAVTASAVWFTALGFGARRLGGLFSAPSTWRVLDALIAMIMIALGVAVALG--
Mph1            GRWLFGVGAVTASAVWFFGLGFGARRLAGWFATPTTWRVLDGIIAATMIGLGVWMAVG--
Mha1            GRWLFGVGAVTASAIWFVSLGFGAQRLARWFATPTTWRVLDGLIAATMIGLGALLALRPI
Mtu1            ERWLFGVGAVTASVVWFVSLGLGARRLSGVFATPTTWRILDGLIAVTMTGLGVSLVLS--
Msm1            QRWLFGAGAVLASAIWFLGLGLGAKRLAGLFATPMTWRILDGVIAVTMIALGLGMMLT--
Mtu3            QRWLFGLGAVTASAVWFATLGFGAGRLRGLFTNPGSWRILDGLIAVMMVALGISLTVT--
Mrh1            SRWLFGIGAVTASVVWFVSLGFGARRLAGLFATPLTWRILDGLIAATMIGLGIWMAVS--
Mgi1            SRWLFGVGAVTASAVWFAGLGFGATRVRHWFASPRTWRLLDAAIAAVMIALGVSLLMR--
Mab1            ARWLFGAGALTASVTWFVGLGYGARYLAGVFQRPETWRMLDAGISVVMLALGVSLLVS--
Mtu2            LRWFFGAGAWAASVVWFAVLGFSAGRLQPFFATPAAWRILDALVAVTMIGVAVVVLVTSP
Rsp2            GRWWFGAGAVLASVVWFLGLGYGARLLRGVFAKPASWRVLDGGIAVLMVGLGVGMVAG--
Rpy1            GRWWFGAGAITASVVWFAALGYGARYLRAWFAKPSSWRILDGGVAVLMLGLGAGLVASS-
Rop1            GRWLFGLGAATSSVVWFLALGYGAQFLHRVFARPGAWRVLDAGIAALMLTLGITLVAS--
Rrh1            GRWLFAAGAIVASIVWFTVLGFGARRLGAVLATPRAWRVLDAAVATLMIVLAVGLVASTP
Mlu1            ARWVFAAGAVAASVLWFTALGYGARLLARVLADPKAWRVVDVVIAVVMAVLAVRLIAGSD
Ach1            LRWVFAGGAVAGSIAWFSALGYGARALSGVLGNPRTWRFLDLGIGIVMLGLAVKLVLH--
Kpa1            QRWTYTLGAITGSVLWFPALGLGARALAKPLNRPGTWRAVDIGVGGVMLLVALRLVVAG-
Krh1            QRWIFAGGAFTGSVIWFTALGAGARALSHVLNTPLTWRIVDVGVGLVMLFIAVQLALMPA
Pfr1            TRWAFAGGAMLGSALWFAALGLGARALSRPLSKPSVWRVIDAAIGVMMLAIAARLLLG--
Pac1            GRWSFAAGAITGSVLWFSALGYGARALAGPLSRTRVWQALDLTIGVTMLILALRLVVS--
Bli1            GALPFTIGAMLGSLTWFLGIGYGARGLSRFLAKPRVWQVLDVLIAVVLVILALRLAFG--
Kli1            GRWWFAAGAMVASLVWFSGLGLGARALAPKLSHPRTWQIIDVVVGVTMLVIAGLLVFS--
Mpe1            GRWVFASGAMTASIAWFTSLGLGARALAPLLSHPRTWQALDVIVGLTMLTVAVLLVRG--
Ama3            ARWWAAAGACAASIVWFTGLGLGARALSRPLSSPRTWRVVDVLVGCVMLGVAVHLALGS-
Tel1            GRWWFAAGAGVASIAWFTTLGFGARALSGPLSRPRTWQVLDTLIGLVMLTLAVVLLRS--
Dsp1            GRWWFYVGSISASVLWFVALGLGARLLTPLVRNARTWQVIDTVVGVMMFVFAALLVTSS-
Fsp1            GRWCFAAGAGLASCLWFTGLGYGARLASGALASPTTWRALDLVIGLTMLYVAYRLAFL--
Fsp2            GRWWFAVGAGLASIVWFASLGYGARLVSTVLAGPATWRVLDLAIGVTMLFVAARLAFG--
Nsp3            GRWWFALGASLASVLWFSGLGYGARRAGRLLASPRAWQVLDVLIGVTMLAIAVLLARG--
Jsp3            GRWWFGAGAGAASILWFTTLGYAARLASRWFAHQRTWRVLDTVIGLVMFALAAMLLRTSF
Jho1            ERWAFAGGAVVGSTVWFTGLALGARALARPLASPRTWRVLDAVIGVTMIGLGVLLAL---
Cmi1            GRWAFGIGAMAASCVWFTLLATAARVFAPLLARPAAWRVLDTVIAAVMLVLAVQILLPLV
Gpo1            GKWAFAIGACCASLIWFSLLGGGGRRMAPIFAKPVAWRILDAVVAVVMIGMGAVLVGSA-
Gai1            GKWAFAIGASMASVVWFTLIGRGGRRLAPVFARPRAWKVLDGVVAVIMVGMGAALLVSA-
Gte1            GKWAFAFGACIASVLWFTALGGGARRLSGFFASPRAWKVLDAVVAVIMLGMAVALFASI-
Gne1            ARWSFTLGACIASLIWFLMLGFGAKRMAPLFASARAWRVLDTAIAVVMASLGAVLVIGA-
Gma1            AKWAFTVGACVASIVWFLALGFGAKKMAPMFSSVRAWRILDSVIAVVMVGLGVSLIAMS-
Nsp1            QRWWFWAGSLVASSIWFPTLGLGARALRGIFARPSAWRVLDSGIAVVMGGLGVGLLVH--
Ske1            LRWWFGLGATTASLVWFTALGFGARLVAPLFARPGAWRVLDGAIAVVMLAIAVGLLAGI-
Bca1            LRWWFAAGAVVASAVWFGGLGFGARLVAPALARPNAWRILDGAIAVVMLTLAVLLVLRA-
Gob1            HRWEFAVGAGLGSTIWFTGLGYGARRLRPVFARPAAWRVLDGVIAAVMAALAVSLVVRGV
Mma1            RRWWFAGGAALGSALWFAGLGYGARLLRPVFARPSAWRVLDAVIAVVMVALATSLAVRGA
Xce1            ARWWFAAGAVVGSVVWFTALGYGARLLRPLFARPTAWRVLDGVVAVVMTAIAVGLILGSR
Asp1            GRWWFAAGAGLASIAWFTALGVGARFLAPVFRRRKAWRILDAVIAAVMLTMAALLVS---
Mte1            GRWAFAVGACLASLVWFAGLGFGSRFLGRWLDTPRAWRILDALIAVVMFAIALSLVLPH-
Mla1            TRWAFAAGAVTASIAWFCALGFGARRLGRRLATPRAWRVLDGAIAVVMLALAVSLVLPR-
Bpa1            QAWQFVLGALLGSTLWFTALGFGARYLGRFLSSPRSWQVLDGVVAVTMVAVAGMLAVG--
Bsq1            QRWVFAAGAIAGSAVWFTALGLGARALGRVLSTPRAWRILDSLVAVTMVLVAATLVIGA-
Sal1            LRWVFGAGAMLASLAWFAGLGYGARLLSGVLARPAAWRVLDSLVAVTMLAMGATLLLRTV
Nfa1            LRWIFGLGAMLASTVWFTGLGYGARLLSPVLARPAAWRVLDALVAVTMVAIGVSLLARTF
Ssp4            LRWAFGIGAGLASLIWFATLGYGARLLSGPLSRPGAWRVLDGLVAATMVTMGGMLLARA-
Svi1            LRWTFGLGAVLASVCWFTALGFGARLLSRHLAKPAAWRVLDGLVAATMIALGVMLIAGA-
Ava1            GRWLFGLGAVVASAVWFSALGFGAKRLAGVFAKPAAWRVLDVVIAVTMTALGATMLLGHA
Cac1            AHWSFALGATTASILWFTTLGFGAGRLGKLLARPKAWRVLDGVIAITMITLGVAMAARS-
Iva1            ARWWFGAGAVLASILWFSGIGYGGRLLAPLLARPGAWRVLDAVIAVIMLAVAVSLLTAR-
Aph1            GRWGFGAGAAAASFVWFLALGYGARLLAPIFSQATAWRVLDTLIALIMAGLAITLLVGQ-
Asp2            GRWLFGVGSAAASLLWFVGLAYGARLLAPLFTRPAAWRVLDALVALVMAALAFSLMND--
Rsa1            EKWFFGLGAALASMIWFSALGYGSRLLAPLFAKPLAWRVLDSLIAVMMIGLATMLLVSS-
Asp5            --WWFGVGAALASLTWFTALGLGARRLAPLLARPNAWRVLDGAIALVMAALGGTLLLQA-
Asp6            --WLFGVGAALASAVWFTALGLGARRLAPVLSKPLAWRILDGLIAVVMAALG--IGLVA-
Cfi1            GGWAFGAGAVVASITWFTTLGFGAARLRPLFARPRAWQVLDVGVALVMAGLAVSLVVG--
Asp3            LRMGFAAGASLASLVWFASLGWGARWLAPLFASPHAWRVLDAVVAAMMVALAVGLLLH--
Vco1            NKLQFALGAVSASFVFFFSLGYGAKRLIPAFRHARSWKILEAIIGIIMLVLAYNLVF---
Vha1            HKWQFAIGAVCASFVFFFSLGYGAKLLIPIFKHARSWQILEFIIGFVMLALAISLLV---
Vic1            NKLNFALGAISGSFLFFFALGYGARLLAPIFQRPRSWKVLEALIGLVMLLLATKLMV---
Vni1            TKLYFALGAINASFVFFFSLGYGARLLKPLFQKPTSWKILEFLVGVMMLFIALSLLVN--
Orf2            EQFQFALGAVIASFVFFFSLGYGARVLAPVFENPKAWKIFEFFVGVIMLALALSLVANV-
Vsp1            NQMLFGAGAVSASFVFFFSLGYGARFLAPMFKNPRAWKVLEFVVGMIMASIAISLIV---
Vtu1            NQSLFAYGAITASFVFFFSLGFGARFLAPLFNKPKAWKVLEFLVGIIMSAIALSLIL---
Vsi1            EQLMFAVGAISASFVFFFTLGFGARFLAPFFRSPRSWKILEVFVGVIMLVIAFSLISGVS
Osp1            AQGLFALGAMSASLVFFFSLGYGARMLAPVFSRPQAWKVLEFVVGVMMTTIAITLVTGA-
Gni1            QQLAFGVGAVTASFVFFFSLGYGAKLLIPIFKKPVAWKVLEFVVGFIMLVLGISLLI---
Csh1            SARLFGAGAMCASFAFFFLLGYGARFLAPLFKKPAAWKILEFFVGVTMIALGVMLVVGE-
Aur1            NKTAFAAGAVTASFVFFFSLGFGARLLEPVFENPKAWKVLDIIIGVVMWLIAWSLLDS--
Ata1            SKLYFALGTMTASWLFFFSLGYGARLLTPVFENPKAWRVLDGLIALIMWGIALSLILNT-
Asp7            TKLYFALGVITASWFFFFSLGYGARVLIPVFANPKAWKVLDGVIALIMWSIAISLIMTT-
Abo1            -QAYFALGAISASWLFFFALGYGARVLIPVFENPKAWQFLDGMIALVMWGIAVSLLFNA-
Alw1            GKWWFALGAVCASWFFFFSLGYGAKILTPWFQHPKAWKILDAIIACTMWGVAVSLILSI-
Aru1            GKLYFALGAMTASWLFFFSLGYAARLMAPWFQSAKAWRILDVLIAIIMTLIAISLLRIQF
Rso1            ESWKFGLGASAASLIFFFCLGYGAALLRPLFSSPVAWRILDFVIGVTMLMLAGKLVFLQT
Rle1            EQASFAAGAVTGSFLFFFSLGYGATWLRPIFSKPSSWRMLETLVAFTMWIIAFKLLGGM-
Oan1            LETSFAAGAITASFVFFFSLGFGARWLRPIFARPSSWRILEGIIAVTMWSIALKLVTGV-
Atu1            FEKTFAAGAATGSLVFFFSLGYGARWLRPIFEKPSAWRILEGIIAVTMWAIAFKLVMGA-
Osp3            HQFEFAAGAVTGSFLFFFMLGYGAAWLRPIFARPQAWRILEAIIGCVMWAIAFKLLRGL-
Nin1            GQNAFAAGAITGSFGFFLTLGYGASWLRPFFARPQAWRILEGGIALIMWAIAVKLVVGS-
Rru1            RQGSFAAGAMAASFLFFFALGYGSSWLKPLFAKPSAWRSLEAIIALVMWTIALKLLVGS-
Reu1            NAREFAAGAMTASFLFFFSLGYGAALLRPVFARSRAWQVLEVVIGITMWVIAARLLLG--
Cba2            RTQAFAAGAMLASFIFFFALGYGAALLRPVFAKPSAWRVLEIVIGVTMWVIAAKLLFS--
Cfu1            QRGLFAAGAMLSSFVFFFSLGYAAAWLRPIFAKPVSWRILEVVVGITMWAIAYKLLSE--
Axy1            RKVAFALGAMTASFAFFFTLGFGARLLRPVFASQTAWRILDALVGLAMLAIALKLLWP--
Api1            QKVAFALGAMSASFVFFFMLGYGARLLRPLFANPRAWRVLDACVGLAMLLIGLNLVL---
Rph1            DEPWFGAGAVTASFVFFFALGFGARFLRRWLASPACWRGLEAVIAVIMASIAIKLLVLE-
Rgr1            DRIAFGLGAATASFIWFFGLGYGARLLQPIFARPAAWRVLDVIIGVVMGLLAISLLVRFF
Xca1            LRWAFALGACLASITWFCALGHGARLLQPVFRNPRAWRVLDACIAVFMLLLCVALLLPQH
Xga1            LRWAFASGACLASVTWFSSLGYGARLLQPAFRDPRAWRVLDVLIAVFMLVLCALLLLPSH
Asp4            LQWAFALGACAASASWFLALGYGARLLQPVFRQPLAWRVLDGSIAVFMLALCALLLLRPL
Psp3            GKWMFGLGACIASVVWFTTLTFGARFLQPVFRTPTAWRVLDAAIALFMLSLSVMLMANPI
Xve1            TRWAFALGACCASVMWFSALGFGARLLLPVFRNPGAWRVLDTLMALFMFALTLLLLLKPL
Ssp1            LRWAFAAGACVASVAWFCTLGYGARLLQPVFRRPAAWRVLDAGVAVFMFCLATLLLLRPL
Rba1            DRLAFGIGAALGSFTFFICLGFGSRLLSPIFANPAAWRVLDATIALTMWVIAISLLL---
Oin1            DRLSFGIGAALASFVFFVALGYGARLLAPLFAKPRSWQVLDALIAVTMWAIAIKLLAM--
Rsp1            DPLVFGLGAGIASFAFFFSLGYGAALLAPFFAKPRAWQALDLLVGLTMWGIAAKLLLM--
Ssp3            SRLAFGAGAVTASFVFFFSLGYGARLLGPFFSKPRSWQILDGVIALTMWAIALKLLLM--
Rla1            DRLGFAVGAMSASFVFFFSLGYGARVLSPVFARPRAWQVLDLLIGLVMLAIAWKLVAM--
Rpo1            DRLGFGLGAVLSSFTFFFSLGYGARLMAPVFARPRAWQVLDTVIALTMWTIAAKLLLM--
Rsp3            DKIAFGAGAVLASFVFFFGLGYGARMLAPLFRRPSSWRVLDALVGLVMWGIAAKLLMM--
Rsp4            PAWVFGLGAVTASFVFFFTLGYGARLLAPIFARPRAWQVLDALIGVVMLALAVKLALM--
Oba1            SRIGFAAGGVTASAVFFTTLGFGARFLAPVFRRPVAWRWLDLGIGLIMYAIAVSLLV---
Osp2            PRPVFAAGAMSASLLFFFSLGFGARLLAPLFRRPLAWRCLDASVALVMWSVAASLLWP--
Csp1            NKLAFALGAMAGSFLFFFSLGYGARALAPVFARPVAWRWLDLGIGATMWAIAARLVLGG-
Ogu1            ARWAFGAGAVAASFVWFFTLGYGARALAPLFARPTAWRVLDGIVGLTMWALAIRLVAS--
Jsp2            GRWIFGAGALAASCVFFVILGYAARAMAPIFARPKAWMWLDVIVGLTMIALAIKLAMGG-
Cba1            AQEAFAIGAITASFAFFFSLGFGARFLAPLFARATAWRVLDALIAGVMWTIAISLVRGG-
Psp1            GNVWFAAGAMTASALWFTVLGYGARLLAPLFARARAWQILDGIVGMMMWGLCAGLVAQQL
Bte1            SRAAFAVGAMAVSAIWFVALGYGARALAPLFKRATAWRVLDGAIGSMVLLLAVTQLR---
Jsp1            ARWYFALGAMLASLLWFSSLGLGARYLTPVFANPRAWRILDAVIALVMWALAISLFL---
Jli1            GRFYFAGGAIMASALWFFLLGFGARYLAPVFAKPMAWRVLDGIIAFVMWAIAASLFL---
Spl1            GRYLFGAGAISMSFIWFFILSYGSGVLAPLFKKAITWRILNFLIFLVMWNIAFKLLAFSG
Dhy1            ARYLFGFGAVSASFVWFFTLGIGGCALAPLFRKPNTWRILDTVIGLTMWLIAINLARKG-
Dvu1            GRYLFGAGAVTASILWFCTLSLGGRAMAPVFRNASAWRVLDGLVCLMVWGIAAGLVRQA-
Mst1            LRIWFTTGAISFSVIWFSSLCIGARWLAPLFRKPAAWRVLDGLICLMMWSIAVSLLVVL-
Tsp1            LRPLFAAGAISASIVWFVLLGYGARLLVPLFSRPLAWRVLDGLVALMLWGIAASLLLA--
Lho1            GRYLFGLGASLASLTWFLSLAFGARLLAPLFARPVSWRVLDSCMAAFMLSLALGLALN--
Psy1            VPGAYVAGAASASLLWFSSLALGAAWLAPWLARPATWRVLDLMIAVMMFSVAFQLIRSA-
Pfl1            DPGAYVAGAASASFLWFMTLAVGAAWLAPWLARPATWRLLDLLVAAMMFSVAYQLISAP-
Psp2            APGAYAMGAASASLLWFFTLALGAAWLAPWLARPATWRLVDLMVAVMMLGMASQLVFAA-
Pst2            EPGAYTVGAASASALWFLLLALGGAWLAPWLARPLTWRLIDLGVACMMFAIAAQLIVMA-
Pps1            APLAYVFGAATASMLWFFGLALGAAWAAPYLARPGVWRLIDLLVAGVMFAVAAQLLVST-
Mal1            SPLVFVAGASSASVMWFCLLAFGGAALSPWLSSPMSWRFIDGAIGSMMAIIAFHLASNGL
Mad1            DATTFVAGASSASILWFGLLAWGGSALAPILSRPLAWRIIDGVIGIMMAAIALHLTFSGL
Pmi1            LRPWFTFGAVFASISWFFALSLLAAWFSPILSQVTAQRIINLFVGCVMWFIALQLAAQGW
Mmo1            MRIWFTAGAVCASILWFFGLALLAAWFSPVLQKPVSQRIINLFVGSVMWYIAIQLALKGL
Xne1            HRLWFTIGAITASISWFFALSFLSAWCSPVLNQPRSQRIINIFVGCVMWYIAWGLMKQGL
Pre1            LRPWFTAGALTASFVWFFALAILAAWFSPVLNKPRSQRIINIFVGSVMWFIAFQLAIQGL
Pca1            ARSWFALGTMTASFTWFFALALLASWLAPWLNTPRVQRVINFFVGVVMWGIALQLARHGW
Cfr1            PKRWFALGTVSASFLWFFGLALLAAWLAPRLRTAKAQRIINTLVGLVMWFIAFQLAKEGV
Sma1            VRSWFAFGAVSASVVWFYVLALLAAWLSPYLKAPLAQRIINILVGLVMWAIAVQLAWNGM
Spl2            VRSWFAMGAVSASIVWFFGLALLASWLAPWLKTQLAQRIINTLVGLVMWGIAGQLAWQGA
Hal1            ARSWFAFGAVSASALWFFSLALLAAWLAPWLSTPKAQRVINLLVACVMWVIALQLARSGL
Ssp2            ERSWFALGAVLSSTLWFFGLAVLAALLSPWLNQGKTQRAINLVVGTVMWAIALQLALQNL
Rsp5            ERSWFALGAVSASVMWFFGLAILAAMLAPWLNTGKVQRVINFIVGVIMWGIAIQLARQTG
Yps1            IRPWFALGAVTASIVWFFALAFLAAWLSPWLNRPVAQRIINLFVGGVMGFIAFQLARQGF
Dda1            ERSWFALGSVTASFVWFFGLAVLASWLAPWLRSVRCQRVINLFVGAVMWSMALQLARDGW
Pag1            ARQWFALGTISASILWFFGLALLAAWLSPRLRTAKAQRIINLLVGAVMWFIALQLARQGI
Pst1            ARQWFALGTVSASVLWFFGLALLAAWLAPLLQTTRAQRLINLLVGAVMWFIAFQLAQQAI
Ebi1            ARSWFALGSVTASILWFFGLASLAAWLSPVLNTAKAQRIINALVGVMMWGIALKLALQAT
Eam1            GRRWFALGSASASLLWFFGLAILAAWLAPLLSTTRAQRIINLLVGLVMWAIAFKLAWQAV
Aca1            LRPAFAAGAMLASLVWFYGLAFGAAALSRWLARGRVQQAIDLVVGLIMLVLAAKLVLGAI
Fba1            ERWFFFAGTVTASTLWFFGLSLGAARLAPVLARPAVWRGIDLLVWALMWGIGLKLLLVG-
Dda2            LKPFYLAGTVSASLLWFYTIGYTAAACSRYFARPITWRIIDSLIGCYMIFMAFQLCRFLY
Hpa1            EKWMFLAGALTCSLIWFFGVGYGAGFLAPYFAKRRVWQILDFITGVIMYAIAISLVIFAI
Ama1            NKWWFVGGAIGASVVWFVGLSTLTARFAHHMQRPNFWRWFNRLNAAVLGMVSIQLASL--
Cgl1            DKWAFLLGTMAASLVWFPAFGYGAAALSKPLSSPKVWRCINSGIGLFMVFMAFRVLFM--
Cpy1            GKWMFLLGTIAASLVWFPAFGYGAAALSKPLSSTKVWRGINTVIGLFMVFMAFRVLLM--
Cva1            GKWVFTVGALVGSVLFFVGVGYAARLLARPLSKVSVWRWINLGIGVLMLAMAARLAMMG-
Cnu1            GKWVFTTGALVASTLFFICIGYGARLLSRPLSSVRVWRWINLGIGVLMIGMAARLAMMG-
Cef1            GRWIFAAGAFAASLVWFPLVGYGAAALSRPLSSPRVWRWINIGVAVVLTGLAVKLILMG-
Cca1            GRWIFAAGAFAASLIWFPVVGYGAAALSRPLSSPKVWRWINVGVAIVLSGLALKLILMG-
Cha1            LRWLFAGGALLASLIWFPVVGYGARVLSRPLSSPRVWRVLNVVIGVVLVAIAVQVALQ--
Tot1            EKWMFVAGTITASFIWFPAVGYGAAALSKPLSRPKVWRVLNTIIALVLLAIAGRLALS--
Cdi1            GRWVFALGALCASLTWFPFIGYTSTRFSTVLSRPAVWRYINIAIGIIMMIMCARLIMH--
Cps1            GRWVFASGALAASFVWFPFIGFTSLRFAHVLARPTVWRYINIAIGVIMFIMCARLLMH--
Cma1            GRWVFAAGALMASAVWFPLLGFFSTRFSRVLSRPQAWRVINGVIGCIMVVMCIRLVMH--
Cdu1            GRWHFTAGVLAASTVWFPLIGYGAAKLSKPLSNHRVWQGLNVVIGFVMIGIALRLLMH--
Cam1            GRWVFAAGAITASMVWFPTIGLSAAKFSHILSRPAVWRGINIGIGCIMTLLTIKLLLS--
Cac2            GRWLFAGGAIAASFTWFPVIGFGAARFSHVLSRPEVWRWINVGIGVIMIGLTLKLLLL--
Cau1            -RWVFAGGAILASAVWFPSLGFGAYKLSHVLAKPTTWRVVNIVIGCVMLALTAKLLFL--
Cst1            -RWVFAAGAIMASAVWFPTVGYGAFKLSHVLAKPTTWRYVNFAIGCVMMLLTAKLLLH--
                       *    *  :*  .          .        .:      :  .         

Acr1            ------------------------------------------------------------
Aau1            ------------------------------------------------------------
Rer1            ------------------------------------------------------------
Nsp2            ------------------------------------------------------------
Ama2            ------------------------------------------------------------
Orf1            E-----------------------------------------------------------
Lch1            SH----------------------------------------------------------
Aga1            G-----------------------------------------------------------
Msp1            ------------------------------------------------------------
Mph1            ------------------------------------------------------------
Mha1            G-----------------------------------------------------------
Mtu1            ------------------------------------------------------------
Msm1            ------------------------------------------------------------
Mtu3            ------------------------------------------------------------
Mrh1            ------------------------------------------------------------
Mgi1            ------------------------------------------------------------
Mab1            ------------------------------------------------------------
Mtu2            S-----------------------------------------------------------
Rsp2            ------------------------------------------------------------
Rpy1            ------------------------------------------------------------
Rop1            ------------------------------------------------------------
Rrh1            GGGAAVASLAP-------------------------------------------------
Mlu1            VWG---------------------------------------------------------
Ach1            ------------------------------------------------------------
Kpa1            ------------------------------------------------------------
Krh1            I-----------------------------------------------------------
Pfr1            ------------------------------------------------------------
Pac1            ------------------------------------------------------------
Bli1            ------------------------------------------------------------
Kli1            ------------------------------------------------------------
Mpe1            ------------------------------------------------------------
Ama3            ------------------------------------------------------------
Tel1            ------------------------------------------------------------
Dsp1            ------------------------------------------------------------
Fsp1            ------------------------------------------------------------
Fsp2            ------------------------------------------------------------
Nsp3            ------------------------------------------------------------
Jsp3            ------------------------------------------------------------
Jho1            ------------------------------------------------------------
Cmi1            PAGPGEGARILVATAICVLLAGGVAAWSVVRRRRADAVRRDRTTADAPAAPASDGQGTVE
Gpo1            ------------------------------------------------------------
Gai1            ------------------------------------------------------------
Gte1            ------------------------------------------------------------
Gne1            ------------------------------------------------------------
Gma1            ------------------------------------------------------------
Nsp1            ------------------------------------------------------------
Ske1            ------------------------------------------------------------
Bca1            ------------------------------------------------------------
Gob1            SGA---------------------------------------------------------
Mma1            AGG---------------------------------------------------------
Xce1            ------------------------------------------------------------
Asp1            ------------------------------------------------------------
Mte1            ------------------------------------------------------------
Mla1            ------------------------------------------------------------
Bpa1            ------------------------------------------------------------
Bsq1            ------------------------------------------------------------
Sal1            ------------------------------------------------------------
Nfa1            ------------------------------------------------------------
Ssp4            ------------------------------------------------------------
Svi1            ------------------------------------------------------------
Ava1            ------------------------------------------------------------
Cac1            ------------------------------------------------------------
Iva1            ------------------------------------------------------------
Aph1            ------------------------------------------------------------
Asp2            ------------------------------------------------------------
Rsa1            ------------------------------------------------------------
Asp5            ------------------------------------------------------------
Asp6            ------------------------------------------------------------
Cfi1            ------------------------------------------------------------
Asp3            ------------------------------------------------------------
Vco1            ------------------------------------------------------------
Vha1            ------------------------------------------------------------
Vic1            ------------------------------------------------------------
Vni1            ------------------------------------------------------------
Orf2            ------------------------------------------------------------
Vsp1            ------------------------------------------------------------
Vtu1            ------------------------------------------------------------
Vsi1            D-----------------------------------------------------------
Osp1            ------------------------------------------------------------
Gni1            ------------------------------------------------------------
Csh1            ------------------------------------------------------------
Aur1            ------------------------------------------------------------
Ata1            ------------------------------------------------------------
Asp7            ------------------------------------------------------------
Abo1            ------------------------------------------------------------
Alw1            ------------------------------------------------------------
Aru1            ------------------------------------------------------------
Rso1            ------------------------------------------------------------
Rle1            ------------------------------------------------------------
Oan1            ------------------------------------------------------------
Atu1            ------------------------------------------------------------
Osp3            ------------------------------------------------------------
Nin1            ------------------------------------------------------------
Rru1            ------------------------------------------------------------
Reu1            ------------------------------------------------------------
Cba2            ------------------------------------------------------------
Cfu1            ------------------------------------------------------------
Axy1            ------------------------------------------------------------
Api1            ------------------------------------------------------------
Rph1            ------------------------------------------------------------
Rgr1            HPA---------------------------------------------------------
Xca1            TTSG--------------------------------------------------------
Xga1            AALL--------------------------------------------------------
Asp4            H-----------------------------------------------------------
Psp3            Q-----------------------------------------------------------
Xve1            TLA---------------------------------------------------------
Ssp1            ------------------------------------------------------------
Rba1            ------------------------------------------------------------
Oin1            ------------------------------------------------------------
Rsp1            ------------------------------------------------------------
Ssp3            ------------------------------------------------------------
Rla1            ------------------------------------------------------------
Rpo1            ------------------------------------------------------------
Rsp3            ------------------------------------------------------------
Rsp4            ------------------------------------------------------------
Oba1            ------------------------------------------------------------
Osp2            ------------------------------------------------------------
Csp1            ------------------------------------------------------------
Ogu1            ------------------------------------------------------------
Jsp2            ------------------------------------------------------------
Cba1            ------------------------------------------------------------
Psp1            ------------------------------------------------------------
Bte1            ------------------------------------------------------------
Jsp1            ------------------------------------------------------------
Jli1            ------------------------------------------------------------
Spl1            IIDIIRAYLG--------------------------------------------------
Dhy1            -MGV--------------------------------------------------------
Dvu1            VLGS--------------------------------------------------------
Mst1            ------------------------------------------------------------
Tsp1            ------------------------------------------------------------
Lho1            ------------------------------------------------------------
Psy1            ------------------------------------------------------------
Pfl1            ------------------------------------------------------------
Psp2            ------------------------------------------------------------
Pst2            ------------------------------------------------------------
Pps1            ------------------------------------------------------------
Mal1            SGPVA-------------------------------------------------------
Mad1            ------------------------------------------------------------
Pmi1            KNLF--------------------------------------------------------
Mmo1            NISY--------------------------------------------------------
Xne1            QIFH--------------------------------------------------------
Pre1            KGLGLLSQ----------------------------------------------------
Pca1            Q-----------------------------------------------------------
Cfr1            AHVHALFN----------------------------------------------------
Sma1            Q-----------------------------------------------------------
Spl2            NL----------------------------------------------------------
Hal1            QL----------------------------------------------------------
Ssp2            HF----------------------------------------------------------
Rsp5            VF----------------------------------------------------------
Yps1            GL----------------------------------------------------------
Dda1            QHL---------------------------------------------------------
Pag1            AGF---------------------------------------------------------
Pst1            TGF---------------------------------------------------------
Ebi1            G-FQ--------------------------------------------------------
Eam1            S-F---------------------------------------------------------
Aca1            SAS---------------------------------------------------------
Fba1            ------------------------------------------------------------
Dda2            ------------------------------------------------------------
Hpa1            GLFDQL------------------------------------------------------
Ama1            ------------------------------------------------------------
Cgl1            ------------------------------------------------------------
Cpy1            ------------------------------------------------------------
Cva1            ------------------------------------------------------------
Cnu1            ------------------------------------------------------------
Cef1            ------------------------------------------------------------
Cca1            ------------------------------------------------------------
Cha1            ------------------------------------------------------------
Tot1            ------------------------------------------------------------
Cdi1            ------------------------------------------------------------
Cps1            ------------------------------------------------------------
Cma1            ------------------------------------------------------------
Cdu1            ------------------------------------------------------------
Cam1            ------------------------------------------------------------
Cac2            ------------------------------------------------------------
Cau1            ------------------------------------------------------------
Cst1            ------------------------------------------------------------
                                                                            

Acr1            ------
Aau1            ------
Rer1            ------
Nsp2            ------
Ama2            ------
Orf1            ------
Lch1            ------
Aga1            ------
Msp1            ------
Mph1            ------
Mha1            ------
Mtu1            ------
Msm1            ------
Mtu3            ------
Mrh1            ------
Mgi1            ------
Mab1            ------
Mtu2            ------
Rsp2            ------
Rpy1            ------
Rop1            ------
Rrh1            ------
Mlu1            ------
Ach1            ------
Kpa1            ------
Krh1            ------
Pfr1            ------
Pac1            ------
Bli1            ------
Kli1            ------
Mpe1            ------
Ama3            ------
Tel1            ------
Dsp1            ------
Fsp1            ------
Fsp2            ------
Nsp3            ------
Jsp3            ------
Jho1            ------
Cmi1            ASALLA
Gpo1            ------
Gai1            ------
Gte1            ------
Gne1            ------
Gma1            ------
Nsp1            ------
Ske1            ------
Bca1            ------
Gob1            ------
Mma1            ------
Xce1            ------
Asp1            ------
Mte1            ------
Mla1            ------
Bpa1            ------
Bsq1            ------
Sal1            ------
Nfa1            ------
Ssp4            ------
Svi1            ------
Ava1            ------
Cac1            ------
Iva1            ------
Aph1            ------
Asp2            ------
Rsa1            ------
Asp5            ------
Asp6            ------
Cfi1            ------
Asp3            ------
Vco1            ------
Vha1            ------
Vic1            ------
Vni1            ------
Orf2            ------
Vsp1            ------
Vtu1            ------
Vsi1            ------
Osp1            ------
Gni1            ------
Csh1            ------
Aur1            ------
Ata1            ------
Asp7            ------
Abo1            ------
Alw1            ------
Aru1            ------
Rso1            ------
Rle1            ------
Oan1            ------
Atu1            ------
Osp3            ------
Nin1            ------
Rru1            ------
Reu1            ------
Cba2            ------
Cfu1            ------
Axy1            ------
Api1            ------
Rph1            ------
Rgr1            ------
Xca1            ------
Xga1            ------
Asp4            ------
Psp3            ------
Xve1            ------
Ssp1            ------
Rba1            ------
Oin1            ------
Rsp1            ------
Ssp3            ------
Rla1            ------
Rpo1            ------
Rsp3            ------
Rsp4            ------
Oba1            ------
Osp2            ------
Csp1            ------
Ogu1            ------
Jsp2            ------
Cba1            ------
Psp1            ------
Bte1            ------
Jsp1            ------
Jli1            ------
Spl1            ------
Dhy1            ------
Dvu1            ------
Mst1            ------
Tsp1            ------
Lho1            ------
Psy1            ------
Pfl1            ------
Psp2            ------
Pst2            ------
Pps1            ------
Mal1            ------
Mad1            ------
Pmi1            ------
Mmo1            ------
Xne1            ------
Pre1            ------
Pca1            ------
Cfr1            ------
Sma1            ------
Spl2            ------
Hal1            ------
Ssp2            ------
Rsp5            ------
Yps1            ------
Dda1            ------
Pag1            ------
Pst1            ------
Ebi1            ------
Eam1            ------
Aca1            ------
Fba1            ------
Dda2            ------
Hpa1            ------
Ama1            ------
Cgl1            ------
Cpy1            ------
Cva1            ------
Cnu1            ------
Cef1            ------
Cca1            ------
Cha1            ------
Tot1            ------
Cdi1            ------
Cps1            ------
Cma1            ------
Cdu1            ------
Cam1            ------
Cac2            ------
Cau1            ------
Cst1            ------
                      
