# Supplementary material for: The LysE Superfamily of Transport Proteins Involved in Cell Physiology and Pathogenesis
Source: PLoS One. 2015 Oct 16;10(10):e0137184. doi: 10.1371/journal.pone.0137184 (PMC4608589; doi:10.1371/journal.pone.0137184)
Supplement: S2 Supporting Information — The corresponding zip file contains the multiple sequence alignment (MSE) outputs generated using ClustalX, Mafft, and ProbCons. These MSEs have been used to generate S17–S28 Figs. (ZIP) [file pone.0137184.s031.zip › Alignment_zip/LysE/LysE_mafft.aln]

CLUSTAL format alignment by MAFFT G-INS-i (v7.221)


Cgl1            MVPENLS---------------FYLCVLLTHNKYVNVFFAGLLFNLSLILALGPQNALIL
Cpy1            MIPENLS---------------FYLFTPRVHNGDVNVFFAGLIFNLSLILGLGPQNALIL
Cha1            M----------------------------------SIVLAGLLLGLSLIVAIGPQNILLI
Cef1            MR-------------------------------DMEIFVTGLLLGASLLLAIGPQNVLVI
Cca1            M----------------------------------EIFMTGLLLGASLLLAIGPQNVLVI
Cma1            M----------------------------------SIAVAGFLLGLSLIVAIGPQNALVI
Cdi1            M----------------------------------SIAIAGFLMGLSLIVAIGPQNALII
Cps1            M----------------------------------SIAIAGFLMGLSLIVAIGPQNALII
Cam1            M----------------------------------SLLISGFALGISLIVAIGPQNALLI
Cac2            M----------------------------------SIVLAGFVLGLSLIVAVGPQNAMLL
Cau1            M----------------------------------SVLLAGFALGLSLIIAIGPQNAYII
Cst1            M----------------------------------SVLLAGFLLGLSLIVAIGPQNAYII
Cdu1            M----------------------------------SIALNGFITGLSLIIAIGPQNALLL
Tot1            M----------------------------------GIYVAGIALGFSLIVAVGPQNVYLL
Cva1            MTA--------------------------TLASQFHVALSGLLFQLTVIVGIGPQNIVLL
Cnu1            MF-----------------------------TESLHIALAGLFFQLTVIVGVGPQNIVLL
Vco1            M----------------------------------STFLAGFTLGLSLILAIGAQNAFVL
Vha1            M----------------------------------TTYLAGFTLGISLILAIGAQNAFVL
Vic1            M----------------------------------STYFAGLALGLSLIIAIGAQNAFVL
Vni1            M---------------------------------LSTYIAGFTLGLSLILAIGSQNAFVL
Vsi1            M----------------------------------TTYLAGFSLGLSLILAIGSQNAFVL
Vsp1            M----------------------------------TTYFAGFSLGLSLILAIGSQNAFVL
Vtu1            M----------------------------------STYLAGFSLGLSLILAIGSQNAFVL
Orf2            M----------------------------------STYLAGFSLGLSLILAIGSQNAFVL
Osp1            M----------------------------------STFLSGFALSFSLILAIGSQNAFVL
Gni1            MS--------------------------------ISVLLAGFSLGISLILAIGAQNAFVL
Csh1            MN-------------------------------SFNAFFSGFSLGLSLILAIGAQNAFVL
Rle1            MAIPT-----------------VIEVRVFAEAMNFSIYVTGLMMGLSLIVAIGAQNAFIL
Atu1            MD--------------------------------IQIFFTGLTMGLSLIVAIGAQNAFVL
Oan1            MN--------------------------------TSIYVTGFTMGLTLIVAIGAQNAFVL
Osp3            MD--------------------------------PAIYITGLSVGLSLIIAIGAQNAFVL
Rru1            MS--------------------------------VSVFFAGLTMGLSLIVAIGAQNAFVL
Nin1            ME--------------------------------PSVFLTGMMIGLSLIVAIGAQNAFVL
Rph1            MGRLTPKTKGSGAAAASPALFFVFLPPIRTLSSIMDSYLTGLAMGFSLIVAIGAQNAFVL
Rba1            MG-------------------------------FANSFFPGYFLSISLILAIGAQNAFVL
Rsp1            M---------------------------------PPSLFAGFALGLSLIMAIGSQNAFVL
Rla1            M---------------------------------TASMIAGFALGFSLILAIGAQNAFVL
Rpo1            M---------------------------------SSAIVAGFALGFGLILAIGAQNAFVL
Rsp3            M----------------------------------QASLAGFALGFSLILAIGAQNAFVL
Oin1            M---------------------------------LTSFLPGFALSLTLIMAIGAQNAFVL
Ssp3            M----------------------------------TAFFPGFALGLTLILAIGTQNAFVL
Rsp4            MQ------------------------PLPMTPDMLPILMAGFGLGFSLILAIGAQNAFVL
Ogu1            M----------------------------------TAFLPGFALGLSLILAIGAQNAFVL
Csp1            M----------------------------------HAAFAGLALGLSLIVAIGAQNAFVL
Cfu1            M----------------------------------NAAISGFSLGLSLILAIGAQNAFVL
Reu1            MG-------GHGGCPRRA----IIATQKNSRSTSNARRLAGFSLGLSLILAIGSQNAFVL
Cba2            M----------------------------------DAAIAGFSLGLSLILAIGSQNAFVL
Axy1            M---------------------------------TSAFFPGFFLSLSLILAIGAQNAFVL
Api1            MG-----------------------------YAMTTAFIPGFLLSLGLIVAIGAQNAFVL
Oba1            MQ-----------------------------TDFATAFLAAFGLGLSLIVAIGAQNAFVL
Osp2            M---------------------------------TEAYWAGFGLGLSLIVAIGAQNAFVL
Aur1            M----------------------------------STYFSGLLLGFSLILAIGAQNAFVL
Alw1            M---------------------------------FSYMMSGFAVGMSLIVSIGAQNAFVL
Abo1            M---------------------------------LNTYLQGLAVGFSLIIAIGAQNAFIL
Ata1            M---------------------------------LQTYLQGIAIGFSLIVAIGAQNAFVL
Asp7            M---------------------------------LHSYLQGFAIGLSLIVAIGAQNAFVL
Aru1            M---------------------------------FWIFLKGFSVSLGLIVAIGAQNAFVL
Cba1            M---------------------------------MSIFLTGFLTGLSLIVAIGAQNAFVL
Jsp2            MP-------------------------------ILSPFTAGFALSFSLILAIGAQNAFVL
Rso1            M----------------------------------NAATQGLILGFSLILAIGSQNAFIL
Rgr1            MI-------------------------------SLSAALAGFFLGASLIIAIGAQNAFIL
Msp1            MT---------------------------------YPVVLGFLSALTLIAAIGAQNAFVL
Mtu1            MT---------------------------------SPLVIGFLASLTLIVAIGAQNAFVL
Mph1            MS---------------------------------SPLIIGFLTAFTLIAAIGAQNAFVL
Mrh1            MA---------------------------------SPLLIGFLTSFTLIAAIGAQNAFVL
Msm1            MN---------------------------------SPLVLGFLTSMALIAAIGAQNAFVL
Mtu3            MN---------------------------------SPLVVGFLACFTLIAAIGAQNAFVL
Mha1            M-------------------------------------VFGFLTCLALIVAIGAQNAFVL
Mgi1            MS------------------------------TTSLVVLSGFASSMALIAAIGAQNAFVL
Mab1            M----------------------------------TVLFLGFLTGMSLIAAIGAQNAFVL
Asp5            ML---------------------------------TSAVAGFAASAVLIIAIGAQNAFVL
Asp6            MI---------------------------------SSALGGFVAAVVLIVAIGAQNAFVL
Cfi1            ML---------------------------------PATLAGFLTGLSLIVAIGAQNAFVL
Mtu2            MP---------------------------------LQVFVGFVAMMTLKVAIGPQNAFVL
Aph1            MP---------------------------------ADPIAGFLSGAALIIAIGAQNAFVL
Asp2            MH---------------------------------TPFLAGFLACLALIVAIGAQNSFVL
Ske1            MP------------------------------TSLLAALSGAAFGLSLIVAIGAQNVFVL
Iva1            M----------------------------------LTFLAGLGFGLSLIVAIGAQNAFVL
Xce1            MH-----------------------------SPSLLAALAGLGFGLSLIVAIGAQNLYVL
Gob1            ML----------------------------TPPALLAVASGLALGLGLIVAIGAQNAFVL
Mma1            MT------------------------------PALLAAAAGLGLGLSLIVAIGAQNAFVL
Rer1            ML----------------------------STNDPASALVGFGVGLSLIVAIGAQNAFVL
Acr1            MI----------------------------PADILQAALLGFGTGLALIVAIGAQNAFVL
Aau1            MN----------------------------SIDFFHSAGLGLATGLALIVAIGAQNAFVL
Nsp2            MP---------------------------------TTLLAGLGSGLSLIIAIGAQNAFVL
Ama2            MI---------------------------------ALVVSGFATGLSLIVAIGAQNAFVL
Rop1            MV-------------------------LMHLTPALLTAAAGFGTGLSLIVAIGAQNAFVL
Rsp2            MG-------------------------------GMHLVAVGFLTGLSLIVAIGAQNAFVL
Rpy1            M----------------------------------SLVVAGFVTGLSLIAAIGAQNAFVL
Rsa1            MM--------------------------------ILTVLTGLGTSISLIAAIGAQNAFVL
Svi1            MT------------------------------NALTAAAAGFGTGLSLIVAIGAQNAFVL
Sal1            MT-----------------------------SSFVPAAAAGFGTGLSLIVAIGAQNAFVL
Nfa1            ML---------------------------------TAAVAGFGAGLSLIVAIGAQNAFVL
Ssp4            MT-----------------------------NGITTALLAGFGAGLSLIVAIGAQNAFVL
Ava1            MV---------------------------------TLLVAGFGTGLSLIVAIGSQNAFLL
Cac1            MISNDSQEKLAGLRI-------TGLPSIVPMTSSLAAAAAGLGTGLSLIIAIGAQNAYVL
Orf1            MP------------------------------LIVTIVLAGFGFGLSLIIAIGAQNAFVL
Mla1            MI-------------------WACVSPRSTLACVLSSALAGLGLGLSLIVAIGAQNLFVL
Mte1            ML---------------------------------TPLLAGLGLGFSLIVAIGAQNLFVL
Bpa1            M----------------------------------TIALHGLLAGLTLIIAIGSQNVFVL
Bsq1            MT-------------------------------ALAPALLGFVTGLSLIVAIGSQNVFVL
Jho1            ML---------------------------------TTALAGLLTGLTLIVAIGAQNAFVL
Bca1            MS----------------CTSWPRLRSVAPVPASVLATLSGLVTGLGLIVAIGAQNTFVL
Asp1            M-------------------------------------LSGLASGLSLIVAIGAQNAFVL
Mlu1            MW---------------------------------TLAGTGLLTGLALIVAIGAQNAFVL
Ach1            MT-----------------------------------GITGMLTGLALIVAIGAQNAFVL
Pac1            MP--------------------------------VTIYLTGLLAGLGLIVAIGAQNAYLI
Kli1            MR---------------------------AVLTYAASVITGFLTGASLIIAIGAQNAFVL
Mpe1            M----------------------------------STALLGFLTGAALIVAIGAQNAYVL
Tel1            MARQPQQGF----AG-------HGRLLLTVGDVLTAHLLPGLLTGFGLIVAIGAQNAWVL
Nsp3            M---------------------------------LDSTFTGLVTGLSLIVAIGAQNAYVL
Fsp1            MA------------------------------AVLASAVAGLLTGFSLIVAIGAQNAFVL
Fsp2            MA------------------------------AVLAAATTGLLTGFSLIVAIGAQNAYVL
Ama3            MIIALTSSATVHPAA-------VSATSAVSMPLSMTPALTGFGTGLGLIVAIGAQNAWVL
Kpa1            M----------------------------------DIYFTGMLTGLALIVAISAQNAFVL
Krh1            MV--------------------------------TSAFLPGLVTGLALIVAIGAQNAFVL
Pfr1            M----------------------------------LTLATGLATSLGLIAAIGAQNASVL
Dsp1            M----------------------------------THLLTGFLTGLGLIVAIGSQNAFVL
Jsp3            MN-----------------------------TTILAAVVAGLFSGFSLIVAIGAQNAFVL
Bli1            M---------------------------------LTHLVSGTLAGWSLIIAVGPQNALVL
Aga1            MLSIFSST--------------HLRAEAYGRLVTFLPFISGLATGLSLIVAIGAQNAFIL
Rrh1            MP----------------------------LLSSASLLAAGFGTGISLIAAIGAQNAFVL
Gte1            MT------------------------------AYLVPALAGLLTGAGLIIAIGPQNVFVL
Gpo1            MN------------------------------AFLLPALAGLLTGAGLIIAIGPQNIFVL
Gai1            MT------------------------------TYLLAAIAGLLTGAGLIVAVGPQNIFVL
Gne1            MD---------------------------VTTTYLLAALAGLMTGAGLIIAIGPQNVYVI
Gma1            MIE-------------------RFLTSIYVTTTFLLAALAGLFTGAGLIIAIGPQNIYVI
Xca1            MV--------------------------------FNAALSGFIASAGLIIAIGAQNAFVL
Xga1            MH------------------------------MVLQAAAAGLIAGAGLIIAIGAQNAFVL
Ssp1            MW--------------------------------IAATTAGLFAGAGLIIAIGAQNAFVL
Asp4            MF--------------------------------FSVVATGFLTGAGLIMAIGTQNAFVL
Psp3            MY--------------------------------LSAIPAGFATGAGLIMAIGAQNAFAL
Xve1            MR-----------------------FPFVETAMLLSALVSGFIAAAGLIVAIGAQNAFVL
Lch1            MS-------------------------------VIIPFLVGAGSGLSLIVAIGAQNAFVL
Nsp1            M---------------------------------LSIFVTGLLTGLALIVAVGAQNAFVL
Asp3            MN-------------------------------LSSAFANGFSSTAILIIAIGAQNAFVL
Lho1            MS--------------------ITRRTLNEDTMSWMPVAEGFGMGASLIMMIGAQNAFVL
Jsp1            ME--------------------------------ATAFLKGIGLGGSLIVAIGSQNAYLL
Jli1            MD--------------------------------SAIFLKGMGLGASLIVAIGTQNAFLL
Tsp1            MS---------------------------------NVYFNGFILTLGLIMAIGAQNAHVL
Psp1            MV--------------------------------DPAFWRGLALGASLIMAIGAQNAFVL
Dvu1            MY--------------------------------ISPYLQGLGMGASLIMAIGAQNAFVL
Dhy1            MS-------------------------------LIMPYMQGFATGAGLIIAIGAQNAFVL
Psy1            M---------------------------------WQSYLNGLLIAAGLIMAIGTQNAFVL
Pfl1            M---------------------------------WQSYMNGLLVALGLIMAIGTQNAFVL
Psp2            M---------------------------------WQSYLNGLLVAAGLIIAIGAQNAFVL
Pst2            M---------------------------------WQSYFNGLLVTAGLIMAIGAQNAFVL
Pps1            M----------------------------------NSYVTGLLTMASLIMALGAQNTYLL
Mst1            MTP--------------------------LLTVEMLAWSKGLATTAGLIMAIGAQNAFVL
Fba1            M---------------------------------VTAFFNGLGIGAALIMAIGAQGAFVL
Mal1            M---------------------------------LTSYLTGLLVCGGIIIAIGAQNAYIL
Mad1            M---------------------------------LESYLTGLIVCGGIIVAIGAQNAYLL
Spl1            ME---------------------------------IPFITGMTTGASLIVAIGAQNTFVL
Pre1            M---------------------------------FSIYLQGALLGAAMILPLGPQNAFVL
Pmi1            M---------------------------------LTTFFQGFLLSAAMILPIGAQNAFVL
Mmo1            M---------------------------------LSTYFQGLLLGAAMILPLGPQNVFVL
Xne1            M---------------------------------LLTLIQGFFLSAAMILPLGPQNVFVM
Dda1            M-----------------------------------IYWQGFFLGAAMILPLGPQNMFVM
Pag1            M---------------------------------LSLYFQGLALGAALILPLGPQNAFVM
Pst1            M---------------------------------LSIYFQGLALGAALILPLGPQNAFVL
Ebi1            M---------------------------------FSIFFQGMALGAALILPLGPQNALVL
Eam1            M---------------------------------LLIYLQGVALGLALILPLGPQNAFVM
Cfr1            M---------------------------------LSYYFQGLALGAAMILPLGPQNAFVM
Pca1            M---------------------------------WAVYLQGVLLGAAMILPLGPQNAFVM
Sma1            M---------------------------------FAVFLQGFALSAAMILPLGPQNVFVM
Spl2            M---------------------------------LAVFIQGFALGAAMILPLGPQNVFVM
Hal1            M---------------------------------FSVFLQGFALSAAMILPLGPQNTFVL
Ssp2            M---------------------------------FSIFLQGMMLSAAMILPIGPQNAFVM
Rsp5            M---------------------------------LAIFLQGLAMSAAMILPIGPQNAFVM
Yps1            M---------------------------------LAVYLHGFILSAAMILPLGPQNVFVM
Aca1            M---------------------------------FATTLQGFTLGLAMIIPIGAQNAFVL
Cmi1            MQ----------------------------AMHPLAHALSGFGLGFSLIAAIGAQNAFVL
Bte1            MN--------------------------------WLAFSHGAALCASLIVTIGAQNAFVL
Hpa1            M----------------------------------EHFIQGLIVCFGLIVSIGAQNAFLL
Dda2            MP--------------------------------LPIFITGFMTGAGLIVAIGAQNSFVL
Ama1            M---------------------------------LAAATSGFVMGGTLIIAVGAQNSFLI
                *                                       .      :   :..*.   :

Cgl1            KYGLRRQAITLVISVCALCDITLIALSGVGVGVILQKAPIVLEILRYAGFLYLLWFAYTC
Cpy1            KYGLRRQHITLVIIICALCDISLLVLSGVGVGLILEKAPIVLEVLRYGGFLFLLWFAFTC
Cha1            KQGVRREGITAVIIVCIVSDVILFTGGTLGVGALVEHAPLLLTVLKWAGVAYLGWFALIA
Cef1            KQGIKREGITAVIIVCLLSDVVLFTLGTLGVGLISDTAPIILDILRWCGIAYLLWFAVMA
Cca1            KQGIKREGITAVIVVCLLSDIVLFSAGTLGVGLLSNTAPIVLDILRWCGIAYLLWFAVMA
Cma1            RQGVKREGLIVVLAICILSDIFLIFGGTAGVGVIIEKAPLALVALKWFGAAYLAWFAVSC
Cdi1            RQGIKREGLIPILVVCILSDVILIFGGTAGVGALVDRAPIALVVLKWLGVAYLLYFGFTC
Cps1            RQGVKREGVLAVLLVCIISDIILIFGGTAGVGALVERAPIALVVMKWLGAAYLLYFGISC
Cam1            KQGIKRDHIWVVIAICAVSDMLLIAGGTAGVGYLVETFPTALVVLKYLGAAYLAYFTFLC
Cac2            KYGIRRDHIGLIIVVCALSDVILITSGTAGVGYLVERFPNALEALKYIGAAYLAFFTFTC
Cau1            KMGIKRDHVGPILLACLLSDVILITGGTAGVGVLVERFPTALVVVKYLGAAYLIYFGFTC
Cst1            KMGVKRDHIGAIILACLLSDVILINAGVGGMGVLVEKFPTGLIIMKYLGAAYLIYFGFTC
Cdu1            RQGLKRVAVTHVIAVCLISDVFLIVGGTLGVGVIVEKAPIVLVALKWLGFFYLLYFAYTC
Tot1            KQGVKRTGVHAVVLTCMLSDIVLFVGGTLAVDAVSSLAPWILDVIKWVGVAYLVWFALLT
Cva1            KQGVRRWGVGLVVSVFIIGDIVLLTLGTAGVAVVVEKMPLLLEILRWGGVAYLLWFATTC
Cnu1            RQGVRRWGVGLVVAVCTLGDLILLPVGTAGVSVVVERMPVLLEILRWGGVAYLLWFASTC
Vco1            KQGIKQHHVFLVCLICSLSDAILISAGVAGFGLIVAKFPLIELVARYGGSLFLLWYGLHS
Vha1            KQGIKQHHVFLVCFLCALSDAILISLGVAGFGYLVTQFPLIETIARYAGAAFLTWYGISS
Vic1            KQGIQRHHVLLVCSVCAISDAILIAAGVAGFGVLVTQFPNLELFARYGGALFLSWYGLRS
Vni1            KQGIKKQHVFLVCLVCASSDAFLISLGVSGFGVLVKQFPIIEQVARFGGAAFLLTYAFLS
Vsi1            KQGLKNQHVLIICAVCAISDAILISAGVAGFGAIVTQFPQIETFARYGGALFLTVYAVLS
Vsp1            KQGLKNQHVLAICAVCAISDALLISFGVTGFGAIVKQFPQIEQFARFGGAVFLGVYSFLS
Vtu1            KQGLRNQHVFVICAVCAISDAILISFGVAGFGAIVKQYPQIESLTRLGGAIFLAVYAFLS
Orf2            KQGLKKRHVFIVCLVCAVSDGILISLGVAGFGTVVKQFPTIEIVARYGGAAFLAIYALLS
Osp1            KQGIKRHHVFVVCAVCALSDALLISLGVAGFGAIVKQFPAIETVARYGGAAFLAVYALLS
Gni1            KQGLKQQHVFVVCLICALSDAILISAGVAGFGAIVQKFPLIEQIARYAGAAFLFFYAAIS
Csh1            KQGIKKQHIFLVCIICALSDAALIFAGVSGFGYVVERYPVIKTAALWGGFVFLSIYGLRS
Rle1            RQGLRNEHVFAVCLACALSDAALIVLGVTSLQQIARFIPWLDPVMRYGGAAFLAWYGAKN
Atu1            KQGLARSHVFAVCATCAISDALLITVGVFGFQRISAIMPALDPIMRYAGAAFLIWYGAKS
Oan1            RQGLRDEHVFAVSLACAVSDAILILIGVTSFQKIAAIMPALDPIMRYGGAAFLIWYGARS
Osp3            RQGIRRQHVFAVSLTCALSDAVLIVIGVTSFQKVVTLLPWVDPVMRYGGAAFLIWYGLKS
Rru1            RQGLRNEHVLAISLTCALSDALLITLGVAGFGKMMALAPWLDPLLRYGGAAFLIWYGAIS
Nin1            RQGLIGRHVLAVCLTCAISDAILITVGVTSFGKIAQWLPFIEPAMRYGGAAFLFWYGTNS
Rph1            RQGVRGEHVLAVVLACALSDALLIALGVGGFQTLIQSLPWLDPVLRYGGAAFLLWYGALS
Rba1            KYGLRRQYVLPIVLTCSISDAVLIIAGIAGFGALAHAVPWFETAMRYGGVLFLFWYGLQN
Rsp1            RQGLRRQHVFWICLTCASSDALLITAGVLGFGSLALAWPWFETLMRWGGAAFLLWYGARS
Rla1            RQGLRREHVFALCLTCAVSDAILIAAGVAGFGSLAQAAPWFEPMMRYGGALFLTWYGLRS
Rpo1            RQGLRRQHVFAVCLTCALSDAVLIAAGVAGFGGLARAVPWFEPLMRYGGAAFLIWYGARS
Rsp3            RQGLRRAHVLAVCLTCALSDAVLIVAGVAGFGALAEAVPGLERIMRFGGAVFLIWYGARN
Oin1            RQGLRREHVLPVVLLCAGSDALLIGAGVAGFGALAEAAPWFGPLMRYGGAAFLLWYGWRN
Ssp3            RQGLRLQHVFWVCLTCALSDAVLIAAGVAGFGALATAVPWFETLMRYGGAAFLIWYGFQN
Rsp4            RQGIRGQHVLPIVLTCALSDALLITAGVAGFGTLTSALPWFEPVMRIGGALFLTGYGLRS
Ogu1            RQGLRRAHVLPVSLTCAASDAVLIAAGVAGFGWLVEAAPWLAPAMTWGGAAFLAVYGALA
Csp1            RQGLMRSHVLAVCMVCAVSDAVLIAAGVAGFGALTTAVPWLETAMRWAGAGFLGWYGART
Cfu1            KQGLKREHVFLVCLTCAASDAILILLGVMGLGIIIEQAPWLMPVMRYGGAAFLLAYGARS
Reu1            RQGLRREHVFWVCLVCALSDALLILLGVSGFAVMIRELPWLGAAMRYGGAAFLIWYGARS
Cba2            RQGLRREHVFWVCLVCAVSDAALILMGVSGFSVLMRKLPWLGDAMRYGGAAFLLWYGARS
Axy1            RQGLRQEHVFAVCLVCAVSDAVLIAAGVAGFGLASNALPWLEPVLRYGGALFLLTYAARS
Api1            RQGLRQEYVFAVCLVCALSDAVLIASGVAGFGLAVNTLPWLEPAMRYGGALFLFIYAARS
Oba1            RQGLRREHVLAVVLTCAISDALLIVAGVAGFATLTERLPWIGPLMRYGGAAFLFVYGTLA
Osp2            RQGILRQHVLPVVLFCAVSDALLIAAGVAGFGALSRAAPWAVELMRLGGAAFLLVYGALA
Aur1            KQGLLRQHVFWVCLICAVSDALLISLGVFGFASLLSKQVWLIQAMKWFGAIFLFAYGLRS
Alw1            KQGLKQQHVFWVCVICALSDSILILLGVLGFARVIEHYPDIVIFSKYIGAGFLFYYGLHH
Abo1            KQGLKRQHVFWVCFACALSDSLLILLGVAGFSAVLLHYPQIIQFAQWGGALFLFWYGFQH
Ata1            KQGLKQQSVFWVCFVCALSDSILILLGITGFSVVLQHYPEVLGMAKWAGALFLFWYGFQH
Asp7            KQGLKKQAVFWVCFVCALSDSILVVLGITGFATVIQLYPELVGFAKWAGAVFLLWYGLQH
Aru1            KQGVKRQHVFWLCLVCALSDSILIALGIYGFATIITLYPQALRFAQYFGAAFLLWYAFIH
Cba1            RQGIRRAHVVPIVLVCALSDAVLISVGVFASAQVSEAFPHVLPLMRWGGAAFLAFYGAKA
Jsp2            RQGIRRLHVGPIVLVCCLSEAILIFAGVAGFGAVAERAPWALEVMRWGGAAFLVVYGLRS
Rso1            RQGILGRHVFVLCSVCALSDALLIIAGVSGFFVLVKHTPFIVDLARYGGAAFILWYGISR
Rgr1            RQGLLRSHVFILCLICALSDAALIAAGVGGLGTLVAQSPTLLSVVTIGGAIFLGSYAVVA
Msp1            RQGIRGEHVAAVVALCTVSDVLLIGAGIAGFGALVTAHPAALDIARFGGAAFLIGYGLLA
Mtu1            RQGIRGEHVLAVVAVCAVSDIVLITAGIAGIGALIAAHPGALDVARFGGAAFLIGYGLLA
Mph1            RQGIRGEHVLAVVALCTVSDMVLIGAGIAGFGVLISSHPGALAVAKFGGAAFLITYGLLA
Mrh1            RQGIRGEHVLAVVSVCAVSDLLLITAGIAGIGAVITAHPQTVSVAKIGGAGFLFVYGALA
Msm1            RQGIRREHVLPVIAVCTVSDLLLITAGIAGVGAVITAHPDAVTVTKFGGAAFLIGYGVLA
Mtu3            RQGIQREHVLPVVALCTVSDIVLIAAGIAGFGALIGAHPRALNVVKFGGAAFLIGYGLLA
Mha1            RQGLRGEHVAAVVAVCTVSDMVLIAAGIAGVGALITAHPKALTLIRFTGAAFLIGYGLLA
Mgi1            RQGIRGEHVLPVVAVCAVSDLVLIAAGIAGVGALIAAHPDVVTVTRYGGAAFLIGYGLFA
Mab1            RQGIRSEHVLPVIAVCITGDFLLIAAGIGGLGGLITATPSLLTVAKVGGAAFLIGYGLMA
Asp5            RQGLRREHVLPIVLTCALSDVLLISAGIAGLGAIIAAQPRLVSAIRWIGAIFLLAYAVLA
Asp6            RQGLRREHVVPVVVTCALSDLLLIAAGIAGLGALVAARPMVVTVIRWVGAAFLLTYAVTA
Cfi1            RQGLRREHVLPVVLVCAGADALLVSVGVAGLGSLVADRPVVLQVVRWAGAAFLAVLAVGA
Mtu2            RQGIRREYVLVIVALCGIADGALIAAGVGGFAALIHAHPNMTLVARFGGAAFLIGYALLA
Aph1            RQGIRREHVLPVVLVCASADALLIGAGIAGLGVLLQSAPQILTAARYGGAAFLLAYGLAA
Asp2            QQGIRREHLLPVTLICAASDALLIAAGIAGLGALIQSNPLLLTAARYGGAAFLLAYACLA
Ske1            RQGLRRSHVLPVVLVCAVSDVVLISAGVAGLGGILDRAPGVATAARVAGAAFLLGYAVLA
Iva1            RQGVRREHVGVVVAICAASDAVLIAAGVGGLGALVQRAPTVVEVARWAGAAVVLGYGFLA
Xce1            RQGLRREHVGAVIAVCAGSDAVLITAGAAGAGVLVDAVPWLGTAMRWGGAAFLLVYAALA
Gob1            RQGLRLEHVAAVVAVCALSDLALIFAGVLGAGAALSRVPWLIPVVCFAGAAFLLCYGVLA
Mma1            RQGLRLEHVAAVVTVCLVSDAVLIVAGTAGAGALVTRAPDVLTVVCFAGAAFLLVYGLMA
Rer1            RQGLTRSHVLPIVAVCALSDAILILAGISGIGTLLGHAPSLITFVRIAGAVFLLSYAIFA
Acr1            RQGIRGEHVPAVVLICALSDALLIAAGILGIGTLIEAAPAVVVIIRFAGAAFLLAYGILA
Aau1            RQGIRGEHIVPIVAVCALSDAVLIAAGVLGTGALITAAPAAVVILRYVGAAFLVTYGLMA
Nsp2            RQGIRREHVGAVALLCALADALLIGAGVLGIGTLVEQAPVVLEVVKWGGVAFLLCYAVLA
Ama2            RQGIRREHVGVVVAICVVADAALILAGVAGIGTLVERAPAVLEVVRVAGVVFLLGYAALA
Rop1            RQGIARRHVLPVVVLCAVSDAVLIAVGISGIGAVLAHAPAAITVIRWAGAAFLVSYAVLA
Rsp2            RLAIARRHVLPVIAVCALSDAVLIAAGIAGIATVLDRVPGALGVIRWAGAAFLVGYGVLA
Rpy1            RMAIARRFVLPVIAICVISDAVLITAGIAGIATILDRAPGAIDVIRWAGAAFLICYGLFA
Rsa1            RQGLRREHVLPLIVICALSDAVLIFAGIAGLGFLVTSFPLILTVIRYGGAAFLLCYGFIA
Svi1            RQGIRRDAVLAVVGICALSDALLIALGVAGVGAMVVAWPGVLTAVAWVGGAFLLCYGALA
Sal1            RQGLRRQAVLAVVVICALSDAALIALGVAGLGAVVTAWPAALTVVGLAGGCFLLCYGALA
Nfa1            RQGVRGQAVLAVVGICAASDIVLIGLGVAGLGAVVAAWPGALTAVGLAGGVFLLGYGVLA
Ssp4            RQGARRHAVLAVVAICAVSDAVLIFLGVAGVGAFVTAWPAALTAVGIAGGGFLICYGIIA
Ava1            QQGLRGGTVAPLVVICAVSDLVLIGLGVSGIGAVLKQWPTAVGVIAVGGGLFLVGYGVLA
Cac1            RQGVRREHVGIIVTICAASDAVLIAAGVGGLGALVRSMPTAVTAIAWIGAAFLVTYGLLA
Orf1            RQGLRREHVTAVVLVCTLSDIVLILAGIAGLGALIQQAGWLLVVARIGGALFLLVYAFLS
Mla1            RQGIRRQHVTAVVVVCTLSDALLIMLGVSGVGAAVQAVPGLIDVVRWAGALFLAGYAFVA
Mte1            RQGVRREHLVAVVAVCAVSDAVLILLGVSGIGVLLEALPWLIVVVRWAGAAFLVGYGVLA
Bpa1            RQGIRREHVGAVIAVCIASDVVLISAGAGGLGALVRAMPEVVEVARWAGVAFLLGYAALA
Bsq1            RQGVRREHAVAVVLACALSDMVLIAAGTAGLGALVSAHPGVVTAARWGGAAFLLAYAALA
Jho1            RQGIRREHLLPVVAICIAADATLIALGTGGVGALVSSHPGLVRVVTWVGAAYLVGYGLLA
Bca1            RQGLRREHVGRVVAVCLLSDVALIVAGVGGIGTLVERLPAVVTVLTWAGAAFLAGYGVLA
Asp1            RQGIQRTHVALVIAVCAVSDLVLIVLGVAGIGVVIERAPAVIEVVRWAGAAFLAGYGALA
Mlu1            RQGVRREHVGAVVLVCMASDAVLILAGTAGVGALVQAVPWLLEVLRWGGALYLLWFAASS
Ach1            RQGVRREHIGLVVAVCMAGDAALILGGTAGIGALVTRFPEALEVLRWGGAAYLAWFAVRS
Pac1            RQGIRRAGIGGIVLICILSDVVLICAGTLGIGMLVSRAAWLLEVLRWAGAAYLVWFAVTS
Kli1            RQGLRREHVGIVIAICAISDAVLIAVGVAGIGFVSRLHPAALDVLRYGGAAYLVWFGLRS
Mpe1            RQGLRREHVGVVIAICSSSDVVLIAVGVAGIGGVSGLHPLVLDALRWAGAAYLVWFGLRS
Tel1            RQGLARDHVAVIVTICALADLLLVVIGTAGLGALIGDHPAILTGMKWLGAAYLAWFGIRS
Nsp3            RQGLAREHIGVVVAICAISDVVLITGGVAGIGTIVEQAGWVLDLVRWLGVAFLTWYGVSS
Fsp1            RQGLARQWVGTVVAICAGSDLALIVAGVGGVGGLLTRTAPALAAVRWLGVVFLLWFAAGS
Fsp2            RQGLARDRVGTVVVICAGSDLALITAGVGGVAGLLARAAPLLVAVRWLGVAFMLWFAATS
Ama3            RQGVRREHIGLVIAICALSDLVLICVGTGAIRLVTGLAPWVLEVLRWGGVVYLTAFALSS
Kpa1            RQGIRREHVLVVVAICTAADALLITVGTLGIGSVVERAPWLLTALRWGGVAYLVWFAIES
Krh1            RQGIRREHVGAVVAICIVSDIFLIGLGTAGIGVLIERVPWLLNAFRWAGVVYLAVFAVMS
Pfr1            RQGIRRQHIGVIVALCIASDMALISVGTLGMGALVTSAPWVITAFTWAGAAYLCWFAWRS
Dsp1            RQGLLRHHVGLVVVICALGDIVLELAGVLGMGAVVSAHPDALRVIKWLGAAYLVWFGLDS
Jsp3            RQGVSRQHIGLVVAICAISDLALIGAGVVGVGALVQGHPTILRIVTVGGAAYLVWFGVRS
Bli1            RQGIRREHLGVVLTICILADVLLIGAGTVGIGAIVLLAPWALEILRWLGVAYLLWYAWGS
Aga1            RQGIRREHVGTAVLICLVSDAVLIFAGIVGLGALLTVAPWFLFVARICGAGFLIAYALFA
Rrh1            RQGVLRRNVGTVVAVCVVSDLVLIVAGVAGISALLSRAPGAIDVVRFAGAAFLLAYGLFA
Gte1            RQGVARRHTAPIVAVCAVSDIVLIVAGVAGLGAVVASHPDVVTFAKVAGGLYVGALGVLA
Gpo1            QQGVRRVHVAPVVAVCAISDVVLITAGVAGLGALVSAHPSVVTAAKYLGGTYVIVLGLMA
Gai1            QQGVRRAHVNPVIAVCALSDVVLIVAGVAGLGALVSAHPTVVTVAKIAGGAYVVILGLLA
Gne1            RQGVAGVYVLPVIAVCVVSDIILISAGTAGLGSVVSAHPTAVTVAKYLGGGYLMILAVLA
Gma1            RQGISGGYVLPVIAVCVVSDIVLISAGTVGLGAVVSAHPGIVSVAKIVGGLYLVVLGGFA
Xca1            RQGLQRRHVGLVVAICAFGDITLILAGVAGIGAVVQHWPQILQLFRYAGAAFLAVYGAMA
Xga1            RQGLKRQHVGLIVLICAAGDIALIVLGVAGIGALVKQWPGVLQVLRYAGAAFLAAYGILA
Ssp1            RQGLQRRHVGTVVLACAGADIALILAGVGGMGALVQQWPLLLQVLRFGGAAFLLWYGLQA
Asp4            RQGLERSHVGLVVAICALADIVLILGGVAGIGTLVQEWPGLLQVLRFGGAAFLAWYGLLA
Psp3            RQGLQRNFVWLVVVICSLGDITLILSGVAGIGRLVQAWPGLLQVLRLAGAAFLAVYGLMA
Xve1            RQGLQRSHVGLVVLVCMLGDIVLIIAGVAGIGALVHQWPWLLQLLRFGGAAFLAVYGFMA
Lch1            RQGIRREHVLPVVLICGLADAVLELLGVAGIGFVIERAPVLLEIVRWGGVAFLLWYAWSA
Nsp1            RQGIRGEHVVAVIAVCLVSDVVAITAGVAGLGVVMERWPAVLPIAQIGGGIYLIAFGIQS
Asp3            RQGLRREHVLPVVAVCALSDAILVQAGVWGLGSAVQAHPALLVAARWLGAAFLLAYAGRA
Lho1            QKGLQGQHRLPIALSCAMSDAILITLGVAGAGALILAHPTLLEVARWGGVAFLLWYGWAA
Jsp1            RQALKQEFVYTCIAICVVCDIVLIGAGVAGMGQLIMEAPALLFWIKIAGAGFLFWYGLRA
Jli1            KQGLRRHYVLTCILVCLLCDAILITAGVAGMGTFIADNPNFLLWAKAGGATFLIAYGLRA
Tsp1            RQGLRGEHVLLTVSVSALCDMALILVGIAGLGSLFVASPDLMAMARYGGAAFLLWYGGRA
Psp1            RQGILKRHVGVVVAVCAISDMVLIAAGVAGMGGLIAAYPRFLTAVTWGGAAFLFWYGLRA
Dvu1            SQSIRRNHHMSVAAICIVCDCLLISIGVLGMGAVFTANPLLRAIATWGGAAFLLWFGFNA
Dhy1            THSIRKNHHLIICLVCAICDTVLITLGILGTGELVASNPMLLKPAAWGGTAFLTWYGFMA
Psy1            AQGLRREHHVPVAMLCIVCDAILVAAGVFGLANVLAQNPTLLAVARWGGVIFLSWYGLHA
Pfl1            AQSLRREHHLPVAALCVICDALLVTAGVFGLATVLGHSPILLGVARWGGAAFLVWYGLSA
Psp2            AQSLRREHHLSVAALCVLCDAVLVSAGVFGLAKVLAENPTLLAVARWGGVIFLTWYGAKA
Pst2            AQSLRREHHLPVALLCICSDILLVSLGVFGLAAIIAESPMLLQITRWGGVAFLLWYGTLA
Pps1            AQGLRREHHLAIAAFCLTCDVILVAAGVLGLAALIQHSPLLVDILRWGGAAFLLWYGAQA
Mst1            TQSLRREFHWPIALTCMLFDVILITAGVVGLGVLFNQSPLLLEVARWGGALFLFWFGLQA
Fba1            SQALKRHHHLLVAMICLLCDAILIGLGVAGVGAMISESELLMAVARYGGGAFLLLFGLQS
Mal1            GQAIRREHHWYCAGICMTADILLFTAGMFGVNAALMAVPEALDVMRWLGVAFLSWLALLA
Mad1            SQAIRREHHWWSAGLCIVADITLFTLGMFGISAALMAMPEALEILRWLGVAFLGWLAIQS
Spl1            TQGIRKQHRFVVALICSLCDAFLISAGVAGLGSLIEQSPTLLRLAGGGGALFLFIYGLKC
Pre1            QQGSRKQFHLMSALLCALSDTVLIIAGVFGGSALLSQSEILMQLITWAGVVFLLWYGYGA
Pmi1            QQGSKKQYHLMSAFLCALSDVILISGGVFGGSALLSQSEYLLLLITWGGVAFLLWYGWNA
Mmo1            QQGSRKQYHLMSAFLCTLSDVLLITAGVFGGSALLSQSVWLMALVTWGGVAFLLWYGWGA
Xne1            QQGSRKQFHLMSAALCSTSDALLMMAGVFGGSALLGQSTFLLQAVTWGGVAFLLWYGWDA
Dda1            NQGIRRHYHLTIALICSLSDMALICAGVFGGSALLTQSVLLMMLVTWGGVAFLLWYGWGA
Pag1            NQGVKRQYHLMTAALCSLSDILLICGGIFGGSALLSQSPLLLMVITWAGVAFLLWYGWGA
Pst1            NQGVKRHYHLMTATLCSLSDVVLICAGIFGGSALLQQSPLLLTVITWAGVAFLLWYGWGA
Ebi1            NQGVRRQYHLMTAGLCTLSDIVLICAGVFGGSALLTQSPLLLNLVTWGGVLFLLWYGWGA
Eam1            NQGVRRQYHLMTAALCTLSDILLICAGIFGGSALLSQSVLLLSLITWSGVAFLLWYGAGA
Cfr1            NQGIRRQYHIMIALLCAISDLVLICAGIFGGSALLMQSPWLMALVTWGGVAFLLWYGFGA
Pca1            NQGIRRQYHLMVALLCALSDMVLIAAGIFGGSALLSQSSLLLGGVTWGGVAFLLWFGWGA
Sma1            NQGIRRQNHLLVASLCALSDIALICAGIFGGSALLHRSSLLLMLVTWGGVAFLLWYGWGA
Spl2            NQGIRRQYHLMIASLCALSDIVLICGGVFGGSALLSRSPLLLAIVTWGGVAFLLWYGWGA
Hal1            SQGIRRQYHLMIACLCALSDIVLICGGIFGGSALLSQSPLLLMLVTWGGVAFLLWYGWGA
Ssp2            NQGIRRQYHLMIAGLCAISDIALICAGIFGGSALLDTYPTLLFIVSWGGVAFLLWFGWGA
Rsp5            NQGIRRQYHLMIAGLCALSDIALICGGIFGGSALLSKSPTLLLLVSWGGVAFLLWYGWGA
Yps1            NQGIKRQHHLMSASLCALSDIILICAGIFGGSALLSRSPLLLALVTWGGVAFLMWYGWGA
Aca1            SRGIHRNHHLLTATLCCLCDLVLIGIGVFGGANLLAASPIGLALLTWGGVLFLGWFGIRS
Cmi1            RQGTRREHVLPVVLICAVSDVILIGLGVAGIGAVIEAAPVAIVVIRILGACFLAGYAALS
Bte1            RQGIMRSHIGKIVLLCALSDILLIGAGVGGASVLVERYPTFIHALLYVGLAYLAWFGISA
Hpa1            KQGILKQHVFAVALLCFLGDVLLMTIGMLGLGELISQSPLVSFLVAILGVVFLFTYGSQS
Dda2            RQGMRREHVFWVSTVCFLCDLVLMTLGVLGLGKIINDSKPAITTLTLAGVLFLLWYGYNA
Ama1            EQSMKRQWTTLFVLLFILSDAISISLGAMGFGLLLQEYPMLVSITKWAGVAFLLWIAFNK
                  .                :      .  .                  *   :       

Cgl1            FRDAIHPKT----LATET------------------------VS-ETK---------PHE
Cpy1            FRDAVHPKT----IDVHT------------------------TT-EAA---------PQH
Cha1            FRDALAPGK----ISVV--------------------------D-SSE---------PHG
Cef1            ARDALRART--E-VTFV--------------------------E-HSE---------PVA
Cca1            AKDAMQPPK--EGTSII--------------------------E-ETE---------PTL
Cma1            FRDMVKPRA----LDS---------------------------S-ATDDGTSLDD-APTA
Cdi1            FKEAFKRHG--QALAV---------------------------E-QSE---------PVA
Cps1            WRDALKRRG--DALTV---------------------------E-ETE---------PEY
Cam1            FRDGFRDKV--ETLSP---------------------------T-DAE---------PNH
Cac2            FRDAFKTKG--EAIDV---------------------------E-STS---------PNS
Cau1            FRDAFKKQQ--DALVI---------------------------E-ETT---------PVA
Cst1            FRDAFKKEQ--EALVV---------------------------S-STP---------PSA
Cdu1            FRDALKSHS----LTV---------------------------D-ESA---------PSA
Tot1            VRDAIRGGG--G-IEQ-----------------------------EPQ---------PAT
Cva1            LRDVRNPTP----IDT---------------------------S-TER---------PSV
Cnu1            LRDVRHPTP----IDT---------------------------S-GAA---------PGQ
Vco1            LYSAYTANH--A-LNP---------------------------A-GDS------------
Vha1            LRSAFTQKH--I-MNP---------------------------E-GDA------------
Vic1            LYSAWHTNH--T-LTP---------------------------Q-GDT------------
Vni1            FKSAFKESH--A-MNL---------------------------A-GES------------
Vsi1            FKSALTTSH--A-MDS---------------------------H-VAS------------
Vsp1            FRSAFTENH--A-LEA---------------------------S-VET------------
Vtu1            FKSAFTSHH--G-MST---------------------------S-NGS------------
Orf2            FKSAFTETH--A-LEA---------------------------E-AET------------
Osp1            FKSAFSTTH--A-MTA---------------------------A-GDA------------
Gni1            FKSAITTDH--A-LKA---------------------------E-GKE------------
Csh1            LYSAFSASH--A-LMA---------------------------G-GEE------------
Rle1            LYSALRSTA--S-LTA---------------------------A-EAK------------
Atu1            LHSALRSSE--T-LSV---------------------------T-ERQ------------
Oan1            LYSAFTSSA--V-LAT---------------------------A-NGA------------
Osp3            FYAALRSSG--A-LEV---------------------------E-QAT------------
Rru1            LRSALRSSA--A-LAV---------------------------GPAAE------------
Nin1            LISAIRSSD--A-LAT---------------------------DMPAA------------
Rph1            LRRALGPAA--A-LAL---------------------------A-SDT------------
Rba1            ALSAWRGGS--A-LEG---------------------------E-AEV------------
Rsp1            LMSAWKGGG--V-LKANT-------------------------E-GAT------------
Rla1            LASAWRGGA--A-LEL---------------------------A-EGQ------------
Rpo1            LFAALTKTE--A-LTT---------------------------G-EDA--------RPG-
Rsp3            FLSAWRGGE--V-LEA-----------------------------GEG------------
Oin1            AVSAWHGGE--G-LEA---------------------------E-GQA------------
Ssp3            ARSAWQGGH--A-LAA---------------------------D-GAA------------
Rsp4            LRSAWTGGA--A-LST---------------------------E-GQG------------
Ogu1            LRAAWTGGG--A-LKA-----------------------------GEA------------
Csp1            LLSAWHGTQ--T-LAA-----------------------------GQL------------
Cfu1            FITAWRSSD--V-LLQ---------------------------A-EHV------------
Reu1            FLAAWRSNA--V-LDP---------------------------S-DAA------------
Cba2            FWTAWRTSG--V-LAP---------------------------S-DAE------------
Axy1            FRSALRNHG--S-LTP---------------------------S-SRQ------------
Api1            LRSAWRTQH-DS-LAP---------------------------S-AKQ------------
Oba1            LRSAWRGGE--A-LDQ---------------------------A-GNG------------
Osp2            LRSAWRGGQ--A-LEA---------------------------A-ATG------------
Aur1            FYSAYTTKD--G-LHA---------------------------A-GQK------------
Alw1            AISAFKSTE--V-LAP---------------------------S-DQL------------
Abo1            AVQALKSAS--V-MQL---------------------------S-ANS------------
Ata1            LLAAFKSNQ--G-LHA---------------------------A-QQN------------
Asp7            AIQAFKSNQ--S-LHA---------------------------S-SQN------------
Aru1            LRQALQTQK--I-QPL---------------------------E-LQS------------
Cba1            ARAAIKGGG--H-LEA---------------------------A-AGG------------
Jsp2            LYGAWTSGD--A-LRT---------------------------E-GAP------------
Rso1            LLSALRGDS--Q-MDI---------------------------SKAKQ------------
Rgr1            FRRAFHPSA----MRA---------------------------D-SPK------------
Msp1            ARRAARPAA----LTP---------------------------S-EQG------------
Mtu1            ARRAWRPSA----LTP---------------------------S-EKG------------
Mph1            ARRACQPST----LTP---------------------------S-EKA------------
Mrh1            ARRALRPSS----MAP---------------------------T-QKG------------
Msm1            ARRALRPST----LNP---------------------------S-ERT------------
Mtu3            ARRAWRPVA----LIP---------------------------S-GAT------------
Mha1            ARRAWRPGG--S-LTP---------------------------R-EQG------------
Mgi1            ARRAVKPGV----LTP---------------------------A-DAA------------
Mab1            ARRALRPGT----LVP---------------------------A-ESN------------
Asp5            ARRALRPTG--S-LDP---------------------------T-GRA------------
Asp6            ARRALKPSG----LAP---------------------------T-DRG------------
Cfi1            ARRALRPEH----LDP---------------------------A-ADG------------
Mtu2            ARNAWRPSG----LVP---------------------------S-ESG------------
Aph1            ARRASRPQQ----MSI---------------------------D-ADA------------
Asp2            ARRAWHGER----LQL---------------------------E-TAA------------
Ske1            ARRALRPAE----VEGLE-------------------------A-ERG------------
Iva1            ARRAWKGSE--Q-LVA---------------------------A-PAG-------AMPDA
Xce1            ARRGLRAGD-DA-LRAD--------------------------D-AGL------------
Gob1            ARRALCPEA----LLPD--------------------------A-AGA------------
Mma1            ARRALRPAA----LVTE--------------------------A-AGR------------
Rer1            AKRALRPQT----LAP---------------------------D-QHG------------
Acr1            AKRAIRPGA----LTAS--------------------------E-QQG------------
Aau1            ARRALRPQS----LTTSE--------------------GAAK-D-GGA------------
Nsp2            LRRAVHPET----LRAG--------------------------E-TAT------------
Ama2            LRRAVRPGV----LRAG--------------------------D-TTT------------
Rop1            ARRALRPGT----LDAT--------------------------Q-EIG------------
Rsp2            ARRALRPSA----LTA---------------------------A-AGG------------
Rpy1            ARRALKPSA----LSA---------------------------A-PGG------------
Rsa1            ARRALRPGA----LTAQ--------------------------K-PER------------
Svi1            ARRVFRPGG--A-LLT---------------------------D-GEA------------
Sal1            AVRALRPGDGQA-LST---------------------------R-GTT------------
Nfa1            ARRALRPDA-AA-LGD---------------------------S-GAA------------
Ssp4            ARRVLRPAPGAA-LTA---------------------------E-GTT------------
Ava1            ARRAFRPSV----MTV-----------------------------GAE------------
Cac1            ARRAWKHQD--H-LAA---------------------------D-GTG------------
Orf1            IRRAARPHA----LTAN--------------------------A-GGT------------
Mla1            ARRALRGSP--AGLTGE--------------------------G-PAS------------
Mte1            ARRAWRPSG--ETLRVDPLRVDPLRVDTAASPSIPDAGGTTVQT-RPA------------
Bpa1            ARRALRGGE--A-LTADG---------------------TARPA-RPR------------
Bsq1            ARRALRPAG--QGLGTGE-------------------------A-PCS------------
Jho1            LRRATRPTG----LGA------------------------------TA------------
Bca1            ARRALSPDG--A-LGD---------------------------A-APP------------
Asp1            AWRAIRGQV----LGQL--------------------------E-PAR------------
Mlu1            LRAALRPQG----LVA-----------------------------EQA------------
Ach1            FISALRPSA----LA------------------------------QGT------------
Pac1            LRSAARPAA----LTAS--------------------------G----------------
Kli1            LRNARHSQG----LRA---------------------------G-GGA------------
Mpe1            LWSARHAGA----LEA---------------------------A-E--------------
Tel1            LWSARHAGA----LGS---------------------------G-QSP------------
Nsp3            LLRARRADA----LHA---------------------------A-GRG------------
Fsp1            LRRAWHAPS--S-LRVDG---------------------GSATD-RGT------------
Fsp2            LRRAARPRA----NPAG--------------------------G-QQSPG-PLGDPGPSG
Ama3            FRSALRPGA----L-----------------------------E-ESA------------
Kpa1            FRSALSSHS----LTADD-------------------------A-VGP------------
Krh1            FRSALKPQT----MDA---------------------------A-GTG------------
Pfr1            FRSALRPQSDDA-LTG---------------------------Q-GPD------------
Dsp1            FKNARHAGS----LSP---------------------------A-DAP------------
Jsp3            LLAARHPKT----LVAG--------------------------A----------------
Bli1            LKSAREASG----LEA-----------------------------DTH------------
Aga1            ARRALRPRG----LEAT--------------------------G-ILA------------
Rrh1            ARRALWPSG-DA-LTP---------------------------S-DSS------------
Gte1            ARRCLRSNE--V-IAADG---------------------TRADG-SGE------------
Gpo1            ARRCLRSRE--A-IVDNA-------------------------G-EVT------------
Gai1            ARRCLRSSE--A-ITANP-------------------------D-EVR------------
Gne1            ARRAMRPAA----GHERS-------------------------E-PGR------------
Gma1            ARRAWRPTA--S-STTND-------------------------D-PSR------------
Xca1            AQRAWRGQG--A-LAP---------------------------A-ERD------------
Xga1            ARRAWHGKG--A-LAP---------------------------A-ASG------------
Ssp1            GLRAWHGGS--A-LAA---------------------------A-ETQ------------
Asp4            AQRAWTGKG--S-LMA---------------------------G-QGS------------
Psp3            AWRAVKGTE--S-LKP---------------------------A-DES------------
Xve1            VRRAVTGGS--E-LAP---------------------------A-NAP------------
Lch1            ARRALRPQA----LSA---------------------------G-AAD------------
Nsp1            AMRAWRPSA----LAA---------------------------E-TGT------------
Asp3            LLRAWRPAA----MQVGA-------------------------E-GAG------------
Lho1            LRRAWQGES----LLV---------------------------G-DGE------------
Jsp1            ARSALNPGS----MTAN--------------------------E-NST------------
Jli1            AKSAWRPTA----MAVS--------------------------A-AKA------------
Tsp1            LRSALRGGR--E-MNL---------------------------A-EHK------------
Psp1            WRAAFRGAG--A-LQA---------------------------D-GSR------------
Dvu1            FRSALRGGS----LDA---------------------------H-EER------------
Dhy1            FKSAIKGGK----LES---------------------------T-EST------------
Psy1            LRRACSRQS----LEHS--------------------------A-AVG------------
Pfl1            LRRACSTQS----LDQG--------------------------A-NIK------------
Psp2            LRRAIAPQA----MADA--------------------------G-QTG------------
Pst2            LRRAVRPGV----LRE---------------------------E-TAA------------
Pps1            LRRAWRPAA----MGTL--------------------------A-AAE------------
Mst1            ARRALDSKS----LTT---------------------------G-GGN------------
Fba1            LRRAIKGSQ----LEA---------------------------S-GDT------------
Mal1            FARAAKGRD--A-LDA---------------------------R-KAD------------
Mad1            FVRASRGRA--A-LEA---------------------------G-EVT------------
Spl1            LFSALQAEQ--E-LGE---------------------------T-ESN------------
Pre1            FRTALSPDE--V-ILQ---------------------------T-ESR------------
Pmi1            FKTAFTKEI--E-LSQ---------------------------H-KNQ------------
Mmo1            LRAVFTADT--A-LTM---------------------------Q-EQV------------
Xne1            FRTALSGEI--E-LAS---------------------------A-KNI------------
Dda1            IRIACQRDI--Q-LND---------------------------A-KIS------------
Pag1            LRSAFRGDA--D-LAD---------------------------G-EPL------------
Pst1            LRTAFRREL--A-LAS---------------------------G-LDI------------
Ebi1            LRTAFSGNI--D-LSS---------------------------S-AAM------------
Eam1            LRNACSGEI--Q-LAS---------------------------A-AAL------------
Cfr1            LKTAMSSNL--E-LAS---------------------------A-EVM------------
Pca1            MKTAFSKNI--A-LAS---------------------------A-EVM------------
Sma1            FRAAFNRDV--A-EVS---------------------------V-SEL------------
Spl2            FRTAFTRQL--A-LAT---------------------------A-EEL------------
Hal1            FRAALAKQG--I-QTG---------------------------T-EVM------------
Ssp2            FRTAFSPNP--Q-QVE---------------------------A-RAM------------
Rsp5            FRTAFSKNP--E-LAQ---------------------------A-EVA------------
Yps1            LMAAWRGDG--V-ASS---------------------------A-TSV------------
Aca1            LRSAWRGQE--A-ALA---------------------------D-SPR------------
Cmi1            LLRAVAPEG----LAV---------------------------A-ASA------------
Bte1            LMRAVRPGH--ATLDTDA------------------------KA-DTA---------PP-
Hpa1            FISMFKQSG--A-LKE---------------------------S-DSS------------
Dda2            LKSAWRGNS--Q-LTI---------------------------T-TPTD-----------
Ama1            IKSSLANDA----LVL---------------------------EMAKK------------
                                                                            

Cgl1            EE----LPDVSSTTAGTTMATATVMETATTVKEK-TH------------RRTFHIP----
Cpy1            HDDGGRRVEDSPVTAGVAGDEDAVSHRGSAVITK-TR------------PHPVHIP----
Cha1            GEPG-------------------GSGGGTALATR-TR-----VEPEVRRGQRQRRQ----
Cef1            AASA-------------------SGGGVT---TK-QR---------PRLRITSGTR----
Cca1            PQNS-----------------PTTGGGTSALATD-TR---QVLKTNPRQGF-VEKR----
Cma1            AHVSNV---------------DTTSGNGGQVQTK-TR---PITTTAPTRQA--HPA----
Cdi1            YEPV------------------ADASSGVITKTR-TK----AQPK--------SAQ----
Cps1            AESIEIR-------------SQQHSNSSLITAPK-TRLGKPSQRSSVEKNS--CPH----
Cam1            TEQIDSF------------DGGTSGGTGSGAAVD-TR-----KPATALRRQ--MRK----
Cac2            TEEVATF------------DGDGDSTGGVGTEHG-SV-----ATATATQRQEIKRS----
Cau1            QVVDEN--------------SGNAGAPGTSVLTK-IR------PR--------VRS----
Cst1            PNETEL-------------------GGATTVMTK-QR----------------TKS----
Cdu1            PEKGEAL---------VSTPDTDNGAGGVAVAQR-TM-----APA--------KTQ----
Tot1            RPEEEVGLQPEPSD--VVPEAAQGPGGGVAVKTR-TA----AAPA--KAKKASPVM----
Cva1            ETVTVHSPDAGSD---------------SAVATL-TR---------IPLRTRVTTR----
Cnu1            DAGQDAVPAVSGDTDLPTGGTGVGGTGGTAVATLPAR---------TSVRSRAVTR----
Vco1            -------------------------------------------------------T----
Vha1            -------------------------------------------------------S----
Vic1            -------------------------------------------------------K----
Vni1            -------------------------------------------------------E----
Vsi1            -------------------------------------------------------E----
Vsp1            -------------------------------------------------------K----
Vtu1            -------------------------------------------------------D----
Orf2            -------------------------------------------------------E----
Osp1            -------------------------------------------------------Q----
Gni1            -------------------------------------------------------V----
Csh1            -------------------------------------------------------T----
Rle1            -------------------------------------------------------T----
Atu1            -------------------------------------------------------E----
Oan1            -------------------------------------------------------S----
Osp3            -------------------------------------------------------A----
Rru1            -------------------------------------------------------K----
Nin1            -------------------------------------------------------G----
Rph1            -------------------------------------------------------P----
Rba1            -------------------------------------------------------T----
Rsp1            -------------------------------------------------------Q----
Rla1            -------------------------------------------------------R----
Rpo1            ------------------------------------------------------GG----
Rsp3            -------------------------------------------------------A----
Oin1            -------------------------------------------------------T----
Ssp3            -------------------------------------------------------Q----
Rsp4            ------------------------------------------------------VQ----
Ogu1            -------------------------------------------------------A----
Csp1            -------------------------------------------------------A----
Cfu1            -------------------------------------------------------K----
Reu1            -------------------------------------------------------P----
Cba2            -------------------------------------------------------P----
Axy1            -------------------------------------------------------A----
Api1            -------------------------------------------------------T----
Oba1            -------------------------------------------------------G----
Osp2            -------------------------------------------------------E----
Aur1            -------------------------------------------------------V----
Alw1            -------------------------------------------------------T----
Abo1            -------------------------------------------------------A----
Ata1            -------------------------------------------------------E----
Asp7            -------------------------------------------------------E----
Aru1            -------------------------------------------------------T----
Cba1            -------------------------------------------------------A----
Jsp2            -------------------------------------------------------E----
Rso1            -------------------------------------------------------A----
Rgr1            -------------------------------------------------------P----
Msp1            -------------------------------------------------------P----
Mtu1            -------------------------------------------------------P----
Mph1            -------------------------------------------------------P----
Mrh1            -------------------------------------------------------S----
Msm1            -------------------------------------------------------P----
Mtu3            -------------------------------------------------------P----
Mha1            -------------------------------------------------------P----
Mgi1            -------------------------------------------------------P----
Mab1            -------------------------------------------------------P----
Asp5            -------------------------------------------------------P----
Asp6            -------------------------------------------------------P----
Cfi1            -------------------------------------------------------P----
Mtu2            -------------------------------------------------------P----
Aph1            -------------------------------------------------------G----
Asp2            -------------------------------------------------------P----
Ske1            -------------------------------------------------------T----
Iva1            -------------------------------------------------------G----
Xce1            -------------------------------------------------------R----
Gob1            -------------------------------------------------------R----
Mma1            -------------------------------------------------------R----
Rer1            -------------------------------------------------------N----
Acr1            -------------------------------------------------------S----
Aau1            -------------------------------------------------------K----
Nsp2            -------------------------------------------------------G----
Ama2            -------------------------------------------------------P----
Rop1            -------------------------------------------------------S----
Rsp2            -------------------------------------------------------S----
Rpy1            -------------------------------------------------------A----
Rsa1            -------------------------------------------------------N----
Svi1            -------------------------------------------------------A----
Sal1            -------------------------------------------------------T----
Nfa1            -------------------------------------------------------A----
Ssp4            -------------------------------------------------------A----
Ava1            -------------------------------------------------------R----
Cac1            -------------------------------------------------------E----
Orf1            -------------------------------------------------------G----
Mla1            -------------------------------------------------------EV---
Mte1            -------------------------------------------------------R----
Bpa1            -------------------------------------------------------G----
Bsq1            -------------------------------------------------------G----
Jho1            -------------------------------------------------------P----
Bca1            -------------------------------------------------------P----
Asp1            -------------------------------------------------------A----
Mlu1            -------------------------------------------------------P----
Ach1            -------------------------------------------------------P----
Pac1            -------------------------------------------------------P----
Kli1            ------------------------------------------------------------
Mpe1            -------------------------------------------------------P----
Tel1            -------------------------------------------------------S----
Nsp3            -------------------------------------------------------A----
Fsp1            -------------------------------------------------------D----
Fsp2            QD-------------------------------------------L---------A----
Ama3            -------------------------------------------------------A----
Kpa1            -------------------------------------------------------G----
Krh1            -------------------------------------------------------A----
Pfr1            -------------------------------------------------------A----
Dsp1            -------------------------------------------------------P----
Jsp3            -------------------------------------------------------P----
Bli1            -------------------------------------------------------Q----
Aga1            -------------------------------------------------------T----
Rrh1            -------------------------------------------------------A----
Gte1            -------------------------------------------------------S----
Gpo1            -------------------------------------------------------T----
Gai1            -------------------------------------------------------T----
Gne1            -------------------------------------------------------A----
Gma1            -------------------------------------------------------N----
Xca1            -------------------------------------------------------D----
Xga1            -------------------------------------------------------A----
Ssp1            -------------------------------------------------------G----
Asp4            -------------------------------------------------------E----
Psp3            -------------------------------------------------------A----
Xve1            -------------------------------------------------------K----
Lch1            -------------------------------------------------------P----
Nsp1            -------------------------------------------------------T----
Asp3            -------------------------------------------------------A----
Lho1            -------------------------------------------------------R----
Jsp1            -------------------------------------------------------A----
Jli1            -------------------------------------------------------P----
Tsp1            -------------------------------------------------------R----
Psp1            -------------------------------------------------------AATQR
Dvu1            -------------------------------------------------------S----
Dhy1            -------------------------------------------------------V----
Psy1            -------------------------------------------------------R----
Pfl1            -------------------------------------------------------M----
Psp2            -------------------------------------------------------P----
Pst2            -------------------------------------------------------S----
Pps1            -------------------------------------------------------P----
Mst1            -------------------------------------------------------V----
Fba1            -------------------------------------------------------L----
Mal1            -------------------------------------------------------V----
Mad1            -------------------------------------------------------K----
Spl1            -------------------------------------------------------P----
Pre1            -------------------------------------------------------A----
Pmi1            -------------------------------------------------------V----
Mmo1            -------------------------------------------------------V----
Xne1            -------------------------------------------------------S----
Dda1            -------------------------------------------------------R----
Pag1            -------------------------------------------------------K----
Pst1            -------------------------------------------------------R----
Ebi1            -------------------------------------------------------K----
Eam1            -------------------------------------------------------K----
Cfr1            -------------------------------------------------------K----
Pca1            -------------------------------------------------------K----
Sma1            -------------------------------------------------------A----
Spl2            -------------------------------------------------------K----
Hal1            -------------------------------------------------------Q----
Ssp2            -------------------------------------------------------G----
Rsp5            -------------------------------------------------------K----
Yps1            -------------------------------------------------------T----
Aca1            -------------------------------------------------------L----
Cmi1            -------------------------------------------------------P----
Bte1            -------------------------------------------------------A----
Hpa1            -------------------------------------------------------A----
Dda2            -------------------------------------------------------G----
Ama1            -------------------------------------------------------Q----
                                                                            

Cgl1            QEIKGPAVAAFVVSVINPAAWVDLFVVIGSISSSYG--PDKWAFLLGTMAASLVWFPAFG
Cpy1            EEIKGPALAAFMVSVVNPAAWVDLFVVIGSSSASYG--AGKWMFLLGTIAASLVWFPAFG
Cha1            RSWVKPMWLAIALTWLNPGAYLDSLVMIGGMANQYG-ETLRWLFAGGALLASLIWFPVVG
Cef1            QVWVRPMLMAIVLTWLNPNAYLDAFVFIGGVGAQYG-ETGRWIFAAGAFAASLVWFPLVG
Cca1            PVWVKPMLMAIVLTWLNPNAYLDSFVFIGGVGAQYG-ETGRWIFAAGAFAASLIWFPVVG
Cma1            RPWVKPALAALAFTWLNPSAYIDTLVMLGGIANQHG-ESGRWVFAAGALMASAVWFPLLG
Cdi1            RTWVKPVLAALAFTWLNPAAYIDVLVMLGGIANQHG-PDGRWVFALGALCASLTWFPFIG
Cps1            RPWVKPVLAALAFTWLNPAAYIDVLVMLGGIANQHG-ETGRWVFASGALAASFVWFPFIG
Cam1            STWLKPALATLAICWLNPAAYVDVLVMLGGIANQYG-PDGRWVFAAGAITASMVWFPTIG
Cac2            PSWVKPLLTALALTWLNPGAYVDVLVMLGGIANQYG-DPGRWLFAGGAIAASFTWFPVIG
Cau1            KSWVKPVLGALALTWLNPLAYVDALVMLGSIANQYG--DQRWVFAGGAILASAVWFPSLG
Cst1            RTWVKPVMGAMALTWLNPLAYVDVLVMLGGIAQHYG--DQRWVFAAGAIMASAVWFPTVG
Cdu1            PDWVKPVIAALVFTWLNPAAYVDTLVMLGGIANQYG-DPGRWHFTAGVLAASTVWFPLIG
Tot1            VNWVRPALVALALTWINPGAFIDGLAMVGGIANQYAVEAEKWMFVAGTITASFIWFPAVG
Cva1            MPALAALPTALAVTFLNPAAWVDGMIVFGTMSNQYG-SGGKWVFTVGALVGSVLFFVGVG
Cnu1            LPALAALPTALAVTFLNPAAYVDGMVVFGSMANQYD-DAGKWVFTTGALVASTLFFICIG
Vco1            QSALKTALMCLAFTWLNPHVYLDTVVLLGSISTQYE--PNKLQFALGAVSASFVFFFSLG
Vha1            KSAWQTALICLAFTWLNPHVYLDTVLLLGSISTQYE--PHKWQFAIGAVCASFVFFFSLG
Vic1            ASAGRTALLCLAFTWLNPHVYLDTVVLLGSISTQYE--PNKLNFALGAISGSFLFFFALG
Vni1            SSWKKTVLICLAFTWLNPHVYLDTVVLLGSISTQYE--STKLYFALGAINASFVFFFSLG
Vsi1            SSTLKAVLTCLAFTWLNPHVYLDTVVLLGSISTQYH--PEQLMFAVGAISASFVFFFTLG
Vsp1            DSLTKAIAMCLAFTWLNPHVYLDTVVLLGSISTQYQ--PNQMLFGAGAVSASFVFFFSLG
Vtu1            TSLLKAVSICLAFTWLNPHVYLDTVVLLGSISTQYQ--PNQSLFAYGAITASFVFFFSLG
Orf2            SSLFKTIAICLAFTWLNPHVYLDTVILLGSVSTQYH--PEQFQFALGAVIASFVFFFSLG
Osp1            QSVLKTVAICLAFTWLNPHVYLDTVVLLGSISTQYP---AQGLFALGAMSASLVFFFSLG
Gni1            GNVVTAVLTCLAFTWLNPHVYLDTFVLLGSISTQYE--GQQLAFGVGAVTASFVFFFSLG
Csh1            HGAAKTALLTLAFTWLNPHVYLDTVVLLGSVSTKFG--ESARLFGAGAMCASFAFFFLLG
Rle1            SSFRQTLATCLALTWLNPHVYLDTVVLLGTISTRYP--GEQASFAAGAVTGSFLFFFSLG
Atu1            ASLWQTLAICLALTFLNPHVYLDTVVLLGTISTQFP--GFEKTFAAGAATGSLVFFFSLG
Oan1            VSLTKTLATCLALTWLNPHVYLDTVVLLGTISTQFP--GLETSFAAGAITASFVFFFSLG
Osp3            TSFTRTIAMCLALTWLNPHVYLDTVVLLGTISTRFP--GHQFEFAAGAVTGSFLFFFMLG
Rru1            AGLKATLLTCLALTWLNPHVYLDTVMLLGSISTQFP--DRQGSFAAGAMAASFLFFFALG
Nin1            HGLAQTLATCLAITWLNPHVYLDTVVLLGTISTQFA--NGQNAFAAGAITGSFGFFLTLG
Rph1            APLGRTLATCLALTWLNPHVYLDTVVLLGTLSTRFP--GDEPWFGAGAVTASFVFFFALG
Rba1            TSLRKTLLTLLAITFLNPHVYLDTVVLIGSISAQYE---DRLAFGIGAALGSFTFFICLG
Rsp1            APLWPVLATVLMLTWLNPHVYLDTVVLLGSISAQYA---DPLVFGLGAGIASFAFFFSLG
Rla1            TSLRAALLTVLAFTWLNPHVYLDTVVLIGSISAQYP---DRLGFAVGAMSASFVFFFSLG
Rpo1            AALRPVLLTVLAFTWLNPHVYLDTVVLIGSISAQYP---DRLGFGLGAVLSSFTFFFSLG
Rsp3            GRLGAALLTCLALTWLNPHVYLDTVVLLGSVSAQYD---DKIAFGAGAVLASFVFFFGLG
Oin1            RSLGKAILTLLALTWLNPHVYLDTLVLLGSISAQYP---DRLSFGIGAALASFVFFVALG
Ssp3            TSLRRTILTLLALTWLNPHVYLDTVVLLGSIAAQYE---SRLAFGAGAVTASFVFFFSLG
Rsp4            TALWPAVLTCLAFTWLNPHVYLDTVVLLGAISAQYT---PAWVFGLGAVTASFVFFFTLG
Ogu1            GGLRAALATCLALTWLNPHVYLDTVVLLGSVAATYP---ARWAFGAGAVAASFVWFFTLG
Csp1            GSLSGAVLSCLALTWLNPHVYLDTVMLLGAVSASYD---NKLAFALGAMAGSFLFFFSLG
Cfu1            GALLPTLLTCAALTWLNPHVYLDTVLLIGSISTQFP--GQRGLFAAGAMLSSFVFFFSLG
Reu1            RPLGAALAVCLAFTWLNPHVYLDTVMLIGSVSTQFA--GNAREFAAGAMTASFLFFFSLG
Cba2            RPLAATLAVCLALTWLNPHVYLDTVMLIGSVSTQFD--GRTQAFAAGAMLASFIFFFALG
Axy1            AGLGATLATCLAFTWLNPHVYLDTVVLLGSISSQYE--GRKVAFALGAMTASFAFFFTLG
Api1            TGLGATLAACLAFTWLNPHVYLDTVVLLGSISSQYE--GQKVAFALGAMSASFVFFFMLG
Oba1            AGLGRTLAVCLALTWGNPHVYLDTLALMGAISAQYD---SRIGFAAGGVTASAVFFTTLG
Osp2            RRLWQSLALCVALTWGNPHVYLDTVILLGAVSADFA---PRPVFAAGAMSASLLFFFSLG
Aur1            NSLAQTLILCLSFSWLNPHVYLDTVVLLGSISSQYT---NKTAFAAGAVTASFVFFFSLG
Alw1            EHFLQVLMICLAFTWLNPHVYLDTVILIGSISTQYA--LGKWWFALGAVCASWFFFFSLG
Abo1            SSLTQTLLMCLALTWLNPHVYLDTVILLGSISTQFA---DQAYFALGAISASWLFFFALG
Ata1            TNLGQILLVCLALTWLNPHVYLDTVVLIGSISTQFE--QSKLYFALGTMTASWLFFFSLG
Asp7            IQLSKIIIVCLALTWLNPHVYLDTVVLIGSISTQFE--QTKLYFALGVITASWFFFFSLG
Aru1            PALTQSILICLGLTWLNPHVYLDTVVLIGSISAQFS--QGKLYFALGAMTASWLFFFSLG
Cba1            GSLVAAVSTALALTWLNPHVYLDTVVLLGAVSARFA--SAQEAFAIGAITASFAFFFSLG
Jsp2            QSLRAALTTTLLLTWANPHVYLDTLGLIGAVATTFG--DGRWIFGAGALAASCVFFVILG
Rso1            DSLPKALLSCLAFTFLNPHVYLDTVFLIGSISAQFG--DESWKFGLGASAASLIFFFCLG
Rgr1            LGLKAAVATCLTFTFLNPHVYLDMVVLIGSLSAAYS-GVDRIAFGLGAATASFIWFFGLG
Msp1            ARLVGVLVTCAALTWLNPHVYLDTVVLLGALANEHR--EDRWLFGVGAVTASAVWFTALG
Mtu1            ARLLEVLVTCLALTWLNPHVYLDTVILLGTLANEHS--DERWLFGVGAVTASVVWFVSLG
Mph1            ARLLEVLVTCLALTWLNPHVYLDTVVLLGALANEHR--EGRWLFGVGAVTASAVWFFGLG
Mrh1            TRLISVLLTCLAMTFLNPHVYLDTVVLLGTLANQHA--DSRWLFGIGAVTASVVWFVSLG
Msm1            ARLAEVLVTCLALTWLNPHVYLDTVVLLGTLANEQR--EQRWLFGAGAVLASAIWFLGLG
Mtu3            VRLAEVLVTCAAFTFLNPHVYLDTVVLLGALANEHS--DQRWLFGLGAVTASAVWFATLG
Mha1            ARLLEVLVTCLALTWLNPHVYLDTVVLLGALANEHR--DGRWLFGVGAVTASAIWFVSLG
Mgi1            ARLAAVLATCLALTFLNPHVYLDTVVLLGMLANEHQ--DSRWLFGVGAVTASAVWFAGLG
Mab1            ARLGAVLLTALAITFLNPHVYLDTVVLLGSLANAHQ--DARWLFGAGALTASVTWFVGLG
Asp5            ATLRATLLTCLAFTYLNPHVYLDTVLLLGSVAQQHA---HRWWFGVGAALASLTWFTALG
Asp6            ATLRATLLTCLALTYLNPHVYLDTVLLLGSVAQQS---PHRWLFGVGAALASAVWFTALG
Cfi1            ARRSAVVLTCLALTFLNPHVYLDTVVLLGGLAQQHP-AAGGWAFGAGAVVASITWFTTLG
Mtu2            AALIGVVQMCLVVTFLNPHVYLDTVVLIGALANEES--DLRWFFGAGAWAASVVWFAVLG
Aph1            MSIGAAMATCLAFTFLNPHVYLDTVILLGSLASQRG-ESGRWGFGAGAAAASFVWFLALG
Asp2            MSLAGAIATCLGFTFLNPHVYLDTVILLGGLANQHG-EGGRWLFGVGSAAASLLWFVGLA
Ske1            GSRSAAVLTALALTWLNPHVYLDTVLLLGSVAASHG--DLRWWFGLGATTASLVWFTALG
Iva1            RRLRPAVLTALALTWLNPHVYLDTVVLLGSISSTYG--DARWWFGAGAVLASILWFSGIG
Xce1            TTLPAVVGTTAALTWLNPHVYLDTLVLLGSVAAGHG--SARWWFAAGAVVGSVVWFTALG
Gob1            TGLAVTVGTCLALTWLNPHVYLDTVVLLGSMASTYG--EHRWEFAVGAGLGSTIWFTGLG
Mma1            VGLVATVTTCLALTWLNPHVYLDTVVLLGSLAGTYG--ERRWWFAGGAALGSALWFAGLG
Rer1            GSRLAAVTMALALTWLNPHVYLDTVVLMGSIANGRG-EIGRWWFAAGAITASVVWFSALG
Acr1            LSRKAAVATVLALTWLNPHVYLDTVLLLGSVANSQA-GEARWWFGGGAMLGSIVWFSALG
Aau1            RGLAAAVTTVLALTWLNPHVYLD-IALLGSIASAQG-AQLQWWFGAGAMLGSIVWFSSLG
Nsp2            ASLRAALTTAAALTFLNPHVYLDTVLLLGSIANQHG-ADGRWVFAVGATLGSFVWFFALA
Ama2            TRRGTAVATVLALTLLNPHVYLDTVLLLGSIASTHG-SDGRWWFATGAVLGSTVWFVALG
Rop1            ATLATSILTCLALTWLNPHVYLDTVLMLGSVANNQG-DSGRWLFGLGAATSSVVWFLALG
Rsp2            LTVGAALATCLALTWLNPHVYLDTVLMLGSVANHHG-DPGRWWFGAGAVLASVVWFLGLG
Rpy1            VTIGAALLTCLALTWLNPHTYLDTVLMLGSVANHYG-NPGRWWFGAGAITASVVWFAALG
Rsa1            CSLRTAILTCLAFTWLNPHVYLDTVLLLGSVATAQG-DPEKWFFGLGAALASMIWFSALG
Svi1            GSRRRAVLTCLAMTWLNPHVYLDTVFLLGTVAADRG--PLRWTFGLGAVLASVCWFTALG
Sal1            GSVRAAVLTCLALTWLNPHVYLDTVLMLGSIAADRG--PLRWVFGAGAMLASLAWFAGLG
Nfa1            GSVRAAVVTSLALTWLNPHVYLDTVLLLGSIAADRG--SLRWIFGLGAMLASTVWFTGLG
Ssp4            GSVRAAVLTCLAMTWLNPHVYLDTVLLVGSLAADRG--DLRWAFGIGAGLASLIWFATLG
Ava1            TPLRKAVLACVAFTWLNPHVYLDTVLLLGSVAVAHG--DGRWLFGLGAVVASAVWFSALG
Cac1            TTLRTAVLTCLALTWLNPHVYLDTVLLLGTVGNSYG--NAHWSFALGATTASILWFTTLG
Orf1            LTLAAALSTAFALTWLNPHVYIDTVLLLGSIGGTYG--GDRWWFALGACLGSVVWFAAIG
Mla1            SRRGSVVLTCLALTWLNPHVYLDTVFLLGAVANTHG--STRWAFAAGAVTASIAWFCALG
Mte1            TTLAATVLTCLALTWLNPHVYLDTVFLLGSVASTHG--DGRWAFAVGACLASLVWFAGLG
Bpa1            TGRAAAVTTALALTWLNPHVYLDTVLLLGSIASTHG--TQAWQFVLGALLGSTLWFTALG
Bsq1            SGLLAVLGTTLALTWLNPHVYLDTVLLLGSIAANQG--DQRWVFAAGAIAGSAVWFTALG
Jho1            ASRGSVVATTLAITFLNPHVYLDTVLMLGSIANGFE--DERWAFAGGAVVGSTVWFTGLA
Bca1            TSGRSAVAVAAALTWLNPHVYLDTVVLLGSVANAQP-GVLRWWFAAGAVVASAVWFGGLG
Asp1            VSWVAVLGTGLAFTWLNPHVYLDTVLLLGSLANTHG-PDGRWWFAAGAGLASIAWFTALG
Mlu1            RTAGSVIATTLALTWLNPHVYLDTVVLLGSLANQHG-PDARWVFAAGAVAASVLWFTALG
Ach1            RSKGSVVASTVALTFLNPHVYLDTVVLLGSLANQQG-PDLRWVFAGGAVAGSIAWFSALG
Pac1            TRRHRAYLTAAALTWLNPHVYLDTVVLLGSLANQHG-PDGRWSFAAGAITGSVLWFSALG
Kli1            -AAGSVALTAVALTWLNPHVYLDTVLMLGSIANQHG-NVGRWWFAAGAMVASLVWFSGLG
Mpe1            RGAGSVATTAIALTWLNPHVYLDTVLLLGSVANQHG-PQGRWVFASGAMTASIAWFTSLG
Tel1            RSRGSVITTTLALTFLNPHVYLDTVLMLGNIANQHG-VTGRWWFAAGAGVASIAWFTTLG
Nsp3            TGVRGVAVRALALTWLNPHVYLDTVLLLGSIANHEG-PTGRWWFALGASLASVLWFSGLG
Fsp1            SARAAVAARTAAFTWLNPHVYLDTVLVLGTVGGNEG-TTGRWCFAAGAGLASCLWFTGLG
Fsp2            AGRTAVAARAAAFTWLNPHVYLDTVLILGTVGGRDG-PTGRWWFAVGAGLASIVWFASLG
Ama3            RPAASVAATTLALTWLNPHVYLDTVLMLGTVTNDFG--PARWWAAAGACAASIVWFTGLG
Kpa1            GSLRKVALTTLALTFLNPHVYLDTMVMLGNLANQHG--DQRWTYTLGAITGSVLWFPALG
Krh1            GSLRGVVLATLAFTWLNPHAYLDAVLILGNLANQHG--EQRWIFAGGAFTGSVIWFTALG
Pfr1            GALRPIVGTTLALTWLNPHVYLDTMVMLGGLANQHP-GLTRWAFAGGAMLGSALWFAALG
Dsp1            MSRRAAAATVASLTFLNPHVYLDTVVMLGTVANCHG-AQGRWWFYVGSISASVLWFVALG
Jsp3            SAKTSAVATAFALTWLNPHVYLDTVLMLGNLSTSYG-PTGRWWFGAGAGAASILWFTTLG
Bli1            RSLKSIIATTLALTFLNPGVYLDTVVMLGNLANQQG-PGGALPFTIGAMLGSLTWFLGIG
Aga1            TPRRTVVLTAVALTWLNPHVYLDTVILLGSIAAAQG-EAGRWPFGIGAVLASTLWFTGLG
Rrh1            RSGWAVLATCLALTWLNPHTYLD-IVMLGSIGTRHG--DGRWLFAAGAIVASIVWFTVLG
Gte1            TGRWVAVGTALALTWLNPHVYLDTVITMGAIANGHG--NGKWAFAFGACIASVLWFTALG
Gpo1            ASRWVAIGTALALTWLNPHVYLDTVLTMGAIANSHG--NGKWAFAIGACCASLIWFSLLG
Gai1            ASRWVAIGTALALTWLNPHVYLDTVLTMGAIANSHG--NGKWAFAIGASMASVVWFTLIG
Gne1            VGLWTALGTAAALTWLNPHTYLDAVLTLGSIANSHG--GARWSFTLGACIASLIWFLMLG
Gma1            RGLWAALGTALALTWLNPHTYLDTVLTLGSIANSHA--DAKWAFTVGACVASIVWFLALG
Xca1            QRWQQAALTCLAFTFLNPHVYLDTMVLLGSLSARHA-GVLRWAFALGACLASITWFCALG
Xga1            QPWQRAMLTCLAFTFLNPHVYLDTMVLLGSVSARYP-GQLRWAFASGACLASVTWFSSLG
Ssp1            GSGRQVLLTCLAFTLLNPHVYLDTVVLLGSLSTRYP-GDLRWAFAAGACVASVAWFCTLG
Asp4            RNRRRILLTCLAFTFLNPHVYLDTMVLLGSLSTPYP-GNLQWAFALGACAASASWFLALG
Psp3            GSRKKVLLTCMAFTFLNPHVYLDTMVLVGSLSTRYP-GAGKWMFGLGACIASVVWFTTLT
Xve1            QHWRPVLLTAAAFTFLNPHVYLDTMVLLGSLSTRYP-AETRWAFALGACCASVMWFSALG
Lch1            APLRRVVTACLAITLLNPHVYLDTMVLMGSLGNAQG-DPDRWWFVLGGAVASLCWFFLLG
Nsp1            MSLRRAMLLALALTWLNPHFYLDALLMLGTVANSFG--DQRWWFWAGSLVASSIWFPTLG
Asp3            VGWQPVVLTAMAFTWLNPHVYLDTVLLLGAIASPYP-PSLRMGFAAGASLASLVWFASLG
Lho1            GGLKTALLATFAVTWLNPHVYLDTVVLLGSLSAQQP-EGGRYLFGLGASLASLTWFLSLA
Jsp1            SDRGTVIAAMLAFSLLNPHVYLDTVVLLGSIGGQQA-GNARWYFALGAMLASLLWFSSLG
Jli1            EGYWAVIGAALAFSLLNPHAFLDTVILLGSIGGQHE-GVGRFYFAGGAIMASALWFFLLG
Tsp1            MSRGQALLAAAGFSLLNPHAYLDTVVLLGSIGSQQA-EDLRPLFAAGAISASIVWFVLLG
Psp1            MTWQRAFVLVLMLSLLNPHVYLDTVILLGGIGAREP-SPGNVWFAAGAMTASALWFTVLG
Dvu1            LPLRAAVVSALAVSLLNPHAYLDTVVLLGGISTTFE-GDGRYLFGAGAVTASILWFCTLS
Dhy1            TGVRPIILLTLAITLLNPHVYIDTVVMLGSISAQYS-GDARYLFGFGAVSASFVWFFTLG
Psy1            KSLRTVLLSALAVTLLNPHVYLDTVLLIGSLGAQQG---VPGAYVAGAASASLLWFSSLA
Pfl1            RSLRAVLLSALAVTLLNPHVYLDTVLLIGSLGAQQT---DPGAYVAGAASASFLWFMTLA
Psp2            RSRRAVLMAALAVTLLNPHVYLDTVLLIGSLGAQQA---APGAYAMGAASASLLWFFTLA
Pst2            RSLRSVLLAALAVTFLNPHVYLDTVLLIGSLGAQQP---EPGAYTVGAASASALWFLLLA
Pps1            RSRRQALLAAAAVSLLNPHVYLDTVLLVGSLGSQQA---APLAYVFGAATASMLWFFGLA
Mst1            RSLRSALLTTAAVTLLNPHAYIDTIVLIGGIGGQYE-SDLRIWFTTGAISFSVIWFSSLC
Fba1            GCRRTVIIATLAVTLLNPHVYLDALVLLGSIGAQFG--DERWFFFAGTVTASTLWFFGLS
Mal1            SSLRTVVLTTLAVTLLNPQVYLDTLLLIPAIGAQQA---SPLVFVAGASSASVMWFCLLA
Mad1            RSLKAVVFTTLAVTLLNPQVYLDTLLLIPAIGAQQE---DATTFVAGASSASILWFGLLA
Spl1            TSRRQVILTILAITLCNPNVYLDTVVLLGGISATFV-GQGRYLFGAGAISMSFIWFFILS
Pre1            ITRWKVIVTLFAVTWLNPHVYLDTFVVLGSVGGQLE-SQLRPWFTAGALTASFVWFFALA
Pmi1            KSRWRVIVTLVAVTWLNPHVYLDTFVVLGSIGGQLS-AELRPWFTFGAVFASISWFFALS
Mmo1            RSRWRVIMTLVAVTWLNPHVYLDTFVVLGSIGGQLG-SDMRIWFTAGAVCASILWFFGLA
Xne1            QSRWRVIMTLFAVTWLNPHVYLDTFVVLGSIGSQLP-IDHRLWFTIGAITASISWFFALS
Dda1            ESRWRIMLTLLAVTWLNPHVYLDTFVVLGSLGGRLD-TGERSWFALGSVTASFVWFFGLA
Pag1            QSRGRIIATLLAVTWLNPHVYLDTFVVLGSLGGQLPTTTARQWFALGTISASILWFFGLA
Pst1            QSRGRIIATLLAVTWLNPHVYLDTFVVLGSLGSQFPDTHARQWFALGTVSASVLWFFGLA
Ebi1            QGRWRIVATMMAVTWLNPHVYIDTFVVLGSLGGQLP-AEARSWFALGSVTASILWFFGLA
Eam1            HSRWRIVATLMALTWLNPHVYLDTFVVLGSLGGLLP-PEGRRWFALGSASASLLWFFGLA
Cfr1            QGRWKIIATMLAVTWLNPHVYLDTFVVLGSLGGQLD-VEPKRWFALGTVSASFLWFFGLA
Pca1            QSRWRIIATMLAVTWLNPHVYLDTFVVLGSLGSQFA-DDARSWFALGTMTASFTWFFALA
Sma1            QSRWRIIVSMLAVTWLNPHVYLDTFVVLGSLGSQFA-PEVRSWFAFGAVSASVVWFYVLA
Spl2            QSRWRLVVTMLAVTWLNPHVYLDTFVVLGSLGGQLT-PDVRSWFAMGAVSASIVWFFGLA
Hal1            QSRWRIVVTMLAVTWLNPHVYLDTFVVLGSLGGQLA-VDARSWFAFGAVSASALWFFSLA
Ssp2            QSRWRIVASMMAVTWLNPHVYLDTFVVLGSLGGRLA-SDERSWFALGAVLSSTLWFFGLA
Rsp5            QSRWKIVVSMLAVTWLNPHVYLDTFVVLGSLGGSLS-HDERSWFALGAVSASVMWFFGLA
Yps1            QGRWRILVTLLAVTWLNPHVYLDTFVVLGSLGGQLL-PDIRPWFALGAVTASIVWFFALA
Aca1            MGVKSVLAMTLGVTLLNPHVYLDTLMLLGSFGSQFA-EELRPAFAAGAMLASLVWFYGLA
Cmi1            RALGAVIAACLALTWLNPHVYLDTVLLVGSVAAGHG--DGRWAFGIGAMAASCVWFTLLA
Bte1            QRALPIVLMTLAFTWLNPHVYLDTFLLIGTAGAREA-QGSRAAFAVGAMAVSAIWFVALG
Hpa1            TSLKRTLMITFVITFLNPHVYIDTVVILGAIGGKLA-FAEKWMFLAGALTCSLIWFFGVG
Dda2            LRRRTVISASLAVSLLNPHVYLDTVVIIGGISSGIA-PNLKPFYLAGTVSASLLWFYTIG
Ama1            LSFKKALLIALAVTWLNPHFYLDTLLLMGNLASQWQ--ENKWWFVGGAIGASVVWFVGLS
                            .   **  ::* .  .                  *    *  :*  . 

Cgl1            YGAAALSKPLSSPKVWRCINSGIGLFMVFMAFRVL--F----------------------
Cpy1            YGAAALSKPLSSTKVWRGINTVIGLFMVFMAFRVL--L----------------------
Cha1            YGARVLSRPLSSPRVWRVLNVVIGVVLVAIAVQVA--L----------------------
Cef1            YGAAALSRPLSSPRVWRWINIGVAVVLTGLAVKLI--L----------------------
Cca1            YGAAALSRPLSSPKVWRWINVGVAIVLSGLALKLI--L----------------------
Cma1            FFSTRFSRVLSRPQAWRVINGVIGCIMVVMCIRLV--M----------------------
Cdi1            YTSTRFSTVLSRPAVWRYINIAIGIIMMIMCARLI--M----------------------
Cps1            FTSLRFAHVLARPTVWRYINIAIGVIMFIMCARLL--M----------------------
Cam1            LSAAKFSHILSRPAVWRGINIGIGCIMTLLTIKLL--L----------------------
Cac2            FGAARFSHVLSRPEVWRWINVGIGVIMIGLTLKLL--L----------------------
Cau1            FGAYKLSHVLAKPTTWRVVNIVIGCVMLALTAKLL--F----------------------
Cst1            YGAFKLSHVLAKPTTWRYVNFAIGCVMMLLTAKLL--L----------------------
Cdu1            YGAAKLSKPLSNHRVWQGLNVVIGFVMIGIALRLL--M----------------------
Tot1            YGAAALSKPLSRPKVWRVLNTIIALVLLAIAGRLA--L----------------------
Cva1            YAARLLARPLSKVSVWRWINLGIGVLMLAMAARLA--M----------------------
Cnu1            YGARLLSRPLSSVRVWRWINLGIGVLMIGMAARLA--M----------------------
Vco1            YGAKRLIPAFRHARSWKILEAIIGIIMLVLAYNLV--F----------------------
Vha1            YGAKLLIPIFKHARSWQILEFIIGFVMLALAISLL--V----------------------
Vic1            YGARLLAPIFQRPRSWKVLEALIGLVMLLLATKLM--V----------------------
Vni1            YGARLLKPLFQKPTSWKILEFLVGVMMLFIALSLL--V----------------------
Vsi1            FGARFLAPFFRSPRSWKILEVFVGVIMLVIAFSLI--S-GVS------------------
Vsp1            YGARFLAPMFKNPRAWKVLEFVVGMIMASIAISLI--V----------------------
Vtu1            FGARFLAPLFNKPKAWKVLEFLVGIIMSAIALSLI--L----------------------
Orf2            YGARVLAPVFENPKAWKIFEFFVGVIMLALALSLV--A-N--------------------
Osp1            YGARMLAPVFSRPQAWKVLEFVVGVMMTTIAITLV--T-G--------------------
Gni1            YGAKLLIPIFKKPVAWKVLEFVVGFIMLVLGISLL--I----------------------
Csh1            YGARFLAPLFKKPAAWKILEFFVGVTMIALGVMLV--V-G--------------------
Rle1            YGATWLRPIFSKPSSWRMLETLVAFTMWIIAFKLL--G-G--------------------
Atu1            YGARWLRPIFEKPSAWRILEGIIAVTMWAIAFKLV--M-G--------------------
Oan1            FGARWLRPIFARPSSWRILEGIIAVTMWSIALKLV--T-G--------------------
Osp3            YGAAWLRPIFARPQAWRILEAIIGCVMWAIAFKLL--R-G--------------------
Rru1            YGSSWLKPLFAKPSAWRSLEAIIALVMWTIALKLL--V-G--------------------
Nin1            YGASWLRPFFARPQAWRILEGGIALIMWAIAVKLV--V-G--------------------
Rph1            FGARFLRRWLASPACWRGLEAVIAVIMASIAIKLL--V-L--------------------
Rba1            FGSRLLSPIFANPAAWRVLDATIALTMWVIAISLL--L----------------------
Rsp1            YGAALLAPFFAKPRAWQALDLLVGLTMWGIAAKLL--L----------------------
Rla1            YGARVLSPVFARPRAWQVLDLLIGLVMLAIAWKLV--A----------------------
Rpo1            YGARLMAPVFARPRAWQVLDTVIALTMWTIAAKLL--L----------------------
Rsp3            YGARMLAPLFRRPSSWRVLDALVGLVMWGIAAKLL--M----------------------
Oin1            YGARLLAPLFAKPRSWQVLDALIAVTMWAIAIKLL--A----------------------
Ssp3            YGARLLGPFFSKPRSWQILDGVIALTMWAIALKLL--L----------------------
Rsp4            YGARLLAPIFARPRAWQVLDALIGVVMLALAVKLA--L----------------------
Ogu1            YGARALAPLFARPTAWRVLDGIVGLTMWALAIRLV--A----------------------
Csp1            YGARALAPVFARPVAWRWLDLGIGATMWAIAARLV--L-G--------------------
Cfu1            YAAAWLRPIFAKPVSWRILEVVVGITMWAIAYKLL--S----------------------
Reu1            YGAALLRPVFARSRAWQVLEVVIGITMWVIAARLL--L----------------------
Cba2            YGAALLRPVFAKPSAWRVLEIVIGVTMWVIAAKLL--F----------------------
Axy1            FGARLLRPVFASQTAWRILDALVGLAMLAIALKLL--W----------------------
Api1            YGARLLRPLFANPRAWRVLDACVGLAMLLIGLNLV--L----------------------
Oba1            FGARFLAPVFRRPVAWRWLDLGIGLIMYAIAVSLL--V----------------------
Osp2            FGARLLAPLFRRPLAWRCLDASVALVMWSVAASLL--W----------------------
Aur1            FGARLLEPVFENPKAWKVLDIIIGVVMWLIAWSLL--D----------------------
Alw1            YGAKILTPWFQHPKAWKILDAIIACTMWGVAVSLI--L-S--------------------
Abo1            YGARVLIPVFENPKAWQFLDGMIALVMWGIAVSLL--F-N--------------------
Ata1            YGARLLTPVFENPKAWRVLDGLIALIMWGIALSLI--L-N--------------------
Asp7            YGARVLIPVFANPKAWKVLDGVIALIMWSIAISLI--M-T--------------------
Aru1            YAARLMAPWFQSAKAWRILDVLIAIIMTLIAISLLR-I-Q--------------------
Cba1            FGARFLAPLFARATAWRVLDALIAGVMWTIAISLV--R-G--------------------
Jsp2            YAARAMAPIFARPKAWMWLDVIVGLTMIALAIKLA--M-G--------------------
Rso1            YGAALLRPLFSSPVAWRILDFVIGVTMLMLAGKLV--FLQ--------------------
Rgr1            YGARLLQPIFARPAAWRVLDVIIGVVMGLLAISLL--V-RFFHP----------------
Msp1            FGARRLGGLFSAPSTWRVLDALIAMIMIALGVAVA--L----------------------
Mtu1            LGARRLSGVFATPTTWRILDGLIAVTMTGLGVSLV--L----------------------
Mph1            FGARRLAGWFATPTTWRVLDGIIAATMIGLGVWMA--V----------------------
Mrh1            FGARRLAGLFATPLTWRILDGLIAATMIGLGIWMA--V----------------------
Msm1            LGAKRLAGLFATPMTWRILDGVIAVTMIALGLGMM--L----------------------
Mtu3            FGAGRLRGLFTNPGSWRILDGLIAVMMVALGISLT--V----------------------
Mha1            FGAQRLARWFATPTTWRVLDGLIAATMIGLGALLA--L-RPI------------------
Mgi1            FGATRVRHWFASPRTWRLLDAAIAAVMIALGVSLL--M----------------------
Mab1            YGARYLAGVFQRPETWRMLDAGISVVMLALGVSLL--V----------------------
Asp5            LGARRLAPLLARPNAWRVLDGAIALVMAALGGTLL--L-Q--------------------
Asp6            LGARRLAPVLSKPLAWRILDGLIAVVMAALGIGLV-------------------------
Cfi1            FGAARLRPLFARPRAWQVLDVGVALVMAGLAVSLV--V----------------------
Mtu2            FSAGRLQPFFATPAAWRILDALVAVTMIGVAVVVL--V-TSP------------------
Aph1            YGARLLAPIFSQATAWRVLDTLIALIMAGLAITLL--V-G--------------------
Asp2            YGARLLAPLFTRPAAWRVLDALVALVMAALAFSLM--N----------------------
Ske1            FGARLVAPLFARPGAWRVLDGAIAVVMLAIAVGLL--A-G--------------------
Iva1            YGGRLLAPLLARPGAWRVLDAVIAVIMLAVAVSLL--T-A--------------------
Xce1            YGARLLRPLFARPTAWRVLDGVVAVVMTAIAVGLI--L-GS-------------------
Gob1            YGARRLRPVFARPAAWRVLDGVIAAVMAALAVSLV--V-RGVSG----------------
Mma1            YGARLLRPVFARPSAWRVLDAVIAVVMVALATSLA--V-RGAAG----------------
Rer1            YGARLLTPLFAKPNAWRILDALIAVMMAVLGISLL--V-E--------------------
Acr1            FGARLLRPVFAKPVAWRILDGLIAVVMFALGLRMA--F-G--------------------
Aau1            FGARFLRNFFARPMSWRFLDGGIAVTMVALGAGLV--L-G--------------------
Nsp2            YGARRLAPLFAKPMAWRVLDGSIAVVMTLIALSLA--L----------------------
Ama2            FGARWLAPVFARPAAWRVLDGAIAVVMVLIAVSVA--R----------------------
Rop1            YGAQFLHRVFARPGAWRVLDAGIAALMLTLGITLV--A----------------------
Rsp2            YGARLLRGVFAKPASWRVLDGGIAVLMVGLGVGMV--A----------------------
Rpy1            YGARYLRAWFAKPSSWRILDGGVAVLMLGLGAGLV--A-S--------------------
Rsa1            YGSRLLAPLFAKPLAWRVLDSLIAVMMIGLATMLL--V-S--------------------
Svi1            FGARLLSRHLAKPAAWRVLDGLVAATMIALGVMLI--A-G--------------------
Sal1            YGARLLSGVLARPAAWRVLDSLVAVTMLAMGATLL--L-RT-------------------
Nfa1            YGARLLSPVLARPAAWRVLDALVAVTMVAIGVSLL--A-RT-------------------
Ssp4            YGARLLSGPLSRPGAWRVLDGLVAATMVTMGGMLL--A-R--------------------
Ava1            FGAKRLAGVFAKPAAWRVLDVVIAVTMTALGATML--L-GH-------------------
Cac1            FGAGRLGKLLARPKAWRVLDGVIAITMITLGVAMA--A-R--------------------
Orf1            YGSRYLRPLFAKPMAWRVLDIVIAVIMVVLAASLV--A-GLF------------------
Mla1            FGARRLGRRLATPRAWRVLDGAIAVVMLALAVSLV--L-P--------------------
Mte1            FGSRFLGRWLDTPRAWRILDALIAVVMFAIALSLV--L-P--------------------
Bpa1            FGARYLGRFLSSPRSWQVLDGVVAVTMVAVAGMLA--V----------------------
Bsq1            LGARALGRVLSTPRAWRILDSLVAVTMVLVAATLV--I-G--------------------
Jho1            LGARALARPLASPRTWRVLDAVIGVTMIGLGVLLA--L----------------------
Bca1            FGARLVAPALARPNAWRILDGAIAVVMLTLAVLLV--L-R--------------------
Asp1            VGARFLAPVFRRRKAWRILDAVIAAVMLTMAALLV-------------------------
Mlu1            YGARLLARVLADPKAWRVVDVVIAVVMAVLAVRLI--A-GSDVW----------------
Ach1            YGARALSGVLGNPRTWRFLDLGIGIVMLGLAVKLV--L----------------------
Pac1            YGARALAGPLSRTRVWQALDLTIGVTMLILALRLV--V----------------------
Kli1            LGARALAPKLSHPRTWQIIDVVVGVTMLVIAGLLV--F----------------------
Mpe1            LGARALAPLLSHPRTWQALDVIVGLTMLTVAVLLV--R----------------------
Tel1            FGARALSGPLSRPRTWQVLDTLIGLVMLTLAVVLL--R----------------------
Nsp3            YGARRAGRLLASPRAWQVLDVLIGVTMLAIAVLLA--R----------------------
Fsp1            YGARLASGALASPTTWRALDLVIGLTMLYVAYRLA--F----------------------
Fsp2            YGARLVSTVLAGPATWRVLDLAIGVTMLFVAARLA--F----------------------
Ama3            LGARALSRPLSSPRTWRVVDVLVGCVMLGVAVHLA--L-G--------------------
Kpa1            LGARALAKPLNRPGTWRAVDIGVGGVMLLVALRLV--V-A--------------------
Krh1            AGARALSHVLNTPLTWRIVDVGVGLVMLFIAVQLA--L-MPA------------------
Pfr1            LGARALSRPLSKPSVWRVIDAAIGVMMLAIAARLL--L----------------------
Dsp1            LGARLLTPLVRNARTWQVIDTVVGVMMFVFAALLV--T-S--------------------
Jsp3            YAARLASRWFAHQRTWRVLDTVIGLVMFALAAMLL--R-TS-------------------
Bli1            YGARGLSRFLAKPRVWQVLDVLIAVVLVILALRLA--F----------------------
Aga1            FGARYLRGFFANPRSWRVLDAVIAVFMLVLAISLL--L-PLI------------------
Rrh1            FGARRLGAVLATPRAWRVLDAAVATLMIVLAVGLV--A-STPGGGAA-------------
Gte1            GGARRLSGFFASPRAWKVLDAVVAVIMLGMAVALF--A-S--------------------
Gpo1            GGGRRMAPIFAKPVAWRILDAVVAVVMIGMGAVLV--G-S--------------------
Gai1            RGGRRLAPVFARPRAWKVLDGVVAVIMVGMGAALL--V-S--------------------
Gne1            FGAKRMAPLFASARAWRVLDTAIAVVMASLGAVLV--I-G--------------------
Gma1            FGAKKMAPMFSSVRAWRILDSVIAVVMVGLGVSLI--A-M--------------------
Xca1            HGARLLQPVFRNPRAWRVLDACIAVFMLLLCVALL--L-PQHTT----------------
Xga1            YGARLLQPAFRDPRAWRVLDVLIAVFMLVLCALLL--L-PSHAA----------------
Ssp1            YGARLLQPVFRRPAAWRVLDAGVAVFMFCLATLLL--L-RP-------------------
Asp4            YGARLLQPVFRQPLAWRVLDGSIAVFMLALCALLL--L-RPL------------------
Psp3            FGARFLQPVFRTPTAWRVLDAAIALFMLSLSVMLM--A-NPI------------------
Xve1            FGARLLLPVFRNPGAWRVLDTLMALFMFALTLLLL--L-KPLTL----------------
Lch1            YGARALTRFFETPRSWRILDSVVAVTMLVIAARIA--F-GGVS-----------------
Nsp1            LGARALRGIFARPSAWRVLDSGIAVVMGGLGVGLL--V----------------------
Asp3            WGARWLAPLFASPHAWRVLDAVVAAMMVALAVGLL--L----------------------
Lho1            FGARLLAPLFARPVSWRVLDSCMAAFMLSLALGLA--L----------------------
Jsp1            LGARYLTPVFANPRAWRILDAVIALVMWALAISLF--L----------------------
Jli1            FGARYLAPVFAKPMAWRVLDGIIAFVMWAIAASLF--L----------------------
Tsp1            YGARLLVPLFSRPLAWRVLDGLVALMLWGIAASLL--L----------------------
Psp1            YGARLLAPLFARARAWQILDGIVGMMMWGLCAGLV--A-QQ-------------------
Dvu1            LGGRAMAPVFRNASAWRVLDGLVCLMVWGIAAGLV--R-QAVLG----------------
Dhy1            IGGCALAPLFRKPNTWRILDTVIGLTMWLIAINLA--R-KGMG-----------------
Psy1            LGAAWLAPWLARPATWRVLDLMIAVMMFSVAFQLI--R-S--------------------
Pfl1            VGAAWLAPWLARPATWRLLDLLVAAMMFSVAYQLI--S-A--------------------
Psp2            LGAAWLAPWLARPATWRLVDLMVAVMMLGMASQLV--F-A--------------------
Pst2            LGGAWLAPWLARPLTWRLIDLGVACMMFAIAAQLI--V-M--------------------
Pps1            LGAAWAAPYLARPGVWRLIDLLVAGVMFAVAAQLL--V-S--------------------
Mst1            IGARWLAPLFRKPAAWRVLDGLICLMMWSIAVSLL--V-V--------------------
Fba1            LGAARLAPVLARPAVWRGIDLLVWALMWGIGLKLL--L-V--------------------
Mal1            FGGAALSPWLSSPMSWRFIDGAIGSMMAIIAFHLA--S-NGLSGP---------------
Mad1            WGGSALAPILSRPLAWRIIDGVIGIMMAAIALHLT--F-SG-------------------
Spl1            YGSGVLAPLFKKAITWRILNFLIFLVMWNIAFKLL--AFSGIIDII--------------
Pre1            ILAAWFSPVLNKPRSQRIINIFVGSVMWFIAFQLA--I-QGLKGLG--------------
Pmi1            LLAAWFSPILSQVTAQRIINLFVGCVMWFIALQLA--A-QGWKNL---------------
Mmo1            LLAAWFSPVLQKPVSQRIINLFVGSVMWYIAIQLA--L-KGLNIS---------------
Xne1            FLSAWCSPVLNQPRSQRIINIFVGCVMWYIAWGLM--K-QGLQIF---------------
Dda1            VLASWLAPWLRSVRCQRVINLFVGAVMWSMALQLA--R-DGWQH----------------
Pag1            LLAAWLSPRLRTAKAQRIINLLVGAVMWFIALQLA--R-QGIAG----------------
Pst1            LLAAWLAPLLQTTRAQRLINLLVGAVMWFIAFQLA--Q-QAITG----------------
Ebi1            SLAAWLSPVLNTAKAQRIINALVGVMMWGIALKLA--L-QATGF----------------
Eam1            ILAAWLAPLLSTTRAQRIINLLVGLVMWAIAFKLA--W-QAVSF----------------
Cfr1            LLAAWLAPRLRTAKAQRIINTLVGLVMWFIAFQLA--K-EGVAHVH--------------
Pca1            LLASWLAPWLNTPRVQRVINFFVGVVMWGIALQLA--R-HGWQ-----------------
Sma1            LLAAWLSPYLKAPLAQRIINILVGLVMWAIAVQLA--W-NGMQ-----------------
Spl2            LLASWLAPWLKTQLAQRIINTLVGLVMWGIAGQLA--W-QGANL----------------
Hal1            LLAAWLAPWLSTPKAQRVINLLVACVMWVIALQLA--R-SGLQL----------------
Ssp2            VLAALLSPWLNQGKTQRAINLVVGTVMWAIALQLA--L-QNLHF----------------
Rsp5            ILAAMLAPWLNTGKVQRVINFIVGVIMWGIAIQLA--R-QTGVF----------------
Yps1            FLAAWLSPWLNRPVAQRIINLFVGGVMGFIAFQLA--R-QGFGL----------------
Aca1            FGAAALSRWLARGRVQQAIDLVVGLIMLVLAAKLV--L-GAISA----------------
Cmi1            TAARVFAPLLARPAAWRVLDTVIAAVMLVLAVQIL--L-PLVPAGPGEGARILVATAICV
Bte1            YGARALAPLFKRATAWRVLDGAIGSMVLLLAVTQL-------------------------
Hpa1            YGAGFLAPYFAKRRVWQILDFITGVIMYAIAISLV--I-FAIGLFD--------------
Dda2            YTAAACSRYFARPITWRIIDSLIGCYMIFMAFQLCRFL----------------------
Ama1            TLTARFAHHMQRPNFWRWFNRLNAAVLGMVSIQLA--S----------------------
                         .        .:      :  .                              

Cgl1            -----------------------------------------------M
Cpy1            -----------------------------------------------M
Cha1            -----------------------------------------------Q
Cef1            ----------------------------------------------MG
Cca1            ----------------------------------------------MG
Cma1            -----------------------------------------------H
Cdi1            -----------------------------------------------H
Cps1            -----------------------------------------------H
Cam1            -----------------------------------------------S
Cac2            -----------------------------------------------L
Cau1            -----------------------------------------------L
Cst1            -----------------------------------------------H
Cdu1            -----------------------------------------------H
Tot1            -----------------------------------------------S
Cva1            ----------------------------------------------MG
Cnu1            ----------------------------------------------MG
Vco1            ------------------------------------------------
Vha1            ------------------------------------------------
Vic1            ------------------------------------------------
Vni1            -----------------------------------------------N
Vsi1            -----------------------------------------------D
Vsp1            ------------------------------------------------
Vtu1            ------------------------------------------------
Orf2            -----------------------------------------------V
Osp1            -----------------------------------------------A
Gni1            ------------------------------------------------
Csh1            -----------------------------------------------E
Rle1            -----------------------------------------------M
Atu1            -----------------------------------------------A
Oan1            -----------------------------------------------V
Osp3            -----------------------------------------------L
Rru1            -----------------------------------------------S
Nin1            -----------------------------------------------S
Rph1            -----------------------------------------------E
Rba1            ------------------------------------------------
Rsp1            -----------------------------------------------M
Rla1            -----------------------------------------------M
Rpo1            -----------------------------------------------M
Rsp3            -----------------------------------------------M
Oin1            -----------------------------------------------M
Ssp3            -----------------------------------------------M
Rsp4            -----------------------------------------------M
Ogu1            -----------------------------------------------S
Csp1            -----------------------------------------------G
Cfu1            -----------------------------------------------E
Reu1            -----------------------------------------------G
Cba2            -----------------------------------------------S
Axy1            -----------------------------------------------P
Api1            ------------------------------------------------
Oba1            ------------------------------------------------
Osp2            -----------------------------------------------P
Aur1            -----------------------------------------------S
Alw1            -----------------------------------------------I
Abo1            -----------------------------------------------A
Ata1            -----------------------------------------------T
Asp7            -----------------------------------------------T
Aru1            -----------------------------------------------F
Cba1            -----------------------------------------------G
Jsp2            -----------------------------------------------G
Rso1            -----------------------------------------------T
Rgr1            -----------------------------------------------A
Msp1            -----------------------------------------------G
Mtu1            -----------------------------------------------S
Mph1            -----------------------------------------------G
Mrh1            -----------------------------------------------S
Msm1            -----------------------------------------------T
Mtu3            -----------------------------------------------T
Mha1            -----------------------------------------------G
Mgi1            -----------------------------------------------R
Mab1            -----------------------------------------------S
Asp5            -----------------------------------------------A
Asp6            -----------------------------------------------A
Cfi1            -----------------------------------------------G
Mtu2            -----------------------------------------------S
Aph1            -----------------------------------------------Q
Asp2            -----------------------------------------------D
Ske1            -----------------------------------------------I
Iva1            -----------------------------------------------R
Xce1            -----------------------------------------------R
Gob1            -----------------------------------------------A
Mma1            -----------------------------------------------G
Rer1            -----------------------------------------------L
Acr1            -----------------------------------------------A
Aau1            -----------------------------------------------A
Nsp2            -----------------------------------------------D
Ama2            -----------------------------------------------G
Rop1            -----------------------------------------------S
Rsp2            -----------------------------------------------G
Rpy1            -----------------------------------------------S
Rsa1            -----------------------------------------------S
Svi1            -----------------------------------------------A
Sal1            -----------------------------------------------V
Nfa1            -----------------------------------------------F
Ssp4            -----------------------------------------------A
Ava1            -----------------------------------------------A
Cac1            -----------------------------------------------S
Orf1            -----------------------------------------------E
Mla1            -----------------------------------------------R
Mte1            -----------------------------------------------H
Bpa1            -----------------------------------------------G
Bsq1            -----------------------------------------------A
Jho1            ------------------------------------------------
Bca1            -----------------------------------------------A
Asp1            -----------------------------------------------S
Mlu1            -----------------------------------------------G
Ach1            -----------------------------------------------H
Pac1            -----------------------------------------------S
Kli1            -----------------------------------------------S
Mpe1            -----------------------------------------------G
Tel1            -----------------------------------------------S
Nsp3            -----------------------------------------------G
Fsp1            -----------------------------------------------L
Fsp2            -----------------------------------------------G
Ama3            -----------------------------------------------S
Kpa1            -----------------------------------------------G
Krh1            -----------------------------------------------I
Pfr1            -----------------------------------------------G
Dsp1            -----------------------------------------------S
Jsp3            -----------------------------------------------F
Bli1            -----------------------------------------------G
Aga1            -----------------------------------------------G
Rrh1            ------------------------------------------VASLAP
Gte1            -----------------------------------------------I
Gpo1            -----------------------------------------------A
Gai1            -----------------------------------------------A
Gne1            -----------------------------------------------A
Gma1            -----------------------------------------------S
Xca1            ----------------------------------------------SG
Xga1            ----------------------------------------------LL
Ssp1            -----------------------------------------------L
Asp4            -----------------------------------------------H
Psp3            -----------------------------------------------Q
Xve1            -----------------------------------------------A
Lch1            -----------------------------------------------H
Nsp1            -----------------------------------------------H
Asp3            -----------------------------------------------H
Lho1            -----------------------------------------------N
Jsp1            ------------------------------------------------
Jli1            ------------------------------------------------
Tsp1            -----------------------------------------------A
Psp1            -----------------------------------------------L
Dvu1            -----------------------------------------------S
Dhy1            -----------------------------------------------V
Psy1            -----------------------------------------------A
Pfl1            -----------------------------------------------P
Psp2            -----------------------------------------------A
Pst2            -----------------------------------------------A
Pps1            -----------------------------------------------T
Mst1            -----------------------------------------------L
Fba1            -----------------------------------------------G
Mal1            ----------------------------------------------VA
Mad1            -----------------------------------------------L
Spl1            -------------------------------------------RAYLG
Pre1            --------------------------------------------LLSQ
Pmi1            -----------------------------------------------F
Mmo1            -----------------------------------------------Y
Xne1            -----------------------------------------------H
Dda1            -----------------------------------------------L
Pag1            -----------------------------------------------F
Pst1            -----------------------------------------------F
Ebi1            -----------------------------------------------Q
Eam1            ------------------------------------------------
Cfr1            --------------------------------------------ALFN
Pca1            ------------------------------------------------
Sma1            ------------------------------------------------
Spl2            ------------------------------------------------
Hal1            ------------------------------------------------
Ssp2            ------------------------------------------------
Rsp5            ------------------------------------------------
Yps1            ------------------------------------------------
Aca1            -----------------------------------------------S
Cmi1            LLAGGVAAWSVVRRRRADAVRRDRTTADAPAAPASDGQGTVEASALLA
Bte1            -----------------------------------------------R
Hpa1            ----------------------------------------------QL
Dda2            -----------------------------------------------Y
Ama1            -----------------------------------------------L
                                                                
