# Supplementary material for: The LysE Superfamily of Transport Proteins Involved in Cell Physiology and Pathogenesis
Source: PLoS One. 2015 Oct 16;10(10):e0137184. doi: 10.1371/journal.pone.0137184 (PMC4608589; doi:10.1371/journal.pone.0137184)
Supplement: S2 Supporting Information — The corresponding zip file contains the multiple sequence alignment (MSE) outputs generated using ClustalX, Mafft, and ProbCons. These MSEs have been used to generate S17–S28 Figs. (ZIP) [file pone.0137184.s031.zip › Alignment_zip/LysE/LysE_probcons.aln]

CLUSTAL 2.0.12 multiple sequence alignment

Cgl1    ----------------------------------M-------------------------
Vco1    ----------------------------------M-------------------------
Msp1    ----------------------------------M-------------------------
Mlu1    ----------------------------------M-------------------------
Vni1    ----------------------------------M-------------------------
Dvu1    ----------------------------------M-------------------------
Mrh1    ----------------------------------M-------------------------
Alw1    ----------------------------------M-------------------------
Psy1    ----------------------------------M-------------------------
Gte1    ----------------------------------M-------------------------
Vsi1    ----------------------------------M-------------------------
Vsp1    ----------------------------------M-------------------------
Msm1    ----------------------------------M-------------------------
Rle1    ----------------------------------M-------------------------
Rba1    ----------------------------------M-------------------------
Fsp1    ----------------------------------M-------------------------
Spl1    ----------------------------------M-------------------------
Xca1    ----------------------------------M-------------------------
Ske1    ----------------------------------M-------------------------
Mab1    ----------------------------------M-------------------------
Cha1    ----------------------------------M-------------------------
Svi1    ----------------------------------M-------------------------
Atu1    ----------------------------------M-------------------------
Rsp1    ----------------------------------M-------------------------
Rgr1    ----------------------------------M-------------------------
Cfu1    ----------------------------------M-------------------------
Cmi1    ----------------------------------M-------------------------
Pre1    ----------------------------------M-------------------------
Bca1    ----------------------------------M-------------------------
Sal1    ----------------------------------M-------------------------
Rer1    ----------------------------------M-------------------------
Rla1    ----------------------------------M-------------------------
Jho1    ----------------------------------M-------------------------
Cma1    ----------------------------------M-------------------------
Aru1    ----------------------------------M-------------------------
Cpy1    ----------------------------------M-------------------------
Dda1    ----------------------------------M-------------------------
Pag1    ----------------------------------M-------------------------
Ava1    ----------------------------------M-------------------------
Pfl1    ----------------------------------M-------------------------
Rru1    ----------------------------------M-------------------------
Asp1    ------------------------------------------------------------
Xce1    ----------------------------------M-------------------------
Pca1    ----------------------------------M-------------------------
Jsp1    ----------------------------------M-------------------------
Tsp1    ----------------------------------M-------------------------
Nsp1    ----------------------------------M-------------------------
Dhy1    ----------------------------------M-------------------------
Aph1    ----------------------------------M-------------------------
Aur1    ----------------------------------M-------------------------
Asp2    ----------------------------------M-------------------------
Vtu1    ----------------------------------M-------------------------
Bpa1    ----------------------------------M-------------------------
Pst1    ----------------------------------M-------------------------
Pst2    ----------------------------------M-------------------------
Pps1    ----------------------------------M-------------------------
Rop1    ----------------------------------M-------------------------
Axy1    ----------------------------------M-------------------------
Mla1    ----------------------------------M-------------------------
Cam1    ----------------------------------M-------------------------
Sma1    ----------------------------------M-------------------------
Ssp1    ----------------------------------M-------------------------
Cfr1    ----------------------------------M-------------------------
Bsq1    ----------------------------------M-------------------------
Rrh1    ----------------------------------M-------------------------
Nsp2    ----------------------------------M-------------------------
Kli1    ----------------------------------M-------------------------
Aca1    ----------------------------------M-------------------------
Tot1    ----------------------------------M-------------------------
Fba1    ----------------------------------M-------------------------
Tel1    ----------------------------------M-------------------------
Cac1    ----------------------------------M-------------------------
Ebi1    ----------------------------------M-------------------------
Asp3    ----------------------------------M-------------------------
Oin1    ----------------------------------M-------------------------
Xve1    ----------------------------------MRFPFV----------------ETAM
Pac1    ----------------------------------M-------------------------
Mtu1    ----------------------------------M-------------------------
Csh1    ----------------------------------M-------------------------
Asp4    ----------------------------------M-------------------------
Dda2    ----------------------------------M-------------------------
Psp1    ----------------------------------M-------------------------
Asp5    ----------------------------------M-------------------------
Mpe1    ----------------------------------M-------------------------
Rso1    ----------------------------------M-------------------------
Hpa1    ----------------------------------M-------------------------
Cau1    ----------------------------------M-------------------------
Mal1    ----------------------------------M-------------------------
Rsp2    ----------------------------------M-------------------------
Nin1    ----------------------------------M-------------------------
Oba1    ----------------------------------M-------------------------
Ach1    ----------------------------------M-------------------------
Vha1    ----------------------------------M-------------------------
Pmi1    ----------------------------------M-------------------------
Ama1    ----------------------------------M-------------------------
Acr1    ----------------------------------M-------------------------
Rsp3    ----------------------------------M-------------------------
Bli1    ----------------------------------M-------------------------
Lho1    ----------------------------------M-------------------------
Spl2    ----------------------------------M-------------------------
Rpy1    ----------------------------------M-------------------------
Bte1    ----------------------------------M-------------------------
Ssp2    ----------------------------------M-------------------------
Gne1    ----------------------------------M-------------------------
Mph1    ----------------------------------M-------------------------
Rsp4    MQPL------------------------PMTPD-M-------------------------
Rsa1    ----------------------------------M-------------------------
Ogu1    ----------------------------------M-------------------------
Cdi1    ----------------------------------M-------------------------
Xne1    ----------------------------------M-------------------------
Cef1    ----------------------------------M-------------------------
Psp2    ----------------------------------M-------------------------
Aau1    ----------------------------------M-------------------------
Asp6    ----------------------------------M-------------------------
Cdu1    ----------------------------------M-------------------------
Gma1    ----------------------------------M-------------------------
Kpa1    ----------------------------------M-------------------------
Gni1    ----------------------------------M-------------------------
Mst1    ----------------------------------M-------------------------
Reu1    ----------------------------------MGGHGG----CPRRAIIATQKNSRST
Hal1    ----------------------------------M-------------------------
Mha1    ----------------------------------M-------------------------
Mad1    ----------------------------------M-------------------------
Iva1    ----------------------------------M-------------------------
Rsp5    ----------------------------------M-------------------------
Lch1    ----------------------------------M-------------------------
Orf1    ----------------------------------M-------------------------
Csp1    ----------------------------------M-------------------------
Orf2    ----------------------------------M-------------------------
Cva1    ----------------------------------M-------------------------
Cba1    ----------------------------------M-------------------------
Jsp2    ----------------------------------MPI-----------------------
Abo1    ----------------------------------M-------------------------
Api1    ----------------------------------M-------------------------
Gob1    ----------------------------------M-------------------------
Ata1    ----------------------------------M-------------------------
Nsp3    ----------------------------------M-------------------------
Cca1    ----------------------------------M-------------------------
Dsp1    ----------------------------------M-------------------------
Mte1    ----------------------------------M-------------------------
Gpo1    ----------------------------------M-------------------------
Fsp2    ----------------------------------M-------------------------
Mtu2    ----------------------------------M-------------------------
Osp1    ----------------------------------M-------------------------
Eam1    ----------------------------------M-------------------------
Gai1    ----------------------------------M-------------------------
Cac2    ----------------------------------M-------------------------
Pfr1    ----------------------------------M-------------------------
Mgi1    ----------------------------------M-------------------------
Cba2    ----------------------------------M-------------------------
Yps1    ----------------------------------M-------------------------
Psp3    ----------------------------------M-------------------------
Aga1    ----------------------------------M-------------------------
Oan1    ----------------------------------M-------------------------
Mmo1    ----------------------------------M-------------------------
Osp2    ----------------------------------M-------------------------
Ssp3    ----------------------------------M-------------------------
Ssp4    ----------------------------------M-------------------------
Nfa1    ----------------------------------M-------------------------
Jsp3    ----------------------------------M-------------------------
Mtu3    ----------------------------------M-------------------------
Cfi1    ----------------------------------M-------------------------
Krh1    ----------------------------------M-------------------------
Osp3    ----------------------------------M-------------------------
Asp7    ----------------------------------M-------------------------
Ama2    ----------------------------------M-------------------------
Vic1    ----------------------------------M-------------------------
Cst1    ----------------------------------M-------------------------
Cnu1    ----------------------------------M-------------------------
Mma1    ----------------------------------M-------------------------
Xga1    ----------------------------------M-------------------------
Rph1    MGRLTPKTKGSGAAAASPALFFVFLPPIRTLSSIM-------------------------
Cps1    ----------------------------------M-------------------------
Jli1    ----------------------------------M-------------------------
Rpo1    ----------------------------------M-------------------------
Ama3    ----------------------------------MIIALTSSATVHPAAVSATSAVSMPL
        *  *                           .. *             *: **.  . . 

Cgl1    -V--------------------------------PENLSFYL---CVL-LTH-NKYVNV-
Vco1    -S--------------------------------------------------------T-
Msp1    -T--------------------------------Y-----------------------P-
Mlu1    -W-------------------------------------------------------TL-
Vni1    -L--------------------------------S-----------------------T-
Dvu1    -Y-------------------------------IS-----------------------P-
Mrh1    -A--------------------------------S-----------------------P-
Alw1    -F--------------------------------S-----------------------Y-
Psy1    -W--------------------------------Q-----------------------S-
Gte1    -TA-------------------------Y----LV-----------------------P-
Vsi1    -T--------------------------------------------------------T-
Vsp1    -T--------------------------------------------------------T-
Msm1    -N--------------------------------S-----------------------P-
Rle1    -AIPTV------------IEVRVFAEAMN----FS-----------------------I-
Rba1    -GF------------------------------AN-----------------------S-
Fsp1    -AA-------------------------V----LA-----------------------S-
Spl1    -E--------------------------------I-----------------------P-
Xca1    -V-------------------------------FN-----------------------A-
Ske1    -PT-------------------------S----LL-----------------------A-
Mab1    -T--------------------------------V-------------------------
Cha1    -S--------------------------------------------------------I-
Svi1    -T-------------------------NA----LT-----------------------A-
Atu1    -D-------------------------------IQ-----------------------I-
Rsp1    -P--------------------------------P-----------------------S-
Rgr1    -IS------------------------------LS-----------------------A-
Cfu1    ----------------------------------N-----------------------A-
Cmi1    -Q--------------------------------AMH------------------PLAH-
Pre1    -F--------------------------------S-----------------------I-
Bca1    -SCTSW-P--------RLRSVA--PVPAS----VL-----------------------A-
Sal1    -T--------------------------------SS-------------------FVPA-
Rer1    -L--------------------------------STN------------------DPAS-
Rla1    -T--------------------------------A-----------------------S-
Jho1    -L--------------------------------T-----------------------T-
Cma1    -S--------------------------------------------------------I-
Aru1    -F--------------------------------W-----------------------I-
Cpy1    -I--------------------------------PENLSFYL---FTP-RVH-NGDVNV-
Dda1    ----------------------------------------------------------I-
Pag1    -L--------------------------------S-----------------------L-
Ava1    -V-------------------------------------------------------TL-
Pfl1    -W--------------------------------Q-----------------------S-
Rru1    -SV-------------------------------S-----------------------V-
Asp1    ------------------------------------------------------------
Xce1    -HSP------------------------S----LL-----------------------A-
Pca1    -W--------------------------------A-----------------------V-
Jsp1    -E--------------------------------A----------------------TA-
Tsp1    -S--------------------------------N-----------------------V-
Nsp1    -L--------------------------------S-----------------------I-
Dhy1    -S--------------------------------LI---------------------MP-
Aph1    -P--------------------------------A-----------------------D-
Aur1    -S--------------------------------------------------------T-
Asp2    -H--------------------------------T-----------------------P-
Vtu1    -S--------------------------------------------------------T-
Bpa1    -T--------------------------------------------------------I-
Pst1    -L--------------------------------S-----------------------I-
Pst2    -W--------------------------------Q-----------------------S-
Pps1    -N--------------------------------------------------------S-
Rop1    -V--------------------------------LMHLT---------------PALLT-
Axy1    -T--------------------------------S-----------------------A-
Mla1    -IWACV------------SPRS--TLA-------CV--------------------LSS-
Cam1    -S--------------------------------------------------------L-
Sma1    -F--------------------------------A-----------------------V-
Ssp1    -W-------------------------------IA-----------------------A-
Cfr1    -L--------------------------------S-----------------------Y-
Bsq1    -T---------------------------------A--------------------LAP-
Rrh1    -PLL------------------------S---SAS-----------------------L-
Nsp2    -P--------------------------------T-----------------------T-
Kli1    -R--------------------------------AVL-----------------TYAAS-
Aca1    -F--------------------------------A-----------------------T-
Tot1    ----------------------------------G-----------------------I-
Fba1    -V--------------------------------T-----------------------A-
Tel1    -A--------------------------------RQPQQGFAGHGRLL-LTVGDVLTAH-
Cac1    -ISNDSQEKLAGLRITGLPSIV--PMTSS----LA-----------------------A-
Ebi1    -F--------------------------------S-----------------------I-
Asp3    -N--------------------------------LS---------------------SA-
Oin1    -L--------------------------------T-----------------------S-
Xve1    -L-------------------------------LS-----------------------A-
Pac1    -P--------------------------------V----------------------TI-
Mtu1    -T--------------------------------S-----------------------P-
Csh1    -NS------------------------------FN-----------------------A-
Asp4    -F-------------------------------FS-----------------------V-
Dda2    -P-------------------------------LP-----------------------I-
Psp1    -V-------------------------------DP-----------------------A-
Asp5    -L--------------------------------T-----------------------S-
Mpe1    -S--------------------------------------------------------T-
Rso1    -N--------------------------------------------------------A-
Hpa1    -E--------------------------------------------------------H-
Cau1    ----------------------------------S-----------------------V-
Mal1    -L--------------------------------T-----------------------S-
Rsp2    -G--------------------------------GM---------------------HL-
Nin1    -EP-------------------------------S-----------------------V-
Oba1    -QTD------------------------F----AT-----------------------A-
Ach1    -T----------------------------------------------------------
Vha1    -T--------------------------------------------------------T-
Pmi1    -L--------------------------------T-----------------------T-
Ama1    -L-------------------------------------------------------AA-
Acr1    -IPA-----------------------DI----LQ-----------------------A-
Rsp3    -Q--------------------------------------------------------A-
Bli1    -L-------------------------------------------------------TH-
Lho1    -S--------------------------------ITRRT---------LNED-TMSWMP-
Spl2    -L--------------------------------A-----------------------V-
Rpy1    -S--------------------------------------------------------L-
Bte1    -N--------------------------------W----------------------LA-
Ssp2    -F--------------------------------S-----------------------I-
Gne1    -DVT----------------------TTY----LL-----------------------A-
Mph1    -S--------------------------------S-----------------------P-
Rsp4    -L--------------------------------P-----------------------I-
Rsa1    -M-------------------------------IL-----------------------T-
Ogu1    -T--------------------------------------------------------A-
Cdi1    -S--------------------------------------------------------I-
Xne1    -L--------------------------------L-----------------------T-
Cef1    -RD------------------------------ME-----------------------I-
Psp2    -W--------------------------------Q-----------------------S-
Aau1    -NS-------------------------ID--FFH-----------------------S-
Asp6    -I--------------------------------S-----------------------S-
Cdu1    -S--------------------------------------------------------I-
Gma1    -IERFL------------TSIY--VTT-------TF--------------------LLA-
Kpa1    ----------------------------------D-----------------------I-
Gni1    -SI-------------------------------S-----------------------V-
Mst1    -TPLL---------------------TVE----ML-----------------------A-
Reu1    SN--------------------------------A-----------------------R-
Hal1    -F--------------------------------S-----------------------V-
Mha1    ------------------------------------------------------------
Mad1    -L--------------------------------E-----------------------S-
Iva1    -L--------------------------------------------------------T-
Rsp5    -L--------------------------------A-----------------------I-
Lch1    -S--------------------------------VI---------------------IP-
Orf1    -PL-------------------------I----VT-----------------------I-
Csp1    -H--------------------------------------------------------A-
Orf2    -S--------------------------------------------------------T-
Cva1    -TA-------------------------TLASQFH-----------------------V-
Cba1    -M--------------------------------S-----------------------I-
Jsp2    -L--------------------------------S-----------------------P-
Abo1    -L--------------------------------N-----------------------T-
Api1    -GYA------------------------M----TT-----------------------A-
Gob1    -LTP-----------------------PA----LL-----------------------A-
Ata1    -L--------------------------------Q-----------------------T-
Nsp3    -L--------------------------------D-----------------------S-
Cca1    -E--------------------------------------------------------I-
Dsp1    -T--------------------------------------------------------H-
Mte1    -L-------------------------------------------------------TP-
Gpo1    -N--------------------------------AF--------------------LLP-
Fsp2    -A--------------------------------AV--------------------LAA-
Mtu2    -P--------------------------------LQ------------------------
Osp1    -S--------------------------------------------------------T-
Eam1    -L--------------------------------L-----------------------I-
Gai1    -T--------------------------------TY--------------------LLA-
Cac2    -S--------------------------------------------------------I-
Pfr1    ----------------------------------L-----------------------T-
Mgi1    -S--------------------------------T-----------------------TS
Cba2    ----------------------------------D-----------------------A-
Yps1    -L--------------------------------A-----------------------V-
Psp3    -Y-------------------------------LS-----------------------A-
Aga1    -L--------------------------------SIFSSTHL---RAEAYGR-LVTFLP-
Oan1    -N-------------------------------TS-----------------------I-
Mmo1    -L--------------------------------S-----------------------T-
Osp2    -T--------------------------------E-----------------------A-
Ssp3    -T--------------------------------------------------------A-
Ssp4    -T--------------------------------NG-------------------ITTA-
Nfa1    -L-------------------------------------------------------TA-
Jsp3    -N--------------------------------TT-------------------ILAA-
Mtu3    -N--------------------------------S-----------------------P-
Cfi1    -L--------------------------------P-----------------------A-
Krh1    -V--------------------------------TS----------------------A-
Osp3    -D-------------------------------PA-----------------------I-
Asp7    -L--------------------------------H-----------------------S-
Ama2    -I--------------------------------A-----------------------L-
Vic1    -S--------------------------------------------------------T-
Cst1    ----------------------------------S-----------------------V-
Cnu1    -FT-------------------------E---SLH-----------------------I-
Mma1    -TP-------------------------A----LL-----------------------A-
Xga1    -HM-------------------------V----LQ-----------------------A-
Rph1    -D--------------------------------------------------------S-
Cps1    -S--------------------------------------------------------I-
Jli1    -D--------------------------------S----------------------AI-
Rpo1    -S--------------------------------S-----------------------A-
Ama3    SM--------------------------------T-----------------------P-
        *                *        .             .                   

Cgl1    --FFAGLLFNLSLILALGPQNALILKYGLRRQAITLVISVCALCDITLIALSGVGVGVIL
Vco1    --FLAGFTLGLSLILAIGAQNAFVLKQGIKQHHVFLVCLICSLSDAILISAGVAGFGLIV
Msp1    --VVLGFLSALTLIAAIGAQNAFVLRQGIRGEHVAAVVALCTVSDVLLIGAGIAGFGALV
Mlu1    --AGTGLLTGLALIVAIGAQNAFVLRQGVRREHVGAVVLVCMASDAVLILAGTAGVGALV
Vni1    --YIAGFTLGLSLILAIGSQNAFVLKQGIKKQHVFLVCLVCASSDAFLISLGVSGFGVLV
Dvu1    --YLQGLGMGASLIMAIGAQNAFVLSQSIRRNHHMSVAAICIVCDCLLISIGVLGMGAVF
Mrh1    --LLIGFLTSFTLIAAIGAQNAFVLRQGIRGEHVLAVVSVCAVSDLLLITAGIAGIGAVI
Alw1    --MMSGFAVGMSLIVSIGAQNAFVLKQGLKQQHVFWVCVICALSDSILILLGVLGFARVI
Psy1    --YLNGLLIAAGLIMAIGTQNAFVLAQGLRREHHVPVAMLCIVCDAILVAAGVFGLANVL
Gte1    --ALAGLLTGAGLIIAIGPQNVFVLRQGVARRHTAPIVAVCAVSDIVLIVAGVAGLGAVV
Vsi1    --YLAGFSLGLSLILAIGSQNAFVLKQGLKNQHVLIICAVCAISDAILISAGVAGFGAIV
Vsp1    --YFAGFSLGLSLILAIGSQNAFVLKQGLKNQHVLAICAVCAISDALLISFGVTGFGAIV
Msm1    --LVLGFLTSMALIAAIGAQNAFVLRQGIRREHVLPVIAVCTVSDLLLITAGIAGVGAVI
Rle1    --YVTGLMMGLSLIVAIGAQNAFILRQGLRNEHVFAVCLACALSDAALIVLGVTSLQQIA
Rba1    --FFPGYFLSISLILAIGAQNAFVLKYGLRRQYVLPIVLTCSISDAVLIIAGIAGFGALA
Fsp1    --AVAGLLTGFSLIVAIGAQNAFVLRQGLARQWVGTVVAICAGSDLALIVAGVGGVGGLL
Spl1    --FITGMTTGASLIVAIGAQNTFVLTQGIRKQHRFVVALICSLCDAFLISAGVAGLGSLI
Xca1    --ALSGFIASAGLIIAIGAQNAFVLRQGLQRRHVGLVVAICAFGDITLILAGVAGIGAVV
Ske1    --ALSGAAFGLSLIVAIGAQNVFVLRQGLRRSHVLPVVLVCAVSDVVLISAGVAGLGGIL
Mab1    --LFLGFLTGMSLIAAIGAQNAFVLRQGIRSEHVLPVIAVCITGDFLLIAAGIGGLGGLI
Cha1    --VLAGLLLGLSLIVAIGPQNILLIKQGVRREGITAVIIVCIVSDVILFTGGTLGVGALV
Svi1    --AAAGFGTGLSLIVAIGAQNAFVLRQGIRRDAVLAVVGICALSDALLIALGVAGVGAMV
Atu1    --FFTGLTMGLSLIVAIGAQNAFVLKQGLARSHVFAVCATCAISDALLITVGVFGFQRIS
Rsp1    --LFAGFALGLSLIMAIGSQNAFVLRQGLRRQHVFWICLTCASSDALLITAGVLGFGSLA
Rgr1    --ALAGFFLGASLIIAIGAQNAFILRQGLLRSHVFILCLICALSDAALIAAGVGGLGTLV
Cfu1    --AISGFSLGLSLILAIGAQNAFVLKQGLKREHVFLVCLTCAASDAILILLGVMGLGIII
Cmi1    --ALSGFGLGFSLIAAIGAQNAFVLRQGTRREHVLPVVLICAVSDVILIGLGVAGIGAVI
Pre1    --YLQGALLGAAMILPLGPQNAFVLQQGSRKQFHLMSALLCALSDTVLIIAGVFGGSALL
Bca1    --TLSGLVTGLGLIVAIGAQNTFVLRQGLRREHVGRVVAVCLLSDVALIVAGVGGIGTLV
Sal1    --AAAGFGTGLSLIVAIGAQNAFVLRQGLRRQAVLAVVVICALSDAALIALGVAGLGAVV
Rer1    --ALVGFGVGLSLIVAIGAQNAFVLRQGLTRSHVLPIVAVCALSDAILILAGISGIGTLL
Rla1    --MIAGFALGFSLILAIGAQNAFVLRQGLRREHVFALCLTCAVSDAILIAAGVAGFGSLA
Jho1    --ALAGLLTGLTLIVAIGAQNAFVLRQGIRREHLLPVVAICIAADATLIALGTGGVGALV
Cma1    --AVAGFLLGLSLIVAIGPQNALVIRQGVKREGLIVVLAICILSDIFLIFGGTAGVGVII
Aru1    --FLKGFSVSLGLIVAIGAQNAFVLKQGVKRQHVFWLCLVCALSDSILIALGIYGFATII
Cpy1    --FFAGLIFNLSLILGLGPQNALILKYGLRRQHITLVIIICALCDISLLVLSGVGVGLIL
Dda1    --YWQGFFLGAAMILPLGPQNMFVMNQGIRRHYHLTIALICSLSDMALICAGVFGGSALL
Pag1    --YFQGLALGAALILPLGPQNAFVMNQGVKRQYHLMTAALCSLSDILLICGGIFGGSALL
Ava1    --LVAGFGTGLSLIVAIGSQNAFLLQQGLRGGTVAPLVVICAVSDLVLIGLGVSGIGAVL
Pfl1    --YMNGLLVALGLIMAIGTQNAFVLAQSLRREHHLPVAALCVICDALLVTAGVFGLATVL
Rru1    --FFAGLTMGLSLIVAIGAQNAFVLRQGLRNEHVLAISLTCALSDALLITLGVAGFGKMM
Asp1    --MLSGLASGLSLIVAIGAQNAFVLRQGIQRTHVALVIAVCAVSDLVLIVLGVAGIGVVI
Xce1    --ALAGLGFGLSLIVAIGAQNLYVLRQGLRREHVGAVIAVCAGSDAVLITAGAAGAGVLV
Pca1    --YLQGVLLGAAMILPLGPQNAFVMNQGIRRQYHLMVALLCALSDMVLIAAGIFGGSALL
Jsp1    --FLKGIGLGGSLIVAIGSQNAYLLRQALKQEFVYTCIAICVVCDIVLIGAGVAGMGQLI
Tsp1    --YFNGFILTLGLIMAIGAQNAHVLRQGLRGEHVLLTVSVSALCDMALILVGIAGLGSLF
Nsp1    --FVTGLLTGLALIVAVGAQNAFVLRQGIRGEHVVAVIAVCLVSDVVAITAGVAGLGVVM
Dhy1    --YMQGFATGAGLIIAIGAQNAFVLTHSIRKNHHLIICLVCAICDTVLITLGILGTGELV
Aph1    --PIAGFLSGAALIIAIGAQNAFVLRQGIRREHVLPVVLVCASADALLIGAGIAGLGVLL
Aur1    --YFSGLLLGFSLILAIGAQNAFVLKQGLLRQHVFWVCLICAVSDALLISLGVFGFASLL
Asp2    --FLAGFLACLALIVAIGAQNSFVLQQGIRREHLLPVTLICAASDALLIAAGIAGLGALI
Vtu1    --YLAGFSLGLSLILAIGSQNAFVLKQGLRNQHVFVICAVCAISDAILISFGVAGFGAIV
Bpa1    --ALHGLLAGLTLIIAIGSQNVFVLRQGIRREHVGAVIAVCIASDVVLISAGAGGLGALV
Pst1    --YFQGLALGAALILPLGPQNAFVLNQGVKRHYHLMTATLCSLSDVVLICAGIFGGSALL
Pst2    --YFNGLLVTAGLIMAIGAQNAFVLAQSLRREHHLPVALLCICSDILLVSLGVFGLAAII
Pps1    --YVTGLLTMASLIMALGAQNTYLLAQGLRREHHLAIAAFCLTCDVILVAAGVLGLAALI
Rop1    --AAAGFGTGLSLIVAIGAQNAFVLRQGIARRHVLPVVVLCAVSDAVLIAVGISGIGAVL
Axy1    --FFPGFFLSLSLILAIGAQNAFVLRQGLRQEHVFAVCLVCAVSDAVLIAAGVAGFGLAS
Mla1    --ALAGLGLGLSLIVAIGAQNLFVLRQGIRRQHVTAVVVVCTLSDALLIMLGVSGVGAAV
Cam1    --LISGFALGISLIVAIGPQNALLIKQGIKRDHIWVVIAICAVSDMLLIAGGTAGVGYLV
Sma1    --FLQGFALSAAMILPLGPQNVFVMNQGIRRQNHLLVASLCALSDIALICAGIFGGSALL
Ssp1    --TTAGLFAGAGLIIAIGAQNAFVLRQGLQRRHVGTVVLACAGADIALILAGVGGMGALV
Cfr1    --YFQGLALGAAMILPLGPQNAFVMNQGIRRQYHIMIALLCAISDLVLICAGIFGGSALL
Bsq1    --ALLGFVTGLSLIVAIGSQNVFVLRQGVRREHAVAVVLACALSDMVLIAAGTAGLGALV
Rrh1    --LAAGFGTGISLIAAIGAQNAFVLRQGVLRRNVGTVVAVCVVSDLVLIVAGVAGISALL
Nsp2    --LLAGLGSGLSLIIAIGAQNAFVLRQGIRREHVGAVALLCALADALLIGAGVLGIGTLV
Kli1    --VITGFLTGASLIIAIGAQNAFVLRQGLRREHVGIVIAICAISDAVLIAVGVAGIGFVS
Aca1    --TLQGFTLGLAMIIPIGAQNAFVLSRGIHRNHHLLTATLCCLCDLVLIGIGVFGGANLL
Tot1    --YVAGIALGFSLIVAVGPQNVYLLKQGVKRTGVHAVVLTCMLSDIVLFVGGTLAVDAVS
Fba1    --FFNGLGIGAALIMAIGAQGAFVLSQALKRHHHLLVAMICLLCDAILIGLGVAGVGAMI
Tel1    --LLPGLLTGFGLIVAIGAQNAWVLRQGLARDHVAVIVTICALADLLLVVIGTAGLGALI
Cac1    --AAAGLGTGLSLIIAIGAQNAYVLRQGVRREHVGIIVTICAASDAVLIAAGVGGLGALV
Ebi1    --FFQGMALGAALILPLGPQNALVLNQGVRRQYHLMTAGLCTLSDIVLICAGVFGGSALL
Asp3    --FANGFSSTAILIIAIGAQNAFVLRQGLRREHVLPVVAVCALSDAILVQAGVWGLGSAV
Oin1    --FLPGFALSLTLIMAIGAQNAFVLRQGLRREHVLPVVLLCAGSDALLIGAGVAGFGALA
Xve1    --LVSGFIAAAGLIVAIGAQNAFVLRQGLQRSHVGLVVLVCMLGDIVLIIAGVAGIGALV
Pac1    --YLTGLLAGLGLIVAIGAQNAYLIRQGIRRAGIGGIVLICILSDVVLICAGTLGIGMLV
Mtu1    --LVIGFLASLTLIVAIGAQNAFVLRQGIRGEHVLAVVAVCAVSDIVLITAGIAGIGALI
Csh1    --FFSGFSLGLSLILAIGAQNAFVLKQGIKKQHIFLVCIICALSDAALIFAGVSGFGYVV
Asp4    --VATGFLTGAGLIMAIGTQNAFVLRQGLERSHVGLVVAICALADIVLILGGVAGIGTLV
Dda2    --FITGFMTGAGLIVAIGAQNSFVLRQGMRREHVFWVSTVCFLCDLVLMTLGVLGLGKII
Psp1    --FWRGLALGASLIMAIGAQNAFVLRQGILKRHVGVVVAVCAISDMVLIAAGVAGMGGLI
Asp5    --AVAGFAASAVLIIAIGAQNAFVLRQGLRREHVLPIVLTCALSDVLLISAGIAGLGAII
Mpe1    --ALLGFLTGAALIVAIGAQNAYVLRQGLRREHVGVVIAICSSSDVVLIAVGVAGIGGVS
Rso1    --ATQGLILGFSLILAIGSQNAFILRQGILGRHVFVLCSVCALSDALLIIAGVSGFFVLV
Hpa1    --FIQGLIVCFGLIVSIGAQNAFLLKQGILKQHVFAVALLCFLGDVLLMTIGMLGLGELI
Cau1    --LLAGFALGLSLIIAIGPQNAYIIKMGIKRDHVGPILLACLLSDVILITGGTAGVGVLV
Mal1    --YLTGLLVCGGIIIAIGAQNAYILGQAIRREHHWYCAGICMTADILLFTAGMFGVNAAL
Rsp2    --VAVGFLTGLSLIVAIGAQNAFVLRLAIARRHVLPVIAVCALSDAVLIAAGIAGIATVL
Nin1    --FLTGMMIGLSLIVAIGAQNAFVLRQGLIGRHVLAVCLTCAISDAILITVGVTSFGKIA
Oba1    --FLAAFGLGLSLIVAIGAQNAFVLRQGLRREHVLAVVLTCAISDALLIVAGVAGFATLT
Ach1    --GITGMLTGLALIVAIGAQNAFVLRQGVRREHIGLVVAVCMAGDAALILGGTAGIGALV
Vha1    --YLAGFTLGISLILAIGAQNAFVLKQGIKQHHVFLVCFLCALSDAILISLGVAGFGYLV
Pmi1    --FFQGFLLSAAMILPIGAQNAFVLQQGSKKQYHLMSAFLCALSDVILISGGVFGGSALL
Ama1    --ATSGFVMGGTLIIAVGAQNSFLIEQSMKRQWTTLFVLLFILSDAISISLGAMGFGLLL
Acr1    --ALLGFGTGLALIVAIGAQNAFVLRQGIRGEHVPAVVLICALSDALLIAAGILGIGTLI
Rsp3    --SLAGFALGFSLILAIGAQNAFVLRQGLRRAHVLAVCLTCALSDAVLIVAGVAGFGALA
Bli1    --LVSGTLAGWSLIIAVGPQNALVLRQGIRREHLGVVLTICILADVLLIGAGTVGIGAIV
Lho1    --VAEGFGMGASLIMMIGAQNAFVLQKGLQGQHRLPIALSCAMSDAILITLGVAGAGALI
Spl2    --FIQGFALGAAMILPLGPQNVFVMNQGIRRQYHLMIASLCALSDIVLICGGVFGGSALL
Rpy1    --VVAGFVTGLSLIAAIGAQNAFVLRMAIARRFVLPVIAICVISDAVLITAGIAGIATIL
Bte1    --FSHGAALCASLIVTIGAQNAFVLRQGIMRSHIGKIVLLCALSDILLIGAGVGGASVLV
Ssp2    --FLQGMMLSAAMILPIGPQNAFVMNQGIRRQYHLMIAGLCAISDIALICAGIFGGSALL
Gne1    --ALAGLMTGAGLIIAIGPQNVYVIRQGVAGVYVLPVIAVCVVSDIILISAGTAGLGSVV
Mph1    --LIIGFLTAFTLIAAIGAQNAFVLRQGIRGEHVLAVVALCTVSDMVLIGAGIAGFGVLI
Rsp4    --LMAGFGLGFSLILAIGAQNAFVLRQGIRGQHVLPIVLTCALSDALLITAGVAGFGTLT
Rsa1    --VLTGLGTSISLIAAIGAQNAFVLRQGLRREHVLPLIVICALSDAVLIFAGIAGLGFLV
Ogu1    --FLPGFALGLSLILAIGAQNAFVLRQGLRRAHVLPVSLTCAASDAVLIAAGVAGFGWLV
Cdi1    --AIAGFLMGLSLIVAIGPQNALIIRQGIKREGLIPILVVCILSDVILIFGGTAGVGALV
Xne1    --LIQGFFLSAAMILPLGPQNVFVMQQGSRKQFHLMSAALCSTSDALLMMAGVFGGSALL
Cef1    --FVTGLLLGASLLLAIGPQNVLVIKQGIKREGITAVIIVCLLSDVVLFTLGTLGVGLIS
Psp2    --YLNGLLVAAGLIIAIGAQNAFVLAQSLRREHHLSVAALCVLCDAVLVSAGVFGLAKVL
Aau1    --AGLGLATGLALIVAIGAQNAFVLRQGIRGEHIVPIVAVCALSDAVLIAAGVLGTGALI
Asp6    --ALGGFVAAVVLIVAIGAQNAFVLRQGLRREHVVPVVVTCALSDLLLIAAGIAGLGALV
Cdu1    --ALNGFITGLSLIIAIGPQNALLLRQGLKRVAVTHVIAVCLISDVFLIVGGTLGVGVIV
Gma1    --ALAGLFTGAGLIIAIGPQNIYVIRQGISGGYVLPVIAVCVVSDIVLISAGTVGLGAVV
Kpa1    --YFTGMLTGLALIVAISAQNAFVLRQGIRREHVLVVVAICTAADALLITVGTLGIGSVV
Gni1    --LLAGFSLGISLILAIGAQNAFVLKQGLKQQHVFVVCLICALSDAILISAGVAGFGAIV
Mst1    --WSKGLATTAGLIMAIGAQNAFVLTQSLRREFHWPIALTCMLFDVILITAGVVGLGVLF
Reu1    --RLAGFSLGLSLILAIGSQNAFVLRQGLRREHVFWVCLVCALSDALLILLGVSGFAVMI
Hal1    --FLQGFALSAAMILPLGPQNTFVLSQGIRRQYHLMIACLCALSDIVLICGGIFGGSALL
Mha1    ---VFGFLTCLALIVAIGAQNAFVLRQGLRGEHVAAVVAVCTVSDMVLIAAGIAGVGALI
Mad1    --YLTGLIVCGGIIVAIGAQNAYLLSQAIRREHHWWSAGLCIVADITLFTLGMFGISAAL
Iva1    --FLAGLGFGLSLIVAIGAQNAFVLRQGVRREHVGVVVAICAASDAVLIAAGVGGLGALV
Rsp5    --FLQGLAMSAAMILPIGPQNAFVMNQGIRRQYHLMIAGLCALSDIALICGGIFGGSALL
Lch1    --FLVGAGSGLSLIVAIGAQNAFVLRQGIRREHVLPVVLICGLADAVLELLGVAGIGFVI
Orf1    --VLAGFGFGLSLIIAIGAQNAFVLRQGLRREHVTAVVLVCTLSDIVLILAGIAGLGALI
Csp1    --AFAGLALGLSLIVAIGAQNAFVLRQGLMRSHVLAVCMVCAVSDAVLIAAGVAGFGALT
Orf2    --YLAGFSLGLSLILAIGSQNAFVLKQGLKKRHVFIVCLVCAVSDGILISLGVAGFGTVV
Cva1    --ALSGLLFQLTVIVGIGPQNIVLLKQGVRRWGVGLVVSVFIIGDIVLLTLGTAGVAVVV
Cba1    --FLTGFLTGLSLIVAIGAQNAFVLRQGIRRAHVVPIVLVCALSDAVLISVGVFASAQVS
Jsp2    --FTAGFALSFSLILAIGAQNAFVLRQGIRRLHVGPIVLVCCLSEAILIFAGVAGFGAVA
Abo1    --YLQGLAVGFSLIIAIGAQNAFILKQGLKRQHVFWVCFACALSDSLLILLGVAGFSAVL
Api1    --FIPGFLLSLGLIVAIGAQNAFVLRQGLRQEYVFAVCLVCALSDAVLIASGVAGFGLAV
Gob1    --VASGLALGLGLIVAIGAQNAFVLRQGLRLEHVAAVVAVCALSDLALIFAGVLGAGAAL
Ata1    --YLQGIAIGFSLIVAIGAQNAFVLKQGLKQQSVFWVCFVCALSDSILILLGITGFSVVL
Nsp3    --TFTGLVTGLSLIVAIGAQNAYVLRQGLAREHIGVVVAICAISDVVLITGGVAGIGTIV
Cca1    --FMTGLLLGASLLLAIGPQNVLVIKQGIKREGITAVIVVCLLSDIVLFSAGTLGVGLLS
Dsp1    --LLTGFLTGLGLIVAIGSQNAFVLRQGLLRHHVGLVVVICALGDIVLELAGVLGMGAVV
Mte1    --LLAGLGLGFSLIVAIGAQNLFVLRQGVRREHLVAVVAVCAVSDAVLILLGVSGIGVLL
Gpo1    --ALAGLLTGAGLIIAIGPQNIFVLQQGVRRVHVAPVVAVCAISDVVLITAGVAGLGALV
Fsp2    --ATTGLLTGFSLIVAIGAQNAYVLRQGLARDRVGTVVVICAGSDLALITAGVGGVAGLL
Mtu2    --VFVGFVAMMTLKVAIGPQNAFVLRQGIRREYVLVIVALCGIADGALIAAGVGGFAALI
Osp1    --FLSGFALSFSLILAIGSQNAFVLKQGIKRHHVFVVCAVCALSDALLISLGVAGFGAIV
Eam1    --YLQGVALGLALILPLGPQNAFVMNQGVRRQYHLMTAALCTLSDILLICAGIFGGSALL
Gai1    --AIAGLLTGAGLIVAVGPQNIFVLQQGVRRAHVNPVIAVCALSDVVLIVAGVAGLGALV
Cac2    --VLAGFVLGLSLIVAVGPQNAMLLKYGIRRDHIGLIIVVCALSDVILITSGTAGVGYLV
Pfr1    --LATGLATSLGLIAAIGAQNASVLRQGIRRQHIGVIVALCIASDMALISVGTLGMGALV
Mgi1    LVVLSGFASSMALIAAIGAQNAFVLRQGIRGEHVLPVVAVCAVSDLVLIAAGIAGVGALI
Cba2    --AIAGFSLGLSLILAIGSQNAFVLRQGLRREHVFWVCLVCAVSDAALILMGVSGFSVLM
Yps1    --YLHGFILSAAMILPLGPQNVFVMNQGIKRQHHLMSASLCALSDIILICAGIFGGSALL
Psp3    --IPAGFATGAGLIMAIGAQNAFALRQGLQRNFVWLVVVICSLGDITLILSGVAGIGRLV
Aga1    --FISGLATGLSLIVAIGAQNAFILRQGIRREHVGTAVLICLVSDAVLIFAGIVGLGALL
Oan1    --YVTGFTMGLTLIVAIGAQNAFVLRQGLRDEHVFAVSLACAVSDAILILIGVTSFQKIA
Mmo1    --YFQGLLLGAAMILPLGPQNVFVLQQGSRKQYHLMSAFLCTLSDVLLITAGVFGGSALL
Osp2    --YWAGFGLGLSLIVAIGAQNAFVLRQGILRQHVLPVVLFCAVSDALLIAAGVAGFGALS
Ssp3    --FFPGFALGLTLILAIGTQNAFVLRQGLRLQHVFWVCLTCALSDAVLIAAGVAGFGALA
Ssp4    --LLAGFGAGLSLIVAIGAQNAFVLRQGARRHAVLAVVAICAVSDAVLIFLGVAGVGAFV
Nfa1    --AVAGFGAGLSLIVAIGAQNAFVLRQGVRGQAVLAVVGICAASDIVLIGLGVAGLGAVV
Jsp3    --VVAGLFSGFSLIVAIGAQNAFVLRQGVSRQHIGLVVAICAISDLALIGAGVVGVGALV
Mtu3    --LVVGFLACFTLIAAIGAQNAFVLRQGIQREHVLPVVALCTVSDIVLIAAGIAGFGALI
Cfi1    --TLAGFLTGLSLIVAIGAQNAFVLRQGLRREHVLPVVLVCAGADALLVSVGVAGLGSLV
Krh1    --FLPGLVTGLALIVAIGAQNAFVLRQGIRREHVGAVVAICIVSDIFLIGLGTAGIGVLI
Osp3    --YITGLSVGLSLIIAIGAQNAFVLRQGIRRQHVFAVSLTCALSDAVLIVIGVTSFQKVV
Asp7    --YLQGFAIGLSLIVAIGAQNAFVLKQGLKKQAVFWVCFVCALSDSILVVLGITGFATVI
Ama2    --VVSGFATGLSLIVAIGAQNAFVLRQGIRREHVGVVVAICVVADAALILAGVAGIGTLV
Vic1    --YFAGLALGLSLIIAIGAQNAFVLKQGIQRHHVLLVCSVCAISDAILIAAGVAGFGVLV
Cst1    --LLAGFLLGLSLIVAIGPQNAYIIKMGVKRDHIGAIILACLLSDVILINAGVGGMGVLV
Cnu1    --ALAGLFFQLTVIVGVGPQNIVLLRQGVRRWGVGLVVAVCTLGDLILLPVGTAGVSVVV
Mma1    --AAAGLGLGLSLIVAIGAQNAFVLRQGLRLEHVAAVVTVCLVSDAVLIVAGTAGAGALV
Xga1    --AAAGLIAGAGLIIAIGAQNAFVLRQGLKRQHVGLIVLICAAGDIALIVLGVAGIGALV
Rph1    --YLTGLAMGFSLIVAIGAQNAFVLRQGVRGEHVLAVVLACALSDALLIALGVGGFQTLI
Cps1    --AIAGFLMGLSLIVAIGPQNALIIRQGVKREGVLAVLLVCIISDIILIFGGTAGVGALV
Jli1    --FLKGMGLGASLIVAIGTQNAFLLKQGLRRHYVLTCILVCLLCDAILITAGVAGMGTFI
Rpo1    --IVAGFALGFGLILAIGAQNAFVLRQGLRRQHVFAVCLTCALSDAVLIAAGVAGFGGLA
Ama3    --ALTGFGTGLGLIVAIGAQNAWVLRQGVRREHIGLVIAICALSDLVLICVGTGAIRLVT
             .      :   :..*.   :  .                :      .  .     

Cgl1    QKAPIVLEILRYAGFLYLLWFAYTCFRDAIHPK-T-LAT----E----------------
Vco1    AKFPLIELVARYGGSLFLLWYGLHSLYSAYTAN-H-ALN-P--A----------------
Msp1    TAHPAALDIARFGGAAFLIGYGLLAARRAARPA-A-LTP----S----------------
Mlu1    QAVPWLLEVLRWGGALYLLWFAASSLRAALRPQ-G-LVA----E----------------
Vni1    KQFPIIEQVARFGGAAFLLTYAFLSFKSAFKES-H-AMN-L--A----------------
Dvu1    TANPLLRAIATWGGAAFLLWFGFNAFRSALRGG-S-LDA-H--E----------------
Mrh1    TAHPQTVSVAKIGGAGFLFVYGALAARRALRPS-S-MAP----T----------------
Alw1    EHYPDIVIFSKYIGAGFLFYYGLHHAISAFKST-E-VLA-P--S----------------
Psy1    AQNPTLLAVARWGGVIFLSWYGLHALRRACSRQ-S-LEH-S--A----------------
Gte1    ASHPDVVTFAKVAGGLYVGALGVLAARRCLRSN-E-VIA-A--D----------------
Vsi1    TQFPQIETFARYGGALFLTVYAVLSFKSALTTS-H-AMD-S--H----------------
Vsp1    KQFPQIEQFARFGGAVFLGVYSFLSFRSAFTEN-H-ALE-A--S----------------
Msm1    TAHPDAVTVTKFGGAAFLIGYGVLAARRALRPS-T-LNP----S----------------
Rle1    RFIPWLDPVMRYGGAAFLAWYGAKNLYSALRST-A-SLT-A--A----------------
Rba1    HAVPWFETAMRYGGVLFLFWYGLQNALSAWRGG-S-ALE-G--E----------------
Fsp1    TRTAPALAAVRWLGVVFLLWFAAGSLRRAWHAPSS-LRV-D--G----------------
Spl1    EQSPTLLRLAGGGGALFLFIYGLKCLFSALQAE-Q-ELG-E--T----------------
Xca1    QHWPQILQLFRYAGAAFLAVYGAMAAQRAWRGQ-G-ALA-P--A----------------
Ske1    DRAPGVATAARVAGAAFLLGYAVLAARRALRPA-E-VEG-L--E----------------
Mab1    TATPSLLTVAKVGGAAFLIGYGLMAARRALRPG-T-LVP----A----------------
Cha1    EHAPLLLTVLKWAGVAYLGWFALIAFRDALAPG-K-ISV-V--D----------------
Svi1    VAWPGVLTAVAWVGGAFLLCYGALAARRVFRPG-G-ALL-T--D----------------
Atu1    AIMPALDPIMRYAGAAFLIWYGAKSLHSALRSS-E-TLS-V--T----------------
Rsp1    LAWPWFETLMRWGGAAFLLWYGARSLMSAWKGG-G-VLK-A--N----------------
Rgr1    AQSPTLLSVVTIGGAIFLGSYAVVAFRRAFHPS-A-MRA-D--S----------------
Cfu1    EQAPWLMPVMRYGGAAFLLAYGARSFITAWRSS-D-VLL-Q--A----------------
Cmi1    EAAPVAIVVIRILGACFLAGYAALSLLRAVAPE-G-LAV----A----------------
Pre1    SQSEILMQLITWAGVVFLLWYGYGAFRTALSPD-E-VIL-Q--T----------------
Bca1    ERLPAVVTVLTWAGAAFLAGYGVLAARRALSPD-G-ALG-D--A----------------
Sal1    TAWPAALTVVGLAGGCFLLCYGALAAVRALRPG-D-GQA-LSTR----------------
Rer1    GHAPSLITFVRIAGAVFLLSYAIFAAKRALRPQ-T-LAP----D----------------
Rla1    QAAPWFEPMMRYGGALFLTWYGLRSLASAWRGG-A-ALE-L--A----------------
Jho1    SSHPGLVRVVTWVGAAYLVGYGLLALRRATRPT-G--LG-A--T----------------
Cma1    EKAPLALVALKWFGAAYLAWFAVSCFRDMVKPR-A-L-D-S--S----------------
Aru1    TLYPQALRFAQYFGAAFLLWYAFIHLRQALQTQ-K-IQP-L--E----------------
Cpy1    EKAPIVLEVLRYGGFLFLLWFAFTCFRDAVHPK-T-IDV----H----------------
Dda1    TQSVLLMMLVTWGGVAFLLWYGWGAIRIACQRD-I-QLN-D--A----------------
Pag1    SQSPLLLMVITWAGVAFLLWYGWGALRSAFRGD-A-DLA-D--G----------------
Ava1    KQWPTAVGVIAVGGGLFLVGYGVLAARRAFRPS-V-MTV---------------------
Pfl1    GHSPILLGVARWGGAAFLVWYGLSALRRACSTQ-S-LDQ-G--A----------------
Rru1    ALAPWLDPLLRYGGAAFLIWYGAISLRSALRSS-A-ALA-V--G----------------
Asp1    ERAPAVIEVVRWAGAAFLAGYGALAAWRAIRGQ-V-LGQ-L--E----------------
Xce1    DAVPWLGTAMRWGGAAFLLVYAALAARRGLRAG-DDALR-A--D----------------
Pca1    SQSSLLLGGVTWGGVAFLLWFGWGAMKTAFSKN-I-ALA-S--A----------------
Jsp1    MEAPALLFWIKIAGAGFLFWYGLRAARSALNPG-S-MTA-N--E----------------
Tsp1    VASPDLMAMARYGGAAFLLWYGGRALRSALRGG-R-EMN-L--A----------------
Nsp1    ERWPAVLPIAQIGGGIYLIAFGIQSAMRAWRPS-A-L-A-A--E----------------
Dhy1    ASNPMLLKPAAWGGTAFLTWYGFMAFKSAIKGG-K-LES----T----------------
Aph1    QSAPQILTAARYGGAAFLLAYGLAAARRASRPQ-Q-MSI----D----------------
Aur1    SKQVWLIQAMKWFGAIFLFAYGLRSFYSAYTTK-D-GLH-A--A----------------
Asp2    QSNPLLLTAARYGGAAFLLAYACLAARRAWHGE-R-LQL----E----------------
Vtu1    KQYPQIESLTRLGGAIFLAVYAFLSFKSAFTSH-H-GMS-T--S----------------
Bpa1    RAMPEVVEVARWAGVAFLLGYAALAARRALRGG-E-ALT-A--D----------------
Pst1    QQSPLLLTVITWAGVAFLLWYGWGALRTAFRRE-L-ALA-S--G----------------
Pst2    AESPMLLQITRWGGVAFLLWYGTLALRRAVRPG-V-LRE-E--T----------------
Pps1    QHSPLLVDILRWGGAAFLLWYGAQALRRAWRPA-A-MGT-L--A----------------
Rop1    AHAPAAITVIRWAGAAFLVSYAVLAARRALRPG-T-L-D-A--T----------------
Axy1    NALPWLEPVLRYGGALFLLTYAARSFRSALRNH-G-SLT-P--S----------------
Mla1    QAVPGLIDVVRWAGALFLAGYAFVAARRALRGS-P-AGL-TGEG----------------
Cam1    ETFPTALVVLKYLGAAYLAYFTFLCFRDGFRDK-V-E-T-L--S----------------
Sma1    HRSSLLLMLVTWGGVAFLLWYGWGAFRAAFNRD-V-AEV-S--V----------------
Ssp1    QQWPLLLQVLRFGGAAFLLWYGLQAGLRAWHGG-S-ALA-A--A----------------
Cfr1    MQSPWLMALVTWGGVAFLLWYGFGALKTAMSSN-L-ELA-S--A----------------
Bsq1    SAHPGVVTAARWGGAAFLLAYAALAARRALRPA-G-QGLGTGEA----------------
Rrh1    SRAPGAIDVVRFAGAAFLLAYGLFAARRALWPS-GDALT-P--S----------------
Nsp2    EQAPVVLEVVKWGGVAFLLCYAVLALRRAVHPE-T-L-R-A--G----------------
Kli1    RLHPAALDVLRYGGAAYLVWFGLRSLRNARHSQ-G-L-R-A--G----------------
Aca1    AASPIGLALLTWGGVLFLGWFGIRSLRSAWRGQ-E-AAL-A--D----------------
Tot1    SLAPWILDVIKWVGVAYLVWFALLTVRDAIRGG-G-GIE-Q--EPQPATRPEEEVGLQPE
Fba1    SESELLMAVARYGGGAFLLLFGLQSLRRAIKGS-Q--LE-A--S----------------
Tel1    GDHPAILTGMKWLGAAYLAWFGIRSLWSARHAG-A-LGS----G----------------
Cac1    RSMPTAVTAIAWIGAAFLVTYGLLAARRAWKHQ-D-HLA-A--D----------------
Ebi1    TQSPLLLNLVTWGGVLFLLWYGWGALRTAFSGN-I-DLS-S--S----------------
Asp3    QAHPALLVAARWLGAAFLLAYAGRALLRAWRPA-A-MQV----G----------------
Oin1    EAAPWFGPLMRYGGAAFLLWYGWRNAVSAWHGG-E-GLE-A--E----------------
Xve1    HQWPWLLQLLRFGGAAFLAVYGFMAVRRAVTGG-S-ELA-P--A----------------
Pac1    SRAAWLLEVLRWAGAAYLVWFAVTSLRSAARPA-A-L-T-A--S----------------
Mtu1    AAHPGALDVARFGGAAFLIGYGLLAARRAWRPS-A-LTP----S----------------
Csh1    ERYPVIKTAALWGGFVFLSIYGLRSLYSAFSAS-H-ALM-A--G----------------
Asp4    QEWPGLLQVLRFGGAAFLAWYGLLAAQRAWTGK-G-SLM-A--G----------------
Dda2    NDSKPAITTLTLAGVLFLLWYGYNALKSAWRGN-S-QLT-I--T----------------
Psp1    AAYPRFLTAVTWGGAAFLFWYGLRAWRAAFRGA-G-ALQ-A--D----------------
Asp5    AAQPRLVSAIRWIGAIFLLAYAVLAARRALRPT-G-SLD-P--T----------------
Mpe1    GLHPLVLDALRWAGAAYLVWFGLRSLWSARHAG-A-L-E-A--A----------------
Rso1    KHTPFIVDLARYGGAAFILWYGISRLLSALRGD-S-QMD----I----------------
Hpa1    SQSPLVSFLVAILGVVFLFTYGSQSFISMFKQS-G-ALK-E--S----------------
Cau1    ERFPTALVVVKYLGAAYLIYFGFTCFRDAFKKQ-Q-DAL-VI-E----------------
Mal1    MAVPEALDVMRWLGVAFLSWLALLAFARAAKGR-D-ALD-A--R----------------
Rsp2    DRVPGALGVIRWAGAAFLVGYGVLAARRALRPS-A-LTA----A----------------
Nin1    QWLPFIEPAMRYGGAAFLFWYGTNSLISAIRSS-D-ALA-T--D----------------
Oba1    ERLPWIGPLMRYGGAAFLFVYGTLALRSAWRGG-E-ALD-Q--A----------------
Ach1    TRFPEALEVLRWGGAAYLAWFAVRSFISALRPS-A-L-A-Q--G----------------
Vha1    TQFPLIETIARYAGAAFLTWYGISSLRSAFTQK-H-IMN-P--E----------------
Pmi1    SQSEYLLLLITWGGVAFLLWYGWNAFKTAFTKE-I-ELS-Q--H----------------
Ama1    QEYPMLVSITKWAGVAFLLWIAFNKIKSSLAND-A-LVL----E----------------
Acr1    EAAPAVVVIIRFAGAAFLLAYGILAAKRAIRPG-A-LTA-S--E----------------
Rsp3    EAVPGLERIMRFGGAVFLIWYGARNFLSAWRGG-E-VLE-A-------------------
Bli1    LLAPWALEILRWLGVAYLLWYAWGSLKSAREAS-G-LEA----D----------------
Lho1    LAHPTLLEVARWGGVAFLLWYGWAALRRAWQGE-S-LLV----G----------------
Spl2    SRSPLLLAIVTWGGVAFLLWYGWGAFRTAFTRQ-L-ALA-T--A----------------
Rpy1    DRAPGAIDVIRWAGAAFLICYGLFAARRALKPS---ALS-A--A----------------
Bte1    ERYPTFIHALLYVGLAYLAWFGISALMRAVRPG-H-ATL-D--T----------------
Ssp2    DTYPTLLFIVSWGGVAFLLWFGWGAFRTAFSPN-P-QQV-E--A----------------
Gne1    SAHPTAVTVAKYLGGGYLMILAVLAARRAMRPA-A-GHE-R--S----------------
Mph1    SSHPGALAVAKFGGAAFLITYGLLAARRACQPS-T-L-T-P--S----------------
Rsp4    SALPWFEPVMRIGGALFLTGYGLRSLRSAWTGG-A-ALS-T--E----------------
Rsa1    TSFPLILTVIRYGGAAFLLCYGFIAARRALRPG-A-LTA-Q--K----------------
Ogu1    EAAPWLAPAMTWGGAAFLAVYGALALRAAWTGG-G-ALK-A-------------------
Cdi1    DRAPIALVVLKWLGVAYLLYFGFTCFKEAFKRH-GQALA-V--E----------------
Xne1    GQSTFLLQAVTWGGVAFLLWYGWDAFRTALSGE-I-ELA-S--A----------------
Cef1    DTAPIILDILRWCGIAYLLWFAVMAARDALRAR-T-EVT-FV-E----------------
Psp2    AENPTLLAVARWGGVIFLTWYGAKALRRAIAPQ-A-MAD-A--G----------------
Aau1    TAAPAAVVILRYVGAAFLVTYGLMAARRALRPQ-S-LTT-S--E----------------
Asp6    AARPMVVTVIRWVGAAFLLTYAVTAARRALKPS-G-LAP-T--D----------------
Cdu1    EKAPIVLVALKWLGFFYLLYFAYTCFRDALKSH-S-LTV----D----------------
Gma1    SAHPGIVSVAKIVGGLYLVVLGGFAARRAWRPT-A-SST-TNDD----------------
Kpa1    ERAPWLLTALRWGGVAYLVWFAIESFRSALSSH-S-LTA-D--D----------------
Gni1    QKFPLIEQIARYAGAAFLFFYAAISFKSAITTD-H-ALK-A--E----------------
Mst1    NQSPLLLEVARWGGALFLFWFGLQAARRALDSK---SLT-T--G----------------
Reu1    RELPWLGAAMRYGGAAFLIWYGARSFLAAWRSN-A-VLD-P--S----------------
Hal1    SQSPLLLMLVTWGGVAFLLWYGWGAFRAALAKQ-G-IQT-G--T----------------
Mha1    TAHPKALTLIRFTGAAFLIGYGLLAARRAWRPG-G-SLT-P--R----------------
Mad1    MAMPEALEILRWLGVAFLGWLAIQSFVRASRGR-A-ALE-A--G----------------
Iva1    QRAPTVVEVARWAGAAVVLGYGFLAARRAWKGS-E-QLV----A----------------
Rsp5    SKSPTLLLLVSWGGVAFLLWYGWGAFRTAFSKN-P-ELA-Q--A----------------
Lch1    ERAPVLLEIVRWGGVAFLLWYAWSAARRALRPQ-A-LSA----G----------------
Orf1    QQAGWLLVVARIGGALFLLVYAFLSIRRAARPH-A-LTA-N--A----------------
Csp1    TAVPWLETAMRWAGAGFLGWYGARTLLSAWHGT-Q-TLA-A-------------------
Orf2    KQFPTIEIVARYGGAAFLAIYALLSFKSAFTET-H-ALE-A--E----------------
Cva1    EKMPLLLEILRWGGVAYLLWFATTCLRDVRNPT-P-IDT-S--T----------------
Cba1    EAFPHVLPLMRWGGAAFLAFYGAKAARAAIKGG-G-HLE-A--A----------------
Jsp2    ERAPWALEVMRWGGAAFLVVYGLRSLYGAWTSG-D-ALR-T--E----------------
Abo1    LHYPQIIQFAQWGGALFLFWYGFQHAVQALKSA-S-VMQ-L--S----------------
Api1    NTLPWLEPAMRYGGALFLFIYAARSLRSAWRTQ-HDSLA-P--S----------------
Gob1    SRVPWLIPVVCFAGAAFLLCYGVLAARRALCPE-A-LLP-D--A----------------
Ata1    QHYPEVLGMAKWAGALFLFWYGFQHLLAAFKSN-Q-GLH-A--A----------------
Nsp3    EQAGWVLDLVRWLGVAFLTWYGVSSLLRARRAD-A-LHA----A----------------
Cca1    NTAPIVLDILRWCGIAYLLWFAVMAAKDAMQPP-K-E-G-T--S----------------
Dsp1    SAHPDALRVIKWLGAAYLVWFGLDSFKNARHAG---SLS-P--A----------------
Mte1    EALPWLIVVVRWAGAAFLVGYGVLAARRAWRPS-G-ETL----R----------------
Gpo1    SAHPSVVTAAKYLGGTYVIVLGLMAARRCLRSR-E-AIV-DNAG----------------
Fsp2    ARAAPLLVAVRWLGVAFMLWFAATSLRRAARPR-A-NPA----G----------------
Mtu2    HAHPNMTLVARFGGAAFLIGYALLAARNAWRPS-G-LVP----S----------------
Osp1    KQFPAIETVARYGGAAFLAVYALLSFKSAFSTT-H-AMT-A--A----------------
Eam1    SQSVLLLSLITWSGVAFLLWYGAGALRNACSGE-I-QLA-S--A----------------
Gai1    SAHPTVVTVAKIAGGAYVVILGLLAARRCLRSS-E-AIT-ANPD----------------
Cac2    ERFPNALEALKYIGAAYLAFFTFTCFRDAFKTK-GEAID-V--E----------------
Pfr1    TSAPWVITAFTWAGAAYLCWFAWRSFRSALRPQ-S-DDA-L--T----------------
Mgi1    AAHPDVVTVTRYGGAAFLIGYGLFAARRAVKPG-V-L-T-P--A----------------
Cba2    RKLPWLGDAMRYGGAAFLLWYGARSFWTAWRTS-G-VLA-P--S----------------
Yps1    SRSPLLLALVTWGGVAFLMWYGWGALMAAWRGD-G-VAS-S--A----------------
Psp3    QAWPGLLQVLRLAGAAFLAVYGLMAAWRAVKGT-E-SLK-P--A----------------
Aga1    TVAPWFLFVARICGAGFLIAYALFAARRALRPR-G-LEA-T--G----------------
Oan1    AIMPALDPIMRYGGAAFLIWYGARSLYSAFTSS-A-VLA-T--A----------------
Mmo1    SQSVWLMALVTWGGVAFLLWYGWGALRAVFTAD-T-ALT-M--Q----------------
Osp2    RAAPWAVELMRLGGAAFLLVYGALALRSAWRGG-Q-ALE-A--A----------------
Ssp3    TAVPWFETLMRYGGAAFLIWYGFQNARSAWQGG-H-ALA-A--D----------------
Ssp4    TAWPAALTAVGIAGGGFLICYGIIAARRVLRPA-P-GAA-LTAE----------------
Nfa1    AAWPGALTAVGLAGGVFLLGYGVLAARRALRPD-A-AAL----G----------------
Jsp3    QGHPTILRIVTVGGAAYLVWFGVRSLLAARHPK-T-L-V-A--G----------------
Mtu3    GAHPRALNVVKFGGAAFLIGYGLLAARRAWRPV-A-L-I-P--S----------------
Cfi1    ADRPVVLQVVRWAGAAFLAVLAVGAARRALRPE-H-LDP----A----------------
Krh1    ERVPWLLNAFRWAGVVYLAVFAVMSFRSALKPQ-T-MDA----A----------------
Osp3    TLLPWVDPVMRYGGAAFLIWYGLKSFYAALRSS-G-ALE-V--E----------------
Asp7    QLYPELVGFAKWAGAVFLLWYGLQHAIQAFKSN-Q-SLH-A--S----------------
Ama2    ERAPAVLEVVRVAGVVFLLGYAALALRRAVRPG-V-L-R-A--G----------------
Vic1    TQFPNLELFARYGGALFLSWYGLRSLYSAWHTN-H-TLT-P--Q----------------
Cst1    EKFPTGLIIMKYLGAAYLIYFGFTCFRDAFKKE-Q-EAL-VV-S----------------
Cnu1    ERMPVLLEILRWGGVAYLLWFASTCLRDVRHPT-P-IDT-S--G----------------
Mma1    TRAPDVLTVVCFAGAAFLLVYGLMAARRALRPA-A-LVT-E--A----------------
Xga1    KQWPGVLQVLRYAGAAFLAAYGILAARRAWHGK-G-ALA-P--A----------------
Rph1    QSLPWLDPVLRYGGAAFLLWYGALSLRRALGPA-A-ALA-L--A----------------
Cps1    ERAPIALVVMKWLGAAYLLYFGISCWRDALKRR-G-D-A-L--T----------------
Jli1    ADNPNFLLWAKAGGATFLIAYGLRAAKSAWRPT-A-MAV-S--A----------------
Rpo1    RAVPWFEPLMRYGGAAFLIWYGARSLFAALTKT-E-ALT-T--G----------------
Ama3    GLAPWVLEVLRWGGVVYLTAFALSSFRSALRPG-A--LE-E--S----------------
                     *   :                 :                        

Cgl1    --------T------------------------------V------------SETKPHEE
Vco1    --------G---------------------------------------------------
Msp1    --------E---------------------------------------------------
Mlu1    ------------------------------------------------------------
Vni1    --------G---------------------------------------------------
Dvu1    ------------------------------------------------------------
Mrh1    --------Q---------------------------------------------------
Alw1    --------D---------------------------------------------------
Psy1    --------A---------------------------------------------------
Gte1    --------G------------------------------T--------------------
Vsi1    --------V---------------------------------------------------
Vsp1    --------V---------------------------------------------------
Msm1    --------E---------------------------------------------------
Rle1    --------E---------------------------------------------------
Rba1    --------A---------------------------------------------------
Fsp1    --------GSAT---------D-----------------R--------------------
Spl1    --------E---------------------------------------------------
Xca1    --------E---------------------------------------------------
Ske1    --------A------------------------------E--------------------
Mab1    --------E---------------------------------------------------
Cha1    --------S---------------------------------------------------
Svi1    --------G---------------------------------------------------
Atu1    --------E---------------------------------------------------
Rsp1    --------T---------------------------------------------------
Rgr1    ------------------------------------------------------------
Cfu1    --------E---------------------------------------------------
Cmi1    --------A---------------------------------------------------
Pre1    --------E---------------------------------------------------
Bca1    --------A---------------------------------------------------
Sal1    --------G---------------------------------------------------
Rer1    --------Q---------------------------------------------------
Rla1    --------E---------------------------------------------------
Jho1    --------A---------------------------------------------------
Cma1    --------A------------------------------T-------------D------
Aru1    --------L---------------------------------------------------
Cpy1    --------T------------------------------T------------TEAAPQHH
Dda1    --------K---------------------------------------------------
Pag1    --------E---------------------------------------------------
Ava1    -----------------------------------------------------G------
Pfl1    --------N---------------------------------------------------
Rru1    --------P------------------------------A--------------------
Asp1    --------P---------------------------------------------------
Xce1    --------D------------------------------A--------------------
Pca1    --------E---------------------------------------------------
Jsp1    --------N---------------------------------------------------
Tsp1    --------E---------------------------------------------------
Nsp1    --------T---------------------------------------------------
Dhy1    --------E---------------------------------------------------
Aph1    --------A---------------------------------------------------
Aur1    --------G---------------------------------------------------
Asp2    --------T---------------------------------------------------
Vtu1    --------N---------------------------------------------------
Bpa1    --------G---------------------------------------------------
Pst1    --------L---------------------------------------------------
Pst2    ------------------------------------------------------------
Pps1    --------A---------------------------------------------------
Rop1    --------Q------------------------------E--------------------
Axy1    --------S---------------------------------------------------
Mla1    --------P---------------------------------------------------
Cam1    ---------------------------------------P------------TD------
Sma1    --------S---------------------------------------------------
Ssp1    --------E---------------------------------------------------
Cfr1    --------E---------------------------------------------------
Bsq1    --------P---------------------------------------------------
Rrh1    --------D---------------------------------------------------
Nsp2    --------E------------------------------T--------------------
Kli1    --------G---------------------------------------------------
Aca1    --------S---------------------------------------------------
Tot1    PSDVVPEAA---------------------------------------------------
Fba1    --------G---------------------------------------------------
Tel1    --------Q---------------------------------------------------
Cac1    --------G---------------------------------------------------
Ebi1    --------A---------------------------------------------------
Asp3    --------A------------------------------E-------------G------
Oin1    --------G---------------------------------------------------
Xve1    --------N---------------------------------------------------
Pac1    --------G---------------------------------------------------
Mtu1    --------E---------------------------------------------------
Csh1    --------G---------------------------------------------------
Asp4    --------Q---------------------------------------------------
Dda2    --------T---------------------------------------------------
Psp1    --------G---------------------------------------------------
Asp5    --------G---------------------------------------------------
Mpe1    --------E---------------------------------------------------
Rso1    --------S------------------------------K-------------A------
Hpa1    --------D---------------------------------------------------
Cau1    --------E---------------------------------------------------
Mal1    --------K---------------------------------------------------
Rsp2    --------A---------------------------------------------------
Nin1    --------M------------------------------P--------------------
Oba1    --------G---------------------------------------------------
Ach1    --------T---------------------------------------------------
Vha1    --------G---------------------------------------------------
Pmi1    --------K---------------------------------------------------
Ama1    --------M------------------------------A--------------------
Acr1    --------Q---------------------------------------------------
Rsp3    --------G---------------------------------------------------
Bli1    ------------------------------------------------------------
Lho1    --------D---------------------------------------------------
Spl2    --------E---------------------------------------------------
Rpy1    --------P---------------------------------------------------
Bte1    --------D------------------------------A-----------KADTA----
Ssp2    --------R---------------------------------------------------
Gne1    --------E------------------------------P--------------------
Mph1    --------E---------------------------------------------------
Rsp4    --------G---------------------------------------------------
Rsa1    --------P---------------------------------------------------
Ogu1    --------G---------------------------------------------------
Cdi1    --------Q---------------------------------------------------
Xne1    --------K---------------------------------------------------
Cef1    --------H---------------------------------------------------
Psp2    --------Q---------------------------------------------------
Aau1    --------GAAK---------D-----------------G--------------------
Asp6    ------------------------------------------------------------
Cdu1    --------E------------------------------S------------APSAPEKG
Gma1    --------P---------------------------------------------------
Kpa1    --------A---------------------------------------------------
Gni1    --------G---------------------------------------------------
Mst1    --------G---------------------------------------------------
Reu1    --------D---------------------------------------------------
Hal1    --------E---------------------------------------------------
Mha1    --------E---------------------------------------------------
Mad1    --------E---------------------------------------------------
Iva1    --------A------------------------------P------------AGAMP---
Rsp5    --------E---------------------------------------------------
Lch1    --------A---------------------------------------------------
Orf1    --------G---------------------------------------------------
Csp1    --------G---------------------------------------------------
Orf2    --------A---------------------------------------------------
Cva1    --------ERPSVETVTVHSPD-----------------A--------------------
Cba1    --------A---------------------------------------------------
Jsp2    --------G---------------------------------------------------
Abo1    --------A---------------------------------------------------
Api1    --------A---------------------------------------------------
Gob1    --------A---------------------------------------------------
Ata1    --------Q---------------------------------------------------
Nsp3    --------G---------------------------------------------------
Cca1    --------I------------------------------I------------EE------
Dsp1    --------D---------------------------------------------------
Mte1    -------VD------------------------------PLRVDPLRVDTAASPSI----
Gpo1    --------E---------------------------------------------------
Fsp2    --------G------------------------------Q--------------------
Mtu2    --------E---------------------------------------------------
Osp1    --------G---------------------------------------------------
Eam1    --------A---------------------------------------------------
Gai1    --------E---------------------------------------------------
Cac2    --------S---------------------------------------------------
Pfr1    --------G---------------------------------------------------
Mgi1    --------D---------------------------------------------------
Cba2    --------D---------------------------------------------------
Yps1    --------T---------------------------------------------------
Psp3    --------D---------------------------------------------------
Aga1    --------I---------------------------------------------------
Oan1    --------N---------------------------------------------------
Mmo1    --------E---------------------------------------------------
Osp2    --------A---------------------------------------------------
Ssp3    --------G---------------------------------------------------
Ssp4    --------G---------------------------------------------------
Nfa1    --------D------------------------------S-------------G------
Jsp3    --------A---------------------------------------------------
Mtu3    --------G---------------------------------------------------
Cfi1    --------A---------------------------------------------------
Krh1    --------G---------------------------------------------------
Osp3    --------Q---------------------------------------------------
Asp7    --------S---------------------------------------------------
Ama2    --------D------------------------------T--------------------
Vic1    --------G---------------------------------------------------
Cst1    --------S---------------------------------------------------
Cnu1    --------AAPGQ--------DAGQDAVPAVSGDTDLPTG--------------------
Mma1    --------A---------------------------------------------------
Xga1    --------A---------------------------------------------------
Rph1    --------S---------------------------------------------------
Cps1    ---------------------------------------V------------EE------
Jli1    --------A---------------------------------------------------
Rpo1    --------E---------------------------------------------------
Ama3    --------A---------------------------------------------------
               .  .          *                                : *.. 

Cgl1    E----LPDVSSTTAGTTMATATVMETATTVKEKTHRRTFH--------------------
Vco1    ---------------------------------------D--------------------
Msp1    ---------------------------------------Q--------------------
Mlu1    ---------------------------------------Q--------------------
Vni1    ---------------------------------------E--------------------
Dvu1    ---------------------------------------E--------------------
Mrh1    ---------------------------------------K--------------------
Alw1    ---------------------------------------Q--------------------
Psy1    ---------------------------------------V--------------------
Gte1    ---------------------------------------R-----------------A--
Vsi1    ---------------------------------------A--------------------
Vsp1    ---------------------------------------E--------------------
Msm1    ---------------------------------------R--------------------
Rle1    ---------------------------------------A--------------------
Rba1    ---------------------------------------E--------------------
Fsp1    ---------------------------------------G--------------------
Spl1    ---------------------------------------S--------------------
Xca1    ---------------------------------------R--------------------
Ske1    ---------------------------------------R--------------------
Mab1    ---------------------------------------S--------------------
Cha1    ---------------------------------------S--------------------
Svi1    ---------------------------------------E--------------------
Atu1    ---------------------------------------R--------------------
Rsp1    ---------------------------------------E--------------------
Rgr1    ---------------------------------------P--------------------
Cfu1    ---------------------------------------H--------------------
Cmi1    ---------------------------------------S--------------------
Pre1    ---------------------------------------S--------------------
Bca1    ---------------------------------------P--------------------
Sal1    ---------------------------------------T--------------------
Rer1    ---------------------------------------H--------------------
Rla1    ---------------------------------------G--------------------
Jho1    ------------------------------------------------------------
Cma1    --------------------------------------DG--------------------
Aru1    ---------------------------------------Q--------------------
Cpy1    DDGGRRVEDSPVTAGVAGDEDAVSHRGSAVITKTRPHPVH--------------------
Dda1    ---------------------------------------I--------------------
Pag1    ---------------------------------------P--------------------
Ava1    ---------------------------------------A--------------------
Pfl1    ---------------------------------------I--------------------
Rru1    ---------------------------------------A--------------------
Asp1    ---------------------------------------A--------------------
Xce1    ---------------------------------------G--------------------
Pca1    ---------------------------------------V--------------------
Jsp1    ---------------------------------------S--------------------
Tsp1    ---------------------------------------H--------------------
Nsp1    ---------------------------------------G--------------------
Dhy1    ---------------------------------------S--------------------
Aph1    ---------------------------------------D--------------------
Aur1    ---------------------------------------Q--------------------
Asp2    ---------------------------------------A--------------------
Vtu1    ---------------------------------------G--------------------
Bpa1    ---------------------------------------T--------------------
Pst1    ---------------------------------------D--------------------
Pst2    ---------------------------------------A--------------------
Pps1    ---------------------------------------A--------------------
Rop1    ---------------------------------------I--------------------
Axy1    ---------------------------------------R--------------------
Mla1    ---------------------------------------A--------------------
Cam1    ---------------------------------------A--------------------
Sma1    ---------------------------------------E--------------------
Ssp1    ---------------------------------------T--------------------
Cfr1    ---------------------------------------V--------------------
Bsq1    ---------------------------------------C--------------------
Rrh1    ---------------------------------------S--------------------
Nsp2    ---------------------------------------A--------------------
Kli1    ------------------------------------------------------------
Aca1    ---------------------------------------P--------------------
Tot1    ---------------------------------------Q--------------------
Fba1    ---------------------------------------D--------------------
Tel1    ---------------------------------------S--------------------
Cac1    ---------------------------------------T--------------------
Ebi1    ---------------------------------------A--------------------
Asp3    ---------------------------------------A--------------------
Oin1    ---------------------------------------Q--------------------
Xve1    ---------------------------------------A--------------------
Pac1    ------------------------------------------------------------
Mtu1    ---------------------------------------K--------------------
Csh1    ---------------------------------------E--------------------
Asp4    ---------------------------------------G--------------------
Dda2    ---------------------------------------P--------------------
Psp1    ---------------------------------------S--------------------
Asp5    ---------------------------------------R--------------------
Mpe1    ------------------------------------------------------------
Rso1    ---------------------------------------K--------------------
Hpa1    ---------------------------------------S--------------------
Cau1    ---------------------------------------T----------------TPVA
Mal1    ---------------------------------------A--------------------
Rsp2    ---------------------------------------G--------------------
Nin1    ---------------------------------------A--------------------
Oba1    ---------------------------------------N--------------------
Ach1    ------------------------------------------------------------
Vha1    ---------------------------------------D--------------------
Pmi1    ---------------------------------------N--------------------
Ama1    ---------------------------------------K--------------------
Acr1    ---------------------------------------Q--------------------
Rsp3    ---------------------------------------E--------------------
Bli1    ---------------------------------------T--------------------
Lho1    ---------------------------------------G--------------------
Spl2    ---------------------------------------E--------------------
Rpy1    ---------------------------------------G--------------------
Bte1    ---------------------------------------P--------------------
Ssp2    ---------------------------------------A--------------------
Gne1    ---------------------------------------G--------------------
Mph1    ---------------------------------------K--------------------
Rsp4    ---------------------------------------Q--------------------
Rsa1    ---------------------------------------E--------------------
Ogu1    ---------------------------------------E--------------------
Cdi1    ---------------------------------------S--------------------
Xne1    ---------------------------------------N--------------------
Cef1    ---------------------------------------S----------------EPVA
Psp2    ---------------------------------------T--------------------
Aau1    ---------------------------------------G--------------------
Asp6    ---------------------------------------R--------------------
Cdu1    EALVSTPDTDNGAG------------GVAVAQRTM-APAK--------------------
Gma1    ---------------------------------------S--------------------
Kpa1    ---------------------------------------V--------------------
Gni1    ---------------------------------------K--------------------
Mst1    ---------------------------------------G--------------------
Reu1    ---------------------------------------A--------------------
Hal1    ---------------------------------------V--------------------
Mha1    ---------------------------------------Q--------------------
Mad1    ---------------------------------------V--------------------
Iva1    ---------------------------------------D--------------------
Rsp5    ---------------------------------------V--------------------
Lch1    ---------------------------------------A--------------------
Orf1    ---------------------------------------G--------------------
Csp1    ---------------------------------------Q--------------------
Orf2    ---------------------------------------E--------------------
Cva1    ---------------------------------------G------SDSAVAT-LTRI--
Cba1    ---------------------------------------G--------------------
Jsp2    ---------------------------------------A--------------------
Abo1    ---------------------------------------N--------------------
Api1    ---------------------------------------K--------------------
Gob1    ---------------------------------------G--------------------
Ata1    ---------------------------------------Q--------------------
Nsp3    ---------------------------------------R--------------------
Cca1    ---------------------------------------T--------------------
Dsp1    ---------------------------------------A--------------------
Mte1    ------PD----AG------------GTTVQT------RP--------------------
Gpo1    ---------------------------------------V--------------------
Fsp2    ---------------------------------------Q--------------------
Mtu2    ---------------------------------------S--------------------
Osp1    ---------------------------------------D--------------------
Eam1    ---------------------------------------A--------------------
Gai1    ---------------------------------------V--------------------
Cac2    ---------------------------------------T--------------------
Pfr1    ---------------------------------------Q--------------------
Mgi1    ---------------------------------------A--------------------
Cba2    ---------------------------------------A--------------------
Yps1    ---------------------------------------S--------------------
Psp3    ---------------------------------------E--------------------
Aga1    ---------------------------------------L--------------------
Oan1    ---------------------------------------G--------------------
Mmo1    ---------------------------------------Q--------------------
Osp2    ---------------------------------------T--------------------
Ssp3    ---------------------------------------A--------------------
Ssp4    ---------------------------------------T--------------------
Nfa1    ---------------------------------------A--------------------
Jsp3    ------------------------------------------------------------
Mtu3    ---------------------------------------A--------------------
Cfi1    ---------------------------------------D--------------------
Krh1    ---------------------------------------T--------------------
Osp3    ---------------------------------------A--------------------
Asp7    ---------------------------------------Q--------------------
Ama2    ---------------------------------------T--------------------
Vic1    ---------------------------------------D--------------------
Cst1    ---------------------------------------T----------------PPSA
Cnu1    ---------------------------------------GTGVGGTGGTAVATLPART--
Mma1    ---------------------------------------G--------------------
Xga1    ---------------------------------------S--------------------
Rph1    ---------------------------------------D--------------------
Cps1    ---------------------------------------T--------------------
Jli1    ---------------------------------------K--------------------
Rpo1    ---------------------------------------D--------------------
Ama3    ------------------------------------------------------------
        :      : .  :.*.:    :* . . :*  :*   .        ..:****  :   *

Cgl1    ----------------I-------------------------------------------
Vco1    ----------------S-------------------------------------------
Msp1    ----------------G-------------------------------------------
Mlu1    ----------------A-------------------------------------------
Vni1    ----------------S-------------------------------------------
Dvu1    ----------------R-------------------------------------------
Mrh1    ----------------G-------------------------------------------
Alw1    ----------------L-------------------------------------------
Psy1    ----------------G-------------------------------------------
Gte1    DG--------S---G-E-------------------------------------------
Vsi1    ----------------S-------------------------------------------
Vsp1    ----------------T-------------------------------------------
Msm1    ----------------T-------------------------------------------
Rle1    ----------------K-------------------------------------------
Rba1    ----------------V-------------------------------------------
Fsp1    ----------------T-------------------------------------------
Spl1    ----------------N-------------------------------------------
Xca1    ----------------D-------------------------------------------
Ske1    ----------------G-------------------------------------------
Mab1    ----------------N-------------------------------------------
Cha1    ----------------E-PH-GGEP-------GGSG-------GGTALATRTRVEPEVRR
Svi1    ----------------A-------------------------------------------
Atu1    ----------------Q-------------------------------------------
Rsp1    ----------G---A-T-------------------------------------------
Rgr1    ----------------K-------------------------------------------
Cfu1    ----------------V-------------------------------------------
Cmi1    ----------------A-------------------------------------------
Pre1    ----------------R-------------------------------------------
Bca1    ----------------P-------------------------------------------
Sal1    ----------------T-------------------------------------------
Rer1    ----------------G-------------------------------------------
Rla1    ----------------Q-------------------------------------------
Jho1    ------------------------------------------------------------
Cma1    ----------------T-S-----------------------------------------
Aru1    ----------------S-------------------------------------------
Cpy1    ----------------I-------------------------------------------
Dda1    ----------------S-------------------------------------------
Pag1    ----------------L-------------------------------------------
Ava1    ----------------E-------------------------------------------
Pfl1    ----------------K-------------------------------------------
Rru1    ----------------E-------------------------------------------
Asp1    ----------------R-------------------------------------------
Xce1    ----------------L-------------------------------------------
Pca1    ----------------M-------------------------------------------
Jsp1    ----------------T-------------------------------------------
Tsp1    ----------------K-------------------------------------------
Nsp1    ----------------T-------------------------------------------
Dhy1    ----------------T-------------------------------------------
Aph1    ----------------A-------------------------------------------
Aur1    ----------------K-------------------------------------------
Asp2    ----------------A-------------------------------------------
Vtu1    ----------------S-------------------------------------------
Bpa1    ----------------ARPA----------------------------------------
Pst1    ----------------I-------------------------------------------
Pst2    ----------------A-------------------------------------------
Pps1    ----------------E-------------------------------------------
Rop1    ----------------G-------------------------------------------
Axy1    ----------------Q-------------------------------------------
Mla1    ----------------S-------------------------------------------
Cam1    ----------------E-------------------------------------------
Sma1    ----------------L-------------------------------------------
Ssp1    ----------------Q-------------------------------------------
Cfr1    ----------------M-------------------------------------------
Bsq1    ----------------S-------------------------------------------
Rrh1    ----------------S-------------------------------------------
Nsp2    ----------------T-------------------------------------------
Kli1    ------------------------------------------------------------
Aca1    ----------------R-------------------------------------------
Tot1    --------------G-P-------------------------------------------
Fba1    ----------------T-------------------------------------------
Tel1    ----------------P-------------------------------------------
Cac1    ----------------G-------------------------------------------
Ebi1    ----------------M-------------------------------------------
Asp3    ----------------G-------------------------------------------
Oin1    ----------------A-------------------------------------------
Xve1    ----------------P-------------------------------------------
Pac1    ------------------------------------------------------------
Mtu1    ----------------G-------------------------------------------
Csh1    ----------------E-------------------------------------------
Asp4    ----------------S-------------------------------------------
Dda2    ----------------T-------------------------------------------
Psp1    ----------------R-------------------------------------------
Asp5    ----------------A-------------------------------------------
Mpe1    ------------------------------------------------------------
Rso1    ----------------Q-------------------------------------------
Hpa1    ----------------S-------------------------------------------
Cau1    QVVDENSGNAG---A-P-------------------------------------------
Mal1    ----------------D-------------------------------------------
Rsp2    ----------------G-------------------------------------------
Nin1    ----------------A-------------------------------------------
Oba1    ----------------G-------------------------------------------
Ach1    ------------------------------------------------------------
Vha1    ----------------A-------------------------------------------
Pmi1    ----------------Q-------------------------------------------
Ama1    ----------------K-------------------------------------------
Acr1    ----------------G-------------------------------------------
Rsp3    ----------------G-------------------------------------------
Bli1    ----------------H-------------------------------------------
Lho1    ----------------E-------------------------------------------
Spl2    ----------------L-------------------------------------------
Rpy1    ----------------G-------------------------------------------
Bte1    ----------------P-------------------------------------------
Ssp2    ----------------M-------------------------------------------
Gne1    ----------------R-------------------------------------------
Mph1    ----------------A-------------------------------------------
Rsp4    --------------G-V-------------------------------------------
Rsa1    ----------------R-------------------------------------------
Ogu1    ----------------A-------------------------------------------
Cdi1    ----------------E-PV-AYEPV------ADAS-------SGVITKTRTK-------
Xne1    ----------------I-------------------------------------------
Cef1    AA--------S---A-S-------------------------------------------
Psp2    ----------------G-------------------------------------------
Aau1    ----------------A-------------------------------------------
Asp6    ----------------G-------------------------------------------
Cdu1    ----------------T-------------------------------------------
Gma1    ----------------R-------------------------------------------
Kpa1    --------------G-P-------------------------------------------
Gni1    ----------------E-------------------------------------------
Mst1    ----------------N-------------------------------------------
Reu1    ----------------A-------------------------------------------
Hal1    ----------------M-------------------------------------------
Mha1    ----------------G-------------------------------------------
Mad1    ----------------T-------------------------------------------
Iva1    ----------------A-------------------------------------------
Rsp5    ----------------A-------------------------------------------
Lch1    ----------------D-------------------------------------------
Orf1    ----------------T-------------------------------------------
Csp1    ----------------L-------------------------------------------
Orf2    ----------------T-------------------------------------------
Cva1    PL-----RTRV---T-T-------------------------------------------
Cba1    ----------------G-------------------------------------------
Jsp2    ----------------P-------------------------------------------
Abo1    ----------------S-------------------------------------------
Api1    ----------------Q-------------------------------------------
Gob1    ----------------A-------------------------------------------
Ata1    ----------------N-------------------------------------------
Nsp3    ----------------G-------------------------------------------
Cca1    ----------------E-------------------------------------------
Dsp1    ----------------P-------------------------------------------
Mte1    ----------------A-------------------------------------------
Gpo1    ----------------T-------------------------------------------
Fsp2    ----------------S-PGPLGDP-------GP------------------S-------
Mtu2    ----------------G-------------------------------------------
Osp1    ----------------A-------------------------------------------
Eam1    ----------------L-------------------------------------------
Gai1    ----------------R-------------------------------------------
Cac2    ----------------S-PN-STEEVATFDGDGDSTGGVGTEHGSVATATATQ-------
Pfr1    ----------G---P-D-------------------------------------------
Mgi1    ----------------A-------------------------------------------
Cba2    ----------------E-------------------------------------------
Yps1    ----------------V-------------------------------------------
Psp3    ----------------S-------------------------------------------
Aga1    ----------------A-------------------------------------------
Oan1    ----------------A-------------------------------------------
Mmo1    ----------------V-------------------------------------------
Osp2    ----------------G-------------------------------------------
Ssp3    ----------------A-------------------------------------------
Ssp4    ----------------T-------------------------------------------
Nfa1    ----------------A-------------------------------------------
Jsp3    ------------------------------------------------------------
Mtu3    ----------------T-------------------------------------------
Cfi1    ----------------G-------------------------------------------
Krh1    ----------------G-------------------------------------------
Osp3    ----------------T-------------------------------------------
Asp7    ----------------N-------------------------------------------
Ama2    ----------------T-------------------------------------------
Vic1    ----------------T-------------------------------------------
Cst1    PN--------ETELGG--------------------------------------------
Cnu1    SV-----RSRA---V-T-------------------------------------------
Mma1    ----------------R-------------------------------------------
Xga1    ----------------G-------------------------------------------
Rph1    ----------------T-------------------------------------------
Cps1    ----------------E-------------------------------------------
Jli1    ----------------A-------------------------------------------
Rpo1    ----------------ARPG----------------------------------------
Ama3    ------------------------------------------------------------
                .        *.    : *      . :        ...   * *        

Cgl1    -------P------------------------------------------------Q---
Vco1    -------T------------------------------------------------Q---
Msp1    -------P------------------------------------------------A---
Mlu1    -------P------------------------------------------------R---
Vni1    -------E------------------------------------------------S---
Dvu1    -------S------------------------------------------------L---
Mrh1    -------S------------------------------------------------T---
Alw1    -------T------------------------------------------------E---
Psy1    -------R------------------------------------------------K---
Gte1    -------S------------------------------------------------T---
Vsi1    -------E------------------------------------------------S---
Vsp1    -------K------------------------------------------------D---
Msm1    -------P------------------------------------------------A---
Rle1    -------T------------------------------------------------S---
Rba1    -------T------------------------------------------------T---
Fsp1    -------D------------------------------------------------S---
Spl1    -------P------------------------------------------------T---
Xca1    -------D------------------------------------------------Q---
Ske1    -------T------------------------------------------------G---
Mab1    -------P------------------------------------------------A---
Cha1    GQRQR-RQ------------------------------------------------R---
Svi1    -------A------------------------------------------------G---
Atu1    -------E------------------------------------------------A---
Rsp1    -------Q------------------------------------------------A---
Rgr1    -------P------------------------------------------------L---
Cfu1    -------K------------------------------------------------G---
Cmi1    -------P------------------------------------------------R---
Pre1    -------A------------------------------------------------I---
Bca1    -------P------------------------------------------------T---
Sal1    -------T------------------------------------------------G---
Rer1    -------N------------------------------------------------G---
Rla1    -------R------------------------------------------------T---
Jho1    -------P------------------------------------------------A---
Cma1    ---LDDAPTAAHVSNVD-----TTSGNGGQ--VQTKTRP---ITTTAPTRQ-AHPAR---
Aru1    -------T------------------------------------------------P---
Cpy1    -------P------------------------------------------------E---
Dda1    -------R------------------------------------------------E---
Pag1    -------K------------------------------------------------Q---
Ava1    -------R------------------------------------------------T---
Pfl1    -------M------------------------------------------------R---
Rru1    -------K------------------------------------------------A---
Asp1    -------A------------------------------------------------V---
Xce1    -------R------------------------------------------------T---
Pca1    -------K------------------------------------------------Q---
Jsp1    -------A------------------------------------------------S---
Tsp1    -------R------------------------------------------------M---
Nsp1    -------T------------------------------------------------M---
Dhy1    -------V------------------------------------------------T---
Aph1    -------G------------------------------------------------M---
Aur1    -------V------------------------------------------------N---
Asp2    -------P------------------------------------------------M---
Vtu1    -------D------------------------------------------------T---
Bpa1    -RPRGTG-----------------------------------------------------
Pst1    -------R------------------------------------------------Q---
Pst2    -------S------------------------------------------------R---
Pps1    -------P------------------------------------------------R---
Rop1    -------S------------------------------------------------A---
Axy1    -------A------------------------------------------------A---
Mla1    -------E-----------------------------------------------VS---
Cam1    -------PN--HTEQIDSFDGGTSGGTGSG--AAVDTRK---P-ATAL-RR-QMRKS---
Sma1    -------A------------------------------------------------Q---
Ssp1    -------G------------------------------------------------G---
Cfr1    -------K------------------------------------------------Q---
Bsq1    -------G------------------------------------------------S---
Rrh1    -------A------------------------------------------------R---
Nsp2    -------G------------------------------------------------A---
Kli1    -------G------------------------------------------------A---
Aca1    -------L------------------------------------------------M---
Tot1    -------G------------------------------------------------GGVA
Fba1    -------L------------------------------------------------G---
Tel1    -------S------------------------------------------------R---
Cac1    -------E------------------------------------------------T---
Ebi1    -------K------------------------------------------------Q---
Asp3    -------A------------------------------------------------V---
Oin1    -------T------------------------------------------------R---
Xve1    -------K------------------------------------------------Q---
Pac1    -------P------------------------------------------------T---
Mtu1    -------P------------------------------------------------A---
Csh1    -------T------------------------------------------------H---
Asp4    -------E------------------------------------------------R---
Dda2    -------D-----------------------------------------------GL---
Psp1    -------A--------------------------------------------ATQRM---
Asp5    -------P------------------------------------------------A---
Mpe1    -------P------------------------------------------------R---
Rso1    -------A------------------------------------------------D---
Hpa1    -------A------------------------------------------------T---
Cau1    -------G------------------------------------------------TSVL
Mal1    -------V------------------------------------------------S---
Rsp2    -------S------------------------------------------------L---
Nin1    -------G------------------------------------------------H---
Oba1    -------G------------------------------------------------A---
Ach1    -------P------------------------------------------------R---
Vha1    -------S------------------------------------------------K---
Pmi1    -------V------------------------------------------------K---
Ama1    -------Q------------------------------------------------L---
Acr1    -------S------------------------------------------------L---
Rsp3    -------A------------------------------------------------G---
Bli1    -------Q------------------------------------------------R---
Lho1    -------R------------------------------------------------G---
Spl2    -------K------------------------------------------------Q---
Rpy1    -------A------------------------------------------------V---
Bte1    -------A------------------------------------------------Q---
Ssp2    -------G------------------------------------------------Q---
Gne1    -------A------------------------------------------------V---
Mph1    -------P------------------------------------------------A---
Rsp4    -------Q------------------------------------------------T---
Rsa1    -------N------------------------------------------------C---
Ogu1    -------A------------------------------------------------G---
Cdi1    AQPKS-AQ------------------------------------------------R---
Xne1    -------S------------------------------------------------Q---
Cef1    -------G------------------------------------------------GGVT
Psp2    -------P------------------------------------------------R---
Aau1    -------K------------------------------------------------R---
Asp6    -------P------------------------------------------------A---
Cdu1    -------Q------------------------------------------------P---
Gma1    -------N------------------------------------------------R---
Kpa1    -------G------------------------------------------------G---
Gni1    -------V------------------------------------------------G---
Mst1    -------V------------------------------------------------R---
Reu1    -------P------------------------------------------------R---
Hal1    -------Q------------------------------------------------Q---
Mha1    -------P------------------------------------------------A---
Mad1    -------K------------------------------------------------R---
Iva1    -------G------------------------------------------------R---
Rsp5    -------K------------------------------------------------Q---
Lch1    -------P------------------------------------------------A---
Orf1    -------G------------------------------------------------L---
Csp1    -------A------------------------------------------------G---
Orf2    -------E------------------------------------------------S---
Cva1    -------R------------------------------------------------M---
Cba1    -------A------------------------------------------------G---
Jsp2    -------E------------------------------------------------Q---
Abo1    -------A------------------------------------------------S---
Api1    -------T------------------------------------------------T---
Gob1    -------R------------------------------------------------T---
Ata1    -------E------------------------------------------------T---
Nsp3    -------A------------------------------------------------T---
Cca1    -------PT--LPQNSP-----TTGGGTSA--LATDTRQ---VLKTNPRQGFVEKRP---
Dsp1    -------P------------------------------------------------M---
Mte1    -------R------------------------------------------------T---
Gpo1    -------T------------------------------------------------A---
Fsp2    GQDL---A------------------------------------------------A---
Mtu2    -------P------------------------------------------------A---
Osp1    -------Q------------------------------------------------Q---
Eam1    -------K------------------------------------------------H---
Gai1    -------T------------------------------------------------A---
Cac2    RQEIK-RS------------------------------------------------P---
Pfr1    -------A------------------------------------------------G---
Mgi1    -------P------------------------------------------------A---
Cba2    -------P------------------------------------------------R---
Yps1    -------T------------------------------------------------Q---
Psp3    -------A------------------------------------------------G---
Aga1    -------T------------------------------------------------T---
Oan1    -------S------------------------------------------------V---
Mmo1    -------V------------------------------------------------R---
Osp2    -------E------------------------------------------------R---
Ssp3    -------Q------------------------------------------------T---
Ssp4    -------A------------------------------------------------G---
Nfa1    -------A------------------------------------------------G---
Jsp3    -------P------------------------------------------------S---
Mtu3    -------P------------------------------------------------V---
Cfi1    -------P------------------------------------------------A---
Krh1    -------A------------------------------------------------G---
Osp3    -------A------------------------------------------------T---
Asp7    -------E------------------------------------------------I---
Ama2    -------P------------------------------------------------T---
Vic1    -------K------------------------------------------------A---
Cst1    -------A------------------------------------------------TTVM
Cnu1    -------R------------------------------------------------L---
Mma1    -------R------------------------------------------------V---
Xga1    -------A------------------------------------------------Q---
Rph1    -------P------------------------------------------------A---
Cps1    -------PE--YAESIE---IRSQQHSNSSLITAPKTRLGKPSQRSSVEKN-SCPHR---
Jli1    -------P------------------------------------------------E---
Rpo1    ------GG------------------------------------------------A---
Ama3    -------A------------------------------------------------R---
         :           ..       :     .      .**       :   :        * 

Cgl1    --------------------EIKGPAVAAFVVSVINPAAWVDLFVVIGSISSSYG--P-D
Vco1    --------------------SALKTALMCLAFTWLNPHVYLDTVVLLGSISTQYEP---N
Msp1    --------------------RLVGVLVTCAALTWLNPHVYLDTVVLLGALANEHR--E-D
Mlu1    --------------------TAGSVIATTLALTWLNPHVYLDTVVLLGSLANQHGP-D-A
Vni1    --------------------SWKKTVLICLAFTWLNPHVYLDTVVLLGSISTQYES---T
Dvu1    --------------------PLRAAVVSALAVSLLNPHAYLDTVVLLGGISTTFEG-D-G
Mrh1    --------------------RLISVLLTCLAMTFLNPHVYLDTVVLLGTLANQHA--D-S
Alw1    --------------------HFLQVLMICLAFTWLNPHVYLDTVILIGSISTQYA--L-G
Psy1    --------------------SLRTVLLSALAVTLLNPHVYLDTVLLIGSLGAQQGV-P--
Gte1    --------------------GRWVAVGTALALTWLNPHVYLDTVITMGAIANGHGN---G
Vsi1    --------------------STLKAVLTCLAFTWLNPHVYLDTVVLLGSISTQYHP---E
Vsp1    --------------------SLTKAIAMCLAFTWLNPHVYLDTVVLLGSISTQYQP---N
Msm1    --------------------RLAEVLVTCLALTWLNPHVYLDTVVLLGTLANEQR--E-Q
Rle1    --------------------SFRQTLATCLALTWLNPHVYLDTVVLLGTISTRYPG---E
Rba1    --------------------SLRKTLLTLLAITFLNPHVYLDTVVLIGSISAQYE----D
Fsp1    --------------------ARAAVAARTAAFTWLNPHVYLDTVLVLGTVGGNEGT-T-G
Spl1    --------------------SRRQVILTILAITLCNPNVYLDTVVLLGGISATFVG-Q-G
Xca1    --------------------RWQQAALTCLAFTFLNPHVYLDTMVLLGSLSARHAG-V-L
Ske1    --------------------SRSAAVLTALALTWLNPHVYLDTVLLLGSVAASHGD---L
Mab1    --------------------RLGAVLLTALAITFLNPHVYLDTVVLLGSLANAHQ--D-A
Cha1    --------------------SWVKPMWLAIALTWLNPGAYLDSLVMIGGMANQYGE-T-L
Svi1    --------------------SRRRAVLTCLAMTWLNPHVYLDTVFLLGTVAADRG--P-L
Atu1    --------------------SLWQTLAICLALTFLNPHVYLDTVVLLGTISTQFPG---F
Rsp1    --------------------PLWPVLATVLMLTWLNPHVYLDTVVLLGSISAQYAD----
Rgr1    --------------------GLKAAVATCLTFTFLNPHVYLDMVVLIGSLSAAYSG-V-D
Cfu1    --------------------ALLPTLLTCAALTWLNPHVYLDTVLLIGSISTQFPG-Q--
Cmi1    --------------------ALGAVIAACLALTWLNPHVYLDTVLLVGSVAAGHG--D-G
Pre1    --------------------TRWKVIVTLFAVTWLNPHVYLDTFVVLGSVGGQLES-Q-L
Bca1    --------------------SGRSAVAVAAALTWLNPHVYLDTVVLLGSVANAQPG-V-L
Sal1    --------------------SVRAAVLTCLALTWLNPHVYLDTVLMLGSIAADRG--P-L
Rer1    --------------------SRLAAVTMALALTWLNPHVYLDTVVLMGSIANGRGE-I-G
Rla1    --------------------SLRAALLTVLAFTWLNPHVYLDTVVLIGSISAQYPD----
Jho1    --------------------SRGSVVATTLAITFLNPHVYLDTVLMLGSIANGFE--D-E
Cma1    --------------------PWVKPALAALAFTWLNPSAYIDTLVMLGGIANQHGE-S-G
Aru1    --------------------ALTQSILICLGLTWLNPHVYLDTVVLIGSISAQFSQ---G
Cpy1    --------------------EIKGPALAAFMVSVVNPAAWVDLFVVIGSSSASYG--A-G
Dda1    --------------------SRWRIMLTLLAVTWLNPHVYLDTFVVLGSLGGRLDT-G-E
Pag1    --------------------SRGRIIATLLAVTWLNPHVYLDTFVVLGSLGGQLPTTT-A
Ava1    --------------------PLRKAVLACVAFTWLNPHVYLDTVLLLGSVAVAHG--D-G
Pfl1    --------------------SLRAVLLSALAVTLLNPHVYLDTVLLIGSLGAQQTD-P--
Rru1    --------------------GLKATLLTCLALTWLNPHVYLDTVMLLGSISTQFPD---R
Asp1    --------------------SWVAVLGTGLAFTWLNPHVYLDTVLLLGSLANTHGP-D-G
Xce1    --------------------TLPAVVGTTAALTWLNPHVYLDTLVLLGSVAAGHGS---A
Pca1    --------------------SRWRIIATMLAVTWLNPHVYLDTFVVLGSLGSQFAD-D-A
Jsp1    --------------------DRGTVIAAMLAFSLLNPHVYLDTVVLLGSIGGQQAG-N-A
Tsp1    --------------------SRGQALLAAAGFSLLNPHAYLDTVVLLGSIGSQQAE-D-L
Nsp1    --------------------SLRRAMLLALALTWLNPHFYLDALLMLGTVANSFG--D-Q
Dhy1    --------------------GVRPIILLTLAITLLNPHVYIDTVVMLGSISAQYSG-D-A
Aph1    --------------------SIGAAMATCLAFTFLNPHVYLDTVILLGSLASQRGE-S-G
Aur1    --------------------SLAQTLILCLSFSWLNPHVYLDTVVLLGSISSQYT----N
Asp2    --------------------SLAGAIATCLGFTFLNPHVYLDTVILLGGLANQHGE-G-G
Vtu1    --------------------SLLKAVSICLAFTWLNPHVYLDTVVLLGSISTQYQP---N
Bpa1    ---------------------RAAAVTTALALTWLNPHVYLDTVLLLGSIASTHGT---Q
Pst1    --------------------SRGRIIATLLAVTWLNPHVYLDTFVVLGSLGSQFPDTH-A
Pst2    --------------------SLRSVLLAALAVTFLNPHVYLDTVLLIGSLGAQQP----E
Pps1    --------------------SRRQALLAAAAVSLLNPHVYLDTVLLVGSLGSQQAA-P--
Rop1    --------------------TLATSILTCLALTWLNPHVYLDTVLMLGSVANNQGD-S-G
Axy1    --------------------GLGATLATCLAFTWLNPHVYLDTVVLLGSISSQYEG---R
Mla1    --------------------RRGSVVLTCLALTWLNPHVYLDTVFLLGAVANTHG--S-T
Cam1    --------------------TWLKPALATLAICWLNPAAYVDVLVMLGGIANQYGP-D-G
Sma1    --------------------SRWRIIVSMLAVTWLNPHVYLDTFVVLGSLGSQFAP-E-V
Ssp1    --------------------SGRQVLLTCLAFTLLNPHVYLDTVVLLGSLSTRYPG-D-L
Cfr1    --------------------GRWKIIATMLAVTWLNPHVYLDTFVVLGSLGGQLDV-E-P
Bsq1    --------------------GLLAVLGTTLALTWLNPHVYLDTVLLLGSIAANQG--D-Q
Rrh1    --------------------SGWAVLATCLALTWLNPHTYLDI-VMLGSIGTRHGD---G
Nsp2    --------------------SLRAALTTAAALTFLNPHVYLDTVLLLGSIANQHGA-D-G
Kli1    --------------------AAGSVALTAVALTWLNPHVYLDTVLMLGSIANQHGN-V-G
Aca1    --------------------GVKSVLAMTLGVTLLNPHVYLDTLMLLGSFGSQFAE-E-L
Tot1    VKTRTAAAPAKAKKASPVMVNWVRPALVALALTWINPGAFIDGLAMVGGIANQYAVEA-E
Fba1    --------------------CRRTVIIATLAVTLLNPHVYLDALVLLGSIGAQFG--D-E
Tel1    --------------------SRGSVITTTLALTFLNPHVYLDTVLMLGNIANQHGV-T-G
Cac1    --------------------TLRTAVLTCLALTWLNPHVYLDTVLLLGTVGNSYG--N-A
Ebi1    --------------------GRWRIVATMMAVTWLNPHVYIDTFVVLGSLGGQLPA-E-A
Asp3    --------------------GWQPVVLTAMAFTWLNPHVYLDTVLLLGAIASPYPP-S-L
Oin1    --------------------SLGKAILTLLALTWLNPHVYLDTLVLLGSISAQYP----D
Xve1    --------------------HWRPVLLTAAAFTFLNPHVYLDTMVLLGSLSTRYPA-E-T
Pac1    --------------------RRHRAYLTAAALTWLNPHVYLDTVVLLGSLANQHGP-D-G
Mtu1    --------------------RLLEVLVTCLALTWLNPHVYLDTVILLGTLANEHS--D-E
Csh1    --------------------GAAKTALLTLAFTWLNPHVYLDTVVLLGSVSTKFGE---S
Asp4    --------------------NRRRILLTCLAFTFLNPHVYLDTMVLLGSLSTPYPG-N-L
Dda2    --------------------RRRTVISASLAVSLLNPHVYLDTVVIIGGISSGIAP-N-L
Psp1    --------------------TWQRAFVLVLMLSLLNPHVYLDTVILLGGIGAREPS-P-G
Asp5    --------------------TLRATLLTCLAFTYLNPHVYLDTVLLLGSVAQQHA----H
Mpe1    --------------------GAGSVATTAIALTWLNPHVYLDTVLLLGSVANQHGP-Q-G
Rso1    --------------------SLPKALLSCLAFTFLNPHVYLDTVFLIGSISAQFG--D-E
Hpa1    --------------------SLKRTLMITFVITFLNPHVYIDTVVILGAIGGKLAF-A-E
Cau1    TKIR----PR------VRSKSWVKPVLGALALTWLNPLAYVDALVMLGSIANQYG--D-Q
Mal1    --------------------SLRTVVLTTLAVTLLNPQVYLDTLLLIPAIGAQQAS----
Rsp2    --------------------TVGAALATCLALTWLNPHVYLDTVLMLGSVANHHGD-P-G
Nin1    --------------------GLAQTLATCLAITWLNPHVYLDTVVLLGTISTQFAN---G
Oba1    --------------------GLGRTLAVCLALTWGNPHVYLDTLALMGAISAQYD----S
Ach1    --------------------SKGSVVASTVALTFLNPHVYLDTVVLLGSLANQQGP-D-L
Vha1    --------------------SAWQTALICLAFTWLNPHVYLDTVLLLGSISTQYEP---H
Pmi1    --------------------SRWRVIVTLVAVTWLNPHVYLDTFVVLGSIGGQLSA-E-L
Ama1    --------------------SFKKALLIALAVTWLNPHFYLDTLLLMGNLASQWQ--E-N
Acr1    --------------------SRKAAVATVLALTWLNPHVYLDTVLLLGSVANSQAG-E-A
Rsp3    --------------------RLGAALLTCLALTWLNPHVYLDTVVLLGSVSAQYDD----
Bli1    --------------------SLKSIIATTLALTFLNPGVYLDTVVMLGNLANQQGP-G-G
Lho1    --------------------GLKTALLATFAVTWLNPHVYLDTVVLLGSLSAQQPE-G-G
Spl2    --------------------SRWRLVVTMLAVTWLNPHVYLDTFVVLGSLGGQLTP-D-V
Rpy1    --------------------TIGAALLTCLALTWLNPHTYLDTVLMLGSVANHYGN-P-G
Bte1    --------------------RALPIVLMTLAFTWLNPHVYLDTFLLIGTAGAREAQ-G-S
Ssp2    --------------------SRWRIVASMMAVTWLNPHVYLDTFVVLGSLGGRLAS-D-E
Gne1    --------------------GLWTALGTAAALTWLNPHTYLDAVLTLGSIANSHGG---A
Mph1    --------------------RLLEVLVTCLALTWLNPHVYLDTVVLLGALANEHR--E-G
Rsp4    --------------------ALWPAVLTCLAFTWLNPHVYLDTVVLLGAISAQYTP----
Rsa1    --------------------SLRTAILTCLAFTWLNPHVYLDTVLLLGSVATAQGD-P-E
Ogu1    --------------------GLRAALATCLALTWLNPHVYLDTVVLLGSVAATYPA----
Cdi1    --------------------TWVKPVLAALAFTWLNPAAYIDVLVMLGGIANQHGP-D-G
Xne1    --------------------SRWRVIMTLFAVTWLNPHVYLDTFVVLGSIGSQLPI-D-H
Cef1    TKQR----PR-LRITSGTRQVWVRPMLMAIVLTWLNPNAYLDAFVFIGGVGAQYG--ETG
Psp2    --------------------SRRAVLMAALAVTLLNPHVYLDTVLLIGSLGAQQAA-P--
Aau1    --------------------GLAAAVTTVLALTWLNPHVYLDI-ALLGSIASAQGA-Q-L
Asp6    --------------------TLRATLLTCLALTYLNPHVYLDTVLLLGSVAQQSP----H
Cdu1    --------------------DWVKPVIAALVFTWLNPAAYVDTLVMLGGIANQYG--DPG
Gma1    --------------------GLWAALGTALALTWLNPHTYLDTVLTLGSIANSHA--D-A
Kpa1    --------------------SLRKVALTTLALTFLNPHVYLDTMVMLGNLANQHG--D-Q
Gni1    --------------------NVVTAVLTCLAFTWLNPHVYLDTFVLLGSISTQYEG---Q
Mst1    --------------------SLRSALLTTAAVTLLNPHAYIDTIVLIGGIGGQYES-D-L
Reu1    --------------------PLGAALAVCLAFTWLNPHVYLDTVMLIGSVSTQFAG-N--
Hal1    --------------------SRWRIVVTMLAVTWLNPHVYLDTFVVLGSLGGQLAV-D-A
Mha1    --------------------RLLEVLVTCLALTWLNPHVYLDTVVLLGALANEHR--D-G
Mad1    --------------------SLKAVVFTTLAVTLLNPQVYLDTLLLIPAIGAQQED----
Iva1    --------------------RLRPAVLTALALTWLNPHVYLDTVVLLGSISSTYG--D-A
Rsp5    --------------------SRWKIVVSMLAVTWLNPHVYLDTFVVLGSLGGSLSH-D-E
Lch1    --------------------PLRRVVTACLAITLLNPHVYLDTMVLMGSLGNAQGD-P-D
Orf1    --------------------TLAAALSTAFALTWLNPHVYIDTVLLLGSIGGTYGG---D
Csp1    --------------------SLSGAVLSCLALTWLNPHVYLDTVMLLGAVSASYDN----
Orf2    --------------------SLFKTIAICLAFTWLNPHVYLDTVILLGSVSTQYHP---E
Cva1    --------------------PALAALPTALAVTFLNPAAWVDGMIVFGTMSNQYGS-G-G
Cba1    --------------------SLVAAVSTALALTWLNPHVYLDTVVLLGAVSARFAS-A--
Jsp2    --------------------SLRAALTTTLLLTWANPHVYLDTLGLIGAVATTFGD-G--
Abo1    --------------------SLTQTLLMCLALTWLNPHVYLDTVILLGSISTQFA----D
Api1    --------------------GLGATLAACLAFTWLNPHVYLDTVVLLGSISSQYEG---Q
Gob1    --------------------GLAVTVGTCLALTWLNPHVYLDTVVLLGSMASTYGE---H
Ata1    --------------------NLGQILLVCLALTWLNPHVYLDTVVLIGSISTQFEQ-S--
Nsp3    --------------------GVRGVAVRALALTWLNPHVYLDTVLLLGSIANHEGP-T-G
Cca1    --------------------VWVKPMLMAIVLTWLNPNAYLDSFVFIGGVGAQYGE-T-G
Dsp1    --------------------SRRAAAATVASLTFLNPHVYLDTVVMLGTVANCHGA-Q-G
Mte1    --------------------TLAATVLTCLALTWLNPHVYLDTVFLLGSVASTHG--D-G
Gpo1    --------------------SRWVAIGTALALTWLNPHVYLDTVLTMGAIANSHG--N-G
Fsp2    --------------------GRTAVAARAAAFTWLNPHVYLDTVLILGTVGGRDGP-T-G
Mtu2    --------------------ALIGVVQMCLVVTFLNPHVYLDTVVLIGALANEES--D-L
Osp1    --------------------SVLKTVAICLAFTWLNPHVYLDTVVLLGSISTQYPA----
Eam1    --------------------SRWRIVATLMALTWLNPHVYLDTFVVLGSLGGLLPP-E-G
Gai1    --------------------SRWVAIGTALALTWLNPHVYLDTVLTMGAIANSHG--N-G
Cac2    --------------------SWVKPLLTALALTWLNPGAYVDVLVMLGGIANQYGD-P-G
Pfr1    --------------------ALRPIVGTTLALTWLNPHVYLDTMVMLGGLANQHPG-L-T
Mgi1    --------------------RLAAVLATCLALTFLNPHVYLDTVVLLGMLANEHQ--D-S
Cba2    --------------------PLAATLAVCLALTWLNPHVYLDTVMLIGSVSTQFDG-R--
Yps1    --------------------GRWRILVTLLAVTWLNPHVYLDTFVVLGSLGGQLLP-D-I
Psp3    --------------------SRKKVLLTCMAFTFLNPHVYLDTMVLVGSLSTRYPG-A-G
Aga1    --------------------PRRTVVLTAVALTWLNPHVYLDTVILLGSIAAAQGE-A-G
Oan1    --------------------SLTKTLATCLALTWLNPHVYLDTVVLLGTISTQFPG---L
Mmo1    --------------------SRWRVIMTLVAVTWLNPHVYLDTFVVLGSIGGQLGS-D-M
Osp2    --------------------RLWQSLALCVALTWGNPHVYLDTVILLGAVSADFA----P
Ssp3    --------------------SLRRTILTLLALTWLNPHVYLDTVVLLGSIAAQYE----S
Ssp4    --------------------SVRAAVLTCLAMTWLNPHVYLDTVLLVGSLAADRG--D-L
Nfa1    --------------------SVRAAVVTSLALTWLNPHVYLDTVLLLGSIAADRG--S-L
Jsp3    --------------------AKTSAVATAFALTWLNPHVYLDTVLMLGNLSTSYGP-T-G
Mtu3    --------------------RLAEVLVTCAAFTFLNPHVYLDTVVLLGALANEHS--D-Q
Cfi1    --------------------RRSAVVLTCLALTFLNPHVYLDTVVLLGGLAQQHPA-A-G
Krh1    --------------------SLRGVVLATLAFTWLNPHAYLDAVLILGNLANQHG--E-Q
Osp3    --------------------SFTRTIAMCLALTWLNPHVYLDTVVLLGTISTRFPG---H
Asp7    --------------------QLSKIIIVCLALTWLNPHVYLDTVVLIGSISTQFEQ-T--
Ama2    --------------------RRGTAVATVLALTLLNPHVYLDTVLLLGSIASTHGS-D-G
Vic1    --------------------SAGRTALLCLAFTWLNPHVYLDTVVLLGSISTQYEP---N
Cst1    TKQR------------TKSRTWVKPVMGAMALTWLNPLAYVDVLVMLGGIAQHYG--D-Q
Cnu1    --------------------PALAALPTALAVTFLNPAAYVDGMVVFGSMANQYDD-A-G
Mma1    --------------------GLVATVTTCLALTWLNPHVYLDTVVLLGSLAGTYGE---R
Xga1    --------------------PWQRAMLTCLAFTFLNPHVYLDTMVLLGSVSARYPG-Q-L
Rph1    --------------------PLGRTLATCLALTWLNPHVYLDTVVLLGTLSTRFPG---D
Cps1    --------------------PWVKPVLAALAFTWLNPAAYIDVLVMLGGIANQHGE-T-G
Jli1    --------------------GYWAVIGAALAFSLLNPHAFLDTVILLGSIGGQHEG-V-G
Rpo1    --------------------ALRPVLLTVLAFTWLNPHVYLDTVVLIGSISAQYPD----
Ama3    --------------------PAASVAATTLALTWLNPHVYLDTVLMLGTVTNDFG--P-A
        .* *    *   : :*               .   **  ::* .  .           . 

Cgl1    KWAFLLGTMAASLVWFPAFGYGAAALSKPLSSPKVWRCINSGIGLFMVFMAFRVL-----
Vco1    KLQFALGAVSASFVFFFSLGYGAKRLIPAFRHARSWKILEAIIGIIMLVLAYNLV-----
Msp1    RWLFGVGAVTASAVWFTALGFGARRLGGLFSAPSTWRVLDALIAMIMIALGVAVA-----
Mlu1    RWVFAAGAVAASVLWFTALGYGARLLARVLADPKAWRVVDVVIAVVMAVLAVRLI-A-G-
Vni1    KLYFALGAINASFVFFFSLGYGARLLKPLFQKPTSWKILEFLVGVMMLFIALSLL-----
Dvu1    RYLFGAGAVTASILWFCTLSLGGRAMAPVFRNASAWRVLDGLVCLMVWGIAAGLV-R-Q-
Mrh1    RWLFGIGAVTASVVWFVSLGFGARRLAGLFATPLTWRILDGLIAATMIGLGIWMA-----
Alw1    KWWFALGAVCASWFFFFSLGYGAKILTPWFQHPKAWKILDAIIACTMWGVAVSLI-L---
Psy1    -GAYVAGAASASLLWFSSLALGAAWLAPWLARPATWRVLDLMIAVMMFSVAFQLI-R---
Gte1    KWAFAFGACIASVLWFTALGGGARRLSGFFASPRAWKVLDAVVAVIMLGMAVALF-A---
Vsi1    QLMFAVGAISASFVFFFTLGFGARFLAPFFRSPRSWKILEVFVGVIMLVIAFSLI-S-G-
Vsp1    QMLFGAGAVSASFVFFFSLGYGARFLAPMFKNPRAWKVLEFVVGMIMASIAISLI-----
Msm1    RWLFGAGAVLASAIWFLGLGLGAKRLAGLFATPMTWRILDGVIAVTMIALGLGMM-----
Rle1    QASFAAGAVTGSFLFFFSLGYGATWLRPIFSKPSSWRMLETLVAFTMWIIAFKLL-G---
Rba1    RLAFGIGAALGSFTFFICLGFGSRLLSPIFANPAAWRVLDATIALTMWVIAISLL-----
Fsp1    RWCFAAGAGLASCLWFTGLGYGARLASGALASPTTWRALDLVIGLTMLYVAYRLA-----
Spl1    RYLFGAGAISMSFIWFFILSYGSGVLAPLFKKAITWRILNFLIFLVMWNIAFKLL-AFS-
Xca1    RWAFALGACLASITWFCALGHGARLLQPVFRNPRAWRVLDACIAVFMLLLCVALL-L-P-
Ske1    RWWFGLGATTASLVWFTALGFGARLVAPLFARPGAWRVLDGAIAVVMLAIAVGLL-A---
Mab1    RWLFGAGALTASVTWFVGLGYGARYLAGVFQRPETWRMLDAGISVVMLALGVSLL-----
Cha1    RWLFAGGALLASLIWFPVVGYGARVLSRPLSSPRVWRVLNVVIGVVLVAIAVQVA-----
Svi1    RWTFGLGAVLASVCWFTALGFGARLLSRHLAKPAAWRVLDGLVAATMIALGVMLI-A---
Atu1    EKTFAAGAATGSLVFFFSLGYGARWLRPIFEKPSAWRILEGIIAVTMWAIAFKLV-M---
Rsp1    PLVFGLGAGIASFAFFFSLGYGAALLAPFFAKPRAWQALDLLVGLTMWGIAAKLL-----
Rgr1    RIAFGLGAATASFIWFFGLGYGARLLQPIFARPAAWRVLDVIIGVVMGLLAISLL-V-R-
Cfu1    RGLFAAGAMLSSFVFFFSLGYAAAWLRPIFAKPVSWRILEVVVGITMWAIAYKLL-----
Cmi1    RWAFGIGAMAASCVWFTLLATAARVFAPLLARPAAWRVLDTVIAAVMLVLAVQIL-L-PL
Pre1    RPWFTAGALTASFVWFFALAILAAWFSPVLNKPRSQRIINIFVGSVMWFIAFQLA-I-Q-
Bca1    RWWFAAGAVVASAVWFGGLGFGARLVAPALARPNAWRILDGAIAVVMLTLAVLLV-L---
Sal1    RWVFGAGAMLASLAWFAGLGYGARLLSGVLARPAAWRVLDSLVAVTMLAMGATLLLR---
Rer1    RWWFAAGAITASVVWFSALGYGARLLTPLFAKPNAWRILDALIAVMMAVLGISLL-V---
Rla1    RLGFAVGAMSASFVFFFSLGYGARVLSPVFARPRAWQVLDLLIGLVMLAIAWKLV-----
Jho1    RWAFAGGAVVGSTVWFTGLALGARALARPLASPRTWRVLDAVIGVTMIGLGVLL------
Cma1    RWVFAAGALMASAVWFPLLGFFSTRFSRVLSRPQAWRVINGVIGCIMVVMCIRLV-----
Aru1    KLYFALGAMTASWLFFFSLGYAARLMAPWFQSAKAWRILDVLIAIIMTLIAISLL-R---
Cpy1    KWMFLLGTIAASLVWFPAFGYGAAALSKPLSSTKVWRGINTVIGLFMVFMAFRVL-----
Dda1    RSWFALGSVTASFVWFFGLAVLASWLAPWLRSVRCQRVINLFVGAVMWSMALQLA-R-D-
Pag1    RQWFALGTISASILWFFGLALLAAWLSPRLRTAKAQRIINLLVGAVMWFIALQLA-R-Q-
Ava1    RWLFGLGAVVASAVWFSALGFGAKRLAGVFAKPAAWRVLDVVIAVTMTALGATML-L---
Pfl1    -GAYVAGAASASFLWFMTLAVGAAWLAPWLARPATWRLLDLLVAAMMFSVAYQLI-S---
Rru1    QGSFAAGAMAASFLFFFALGYGSSWLKPLFAKPSAWRSLEAIIALVMWTIALKLL-V---
Asp1    RWWFAAGAGLASIAWFTALGVGARFLAPVFRRRKAWRILDAVIAAVMLTMAALL------
Xce1    RWWFAAGAVVGSVVWFTALGYGARLLRPLFARPTAWRVLDGVVAVVMTAIAVGLI-L-G-
Pca1    RSWFALGTMTASFTWFFALALLASWLAPWLNTPRVQRVINFFVGVVMWGIALQLA-R-H-
Jsp1    RWYFALGAMLASLLWFSSLGLGARYLTPVFANPRAWRILDAVIALVMWALAISLF-----
Tsp1    RPLFAAGAISASIVWFVLLGYGARLLVPLFSRPLAWRVLDGLVALMLWGIAASLL-----
Nsp1    RWWFWAGSLVASSIWFPTLGLGARALRGIFARPSAWRVLDSGIAVVMGGLGVGLL-----
Dhy1    RYLFGFGAVSASFVWFFTLGIGGCALAPLFRKPNTWRILDTVIGLTMWLIAINLA-R-K-
Aph1    RWGFGAGAAAASFVWFLALGYGARLLAPIFSQATAWRVLDTLIALIMAGLAITLL-V---
Aur1    KTAFAAGAVTASFVFFFSLGFGARLLEPVFENPKAWKVLDIIIGVVMWLIAWSLL-----
Asp2    RWLFGVGSAAASLLWFVGLAYGARLLAPLFTRPAAWRVLDALVALVMAALAFSLM-----
Vtu1    QSLFAYGAITASFVFFFSLGFGARFLAPLFNKPKAWKVLEFLVGIIMSAIALSLI-----
Bpa1    AWQFVLGALLGSTLWFTALGFGARYLGRFLSSPRSWQVLDGVVAVTMVAVAGMLA-----
Pst1    RQWFALGTVSASVLWFFGLALLAAWLAPLLQTTRAQRLINLLVGAVMWFIAFQLA-Q-Q-
Pst2    PGAYTVGAASASALWFLLLALGGAWLAPWLARPLTWRLIDLGVACMMFAIAAQLI-V---
Pps1    -LAYVFGAATASMLWFFGLALGAAWAAPYLARPGVWRLIDLLVAGVMFAVAAQLL-V---
Rop1    RWLFGLGAATSSVVWFLALGYGAQFLHRVFARPGAWRVLDAGIAALMLTLGITLV-----
Axy1    KVAFALGAMTASFAFFFTLGFGARLLRPVFASQTAWRILDALVGLAMLAIALKLL-----
Mla1    RWAFAAGAVTASIAWFCALGFGARRLGRRLATPRAWRVLDGAIAVVMLALAVSLV-L---
Cam1    RWVFAAGAITASMVWFPTIGLSAAKFSHILSRPAVWRGINIGIGCIMTLLTIKLL-----
Sma1    RSWFAFGAVSASVVWFYVLALLAAWLSPYLKAPLAQRIINILVGLVMWAIAVQLA-W-N-
Ssp1    RWAFAAGACVASVAWFCTLGYGARLLQPVFRRPAAWRVLDAGVAVFMFCLATLLL-L-R-
Cfr1    KRWFALGTVSASFLWFFGLALLAAWLAPRLRTAKAQRIINTLVGLVMWFIAFQLA-K-E-
Bsq1    RWVFAAGAIAGSAVWFTALGLGARALGRVLSTPRAWRILDSLVAVTMVLVAATLV-I---
Rrh1    RWLFAAGAIVASIVWFTVLGFGARRLGAVLATPRAWRVLDAAVATLMIVLAVGLV-A-S-
Nsp2    RWVFAVGATLGSFVWFFALAYGARRLAPLFAKPMAWRVLDGSIAVVMTLIALSLA-----
Kli1    RWWFAAGAMVASLVWFSGLGLGARALAPKLSHPRTWQIIDVVVGVTMLVIAGLLV-----
Aca1    RPAFAAGAMLASLVWFYGLAFGAAALSRWLARGRVQQAIDLVVGLIMLVLAAKLV-L-G-
Tot1    KWMFVAGTITASFIWFPAVGYGAAALSKPLSRPKVWRVLNTIIALVLLAIAGRLA-----
Fba1    RWFFFAGTVTASTLWFFGLSLGAARLAPVLARPAVWRGIDLLVWALMWGIGLKLL-L---
Tel1    RWWFAAGAGVASIAWFTTLGFGARALSGPLSRPRTWQVLDTLIGLVMLTLAVVLL-R---
Cac1    HWSFALGATTASILWFTTLGFGAGRLGKLLARPKAWRVLDGVIAITMITLGVAMA-A---
Ebi1    RSWFALGSVTASILWFFGLASLAAWLSPVLNTAKAQRIINALVGVMMWGIALKLA-L-Q-
Asp3    RMGFAAGASLASLVWFASLGWGARWLAPLFASPHAWRVLDAVVAAMMVALAVGLL-L---
Oin1    RLSFGIGAALASFVFFVALGYGARLLAPLFAKPRSWQVLDALIAVTMWAIAIKLL-----
Xve1    RWAFALGACCASVMWFSALGFGARLLLPVFRNPGAWRVLDTLMALFMFALTLLLL-L-K-
Pac1    RWSFAAGAITGSVLWFSALGYGARALAGPLSRTRVWQALDLTIGVTMLILALRLV-----
Mtu1    RWLFGVGAVTASVVWFVSLGLGARRLSGVFATPTTWRILDGLIAVTMTGLGVSLV-----
Csh1    ARLFGAGAMCASFAFFFLLGYGARFLAPLFKKPAAWKILEFFVGVTMIALGVMLV-V---
Asp4    QWAFALGACAASASWFLALGYGARLLQPVFRQPLAWRVLDGSIAVFMLALCALLL-L-R-
Dda2    KPFYLAGTVSASLLWFYTIGYTAAACSRYFARPITWRIIDSLIGCYMIFMAFQLC-R---
Psp1    NVWFAAGAMTASALWFTVLGYGARLLAPLFARARAWQILDGIVGMMMWGLCAGLV-A---
Asp5    RWWFGVGAALASLTWFTALGLGARRLAPLLARPNAWRVLDGAIALVMAALGGTLL-L---
Mpe1    RWVFASGAMTASIAWFTSLGLGARALAPLLSHPRTWQALDVIVGLTMLTVAVLLV-----
Rso1    SWKFGLGASAASLIFFFCLGYGAALLRPLFSSPVAWRILDFVIGVTMLMLAGKLV-F---
Hpa1    KWMFLAGALTCSLIWFFGVGYGAGFLAPYFAKRRVWQILDFITGVIMYAIAISLV-I-F-
Cau1    RWVFAGGAILASAVWFPSLGFGAYKLSHVLAKPTTWRVVNIVIGCVMLALTAKLL-----
Mal1    PLVFVAGASSASVMWFCLLAFGGAALSPWLSSPMSWRFIDGAIGSMMAIIAFHLA-S-N-
Rsp2    RWWFGAGAVLASVVWFLGLGYGARLLRGVFAKPASWRVLDGGIAVLMVGLGVGMV-A---
Nin1    QNAFAAGAITGSFGFFLTLGYGASWLRPFFARPQAWRILEGGIALIMWAIAVKLV-V---
Oba1    RIGFAAGGVTASAVFFTTLGFGARFLAPVFRRPVAWRWLDLGIGLIMYAIAVSLL-----
Ach1    RWVFAGGAVAGSIAWFSALGYGARALSGVLGNPRTWRFLDLGIGIVMLGLAVKLV-----
Vha1    KWQFAIGAVCASFVFFFSLGYGAKLLIPIFKHARSWQILEFIIGFVMLALAISLL-----
Pmi1    RPWFTFGAVFASISWFFALSLLAAWFSPILSQVTAQRIINLFVGCVMWFIALQLA-A-Q-
Ama1    KWWFVGGAIGASVVWFVGLSTLTARFAHHMQRPNFWRWFNRLNAAVLGMVSIQLA-----
Acr1    RWWFGGGAMLGSIVWFSALGFGARLLRPVFAKPVAWRILDGLIAVVMFALGLRMA-F---
Rsp3    KIAFGAGAVLASFVFFFGLGYGARMLAPLFRRPSSWRVLDALVGLVMWGIAAKLL-----
Bli1    ALPFTIGAMLGSLTWFLGIGYGARGLSRFLAKPRVWQVLDVLIAVVLVILALRLA-F---
Lho1    RYLFGLGASLASLTWFLSLAFGARLLAPLFARPVSWRVLDSCMAAFMLSLALGLA-L---
Spl2    RSWFAMGAVSASIVWFFGLALLASWLAPWLKTQLAQRIINTLVGLVMWGIAGQLA-W-Q-
Rpy1    RWWFGAGAITASVVWFAALGYGARYLRAWFAKPSSWRILDGGVAVLMLGLGAGLV-A---
Bte1    RAAFAVGAMAVSAIWFVALGYGARALAPLFKRATAWRVLDGAIGSMVLLLAVTQL-----
Ssp2    RSWFALGAVLSSTLWFFGLAVLAALLSPWLNQGKTQRAINLVVGTVMWAIALQLA-L-Q-
Gne1    RWSFTLGACIASLIWFLMLGFGAKRMAPLFASARAWRVLDTAIAVVMASLGAVLV-I---
Mph1    RWLFGVGAVTASAVWFFGLGFGARRLAGWFATPTTWRVLDGIIAATMIGLGVWMA-----
Rsp4    AWVFGLGAVTASFVFFFTLGYGARLLAPIFARPRAWQVLDALIGVVMLALAVKLA-----
Rsa1    KWFFGLGAALASMIWFSALGYGSRLLAPLFAKPLAWRVLDSLIAVMMIGLATMLL-V---
Ogu1    RWAFGAGAVAASFVWFFTLGYGARALAPLFARPTAWRVLDGIVGLTMWALAIRLV-----
Cdi1    RWVFALGALCASLTWFPFIGYTSTRFSTVLSRPAVWRYINIAIGIIMMIMCARLI-----
Xne1    RLWFTIGAITASISWFFALSFLSAWCSPVLNQPRSQRIINIFVGCVMWYIAWGLM-K-Q-
Cef1    RWIFAAGAFAASLVWFPLVGYGAAALSRPLSSPRVWRWINIGVAVVLTGLAVKLI-L---
Psp2    -GAYAMGAASASLLWFFTLALGAAWLAPWLARPATWRLVDLMVAVMMLGMASQLV-F---
Aau1    QWWFGAGAMLGSIVWFSSLGFGARFLRNFFARPMSWRFLDGGIAVTMVALGAGLV-L---
Asp6    RWLFGVGAALASAVWFTALGLGARRLAPVLSKPLAWRILDGLIAVVMAALGIGLV-----
Cdu1    RWHFTAGVLAASTVWFPLIGYGAAKLSKPLSNHRVWQGLNVVIGFVMIGIALRLL-----
Gma1    KWAFTVGACVASIVWFLALGFGAKKMAPMFSSVRAWRILDSVIAVVMVGLGVSLI-A---
Kpa1    RWTYTLGAITGSVLWFPALGLGARALAKPLNRPGTWRAVDIGVGGVMLLVALRLV-V---
Gni1    QLAFGVGAVTASFVFFFSLGYGAKLLIPIFKKPVAWKVLEFVVGFIMLVLGISLL-----
Mst1    RIWFTTGAISFSVIWFSSLCIGARWLAPLFRKPAAWRVLDGLICLMMWSIAVSLL-V---
Reu1    AREFAAGAMTASFLFFFSLGYGAALLRPVFARSRAWQVLEVVIGITMWVIAARLL-----
Hal1    RSWFAFGAVSASALWFFSLALLAAWLAPWLSTPKAQRVINLLVACVMWVIALQLA-R-S-
Mha1    RWLFGVGAVTASAIWFVSLGFGAQRLARWFATPTTWRVLDGLIAATMIGLGALLA-L-R-
Mad1    ATTFVAGASSASILWFGLLAWGGSALAPILSRPLAWRIIDGVIGIMMAAIALHLT-F-S-
Iva1    RWWFGAGAVLASILWFSGIGYGGRLLAPLLARPGAWRVLDAVIAVIMLAVAVSLL-T---
Rsp5    RSWFALGAVSASVMWFFGLAILAAMLAPWLNTGKVQRVINFIVGVIMWGIAIQLA-R-Q-
Lch1    RWWFVLGGAVASLCWFFLLGYGARALTRFFETPRSWRILDSVVAVTMLVIAARIA-F-G-
Orf1    RWWFALGACLGSVVWFAAIGYGSRYLRPLFAKPMAWRVLDIVIAVIMVVLAASLV-A-G-
Csp1    KLAFALGAMAGSFLFFFSLGYGARALAPVFARPVAWRWLDLGIGATMWAIAARLV-L---
Orf2    QFQFALGAVIASFVFFFSLGYGARVLAPVFENPKAWKIFEFFVGVIMLALALSLV-A---
Cva1    KWVFTVGALVGSVLFFVGVGYAARLLARPLSKVSVWRWINLGIGVLMLAMAARLA-M---
Cba1    QEAFAIGAITASFAFFFSLGFGARFLAPLFARATAWRVLDALIAGVMWTIAISLV-R---
Jsp2    RWIFGAGALAASCVFFVILGYAARAMAPIFARPKAWMWLDVIVGLTMIALAIKLA-M---
Abo1    QAYFALGAISASWLFFFALGYGARVLIPVFENPKAWQFLDGMIALVMWGIAVSLL-F---
Api1    KVAFALGAMSASFVFFFMLGYGARLLRPLFANPRAWRVLDACVGLAMLLIGLNLV-----
Gob1    RWEFAVGAGLGSTIWFTGLGYGARRLRPVFARPAAWRVLDGVIAAVMAALAVSLV-V-R-
Ata1    KLYFALGTMTASWLFFFSLGYGARLLTPVFENPKAWRVLDGLIALIMWGIALSLI-L---
Nsp3    RWWFALGASLASVLWFSGLGYGARRAGRLLASPRAWQVLDVLIGVTMLAIAVLLA-----
Cca1    RWIFAAGAFAASLIWFPVVGYGAAALSRPLSSPKVWRWINVGVAIVLSGLALKLI-L---
Dsp1    RWWFYVGSISASVLWFVALGLGARLLTPLVRNARTWQVIDTVVGVMMFVFAALLV-T---
Mte1    RWAFAVGACLASLVWFAGLGFGSRFLGRWLDTPRAWRILDALIAVVMFAIALSLV-L---
Gpo1    KWAFAIGACCASLIWFSLLGGGGRRMAPIFAKPVAWRILDAVVAVVMIGMGAVLV-G---
Fsp2    RWWFAVGAGLASIVWFASLGYGARLVSTVLAGPATWRVLDLAIGVTMLFVAARLA-----
Mtu2    RWFFGAGAWAASVVWFAVLGFSAGRLQPFFATPAAWRILDALVAVTMIGVAVVVL-V-T-
Osp1    QGLFALGAMSASLVFFFSLGYGARMLAPVFSRPQAWKVLEFVVGVMMTTIAITLV-T---
Eam1    RRWFALGSASASLLWFFGLAILAAWLAPLLSTTRAQRIINLLVGLVMWAIAFKLA-W-Q-
Gai1    KWAFAIGASMASVVWFTLIGRGGRRLAPVFARPRAWKVLDGVVAVIMVGMGAALL-V---
Cac2    RWLFAGGAIAASFTWFPVIGFGAARFSHVLSRPEVWRWINVGIGVIMIGLTLKLL-----
Pfr1    RWAFAGGAMLGSALWFAALGLGARALSRPLSKPSVWRVIDAAIGVMMLAIAARLL-----
Mgi1    RWLFGVGAVTASAVWFAGLGFGATRVRHWFASPRTWRLLDAAIAAVMIALGVSLL-----
Cba2    TQAFAAGAMLASFIFFFALGYGAALLRPVFAKPSAWRVLEIVIGVTMWVIAAKLL-----
Yps1    RPWFALGAVTASIVWFFALAFLAAWLSPWLNRPVAQRIINLFVGGVMGFIAFQLA-R-Q-
Psp3    KWMFGLGACIASVVWFTTLTFGARFLQPVFRTPTAWRVLDAAIALFMLSLSVMLM-A-N-
Aga1    RWPFGIGAVLASTLWFTGLGFGARYLRGFFANPRSWRVLDAVIAVFMLVLAISLL-L-P-
Oan1    ETSFAAGAITASFVFFFSLGFGARWLRPIFARPSSWRILEGIIAVTMWSIALKLV-T---
Mmo1    RIWFTAGAVCASILWFFGLALLAAWFSPVLQKPVSQRIINLFVGSVMWYIAIQLA-L-K-
Osp2    RPVFAAGAMSASLLFFFSLGFGARLLAPLFRRPLAWRCLDASVALVMWSVAASLL-----
Ssp3    RLAFGAGAVTASFVFFFSLGYGARLLGPFFSKPRSWQILDGVIALTMWAIALKLL-----
Ssp4    RWAFGIGAGLASLIWFATLGYGARLLSGPLSRPGAWRVLDGLVAATMVTMGGMLL-A---
Nfa1    RWIFGLGAMLASTVWFTGLGYGARLLSPVLARPAAWRVLDALVAVTMVAIGVSLL-A---
Jsp3    RWWFGAGAGAASILWFTTLGYAARLASRWFAHQRTWRVLDTVIGLVMFALAAMLLRT---
Mtu3    RWLFGLGAVTASAVWFATLGFGAGRLRGLFTNPGSWRILDGLIAVMMVALGISLT-----
Cfi1    GWAFGAGAVVASITWFTTLGFGAARLRPLFARPRAWQVLDVGVALVMAGLAVSLV-----
Krh1    RWIFAGGAFTGSVIWFTALGAGARALSHVLNTPLTWRIVDVGVGLVMLFIAVQLA-L-M-
Osp3    QFEFAAGAVTGSFLFFFMLGYGAAWLRPIFARPQAWRILEAIIGCVMWAIAFKLL-R---
Asp7    KLYFALGVITASWFFFFSLGYGARVLIPVFANPKAWKVLDGVIALIMWSIAISLI-M---
Ama2    RWWFATGAVLGSTVWFVALGFGARWLAPVFARPAAWRVLDGAIAVVMVLIAVSVA-----
Vic1    KLNFALGAISGSFLFFFALGYGARLLAPIFQRPRSWKVLEALIGLVMLLLATKLM-----
Cst1    RWVFAAGAIMASAVWFPTVGYGAFKLSHVLAKPTTWRYVNFAIGCVMMLLTAKLL-----
Cnu1    KWVFTTGALVASTLFFICIGYGARLLSRPLSSVRVWRWINLGIGVLMIGMAARLA-M---
Mma1    RWWFAGGAALGSALWFAGLGYGARLLRPVFARPSAWRVLDAVIAVVMVALATSLA-V-R-
Xga1    RWAFASGACLASVTWFSSLGYGARLLQPAFRDPRAWRVLDVLIAVFMLVLCALLL-L-P-
Rph1    EPWFGAGAVTASFVFFFALGFGARFLRRWLASPACWRGLEAVIAVIMASIAIKLL-V---
Cps1    RWVFASGALAASFVWFPFIGFTSLRFAHVLARPTVWRYINIAIGVIMFIMCARLL-----
Jli1    RFYFAGGAIMASALWFFLLGFGARYLAPVFAKPMAWRVLDGIIAFVMWAIAASLF-----
Rpo1    RLGFGLGAVLSSFTFFFSLGYGARLMAPVFARPRAWQVLDTVIALTMWTIAAKLL-----
Ama3    RWWAAAGACAASIVWFTGLGLGARALSRPLSSPRTWRVVDVLVGCVMLGVAVHLA-L---
              *    *  :*  .          .        .:      :  .          

Cgl1    ------------------------------------------------------------
Vco1    ------------------------------------------------------------
Msp1    ------------------------------------------------------------
Mlu1    ------------------------------------------------------------
Vni1    ------------------------------------------------------------
Dvu1    ------------------------------------------------------------
Mrh1    ------------------------------------------------------------
Alw1    ------------------------------------------------------------
Psy1    ------------------------------------------------------------
Gte1    ------------------------------------------------------------
Vsi1    ------------------------------------------------------------
Vsp1    ------------------------------------------------------------
Msm1    ------------------------------------------------------------
Rle1    ------------------------------------------------------------
Rba1    ------------------------------------------------------------
Fsp1    ------------------------------------------------------------
Spl1    ------------------------------------------------------------
Xca1    ------------------------------------------------------------
Ske1    ------------------------------------------------------------
Mab1    ------------------------------------------------------------
Cha1    ------------------------------------------------------------
Svi1    ------------------------------------------------------------
Atu1    ------------------------------------------------------------
Rsp1    ------------------------------------------------------------
Rgr1    ------------------------------------------------------------
Cfu1    ------------------------------------------------------------
Cmi1    VPAGPGEGARILVATAICVLLAGGVAAWSVVRRRRADAVRRDRTTADAPAAPASDGQGTV
Pre1    ------------------------------------------------------------
Bca1    ------------------------------------------------------------
Sal1    ------------------------------------------------------------
Rer1    ------------------------------------------------------------
Rla1    ------------------------------------------------------------
Jho1    ------------------------------------------------------------
Cma1    ------------------------------------------------------------
Aru1    ------------------------------------------------------------
Cpy1    ------------------------------------------------------------
Dda1    ------------------------------------------------------------
Pag1    ------------------------------------------------------------
Ava1    ------------------------------------------------------------
Pfl1    ------------------------------------------------------------
Rru1    ------------------------------------------------------------
Asp1    ------------------------------------------------------------
Xce1    ------------------------------------------------------------
Pca1    ------------------------------------------------------------
Jsp1    ------------------------------------------------------------
Tsp1    ------------------------------------------------------------
Nsp1    ------------------------------------------------------------
Dhy1    ------------------------------------------------------------
Aph1    ------------------------------------------------------------
Aur1    ------------------------------------------------------------
Asp2    ------------------------------------------------------------
Vtu1    ------------------------------------------------------------
Bpa1    ------------------------------------------------------------
Pst1    ------------------------------------------------------------
Pst2    ------------------------------------------------------------
Pps1    ------------------------------------------------------------
Rop1    ------------------------------------------------------------
Axy1    ------------------------------------------------------------
Mla1    ------------------------------------------------------------
Cam1    ------------------------------------------------------------
Sma1    ------------------------------------------------------------
Ssp1    ------------------------------------------------------------
Cfr1    ------------------------------------------------------------
Bsq1    ------------------------------------------------------------
Rrh1    ------------------------------------------------------------
Nsp2    ------------------------------------------------------------
Kli1    ------------------------------------------------------------
Aca1    ------------------------------------------------------------
Tot1    ------------------------------------------------------------
Fba1    ------------------------------------------------------------
Tel1    ------------------------------------------------------------
Cac1    ------------------------------------------------------------
Ebi1    ------------------------------------------------------------
Asp3    ------------------------------------------------------------
Oin1    ------------------------------------------------------------
Xve1    ------------------------------------------------------------
Pac1    ------------------------------------------------------------
Mtu1    ------------------------------------------------------------
Csh1    ------------------------------------------------------------
Asp4    ------------------------------------------------------------
Dda2    ------------------------------------------------------------
Psp1    ------------------------------------------------------------
Asp5    ------------------------------------------------------------
Mpe1    ------------------------------------------------------------
Rso1    ------------------------------------------------------------
Hpa1    ------------------------------------------------------------
Cau1    ------------------------------------------------------------
Mal1    ------------------------------------------------------------
Rsp2    ------------------------------------------------------------
Nin1    ------------------------------------------------------------
Oba1    ------------------------------------------------------------
Ach1    ------------------------------------------------------------
Vha1    ------------------------------------------------------------
Pmi1    ------------------------------------------------------------
Ama1    ------------------------------------------------------------
Acr1    ------------------------------------------------------------
Rsp3    ------------------------------------------------------------
Bli1    ------------------------------------------------------------
Lho1    ------------------------------------------------------------
Spl2    ------------------------------------------------------------
Rpy1    ------------------------------------------------------------
Bte1    ------------------------------------------------------------
Ssp2    ------------------------------------------------------------
Gne1    ------------------------------------------------------------
Mph1    ------------------------------------------------------------
Rsp4    ------------------------------------------------------------
Rsa1    ------------------------------------------------------------
Ogu1    ------------------------------------------------------------
Cdi1    ------------------------------------------------------------
Xne1    ------------------------------------------------------------
Cef1    ------------------------------------------------------------
Psp2    ------------------------------------------------------------
Aau1    ------------------------------------------------------------
Asp6    ------------------------------------------------------------
Cdu1    ------------------------------------------------------------
Gma1    ------------------------------------------------------------
Kpa1    ------------------------------------------------------------
Gni1    ------------------------------------------------------------
Mst1    ------------------------------------------------------------
Reu1    ------------------------------------------------------------
Hal1    ------------------------------------------------------------
Mha1    ------------------------------------------------------------
Mad1    ------------------------------------------------------------
Iva1    ------------------------------------------------------------
Rsp5    ------------------------------------------------------------
Lch1    ------------------------------------------------------------
Orf1    ------------------------------------------------------------
Csp1    ------------------------------------------------------------
Orf2    ------------------------------------------------------------
Cva1    ------------------------------------------------------------
Cba1    ------------------------------------------------------------
Jsp2    ------------------------------------------------------------
Abo1    ------------------------------------------------------------
Api1    ------------------------------------------------------------
Gob1    ------------------------------------------------------------
Ata1    ------------------------------------------------------------
Nsp3    ------------------------------------------------------------
Cca1    ------------------------------------------------------------
Dsp1    ------------------------------------------------------------
Mte1    ------------------------------------------------------------
Gpo1    ------------------------------------------------------------
Fsp2    ------------------------------------------------------------
Mtu2    ------------------------------------------------------------
Osp1    ------------------------------------------------------------
Eam1    ------------------------------------------------------------
Gai1    ------------------------------------------------------------
Cac2    ------------------------------------------------------------
Pfr1    ------------------------------------------------------------
Mgi1    ------------------------------------------------------------
Cba2    ------------------------------------------------------------
Yps1    ------------------------------------------------------------
Psp3    ------------------------------------------------------------
Aga1    ------------------------------------------------------------
Oan1    ------------------------------------------------------------
Mmo1    ------------------------------------------------------------
Osp2    ------------------------------------------------------------
Ssp3    ------------------------------------------------------------
Ssp4    ------------------------------------------------------------
Nfa1    ------------------------------------------------------------
Jsp3    ------------------------------------------------------------
Mtu3    ------------------------------------------------------------
Cfi1    ------------------------------------------------------------
Krh1    ------------------------------------------------------------
Osp3    ------------------------------------------------------------
Asp7    ------------------------------------------------------------
Ama2    ------------------------------------------------------------
Vic1    ------------------------------------------------------------
Cst1    ------------------------------------------------------------
Cnu1    ------------------------------------------------------------
Mma1    ------------------------------------------------------------
Xga1    ------------------------------------------------------------
Rph1    ------------------------------------------------------------
Cps1    ------------------------------------------------------------
Jli1    ------------------------------------------------------------
Rpo1    ------------------------------------------------------------
Ama3    ------------------------------------------------------------
                                                                    

Cgl1    ---------------FM
Vco1    ----------------F
Msp1    ---------------LG
Mlu1    --SD----------VWG
Vni1    ---------------VN
Dvu1    ---AV---------LGS
Mrh1    ---------------VS
Alw1    ---------------SI
Psy1    ---------------SA
Gte1    ---------------SI
Vsi1    --------------VSD
Vsp1    ----------------V
Msm1    ---------------LT
Rle1    ---------------GM
Rba1    ----------------L
Fsp1    ---------------FL
Spl1    ---GI---IDIIRAYLG
Xca1    --QHT---------TSG
Ske1    ---------------GI
Mab1    ---------------VS
Cha1    ---------------LQ
Svi1    ---------------GA
Atu1    ---------------GA
Rsp1    ---------------LM
Rgr1    ---FF---------HPA
Cfu1    ---------------SE
Cmi1    EASA----------LLA
Pre1    ---GL---K-GLGLLSQ
Bca1    ---------------RA
Sal1    ---------------TV
Rer1    ---------------EL
Rla1    ---------------AM
Jho1    ---------------AL
Cma1    ---------------MH
Aru1    --------------IQF
Cpy1    ---------------LM
Dda1    ---GW---------QHL
Pag1    ---GI---------AGF
Ava1    --------------GHA
Pfl1    ---------------AP
Rru1    ---------------GS
Asp1    ---------------VS
Xce1    ---------------SR
Pca1    ---G-----------WQ
Jsp1    ----------------L
Tsp1    ---------------LA
Nsp1    ---------------VH
Dhy1    ---G----------MGV
Aph1    ---------------GQ
Aur1    ---------------DS
Asp2    ---------------ND
Vtu1    ----------------L
Bpa1    ---------------VG
Pst1    ---AI---------TGF
Pst2    ---------------MA
Pps1    ---------------ST
Rop1    ---------------AS
Axy1    ---------------WP
Mla1    ---------------PR
Cam1    ---------------LS
Sma1    ---G-----------MQ
Ssp1    ---------------PL
Cfr1    ---GV---A-HVHALFN
Bsq1    ---------------GA
Rrh1    ---TPGGGA-AVASLAP
Nsp2    ---------------LD
Kli1    ---------------FS
Aca1    ---AI---------SAS
Tot1    ---------------LS
Fba1    ---------------VG
Tel1    ----------------S
Cac1    ---------------RS
Ebi1    ---AT---------GFQ
Asp3    ----------------H
Oin1    ---------------AM
Xve1    ---PL---------TLA
Pac1    ---------------VS
Mtu1    ---------------LS
Csh1    ---------------GE
Asp4    --------------PLH
Dda2    --------------FLY
Psp1    --------------QQL
Asp5    ---------------QA
Mpe1    ---------------RG
Rso1    --------------LQT
Hpa1    ---AI---G---LFDQL
Cau1    ---------------FL
Mal1    ---GL-------SGPVA
Rsp2    ----------------G
Nin1    ---------------GS
Oba1    ----------------V
Ach1    ---------------LH
Vha1    ----------------V
Pmi1    ---GW--------KNLF
Ama1    ---------------SL
Acr1    ---------------GA
Rsp3    ---------------MM
Bli1    ----------------G
Lho1    ----------------N
Spl2    ---G----------ANL
Rpy1    ---------------SS
Bte1    ----------------R
Ssp2    ---N----------LHF
Gne1    ---------------GA
Mph1    ---------------VG
Rsp4    ---------------LM
Rsa1    ---------------SS
Ogu1    ---------------AS
Cdi1    ---------------MH
Xne1    ---GL--------QIFH
Cef1    ---------------MG
Psp2    ---------------AA
Aau1    ---------------GA
Asp6    ----------------A
Cdu1    ---------------MH
Gma1    ---------------MS
Kpa1    ---------------AG
Gni1    ----------------I
Mst1    ---------------VL
Reu1    ---------------LG
Hal1    ---G----------LQL
Mha1    ---P-----------IG
Mad1    ---------------GL
Iva1    ---------------AR
Rsp5    ---T----------GVF
Lch1    ---G----------VSH
Orf1    --------------LFE
Csp1    ---------------GG
Orf2    ---------------NV
Cva1    ---------------MG
Cba1    ---------------GG
Jsp2    ---------------GG
Abo1    ---------------NA
Api1    ----------------L
Gob1    ---GV---------SGA
Ata1    ---------------NT
Nsp3    ---------------RG
Cca1    ---------------MG
Dsp1    ---------------SS
Mte1    ---------------PH
Gpo1    ---------------SA
Fsp2    ---------------FG
Mtu2    --------------SPS
Osp1    ---------------GA
Eam1    ---A----------VSF
Gai1    ---------------SA
Cac2    ---------------LL
Pfr1    ---------------LG
Mgi1    ---------------MR
Cba2    ---------------FS
Yps1    ---G----------FGL
Psp3    --------------PIQ
Aga1    ---L-----------IG
Oan1    ---------------GV
Mmo1    ---GL--------NISY
Osp2    ---------------WP
Ssp3    ---------------LM
Ssp4    ---------------RA
Nfa1    --------------RTF
Jsp3    ---------------SF
Mtu3    ---------------VT
Cfi1    ---------------VG
Krh1    --------------PAI
Osp3    ---------------GL
Asp7    ---------------TT
Ama2    ---------------RG
Vic1    ----------------V
Cst1    ---------------LH
Cnu1    ---------------MG
Mma1    ---GA---------AGG
Xga1    --SHA---------ALL
Rph1    ---------------LE
Cps1    ---------------MH
Jli1    ----------------L
Rpo1    ---------------LM
Ama3    ---------------GS
          .        :     
