# Supplementary material for: The LysE Superfamily of Transport Proteins Involved in Cell Physiology and Pathogenesis
Source: PLoS One. 2015 Oct 16;10(10):e0137184. doi: 10.1371/journal.pone.0137184 (PMC4608589; doi:10.1371/journal.pone.0137184)
Supplement: S2 Supporting Information — The corresponding zip file contains the multiple sequence alignment (MSE) outputs generated using ClustalX, Mafft, and ProbCons. These MSEs have been used to generate S17–S28 Figs. (ZIP) [file pone.0137184.s031.zip › Alignment_zip/Mafft_Alignment_11_Families/mafft_lyse_tree_alignment.aln]

CLUSTAL format alignment by MAFFT (v7.220)


ILT11           MPNK--------------------------------------------------------
ILT13           M-----------------------------------------------------------
ILT18           MAKD--------------------------------------------------------
ILT22           MNVQDFN-----------------------------------------------------
ILT24a          MKIFKII------------FLIISIFLSSSAFARVDDYINEANLIKDMLKQSIETYKKGD
ILT26           MSRSLLR-----------------------------------------------------
ILT31           MDVS--------------------------------------------------------
ILT33           MDFS--------------------------------------------------------
ILT32           MTTL--------------------------------------------------------
MntP11          MNIT--------------------------------------------------------
MntP12          MDLL--------------------------------------------------------
MntP13          MEQV--------------------------------------------------------
MntP21          MISGGIKL----------------------------------------------------
MntP31          MQMV--------------------------------------------------------
CaCA211         M-----------------------------------------------------------
CaCA221         MAAAARGSGRA-----PTRRLLVLLLLQLL------------------------------
CaCA222         MAAAAPGNGRA-----SAPRLLLLFLVPLL------------------------------
CaCA224         MKNPIKWA-------------IIAVLLSTV------------------------------
CaCA212         MHLD--------------------------------------------------------
CaCA214         ME----------------------------------------------------------
CaCA231         MD----------------------------------------------------------
CaCA232         MD----------------------------------------------------------
CaCA241         MSDA--------------------------------------------------------
LysE11          ME----------------------------------------------------------
LysE12          M-----------------------------------------------------------
LysE13          M-----------------------------------------------------------
RhtB11          MTLE--------------------------------------------------------
RhtB15          MFAEYGVL----------------------------------------------------
RhtB12          MLML--------------------------------------------------------
RhtB13          MMQLVHLF----------------------------------------------------
RhtB14          MTPT--------------------------------------------------------
RhtB16          M-----------------------------------------------------------
NicO14          MVMIMELLYA--------------------------------------------------
NicO15          MPAQ--------------------------------------------------------
NicO23          MKKLLHYLAWN------------TAIIAIC-LFWMP------------------------
NicO21          MNNTLRRTL---------TTLAAGALVAVANVASAP------------------------
NicO22          MTSRRRLFAS-----------ATAVFTAACALVLVPTG----------------------
NicO11          MTEFTTLLQQ--------------------------------------------------
NicO19          M-----------------------------------------------------------
DsbD21          MGDV--------------------------------------------------------
DsbD23          MSYEAISP----------------------------------------------------
DsbD26          MDFP--------------------------------------------------------
DsbD24          MRTAMHL-----------------------------------------------------
GAP11           MWSD--------------------------------------------------------
GAP14           MG----------------------------------------------------------
GAP17           MG----------------------------------------------------------
GAP21           MPTP--------------------------------------------------------
GAP22           MADT--------------------------------------------------------
GAP31           MDIMTS------------------------------------------------------
GAP32           MPPLD-------------------------------------------------------
GAP33           MGTEQ-------------------------------------------------------
CadD11          MR----------------------------------------------------------
CadD12          M-----------------------------------------------------------
CadD14          MAPE--------------------------------------------------------
CadD13          MRGAKEL-----------------------------------------------------
CadD15          MET---------------------------------------------------------
NAAT11          MLD---------------------------------------------------------
NAAT13          MMFS--------------------------------------------------------
NAAT14          MLEV--------------------------------------------------------
NAAT15          MNE---------------------------------------------------------
NAAT12          MLKEILSS----------------------------------------------------
TerC14          MYSGNKVVI---------------------------------------------------
TerC15          MEIFTS------------------------------------------------------
TerC21          MIYCHPTL----------------------------------------------------
TerC22          MRVVCVASLE---------------------------------------------FL---
TerC23          MQMQHLMVGYPKYYQTADYALRLSVMADIATMRMKALH-----------------FWDKH
TerC11          MVSTHIG-----------------------------------------------------
TerC31          MDIKEL------------------------------------------------------
                *                                                           

ILT11           ------------------------------------------------------------
ILT13           ------------------------------------------------------------
ILT18           ------------------------------------------------------------
ILT22           ------------------------------------------------------------
ILT24a          NLGAKKLSEDAY---------FQHFENMEGPIGR--------------------------
ILT26           ------------------------------------------------------------
ILT31           ------------------------------------------------------------
ILT33           ------------------------------------------------------------
ILT32           ------------------------------------------------------------
MntP11          ------------------------------------------------------------
MntP12          ------------------------------------------------------------
MntP13          ------------------------------------------------------------
MntP21          ------------------------------------------------------------
MntP31          ------------------------------------------------------------
CaCA211         ------------------------------------------------------------
CaCA221         ------------------------------------------------W-----------
CaCA222         ------------------------------------------------W-----------
CaCA224         ------------------------------------------------------------
CaCA212         ------------------------------------------------------------
CaCA214         ------------------------------------------------------------
CaCA231         ------------------------------------------------------------
CaCA232         ------------------------------------------------------------
CaCA241         ------------------------------------------------------------
LysE11          ------------------------------------------------------------
LysE12          ------------------------------------------------------------
LysE13          ------------------------------------------------------------
RhtB11          ------------------------------------------------------------
RhtB15          ------------------------------------------------------------
RhtB12          ------------------------------------------------------------
RhtB13          ------------------------------------------------------------
RhtB14          ------------------------------------------------------------
RhtB16          ------------------------------------------------------------
NicO14          ------------------------------------------------------------
NicO15          ------------------------------------------------------------
NicO23          -------------------------KADAHPLGNF-------------------------
NicO21          -------------------------AATAHPLGNF-------------------------
NicO22          -------------------------TASAHPLGNF-------------------------
NicO11          --------------------------------GNA-------------------------
NicO19          ------------------------------------------------------------
DsbD21          ------------------------------------------------------------
DsbD23          ------------------------------------------------------------
DsbD26          ------------------------------------------------------------
DsbD24          ----------------------------AQPQC---------------------------
GAP11           ------------------------------------------------------------
GAP14           ------------------------------------------------------------
GAP17           ------------------------------------------------------------
GAP21           ------------------------------------------------------------
GAP22           ------------------------------------------------------------
GAP31           -----------------------------NPE----------------------------
GAP32           ------------------------------------------------------------
GAP33           ------------------------------------------------------------
CadD11          ------------------------------------------------------------
CadD12          ------------------------------------------------------------
CadD14          ------------------------------------------------------------
CadD13          ------------------------------------------------------------
CadD15          ------------------------------------------------------------
NAAT11          ------------------------------------------------------------
NAAT13          ------------------------------------------------------------
NAAT14          ------------------------------------------------------------
NAAT15          ------------------------------------------------------------
NAAT12          ------------------------------------------------------------
TerC14          -----------------------------------S------------W-----------
TerC15          ------------------------------------------------------------
TerC21          ------------------------------------------------------------
TerC22          ------------------------------PVGPM-------------------------
TerC23          DISA---ASEAFGVSCRTPYWWRQLLNKGGPEGPIPHSKAPLVRRKKHWHPDVLKEIRRL
TerC11          -----------------------------FPT----------------------------
TerC31          ------------------------------------------------------------
                                                                            

ILT11           ------------------------------------------------------------
ILT13           ------------------------------------------------------------
ILT18           ------------------------------------------------------------
ILT22           ------------------------------------------------------------
ILT24a          -----NIGRKAI-------TMER-----KFVNLRRMYKDKAPLTQINALIDSL-------
ILT26           -------------------------------SV---------------------------
ILT31           ------------------------------------------------------------
ILT33           ------------------------------------------------------------
ILT32           ------------------------------------------------------------
MntP11          ------------------------------------------------------------
MntP12          ------------------------------------------------------------
MntP13          ------------------------------------------------------------
MntP21          ------------------------------------------------------------
MntP31          ------------------------------------------------------------
CaCA211         ------------------------------------------------------------
CaCA221         ----------------------------APAGVRA-------------------G-----
CaCA222         ----------------------------APAAVRA-------------------G-----
CaCA224         ---------------------------VAKKIVGE-------------------G-----
CaCA212         ------------------------------------------------------------
CaCA214         ------------------------------------------------------------
CaCA231         ------------------------------------------------------------
CaCA232         ------------------------------------------------------------
CaCA241         ------------------------------------------------------------
LysE11          ------------------------------------------------------------
LysE12          ------------------------------------------------------------
LysE13          ------------------------------------------------------------
RhtB11          ------------------------------------------------------------
RhtB15          ------------------------------------------------------------
RhtB12          ------------------------------------------------------------
RhtB13          ------------------------------------------------------------
RhtB14          ------------------------------------------------------------
RhtB16          ------------------------------------------------------------
NicO14          ------------------------------------------------------------
NicO15          ------------------------------------------------------------
NicO23          -------------------------------TINH-------YAGVQVATDGV-------
NicO21          -------------------------------SVNY-------HTGLVLRPDRI-------
NicO22          -------------------------------TVNR-------YDGLVAAPGQL-------
NicO11          ------------------------------------------------------------
NicO19          ------------------------------------------------------------
DsbD21          ------------------------------------------------------------
DsbD23          ------------------------------------------------------------
DsbD26          ------------------------------------------------------------
DsbD24          ------------------------------------------HTNLYALPSRQL------
GAP11           ------------------------------------------------------------
GAP14           ------------------------------------------------------------
GAP17           ------------------------------------------------------------
GAP21           ------------------------------------------------------------
GAP22           ------------------------------------------------------------
GAP31           ------------------------------------------------------------
GAP32           ------------------------------------------------------------
GAP33           ------------------------------------------------------------
CadD11          ------------------------------------------------------------
CadD12          ------------------------------------------------------------
CadD14          ------------------------------------------------------------
CadD13          -------------------------------NI----------------------W----
CadD15          ------------------------------------------------------------
NAAT11          ------------------------------------------------------------
NAAT13          ------------------------------------------------------------
NAAT14          ------------------------------------------------------------
NAAT15          ------------------------------------------------------------
NAAT12          ------------------------------------------------------------
TerC14          -----------------------------IVSIG--------------------------
TerC15          ------------------------------------------------------------
TerC21          ------------------------------------------------------------
TerC22          ------------------------------------------------------------
TerC23          RTELPNLGKEQIFVRLKPWCVQRHLTCPSVSTIGRMI--ATAHDKMRMIPVRLSSRGKAL
TerC11          ------------------------------------------------------------
TerC31          ------------------------------------------------------------
                                                                            

ILT11           ------------------------------------------------------------
ILT13           ------------------------------------------------------------
ILT18           ------------------------------------------------------------
ILT22           ------------------------------------------------------------
ILT24a          ----------------------YYDLDEVAPILQNGYRLKAEASDTNYDKAKA--EKSSL
ILT26           ------------------------------------------------------------
ILT31           ------------------------------------------------------------
ILT33           ------------------------------------------------------------
ILT32           ------------------------------------------------------------
MntP11          ------------------------------------------------------------
MntP12          ------------------------------------------------------------
MntP13          ------------------------------------------------------------
MntP21          ------------------------------------------------------------
MntP31          ------------------------------------------------------------
CaCA211         ------------------------------------------------------------
CaCA221         ------------------------------------------------------------
CaCA222         ------------------------------------------------------------
CaCA224         ----------------------MADVSAI-------------------------------
CaCA212         ------------------------------------------------------------
CaCA214         ------------------------------------------------------------
CaCA231         ------------------------------------------------------------
CaCA232         ------------------------------------------------------------
CaCA241         ------------------------------------------------------------
LysE11          ------------------------------------------------------------
LysE12          ------------------------------------------------------------
LysE13          ------------------------------------------------------------
RhtB11          ------------------------------------------------------------
RhtB15          ------------------------------------------------------------
RhtB12          ------------------------------------------------------------
RhtB13          -------------------------MDEI-------------------------------
RhtB14          ------------------------------------------------------------
RhtB16          ------------------------------------------------------------
NicO14          ------------------------------------------------------------
NicO15          ------------------------------------------------------------
NicO23          ------------------GIDYVLDMAEI-PAFQE-----INHLDTNRDRKAE--PVETV
NicO21          ------------------DAHVVVDHAEI-SALQE-----RSAIDTDHDGKVS--DDESR
NicO22          ------------------KVFHVEDLAEI-PATQAGPAIKRQGMDG--------------
NicO11          ------------------------------------------------------------
NicO19          ------------------------------------------------------------
DsbD21          ------------------------------------------------------------
DsbD23          ------------------------------------------------------------
DsbD26          ------------------------------------------------------------
DsbD24          ------------------------------------------------------------
GAP11           ------------------------------------------------------------
GAP14           ------------------------------------------------------------
GAP17           ------------------------------------------------------------
GAP21           ------------------------------------------------------------
GAP22           ------------------------------------------------------------
GAP31           ------------------------------------------------------------
GAP32           ------------------------------------------------------------
GAP33           ------------------------------------------------------------
CadD11          ------------------------------------------------------------
CadD12          ------------------------------------------------------------
CadD14          ------------------------------------------------------------
CadD13          ------------------------------------------------------------
CadD15          ------------------------------------------------------------
NAAT11          ------------------------------------------------------------
NAAT13          ------------------------------------------------------------
NAAT14          ------------------------------------------------------------
NAAT15          ------------------------------------------------------------
NAAT12          ------------------------------------------------------------
TerC14          ----------------------FVGMPEF------------------------MS-----
TerC15          ------------------------------------------------------------
TerC21          -------------------------LSEI-------------------------------
TerC22          -------------------------MDLI-------------------------------
TerC23          FVKKRTTKPRRPKHYRPVKTGELIGMDAIELRMGEMRRYIITMIDEHSDYALALA-----
TerC11          -----------------ETVIVFIALS---------------------------------
TerC31          ------------------------------------------------------------
                                                                            

ILT11           ------------------------------------------------------------
ILT13           ------------------------------------------------------------
ILT18           ------------------------------------------------------------
ILT22           ------------------------------------------------------------
ILT24a          EANAKREADAEALIAQMMGVDKKDLAQSSLTTQAPIPANDDTSKLTDDNASADLQAAAAM
ILT26           ------------------------------------------------------------
ILT31           ------------------------------------------------------------
ILT33           ------------------------------------------------------------
ILT32           ------------------------------------------------------------
MntP11          ------------------------------------------------------------
MntP12          ------------------------------------------------------------
MntP13          ------------------------------------------------------------
MntP21          ------------------------------------------------------------
MntP31          ------------------------------------------------------------
CaCA211         ------------------------------------------------------------
CaCA221         ------------------------------------------------------------
CaCA222         ------------------------------------------------------------
CaCA224         ------------------------------------------------------------
CaCA212         ------------------------------------------------------------
CaCA214         ------------------------------------------------------------
CaCA231         ------------------------------------------------------------
CaCA232         ------------------------------------------------------------
CaCA241         ------------------------------------------------------------
LysE11          ------------------------------------------------------------
LysE12          ------------------------------------------------------------
LysE13          ------------------------------------------------------------
RhtB11          ------------------------------------------------------------
RhtB15          ------------------------------------------------------------
RhtB12          ------------------------------------------------------------
RhtB13          ------------------------------------------------------------
RhtB14          ------------------------------------------------------------
RhtB16          ------------------------------------------------------------
NicO14          ------------------------------------------------------------
NicO15          ------------------------------------------------------------
NicO23          QYPAQKCQQVNSHLELLIDKQPLALSLIKSTVEFP----PGVGGLSTLRLSCNFQGARAL
NicO21          VHAEKTCSDLSGQLHLSVGGTQAEWRRSSATLVYE----NGEAGLRTSRLTCSLTSQADL
NicO22          -WARERCETAAEDTEVTVDGRAVEMTLKSSSAEER----PGQAGLKTLRVECRLT--APL
NicO11          ------------------------------------------------------------
NicO19          ------------------------------------------------------------
DsbD21          ------------------------------------------------------------
DsbD23          ------------------------------------------------------------
DsbD26          ------------------------------------------------------------
DsbD24          ----------------------------------------------ALFKPCPVRVAS--
GAP11           ------------------------------------------------------------
GAP14           ------------------------------------------------------------
GAP17           ------------------------------------------------------------
GAP21           ------------------------------------------------------------
GAP22           ------------------------------------------------------------
GAP31           ------------------------------------------------------------
GAP32           ------------------------------------------------------------
GAP33           ------------------------------------------------------------
CadD11          ------------------------------------------------------------
CadD12          ------------------------------------------------------------
CadD14          ------------------------------------------------------------
CadD13          ------------------------------------------------------------
CadD15          ------------------------------------------------------------
NAAT11          ------------------------------------------------------------
NAAT13          ------------------------------------------------------------
NAAT14          ------------------------------------------------------------
NAAT15          ------------------------------------------------------------
NAAT12          ------------------------------------------------------------
TerC14          ---------------------------------------------SKTFALCRQRS----
TerC15          ------------------------------------------------------------
TerC21          ------------------------------------------------------------
TerC22          ------------------------------------------------------------
TerC23          -----------------------------------------VPSLNSDIVNHFFSRAARL
TerC11          ------------------------------------------------------------
TerC31          ------------------------------------------------------------
                                                                            

ILT11           ------------------------------------------------------------
ILT13           ------------------------------------------------------------
ILT18           ------------------------------------------------------------
ILT22           ------------------------------------------------------------
ILT24a          DTRLQFILDNISTKFSQAANAFKEKNYQASKDFLNDALFSDYRNTKVEILVNKFTKAGND
ILT26           ------------------------------------------------------------
ILT31           ------------------------------------------------------------
ILT33           ------------------------------------------------------------
ILT32           ------------------------------------------------------------
MntP11          ------------------------------------------------------------
MntP12          ------------------------------------------------------------
MntP13          ------------------------------------------------------------
MntP21          ------------------------------------------------------------
MntP31          ------------------------------------------------------------
CaCA211         ------------------------------------------------------------
CaCA221         ------------------------------------------------------------
CaCA222         ------------------------------------------------------------
CaCA224         ------------------------------------------------------------
CaCA212         ------------------------------------------------------------
CaCA214         ------------------------------------------------------------
CaCA231         ------------------------------------------------------------
CaCA232         ------------------------------------------------------------
CaCA241         ------------------------------------------------------------
LysE11          ------------------------------------------------------------
LysE12          ------------------------------------------------------------
LysE13          ------------------------------------------------------------
RhtB11          ------------------------------------------------------------
RhtB15          ------------------------------------------------------------
RhtB12          ------------------------------------------------------------
RhtB13          ------------------------------------------------------------
RhtB14          ------------------------------------------------------------
RhtB16          ------------------------------------------------------------
NicO14          ------------------------------------------------------------
NicO15          ------------------------------------------------------------
NicO23          VNANQ---LTFEDKFYPQRLGWREI-----------------------------TVAANG
NicO21          TERAG---IRAETGYDTRRVGWHEM-----------------------------TATGQG
NicO22          PERASDV--RFHAAVDSGP-GWREV-----------------------------TAQGDR
NicO11          ---------------------WFFI-----------------------------------
NicO19          ------------------------------------------------------------
DsbD21          ------------------------------------------------------------
DsbD23          ------------------------------------------------------------
DsbD26          ------------------------------------------------------------
DsbD24          ------------------------------------------------------------
GAP11           ------------------------------------------------------------
GAP14           ------------------------------------------------------------
GAP17           ------------------------------------------------------------
GAP21           ------------------------------------------------------------
GAP22           ------------------------------------------------------------
GAP31           ------------------------------------------------------------
GAP32           ------------------------------------------------------------
GAP33           ------------------------------------------------------------
CadD11          ------------------------------------------------------------
CadD12          ------------------------------------------------------------
CadD14          ------------------------------------------------------------
CadD13          ------------------------------------------------------------
CadD15          ------------------------------------------------------------
NAAT11          ------------------------------------------------------------
NAAT13          ------------------------------------------------------------
NAAT14          ------------------------------------------------------------
NAAT15          ------------------------------------------------------------
NAAT12          ------------------------------------AL----------------------
TerC14          ------------------------------------------------------------
TerC15          ------------------------------------------------------------
TerC21          ------------------------------------------------------------
TerC22          ------------------------------------------------------------
TerC23          F-----------------PIGISQIISDNGKEFL-----------------GSFDKTLQE
TerC11          ------------------------------------------------------------
TerC31          ------------------------------------------------------------
                                                                            

ILT11           ------------------------------------------------------------
ILT13           ------------------------------------------------------------
ILT18           ------------------------------------------------------------
ILT22           ------------------------------------------------------------
ILT24a          QKIQQAIRT--LIRQINDAKIDEKGLRDGLDNIEEQIFDVFLQIPNSELSSLQISGFNDE
ILT26           ------------------------------------------------------------
ILT31           ------------------------------------------------------------
ILT33           ------------------------------------------------------------
ILT32           ------------------------------------------------------------
MntP11          ------------------------------------------------------------
MntP12          ------------------------------------------------------------
MntP13          ------------------------------------------------------------
MntP21          ------------------------------------------------------------
MntP31          ------------------------------------------------------------
CaCA211         ------------------------------------------------------------
CaCA221         --------------------------------------------PEEDLSHRN-----QE
CaCA222         --------------------------------------------PDEDLSHRN-----KE
CaCA224         ------------------------------------------KHPEE-------------
CaCA212         ------------------------------------------------------------
CaCA214         ------------------------------------------------------------
CaCA231         ------------------------------------------------------------
CaCA232         ------------------------------------------------------------
CaCA241         ------------------------------------------------------------
LysE11          ------------------------------------------------------------
LysE12          ------------------------------------------------------------
LysE13          ------------------------------------------------------------
RhtB11          ------------------------------------------------------------
RhtB15          ------------------------------------------------------------
RhtB12          ------------------------------------------------------------
RhtB13          ----------------------------TMD-----------------------------
RhtB14          ------------------------------------------------------------
RhtB16          ------------------------------------------------------------
NicO14          --IT--------------------------------------------------------
NicO15          ------------------------------------------------------------
NicO23          VPIQG-------------------------DFTSSSITNRLRDYPNELLSSPL-----DQ
NicO21          VRIT------------------------RTDVPATSTTRELRQYPADPLASPL-----DQ
NicO22          MTLA------------------------GSDVPEESVSGQLTSYPEELLQSPE-----DT
NicO11          ---------------------------------------------------PS-------
NicO19          ------------------------------------------------------------
DsbD21          ------------------------------------------------------------
DsbD23          ------------------------------------------------------------
DsbD26          ------------------------------------------------------------
DsbD24          ---------------------------------SKSLKRQLRAVSGQELYELS-----DQ
GAP11           ------------------------------------------------------------
GAP14           ------------------------------------------------------------
GAP17           ------------------------------------------------------------
GAP21           ------------------------------------------------------------
GAP22           ------------------------------------------------------------
GAP31           ------------------------------------------------------------
GAP32           ------------------------------------------------------------
GAP33           ------------------------------------------------------------
CadD11          ------------------------------------------------------------
CadD12          ------------------------------------------------------------
CadD14          ------------------------------------------------------------
CadD13          ------------------------------------------------------------
CadD15          ------------------------------------------------------------
NAAT11          ------------------------------------------------------------
NAAT13          ------------------------------------------------------------
NAAT14          ------------------------------------------------------------
NAAT15          ------------------------------------------------------------
NAAT12          ------------------------------------------------------------
TerC14          -----------------------------------------------FLHGPA-------
TerC15          ------------------------------------------------------------
TerC21          ------------------------------------------------------------
TerC22          ------------------------------------------------------------
TerC23          AAIKH-IWTYPYTPKMNA----------ICDRFNRTLREQFIEFNEILLFEDL--ALFNQ
TerC11          ------------------------------------------------------------
TerC31          ------------------------------------------------------------
                                                                            

ILT11           ------------------------------------------------------------
ILT13           ------------------------------------------------------------
ILT18           ------------------------------------------------------------
ILT22           ------------------------------------------------------------
ILT24a          TKGKDYAKVSNDIKLALDGILKNYDGFSASIVDDLQGIYLDIFEASGMENKIGAVDSGLK
ILT26           ------------------------------------------------------------
ILT31           ------------------------------------------------------------
ILT33           ------------------------------------------------------------
ILT32           ------------------------------------------------------------
MntP11          ------------------------------------------------------------
MntP12          ------------------------------------------------------------
MntP13          ------------------------------------------------------------
MntP21          ------------------------------------------------------------
MntP31          ------------------------------------------------------------
CaCA211         ------------------------------------------------------------
CaCA221         PPAP----------------------------------------AQQLQPQPAAVQGLEP
CaCA222         PPAP----------------------------------------AQQLQPQPVAVQGPEP
CaCA224         ------------------------------------------------------------
CaCA212         ------------------------------------------------------------
CaCA214         ------------------------------------------------------------
CaCA231         ------------------------------------------------------------
CaCA232         ------------------------------------------------------------
CaCA241         ------------------------------------------------------------
LysE11          ------------------------------------------------------------
LysE12          ------------------------------------------------------------
LysE13          ------------------------------------------------------------
RhtB11          ------------------------------------------------------------
RhtB15          ------------------------------------------------------------
RhtB12          ------------------------------------------------------------
RhtB13          ------------------------------------------------------------
RhtB14          ------------------------------------------------------------
RhtB16          ------------------------------------------------------------
NicO14          ------------------------------------------------------------
NicO15          ------------------------------------------------------------
NicO23          RRI-----------------------------------------SFNLNLSLTSSEQAPP
NicO21          R-------------------------------------------SATLRSEPGQGHAAVP
NicO22          A-------------------------------------------TASLQVKPGG-----P
NicO11          ------------------------------------------------------------
NicO19          ------------------------------------------------------------
DsbD21          ------------------------------------------------------------
DsbD23          ------------------------------------------------------------
DsbD26          ------------------------------------------------------------
DsbD24          AQ------------------------------DLVQGLF---------------------
GAP11           ------------------------------------------------------------
GAP14           ------------------------------------------------------------
GAP17           ------------------------------------------------------------
GAP21           ------------------------------------------------------------
GAP22           ------------------------------------------------------------
GAP31           ------------------------------------------------------------
GAP32           ------------------------------------------------------------
GAP33           ------------------------------------------------------------
CadD11          ------------------------------------------------------------
CadD12          ------------------------------------------------------------
CadD14          ------------------------------------------------------------
CadD13          ------------------------------------------------------------
CadD15          ------------------------------------------------------------
NAAT11          ------------------------------------------------------------
NAAT13          ------------------------------------------------------------
NAAT14          ------------------------------------------------------------
NAAT15          ------------------------------------------------------------
NAAT12          ------------------------------------------------------------
TerC14          ------------------GI----------------------------------------
TerC15          ------------------------------------------------------------
TerC21          ------------------------------------------------------------
TerC22          ------------------------------------------------------------
TerC23          KLAE----------------------------------YLVLYNSK--------------
TerC11          ------------------------------------------------------------
TerC31          ------------------------------------------------------------
                                                                            

ILT11           -----------------------------------------------------------V
ILT13           ---------------------------------------------------------VDV
ILT18           -----------------------------------------------------------L
ILT22           ------------------------------------------------------------
ILT24a          LKIESLF-SKGVALIKASADKKELEATFNDLEQLIASSVD------KIQDSTPYSLFIWA
ILT26           -----------------------------------------------------LVCAGGA
ILT31           -------------------------------------------------------VFLAA
ILT33           -------------------------------------------------------VLLAS
ILT32           ------------------------------------------------------TTITST
MntP11          ------------------------------------------------------------
MntP12          ------------------------------------------------------------
MntP13          ------------------------------------------------------------
MntP21          ------------------------------------------------------------
MntP31          ------------------------------------------------------------
CaCA211         --------------------------------------------------------LTAF
CaCA221         ARAEKGL-TPVAPV---------------------------HTNKEDAAAQTNLGFIHAF
CaCA222         ARVEKIF-TPAAPV---------------------------HTNKEDPATQTNLGFIHAF
CaCA224         ------------------------------------------------VHPTNRDFLRSL
CaCA212         --------------------------------------------------------FLAI
CaCA214         ----------------------------------------------------------AF
CaCA231         ------------------------------------------------------------
CaCA232         ------------------------------------------------------------
CaCA241         -------------------------------------------------------TWLTV
LysE11          -------------------------------------------------------IFITG
LysE12          -----------------------------------------------------FSYYFQG
LysE13          ------------------------------------------------------------
RhtB11          -------------------------------------------------------WWFAY
RhtB15          -------------------------------------------------------NYWTY
RhtB12          --------------------------------------------------------FLTV
RhtB13          ------------------------------------------------------PLHAVY
RhtB14          -------------------------------------------------------LLSAF
RhtB16          -------------------------------------------------------LFLKA
NicO14          ------------------------------------------------------------
NicO15          ---------------------------GDYLSTLLH------------QGQIGWSVMLLG
NicO23          LLV-----KSSSRLDNALTGR-----SNDVFTSLIT------------QENHNFFTILIA
NicO21          AVVADL---PGAGVIGGVLAK-----VTGAFDSLVG------------AREITLPVGLLA
NicO22          ALAEEERDAPGASILPRGADR-----WTRMLDDLVS------------SHDLTLGFGALA
NicO11          ------------------------------------------------------------
NicO19          ---------------------------------------------------------FGI
DsbD21          -------------------------------------------------------NYFLT
DsbD23          ---------------------------------------------------------VVA
DsbD26          -----------------------------------------------------PGTYALG
DsbD24          -------------------------AAGQSADALVS----------QQLTGVTPLTYLAV
GAP11           -----------------------------------------------------------I
GAP14           ------------------------------------------------------EVIGDI
GAP17           ------------------------------------------------------AALGDL
GAP21           ------------------------------------------------------SLWSEL
GAP22           ------------------------------------------------------TLWAEL
GAP31           ------------------------------------------------------------
GAP32           -------------------------------------------------------VLIPV
GAP33           --------------------------------------------------------LLLI
CadD11          ------------------------------------------------------CIMIQT
CadD12          ------------------------------------------------------------
CadD14          -----------------------------------------------------ACISSSP
CadD13          ------------------------------------------------------------
CadD15          ------------------------------------------------------------
NAAT11          --------------------------------------------------------LFKA
NAAT13          --------------------------------------------------------FIVH
NAAT14          ---------------------------------------------------VEFLKYLIL
NAAT15          ---------------------------------------------------------IIS
NAAT12          ------------------------------------------------------------
TerC14          --------------------------------------------RSDEEKENNFFGRVSF
TerC15          ---------------------------------------------------------AGL
TerC21          --------------------------------------------SWKPVAMAELFSISGL
TerC22          ------------------------------------------ASSVEVAADVPLWSVPSL
TerC23          --------RPHKAL-----------ALMTPVEYMLKEN---KNCNMWWTHTLHFRLILSM
TerC11          --------------------------VGAIFIDLFMHRDDKPIS-LKSAALWSVFWVVVA
TerC31          ------------------------------------------------INNFKFSIFFTI
                                                                            

ILT11           FNV------------------------AVFFV---------------------VFRECLE
ILT13           FNV------------------------QVFFV---------------------VFREALE
ILT18           FSV------------------------TIFFI---------------------VFRETVE
ILT22           ----------------------------ILFV---------------------IWRECIE
ILT24a          LSI--------------------------------------------------ILREGLE
ILT26           LLL-------------------------GVLIWQ------AVRVGGAPDPTARGISPMTA
ILT31           LGI-------------------------SLLE---------------------LTEAGAI
ILT33           LGI-------------------------SILE---------------------LSEASAV
ILT32           VTA-------------------------AFLG--------------------SFVEVVEA
MntP11          ----------------------------ATVL---------------------LAFGMSM
MntP12          ----------------------------SMVL---------------------IGVGLAM
MntP13          ---------------------------TGLVL---------------------LSLALGL
MntP21          ----------------------------NILV---------------------VAFSMGL
MntP31          ----------------------------SILL---------------------LALAVSL
CaCA211         TAG-------------------------LLLI---------------------TVSELGD
CaCA221         VAA-------------------------ISVI---------------------IVSELGD
CaCA222         VAA-------------------------ISVI---------------------IVSELGD
CaCA224         IFS-------------------------ISMI---------------------FGCEIGD
CaCA212         ITA-------------------------FGLI---------------------FLAELPD
CaCA214         LVS-------------------------TAIV---------------------TLAEMGD
CaCA231         ------------------------------------------------------------
CaCA232         ------------------------------------------------------------
CaCA241         VAI-------------------------AAGAQL-------------------AVLPGEK
LysE11          LLL-------------------------GASL---------------------LLSIGPQ
LysE12          LAL-------------------------GAAM---------------------ILPLGPQ
LysE13          -----------------------------MTL---------------------KVAIGPQ
RhtB11          LLT-------------------------SIIL---------------------SLSPGSG
RhtB15          LVG-------------------------AIFI---------------------VLVPGPN
RhtB12          AMV-------------------------HIVA---------------------LMSPGPD
RhtB13          LTV-------------------------GLFVIT-------------------FFNPGAN
RhtB14          WTY-------------------------TLIT---------------------AMTPGPN
RhtB16          LLM-------------------------GLAI---------------------AAPLGPI
NicO14          ----------------------------AFIL-----------------GMLHALEPGHG
NicO15          MLA-------------------------AFAF-----------------GAVHALSPGHG
NicO23          LAI-------------------------AFLW-----------------GGLHALSPGHG
NicO21          LFL-------------------------ALVL-----------------GASHAAMPGHG
NicO22          FGI-------------------------ALFL-----------------GAMHALAPGHG
NicO11          ----------------------------AILL-----------------GALHGLEPGHS
NicO19          MGL-------------------------GFLL-----------------GMHHALEADHI
DsbD21          FGA-------------------------GFLS---------------------FISPCCL
DsbD23          FGA-------------------------GVLS---------------------ILSPCIL
DsbD26          FLA-------------------------GALT---------------------TLSPCVL
DsbD24          LGA-------------------------GLVT---------------------SLSPCTL
GAP11           LGL-------------------------ALFV---------------------SLNPLLL
GAP14           LPL-------------------------ALGI---------------------TISPIPI
GAP17           LPL-------------------------AVGV---------------------AISPIPI
GAP21           FGF-------------------------GLAI---------------------SFSPLHI
GAP22           LAF-------------------------GTGL---------------------ALSPIHL
GAP31           LSL-------------------------LILA---------------------LIDSTSI
GAP32           AGL-------------------------ALLD---------------------TLSPTTL
GAP33           GGL-------------------------AILD---------------------TLSPTTI
CadD11          VVA-------------------------AAVL----------------------YIATAV
CadD12          -----------------------------------------------------LLFSQAK
CadD14          LTP-------------------------AVVM--------------NFRPTGGRWCAGAR
CadD13          ----------------------------LLTV---------------------TFLAVNL
CadD15          ----------------------------VLLV-------------GVW-----LFAVTHL
NAAT11          IGL-------------------------GLVV---------------L---LPLANPLTT
NAAT13          VFI-------------------------SLFA---------------------VSNPIGN
NAAT14          LYG-------------------------GLFA---------------------ITNPVGA
NAAT15          AAV-------------------------LLIL---------------------IMDPLGN
NAAT12          ----------------------------LMLI---------------------MIDPSDK
TerC14          MDA-------------------------ALLLEYGWVLLVLIGL---------EGILAAD
TerC15          LAL------------------------MQVIVI--------------------DLVLAGD
TerC21          FTL-------------------------GMLVLL-------------------QAVLGFD
TerC22          IAL------------------------FALTLM--------------------EIVLGID
TerC23          IVITHTAVVQVLIHMEWIADPSIWAGLVTLVVI--------------------ELVLGID
TerC11          MAF------------------------AGFLYIHHGAEVASLFVTG---YALEKVLSVDN
TerC31          ICL-------------------------ILAFLW-----------GNF---IGLYVAIIL
                                                                            

ILT11           AVIVISV--------LLSFLKQAIGEHDR---------------------------ALYR
ILT13           AVIVVSV--------LLAFVKQSMGSSANG-------------------------PELKK
ILT18           AAIIVSV--------LLSFVEQLMASGGPK--KDDAQVQHLSEEEEIKKTK-----RILR
ILT22           ALLVVGI-------------------------LNAWLSHRPAQE--------------QR
ILT24a          ALIIVVA---------------IVS-----YLVQSGNKNRLNIAY---------------
ILT26           MMDTAVL-----------VYREGLE---CILVLSAIVAGLVRTK---------------R
ILT31           AAIYHNI---------------------------------------------------YK
ILT33           AVIFQGI---------------------------------------------------YK
ILT32           FTIILAV---------------GVTQSW--------------------------------
MntP11          DAFAASI---------------GKG----------ATLHKPKFS----------------
MntP12          DAFSISV---------------SRG----------LALHESETN----------------
MntP13          DAFSVSL---------------GMG------------LQAVRLK----------------
MntP21          DAAGVAL---------------GIGC--------G---SKTTQK----------------
MntP31          DSFSVGF---------------TYG----------LRKMKIPFK----------------
CaCA211         KTFFIAM---------------ILA---------------------------------MR
CaCA221         KTFFIAA---------------IMA---------------------------------MR
CaCA222         KTFFIAA---------------IMA---------------------------------MR
CaCA224         KTFIVAA---------------LLA---------------------------------FE
CaCA212         KTMFASL---------------AMG---------------------------------TR
CaCA214         KTQLLSL---------------VLA---------------------------------AR
CaCA231         ------------------------------------------------------------
CaCA232         ------------------------------------------------------------
CaCA241         VQFIIA----------------GLS---------------------------------TR
LysE11          NVLVIKQ---------------GIK----------------------------------R
LysE12          NAFVMNQ---------------GIR----------------------------------R
LysE13          NAFVLRQ---------------GIR----------------------------------R
RhtB11          AINTMTT---------------SLN-------------HGYRGA----------------
RhtB15          TLFVLKN---------------SVS-------------SGMKGG----------------
RhtB12          FFFVSQT---------------AVS-------------RSRKEA----------------
RhtB13          LFVVVQT---------------SLA-------------SGRRAG----------------
RhtB14          NILALSS---------------ATS-------------HGFRQS----------------
RhtB16          GALCIQR---------------TLA-------------HGFRAG----------------
NicO14          KSVVAAY----------------------------ILGTKADLK----------------
NicO15          KTLVAAY----------------------------LVGSRGTPR----------------
NicO23          KTIVGAY----------------------------LVGSRSKPQ----------------
NicO21          KTIMAAY----------------------------LAGRRGTRR----------------
NicO22          KTLMAAT---------------------------AAARDRARMR----------------
NicO11          KTMMAAF---------------------------IIAI-KGTIK----------------
NicO19          AAVSSIA------------------------------ARRSSVR----------------
DsbD21          PLYPAFL-----------SYITGVS-------MDDVKTEKLLLQ----------------
DsbD23          PLLPAVL-------------ASSTGK------------------------------GKLR
DsbD26          ALLPILV-------------ASALAA--------------------------------HR
DsbD24          SVLPLTI-----------GYIGGYS-------QDDNGNGASKPNLGL-------------
GAP11           GFILLVL---------------------------------------------------SR
GAP14           IAAILLL---------LSPKAKGTS-----------------------------------
GAP17           IGAILML---------LGTHARTTS-----------------------------------
GAP21           GLLLLIL---------L-----GPS-------------------------------PLRR
GAP22           GVLLLLL---------L-----GPK-------------------------------PIQR
GAP31           GTLVIPL------------------------WLLLRGRHEAIAK----------------
GAP32           GVSLFVL---------------------------LGGARSVARP----------------
GAP33           GVTIYLL---------------------------LTDKERLTKR----------------
CadD11          DLLVILL----------------------------IFFARAKTRK-----------EY--
CadD12          AQVKTSE---------------------------GLKGNQTENK----------------
CadD14          GLLSSRLTRCG-----------GIS-------LEAGRIGRAEPSHTRSGDRHLRHHQYRR
CadD13          DFFVLLL----------------------------FLLKKFSV-----------------
CadD15          DTLVVISAFCADNDYQL-------------------------------------------
NAAT11          VALFLGL------------------------------AGNMNSA----------------
NAAT13          VPIFLTL------------------------------TEGYTAA----------------
NAAT14          VPVFLSV------------------------------THDLSWR----------------
NAAT15          LPIFMSV------------------------------LKHTEPK----------------
NAAT12          ILLVSLL------------------------------REDFHIE----------------
TerC14          NALVMAV-----------------------------MVKHLPEE--------------KR
TerC15          NAVVIGL-----------------------------AAAGLPIE--------------QR
TerC21          NLLYISI-----------------------------ESKRVAED--------------QQ
TerC22          NIVFIAI-----------------------------LTGKLPAE--------------KR
TerC23          NLVFIAI-----------------------------LAEKLPPA--------------QR
TerC11          LFVMMAI------FSWF-----AVP-------------------------------DRYR
TerC31          GILEVSL-----------SFDNAVV--------NATVLKRMDEY--------------WQ
                                                                            

ILT11           KLR-------------------IQVWVGVLLGFIICLAIGAGFIGAYYSLQ-KDIF----
ILT13           KLY-------------------RQIWLGAGLGVLICIIIGGAFIGTFYGLG-KDIW----
ILT18           RMR-------------------IQIWAGTLTGFIIAVAVGAAFIAGWYTTL-TDLW----
ILT22           TGR-------------------IWLWSGVAAGLAGALVLAFLLLTVGDML----------
ILT24a          ----------------------SALFTGVILSFVTAFGV-------------SWLFK---
ILT26           TYW-------------------RPIASGAGLAIGATLITWFVLVGILNLI----------
ILT31           N---------------------NLPFIYAVLGVAVVLIPTFTVGRLIYLV----------
ILT33           N---------------------SKPFLYAIAGILIVLVPVFTLGQYIVLL----------
ILT32           ----------------------RPALIGTGLALALLALLVLTLGPLLGLI----------
MntP11          ----------------------EALRTGLIFGAVETLTPLIGWGMGMLAS----------
MntP12          ----------------------YALISALSFGTFQAAMPVLGWVSGLEIQ----------
MntP13          ----------------------HAFFAGIVVGIFHMFMPGLGMALGQWLS----------
MntP21          ----------------------ERIAVIFSFGFFQFLFALIGALVGHYID----------
MntP31          ----------------------AILVIACCSGAVMFISMLIGSFLTKFFP----------
CaCA211         YPR-------------------RWVLVGVVGGLAAMTILSVLMGQIFTFL----------
CaCA221         YNR-------------------LTVLAGAMLALALMTCLSVLFGYATTVI----------
CaCA222         YNR-------------------LTVLAGAMLALGLMTCLSVLFGYATTVI----------
CaCA224         NSR-------------------LTVFAGSYSALFIMTLLGVLLGHAAPLL----------
CaCA212         MRP-------------------LYVWFGTSSAFIVHVAIAVGAGSLIGLL----------
CaCA214         FRKP------------------WPIVLGIFVATLANHALAGAVGSWVTTV----------
CaCA231         ------------------------------------------------------------
CaCA232         ------------------------------------------------------------
CaCA241         F---------------------NPFLVVSAAGSAFAGWTVLEVWFGSAIT----------
LysE11          E---------------------GLIAVLLVCLISDVFLFIAGTLGVDLLS----------
LysE12          Q---------------------YHIMIALLCAISDLVLICAGIFGGSALL----------
LysE13          E---------------------YVLVIVALCGIADGALIAAGVGGFAALI----------
RhtB11          ----------------------VASIAGLQTG--LAIHIVLVGVGLGTLF----------
RhtB15          ----------------------YLAACGVFIG--DAVLMFLAWAGVATLI----------
RhtB12          ----------------------MMGVLGITCG--VMVWAGIALLGLHLII----------
RhtB13          ----------------------VLTGLGVALG--DAFYSGLGLFGLATLI----------
RhtB14          ----------------------TRVLAGMSLG--FLIVMLLCAGISFSLA----------
RhtB16          ----------------------MAGGLGTALA--DACYAAAAAAGFAAFA----------
NicO14          ----------------------DAILLGTTITISHTAVIFLLGILSIYLL----------
NicO15          ----------------------HAIFLGLMVTFTHTISVFALGLVTLYLS----------
NicO23          ----------------------HALFLGLTVTVTHTASIFVLGLVTLGTS----------
NicO21          ----------------------DALTVGATVTLTHTAGVLVLGLALPVST----------
NicO22          ----------------------DVLPMAASVTVTHTLGVVALGLLVLAGS----------
NicO11          ----------------------QAVMLGLAATISHTAVVWLIAFGGMVIS----------
NicO19          ----------------------EIVKHGLTWGLGHTLTLFLFAGAALLLG----------
DsbD21          ----------------------KRSLFHTLCFLLGFSVIFIALGYGTSFI----------
DsbD23          P---------------------LAIVLGVTISFTVMGIVTSAFGAAFQAY----------
DsbD26          LGV-------------------VVLAAGLSVSFSVIGIFVVTVGVSLGLD----------
DsbD24          ----------------------QAVSFSFGLATTLAVLGVVSSFLGRAYGQIGNELP---
GAP11           PRP---------------VPNLVVFWVGCLIVNVPGFLIPLFVLRAVPSF--AEFAE---
GAP14           ----------------------VGFLVGWILGILIVLAVFILLASVITPAD---------
GAP17           ----------------------VGFATGWLAGIVIATTVFVFIGGGF-------------
GAP21           G---------------------SWFVFGWLLTSAAAIALLLTVGHGLLLT----------
GAP22           G---------------------SWFVTGWIVTTLVTVILLLTVGHSLVLD----------
GAP31           ----------------------VLAYLLVIAGFYWVIGVLLRSGLLLIDP---GIFE---
GAP32           ----------------------LFVYLGTVALFYFTLGCALMLGLGALLP----------
GAP33           ----------------------LFVYLLTVAGFYFAVGVSLMLGLDFLFK----------
CadD11          ----------------------RDIYVGQYLG--SIILILVSLFLAFVLN----------
CadD12          ------------------HISPKDIIIGQYLG--FTLLVVVSLLGTFGVM----------
CadD14          HRGPRGDVRPGARSSWRSHPSDRRSVLG------FTAILAVSVGGALLGA----------
CadD13          ----------------------RQVVVGYLSG--VVLLLVASFLAGKVLA----------
CadD15          ----------------------WEVLVGHYIG--FCAGLVAAVAGAALAA----------
NAAT11          ----------------------ERNRQSLMASVYVFAIMMVAYYAGQLVM----------
NAAT13          ----------------------ERKAIARKAAILSFFILAAFLVFGHLIF----------
NAAT14          ----------------------ERREIASKTAISVVATLVVFALLGQWIF----------
NAAT15          ----------------------RRRAIMVRELLIALLVMLVFLFAGEKIL----------
NAAT12          ----------------------DVKSLIIRANLIGFILLLLFAVAGKIILQ---------
TerC14          K---------------------KALFYGLAGAFVLRFGSLFAISFLVNVWQ---------
TerC15          K---------------------KAILVGIIAATVLRIVLAAFTVQLLAII----------
TerC21          S---------------------KVRKLGIGLAVVLRIVLLFVVVRLIALLE-EPFVEFH-
TerC22          S---------------------FARRFGLFVAMGMRILLLMMIGWLMSLQ--SPIIELSS
TerC23          D---------------------RARITGLMLAMVMRLLLLASISWLVTLT--QPLFSFR-
TerC11          H---------------------RVLYWGIIGAIVFRGIFVAIGTSLLSLG----------
TerC31          K---------------------MFLTVGILIAVFGMRLTFPLVIVSIA----SHINPIDV
                                                                            

ILT11           -----------------GSAEDLWEGIFC-MIATIM-ISMMGIPMLRMNKMQSKWR----
ILT13           -----------------GKSEDLWEGIFC-IIATVL-ITAMGIPMLRINKMKEKWR----
ILT18           -----------------ANTEELWEGIFS-LIACII-IYVMGLTFLKMDQSRVKWRIKLS
ILT22           ---------------SDDAQDYFQTAIV--LLAAGL-IVQMVFWMRKHGRTLK------K
ILT24a          -------------ENAGQSRELIEGITM--LIAVLL-LFYVGFWLLSNAQNKK-WTSFIK
ILT26           ---------------SGTTSELNIQAAT--GLLAIV-VLLIIMNWFFHKIYW--------
ILT31           ---P-------------------LNYVL--LASAVI-LFYFGYRLIRSARMS------FK
ILT33           ---P-------------------INYVL--LVAAVI-LAYFGYKLLRSARRS------FK
ILT32           ---P-------------------IELMQ--FVIGTL-LVLFGLRWLRKAILR--------
MntP11          --------------------RFVLEWNH--WIAFVL-LIFLGGRMIIEGFR--------G
MntP12          --------------------RLVSALAP--WAAFIL-LLIIGLKMIYESLI--------M
MntP13          --------------------GSASEWAA--VGGGLL-LFCLGSYTIFASFT--------D
MntP21          --------------------RNLFEISN--YFSGGI-LFLLGIYLIYEGCQ--------N
MntP31          -----------------------VYVTE--KLGGLI-LVGIGAWVLYQFFRP--------
CaCA211         ----------------------PTRYIN--YAEVAL-FLIFGTKLLWDARR--------I
CaCA221         ----------------------PRVYTY--YVSTAL-FAIFGIRMLREGLK--------M
CaCA222         ----------------------PRVYTY--YVSTVL-FAIFGIRMLREGLK--------M
CaCA224         ---------------------FPRKLTD--ILGGVL-FVIFGIKMLMEAKEVM------D
CaCA212         ---P--------------------DWIV-KLVSASL-FALGAFLLLRGSGG---------
CaCA214         -LGP--------------------QVLR--WVLGLS-FIAMAVWMLIPDKL---------
CaCA231         ------------------------------------------------------------
CaCA232         ------------------------------------------------------------
CaCA241         --------------------SLLPGIVL-ESLTAGM-FLLFAILLLRSAPA---------
LysE11          -----------------NAAPIVLDIMR--WGGIAY-LLWFAVMAAKDAMT--------N
LysE12          -----------------MQSPWLLALVT--WGGVAF-LLWYGFGAFKTAMS--------S
LysE13          -----------------HAHPNMTLVAR--FGGAAF-LIGYALLAARNAWR---------
RhtB11          -----------------SRSVIAFEVLK--WAGAAY-LIWLGIQQWRAAGA--------I
RhtB15          -----------------KTTPILFNIVR--YLGAFY-LLYLGSKILYATLK--------G
RhtB12          -----------------EKMAWLHTLIM--VGGGLY-LCWMGYQMLRGALK--------K
RhtB13          -----------------TQCEEIFSLIR--IVGGAY-LLWFAWCSMRRQST--------P
RhtB14          -----------------VIDPAAVHLLS--WAGAAY-IVWLAWKIATSPTKED-------
RhtB16          -----------------AALDRIQLPLG--LGGGLF-LIWLGLKGLRPEPP--------A
NicO14          ---------------ESLNVDVVHDMMS--VVGGLI-LIAVGIWIIRSYLH---------
NicO15          ---------------RFVLPETITPILG--AISGIT-IVWVGAMLLYRRTI---------
NicO23          ---------------QFVLTEQLYPWLS--VISGLV-VIGIGLNLFISRVQ---------
NicO21          ----------------HLAGETVLMWLG--AASGLL-VTGIGLWLLTGAVR--------G
NicO22          -----------------AAAPSVITWLG--IASGLF-VMAAGTTLVRRAWL--------N
NicO11          ---------------KRFTAQSAEPWLQ--LISAVI-IISTAFWMFWRTWR--------G
NicO19          ----------------QMIPEHLAERLE--FAVGIM-LVILGGYVLWQLWR--------D
DsbD21          ----------------GSLFRDYHDAIR--QIGALL-IILFGFITLGVFRPEA----MMK
DsbD23          -----------------------TTQLK--ILAEIL-IIAMGIAMIFEIGL---------
DsbD26          -----------------------NDVFR--RVAAAL-MILFGLAMFSRRLQAA-----FN
DsbD24          ------------------------------ITVGLV-AVLMGLNLLEVVQL---------
GAP11           -------------DLTTADPSSGIEPFQ--LGTGIFALAVSAVIALRMWVK--------R
GAP14           ----------------PDQPQPISGAIK--LLLGAL-MLVLAIKQWRGRPR---------
GAP17           ----------------DDSTSTTSAWIK--LALGVL-LLVVGLRRWRSRDE---------
GAP21           ----------------MERGTDQRTGLD--LLGAGG-LLALGLNGLLNSRQ---------
GAP22           ----------------MTQGSHHRTALD--LLGGGA-LISLGLKELLRSFA---------
GAP31           --------------------HRFFRLAG--MAVGAL-MIIWALTYRTDAQK--------E
GAP32           -------------RLAGLTEHPVAGWAM--LVLGAA-LFAYSWIMPTKRTE---------
GAP33           -------------FISGLFQNRIVSWLL--FIIGVI-LFIVSFYIPPKKNS---------
CadD11          --------------------YVPEKWIL--GLLGLI-PIYLGIKVA--------------
CadD12          --------------------LIPEKWVG---LLGLI-PIYLGIMLF--------------
CadD14          --------------------TLLPPAAL--PYFGLL-PIVLGLRAAWLAWR---------
CadD13          --------------------QFLPEWLL--GVLGVL-PIYMAL-----------------
CadD15          --------------------ELFQEWT---FLLGSV-PLGIGLWGLFHQPP--------E
NAAT11          -----------------DTFGISIPGLR--IAGGLI-VAFIGFRMLFPQQKA------ID
NAAT13          -----------------KLFDINIHALR--VAGGIF-IFGIAYNLLNAKESHVQ---SLH
NAAT14          -----------------KFFGSSTDAFA--IAGGIL-LFRMALDMLSGKLSSV----KIS
NAAT15          -----------------AFLSLRAETVS--ISGGII-LFLIAIKMIFPSAS--------G
NAAT12          -----------------DIFHIELDALR--VAGGFV-LFKIGLEALEGGGM---------
TerC14          --------VQ--------------------AIGAIY-LLYISASHLLKRYV-------FK
TerC15          -----GLL----------------------LAGGIL-LLWVCWKMWREIRSGG-----HE
TerC21          -------------NGYIDAAISGHSLIV--LFGGAF-ILWTALKEIYHLLAEP----ELG
TerC22          LA-PIESLREHLAADAEVNEISGRDLIL--LFGGLF-LMFTAVREIHHKIE--------G
TerC23          -----------------SFTFSARDLIM--LFGGFF-LLFKATMELNERLE--------G
TerC11          ---PYVE-----------------------VVFAII-VAWTAVMMLKSGDDD--------
TerC31          VNMA-LNN----PSEYAMHLKEAHPLIS--AFGGAF-LLMVFLKYFLNEEK--------D
                                                                            

ILT11           ------------------------------------------------------------
ILT13           ------------------------------------------------------------
ILT18           EAFAHRAGK-----ALFSFGGNKEDGEP--------------------------------
ILT22           ELHASL------------------------------------------------------
ILT24a          QGAIDA------------------------------------------------------
ILT26           ----------------TGWISLHNRRKKELINTMESSR----------------------
ILT31           GIRKKG----------------GEEKEEGLSVVFT-------------------------
ILT33           GSKKK-----------------HEEKEEGIMTVFV-------------------------
ILT32           ----------------ASGFIALHDEDKAFAAETDSLR----------------------
MntP11          ADDED-------------------------------------------------------
MntP12          EEEEF-------------------------------------------------------
MntP13          KHNAA----------------------------YT-------------------------
MntP21          EDDCM-------------------------------------------------------
MntP31          ----------------------AKDKEYLLHEKTLLNLE------VRSL-----------
CaCA211         KATANL-----------------EEMEDAEKAIASGEKKLKI------------------
CaCA221         SPDEGQ-----------------EELEEVQAELKKKDEEFQR------------------
CaCA222         SPDEGQ-----------------EELEEVQAELKKKDEEFQR------------------
CaCA224         SKESMS-----------------DEFQNVRNEIAANGPIDQL------------------
CaCA212         -----------------------DDDEDSEVKTV--------------------------
CaCA214         ----------------------DDDGDGAAPRF---------------------------
CaCA231         ------------------------------------------------------------
CaCA232         ------------------------------------------------------------
CaCA241         --------------------ADAEQQEPASGFTTDGGQL---------------------
LysE11          KVEAPQ------------------------------------------------------
LysE12          NIELAS------------------------------------------------------
LysE13          ------------------------------------------------------------
RhtB11          DLKSLASTQ---------------------------------------------------
RhtB15          KNSEAKSDEP--------------------------------------------------
RhtB12          EAVSAPAPQV--------------------------------------------------
RhtB13          QMSTL-------------------------------------------------------
RhtB14          ------------------------------------------------------------
RhtB16          AAAAA-------------------------------------------------------
NicO14          ------------------------------------------------------------
NicO15          -----------------------------------------------GRVHVHTAGL---
NicO23          ------------------GHSHDHEHEN----------------------HVHTHQH---
NicO21          RPQHNH-----HHHGPGHSHSHSHD----------------------DHGHGHGHHH---
NicO22          RKLTLMP---GHGHGDPHDHSHAHDHDHD----------------GHEHGHGHGHGH---
NicO11          ERNWLEN---MHG----HDYEHHH----------------------------HDHEH---
NicO19          RVHFHS-----HAHDGASHFHAHSHRDDAVPHQRS-------------------------
DsbD21          ERRIHFK-----------------------------------------------------
DsbD23          ------------------------------------------------------------
DsbD26          RAAAGI------------------------------------------------------
DsbD24          -----Q---------LPSLMPDVD-VRKAPV-----------------------------
GAP11           RANQPV--------LVGSGAGDRGPTDDASTLVLDSG-----------------------
GAP14           --------------------DGAEPSMPAWMSAIDQ------------------------
GAP17           ------------------------QSTPKWMAAIDDMR----------------------
GAP21           -----------------------GGGPPGWTRRLD-------------------------
GAP22           ----------------------AGEEQPAWTHTIE-------------------------
GAP31           ASARK-------------------------------------------KAIAHSGAALEG
GAP32           ------------------------------------------------------------
GAP33           ------------------------------------------------------------
CadD11          -------------------IYDDCEGEKRAKKE---------------------------
CadD12          -------------------IKGEDEDENAILSS---------------------------
CadD14          -----------------------DRRTQPAPTD---------------------------
CadD13          --------------------HDEDDDDKAELTT---------------------------
CadD15          TTVEKS------------------------------------------------------
NAAT11          SPEAK---------------SKSEELED--------------------------------
NAAT13          HDEHKES-----------------------------------------------------
NAAT14          NEETEEF-----------------------------------------------------
NAAT15          N--SS-------------------------------------------------------
NAAT12          ------------------------------------------------------------
TerC14          KEDTHKET----------------------------------------------------
TerC15          EVGLDA------------------------------------------------------
TerC21          HSEETA------------------------------------------------------
TerC22          EHDDDPQ-----------------------------------------------------
TerC23          KDSNNPT-----------------------------------------------------
TerC11          --------------------DEIEDYSQHLAYRMVKRF-FPIWPKLRGHAFLLNQKEVDA
TerC31          T-----------------------------------------------------------
                                                                            

ILT11           ---------------------VKIARSLVEIP----------------------------
ILT13           ---------------------VKLAQALIKSP----------------------------
ILT18           -----------------------------DRPLTE-------------------------
ILT22           ------------------------------------------------------------
ILT24a          ------------------------------------------------------------
ILT26           -------------------------------A----------------------------
ILT31           ------------------------------------------------------------
ILT33           ------------------------------------------------------------
ILT32           ------------------------------------------------------------
MntP11          ------------------------------------------------------------
MntP12          ------------------------------------------------------------
MntP13          ------------------------------------------------------------
MntP21          ------------------------------------------------------------
MntP31          ----------------------GIVIHILRKP----------------------------
CaCA211         ------------------------------------V-----------------------
CaCA221         -------------------------TKLLNGP-DV-------------------------
CaCA222         -------------------------TKLLNGPGDV-------------------------
CaCA224         -------------------------LEEGAAPSHY-------------------------
CaCA212         ------------------------------------------------------------
CaCA214         ------------------------------------------------------------
CaCA231         ------------------------------------------------------------
CaCA232         ------------------------------------------------------------
CaCA241         ---------------------------DVRVP----------------------------
LysE11          -------------------------IIEETEPTVP-------------------------
LysE12          ------------------------------------------------------------
LysE13          -------------------------------PSGL-------------------------
RhtB11          ------------------------------------------------------------
RhtB15          ------------------------------------------------------------
RhtB12          --------------------------ELAKSGRS--------------------------
RhtB13          -----------------------------QQPIS--------------------------
RhtB14          --------------------------GLQAKPIS--------------------------
RhtB16          -----------------------------AAP----------------------------
NicO14          ---PHEH-----------------------------------------------------
NicO15          ---AHHHGDGRI---------------HTHVP----------------------------
NicO23          ---SHHHHH------------------HEHLP----------------------------
NicO21          ---DHDHGDDSP-HHHGP---VSPASARDSAP-----------AGGLRATPAVA------
NicO22          -SYDHDHGHDHDHHDHGHGEGHGHSHTHAHEPKRELVLAHAHTHGETHAHTHASTKAHSH
NicO11          ---HHDHGHHHH-HEHG-------EYQDAHAR----------------------------
NicO19          ---THDHGH---------------------------------------------------
DsbD21          -----------------------------HKP----------------------------
DsbD23          ------------------------FNAFAKFP----------------------------
DsbD26          -----------------------------GGP----------------------------
DsbD24          ------------------------------------------------------------
GAP11           -------------------------AREAREPGAI-----ARM---------I-------
GAP14           ------------------------------------------------------------
GAP17           -----------------------------PVP----------------------------
GAP21           ------------------------------------------------------------
GAP22           ------------------------------------------------------------
GAP31           PA---------------------------PSPADA-----TGQ-----------------
GAP32           ----------------------------RRRP----------------------------
GAP33           ---------------------------EIPSP----------------------------
CadD11          ------------------------------------------------------------
CadD12          ------------------------------------------------------------
CadD14          ------------------------------------------------------------
CadD13          ------------------------------------------------------------
CadD15          --R--------------------------AVP----------------------------
NAAT11          ------------------------------------------------------------
NAAT13          ------------------------------------------------------------
NAAT14          ------------------------------------------------------------
NAAT15          ------------------------------------------------------------
NAAT12          ------------------------------------------------------------
TerC14          ------------------------------------------------------------
TerC15          ----------------------------ANAP----------------------------
TerC21          ------------------------------------------------------------
TerC22          --------------------------MDMDLP----------------------------
TerC23          ------------------------------------------------------------
TerC11          ---------------------------ELAKP----------------------------
TerC31          -----------------------HWIGLIEKP----------------------------
                                                                            

ILT11           ------------------------------------HRKRDYFKI------------GFL
ILT13           ------------------------------------ENKKNRFKL------------GYL
ILT18           ----------------------------------EELAEEQAMKK------------KAR
ILT22           ------------------------------------------------------TDVADK
ILT24a          ------------------------------------------------------ISNNSA
ILT26           -------------------------------------------------------DSARS
ILT31           -------------------------------------------------------VSAIE
ILT33           -------------------------------------------------------VSATE
ILT32           ---------------------------------------------------------RQS
MntP11          ------------------------------------------------------EEPRRR
MntP12          -----------------------------------------------------------I
MntP13          ------------------------------------------------------------
MntP21          ---------------------------------------------------------FIN
MntP31          -------------------------------------MSADIDK-------------SGV
CaCA211         ------------------------------------------------------------
CaCA221         -------------------ETG----------------------------TSTAIPQKKW
CaCA222         -------------------ETG----------------------------TSITVPQKKW
CaCA224         --------------------TG--------------HRSRSGHTLMS---QLKSKGRNVM
CaCA212         ------------------------------------------------------------
CaCA214         ------------------------------------------------------------
CaCA231         ------------------------------------------------------------
CaCA232         ------------------------------------------------------------
CaCA241         ------------------------------------------------------VVDWQV
LysE11          ----------------------DDTP--LGGSA-VATDTR---NR------VRVEVSVDK
LysE12          -------------------------------------------------------AEVMK
LysE13          -----------------------------------------------------VPSESGP
RhtB11          ------------------------------------------------------------
RhtB15          ------------------------------------------------------------
RhtB12          ------------------------------------------------------------
RhtB13          ------------------------------------------------------------
RhtB14          ------------------------------------------------------------
RhtB16          ------------------------------------------------------------
NicO14          ----------------------------------------------------------KV
NicO15          ----------------------------------------------------------EE
NicO23          -----------------------------------------------------PHSDLIS
NicO21          ---TLTPPDHEHH-------P----------TN-----------------TSTAPREAQR
NicO22          DHDHSHSHDHDPHDHAHTHAPKKSLFGGGSLTHTH---------------GGFTHTHPTA
NicO11          ----AHAND------------IKRRFDGREVTNWQ-------------------------
NicO19          ------------------------------------------------------------
DsbD21          ------------------------------------------------------------
DsbD23          -------------------------------------------------L----LAGMND
DsbD26          --------------------------------------SQRWLSR------------IKG
DsbD24          ------------------------------------------------------------
GAP11           ------------------------------------LRMRSALQRLVSR--------LHQ
GAP14           ------------------------------------------------------------
GAP17           ------------------------------------------------------------
GAP21           ----------------------------------------------------------GF
GAP22           ----------------------------------------------------------RF
GAP31           -------------------------------------VPRRLRSRL----------GTAL
GAP32           ----------------------------------------------------------TS
GAP33           ----------------------------------------------------------KS
CadD11          -------------------------------------LNEKGLS----------------
CadD12          -------------------------------------LNSGKYN----------------
CadD14          -------------------------------------DPATLLT----------------
CadD13          --------------------A---------------------------------------
CadD15          -------------------------------------------------------NTLGR
NAAT11          ------------------------------------------------------------
NAAT13          ------------------------------------------------------------
NAAT14          --------------------------------------------------------SEEV
NAAT15          ----------------------------------------------------------GL
NAAT12          ------------------------------------------------------VTIKRE
TerC14          ------------------------------------------------------KQSGFW
TerC15          -------------------------------------------------------KKTFR
TerC21          -------------------------------------------------------TASVG
TerC22          ------------------------------------EADAAVKSR---------KPVTVG
TerC23          -------------------------------------------QR---------KGAKFW
TerC11          ---------------------------------------------------ENSDVTIGR
TerC31          ------------------------------------LAKLGKLES------------IEI
                                                                            

ILT11           SRRYA-MFLLPFITVLREGLEAVVFVAGAGITTQ-------GSH----------------
ILT13           GKKYA-LFILPFITCLREGLEAVVFVGGVGITSP--------------------------
ILT18           SGKYA-IFFLPFITVIREGLEAIVFVGGVSLGQD--------------------------
ILT22           ANWLG-VFALAALAVMREGSEAAVFLYGTMAGIS--------------------------
ILT24a          KTLWI-TVFLAV---YREGAETVLFYQALLF-----------------------------
ILT26           LAYRG-LILLGFTSVYREGFEVDLFLQNIRLQV---------------------------
ILT31           GFEAA-LVILAL------------------------------------------------
ILT33           ALEAG-LVILAL------------------------------------------------
ILT32           AERRA-NFLAGIAAF-----KAVLLEGI--------------------------------
MntP11          HGFWL-LVTTAI------------------------------------------------
MntP12          FSYRE-LLVLSI------------------------------------------------
MntP13          LAGAG-MWLFAL------------------------------------------------
MntP21          LNLIT-IIILGM------------------------------------------------
MntP31          INGIE-AVLLGF------------------------------------------------
CaCA211         PRGWG-IVVESF---------ALTFVAEWGD-----------------------------
CaCA221         LHFISPIFVQAL---------TLTFLAEWGD-----------------------------
CaCA222         LHFISPIFVQAL---------TLTFLAEWGD-----------------------------
CaCA224         ATLFSPLFIKAF---------ALTFVSEWGD-----------------------------
CaCA212         TGFWP-VYSTAF---------MAVFISEWGD-----------------------------
CaCA214         ----G-VFGTTL---------VAFFLAEMGD-----------------------------
CaCA231         ---WR-SLIIVF---------WSVFLAEIGD-----------------------------
CaCA232         ---WK-IFASTF---------ITIFLAEMGD-----------------------------
CaCA241         PNKLG-GFLPIF---------AMMAFGEFGD-----------------------------
LysE11          QRVWVKPMLMAI---------VLTWLNP--------------------------------
LysE12          QGRWK-IIATML---------AVTWLNP--------------------------------
LysE13          AALIG-VVQMCL---------VVTFLNP--------------------------------
RhtB11          -SRRH-LFQRAV---------FVNLTNP--------------------------------
RhtB15          -QYGA-IFKRAL---------ILSLTNP--------------------------------
RhtB12          -------FLKGL---------LTNLANP--------------------------------
RhtB13          APWYV-FFRRGL---------ITDLSNP--------------------------------
RhtB14          -------FWASF---------ALQFVNV--------------------------------
RhtB16          RGLWS-TLAATF---------LLTLANP--------------------------------
NicO14          DTKKG-VITLGL---------SAGLVPC--------------------------------
NicO15          MSIGG-LIALGA---------SGGLVPC--------------------------------
NicO23          MKWSS-LLALGI---------SGGLLPC--------------------------------
NicO21          TSRTG-LIGMGI---------AGGLVPS--------------------------------
NicO22          PTLRG-TILLGF---------AGGMVPS--------------------------------
NicO11          ------ILLFGL---------TGGLIPC--------------------------------
NicO19          GFRWR-TLLVGL---------VHGMAGS--------------------------------
DsbD21          SGFLG-SVLIGM---------AFAAGWT--------------------------------
DsbD23          KGPVS-GLLLGL---------SLGVLWI--------------------------------
DsbD26          NTLAG-QFAVGL---------LLGAVWS--------------------------------
DsbD24          PPALQ-AYLAGA---------TFALAAS--------------------------------
GAP11           EWENG-ALWVALVF-------GLAYIPP--------------------------------
GAP14           LTAAK-GLGLGL---------LLSAVNP--------------------------------
GAP17           ------ALGLGF---------ALAAVNP--------------------------------
GAP21           CALPL-PLLLGLSA-------AVQVSSP--------------------------------
GAP22           INLPL-PLLIAVGA-------LTELISP--------------------------------
GAP31           DTRTG-LIALAL---------FAGLLEL--------------------------------
GAP32           LRTTT-MIGLGL---------ATGLLEA--------------------------------
GAP33           KSIFS-MIALGF---------TTTLIEV--------------------------------
CadD11          KLVGT-VAIVTISSC--GA-DNIGLFVPYFV-----------------------------
CadD12          SVFLS-VAFITFAN---GG-DNIGIYVPFFS-----------------------------
CadD14          PGTWQ-VAVITFAN---GG-DNIGVYVPIFA-----------------------------
CadD13          HGTWQ-VLATYLAVC--AG-CNLSIFLP--------------------------------
CadD15          IGVVS-VAGIGL-----SG-ENIAVFVPFFA-----------------------------
NAAT11          EPSAN-IAFVPL---------AMPSTAG--------------------------------
NAAT13          KEKAD-ISVTPL---------SIPIIAG--------------------------------
NAAT14          VTLEE-VAIIPL---------AIPLISG--------------------------------
NAAT15          PAGEE-PFIVPL---------AIPLVAG--------------------------------
NAAT12          KNILA-LAAVPV---------ATPLIAG--------------------------------
TerC14          PTVLK-VELADI------------------------------------------------
TerC15          QAATQ-IVVADV------------------------------------------------
TerC21          KTIGL-IVMMNL------------------------------------------------
TerC22          SVLFQ-IAVMDV------------------------------------------------
TerC23          GVVTQ-IVVLDA------------------------------------------------
TerC11          GKKAA-LYATPLFL-------CVAVVELSDV-----------------------------
TerC31          VIALF-ILLLALKIVPSSE-QLTVLISGILGIIVYVLVDSIGEYMQEKEQEMVNSAIKGG
                                                                            

ILT11           ------------ASAYP---LPVVVGLICGGLVGYLLYYG------ASKSSLQI------
ILT13           ------------ASSFP---IPVIVGIICGLAVGALLYYF------GSNMSMQI------
ILT18           ------------GASIP---IAAIVGLIAGIFVGWCIYRT------GSTLALHW------
ILT22           ------------ASNYNAL-VAALIGLAAALGTYWLLQLGSRVLSWNAFFRIT-------
ILT24a          ----------DAKTSTDFGAVFGGLGLGILILIVLYFLLK------AGAIRIP-------
ILT26           ------------GSTRVV--LAAAIALVLVAVTGYFTFVAHQRLPYKKMLVFT-------
ILT31           -I----------PQSYSS--ALIGAILAS-------------------------------
ILT33           -I----------PQSFSS--ALLGTGIAV-------------------------------
ILT32           ------------EVVFIV--IATGAGHGMIGYASL----------GAAAACLL-------
MntP11          ------------ATSLDA--MAVGVGLAFLQVN----------------IIAT-------
MntP12          ------------ATSIDA--FAVGVSFALLDIS----------------IWLP-------
MntP13          ------------SVSIDS--FPVGFSLGLRESE----------------VFVS-------
MntP21          ------------SVSIDA--MGAGFSLLFRLSY----------------TMMIR------
MntP31          ------------ALSIDA--FGAGIGAAILGFS----------------PIVM-------
CaCA211         ------------RTQIAT--IALAASNNAW------------------------------
CaCA221         ------------RSQLTT--IVLAAREDPY------------------------------
CaCA222         ------------RSQLTT--IVLAAREDPY------------------------------
CaCA224         ------------RSQIAT--IAMAASDNVY------------------------------
CaCA212         ------------LTQITT--ANLAASNGTWSTA---------------------------
CaCA214         ------------KTQVAT--VMLAAQYSAYFW----------------------------
CaCA231         ------------KTQLAT--MMFSAEGRDPYI----------------------------
CaCA232         ------------KTQFAA--LAASSQTKSTMT----------------------------
CaCA241         ------------KTQLIT--ITLAAQYSAHAS----------------------------
LysE11          ------------NAYLDA--FVFIGGVGAQYGDTGR------------------------
LysE12          ------------HVYLDT--FVVLGSLGGQLDVEPKR-----------------------
LysE13          ------------HVYLDT--VVLIGALANEESDLR-------------------------
RhtB11          ------------KSIVFL--AALFPQFIMPQQP--------------QLMQYI-------
RhtB15          ------------KAILFY--VSFFVQFIDVNAP-------------HTGISFF-------
RhtB12          ------------KAIIYF--GSVFSLFVGDNVGTT-----------ARWGIFA-------
RhtB13          ------------QTVLFF--ISIFSVTLNAETPTW-----------ARLMAWA-------
RhtB14          ------------KIILYG--VTALSTFVLPQTQAL-------------------------
RhtB16          ------------ATILSF--AAIFAGLGLAREADL----------ASGATVVA-------
NicO14          ------------PAALAV--LLLSISSGNLIDG---------------LIYVA-------
NicO15          ------------PSALVL--LLTSVSLGRVAFG---------------LTLLV-------
NicO23          ------------PSALVV--LLSAIAMGRIGFG---------------LALVS-------
NicO21          ------------PSALVV--LLGAVALGRTAFG---------------VLLVI-------
NicO22          ------------PSAVVV--LVGAAAMGKAWFG---------------LLLVL-------
NicO11          ------------PAAITV--LLICIQLKALTLG---------------ATLVV-------
NicO19          ------------AALLVI--AVSQVASPA-----------------YGLLYLV-------
DsbD21          ------------PCTGPI--LAAVITLAGTNPG-------------SAVPYMM-------
DsbD23          ------------PCVGPI--LASILTMVALEGSTV-----------NGAITLM-------
DsbD26          ------------PCVGPT--LGAATTLAAQGRNLA-----------NIALLMC-------
DsbD24          ------------PCSTPV--LATLLAYVSSTRDPL-----------EGGSLLL-------
GAP11           ------------PPLVLL--VDTIIGGSGAPIG-------------TQIIAVF-------
GAP14           ------------KNLLMG--ASAGVTIGSAGLPFG-----------STVVTVA-------
GAP17           ------------KNLMMC--IAAGVTIGGASLPAG-----------SDVVLVV-------
GAP21           ------------DDLFLY--ARTAASLLEAGLSRP-----------REVLTTA-------
GAP22           ------------DDLFLF--AKTSAVVLAASLPSW-----------QEIVGLV-------
GAP31           ------------PTMLPY--LAAVGVMQGAGWGTG-----------LQLLALI-------
GAP32           ------------GTALPY--LGAIGIMGTAGLAAH-----------TWVPMLA-------
GAP33           ------------GTAFPY--FAAIGILTTSNLSLI-----------QWSSILA-------
CadD11          ------------TLSVTN--LLL---------------------------TLF-------
CadD12          ------------TLTMNQ--LAV---------------------------TVI-------
CadD14          ------------VSTIAT--IGV---------------------------YII-------
CadD13          --------------------VVAGESVAVFGQA---------------------------
CadD15          ------------GLSLAE--LLVVIG----------------------------------
NAAT11          ------------PGTIAM--IISSASTVRQSSTFA-----------DWVLMVAPPLI---
NAAT13          ------------PGTIAT--VMSLSAGHSGIGHYA-------------------------
NAAT14          ------------PGAITT--VMLYMAKSTTNLQRL-------------AVILT-------
NAAT15          ------------PTILAT--LMLLSHQYPNQMGHL-----------VIALLLAWG-----
NAAT12          ------------PAAITA--AITLTAEHGIIVSIV-------------------------
TerC14          ------------AFAVDS--ILAAVALAVTLPG-------------TSLPKIG-------
TerC15          ------------SMSLDN--VLAVAGAAREHPT---------------------------
TerC21          ------------VFSFDS--ILSAMALTKSFA----------------------------
TerC22          ------------IFSLDS--VITAVGMASHLP----------------------------
TerC23          ------------IFSLDS--VITAIGMVDHLL----------------------------
TerC11          ------------MFAFDS--VPAIIAVSREPLIVY-----------SAMMFAILGL----
TerC31          LILFLYLELLDASFSFDG--VIGAFAIT------------------RDIILIALGLGIGA
                                                                            

ILT11           ----------------------------FLILSTSILYLISAGLFSR----GAWYFENYR
ILT13           ----------------------------FLIISTCILYLIAAGLFSR----GVWFFESYQ
ILT18           ----------------------------FLIVSTCFLFLIGSGLFSK----GVYDFEYYR
ILT22           ---------------------------EVMLLFLAGSLLL-----TG----IDHLISLGV
ILT24a          ---------------VK--QF-------FYITSYIIFYMV-------------FVFTGKG
ILT26           ----------------------------GIMLGAVLEIMV------------GEQVNEMQ
ILT31           ----------------------------FLVVILTAILKS--------------------
ILT33           ----------------------------IIVIALTIALRS--------------------
ILT32           ----------------------------VLIIGVFV------------------------
MntP11          ----------------------------ALAIGCATLIMSTLGMMVG-------------
MntP12          ----------------------------VIVIGLITFILSLAGSYIG-------------
MntP13          ----------------------------IISFGLFSMLLTWAGFVIG-------------
MntP21          ---------------------------DSIIIGIVASILTAFAF---------------Q
MntP31          ----------------------------SIAVAVMSSLFVSIGI---------------N
CaCA211         ----------------------------GVSAGAILGHTI-----CA----VIAVMGGKF
CaCA221         ----------------------------GVAVGGTVGHCL-----CT----GLAVIGGRM
CaCA222         ----------------------------GVAVGGTVGHCL-----CT----GLAVIGGRM
CaCA224         ----------------------------GVFMGANVGHAC-----CT----ALAVISGKY
CaCA212         -------------------------------IGSAAALMS-----VS----ALALLAGKF
CaCA214         -----------------------------VVAGTTLGMML-----AN----APVVWLGDR
CaCA231         -----------------------------VFIGSAVALIL-----AA----GIGVVAGNW
CaCA232         -----------------------------VLLAVVLALGL-----AG----ALGVIFGKF
CaCA241         ----------------------------AIWTGEMLAIIP-----VS----LANALFFHR
LysE11          --------W-------------------IFAAGAFAASLIWF---------PLVGFGAAA
LysE12          ----------------------------WFALGTISASFLWF---------FGLALLAAW
LysE13          --------W-------------------FFGAGAWAASVVWF---------AVLGFSAGR
RhtB11          ----------------------------VLGVTTIVVDII-----VM----IGYATLAQR
RhtB15          ----------------------------ILAATLELVSFCYL---------SFLIISGAF
RhtB12          ----------------------------LIIVETLAWFTV-----------VASLFALPQ
RhtB13          ----------------------------GIVLASIIWRVF-----------LSQAFSLPA
RhtB14          ----------------------------SWVVGVSVLLAM-----IGTFGNVCWALAGHL
RhtB16          ----------------------------GVFAGSMLWWIL-----LA----GGVALAQRH
NicO14          ----------------------------IFSIGLAISLTG-----LA----VAFVESKEL
NicO15          ----------------------------AFSLGLAVVLSA-----IG----LAVLYARHL
NicO23          ----------------------------AFSLGLAAVLTG-----IG----LILVYAKDR
NicO21          ----------------------------GYGFGMAATLTL-----AG----LLLVRLRER
NicO22          ----------------------------AYGIGLALTLTA-----AG----YAVVKAGGW
NicO11          ----------------------------SFSIGLALTLVT-----VG----VGAAISVQQ
NicO19          ----------------------------LFGVGSMIGMGV-----LS----AVIAVPLAV
DsbD21          ----------------------------LYVLGFAVPFLLLSFFITK-------------
DsbD23          ----------------------------IYSAGFAVPMLL-----LA----YSAQFSTSK
DsbD26          ----------------------------IFGIGASLPLAI-----LG----SLSRASILR
DsbD24          ----------------------------AYTCGYVAPLLLAASF-------------TGT
GAP11           ----------------------------VFIMAMLAVFEI-----TL----LSYVIAPRR
GAP14           ----------------------------LFTAIAAASVAV-----PV----IGYLAAAEA
GAP17           ----------------------------VYSLLAATTVVI-----PV----IAYQVSAQR
GAP21           ----------------------------VFSLFSGTLLLLP----LA----GLVLVGQER
GAP22           ----------------------------FFTFGSSLLLLI-----PL----VAVIIGRER
GAP31           ----------------------------GYCLVMIVPALV-----LV----GARALAGPR
GAP32           ----------------------------AYNLVMVLPLVL-----LY----LGHRVLGER
GAP33           ----------------------------GYNLIMVLPSLL-----LF----LFYLLFGRW
CadD11          ----------------------------VFLILIFFLVFTAQKL-AN----IP-------
CadD12          ----------------------------TFFIMVAIWCFIGYRL-AA----F--------
CadD14          ----------------------------VFLIGVAIWCAAGRYF----------------
CadD13          ----------------------------LLYLGALTILVV-------------------F
CadD15          ----------------------------VYLVGAGIVFLAAYII--------VSRVAADG
NAAT11          ----------------------------FFLVAVILWGSL---------------RSSGA
NAAT13          ----------------------------AVMIGIAAVIAL----------TFLFFHYSAF
NAAT14          ----------------------------IILIGITVWFVL---------------CSANR
NAAT15          ---------------------------GTFVILLQSSLFL--------------------
NAAT12          --------------------------GTLIAIAITAALMM--------------------
TerC14          --------------GLDGGQFL------VILAGGIIGLVI-------------MRFAASM
TerC15          ----------------------------VLVFGLMLSIAM-------------MGIAASF
TerC21          ----------------------------IMATAIVISGAM-------------MIFLADR
TerC22          ----------------------------IMIAAVVISVGV-------------MITFANQ
TerC23          ----------------------------VMMAAVVIAISL-------------MLMASKP
TerC11          ---RTL----------------------YFVLEALKQYLV----HLE----KAVIVLLFF
TerC31          MFVRSLTVYLVKKGTLD--EYIYLEHGAMYAIGTLAMLMF--------------------
                                                                            

ILT11           FNLASGGDASEGGDGNGSYNIRKAVYHVNCCNPE-----LDNGWDIFNALLGWQNTGYLS
ILT13           YNKKTGGDAAENGSGPGTYDISKSVWHVNCCNPL-----TDNGWDIFNAILGWQNSATYG
ILT18           FSSAVGGDVAESGNGPGSFQVAGNVWHLEYGNPEPGAVGTNGGWQIFNAILGWNNTASLG
ILT22           LPPLSARL-----------------WNTSAILSD-------------NGMLGGLVSGLTG
ILT24a          IAELIEGKVIIPSLIPMN----------------------------FEPILWLGVYPYYE
ILT26           LAGWLPVHTF-----PLHIPD----W----------------------MGIWFSLFNNWE
ILT31           -----------------------------------------------------QVARIRL
ILT33           -----------------------------------------------------QIMKIRV
ILT32           ---------------------------------------------------HKPLSAVPE
MntP11          ----------------------------------------------------RFIGSIIG
MntP12          ----------------------------------------------------ERVGHIFE
MntP13          ----------------------------------------------------RRASGLLG
MntP21          VVSYIKHI------------------------------------------------ELVE
MntP31          AGHFLSKW-------------------------------------------------KWI
CaCA211         VAGRISE-----------------------------------------------------
CaCA221         IAQKISV-----------------------------------------------------
CaCA222         IAQKISV-----------------------------------------------------
CaCA224         ISTKIKV-----------------------------------------------------
CaCA212         IASRVPL-----------------------------------------------------
CaCA214         LVKKVPI-----------------------------------------------------
CaCA231         LSTRIDP-----------------------------------------------------
CaCA232         LGTMLSP-----------------------------------------------------
CaCA241         FAHRFDL-----------------------------------------------------
LysE11          LSRPLSS-------------------------------------------------PKVW
LysE12          LAPRLRT-------------------------------------------------AKAQ
LysE13          LQPFFAT-------------------------------------------------PAAW
RhtB11          IALWIKG-------------------------------------------------PKQM
RhtB15          VTQYIRT------------------------------------------------KKKLA
RhtB12          MRRGYQR---------------------------------------------------LA
RhtB13          VRRAYGR---------------------------------------------------MQ
RhtB14          FQRLFRQ---------------------------------------------------YG
RhtB16          LPRAFAT-----------------------------------------------------
NicO14          IKKYVGN--------------------------------------------------RKV
NicO15          LPDSKNL-----------------------------------------------MRGRVV
NicO23          FEHL-------------------------------------------------PFQIPRI
NicO21          IESHDRA----------------------------------------RTFRHNPVLRKLA
NicO22          ATRVLDKG---------------------------------------QGRLAGPTAALVR
NicO11          VAKRWSGF------------------------------------------------NTLA
NicO19          SARSL---------------------------------------------------TWAN
DsbD21          ----------------------------------------------------LKWIRKNQ
DsbD23          IK----------------------------------------------------LISKYD
DsbD26          LRGRLRS---------------------------------------------------VG
DsbD24          VKQLLAL-------------------------------------------------RQYS
GAP11           TQAVLEP-----------------------------------------------LHEWSH
GAP14           MSGPLEE-----------------------------------------------LRCWLT
GAP17           LREPLAR-----------------------------------------------LKDWLS
GAP21           LLPVLQA-----------------------------------------------GKLWLF
GAP22           VIPLLQS-----------------------------------------------GKQLLF
GAP31           IEAWLQK-----------------------------------------------MGTKAS
GAP32           LRPRLDR-----------------------------------------------LRDKVD
GAP33           MQKPLER-----------------------------------------------LRMKIA
CadD11          -----------------------------------------------------GIGEIVE
CadD12          ----------------------------------------------------KHVSETLE
CadD14          -------------------------------------------------ASHPIIAKALS
CadD13          LVKAVERQ--------------------------------------------ATVTKLID
CadD15          IPGWLDR-----------------------------------------------------
NAAT11          IMRLVGKG--------------------------------------------------GI
NAAT13          ISSKLGK--------------------------------------------------TEM
NAAT14          IKARLGR--------------------------------------------------VGI
NAAT15          --RLLGE--------------------------------------------------KGV
NAAT12          IALYLMR----------------------------------------------GISKTAL
TerC14          FVKLLKE------------------------------------------------RPSLE
TerC15          IARLLAR----------------------------------------------------Y
TerC21          VADFLKK----------------------------------------------------N
TerC22          ISDFVQE----------------------------------------------------H
TerC23          LTQFVNS----------------------------------------------------H
TerC11          IAAKLGLN--------------------------------------------ATDHIWHH
TerC31          ----------------------------------------------------IGIRYHIP
                                                                            

ILT11           SMLCYNIYWLVLIIV-LSLMIFEERRGH--LPFTKNLQLKHLNPGYWIKNKKKQELTEEQ
ILT13           SVISYNVYWIFIISV-LLLMVYEEKHGH--LPLTKNLTLVQLNPMYHIKGKKKLELNKAE
ILT18           SILSYCFYWIAVIVG-LAVMKWHEGR----------FTIFGRGSKAHGRIQARAEIKRAA
ILT22           YRARPVLIEVLVFFA-YWTIVL--------------------------------------
ILT24a          TLIPQFIVLTMLIIG-ILITK---------------------------------------
ILT26           TVIAQVLAAVLVIGS-FYAAR---------------------------------------
ILT31           PHLKFVLSALLFSLGTLWISEVVFDIPDLILPL---FFL---------------------
ILT33           PHLKFVLSALLFGLATLFVAEALVDIDEVFLPL---FFV---------------------
ILT32           NSLKFVVGLLLSAFG-IFW-----------------------------------------
MntP11          KKAEILGGLVLIGIG-VQI-----------------------------------------
MntP12          NRLEALGGLILILIG-LKI-----------------------------------------
MntP13          VYSELLGGSILCALG-LHA-----------------------------------------
MntP21          KYANYLGGMILITLG-TII-----------------------------------------
MntP31          DKMAFLPGLLLITIG---------------------------------------------
CaCA211         KTVTLIGGLLFYLFA-VVS-----------------------------------------
CaCA221         RTVTIIGGIVFLAFA-FSA-----------------------------------------
CaCA222         RTVTIIGGIVFLAFA-FSA-----------------------------------------
CaCA224         HKVMFIGGILFIAFG-LVY-----------------------------------------
CaCA212         KTVQRIGGICMLGLA-VWTTV---------------------------------------
CaCA214         RVVHLVSALIFLVLG-LLA-----------------------------------------
CaCA231         SYIKMVAGAGFIIIG-VWT-----------------------------------------
CaCA232         QVMKYVSGSLFILVG-IWV-----------------------------------------
CaCA241         RKAHFVGAGLFLFFA------------------A-DFAL---------------------
LysE11          RWINVVVAVVMTALA-IKL-----------------------------------------
LysE12          RIINLVVGCVMWFIA-LQL-----------------------------------------
LysE13          RILDALVAVTMIGVA-VVV-----------------------------------------
RhtB11          KALNKIFGSLFMLVG-ALL-----------------------------------------
RhtB15          KVGNSLIGLMFVGFA-ARL-----------------------------------------
RhtB12          KWIDGFAGALFAGFG-IHL-----------------------------------------
RhtB13          RVASRVIGAIIGVFA-LRL-----------------------------------------
RhtB14          RQLNIVLALLLVYCA---------------------------------------------
RhtB16          -WVARASGALMLAFG-LWAL----------------------------------------
NicO14          SKLPLISGSIIILIG-LYT-----------------------------------------
NicO15          RYLPIASAAFIICVG-LAMTW---------------------------------------
NicO23          KMLPVASALCITLIG-LGI-----------------------------------------
NicO21          RTGPVITSVLVIAVG-LGL-----------------------------------------
NicO22          RTVPLASALLVVALG-AVL-----------------------------------------
NicO11          KRAPYFSSLLIGLVG-VYM-----------------------------------------
NicO19          RGLQLVVGIVTVGIG-ATT-----------------------------------------
DsbD21          LFIMKAGGVLMIVIG-VLL-----------------------------------------
DsbD23          AALKKGAGVVLILVG-LWM-----------------------------------------
DsbD26          SAGKTVLGTLFIAIG-LLALT---------------------------------GLDKTL
DsbD24          AWVTPASGVLLVAGG-TYT-----------------------------------------
GAP11           RHRQMILLVLFGAVG-IWE-----------------------------------------
GAP14           SNNATVMAVLLLVIG-VMM-----------------------------------------
GAP17           AHNAAVMTTLIVVIG-AML-----------------------------------------
GAP21           DNAELIVAALCFGLA-VYL-----------------------------------------
GAP22           AKGDLIVGGVSFALG-AYL-----------------------------------------
GAP31           AYAQETLGWVVGIGGYLLIRA---------------------------------------
GAP32           SGSREAMAWVIGIVG-LIL-----------------------------------------
GAP33           NSTGSALSWIMCIVG-FLL-----------------------------------------
CadD11          KFSRWIMAIIYIALG-LFI-----------------------------------------
CadD12          NYGRWIIPIVFIGLG-IYI-----------------------------------------
CadD14          RWGHIVLPVALITIG-ALI-----------------------------------------
CadD13          RYGEWLMKLCSIGVG-LYV-----------------------------------------
CadD15          ----WLVPTVLVLVG-GYV-----------------------------------------
NAAT11          EAISRLMGFLLVCMG-VQF-----------------------------------------
NAAT13          NVITRLMGLILAVVA-VGM-----------------------------------------
NAAT14          KVMTRMMGLILTSMA-VQM-----------------------------------------
NAAT15          NALERLMGLILVMMA-TQM-----------------------------------------
NAAT12          SVTIRIIGLFIMAIG-AQM-----------------------------------------
TerC14          TAAFVIVGWVGVKLA-LYTLA-------------------------------HRDIAVVS
TerC15          HWIAYVGLAIILYVS-IDM-----------------------------------------
TerC21          RMYEVLGLFVLFIVG-VML-----------------------------------------
TerC22          PTVKMLALSFLILIS-VVL-----------------------------------------
TerC23          PTIVILCLSFLLMIG-FSL-----------------------------------------
TerC11          GYSIAATTSLYVVLG-VLALG---------------------------------------
TerC31          EYITGSIGALLIGLA-LVSSI---------------------------------------
                                                                            

ILT11           KRQLFAKMENINFN----------------------------------------------
ILT13           KEELFTKLQKQKFG----------------------------------------------
ILT18           EGQVSEGSEKD-------------------------------------------------
ILT22           ------------------------------------------------------------
ILT24a          ------------------------------------------------------------
ILT26           ------------------------------------------------------------
ILT31           ---AYLGINY--------------------------------------------------
ILT33           ---IYLGVNY--------------------------------------------------
ILT32           ---VGEGVGADW---------PGADLSLLAILAVLAVFSF--------------------
MntP11          ---LWTHF----------------------------------------------------
MntP12          ---LLENV----------------------------------------------------
MntP13          ------------------------------------------------------------
MntP21          ------------------------------------------------------------
MntP31          ------------------------------------------------------------
CaCA211         ------------------------------------------------------------
CaCA221         ---LFIS-----------------------------------------------------
CaCA222         ---LFIS-----------------------------------------------------
CaCA224         ---FYQGF----------------------------------------------------
CaCA212         ------------------------------------------------------------
CaCA214         ---LFAGD----------------------------------------------------
CaCA231         ---LFSR-----------------------------------------------------
CaCA232         ---LAAK-----------------------------------------------------
CaCA241         --SVTMGVSLW-------------------------------------------------
LysE11          ------------------------------------------------------------
LysE12          ---ARDGI----------------------------------------------------
LysE13          ---LVTSPSVP-------------------------------------------------
RhtB11          ------------------------------------------------------------
RhtB15          ------------------------------------------------------------
RhtB12          ------------------------------------------------------------
RhtB13          ---IYEGV----------------------------------------------------
RhtB14          ------------------------------------------------------------
RhtB16          ------------------------------------------------------------
NicO14          ---IAHPI----------------------------------------------------
NicO15          ------------------------------------------------------------
NicO23          ---TTQAF----------------------------------------------------
NicO21          ---MLRAA----------------------------------------------------
NicO22          ---VLRGA----------------------------------------------------
NicO11          ---GVHGF----------------------------------------------------
NicO19          ---IYETV----------------------------------------------------
DsbD21          ---FFNWMSLI-------------------------------------------------
DsbD23          ---VYQNH----------------------------------------------------
DsbD26          ETALLSASPAW-------------------------------------------------
DsbD24          ---LLSRL----------------------------------------------------
GAP11           ---LIVGLG---------------------------------------------------
GAP14           ---IGKGI----------------------------------------------------
GAP17           ---IGKGI----------------------------------------------------
GAP21           ---GWQGV----------------------------------------------------
GAP22           ---GWQGI----------------------------------------------------
GAP31           ---CLSGQDLH-------------------------------------------------
GAP32           ---LVNGLQRV-------------------------------------------------
GAP33           ---ILNSLD---------------------------------------------------
CadD11          ---IIEND---------------------TIQTILGFI----------------------
CadD12          ---MVENE---------------------TFSALLSLI----------------------
CadD14          ---LIKGG----------------------------------------------------
CadD13          ---FYDSG----------------------------------------------------
CadD15          ---LATGL----------------------------------------------------
NAAT11          ---IINGI----------------------------------------------------
NAAT13          ---IGAGLKGMF------------------------------------------------
NAAT14          ---IINGIK---------------------------------------------------
NAAT15          ---FLDGIR---------------------------------------------------
NAAT12          ---MITGAGGI-------------------------------------------------
TerC14          EHFIHSGT---------------WKLIFWGVLAAIAVCGWF-------------------
TerC15          ---IYRGA----LEVWP-------------------------------------------
TerC21          ---VSEGGHLAHVALFSHEVHPMAKSTFYFVLAILIVVDI--------------------
TerC22          ---LSEAVGT-----------PVNKGYVYFAMAFSLIVEF--------------------
TerC23          ---VAEGFGFV-----------IPKGYLYAAIGFSVMIEAFNQLAIFNRRRFLSANQTLR
TerC11          ---ILASVMF--------------------------------------------------
TerC31          ---IYNKKNME-------------------------------------------------
                                                                            

ILT11           -------------EDGEI------------------------------------------
ILT13           -------------DVQEI------------------------------------------
ILT18           ------------------------------------------------------------
ILT22           ------------------------------------------------------------
ILT24a          ------------------------------------------------------------
ILT26           ------------------------------------------------------------
ILT31           ------------------------------------------------------------
ILT33           ------------------------------------------------------------
ILT32           ------------------------------------------------------------
MntP11          ------------------------------------------------------------
MntP12          ------------------------------------------------------------
MntP13          ------------------------------------------------------------
MntP21          ------------------------------------------------------------
MntP31          ------------------------------------------------------------
CaCA211         ------------------------------------------------------------
CaCA221         ------------------------------------------------------------
CaCA222         ------------------------------------------------------------
CaCA224         ------------------------------------------------------------
CaCA212         ------------------------------------------------------------
CaCA214         ------------------------------------------------------------
CaCA231         ------------------------------------------------------------
CaCA232         ------------------------------------------------------------
CaCA241         ------------------------------------------------------------
LysE11          ------------------------------------------------------------
LysE12          ------------------------------------------------------------
LysE13          ------------------------------------------------------------
RhtB11          ------------------------------------------------------------
RhtB15          ------------------------------------------------------------
RhtB12          ------------------------------------------------------------
RhtB13          ------------------------------------------------------------
RhtB14          ------------------------------------------------------------
RhtB16          ------------------------------------------------------------
NicO14          ------------------------------------------------------------
NicO15          ------------------------------------------------------------
NicO23          ------------------------------------------------------------
NicO21          ------------------------------------------------------------
NicO22          ------------------------------------------------------------
NicO11          ------------------------------------------------------------
NicO19          ------------------------------------------------------------
DsbD21          ------------------------------------------------------------
DsbD23          ------------------------------------------------------------
DsbD26          ------------------------------------------------------------
DsbD24          ------------------------------------------------------------
GAP11           ------------------------------------------------------------
GAP14           ------------------------------------------------------------
GAP17           ------------------------------------------------------------
GAP21           ------------------------------------------------------------
GAP22           ------------------------------------------------------------
GAP31           ------------------------------------------------------------
GAP32           ------------------------------------------------------------
GAP33           ------------------------------------------------------------
CadD11          ------------------------------------------------------------
CadD12          ------------------------------------------------------------
CadD14          ------------------------------------------------------------
CadD13          ------------------------------------------------------------
CadD15          ------------------------------------------------------------
NAAT11          ------------------------------------------------------------
NAAT13          ------------------------------------------------------------
NAAT14          ------------------------------------------------------------
NAAT15          ------------------------------------------------------------
NAAT12          ------------------------------------------------------------
TerC14          ----------MSG-----------------------------------------------
TerC15          ------------------------------------------------------------
TerC21          ------------------------------------------------------------
TerC22          ------------------------------------------------------------
TerC23          QRTTEAVMRLLSGQKEDAELDTETASMLVDHGNQQIFNPQERRMIERVLNLNQRTVSSIM
TerC11          ------------------------------------------------------------
TerC31          ------------------------------------------------------------
                                                                            

ILT11           --------------------------------------------------------NVQE
ILT13           --------------------------------------------------------DETS
ILT18           ---------------------------------------------------------EGA
ILT22           ------------------------------------------------------------
ILT24a          ------------------------------------------------------------
ILT26           -----------------------------------------------------------R
ILT31           ------------------------------------------------------------
ILT33           ------------------------------------------------------------
ILT32           -----------------------------------------------------------A
MntP11          ------------------------------------------------------------
MntP12          ------------------------------------------------------------
MntP13          ------------------------------------------------------------
MntP21          ------------------------------------------------------------
MntP31          ------------------------------------------------------------
CaCA211         ------------------------------------------------------------
CaCA221         ------------------------------------------------------------
CaCA222         ------------------------------------------------------------
CaCA224         ------------------------------------------------------------
CaCA212         ------------------------------------------------------------
CaCA214         ------------------------------------------------------------
CaCA231         ------------------------------------------------------------
CaCA232         ------------------------------------------------------------
CaCA241         ------------------------------------------------------------
LysE11          ------------------------------------------------------------
LysE12          ------------------------------------------------------------
LysE13          ------------------------------------------------------------
RhtB11          ------------------------------------------------------------
RhtB15          ------------------------------------------------------------
RhtB12          ------------------------------------------------------------
RhtB13          ------------------------------------------------------------
RhtB14          ------------------------------------------------------------
RhtB16          ------------------------------------------------------------
NicO14          ------------------------------------------------------------
NicO15          ------------------------------------------------------------
NicO23          ------------------------------------------------------------
NicO21          ------------------------------------------------------------
NicO22          ------------------------------------------------------------
NicO11          ------------------------------------------------------------
NicO19          ------------------------------------------------------------
DsbD21          ------------------------------------------------------------
DsbD23          ------------------------------------------------------------
DsbD26          ------------------------------------------------------------
DsbD24          ------------------------------------------------------------
GAP11           ------------------------------------------------------------
GAP14           ------------------------------------------------------------
GAP17           ------------------------------------------------------------
GAP21           ------------------------------------------------------------
GAP22           ------------------------------------------------------------
GAP31           ------------------------------------------------------------
GAP32           ------------------------------------------------------------
GAP33           ------------------------------------------------------------
CadD11          ------------------------------------------------------------
CadD12          ------------------------------------------------------------
CadD14          ------------------------------------------------------------
CadD13          ------------------------------------------------------------
CadD15          ------------------------------------------------------------
NAAT11          ------------------------------------------------------------
NAAT13          ------------------------------------------------------------
NAAT14          ------------------------------------------------------------
NAAT15          ------------------------------------------------------------
NAAT12          ------------------------------------------------------------
TerC14          ------------------------------------------------------------
TerC15          ------------------------------------------------------------
TerC21          -----------------------------------------------------------V
TerC22          -----------------------------------------------------------L
TerC23          TSRHDIEHIDLNAPEDEIRQLLERNQHTRLVVTDGDDAEDLLGVVHVIDLLQQSLRGEPL
TerC11          ------------------------------------------------------------
TerC31          ------------------------------------------------------------
                                                                            

ILT11           NYELPEQTT---------------------------------------------------
ILT13           SNKLVE------------------------------------------------------
ILT18           SEEGTARDT---------------------------------------------------
ILT22           ------------------------------------------------------------
ILT24a          ------------------------------------------------------------
ILT26           DTR---------------------------------------------------------
ILT31           ------------------------------------------------------------
ILT33           ------------------------------------------------------------
ILT32           AVRMLRR-----------------------------------------------------
MntP11          ------------------------------------------------------------
MntP12          ------------------------------------------------------------
MntP13          ------------------------------------------------------------
MntP21          ------------------------------------------------------------
MntP31          ------------------------------------------------------------
CaCA211         ------------------------------------------------------------
CaCA221         ------------------------------------------------------------
CaCA222         ------------------------------------------------------------
CaCA224         ------------------------------------------------------------
CaCA212         ------------------------------------------------------------
CaCA214         ------------------------------------------------------------
CaCA231         ------------------------------------------------------------
CaCA232         ------------------------------------------------------------
CaCA241         ------------------------------------------------------------
LysE11          ------------------------------------------------------------
LysE12          ------------------------------------------------------------
LysE13          ------------------------------------------------------------
RhtB11          ------------------------------------------------------------
RhtB15          ------------------------------------------------------------
RhtB12          ------------------------------------------------------------
RhtB13          ------------------------------------------------------------
RhtB14          ------------------------------------------------------------
RhtB16          ------------------------------------------------------------
NicO14          ------------------------------------------------------------
NicO15          ------------------------------------------------------------
NicO23          ------------------------------------------------------------
NicO21          ------------------------------------------------------------
NicO22          ------------------------------------------------------------
NicO11          ------------------------------------------------------------
NicO19          ------------------------------------------------------------
DsbD21          ------------------------------------------------------------
DsbD23          ------------------------------------------------------------
DsbD26          ------------------------------------------------------------
DsbD24          ------------------------------------------------------------
GAP11           ------------------------------------------------------------
GAP14           ------------------------------------------------------------
GAP17           ------------------------------------------------------------
GAP21           ------------------------------------------------------------
GAP22           ------------------------------------------------------------
GAP31           ------------------------------------------------------------
GAP32           ------------------------------------------------------------
GAP33           ------------------------------------------------------------
CadD11          ------------------------------------------------------------
CadD12          ------------------------------------------------------------
CadD14          ------------------------------------------------------------
CadD13          ------------------------------------------------------------
CadD15          ------------------------------------------------------------
NAAT11          ------------------------------------------------------------
NAAT13          ------------------------------------------------------------
NAAT14          ------------------------------------------------------------
NAAT15          ------------------------------------------------------------
NAAT12          ------------------------------------------------------------
TerC14          ------------------------------------------------------------
TerC15          ------------------------------------------------------------
TerC21          QAK---------------------------------------------------------
TerC22          NLR---------------------------------------------------------
TerC23          NLRVLIRQPLVFPETLPLLPALEQFRNARTHFAFVVDEFGSVEGIVTLSDVTETIAGNLP
TerC11          ------------------------------------------------------------
TerC31          ------------------------------------------------------------
                                                                            

ILT11           -----------------------------------------------------SHSSSQN
ILT13           ------------------------------------------------------------
ILT18           -----------------------------------------------------THLNKNG
ILT22           ------------------------------------------------------------
ILT24a          ------------------------------------------------------------
ILT26           ------------------------------------------------------------
ILT31           ------------------------------------------------------------
ILT33           ------------------------------------------------------------
ILT32           ------------------------------------------------------Y-----
MntP11          ------------------------------------------------------------
MntP12          ------------------------------------------------------------
MntP13          ------------------------------------------------------------
MntP21          ------------------------------------------------------------
MntP31          ------------------------------------------------------------
CaCA211         -------------------W----------------------------------------
CaCA221         ------------------------------------------------------------
CaCA222         ------------------------------------------------------------
CaCA224         ------------------------------------------------------------
CaCA212         ------------------------------------------------------------
CaCA214         ------------------------------------------------------------
CaCA231         ------------------------------------------------------------
CaCA232         ------------------------------------------------------------
CaCA241         ------------------------------------------------------------
LysE11          ------------------------------------------------------------
LysE12          ------------------------------------------------------------
LysE13          ------------------------------------------------------------
RhtB11          ------------------------------------------------------------
RhtB15          ------------------------------------------------------------
RhtB12          ------------------------------------------------------------
RhtB13          ------------------------------------------------------------
RhtB14          ------------------------------------------------------------
RhtB16          ------------------------------------------------------------
NicO14          ------------------------------------------------------------
NicO15          ------------------------------------------------------------
NicO23          ------------------------------------------------------------
NicO21          ------------------------------------------------------------
NicO22          ------------------------------------------------------------
NicO11          ------------------------------------------------------------
NicO19          ------------------------------------------------------------
DsbD21          ------------------------------------------------------------
DsbD23          ------------------------------------------------------------
DsbD26          ------------------------------------------------------------
DsbD24          ------------------------------------------------------------
GAP11           ------------------------------------------------------------
GAP14           ------------------------------------------------------------
GAP17           ------------------------------------------------------------
GAP21           ------------------------------------------------------------
GAP22           ------------------------------------------------------------
GAP31           ------------------------------------------------------------
GAP32           ------------------------------------------------------------
GAP33           ------------------------------------------------------------
CadD11          ------------------------------------------------------------
CadD12          ------------------------------------------------------------
CadD14          ------------------------------------------------------------
CadD13          ------------------------------------------------------------
CadD15          ------------------------------------------------------------
NAAT11          ------------------------------------------------------------
NAAT13          ------------------------------------------------------------
NAAT14          ------------------------------------------------------------
NAAT15          ------------------------------------------------------------
NAAT12          ------------------------------------------------------------
TerC14          -------------------------------------------------------GKKQP
TerC15          ------------------------------------------------------H-----
TerC21          -------------------------------------------------------YQKTL
TerC22          ------------------------------------------------------------
TerC23          NEVEEIDARHDIQKNADGSWTANGHMPLEDLVQYVPLPLDEKREYHTIAGLLMEYLQRIP
TerC11          ------------------------------------------------------------
TerC31          ------------------------------------------------------------
                                                                            

ILT11           VATD--------------------------KEVLHVKADSLKKKK
ILT13           ------------------------------------TQENKKKKK
ILT18           DSPE--------------------------DSLTPMIENSLKKKK
ILT22           -----------------------------WFLSRPRALQTAKKKK
ILT24a          --------------------------------QISKKGVKSKKKK
ILT26           -----------------------------KPRAASPAVSAYKKKK
ILT31           ------------------------------------AIIKIKKKK
ILT33           ------------------------------------LVIKLKKKK
ILT32           --------------------------------SNTHAEVAAKKKK
MntP11          ---------------------------------------HGKKKK
MntP12          --------------------------------------SFTKKKK
MntP13          ---------------------------------------IFKKKK
MntP21          --------------------------------------ILAKKKK
MntP31          -------------------------------------LWKLKKKK
CaCA211         ------------------------------------WTKIAKKKK
CaCA221         ------------------------------------PESGFKKKK
CaCA222         ------------------------------------PDSGFKKKK
CaCA224         ----------------------------------------FKKKK
CaCA212         ------------------------------------EIFTGKKKK
CaCA214         ------------------------------------ATPLAKKKK
CaCA231         -----------------------------------------KKKK
CaCA232         ----------------------------------------SKKKK
CaCA241         ----------------------------ETIVSSVAAQVGAKKKK
LysE11          -------------------------------------MLMGKKKK
LysE12          ---------------------------------AHAQALFSKKKK
LysE13          ---------------------------------TANVALIIKKKK
RhtB11          -----------------------------------ASARHAKKKK
RhtB15          ------------------------------------ATLQSKKKK
RhtB12          -------------------------------------IISRKKKK
RhtB13          --------------------------------------TQRKKKK
RhtB14          ------------------------------------VRIFYKKKK
RhtB16          ------------------------------------AAAFGKKKK
NicO14          -----L------------------------------EHAIVKKKK
NicO15          ------------------------------------VSLGPKKKK
NicO23          -----L------------------------------GQPWNKKKK
NicO21          -------------------------------------AGTGKKKK
NicO22          ------------------------------------ASAIGKKKK
NicO11          ------------------------------------MGIMRKKKK
NicO19          -------------------------------------LAHVKKKK
DsbD21          ---------------------------IILLSDLFGGFTGFKKKK
DsbD23          ------------------------------------FWWLFKKKK
DsbD26          ---------------------------------LTAFTTSLKKKK
DsbD24          --------------------------------------VPSKKKK
GAP11           ---------------------------------------VIKKKK
GAP14           --------------------------------------GSFKKKK
GAP17           -------------------------------------TGLSKKKK
GAP21           ----------------------------------EGLR-AGKKKK
GAP22           ----------------------------------SGLTIVIKKKK
GAP31           -------------------------------------SLLSKKKK
GAP32           ------------------------------GAVSMIDALPLKKKK
GAP33           ---------------------------------------YLKKKK
CadD11          ----------------------------------------FKKKK
CadD12          ---------------------------------------NYKKKK
CadD14          -------------------------------------AFALKKKK
CadD13          --------------------------------LVTHLLKLIKKKK
CadD15          --------------------------------------VLIKKKK
NAAT11          ---------------------------------LEIIKTYHKKKK
NAAT13          ------------------------------------PVLTSKKKK
NAAT14          ------------------------------------GAFGLKKKK
NAAT15          ------------------------------------MWMKGKKKK
NAAT12          ---------------------------------VLNLIKGAKKKK
TerC14          EGAQ--------------------------NEQKNSTRERAKKKK
TerC15          ------------------------------VAPVAQALAGLKKKK
TerC21          LARQD------------------------AAKAHLPKKVEAKKKK
TerC22          ------------------------------MTKKAKLQHAHKKKK
TerC23          KPGEEVQVGDYLLKTLQVESHRVQKVQIIPLRKDGEMEYEVKKKK
TerC11          ------------------------------PGKPESEEKGSKKKK
TerC31          ---------------------------------------IAKKKK
                                                         ****
