# Supplementary material for: The LysE Superfamily of Transport Proteins Involved in Cell Physiology and Pathogenesis
Source: PLoS One. 2015 Oct 16;10(10):e0137184. doi: 10.1371/journal.pone.0137184 (PMC4608589; doi:10.1371/journal.pone.0137184)
Supplement: S2 Supporting Information — The corresponding zip file contains the multiple sequence alignment (MSE) outputs generated using ClustalX, Mafft, and ProbCons. These MSEs have been used to generate S17–S28 Figs. (ZIP) [file pone.0137184.s031.zip › Alignment_zip/MntP/MntP_clustal.aln]

CLUSTAL 2.1 multiple sequence alignment


Cle1            ------------------------------------MDYLALFGIAVGLSMDAFAVALTN
Rfl1            ------------------------------------MGFTEILLTAAGLSMDAFSAAVCK
Orf2            ------------------------------------MSIIEIALIGIALAMDAFAVSICK
Ast2            ------------------------------------MGILELSLIGIGLAMDAFAVSICK
Orf3            -------MHMSLFFIMHIIMHTSCRQMTQLTTKGECHMFIELLIIGVGLSMDAFAVSVCK
Orf12           -----------------------------------MAIFIELFLLGVGLSMDAFAVSVCK
Rin2            -----------------------------------MAIFIELFLMGVGLSMDAFAVSICK
Rho1            -----------------------------------MAVFIELLLIGVGLSMDAFAVSICK
Rin1            -----------------------------------MAFVIELLLIGVGLSMDAFAVAVCK
Ere1            -------MSACEGLIFSYAYPGEINRRTLGKREKNMVLFIEILLIGVGLSMDAFAVSICK
Bfi1            ------------------------------------MNIVDIFLIGVGLSMDAFAVAICK
Asp1            ------------------------------------MNIIEVVMIGVGLSMDAFAVSIGK
Ele1            ------------------------------------MGFVELLLLAIGLSMDAFAVSVCK
Cae1            ------------------------------------MGLAELVLLAIGLSMDAFAVSICK
Spl1            -----------MHFTSLEQTYPNILYLLHSFVWSRNLGIFELILVSIGLAMDAFAVSLCK
Sgl1            ------------------------------------MGVLELLLIACGLAMDAFAVSLCK
Rch1            ------------------------------------MGFVELFLIGVGLSMDAFAVSVCK
Eha1            ------------------------------------MGIWELLLIAVGLSMDAFAVSVCK
Osp1            ------------------------------------MSFLELLLIGVGLSMDAFAVAICQ
Ova1            ------------------------------------MGLFELFLIGVGLSMDAFAVAICQ
Esp1            ------------------------------------MSLISVFFIGIGLSMDAFAVSIAK
Eba1            ------------------------------------MSLFSIFMIGIGLSMDAFAVSIAR
Orf4            ----------MHEMTRLAYDVFVCRSFLFLSLGGTAMNFLSLVLLGIGLAMDASCVSMAK
Orf1            ------------------------------------MSLFSVFLIGIGLSMDACAVSFAK
Orf6            ------------------------------------MDLLSLIFTGIGLAMDASAVSIAK
Orf11           ------------------------------------MDFITILFIGVGLAMDACAVSLAK
Hha1            ------------------------------------MSFYTLCIIALGLSMDAFAVSISK
Hpa1            ------------------------------------MTFHMLWVIALGLSMDAFAVSISK
Hpi1            ------------------------------------MTLSTLWVIAFGLSMDAFAVAISK
Msu1            ------------------------------------MSLFSLWVMAFGLSMDAFAVSICK
Asu1            ------------------------------------MSYYTLWVIAFGLSMDAFAVSVGK
Ahy1            ------------------------------------MSLFSILILAIGLSMDAFAASICQ
Pin1            -----------------------------------MESILSISIIGVGLAMDAFAASICK
Kra1            ------------------------------------MSVVILLVIAVGVSADAFAVAVAK
Cfi1            ------------------------------------MPTWTLLLVAVSVSADAFAVALGR
Ske1            ------------------------------------MSFWPLFLIALGVSADAFAVALGK
Nmu1            ------------------------------------MTFFPLLLIAVGLSADAFAVALGK
Msp2            ----------------------MSNPVTVFPFRGAVISAWTLLLLALGVSADAFAVALGK
Dsp1            --------------------------MLT------DVDIIALLLVGVGLAADAFAAALTQ
Ppr2            MDTPGPAGSQWFHELDFPGKRGHRNSILTGTLEGLTMSLWSIWLVGFGVSADAFAASLTS
Cac1            ------------------------------------MSLLELFIIAVGLSMDAFAVAICK
Cce1            ------------------------------------MSLLELFIIAVGLSMDAFAVAICK
Cle2            ------------------------------------MNLLELFILAVGLSMDAFAVAISK
Cas1            ------------------------------------MSLTELFIIAVGLSMDAFAVAVCK
Ccl1            ------------------------------------MSLAELFVIAVGLSMDAFAVSVCK
Cha1            ------------------------------------MSLIELFIIAVGLSMDAFAVSICK
Cha2            ------------------------------------MSLFELFLIAVGLSMDAFAVSICK
Lba4            ------------------------------------MSLWELLIIAVGLSMDAFAVSICK
Csy1            ------------------------------------MSLVELFILAVGLSMDAFAVAVCK
Orf14           ------------------------------------MSLAELFILAVGVSMDAFAVAVCK
Dme1            ------------------------------------MGFFELLIIAIGLSMDAFAVAICK
Cth1            ------------------------------------MSSIELLIIAVGLSMDAFAVAICK
Dha1            ----------------------------------MIMGNLELFLIAVGLSMDAFAVAISK
Aor1            ------------------------------------MGLIELTFIAVALSMDAFAAAICK
Csp3            ------------------------------------MGILELFLLAVGLSMDAFAVSVCK
Lba5            ------------------------------------MGLTELFILAVGLSMDAFAVAVCK
Chy1            -----------MPRHILYFNIENFAYKRQKKERYG-MALYELFIIAVGLSMDAFAVSVCK
Cne1            -------------------------MQGNEKEKRE-MGIVELFLIAVGLSMDAFAVAVCK
Csc1            -----------MAADGARMRRAHSLFRQEKKVRRENMNIIELFLIAVGLSMDAFAVSVCK
Lba2            ------------------------------------MGLIELICIAVGLSMDAFAVAICK
Orf8            ------------------------------------MDLLTLLTLAVGLAMDAFAVSICK
Lba3            ------------------------------------MDVFTLFTLAAGLSMDAFAVSVCK
Csp8            ------------------------------------MGLVELFLIAVGLSMDAFAVSVCK
Esi1            ------------------------------------MGLLELFLIAVGLSMDAFAVSVCK
Lba6            ------------------------------------MNFIELLLIAIGLSMDAFAVSVCK
Fba1            ------------------------------------MGFWEMVVLAVGLSMDAFAVSICK
Ast1            ------------------------------------MSLWELFIIAVGLSMDAFAVSICK
Orf5            ------------------------------------MSLFELFITAVALSMDAFAVAICK
Orf10           ------------------------------------MGLLELFILAVGLSMDAFAVSVCK
Pca2            ------------------------------------MGLLELFILAVGLSMDAFAVSICK
Rba1            ------------------------------------MSIWELFVIAVGLSMDAFAVSVCK
Bhy1            ------------------------------------MGLGELFVIAVGLSMDAFAVSICK
Epl1            ------------------------------------MSFLELFMIAVGLSMDAFAVSVCK
Rbr1            ------------------------------------MSFVELLLFGIGLSMDAFAVSICK
Csp10           ------------------------------------MSLIELLLVAIGLSMDAFAVSICK
Bpu1            ------------------------------------MQILELILVAIGLSMDALAVSICK
Sva1            ------------------------------------MTLFDLILIAISLSMDAFAVSICK
Rla1            ------------------------------------MGLIELFILAVGLSMDAFAVSVCK
Rsp2            ------------------------------------MNIFELFILAIGLSMDAFAVSVCK
Lba1            ------------------------------------MGTAELFILAVGLSMDAFAVSVCK
Ceu1            ------------------------------------MSIVELFMLAVGLSMDAFAVSICK
Csp4            ------------------------------------MGIFELFVLAVGLSMDAFAVSVCK
Fba2            ------------------------------------MGLIELILIAVSLSMDAFAVSICK
Mel1            ------------------------------------MNTLDLLLLAVGLSMDAFAVSICK
Cmi1            ------------------------------------MSSIEILLIGIGLSMDAFAVSVCK
Csp5            ------------------------------------MGFIEIVIIGVGLAMDAFAVSVCK
Cup1            ------------------------------------MNFLELVLLSCALAMDAFAVSLCK
Cco1            ------------------------------------MDFYSLILLSCALAMDAFAVSLCK
Cph1            ------------------------------------MSLFTLFTLAIGLAMDTFAVSVCK
Psp3            ------------------------------------MDFITLLVTAVGLSMDAFSVALCK
Mal1            ------------------------------------MEILTIILLAIGLAMDAFAVSICK
Tar1            ------------------------------------MEILTIVLLAIGLAMDAFAVSVCK
Afe1            ------------------------------------MNALTLFLLAVSLSMDAFAVSVCG
Bde1            -------------------------------------MLIQTLLIAISVSMDAFAVSIGK
Bad1            -------------------------------------MLIQILLIGVSVSMDAFAVSIGK
Bbi1            --------------------------------------MIEILLISVSVAMDAFAVSIGK
Bbr1            ----------------------------------MIAIIVQTLLISVSVAMDAFAVSIGK
Vpa1            ------------------------------------MSIFEIVLISIGLAMDAFGVSIGK
Vra1            ------------------------------------MSMWELVLIAVSLAMDAFAVSVAK
Vsp1            ------------------------------------MSYLEILILSVGLAMDAFAVSICK
Psu1            ------------------------------------MGLAELLLLAVGLAMDAFAVSVCG
Csp1            ------------------------------------MEVMTIFLIALSLAMDAFAVSIAN
Fpl1            -----------------------------------MIGLVEIFLIAVSLALDAFAVSVSS
Cbu1            ------------------------------------MSIISILLTAIGLSMDAFAVALTI
Csp9            ------------------------------------MSIISIFLTALALAMDAFAVSLSI
Tsp1            ------------------------------------MSIIALVFVAIGLAMDAFTVSIAK
Csp6            --------------------------------------------------MDAFAVSITN
Csa1            ------------------------------------MGFFSIFMTGIGLSMDAFAVSLAK
Hor1            ------------------------------------MTLLTLFFTAFGLAMDAFSVSVTS
Ssp1            --------------------------------------MLEVFLLAFALSMDAFAVSIGI
Ani1            -------------------------------------MIAEVLLLAFALAMDAFAVSIGL
Abu1            --------------------------------------MLEVLILAFALSMDAFAVSIGL
Kko1            --------------------------------------MIEVIILALALSMDAFAVSVGL
Ptu1            --------------------------------------MVEVIILAIALSMDAFAVAIGL
Psp4            --------------------------------------MFEVFVLAIALSMDAFAVSIGL
Sli1            --------------------------------------MLEVIVLAVALSMDAFAVSIGL
Gca1            --------------------------------------MFEVIVLAIALSMDAFAVSIGL
Mfe1            --------------------------------------MIEVIFLAVALSMDAFAVSIGL
Gps1            --------------------------------------------------MDAFAVSIGL
Sde2            --------------------------------------MIDVVLLALALSMDAFAVSIGL
Sde1            --------------------------------------MIEVVLLGFALSMDAFAVSIGL
Gpu1            --------------------------------------MIDVITLAVALSMDAFAVSLTI
Gpa1            --------------------------------------MFEITILAIALSMDAFAVSLTM
Wsu1            --------------------------------------MIELLLLSLALSMDAFAVSLGL
Tbr1            ------------------------------------MGFLELLLLAIGLSMDAFAVSVSD
Cme1            ---------------------------------MPFMGIFEILMIGIGLSMDAAAVSMSN
Cte1            ------------------------------------MALTELILLALGLSMDASAVSISN
Asp2            ------------------------------------MDLLSLFLIAIGLSMDAFAVSLSN
Ssp3            ------------------------------------MDSITLFVLALGLSMDAFAVSISN
Hfi1            -------------------------------MDANVMDAVTLVMLAVGLAMDAFAVSITD
Orf9            --------------------------------------MFTIFLIALSLSIDSFVTAGSL
Cho1            ---------------------------------------MEILLLAVALSMDCVALSMSN
Mru1            -----------------------------------MD-FISTLLIAIALAMDAFSVSLTK
Msp1            -----------------------------------MD-IVSTLLIAVALAMDAFSVSLTK
Msm1            ---------------------------------MDTA-LISIIIIAIALAMDAFSVSLTK
Mst1            --------------------------------------MLSVILLAIALAMDAFSISITK
Mth1            -----------------------------------MD-LLSMVLIGVGLAMDAFSISVSR
Mma1            -----------------------------------MD-LLSMVFIGIGLGMDTFSISVSR
Mfo1            -----------------------------------MD-IFSMFFLAVGLAMDAFSVSITR
Mbo1            -----------------------------------ME-FATTLLIAVGLAMDAFAVAISG
Mma2            -----------------------------------MD-LVTTLLIAVGLAMDAFAVSISG
Mac1            -----------------------------------MS-FLTNFLLGLGLAMDAFAVSMSS
Mha1            -----------------------------------MD-LISSLLIALGLSMDAFAVSVTG
Mpe1            -----------------------------------MD-TLFIFAIAVGLAMDAFAVSVSA
Mli1            -----------------------------------MN-LISVLLIATGLAMDAFAVSISA
Cco2            ----------------------------------MG--FLSIVLIGVGLAMDAFAVALAK
Mla1            ----------------------------------MTDLLLSSLVIAVGLAMDSFSVSLAG
Mbo2            -----------------------------------MDLLTS-SLIGIGLSMDCFAVALAI
Mfo2            -----------------------------------MDLVTP-VLIGIALAMDCLAVSLAI
Mpa1            -----------------------------------MDAVIESVLIGLGLAMDCFAVTLAT
Mhu1            -----------------------------------MDLIFTSVLIGIGLAMDCLAVSFAV
Mta1            -----------------------------------MDPFLI-LFLGISLAFDCFAVSLSA
Dae1            -----------------------------------MG-PLELIVIAIALAMDAFAVAVAT
Dvu1            -----------------------------------MN-TLECLAVAVALAMDAFAVAIAT
Dol1            -----------------------------------MN-TLTIFGIAVALAMDAFAVSIAA
Dps1            -----------------------------------MS-TTYLLGLAVALAMDAFAVAIAV
Dba1            -----------------------------------MP-FVEILAVAVALAMDAFAVAIAS
Dre1            -----------------------------------MP-FSEQFLIAIALAMDAFAVAIAS
Pca1            -----------------------------------MD-MITLFGLALALAMDAFAVALGC
Gbe1            -----------------------------------MD-WLTILGISVALAMDAFAVALAA
Dac1            -----------------------------------MD-QLALLGIAVALAMDAFAVALAT
Dpr1            ------------------------------------------MAVAVALAMDAFAVALAA
Dsa1            -----------------------------------MP-FYEIFIISVALAMDAFTIAVAC
Dsp3            -----------------------------------MP-LYTVFLLAVALSMDAFAVAVAT
Bwa1            -----------------------------------MS-FPELFAIAVALAMDAFAVSVCA
Orf7            -----------------------------------MD-LITILLIALGLAMDCFAVALGI
Dto1            -----------------------------------MT-TFEIIIIAVGLAMDASAVSLAS
Dsp2            -----------------------------------MS-LLSVIFIALGLSADCFAVSIGI
Det1            -----------------------------------MS-LLSVVFVALALSADCFAVSIGI
Ssm1            -----------------------------------MS-SLLIIGIAIGLSMDAFAVSLSS
Tpr1            --------------------------------------MVSIILIGFSLAFDALAVSISS
Taz1            --------------------------------------MASIILIGLSLSMDAFAISVSS
Tca1            --------------------------------------MFETILIALGLSMDAFAVSISS
Hfo1            --------------------------------------MLTHLLIALGLSMDAFAVSISS
Csp2            -----------------------------------ME-LVNITCLGLGLAADAFAVSLSS
Csp7            -----------------------------------ME-ILTTTFLSLGLAADAFAVSLTS
Mae1            -------------------------------MFTSLE-LLTISFVAVGLAADAVAVSLTS
Rsp1            -----------------------------------ME-LSSSILLAFGLAADACAVSLSS
Scy1            -----------------------------------ME-LANISLIGIGLAADACAVSLSS
Hsp1            -----------------------------------MQ-LLTISLMGVGLAADALAVSLTS
Dsa2            -----------------------------------MQ-LVTIGLMSVGLAADAFAVSLTS
Psp2            -----------------------------------ME-SLSTVLMAVGLSADAFAVAMSS
Gsp1            -----------------------------------MQ-PTATLILALGLAADAFAVSVAS
Mva1            -----------------------------------MD-AATTILLSLGLAADAFAVAVSS
Oac1            -----------------------------------MS-FVTTFLISLGLAMDAFAVAIGS
Cst2            -----------------------------------MS-LITVILTSFGLAMDAFAVAVCS
Cap1            -----------------------------------MS-LITIFLTSFGLAMDAFAVSVGS
Cst1            -----------------------------------MD-YFFIIALAVGLAMDAFAVSVSC
Ace1            -----------------------------------MD-LITIILTAVGLAMDAFAVSISC
Dsu1            -----------------------------------MN-LAEIVFIAAGLAADSFAVSVSS
Ppr1            -----------------------------------MD-ILSIIIIAIGLAMDCFAVSISK
Orf13           ----------------------------------MAL-ILQILFISFSLAIDCVSVSIAG
Din1            -----------------------------------MA-LYAILLIAIALAMDSFAVSIVN
Ipo1            -----------------------------------MT-FSTLFFISVGLAMDAFAVSLTE
Bin1            -----------------------------------MS-LFELFVLAVGLCMDSFAVSLTS
Tsp2            -----------------------------------MS-IFELLILAIGLSMDSFAVSVTS
Msa1            -----MKVLFFICLYISIFFQELKYYFCHSLFSGNMS-ISSFIILGVGLSVDSLAASITT
Pgo1            -----------------------------------MS-IIEIVLLAIGLSMDSLAVSVTG
Pme1            -----------------------------------MS-FLEIVLLAVGLSMDSLAVSVTG
Bsp2            -----------------------------------ML-YIEVLLLAIGLSMDSLAVSVTG
Ola1            -----------------------------------MG-YATIILIALGLSMDSLAVCISG
Osp2            -----------------------------------MS-FITILLIAIGLSMDSLAVSISG
Bpl1            -----------------------------------MN-LIETILLSISLAIDCFTVSVTS
Bco1            -----------------------------------MS-TLEIWLLAVSLAIDCFTVSVTS
Bvu1            -----------------------------------MT-TLEIWLLAISLAMDCFTVSITS
Bth1            -----------------------------------MT-GLEIWLLAIGLAMDCFAVSIAS
Bfr1            -----------------------------------MT-GLEIWLLAIGLAMDCLAVSIAS
Bun1            -----------------------------------MT-GLEIWLLAVGLAMDCFAVSIAS
Pbu1            -----------------------------------MS-TLDLFFLSVALAMDCFTISIVS
Pou1            ----------------------------------MMP-FIDMLLLAVAVAMDCFTMAIAS
Ofo1            -----------------------------------MS-GFEIWGLAFGLAMDGFAVSIAS
Pas1            ------------------------------------MNLYATLILALALSMDAFAAAISK
Plu1            ------------------------------------MNMYATLILALALSMDAFAASICK
Dda1            ------------------------------------MNLSTTLILAFSMSMDXFAASIGK
Pwa1            ------------------------------------MNMSATLILAFGMSMDAFAASIGK
Hal1            ------------------------------------MNLSATVILAFGMSMDAFAASIGK
Yin1            --------------------------------------------------MDAFAASIGK
Mmo1            ------------------------------------MSFYATLVLALALSMDAFAVAVCK
Raq1            -------------MVRFRRHLG-----------ATLVNLSATLILAFGMSMDAFAASIGK
Ssp2            ------------------------------------MNTYAILILAFGMSMDAFAAAIGK
Sbl1            -------------MAYTLQILGTVYVFNGIPGLVFLMNLSATLLLALGMSMDAFAVSIGK
Cfr1            ------------------------------------MNLTATVLLAFGMSMDAFAASIGK
Pfl2            ------------------------------------------------MSTDAFAAAIGK
Pav1            ------------------------------------MNPISLLFLALAMSTDAFAAALGK
Pps1            ------------------------------------MNPASLMFLAFAMSTDAFAAAVGK
Xga1            ----------------------------------MSMSPFSIVLIGFAMSTDAFAAAIGK
Pfl1            ------------------------------------MNFVTLLLLAYAMSTDAFAAAIGK
Hde1            ------------------------------------MSPFAIIVLALSMSVDAFAVSVGR
Bsp1            ------------------------------------MSPFAVVLLAFSMSVDAFAVSVGR
Rva1            ------------------------------------MTPTAITVLAFTMSVDAFAVSLAR
Hbo1            ------------------------------------MTPITLLFLAVSMSADAFAASISK
Nme1            ------------------------------------MSLYALLLIALGMSMDAFAVALAK
Gxi1            ------------------------------------MSFVSLILIAFAMSTDAFAVAVAR
Pre1            ---------------------------MAFPTEIVIMSFYALFILAFALSMDSFAVAVCK
                                                                   *        

Cle1            GAVT-RNLKLKHALGIALAFGAFQAVMPTIGWLVGIAGRGIIESVDHWVAFILLGYIGGK
Rfl1            GTAS-RGRVIITALFTALMFGAFQAVMPLTGYILGSGFMSQLEKYDHWTAFILLAVLGVK
Orf2            GLAMSKMNYKK-TIIIALFFGVFQALMPLLGYFLGNAFANSIAAIDHWIAFILLGLIGIN
Ast2            GLNMRKINYVY-GIITALFFGVFQAVMPLIGFFLGRQFSTYITTVDHWITFILLAFIGGK
Orf3            GLGMEKVNKKQ-AFIIGLYFGGFQALMPLIGWALGINFQKYITSIDHWIAFILLAFIGGK
Orf12           GLGMRKLNKKQ-AVIIGLYFGGFQALMPLIGWLLGSQFQKYITSIDHWIAFILLGFIGGK
Rin2            GLGMRKVNKKQ-ALVIGLFFGGFQALMPFVGWLLGSQFEKYITSIDHWIAFILLGIIGGK
Rho1            GLAMRRVNKKQ-AFVIGLFFGGFQALMPFIGWALGTQFESYITSIDHWIAFVLLVFIGGK
Rin1            GLAMRKVNKKQ-AVVIGLFFGGFQALMPFIGWALGTQFESYITRIDHWIAFILLALIGGK
Ere1            GLGMTKVNRKQ-ALTIGLYFGGFQALMPFIGYMLGIRFEKYITSIDHWIAFILLGFIGGK
Bfi1            GLAMRKVNKKQ-MLIIALFFGGFQALMPLLGWAIGTSFAKLIVDYDHWIAFILLLYIGGK
Asp1            GLNMGKIRKNE-MFWIALFFGGFQALMPVAGYLAGKQFAGKIMQIDHWIAFFLLVMIGFN
Ele1            GLCMKRLNLRQ-ATVVALFFGGFQALMPLVGWALGTQFEQFITPVDHWIAFVLLALIGGK
Cae1            GLGMKKINLKV-AVVLGLFFGGFQAGMPVIGWALGSQFMGIIGPIDHWIAFILLAFIGGK
Spl1            GLRMKTINYRQ-GAIISFTFGFFQALMPLLGWTLGLQFEKYITTFDHWIAFVLLFAIGGK
Sgl1            GLRMRRINYGQ-AVIIALFFGFFQAVMPLLGWTLGIQFEHYITSVDHWITFILLSIIGSK
Rch1            GLNMKTLNRKH-ALVIGLFFGGFQGIMPLLGWLLGKQFERYITAFDHWIAFVLLAFIGGK
Eha1            GLCMQRFMPRR-AAVIALFFGGFQALMPFLGWVLGQQFSRYISQWDHWIAFGLLTFIGGK
Osp1            GLSMTRLNWRH-AGVIALFFGGFQAVMPMLGWALGFRFAVYIQELDHWVAFVLLCLIGGN
Ova1            GLCMRKFSFQY-AFVIALFFGGFQAIMPFLGWILGSRFAGYIQSVDHWVAFALLLVIGGN
Esp1            GMTMKKHEVLRYALILAVFFGMFQALMPLLGWLAGSYFQEIIASFDHWIAFGLLAIIGIN
Eba1            GMTMKKEDLLRYALTLGFFFGVFQAVMPLIGWWAGSYFQEFIASIDHWIAFGLLSIIGGN
Orf4            GMTMEKSQRFRYALSLGLAFGFFQGFMPFLGWWAGSYFQDFITSIDHWIAFLLLGIIGFH
Orf1            GICLRR-QVKTYALKLGLAFGLFQALMPLIGWWVGTYFESFITAVDHWIAFFLLGFIGVN
Orf6            GMSLPNEKNKNYALKLGLAFGIFQGLMPLIGYLAGSTFSGYIQSVDHWVAFILLALIGLN
Orf11           GMSLDKDKVKKYALILALAFGFFQALMPAIGYFAGSHFTDYIQSIDHWIAFILLSLIGIN
Hha1            GVALRSFRCKH-ALYISLFFGFFQGIMPAIGFFVGLQFSSMIQDWDHWIGFVLLALIGIN
Hpa1            GLAMRAFRWKQ-ALAIACCFGLFQGIMPAIGYVVGLQFSQMIQNWDHWIAFALFVLIGVN
Hpi1            GLAMRAFRCKQ-ALAIALYFGCFQGVMPLIGYLLGAQFSHFIEDWDHWVAFVLLALIGIN
Msu1            GLAMEKFQWCG-ALKAGLYFGLFQAVMPLIGFLLGVQFSEYITDYDHWVAFFLLALIGVN
Asu1            GLTLADFCWKF-TLKIALCFGLFQACMPLLGYYVGSHFSDYISEFDHWIAFALLCVIGIN
Ahy1            GLQIKETTIKD-TLSIGLCFGIFQGLMPILGYFLAASFANSIKAIDHWVAFVLLFIIGFQ
Pin1            GLSLTKRDFSK-TIKVGLCFGIFQTIMPIFGFLLASTFADKIKSIDHWVAFFLLSYIGFN
Kra1            GLHVRRLTLRD-TGGLALSFGAFQALMPLLGWLLGRSFADRITEIDHWIAFGLLLLIGAK
Cfi1            GLHIRRLSFRD-VASIAVAFGAFQALMPVLGWFLGSRLQGYITEVDHWVAFGLLAVVGGK
Ske1            GLHMKSFNLRH-AVVIALTFGGFQAVMPFLGWLLGTRFADYVQSVDHWVAFGLLAVIGAK
Nmu1            GLHLRRFNLVN-ATIIAVAFGLFQALMPLIGYYVGSAFASSIESFDHWIAFALLLLVGGK
Msp2            GLQLRAHVLRT-ALVFATAFGLSQAIMPLLGWLLGSTFADAIAPWDHWISFGLLALVGGK
Dsp1            GVHMRQLSYRV-ALLIAVVFGAFQGLMPVLGWALASQFSQVLAPIDHWIAFALLALIGAH
Ppr2            GVKMGRFNYRH-ALVVALTFAGFQAAMPLLGWLLAANFTSLLDPFDHWIAFALLAIIGGK
Cac1            GLSI-KKINVKKAGIVGLYFGAFQAGMPLIGYFLGVRFQNKITSIDHWIAFILLLFIGLK
Cce1            GLSM-KKINIKKAGIVGLYFGAFQGGMPLIGYFLGVQFQDKITSVDHWIAFILLAIIGIN
Cle2            GLSM-KKMSFKNAIIIGLYFGIFQAVMPLIGYCLGTRFEDKITAFDHWIAFFLLGFIGIN
Cas1            GLAM-PRMSWKGASVVGLYFGGFQGAMPFIGYLLGTRFRDAITAYDHWIAFILLALIGGN
Ccl1            GLAM-PKMNWKGALLVGLYFGGFQAAMPLFGYFLGSSFSLAIRAYDHWVAFILLSVIGAN
Cha1            GLSM-QRMSWKNAVIVGLYFGGFQAGMPLFGYILGSQFKEAITSIDHWIAFILLGIIGFN
Cha2            GLSQ-CRWNVKNAVIVGLYFGGFQAGMPLIGYALGSQFQEAITSIDHWIAFILLGVIGFN
Lba4            GLSM-KKMSWKNALIAGLYFGGFQAGMPLIGYLLGTQFKDLITSIDHWIAFVLLGLIGLN
Csy1            GLSM-KRLNKKHAVIIGLYFGGFQAGMPLIGYFLGYHFKEAITSVDHWIAFVLLVIIGIN
Orf14           GLSM-KQLNWRHAVIIGVYFGGFQAGMPFIGYLLGWHFKDAITSVDHWIAFVLLAAIGLS
Dme1            GLSL-RKMSYKRALTVGLFFGAFQAVMPLIGYLLGTQFKASITSIDHWIAFVLLSIIGIN
Cth1            GLSM-KKMSYRNAVLTGCFFGGFQALMPLLGYLLGTQFKDYITSIDHWIAFGLLSLIGIN
Dha1            GLSM-RRMSYKTALITGLFFGGFQALMPLIGFLLGTRFESYITAIDHWIAFILLSLIGLN
Aor1            GLCM-KKNALKNTIIVGIFFGGFQAIMPLIGYILGTQFNESISSIDHWIAFILLSIIGIN
Csp3            GLAM-PKITVKKASIVGLWFGGFQAVMPLVGYFLGVQFKDKITAIDHWIAFILLGIIGFN
Lba5            GLAM-PKVTWKKITAVGLWFGGFQALMPAAGYFLGIRFKDGITAIDHWIAFILLSIIGIN
Chy1            GLAM-KKCTWTKAGVVGLYFGVFQAVMPFVGYLLGVQFKDVITSVDHWIAFVLLGIIGAN
Cne1            GLAM-KKCTWTKAGIVGLYFGVFQAGMPLIGYVLGVQFKDFITSIDHWIAFILLGIIGFN
Csc1            GLAM-KRCTWGKAGIVGLYFGAFQALMPLIGFFLGVQFKEVITSVDHWIAFILLGIIGAN
Lba2            GLSL-RKCTWQKQGIVGLYFGVFQAGMPLLGYLLGMQFKEMITSIDHWIAFVLLGIIGAN
Orf8            GLAM-REKVLKKGIIVGLWFGGFQALMPTIGFFLGTQFKDQITSIDHWIAFVLLGLIGIN
Lba3            GLAM-GRATWKKAAVVGVWFGGFQALMPAIGYTLGMQFREKIIFIDHWIAFILLALIGIN
Csp8            GLAL-RKVNVRQMALVGLWFGGFQALMPLIGYFVGVQFRDQITFIDHWIAFGLLAVIGGN
Esi1            GLSE-RQLKAKHYLIIGAWFGGFQALMPAVGYLLGSTFEQYITAVDHWIAFVLLCFIGGN
Lba6            GLAA-KQISAKHLLITGAWFGGFQAFMPAAGYLLGSAFESYITSFDHWIAFVLLAFIGGN
Fba1            GLAL-QRVSWKECCIAGAWFGGFQALMPLLGYLLGTQFEQFVTSVDHWIAFVLLGIIGGN
Ast1            GLSV-EKITIKHPIKAGLYFGGFQALMPLVGYYLGFHFKDLITNFDHWIAFMLLGFIGIN
Orf5            GLTL-RERDVKKSLLTGAYFGGFQALMPVIGYILASSFKERIMSIDHWVAFVLLALIGAN
Orf10           GLSV-TKMEPKHALLCGAYFGGFQALMPALGYLLGSQFESMITQIDHWIAFVLLGIIGSS
Pca2            GLSV-GRVRPVHMLTAGLWFGGFQALMPFLGWLLGSQFEALITNIDHWIAFVLLVFIGGN
Rba1            GLSA-GRVRLGHALTAGIWFGGFQALMPFLGWLLGSRFQSFISSVDHWIAFLLLGLIGLN
Bhy1            GLSV-KRVCPGHVLCTGVYFGGFQMMMPLIGYFLGSQFSHLITRVDHWIAFILLGVVGAN
Epl1            GLSV-DRLRPKHAVITGCYFGGFQAAMPFLGYLLGIQFQAAITHIDHWIAFALLGGIGIN
Rbr1            GLSV-RKLRPKHAITVGLWFGGFQALMPLIGYLLGKQFEWLITSIDHWIAFILLALIGAN
Csp10           GLSV-KEVKLKHAAAVGLYFGGFQMLMPVIGYYLGVNFQHLIERFDHWVAFGLLVLIGIS
Bpu1            GLSV-SRVQPKHALAVGLYFGGFQALMPLIGYLLGIRFQTLISAFDHWIAFILLALIGVN
Sva1            GLSV-RRVNFRHALTCGLWFGGFQALMPALGYFLGDRFSSLLTRFGPWIAFLLLTIIGTN
Rla1            GLSL-GKIKTKHMCIAGAWFGGFQALMPLIGYFAGRFLSDFVTNYSHWIAFILLAIIGVS
Rsp2            GLSL-GRINAKHMCIAGAWFGGFQALMPLVGYFGGRFFADKVTRYSHWVAFVLLVFIGAG
Lba1            GLSL-GKINWKHMGIAGAWFGGFQALMPLVGYLLGSMFTDLITSVSHWIAFVLLLLIGGG
Ceu1            GLSL-RDIKVKHMVIAGVWFGGFQALMPTLGYVLGSFFADLVSKWSHWIAFVLLLFIGGS
Csp4            GLSL-GKIGRKHMFIAGAWFGGFQALMPLIGYYLGKFFTDAITEYDHWIAFILLLIIGGK
Fba2            GLSL-KKATWKNMGIAGLWFGGFQALMPLIGYLLANLFSGFVENYTAGIAFILLAWIGGK
Mel1            GLSL-GKISWRHMVLAGLWFGIFQALMPAIGYGLGSFFADMIDAYDHWVTFILLGAIGLN
Cmi1            GLSV-KKLSIKNILLCGVWFGGFQALMPFIGYCLGSTLSGLVDSIDHWIAFILLAFIGIN
Csp5            GLST-RKLEWKHALICGGYFGAFQGLMPLIGYILGVQFKNKIENIDHWIAFILLGLIGIN
Cup1            GFSV-KTLTLRHYLLVGIYFGGFQALMPALGFLIGVSFSSFIQKIDHWIAFILLVFIGFK
Cco1            GFSV-KKLNLKHYIITGVYFGGFQALMPAIGYAIGITFASFIASIDHWIAFVLLSLIGLK
Cph1            GLAM-KKMSLKKAFINGAYFGLFQAGMPIIGYFLGISFRNYITKIDHWISFVLLVFLGIK
Psp3            GLTV-KKAQVKQGLIVGLYFGFFQAFMPLIGYFFGARFYRTIQAWDHWIAFILLAILGLN
Mal1            GLAM-GKAQWRSMIVIGLWFGAFQAIMPIIGYFLGRSCYDLIKDYDHWIAAALLFLIGVN
Tar1            GLAM-GKATVRSMVIIGAWFGFFQFLMPIIGFYVGRSFKDAVEDYDHWIAFALLLVIGLN
Afe1            GLKMEGRERFKGGLIFGAWFGVFQAVMPLVGYELGSHFAKVADTYSHWIIFAILAYIGWN
Bde1            GLTV-KKLRGIDACKTALWFGGFQALFPLLGYFAASTFSKYVTAVDHWIIFGLLALIGGN
Bad1            GLTV-KKLRGVDAFKTALWFGGFQALFPLFGYFAASTFSKYVTAVDHWIIFGLLALIGGN
Bbi1            GLTV-TRVRPVDVIKTALWFGGFQALFPLLGFFAANTFSKYVTAVDHWIIFALLAFIGGN
Bbr1            GLTV-SRVRPGDAVRSALWFGGAQALFLILGHYAASAFSAYVTAFDHWIIFGLLAFIGGN
Vpa1            GLTMPVGENGR-KVTLAFLFGLFQFLMPLIGWLIGRQFIDVISDWDHWIIFGLLGYLGIA
Vra1            GHCFTGQDSVK-KIGMPFMFGVFQMAMPLIGWFVGAQLTDMINSYDHWIIFGLLAYLGIN
Vsp1            SSQMKADPKMK-KITLAFLFGAFQCLMPIIGAAVGAQFSQNFDEWDYWVIFITLGYLGIN
Psu1            SMVLIPDNRLRGALRFGSWFGAFQFLMPVIGYFGAVSFRDYITEYDHWLAFFLLLYLGIN
Csp1            GVSV-THFSRKEALKQGIYFGLFQFLMPLLGWVLGISIKNAMEAIDHWITFFLLALIGGS
Fpl1            GISV-PGFGPRQAVKMGLWFGAFQFLMPLLGWLLGSSVSQYIEAVDHWVAFGLLAVIGGK
Cbu1            GMNINNVDRNKIAIKSGIYFGIFQGIMPFLGWILGIKFTKYIQSIDHWIAFALLTLIGIK
Csp9            GMKSKN-ERIKNGLKAGLYFGIFQGAMPLIGWLLGIKFTNYIVKFDHWIAFILLAIIGGK
Tsp1            GISLRK-ATVPQAAKVALFFGGFQALMPLLGWLFGLSFEKYITAFDHWIALILLTLIGGK
Csp6            GAMISK-VTVSEGIRIGLFFGGFQALMPLIGWSVGIKFESYIAALDHWIALILLSIIGGK
Csa1            GICLKE-DEFKCSFRVAAFFGGFQAFMPLLGWWFGRYFEIYIKSFDHWIAFILLGIIGGK
Hor1            GIILNQ-IRFKNAIKIGFFFGFFQAFMPLVGWFCSLKFSNYIKSYDHWVAFILLLIIGLK
Ssp1            GVK-NKYFDTFLALKVGLFFGFFQALMPLFGYLSNIGLGSVIESFDHWVAFTLLSILGGK
Ani1            GVK-RKEFDKVLAFKAALFFGFFQALMPLFGHLASLGVGTLIESFDHWIAFLLLSLIGGK
Abu1            GIK-NKQNLKALALKAGLFFGIFQALMPFLGFLGGIGLREYIQGYDKIVAFVLLLAIGGK
Kko1            GSK-PVESHKKLAIWAAVYFGLFQGLMPLVGYLGGKGLLGWIEAYAPWIAFLLLLFIGGK
Ptu1            GSK-HQKKTSVLAVMAAGYFGFFQGVMPLIGYLGGKGLLGWMQAYASWVAFILLVLIGGK
Psp4            GSK-KVVNAEKLFIKAAAYFGFFQGFMPLLGYYSGKGLSSWIEDYAPWIAFILLVFIGGK
Sli1            GAK-DNS--RGLDLKAGLFFGSFQALMPFIGYLGGKGILGWVEAYAHWIAFGLLALIGAK
Gca1            GSK-DAS--KNLGIKAGIYFGVFQALMPFIGYMGGRGVLGWVDAYAHGIAFGLLALIGAK
Mfe1            GSKGDKASLSSLALKAGIWFGLFQGLMPLIGYLAGHGVLGWVEAYAPWIAFGLLALIGGK
Gps1            GAK-RTHNRTSLAIKAGLYFGFFQGVMPLIGYFGGKEVLGWVGAYAPWIAFVLLLLIGSK
Sde2            GAK-NKASPVVLGLKAALYFGVFQALMPLIGYLGGKGMLGWLASFAPWVAAGLLALIAAK
Sde1            GSK-EVNSHALLALKAGLFFGIFQAMMPLVGYAGGYGLIGFVSAYAHYIAFGLLLLIGAK
Gpu1            GVR-DITRVRKLAWLAALYFGAFQGIMPLFTYFGGIAILAWLGSFAQWIAFILLVIIGLK
Gpa1            GVS-NPKKIQKLALLAGLYFGLFQGLMPLFGYLGGVALFSWIGGFAHWIAFILLVIIGLK
Wsu1            GAR--FGYNKRESLRPALSFGIFQGIMPLLGFFVGVTFIAFISAFDHYLAFGILALIGAK
Tbr1            GMC-LRNMTAKKAAAVALTFGIFQALMPVIGYLGGSLFYEQIRTLDHWVAFILLGFLGGK
Cme1            GMC-ISSIRWKHALATAFAFGAFQGIMPLIGYFAGSLFAEQIGAVDHWLALVLLGFIGGK
Cte1            SLC-IDKIKLKHVLKMALIFAAFQGIMPLIGYFAASNFEDVISRFDHWIAFILLAIIGGK
Asp2            GLA-YRGFGRRQAIEAAAAFGLFQALMPVTGYFAGRTFSDAISAFDHWIALGLLAAIGGK
Ssp3            SMC-FSGLRRNAAALTSLSFGVFQGLMPVAGYFAGRAFADVVSAFDHWIAFALLGFIGGK
Hfi1            GLC-YENFHRKEALITSGAFGLFQGIMPLIGYFCGRMFSDAISSIDHWIALILLGVIGLN
Orf9            SLK-HNKNFWLMSLWIASVFAFFQSLMPLLGFLLGKQFVIYVQDFDHWLSFVLLLLIGIK
Cho1            GAK-CANYGIFRITKVSFVYGFFQGAMPIIGFFLGALFVGFIEQIDHFVAFAILGFLGVK
Mru1            GFTL-KNLTKSQALWFGIFFGGFQALMPVLGWLGGIQLEWLITTFAPWVAFILLLLIGSN
Msp1            GFTL-KNITLKQILWFGVFFGGFQSLMPILGWTLGVQLQLIVSEVAPWIAFILLVLIGAN
Msm1            GFTQ-KNLTKSQILYYGLFFGFFQFIMPVIGYICGTTISSFVSTVAPWIAFFLLLAIGLN
Mst1            GFTQ-KKIQKQEILWYGIFFGGFQCFMPIIGYVCGTTIRSFISTYAPWIAFILLLCIGLN
Mth1            GLAL-HESETNYALISALSFGTFQAAMPVLGWVSGLEIQRLVSALAPWAAFILLLIIGLK
Mma1            GLVG-HESGINYALITAFSFGAFQAFMPILGWISGLEIQSLVSAFAPWVAFTLLLLIGLK
Mfo1            GMIL-KCN-LKYALTIAIFFGAFQALMPVAGWLAGEQLAALVEVWAPWIAFILLALVGGK
Mbo1            GATV-REDRARYALIVGALFGGFQAGMPVLGWLGGASLASSIGVYDHWIAFLLLALIGGK
Mma2            GATL-REERLRWAVIAGALFGGFQAGMPVLGWLGGMGLASFVGTYGPWIAFLLLALIGGK
Mac1            GTTI-RPFRVSDALKLAVFFGSFQAMMPVLGWIGGSTVSSFVSDYAPWIAFLLLAFIGCK
Mha1            GATM-SHDRLRGALAAAIFFGGFQAFMPVIGWLGGIGFSDLASSYDHWIAFALLALIGGK
Mpe1            GVCE-RSNKFPTSIKLAVVFGGFQGGMCILGWFAGRNFNDLISSYDHWIAFILLLAIGLK
Mli1            GVKVPKESKIRTALIMALVFGLFQALMPVIGWTLGTGFADLVDAWDHWIAFILLSAIGLK
Cco2            GITF-KKFNVNETVSMALTFGIFQGAMILIGRFIGGYFYSFIDKYNKIIVFLVFIILGIK
Mla1            GAAL-KDNIVKTAVTAGIFFGFFQFAMPLLGWGIGVPITQVIDPFGYWIVVGLFFFIGGK
Mbo2            GTSE-RLPLVRSALVIAASFGIFQAGMTIAGWIAGASLYTEISSYGSWIAFLLLAGIGIK
Mfo2            GTST-KANLLKTALIIALCFGSFQAGMTLVGWAAGTGLTVFIAGFDHWVAFILLAVIGAK
Mpa1            GSSA-GIDRFKTAIILAATFGLFQGGMTIGGWLLGISFAGFVTRYAPWIAFLLLTGIGVK
Mhu1            GAHQ-KTSRIRAAFILALFFGGFQGGMTLLGWLLGSGFADAIAAYDHWVAAGLLFIIGGK
Mta1            GSRS-PEKRLRIALVLGSCFGVFQGGMFLAGSFSAGFLVYLVFAFDHWVAFGILLVVGLK
Dae1            GVTL-KAVSPRQTFRLAWHFGLFQAFMPILGWLLGLTVRDHIEAFDHWIAFGLLAFIGVN
Dvu1            GIRL-REVSPRQTFRLAFHFGLFQALMPVAGWTLGLTVRGYIEQWDHWLAFGLLLYIGVR
Dol1            GVFL-RSIGLRHYFRLAWHFGLFQALMPIVGWYAGLSVRGLIERYDHWIAFFLLAFVSFN
Dps1            GIGL-KRIRFRQAFRLSYHFGLFQALMPIIGWALGTGIRQFTQSYAHWIAFTLLALVGAN
Dba1            GAAL-RIVTNRQTFRLAWHFGLFQAAMPIIGWFGGFLVRDYFLRFGHWIAFALLLYIGGH
Dre1            GVAL-RRVTARQTFRLAWHFGLFQALMPIIGWFMGVKIRPYIEAFDHWLAFVLLAYLGGK
Pca1            GLTL-ERLTGRHLFRLGWHFGLFQAMMPIIGWLAGLTVQKWIETYDHWVAFGLLVCVGGK
Gbe1            GAVI-SPITGRHLFRLGFHFGLFQALMPIGGWLLGMTVQKWISAYDHWIAFGLLAYVGGR
Dac1            GAVL-PELTFRHLFRLSFHFGLFQGGMPIIGWLAGVGLQDTIAAYDHWVAFFLLLWVGGK
Dpr1            GAIL-QPLTFRPCFRLAFHFGLFQAMMPVIGWLAGLTVQSFVAAWSHWIAFALLLYIGGR
Dsa1            GLCM-PEVSKRQNFRLSFHFGLFQALMPLLGWLAGLTVKSMVETYAPWISFFLLAFVGGK
Dsp3            GCAV-RAPRLSHYVRLAACFGVFQFLMPVLGWALGLSVRDYMEAWDHWVAFGLLAWVGGN
Bwa1            GCAL-KRVTAVHFLRLSLTFGFFQFLMPVIGWALGLTVRGFIESWDHWIAFALLAWIGGN
Orf7            GCSP-TPKDFRTYFRIAFHFGLFQGGMTFLGWLGGSTIAHLISNFDHWIAFGLLAFVGAR
Dto1            AAAG-FANNARAKFRLCFHFGLFQFFMPVLGWGMGIKFVSHFKTFDHWIAFFLLAVVGIR
Dsp2            ACTH-ASIKSRVIWRVAGTFGLFQAGMVVIGFFAGLSVIDIISAFDHWIAFGLLLFIGVR
Det1            ACTH-TDVKPRIMWRVAGTFGLFQAGMAVIGYYAGLSIADVISSFDHWVAFGLLTVIGGR
Ssm1            GCGM-PDAKPRHVIIVAASFGLFQAVMPIAGWFGGAMFRKQIEAWDHWAAFGLLTIIGVH
Tpr1            GISN-RDLKTFHVVRGSFFFGAFQFIMPVTGWFLGKTFVVYIETFDHWIAFALLAFIGGK
Taz1            GITI-KGLKPYHALRAALFFGLFQFIMPVAGWYLGYSFASYIKNFDHWIAFGLLAFIGGK
Tca1            GICT-EGLKSRHILRGSFSFGLFQFAMPVLGWFLGSHFRTAIQNFDHWIAFALLVFIGGK
Hfo1            GICI-PDMKVRYALRAALAFGLFQAFMPILGWGLGGAFRSHIEHVDHWIAFGLLALVGGK
Csp2            GFVI-QRIKFNKALKIALFFGIFQAIMPLIGWLTGLSFREFMTNIDHWIAFILLLGIGSK
Csp7            GFSI-KHIKLNKALKIALFFGCFQAIMPFIGWSAGLTFRDFISSFDHWIAFGLLSYIGGK
Mae1            GLMI-RHIHVNKALKIALFFGGFQAIMPMIGWGIGLTCRDFFASFDHWIAFIILGVIGSK
Rsp1            GLTI-RHIKMYKAIKIALFFGIFQAIMPLIGWLAGLSIRSFVLRFNHWIIFGILVYLGGK
Scy1            GLVI-RHIKINKALKIALAFGIFQGIMPLIGWITGLTFREFIIQIDHWIAFVLLVAIGGK
Hsp1            GLLI-QRIKINKALKIALFFGIFQTLMPIFGWMMGLGFREFVSAIAHWIAFFLLGWLGGN
Dsa2            GFLI-KRIKVNKALKIALFFGIFQTLMPLLGWVTGLGFRELVSAIAHWIAFTLLAWLGGN
Psp2            GLLI-KHIKINKALKIALFFGGFQSLMPLLGWMAGLTFREILSSFDHWIAFGLLGIIGGK
Gsp1            GLKI-KNVKVRKALKIAIFFGGFQAIMPLIGWMAGISLRTLLAAISHWVAFSILCLLGAK
Mva1            GLAI-KHMKVNKALKIALFFGGFQALMPVIGWLIGLSFSFLITPIDHWIAFGLLSFIGGR
Oac1            GIAL-KKVKLHDALLVATFFGGFQLFMPLIGWIAGLTIREAISSVDHWIAFLLLGFIGGK
Cst2            GLTI-KKVQFKDALLIATFFGGFQVFMPIIGWFFGLTFRDLITDFDHWIAFILLGFIGIR
Cap1            GISL-KKVTLKDAIIIGTFFGGFQFFMPLVGWFAGLSFREFIVSFDHWIAFGLLSIIGGK
Cst1            GLCV-IKRRYWHAVRAALFFGFFQWGMLSLGWLSGSTFRTFIEPVDHWIAFVLLTFIGVK
Ace1            GLAD-AKNTSRNALNAGIAFGLFQGGMTAGGWLAGYSFRAWIENIDHWVAFALLGIIGAK
Dsu1            GAII-DKMRFHHAMRIALFFSFFQALMPLVGWSIGSIANDSFRALDHWIAFVLLCLIGGK
Ppr1            GMHA-KKYYVWLTLRMALLFGLFQAVMPLIGYTLGVGYAGYMKAFDHWIAFVLLALIGGK
Orf13           GLN--QKAKIAHGLKVAAFFGGFQAMMPLLGWLIGEALSSFISSIDHWIAFFLLAIIGVK
Din1            GCTI-RNLRVHHVMKVAFCFAVFQALMPLAGYVAGVGFRDYVNSYGHWIAFFILLFVGAK
Ipo1            GMAL-KKNHINHIFRVAFVFGIFQALMPLLGWFIGGLFYDMISKYEHWVAFGLLAFVGGK
Bin1            GVLLKP-FTLSRVLKIAAFMAVFQGAMPLIGWFLGIGFKNYIEAYDHWVAFGVLLFLGMK
Tsp2            GVVLKP-FRISSALKIASFLALFQGAMPLIGWFIGREFQKYIQDYDHWVAFGVLLILGIN
Msa1            GACSIK-LRVSQIFKVALYMAVFQASMPLIGWFIGSSFKGLVAAYDHWIALFLLGSIGGK
Pgo1            GAVIRN-CTVCNMVKIGSFMGITQATMTVLGYLAGVGFQKYITAFDHWIAFVLLLYLGGK
Pme1            GALIQN-YRHHHMLKIGCVMGIFQAGMTIAGYLAGMSFKKYITAFDHWIAFLLLLYLGGK
Bsp2            GAVLKNNCTAGNIIKIASVLGIFQAGMTVIGYTMGLGFEKYICAFDHWIAFTLLLYLGGK
Ola1            GIFMKK-FCIRKSLKMAFIMGGFQGGMTLLGWALGINFSKYISDYDHWIAFLLLSYLGGK
Osp2            GICMKP-FCIKKSLKMALTMGIFQGGMTWLGWAMGIHFSNYITDFDHWIAFVLLSYLGGK
Bpl1            GIILHR-IQWGTFLRMAFFFGLFQALMPFLGWLGASRFQHLIEAYDHWIAFALLAFLGIR
Bco1            GIILRR-IQWRTFLKMAFFFGFFQALMPLIGWFGASRFNHLIESYDHWIAFALLAFLGIR
Bvu1            GIIMRR-ICWRTFFIMAFFFGLFQAVMPLIGWFAASRFSHLIEDYDHWIAFGLLAFLGGR
Bth1            GIILKR-IQWRPMLVMALAFGLFQALMPFIGWMFAKTFSHLIESVDHWIAFAILAFLGGR
Bfr1            GIILKR-IQWRPMLVMAFFFGLFQAIMPLLGWLGASTFSHLIESVDHWIAFAILAFLGGR
Bun1            GIILKR-VRLRPMLVMAVSFGFFQALMPLLGWIGASFFSHLIESIDHWIAFGILAFLGGR
Pbu1            GVIIRQ-KTWRVILQMSFFFGLFQAFMPLIGWAVARRFAHHIEAYDHWLAFGLLAFLGIR
Pou1            GIIIKK-FQWRTALSMAFFFGLFQMAMPLLGWFAINSFAHYVEAFDHWIAFGLLAFLGGR
Ofo1            GVSLQR-VQWRPILMIALSFCFFQIVNPLVGWLGAFHFRGLIDNVDHWIAFAILAFLGIR
Pas1            GATL-HRPHFREAIRTGLIFGVVEACTPLIGWSIGLYTSQYIIEWDHWIAFTLLFILGCR
Plu1            GAAL-HRPHFREAIRTGLIFGLAEACTPLIGWSLGLYASQYIIEWDHWVAFTLLFILGCR
Dda1            GAAL-HNPRFREAIRTGLIFGLIEALTPLIGWALGFYASRFIIAWDHWVAFSLLLILGGR
Pwa1            GAVL-HNPRFRDAIWTGLIFGVIEAITPLIGWALGFFASQYILEWDHWVAFTLLLILGGR
Hal1            GAAL-HKPRFREAIRTGLIFGIVEAITPLIGWGIGLLASQFIMEWDHWVAFALLFVLGSR
Yin1            GASL-HKPRFREALRTGLIFGVIEAITPLIGWCIGLFASQYILEWDHWVAFSLLFILGCR
Mmo1            GATL-HKPPLREALRTGFIFGVIEALTPLIGWTIGIYASRYVMEWDHWIAFSLLFILGAR
Raq1            GATL-NRPCLREALRTGLIFGVIEAITPLIGWYLGLVASRYIMQWSQWVAFTLLFILGAR
Ssp2            GASL-HRPPLREALRTGLIFGVIEAITPIIGWGIGLAASKFIMSWDHWVAFILLLILGVR
Sbl1            GAAL-HKPKFREALRTGLIFGCIEAITPLVGWVLGMLASKLVMEWNHWIAFGLLLFLGVR
Cfr1            GATL-HKPKFSEALRTGLIFGAVETLTPLIGWGMGMLASKFVLEWNHWIAFILLIFLGGR
Pfl2            GSSL-HKPRLTEALRTGLIFGVIEAITPIIGWLIGQAATRWVAEWDHWIAFTLLLILGLH
Pav1            GASL-HKPRFIEALRTGLIFGAIETITPVIGWGIGQVAARFAESWDHWIAFTLLLVLGLH
Pps1            GASL-HKPCLREALRTGAIFGVIEAITPVIGWAVGLTAAQYVQPWDHWIAFTLLTVLGLR
Xga1            GAAM-RKPQWRDALRAGLIFGCIEAITPVIGWLLGRAASSYVSAYDHWIAFVLLGALGTH
Pfl1            GASL-KSPRLTEAIKIGLIFGVIEACTPLIGWLIGQSAAGYVEAWDHWIAFILLLGLGAH
Hde1            GAAL-NRPRFSEALRTGAVFGVVEAITPVIGWAAGVAASNLVTAIDHWIAFGLLSAVGVH
Bsp1            GAAL-GRPRYSEALRSGAVFGVVEAITPVIGWVAGVAASSFVQAVDHWLAFGLLAAVGLH
Rva1            GAAS-KKPRLREALRTGFIFGSVEALTPVIGWAAGMAASSYVQAWDHWIAFTLLAGVGLR
Hbo1            GAEL-QKPRFRHAVGIGLVFGIIEAITPLLGWAAGKAAQQYVQAWDHWVAFTLLSVIGLH
Nme1            GAAV-RMPPRKIAA-TALVFGTVEALTPLAGWVGGFYAKPFISEWDHWAAFVLLGGLGLK
Gxi1            GASL-KNPRFSHAIRTGALFGFVEGLTPMLGWLIGIGAAGFIAQWDHWVAFGLLLVLGLK
Pre1            GSVL-HNPSYKEALRTGIVFGIVEALMPLTGWIIGIGASHLVMQWNHWIAFGLLFILGAH
                .                      :                             :  :.  

Cle1            MVYDAVKEAKSHEPKE--------------CRDPISFKMLMVMAIATSIDALATGIILPS
Rfl1            MIIDARSGNESS--------------------GGIAFSELLMLSVATSIDAMAVGLVFAA
Orf2            MIKEALDD----------------EIECVD--DTLRIGDLIMLSIATSIDALAVGITFAF
Ast2            MIYEALSE----------------DSECETCGSGIDIKELFLLAIATSIDALAVGVTFAF
Orf3            MVFEAVHD-KD-------------EDTVTVKDLPLDHKEMLMLAVATSIDALAVGITFAF
Orf12           MIIEAVREWNE-------------EEIVEVTDAPIDHKNMLVLAVATSIDALAVGITFAF
Rin2            MIVESVKPDKE-------------DDEVKEMDAPLDLKEMFVLAVATSIDALAVGITFAF
Rho1            MIAEAVRPEDE-------------NVEIDKMDPPLDVKEMFVLAVATSIDALAVGITFAF
Rin1            MVVEGYRLE-E-------------DETVKELDPPLDLKEMFLLAIATSIDALAVGITFAF
Ere1            MVYEAVKE-KD-------------DDSVVEKDLALNQGEMLLLAIATSIDALAVGIMFAF
Bfi1            MIIDAIKEWKE-------------VDKVDEMDPPLDYKEITLLAIATSIDALACGVTFAF
Asp1            MVKEGISD-----------------DEEETQDCGFSFRELFILAVATSIDALAVGVTFSF
Ele1            MLWDAFHE-DD-------------EELSCPADGKLDLRELVMLAVATSIDALAVGITFAF
Cae1            MLWEAFTE-DE-------------DGGDGKDAEKIDLAEYLILAIATSIDALAVGISFAA
Spl1            MLWDAFHE-DG-------------S-CPIGENERIKVKELFLLAIATSIDALAVGITLAF
Sgl1            MLYDSLTE-DP-------------T-CPVQTVDRLDMKELLLLAIATSIDALAVGITLAF
Rch1            MVWEALHE-DP-------------EEVCP--QPRLDLKELFMLAVATSIDALAVGITFAF
Eha1            MLWEALH--DK-------------EVICQNKYAPLDLKELFLLAIATSLDALAVGVTFSF
Osp1            MVREALGP-EE-------------EAETACAAGRLDLRRLFLMAVATSIDALAVGVTFAF
Ova1            MVRESTGR-EE-------------ETKCAVEV-RMDLKRLTVLAVATSIDALAVGVTFAF
Esp1            MIREALHP----------------DLDQ--QDASLSLQTILILAIATSIDALAVGISFAL
Eba1            MIRESLRG----------------EEEAC-EDKSLTLKTILILAVATSIDALAVGISFAF
Orf4            MIKEALHP----------------EENE--EATVLNFKTILLLSIATSIDALAVGISFAF
Orf1            MIRESKEA----------------EAECDTYVDSIPAKDILLLAVATSIDALAVGISFAF
Orf6            MIKESREE----------------KENE--EVSDLSLKVILLLAIATSIDALAVGVSFAF
Orf11           MIKEGKEE----------------KEDEV-KIHSISFKDILLLAIATSIDALAVGVSFAF
Hha1            MVREGLN-----------------ADSEASVEPSINLKRLLTLGLATSVDALAIGISFAF
Hpa1            MIREGLN-----------------SDDEPALS-LISLKHLLTLGVATSIDALAVGVSFAF
Hpi1            MLREGVS-----------------EDDE-SVDDVISAKHLLSLGIATSIDAMAMGISFAF
Msu1            MLRESLSD----------------EDDEDSCSNDFNFKTMMTLGFATSIDALAVGVTFAF
Asu1            MIKMSVTN----------------ENSDDDPS-DFSLRHLTMLGVATSIDALAMGVSFAF
Ahy1            MIKESRD-------------------ASCEISHGLSLKSLLSLGIATSIDAMAVGVSFAF
Pin1            MIKESRV-------------------ATCDLDSGFDFKSLVLIGIATSIDAMAVGISFAF
Kra1            MIREAVSPSD----------------EEE-DSDGIGVRELLVLSVATSIDALAVGISFAF
Cfi1            MLYEAFTAGD----------------DDEPDEDHIGLRELLVLSVATSIDALAVGISFAF
Ske1            MLWEAVRPGE----------------DHEVDTDTLDLRELGVLAVATSVDALAVGISLAF
Nmu1            MLWEAFSEGDE---------------DDEVDVDTINYRELLVLAVATSLDALAVGISFAF
Msp2            MLWEALSPDAPVDA---E------HPEHVHDIEAFSGREVVLLSIATSIDALAVGVSFAF
Dsp1            MIREAFVVEE---------------EDASGEQAAINLKTLLLLGIGTSVDAAAIGVSFAM
Ppr2            MAWEAFQADEN--------------EDDDGQGSRLDLRRLLILGVATSIDAAAVGVSFAM
Cac1            MIRESRGCECGIED---D------SKS---IGDSLSFKSMSVLAVATSIDALAVGVTLAF
Cce1            MIKESRNSSCEVAV---D------TVADVNTDNSLSFKNMFVLAVATSIDALAVGITFAF
Cle2            MIREALSK----ED---D------EAE---EDDSLSFKSMSVLAIATSIDALAVGVTFAF
Cas1            MIKESLET----------------EAE--CPDASLDVRSMTLLAVATSIDALAVGVTFAF
Ccl1            MVKESFSK----------------EDE--CPDADLDIKNMVLLAIATSIDALAVGVTFAF
Cha1            MIRESLNK----------------EEE--CVDCSVAPGNMILLAIATSIDALAVGVTFAF
Cha2            MIKESLNK----------------ESE--SCDASVAAKDMLILAVATSIDALAVGVTFAF
Lba4            MIKESREK----------------AEEGECQNDSFGIKTMVPLAVATSIDALAVGVTFAF
Csy1            MIKESFAS----------------CESEE-LDPSVDFKTMTILAIATSIDALAVGVTLAF
Orf14           MIRESRSK----------------DEDEESLDASVDFKTMCVLALATSIDALAIGVTLSF
Dme1            MIRESRE-------------------GYDEIDDSFNIKDLTVLSLATSIDALAIGVTFAF
Cth1            MIKESKNT-----------------CEITDEDDTFSLKSLTVMAFATSIDALAIGVTFAF
Dha1            MIKESRG-------------------PCEIIEDRFNLKDMIILSLATSIDALAVGITFAF
Aor1            MIRESREDDC--------------SCDVDYSDSSFGMKNMTLLALATSIDALAVGVTFAF
Csp3            MVREALS------------------KDCEAASDALDVKTMFILAVATSIDALAIGITFAF
Lba5            MIREAFS------------------GDEESSNDLLDCKTMFPLAVATSIDALAVGITFAF
Chy1            MVREARTG----------------CDSCGEEDESLDVRTMLGLAVATSIDALAVGVTFAF
Cne1            MVRESRE------------------EECETASEALDVKTMIGLAVATSIDALAVGVTFAF
Csc1            MIREAFGS----------------CDECQDADASLDVRTMLGLAVATSIDALAVGVTFAF
Lba2            MIKEGFSK----------------EEISDEKTDRLSVKEMLGLAVATSIDALAVGVTFAF
Orf8            MVKEALS------------------NDEEQADDSIAVKEMFMLAVATSIDALAVGITFAF
Lba3            MIREACG------------------KETEETDDSLAFKEMLVLAIATSIDALAVGITFAF
Csp8            MIREALSG------------------EEECADASLSIKAMFPMAVATSIDALAVGVSFAF
Esi1            MIREALSK------------------DEEKLDASFSFKTMLLLAIATSIDALAVGITFAL
Lba6            MIHEALDKS-----------------NTPDSDNSFSIKTMFVLAVATSIDALAVGITFAL
Fba1            MIREALSK------------------DEDKLDGSLAFKTMLLLAIATSIDALAVGITFAF
Ast1            MILESRNI-------------------DEDLNNKFDFKTMLTLSIATSIDALAIGITFAF
Orf5            MIKESREE------------------SCDVESSSFDFKTMVVLAIATSIDAMAVGITFAF
Orf10           MIKESRED------------------EEEEVSASFDVKTMLALAVATSIDALAVGVTFAF
Pca2            MVKESR-S------------------EEEHQDGSFSPAAMLPLALATSIDALAVGVTFAF
Rba1            MVRESRSQ------------------EEEEVGASFAPKAMLPLAVATSIDALTVGITFAF
Bhy1            MIRESFGE------------------EEE-VDASFQASSMLPLAVATSIDALAVGITLAF
Epl1            MIRESR-T------------------EEKSCPSSFDMKTMFPLAIATSIDALAVGITFAF
Rbr1            MIREAFGEEE--Q-----------------LDDSFSVKTMLPLAVATSIDALAVGVSFAC
Csp10           MIREALGKPE--E-----------------LNDDFSFRTMLLLALATSIDALAVGVTFAC
Bpu1            MIRESRSDDEDAP-----------------MDAAFGPRAMVPLAVATSIDALAIGVTFAF
Sva1            MFKESFGQEE--S-----------------LDDDYSAKAMLPLAIATSIDAFAVGVSFAA
Rla1            MIKESFGDKEE-------------------VDASMDVKSMFLLAVATSIDALMVGVTFAF
Rsp2            MIKESK-EEEH-------------------VNADMDIKSMFILAVATSIDALAVGVTFAF
Lba1            MIREARSDAEC-------------------VDASMDMKSMFLLAVATSIDALAVGVSFAF
Ceu1            MIKESFGGEEE-------------------VNADMSAKVMFLLAVATSIDALAVGVSFAF
Csp4            MVKESFGGEEQ-------------------IDDSMSVQSMLLLAVATSIDALAVGVTLAF
Fba2            MIWDSFHEEED--S----------------FDGSMSVGSMFVLALATSIDALAVGITFAF
Mel1            MIKESFEDQEH-------------------CDASMRPYTMLMLAIATSIDALAVGVTFAF
Cmi1            MIKESFEE------------------EKQN--DDFSWKTMLMLAIATAIDALAVGVTFSF
Csp5            MIKEAFSE------------------EEENCVPDFSFKAMLPLAVATSIDALAIGVTFAF
Cup1            MIKESFEKE--------------------SYSNDFHFKTMLSLAIATSIDALAVGVSFAF
Cco1            MIKESFENENCD-----------------TNSNQFGFKIMFALAVATSVDALAIGVSFAF
Cph1            MLKEAFDNEAC------------------STNDSVAFRVMIVLAVATSIDALAVGITFAF
Psp3            MIREADSQ--------------------KDLSGGFSFKEMLPLAIATSIDALIIGVSLAV
Mal1            MIREALSGEEE------------------DVNADIGFKVMLILAIATSIDALAIGISIAM
Tar1            MVREGISGEEE------------------NVDASLGFRIMLILAIATSIDALAVGISLAM
Afe1            MIQE--AGEDQ------------------EKEKITGFRTMLGLAVATSLDALGVGVGFAF
Bde1            MVREAFGEDE----------------ENAKETAEFDWRHMLPLAVACSIDAFAVGVSFAF
Bad1            MVREAFEEDE----------------ENAKETPEFDWKHMLPLAVACSIDAFAVGVSFAF
Bbi1            MIREAFGEEE----------------ENSRETAQFDWRHMLPLAVACSIDAFAVGVSFAF
Bbr1            MVHEAYEEDA----------------ENAKETAQFDWKHMLPLAVACSIDAFAVGVSLAF
Vpa1            MIREGLSDDDE---------------EDDDKQFLGVW-EMVMLSVATSLDAMAVGLTFAF
Vra1            MIRNSKKAAEE---------------ENEDFCELVSWREIIMLAFATSLDALAIGLTFAF
Vsp1            MIRASLSDEEE---------------DTSS----VDWKEMLALSIATSIDALAVGVTIAL
Psu1            MIREANEACHV---------------KKDY-----SVKEMAVLAIATSIDALAVGISLAF
Csp1            MIWESLKQ------------------EEQKNITVLTNKNLVLQAIATSIDALAIGVSFAI
Fpl1            MAWESLRRGCG---------------EEGEAPPDLSARRLCVLAIATSIDALAVGVSMAF
Cbu1            MIIDGVKPNEENKI------------------KEYSNKTFFILAIATSIDALAIGVTFAF
Csp9            MIYEAIKGEESDIT------------------SDLSVKVMTILAIATSIDALAVGVSFAF
Tsp1            MLYESFK-GEDEED-SVE------VDP-------LNARSLLVLAIATSIDALAVGVTFAF
Csp6            MIYDSVKKSKDHKD-EIA------CDYSEGEKKCLNNKTLTFLAIATSIDALAVGVSFAF
Csa1            MLIESIKELKADKDTELA------TECERDE---FSYKKLTVLAIATSIDALAVGVSFAF
Hor1            MIYETTTDEDNNFN-------------------PLNNKILLLLAIATSIDALAVGVSFAC
Ssp1            MLYESFG------------------ENIEEDIAKITNKLLLYLAIATSIDAMAAGFTLNL
Ani1            MLYESFG------------------ENTEDEISIISNKVLFILAIATSIDAMAAGFTLNL
Abu1            MIYEAFN------------------ENVEEEISQITNKILLTLAIATSLDAMAAGYSLHL
Kko1            MIFEAFS------------------EGIEEDISQITQRVMLTLAIATSIDAMAAGFALNL
Ptu1            MIYESFS------------------EGIEEDIAKITHRVMLVLAIATSVDAMAAGFTLTL
Psp4            MIYESQS------------------EGIEEDIANVTHRVLFVLAIATSIDAMAAGYAITL
Sli1            MIYEGLH------------------EGIEEDIAAITNKMMLLLSVATSIDAMAAGFSLTL
Gca1            MIYEGLQ------------------EGVEADIQAITHKMMLMLAIATSIDAMAAGFSLTL
Mfe1            MIYESLG------------------EGVEEEISVVTNRVMLTLAIATSIDAMAAGFTLTL
Gps1            MLYESFSGDIE--------------KNIETDIVRITHKVMLVLAIATSIDALAAGFSLTL
Sde2            MIYESFA------------------EGIEEDISQLTHRVLLLLAIATSIDALAAGFALTV
Sde1            MIYEGVN------------------ESLEEEIAKITNKLMLTLAIATSIDAMAAGFSLTL
Gpu1            MIYEAIFF--A--------------DKNSSTSRTYSHYALLLLAVATSIDALAAGFTLTV
Gpa1            MIYEAVTS--Q--------------PDKCAASKTYSHYSLLLLAIATSIDALAAGFSLTL
Wsu1            MIYEGLS------------------QSEEERLDELSHRTLLILSIATSIDALAAGVSLHL
Tbr1            MLFEGIKVWQKPK------------DECCPAQSELTFKLLLVQGIATSIDALAVGISLAA
Cme1            MIYESLTAN----------------HDSCPVDRRLTFKLLLVQAIATSIDALAVGVSFAA
Cte1            MLHEAIKAEIN--------------QECSLFS--LTLKLLFVQAVATSIDALAVGVSLSA
Asp2            MVFDGLHDLRSP-------------KGQIVP-RSFTLRILLVQAVATSIDALAIGISFAV
Ssp3            MIWDAVKELRAP-------------EACPVG-RAFSYKLMVVQAFATSIDALAVGVSFAA
Hfi1            MIKEAWQESRES-------------ECENCGNKTLTLPTILMQAVATSIDALAVGISFAV
Orf9            FIMEAFA-------------------AEDKKIKNITFKILVTLGIATSIDALVVGLTFAF
Cho1            MIFDSRE-------------------NSDEITANLGLKELISGAVATSIDALAVGVTFSF
Mru1            MIRESLSGDEEDEKDS----------------DKFSFKELTLLAIATSIDAFAVGITYAV
Msp1            MIRESFSDDLDD--DE----------------DTFSFAELILLAVATSIDAFAVGVTYAV
Msm1            MIRESLDSDDEY--IM----------------DTFSFKELTLLAVATSIDAFAVGITFAL
Mst1            MIRESITSSDEK--VA----------------DIFSFKEVTLLAIATSIDAFAVGVTFAI
Mth1            MIYESLIMEEEE--------------------FIFSYRELLVLSIATSIDAFAVGVSFAL
Mma1            MIYESTMLEEEE--------------------FKFSYRELLLLSVATSIDAFAVGVSFAL
Mfo1            MIYEGLREEDEDEDVC----------------RVFSIRDILILSVATSIDAFAVGVTFAF
Mbo1            MIVEAVRGDGDGV-QF----------------AGGSMATFLVLAIATSIDALAVGVTFAV
Mma2            MIAEAVRGDGESV-RF----------------ENG-ATVLLLLAVATSIDALAVGVSFAV
Mac1            MIYEALYGDQDGK-VN----------------SLN-YSVLFLLAVATSIDALAVGMSFAF
Mha1            MIFESMTVEPSER-SA----------------DLLDLRLLTLLAIATSIDALAVGVTFAF
Mpe1            MIYEGFYGTEEK--VF----------------DLTAPLVLIILGIATSIDSLAVGLSFAF
Mli1            MIYEGLSESEEDE-ER----------------DVTNGTILLILGIATSIDALAVGFTFAF
Cco2            MLIDCFNSNEDEEEKV----------------QQLNCKELLALGLATSIDALAVGITFAT
Mla1            MIWDSFSG---DEEGI----------------SLIGWKVLLLLAVATSIDALAVGISFAL
Mbo2            MIYDGIR--EEHEPTL----------------SGLHAIPVILLSLATSIDAFAAGVSFGV
Mfo2            MIHEGLET-GEEEEKI----------------SNLAFVPVMLLSFATSIDALAVGVSFAF
Mpa1            MCIEGVRG-GDTRERP----------------SSLRAGVVIGLAIATSIDALAVGISYAL
Mhu1            MVLDGIKD-GHEEEAP----------------DVFNFVAVFILAVATSIDALAVGLSFSL
Mta1            MVYEGTGA-GEGEKVK----------------DYFSPGTLLALSLATSIDALGVGLSFAL
Dae1            MIRGAFAQ--EKSCRS----------------DPTRGMTMVALSVATSIDALAVGLSLSM
Dvu1            MMREAFEETEENDDRC----------------DPTRGLTLIMLAVATSIDALAVGLSLSV
Dol1            MIRESFDAG-ENHTKA----------------DPTRGLRLVLLSIATSIDALAVGLSLSV
Dps1            MIREALSDDEEEPGEK----------------DPTRGLRLIILSLATSIDALAVGLSLSM
Dba1            MLWEGLHHD-EDDVCQ----------------DPTLGSRLIMLSVATSIDALAVGFTLAM
Dre1            MIHEAFEDA-DTKDKT----------------DPTRGASLVMLSVATSIDAFAVGLSLSL
Pca1            MIHEAFQDEETRESRD----------------DPTRGMSLIMLSVATSIDALAVGLSLAI
Gbe1            MVHEAFEEDDEEKTPS----------------DPTKGMTMVMLSVATSIDAFAVGLSIAM
Dac1            MIHEAFAEDEDDTPRN----------------DPTRGLTLVTLSIATSIDALAVGLTLGV
Dpr1            MIHEALGAGEGTERTN----------------DPSRGLTMVALSVATSIDALAVGLTLAM
Dsa1            MIQESFETDDSCDTYK----------------DPTKGLSLVFLSVATSLDALAVGLSFSI
Dsp3            MLRSGLAALKHRETSCPA-------------TDPTAGRNLLILGVATSIDALAVGLSFAL
Bwa1            MIRGGGDDSEDGE-SC-S-------------VDPTKGRKLLILAVATSIDALAVGLSFSL
Orf7            MIRESLSKNEEEDPCN-----------------PSRGKTLIMLSVATSIDALAVGLSLAL
Dto1            MIREGMDKSSEIHKND-----------------PSRGMTMVMLSVATSIDALAIGLSLAM
Dsp2            MIYEALQG----EDDQELVK-----------LDLTRGLGLLGVAVATSIDALAVGLAFAV
Det1            MVYESVQG----EDDQKLVR-----------LDLTRGLGLLGVAIATSIDALAVGLTFSL
Ssm1            MFIEGYKSTAYCEDPEIRPA-----------KEILRPTRLLLLSIATSIDALAVGLSFSL
Tpr1            MLFSALPQKNKEKPTETN-------------IDIQNIGSLFILAIATSIDALAVGLSFSM
Taz1            MVVEGAREIKKDTSTNDDSITVNSDCKCKDKSDIRSMPCLLSLSIATSIDALAVGLSFSL
Tca1            MIVESFEPEPTSCDDTAAPQKAG-------KTDIRNIKTLFALSVATSIDALAVGLSYSL
Hfo1            MIYESFGIKDPTCDLEVY-------------KGVMSMRNLLILAVATSIDALAVGLSYSV
Csp2            MIYEAYKEMDD-DDK----------------FNPLDTYTLLALAIATSIDALAAGLGLSL
Csp7            MIYESMEEEKE-DKK----------------FNPLDSYTLTTLAIATSIDALAAGIGLSV
Mae1            MIYEAVQNDDE-EKR----------------FNPLDSYTLIGLAIATSIDALVVGLGLSM
Rsp1            MIFESFADSNN-DEKP--------------KFNCLEIYTLIALSIATSIDAFAAGLGLSI
Scy1            MIYETFQEEK--ENK----------------FNPLDNYTLLGLAIATSIDALAVGLSLSV
Hsp1            MIYEALK-DEE-EEP----------------FNPLDNSTLLGLAIATSIDALAAGVGLSV
Dsa2            MIYEALT-GDE-EKP----------------FNPLDNSTLFGLAIATSLDALAAGLGISV
Psp2            MIYESLTSDDD-ERR----------------FNPLDTYTLTVLAIATSLDALAAGLGLAV
Gsp1            MIYESCQEDE--EKE----------------FNPLCNSTLLALAIGTSIDALAVGLGFAL
Mva1            MIYESLQSEEC-EKK----------------FNPLDTGTLITLSVATSIDALAVGLGFAV
Oac1            MIHESIYEEEGVEEAK--------------PSNPRNLYILLGLAVATSIDALAVGLSVSL
Cst2            MIIEAMDND---EEKL--------------EKNPRNLYNLFGLAIATSIDSLAVGLSFSL
Cap1            MLYEAWQEED--EEEV--------------GTDFRNLYVLLTLAIATSIDALAIGLGFSV
Cst1            MWKESTE-EAE-------------------PLDLTSVKLMLTLSVATSIDAFAAGISITA
Ace1            MIWEAFEGENE-------------------CIMLTSLKVLITLAVATSIDALAVGISLSA
Dsu1            MIYESRILKE--GENTA---------------NPLKLYILVSLSIATSIDALVVGFTFSF
Ppr1            MIVEGIKPKDPDSDEAP---------------NPFKWSVLLSLAVATSIDALATGIVLIP
Orf13           MIYEALKEND----EKK---------------DILNIRTLLILSIATSIDALIVGISLSL
Din1            MVYESFSLGSEAQHCPI-----------AREERAHSLRRILLLSFATSIDALAVGVSFSL
Ipo1            MLLEAW----ENQKC-------------ETEGKCDVSSNIILLGIATSIDALAVGFSFSL
Bin1            MIYEGWPRKGESEPCCID---------------PADTRTLVGLSLATSIDALAVGISFAF
Tsp2            MIREGRS-KDEETPCCFN---------------PAKTKTLLGLSVATSIDALAVGVSFAF
Msa1            LIYDGLR-KAEEETSCFC---------------PSNHLVLAGMALATSIDALVVGIGFGV
Pgo1            MIYDSTQ--EEDEDCKTN---------------PLCNKTLFGLSIATSIDALAIGISLAI
Pme1            MIYESTQ--EKEEDCRTN---------------PLCYKTLCGLGIATSIDALAVGISLAC
Bsp2            MIYDSAK--EEEEDGKFD---------------PLCNRTLCGLGIATSIDALAVGISLAI
Ola1            MIYESFK--A--ESSSFS---------------SLSDKTLLTLGVATSIDALAVGISFAF
Osp2            MVYESFK--E--EDSHLI---------------TFSSRMLFTLGVATSIDALAVGVSMAF
Bpl1            MIRAQFKEEE---TASFN---------------PTSLKVTLALAVATSIDALAIGISFAF
Bco1            MIREHFKDSE---ECSFD---------------PTSLKVILTMAVATSIDALAVGISFAF
Bvu1            MIKESFSNED---KRCFD---------------PTKLKVVVTLAIATSIDALAIGISFAF
Bth1            MILESFKNEDC--RQTFN---------------PASPKVVFTMAIATSIDALAIGISFAL
Bfr1            MIKESFKEEDC--CQRFN---------------PASLKVVITMAIATSIDALAIGVSFAF
Bun1            MIMESFKDEGC--KHEYD---------------PTSLKVVLALAVATSIDALAVGVSFAF
Pbu1            MIKEALQPEEK--EHHFN---------------PQKIKTQLLLAIATSIDALAVGITFAF
Pou1            MIRDAYLPEE---QRKMN---------------PCELKNQLILGVATSIDALAIGISFAC
Ofo1            MLRESFKVKEDGESKPFD---------------ASNPKFVFGMALVTSLDALAVGITFAF
Pas1            MITDSFKTSPE--KKC-------------EPPCRHDSMVLITTAIATSLDAMAIGVGLAF
Plu1            MITESFKTKQE--KKC-------------ESPCRHNSIVLITTAIATSLDAMAIGIGLAF
Dda1            MIMEGLKGEDS--CNC-------------EKISKHSLFVLICTAVATSLDAMAIGVGLAF
Pwa1            MVIEGFKGSSD--CRC-------------EKVKNHSLALLICTAIATSLDAMAIGVGLAF
Hal1            MVYEGWKGNQD--EDA-------------EPVRRHGFWLLVTTAIATSLDAMAIGVGLAF
Yin1            MIFEGAK-QQV--EET-------------EKMRSHSFWVLVMTAIATSLDAMAIGVGLAF
Mmo1            MIYNSVTAGDD--CCARH-----------EKPQRHSALHLATTAVATSLDAMAIGVGLAF
Raq1            MIIEGLKNKPE--DNL-------------TTATRHSFWILAATAVCTSLDALAIGVGLAF
Ssp2            MITEAFKKDKV--EEA-------------DIPSRHGFWLLVTTAIATSLDAMAVGVGLAF
Sbl1            MLAEGIRGNTD--EET-------------APAQRHGFWLLATTAVATSLDAMAVGVGLAF
Cfr1            MIIEGFRDNGD--EEE-------------EPQRRHGFWLLVTTAIATSLDAMAVGVGLAF
Pfl2            MIYNGLKHE----DEEEE-----------K-PGQHSFLILAVTAFATSIDALAVGVGLAF
Pav1            MIYNGLKHD----DEEEQ-----------KKPGSHSFWILAVTAFATSIDALAVGVGLAF
Pps1            MIWAGFGAP----EAEEE-----------K-PRQHSFMLLALTAVATSIDALAVGVGLAF
Xga1            MIVAGLRQEPDDVDEASS-----------DTPKRHGLLALATTGFATSIDAMAVGVSLAF
Pfl1            MIYESLKGN----DDAPA-----------QHAKQP-WLKTIITAFGTSIDAMAVGVSLAF
Hde1            MLFAAFSKKP---EEE---------------EPGSSFLVLMATAIGTSLDAMAVGVSLAF
Bsp1            MLYAAVWKKA---DAK---------------PVGRSFTVLMATAIGTSLDAMAVGVSLAF
Rva1            MLWLALFAHE---EERP--------------AVAQSFLLIVAAAIGTSIDAMAVGVSLAI
Hbo1            MIYAGLKKENK------------------IEHRKQTFWLLILTATATSIDAMAVGASLAF
Nme1            MMREGLSG-KAEDVRE---------------SKRESLWMTVLTAFGTSIDSMIVGVGLAF
Gxi1            MIHEGLQKPEADEDAE---------------PKGQAFWMMLLTAVATSIDAMAMGLGFAF
Pre1            MIYQSLHSKKD--DSP-------------NKKQKHSYINLIITSVATSIDAMAVGLGLAF
                :                                          .   ::*:   *     

Cle1            VVGASTLLLMLTAVGLIGLTTFIISFAGVYIGKKFGD---LFSSKAELLGGLVLIIIGCK
Rfl1            NG---TAPLFPSFV--IGAVTFAVSFAGVLIGRKFGS---DAGSKAETAGGAVLILIGVK
Orf2            FK----VSILSAIS-IIGIITFILCVIGVKIGNVFGE---KYKSKAEIIGGIILILIGFK
Ast2            LD----VSIFSSVL-LIGVITFVISFIGVIIGNIFGS---KYKEKAEIFGGVILILIGLK
Orf3            LE----VPIVKAIT-IIGCTTFILSIAGVVIGNFFGT---RYKKKAEITGGVILILIGVK
Orf12           LN----TPIIEAIS-IIGITTFVLSIIGVIVGNFFGS---KYKSKAEFIGGLILVLLGVK
Rin2            LD----YPIVEAIT-IIGISTFFISIGGVYVGNFFGN---KYEKKAEFAGGLILVLLGVR
Rho1            LN----YPIGEAVT-IIGLTTFCISIGGVYVGNFFGN---RYKKKAELAGGIILVLIGVK
Rin1            LN----YPIVKCIT-IIGLTTFVLSIVGVVVGNMFGS---RYQKKAEIAGGIILILIGVK
Ere1            TYD--SLNIYWAIA-IIGLTTFVLSIIGVIVGNFFGN---KYKKKSEIAGGIILILIGVK
Bfi1            EES---FNILRAIL-IIGLTTFFISACGVYVGNIFGD---KYKAKAQLVGGIILIYIGIK
Asp1            LS----VNLLEAVT-VIGSVTFAISLAGVAIGSRFGD---KLKEKAEIMGGLILIILGCK
Ele1            LR----VDILTSVG-LIGVTTFALSIVGVAVGHRFGA---RYEKPATVAGGIVLILIGLK
Cae1            LS----VDIAPAVS-LIGVTTFIFSVAGVAIGHTFGA---RYEKPATIVGGVVLILIGLK
Spl1            LK----VDILLSVS-LIGIITFAISFFGVVLGHRFGT---RFQGKAEMAGGIVLILIGIK
Sgl1            LN----TDILFSVT-LIGIVTFLLSLLAVAIGNRFGN---RLQSKAGIAGGVVLILIGLK
Rch1            LQ----VNIWGAVS-LIAAITFVLSVIGVWVGNRFGS---RFQTKAEIAGGVILVLIGLK
Eha1            LH----SSIVPSVT-LIGCVTFALSWLGVFVGHRFGA---FFRKKAEIAGGVILIVIGVR
Osp1            LE----VDIVPAAA-VIGVTTFCLSLAGVAVGNFFGA---RYKRRAELSGGVILILLGGK
Ova1            LN----VKIVPAVF-IIGVITFLLSLIGVAVGNFFGA---RYKRHAEFTGGVILILLGAK
Esp1            LE----VDIVLAIV-IIGITTFVLSFLAVFIGHFMGG---LLEKYAGILGGIILLLIGIK
Eba1            LQ----VHIWTAIT-VIGVTTFVLSFIAVYLGNRLGD---LLEKYAGILGGIILILIGTK
Orf4            LK----VDIMSAVS-IIGITTFVLSFISVYIGNRLGD---MLEKYAGILGGAILIFIGLK
Orf1            LK----VDIIPAVC-LIGITTFIISCIAVFLGNKIGG---KLGKYAEITGGVILILIGLK
Orf6            LK----VNIMLACS-IIAIVTFILSFICVMVGKRLGS---LFQKYAEIFGGIILMMIGAK
Orf11           LK----VNLWIATT-TIGITTFVLSFICVLFGKTLGN---LFEKYAEYMGGSILILLGIK
Hha1            LS----VDIFSAMV-IIALTTFIVSLFGVKSGHFLGK---KFRSKSEIFGGIVLIGIGIS
Hpa1            LS----VDIVLAVF-IIGLITFVISFIGVKSGHFLGK---KFKSKAEIFGGLVLLVIAVK
Hpi1            LT----VDIGPAAL-IIAITTFVLSFLGVKGGHFLGR---RFKSLAEIFGGLVLLAIAVK
Msu1            LS----VDIYSSVV-TIGLITAALSIIGVKSGHFLGK---KIKTKAEILGGLILIGLGVK
Asu1            LK----VNIWTAAA-IIGITTTILSLFGVKAGHWLGD---RIHKQAELLGGIILIAMGVK
Ahy1            LD----VNIFSSSL-IIGFTTFLLSSVAFKIGNKLGM---RSKQISELVGGIILIILGFK
Pin1            LN----VEIYSASI-LIGIITLVISMLGVTLGNIFGI---KYKQAAEFAGGVILIAMGVK
Kra1            L----DVSIIPAVA-LIGVITAVVTAIGVVIGRRAGG---RFGRPAEIAGGVVLILIGTR
Cfi1            L----DVSIAGAAA-LIGVVTLVVSLAGVLIGHRVGV---RFRGPAEVVGGAILVLIGVR
Ske1            L----DVSIGGAVT-LIGVTTAALAFVGVVLGRRMGA---RFGRPAEVFGGLVLIGIGTK
Nmu1            LP---DLSIGWTVL-LIGITTFVISFAGVLIGHKVGR---RFGKPAEIAGGVILILIGVK
Msp2            L----NVDVAIAVT-TIGLVTFALSFLAVFVGYRIGT---RFRRPAEIVGGLVLIGIGTQ
Dsp1            L----AVNIVEAAA-IIALVTFALSFVAVIIGHRVGA---RFRTPAAVAGGLVLIALGAK
Ppr2            L----EVSILLAIL-CIGLITLVTSFAAVGIGHRIGV---RFRRPAEFLGGVVLIIIGAR
Cac1            LN--VN--ITTAVL-LIGIVTFVLSMFGVRIGNTFGN---KFKTKAELIGGLILIFMGTK
Cce1            LN--VN--IIPAVS-FIGIVTFTLSMIGVRIGSVFGE---KFKSRAEFAGGFILIIMGLK
Cle2            LN--VN--IIPAVS-FIGIVTFALSILGVKIGNVFGS---KYKSKAELAGGLILIGMGLK
Cas1            LT--VP--ILPAVS-FIGVVTFTLSIVGVKVGNVFGC---RYKSRAELAGGLILVLMGLK
Ccl1            LN--VD--ILPAVF-FIGSVTFLLSVAGVKAGNAFGC---RYKSRAELAGGAILILMGFK
Cha1            LQ--VR--IVPAVS-FIGSTTFVLSIIGVKVGNVFGT---RYKSKAEFAGGLILVIMGVK
Cha2            LQ--VD--IVPAVS-FIGVITFVLSMVGVKVGTVFGC---KYKSKAEFAGGTILILMGIK
Lba4            LN--VD--IVPAVS-FIGTITFFLSVLGIKIGNVFGT---KFKAKAELAGGIILILMGTK
Csy1            LS--VN--IIPAVS-FIGVTTFILSVAGVKAGNLFGM---KYKSKAERAGGIILILMAAN
Orf14           LN--VD--IVPAVS-FIGIITFSLSIVGVKAGNVFGI---RYKSRAELAGGTILLLIGSK
Dme1            LQ--VN--ILPAVS-VIGITTFLFSFVGVKIGNVFGT---KFKSKAEFAGGLILIAMGLK
Cth1            LQ--VN--IIPAVT-MIGITTFTFSFLGVKIGNLFGV---KFQSKAEIVGGLILIGMGCK
Dha1            LH--VD--IVPAVS-MIGVTTFLFSFLGVKIGNVFGE---CYKARAELAGGVILILMGLK
Aor1            LK--VK--IAPAIG-IIGAITFILSIIGVKIGTVFGM---KYKSKAEIAGGVILITMGAK
Csp3            LH--VD--IISAVS-FIGVTTFILSAAGVKIGNVFGT---KYKAKAELAGGVILILLGLK
Lba5            LN--VH--IIPAVS-FIGVITFIIAAAGVKIGNIFGT---RYKSKAELAGGIILILLGVK
Chy1            LR--VS--IVPAVS-FIGVITFTISVAGVKIGNVFGT---KYKSRAELAGGVILILMGCK
Cne1            LQ--VK--IVPAVS-FIGVTTFIISVAGVKIGNIFGA---KYKSKAELAGGIILILMGVK
Csc1            LQ--VE--IVPAVS-FIGAITFTLSVAGVKIGNIFGT---KYQSKAELAGGVILILMGCK
Lba2            LQ--VE--IIPAVC-IIGITTFILSAAGVKIGNIFGT---RYKSKAEIAGGVILIFMGVK
Orf8            LN--VH--IVSAAL-MIGVCTFLISFVGVKIGNIFGT---KYKSKAELAGGIILILLGFK
Lba3            LS--VY--IFSAVA-FIGVVTFCFSVAGVKIGNVFGT---RYKTGAELAGGVILILLGIK
Csp8            LS--VN--IWAAVS-FIGAITFVLSMIGVKVGSLFGS---KYKSKAELVGGAILILMGLK
Esi1            LPD-VN--IAAAVL-FIGATTFILSAIGLKVGNVFGT---KYKSKAELAGGVILILIGTK
Lba6            LPN-VK--IITAIL-SIGAVTFILSAIGLKAGSLFGL---KYKAKAEFTGGLILILIGLK
Fba1            LPG-TR--IVPAVA-LIGSITFVFSAAGIRLGNVFGL---RYKSKAEFAGGVILILLGTK
Ast1            LK--VN--IIHAVL-LIGATTFILSIIGIKIGNIFGL---KYKQKAEMFGGVILILMGLK
Orf5            LG--VN--IVYAAI-LIGITTFIISAFGIRIGTLFGI---RFKSKAEFAGGVVLILLGTK
Orf10           LH--VN--IVWAVT-FIGCTTFVLSAIGVKAGNVFGM---KYKSRAELVGGVILILMGIK
Pca2            LR--VD--IGPAVA-FIGVITFLFSAAGVKIGSVFGA---KYRSGAELFGGCVLILIGAK
Rba1            LQ--VD--ILWAIT-LIGVTTFVLSAIGVKAGGIVGE---RGKSRAELAGGIVLILMGCK
Bhy1            LE--VN--VVFAIC-FIGCTTFILSGIGVMSGNILGK---KFKSKAEIAGGIVLICIGSK
Epl1            LN--IH--IAPAVV-FIGITTFVLSVCGVKVGNVCGN---RFGSRAELIGGMILIGIGLK
Rbr1            VDV-D---IVPAIA-IIGTTTFILSAVGIKIGNVFGA---RYKSKAEFLGGAVLILLGLK
Csp10           LQV-R---ILPASF-LIGATTCLLSALGIKIGNVFGM---KYKAKAELLGGAILILMGIK
Bpu1            LDV-S---IVPAVI-LIGCITCAISAGGIYLGRVVGE---RFQSHAEAAGGIVLVLLGVK
Sva1            MQV-Q---ILPAVA-LIGCTTCLLSALGVKVGALFGD---KYRAPAERVGGIVLILIGLK
Rla1            LNV-A---IVPAVL-FIGATTFVCSAVGVKIGSIFGM---RYKSRAELCGGIILILIGLK
Rsp2            LKV-E---IVSAVS-FIGVITFVCSAAGVKIGSLFGM---KYKSKAELCGGIILILIGTK
Lba1            LKV-A---IVPAVC-LIGIVTFVCSAAGVKIGSLFGA---RYRSKAELCGGVILILIAVK
Ceu1            LKL-STLYIVLAVI-FIGCITFIFSAAGVKIGSIFGT---KYKSKAELAGGIILILIGIK
Csp4            LNV-S---IIPAVS-FIGVVTFVCSAIGVKIGSIFGT---KYRARAELLGGVILILIGGK
Fba2            LNV-N---IWSSIV-LIGLTTFLFSAIGVKIGSVFGA---KYRNKATLAGGIVLILIGLK
Mel1            MDI-D---LLPSVT-LIGITTFLFSAAGVKVGSLFGT---RYKNKAECIGGIVLILIGLK
Cmi1            ES--IN--IFMAIS-IIGLTTFIIASAGVYIGHVFGN---KYEQKAQITGGIILILIGIK
Csp5            LN--VN--IVYAVI-VIAVTTLIISMTGVKIGHVFGS---KYKSKAEITGGVILILMGLK
Cup1            LK--VS--LALALF-LIASITFIFCIIALKIGNCFGT---HLKGKAELLGGSVLILLGFK
Cco1            LD--VD--LFLALF-LIGSITFILCAIALELGNKFGT---RFRNKAEFLGGAVLIILGIK
Cph1            LK--VN--LLLAVS-LIGIITFLLSMLGVRLGHVFGA---RYKRVAECVGGIVLIVLGFK
Psp3            LK--VN--IYQSAS-FIGLCTFLLSFVGFYLGHYFGQ---KWEKWAQVLGGILLILIGSK
Mal1            DS---DGSIFASAL-VIGVITMVISMVGVKIGSVFGD---RFGTKAEILGGVILILIGVK
Tar1            D----EGTILVPSV-IIGVITMGISMTGVKIGSLLGD---RLGNRAEILGGIILVTIGFK
Afe1            L----DIQILPAVL-EIGTITFCLSFLGCACGSLIGM---WGKARAEQAGGFVLLLIGLK
Bde1            MT--LN--IWISVI-IIGVTTGLFSAAGLYIGRAFGL---RWQKPAQIAGGVVLILIGVK
Bad1            MT--LN--IWLSVV-IIGITTGLFSAAGLYIGRAFGS---RWQKPAQIAGGIVLILIGVK
Bbi1            MQ--VN--IWFSVI-VIGVVTGAFSAAGLYIGRVFGA---RWQKPAQIAGGAVLVLIGLK
Bbr1            MA--TS--VPFAIL-CISVVTGLFSAAGLYIGRAFGA---HWQKPAQIAGGVVLILIGVK
Vpa1            LP--IN--VWEAST-MIGIITFGISLIGVYLGKFMGQ---FVGKYADIVGGGVLILIGTK
Vra1            MD--VN--VWGASS-LIGVVAFIISLVGVFLGQRLKR---FLGGREEVLGGIVLIVIGLK
Vsp1            LH--VD--IYFTSL-TIGVITFLVCLVGIFSGYHMMK---GFRERAEMAGGVILILIGVK
Psu1            LN--TD--IWSASI-LIGVVTFAIAAFGGLAGFKLGA---MAGKRADVAGGLVLIFIGVK
Csp1            LQ--VN--IVFASV-IIGAVAFILSYIGGMLGKHLGE---FLQKKASIAGGIVLIVVGFK
Fpl1            MS--VH--ILASAA-VIGVVAFALSVAGGLVGRRLGC---LFQRRAELTGGLVLIAIGVK
Cbu1            LN----INILSAVF-IIGITTFVLSVSAVYLGKVIGN---VIKNKAGIFGGLILFIIGLK
Csp9            LN----VSIVLAAS-SIAIITFIACFIGVFIGQKLGD---VLGGKAEFLGGIILILIGAK
Tsp1            LN----VNILTSIT-LIGVITFVISFAGVIIGNKVGE---YLKNYAEIVGGIILILIGVS
Csp6            LK----VSIISTIS-IIGIITFVICFIGVMIGKKCGE---LLKKRAEILGGIVLIFIGIK
Csa1            LS----VSIVPSIT-IIGITTFVLSFLAVFLGKKLGQ---YVQNYAEMIGGVILIGIGIK
Hor1            LK----VAILPSVM-IIGWTTFILSAPGVFIGKTGGN---LLQNKAQIIGGLILIFIGTR
Ssp1            LQ----LNPYISMI-IIGVVTYIFSFFGVYIGSKGGG---FLEDKAEKLGGVILIGIGVK
Ani1            LD----INPYLSMF-IIGIVTFLFSFVGVYMGSKGGS---FLEDKAEKLGGIVLICIGLK
Abu1            FN----LNIYLSLF-IIGFTTFIISYIGVYVGSRGGE---KYETKAEILGGVVLILIGLK
Kko1            LQ----VNALVACL-IIGLVTFVMSAIGVYIGKRSGT---WLESKAELLGGVVLILIGIK
Ptu1            LA----VNPFVACA-LIGVITFGFSWLGVLIGNKSGT---YLESHAERLGGIVLILIGFK
Psp4            LE----VDIAVACL-IIGVTTFAFSWIGVNIGERSGV---WLESKAELFGGLVLIAIAFK
Sli1            LD----INVYLACL-IIGVATFAFSWLGVRIGKNSGT---WLENKAEIFGGAVLILIGIK
Gca1            LN----VNAYLACL-IIGVTTFTFSWAGVKIGRRSGT---WLESRAEIFGGTVLILIGIK
Mfe1            LE----VNAFLACL-IIAVTTFVFSWIGVFVGYRSGT---WLESRAELFGGIVLILIGLK
Gps1            LD----VNSFVACT-LIGLTTLVFSGIGVFVGARSGT---WLESKAELFGGIVLILIGFK
Sde2            LP----VAPLVSCA-LIGVITAIFSFAGVFIGKRAGT---WLESKAELAGGLVLLLIALK
Sde1            LD----FNPLLACL-CIGVMTAVISSIGVYVGKLTGT---WFEGKAEVFGGVVLVAIGFR
Gpu1            MS----ANGVYACL-LLGITAFIFSYVGVHLGQRTSN---WLGNKAELFGGIVLVLLGCK
Gpa1            MN----INGIYACI-IIGIITFLFSYTGVLMGRSTSV---WLGNKAEIFGGVVLILLGVK
Wsu1            ID----VNVFLSCT-IIAFTTFLLSYLGVLWGKRAGE---QCKRGAEILGGVILIGIGSK
Tbr1            VR----ADIVTSAA-IIGITTTVLCFPAVCIGKKSGT---FLNDKAEILGGVILIGIGLK
Cme1            LT----VSIVLASS-VIATTTFVLSFVSVYIGKRFGT---LLNQKAELIGGLILVFIGVK
Cte1            LN----VDIYYSIT-IISIVTFVCCTAAILVAKRFGN---LLGKRAGIAGGIILISIGVK
Asp2            MR----VNILTAAG-FIGVVTLFCCLVGAGIGSRFGR---LLGHRAEIFGGIILIGIGLK
Ssp3            LD----VNIAAAAS-FIACVTFVCCLAGHLLGKKFGS---WLGGKAEIFGGVILVCIGAK
Hfi1            IH----VNIFTACL-LICGITFGLSLIGAAMGKRFGS---MVKEKARVLGGVILILIGLR
Orf9            IE----INLFLALS-IIAIVTFIISLLGCALGKKLSH---KFGKKIEVLAGIALILIGVK
Cho1            TS----LNIWFSCA-IIAFVCFILSFAATFIGKKLGE---IFKDKALILGGLILIFIGFK
Mru1            LK----VDILIPII-MIGVVAFIFTIIGLYLGKKIGN---YFGDKFEIVGGVILILLGVK
Msp1            LK----IDILIPVI-IIGLVAFIFTIIGIYLGKKIGD---YFGDKFEILGGVILILLGCR
Msm1            LN----MSLLLPCT-IIGIVAFIFSISGIFIGKKLGN---YFGDKFEILGGAVLILIGIK
Mst1            LN----ISLVIPCA-IIGIITFLFSIVGIFIGKKLGD---YFGDKFQILGGVILILLGFK
Mth1            LD----ISIWLPVI-VIGLITFILSLAGSYIGERVGH---IFENRLEALGGLILILIGLK
Mma1            LN----ISIWLPII-IIGVITFFLSLGGSYLGEKIGH---IFENRIEALGGVILILIGLR
Mfo1            LN----TPILLPIL-IIGLVTFLLSFIGVYIGKKAGH---LFGSKIEVLGGLILIAIGIK
Mbo1            LD----TPILWPAV-TIGAVTFVLSAAGVLIGSAFGR---VSGRKVEILGGVILIALGLR
Mma2            LD----TAIALPAI-TIGVVTFAFSAAGVLLGSAFGH---IMGRKACIVGGIILVGIGLR
Mac1            LG----TPILEPVI-IIGCVTFVMSFCGAILGYRLGH---FFEHEVEILGGLILIGLGGK
Mha1            LD----VSILVPVA-IIGTVTFALSFLGVFIGSRFVG---LLDNRVEVAGGLILIGIGLK
Mpe1            LD----MDILAPAF-IIAIVTLVLSLAGYNLGGKFGD---VIGKRAEIIGGCILILLGIK
Mli1            LN----EPILIPIV-IIGVVTLLFSFTGVVFGEKFRD---LIGKKAEIIGGLVLIGIGAK
Cco2            YK----GNMISPPL-IIGLVTFILSVIASVLGYIMGKK--IDGQWAEIIGAVILILLGIK
Mla1            IG----EAVLLPAV-IIGVVAFLFSFFGVLAGHKLSS---ILGNKMQILGGVILVLIGIK
Mbo2            LG----STVLMPAL-AIGLVCFVVSCAGVFCGMRLEK---LLGNRTEIFGGVILILIGIQ
Mfo2            LH----MDVLMPAL-IIGIVAFIFSCAGVLSGIQLKS---VLGKRIEIAGGLILIAIGLN
Mpa1            LG----VEPVIPSL-IIGAVAFCISFAGVYAGIRLAP---VLGTRVDFFGGAVLMLIGVK
Mhu1            LH----IVPLIPAL-IIGLISAIFSVGGVYSGGKIGH---ILGKRVDILGGVILTLIGIR
Mta1            IG----DGMVVMAL-VAAVVSFLFSVAGTFLGGRLSE---RFGERFEIIGGMILIVIGTR
Dae1            LG----VSVWWPAL-VIGLVALVFTAGGLHLGKTMAR-AGCLGKWAELAGGATLIAIGLN
Dvu1            LG----IDIVTPAI-VIGVVCLLFTATGLHLGRMLSR-AESLGRRAALAGGVVLIGIGLR
Dol1            LN----VSVWMPAT-VIGITAAVFTVGGLMMGSRAGD-IPWLRRYADRVGAGVLLFIGLR
Dps1            LE----VSIWYPAL-IIGLVAGAFTLFGMLLGQRIAK-LQRFSSYAEVLGGIILWAIGLN
Dba1            LG----LSIWFPAA-IIGVVALLFTAAGMHLGKFLGC-QTRLGYYAEVLGGLVLMGIGGK
Dre1            LG----LDVWFPAL-IIGLTAFAFTVAGLHIGRLACR-GRRLSLYAEILGGVVLVGIGIK
Pca1            VG----ISVWFPAL-IIGIIAGVMTVIGMLLGRRAG---ARWGQRVEIAGGLILIGIGLK
Gbe1            LG----VSVWLPAT-VIGLVAGVLTVAGMLLGRRLG---EKWGKRVEICGGLVLCLIGLK
Dac1            LG----VSVWWPSL-VIGIVAALFTLTGMLLGRRIG---DYWGRRMEIVGGVVLLSLGLK
Dpr1            LD----VVIWIPSL-VIGLVACAFTVMGLFLGTRAG---ALWGKRVEVAGGVILVAIGVK
Dsa1            MD----YPIAFPCV-MIGITALVLTSFGLWLGKSFAK-ASSYSHIAERIGGVVLILIGLK
Dsp3            LQ----TPIWGPAA-LIGAVCALITACGVYLGKTLAR-LCALNGWAELLGGLTLLAVACN
Bwa1            LN----INVWGPST-LIGVVCAAITALGLLAGKGLAH-ADIFGRRAELVGGCVLIGIGLK
Orf7            VE----GSILVSSL-VIGFTSLLLSVLGLFIGGRLG---CKFGKRMELIGGLVLIGIGFR
Dto1            LD----VDIWYPSV-MIGVITAGMSFAAIKIGTKLG---VMFGKRMEIFGGIVLLFIGSR
Dsp2            EE----TNIGLAAL-LIGLVSLTVSFLGFKLGNRIS---FMASRWVGVAGGLVLVFIGLK
Det1            SE----TNIGLAAL-LVGAVSLAVSYLGFKLGNRIS---HLASRWVGIAGGLILCLIGLK
Ssm1            AG----YSIFPAAI-VIGIVTFLLSALGVKAGGKLY---HLLEAKAEYAGGIILIAIGME
Tpr1            VN----QDIWIPAL-IIGCMTFVLCFFGFEFGKKIG---SAFENGSQIIGGLILIGIGIK
Taz1            LG----NTIWLPAM-GIGIVTFLVCMIGFEASRLIG---PLLGKWAEIAGGLVLIGIGAK
Tca1            LG----KSIFSPAV-AIGLITFSVCIVGFEFGKRIG---YLIEKRAELIGGLVLIGIGGK
Hfo1            LH----KPILGPAI-LIGVVTFLVSLVGCEFGKRIG---ARFERWAELGGGVVLVGIGLK
Csp2            LK----TSILLPCT-LIGLITFVLSFIGVFIGHKFG---SIFNKKIEIIGGLTLIIIGSK
Csp7            LK----GSILLACT-LIGFITFGLCFIGVFIGHRFG---DILNQKIEIVGGVVLILIGTK
Mae1            IK----TPLLLACT-IIGSITFALCFIAVFIGHKFG---NLFSQKVEILGGLVLILIGSK
Rsp1            LK----SSILLTAT-VIGFITFTLSFIAVYIGHFCG---DMFKQKVEVIGGGSLIFLGTK
Scy1            LK----TSILSSAG-VIAIITFSLSFISVYLGHKWG---NLCKFKLEFVGGVILIFIGLK
Hsp1            IK----MSLPLTVS-LIGLITFILCFFGVFIGHRFG---HWCQGKVEILGGLILMGIGTK
Dsa2            IK----MPLVITVS-IIGLITFLLCFLGVFMGHRFG---NLLSEKVEVIGGLILIGIGSK
Psp2            IK----TSIVLAVT-TIGAITFSLCFLGVFIGHRFG---NLFSKKIEIIGGSILIFIGSK
Gsp1            LK----DSIFTIIT-AIGFITFWLTFFGVFIGNKFG---NLFHNKIEIVGGGILIAIGSK
Mva1            LK----DSIALAVT-AIGVITFFLAFAGVFIGHKCG---NLFANKIEILGGAILIFIGSR
Oac1            LN----SSIVGLAV-VIGIVTFVLSFAGVYIGNRVG---NFCEKQVTILGGVILIGIGVK
Cst2            VE----SGIVNLLI-AVGIITFTLSFAGVILGGKFG---HLFEKQAEMIGGVILVFLGVR
Cap1            IK----TPIITAAV-IIGIITFLLSFSGVFLGSKFG---HLFEKQAEIIGGFVLIGIGFK
Cst1            LG----YPIVLPSI-VVGTITFCLSFAGVLLGCWMTS-YTKFSKYLNRLGSVILIVIGTK
Ace1            LK----IDIVLPAV-MIGVITFALSYFGVFLGKMIGC-NSKFKKYIDMLGGVILVGIGLK
Dsu1            LD----IAIVEPIL-IIGCVTFLFSLAGAHIGASLG---HIFEEKVELAGGLVLITIGCK
Ppr1            YS----GVIWEAIL-IIGLTSFLFTLIGMFIGVHFG---KRFNFKVEILGGVILMGIGLK
Orf13           IK----IPLLVSVA-IIGIVTFVFSFLGFIFGNKIG---SFFGKKVEIAGGVVLIIIGLK
Din1            LN----LSIWFPVF-IIGLVTFAFSFAGVYIGNRFGR---VREEYIERLGGAILIAIGVK
Ipo1            LPG---LNIYSTIF-IIGIITFIISSAGVYMGNKAGQ---LLGYKAEYAGGFILIGMGCK
Bin1            LNMT----MITPTI-VIAGVTFAFSLVGVYIGRQFGR-RIH--NFAEVVGGVILIGIGVK
Tsp2            LSMN----MLTPTA-IIIGVTFACSMIALYLGRYCGR-RLK--HRAEMLGGVILILIGTK
Msa1            LSIH----IWMAVF-IIGITTFFFSVAGVLLGMTIGE-RLN--RGLEVLGGLVLIGMGFK
Pgo1            LKSD----IIIQAS-LIGIITFLMSVSGVYFGSRFGR-KVD--LKLDLIGGLILIGIGAK
Pme1            IESA----IALEAL-TIGIVTFLFSAFGVYFGNHFSR-KID--LKLDLIGGLILIGIGTK
Bsp2            LKSP----LLLQAS-TIGVVTFAISAFGVYFGNRFGK-RID--LKLDLIGGLILIGIGTK
Ola1            LKTG----IFLPVL-IIAFITFILSLSGVCCGFHFGK-IKW--VNVEFIGGLILMGIGLK
Osp2            LKTG----IWFPAS-VIAFTTFFLSFSGVICGFRFGK-IKG--LKVELLGGLILIVIGVK
Bpl1            AGFKQLESLWMPLT-SIGIASFVLSLAGSLIGVFFGK-RFH--LRVEIFGGLVLIGIGIK
Bco1            TGFNSIGQLFSPLI-IIGIASFVLSIVGNLIGIFFGK-RFN--LRMELFGGLVLIGIGVK
Bvu1            VGINSFTSILSPIV-IIGFTSFVISTLGSLIGVFCGK-RFN--LRMELWGGLVLIIIGVK
Bth1            LGINNYTEILSPIL-IIGFVSFVMSLIGLYFGIKCGC-GCARKLKAELWGGIILVAIGLK
Bfr1            LGIKSCSSILYPVG-IIGFVSFLMSLIGLIFGIRFGC-GIARKLHAELWGGIILILIGTK
Bun1            LGIKQFSAILSPIG-IIGFVSFALSMVGLMFGIRFGC-GIARRLRAELWGGIILVIIGTK
Pbu1            IGYRNLSQLAQPLA-MIGGVSVVLGFTGTLLGIRFGR-SINHRLQPELAGGIILCLIGTK
Pou1            MGYHHVTTLTQPLL-LIGGVTFVLTLWGMKLGTRFGA-PIERKLKPALLGGVILIAIGIK
Ofo1            MGMSTLSSMIYPLF-VIGFVTLVLSFSGVFVGIRFGN-LVTKRIRADLWGGLILIVVGIK
Pas1            LQ----VNIVHTAM-AIGMMTMIMATLGMLIGRYIGP---LLGKRAELIGGLTLIAIGFN
Plu1            LE----VNIVHTAM-AIGMMTMIMATLGMLIGRYIGP---RLGKRAELIGGLILIAIGFN
Dda1            LQ----VNIFHTAM-VIGCATMIMVTLGMMIGRYVGP---LLGKRAEILGGIVLIGIGCN
Pwa1            LQ----VNILHTAM-VIGCATMIMVTLGMMIGRYIGP---IFGKKAEIIGGLVLIGIGCN
Hal1            LQ----VNILHTAM-AIGLATMIMATLGMMIGRFIGP---LLGKRAEILGGVVLIGIGFT
Yin1            LQ----VNIVHTAM-AIGLATMIMATLGMLIGRYIGP---LLGKRAEIIGGIVLIAIGFN
Mmo1            LE----VNIVHTAM-TIGLMTMIMATTGMILGRYIGP---MLGKRAEIVGGIVLILIGFT
Raq1            LE----VNIIHTAL-LIGLATMVMSTIGMMVGRFIGP---LLGRWAEVLGGVILIGIGLS
Ssp2            LQ----VKILVMAL-TIGAATTIMATAGMLLGRFLGG---AIGKWAEVLGGLVLIGIGTS
Sbl1            LN----VNIWLTAL-TIGCATFTMTTLGMMIGRFIGP---LLGKRAEILGGLVLIAIGCE
Cfr1            LQ----VNIIATAL-AIGCATLIMSTLGMMIGRFIGP---MLGKRAEILGGVVLIGIGAQ
Pfl2            VD----VNIWVAAA-AIGVATMTMVTIGVMLGRVLGA---VVGKRAEIVGGVVLMIVGAT
Pav1            VD----VNIMVAAL-AIGLATTVMVTIGVMLGRVLGT---IVGKRAEIVGGIVLIVVGAT
Pps1            ID----VNIITAAL-AIGLATMIMVTTGVMLGRVMGN---LVGKRAEMLGGVVLIVIGAA
Xga1            LD----VHIGVVAV-VVGLCTFSMVTAGVMLGRVLGN---LIGKRAEILGGLILVIVGSV
Pfl1            VD----VNIWLAAS-LIGLATTMMVTIGVMIGHSAGK---FLGSRAETFGGVILICVGTW
Hde1            LD----VNILVIAV-AIGLATFVMSSGGMIIGRFIGV---RLGRIAEAVAGIALFGLGLS
Bsp1            LN----VNIVVVAT-AIGLATFLMSSGGMLIGRLIGE---HFGRIAEAVAGIALFGLGLS
Rva1            LD----VDITVIAI-AIGLATFLMSSAGMMLGRMIGE---RFGRMTEVVAGLALCVIGAT
Hbo1            ID----ASIIATSL-AIGLATTVMASMGTLLGNKLGK---FVGHWAELIGGVVLIGIGLA
Nme1            ME----VNIAFAAA-IIGMATTVLVAVGLTVGRALGV---LFGRRAEFAGGLVLIAIGTW
Gxi1            VD----VNILEAAL-MIGCATLVMVTLGIMLGQRLGA---LIGKRAELLGGLVLIVVGSL
Pre1            LD----VNIIHAIV-IIGLMTMGMATLGVIAGRHVSS---ILGTKTEFIAGIILISIGLF
                                               .                 ..  *  :.  

Cle1            ILIEHLFLS------------
Rfl1            LLLEGIK--------------
Orf2            ILIEH-LFF------------
Ast2            ILLEA-LFF------------
Orf3            ILLEH-LGIF-----------
Orf12           ILLEH-LGILAF---------
Rin2            ILLTH-LGIL-----------
Rho1            ILLEH-LGFVG----------
Rin1            ILFEH-LGILVL---------
Ere1            ILLEH-LGFISF---------
Bfi1            ILIEHTMGITLGF--------
Asp1            ILIQH-LFF------------
Ele1            ILLEH-LGIIAF---------
Cae1            ILLEH-LGILAL---------
Spl1            ILCSH-LGILMF---------
Sgl1            ILLEH-LGIIAF---------
Rch1            ILLEH-LGVLG----------
Eha1            ILLSH-LGIL-----------
Osp1            ILLEH-LGVF-----------
Ova1            ILLEH-LGVFS----------
Esp1            IVIEHTL--------------
Eba1            ILLEHLFG-------------
Orf4            ILIEHLFA-------------
Orf1            ILIEHLFGL------------
Orf6            ILIEHLFL-------------
Orf11           ILIEHLFF-------------
Hha1            LLYEHGVFTF-----------
Hpa1            ILHEHGVF-------------
Hpi1            ILHDHGVF-------------
Msu1            ILMEHTLFG------------
Asu1            VLIEHRVFG------------
Ahy1            ILIEHLFFQ------------
Pin1            ILIQHLFFLK-----------
Kra1            ILLEH-LGVF-----------
Cfi1            ILLDH-LGVW-----------
Ske1            ILLEH-TGVL-----------
Nmu1            ILGDG-LGWF-----------
Msp2            ILIEH-LTA------------
Dsp1            ILIEH-LTT------------
Ppr2            ILLEG-LGLL-----------
Cac1            ILFEH-LGIVGS---------
Cce1            ILLNH-AGIINF---------
Cle2            ILLSH-L--------------
Cas1            ILFEH-LGYLNF---------
Ccl1            ILLEH-LGILFR---------
Cha1            ILLDH-TLGI-----------
Cha2            ILMEH-LF-------------
Lba4            ILLEH-LGFLSF---------
Csy1            ILIEH-LFF------------
Orf14           ILIEH-LFL------------
Dme1            ILLDH-LGLY-----------
Cth1            ILFDH-LGVISFVFDSLNKFN
Dha1            ILLEH-LGFLG----------
Aor1            ILLEH-LL-------------
Csp3            ILLEH-LGVL-----------
Lba5            ILLEH-LGIF-----------
Chy1            ILLSH-LGLL-----------
Cne1            ILLEH-LGFLG----------
Csc1            ILLDH-LGMI-----------
Lba2            ILVEH-LM-------------
Orf8            ILFEH-LHIL-----------
Lba3            ILLEH-LGIL-----------
Csp8            ILLEH-LGVFG----------
Esi1            ILLEH-LGVINF---------
Lba6            ILLEH-LGIITL---------
Fba1            ILLEH-LGVL-----------
Ast1            ILLEH-LGIL-----------
Orf5            ILLQH-LGIF-----------
Orf10           ILLEH-LGFLG----------
Pca2            ILLEH-LGILG----------
Rba1            ILVEH-LGLI-----------
Bhy1            ILLEH-LGYLG----------
Epl1            ILIEH-LVAEGGIFHG-----
Rbr1            ILLED-LGFLPF---------
Csp10           ILLEH-LGVLGG---------
Bpu1            ILLEH-LGFLGA---------
Sva1            TLFSG-LGIL-----------
Rla1            IV-------------------
Rsp2            ILLEG-LGMI-----------
Lba1            TLAEG-GGSI-----------
Ceu1            VVLDG-LGIL-----------
Csp4            ILLEG-LGIL-----------
Fba2            ILLEG-LGIL-----------
Mel1            ILLEG-LGVL-----------
Cmi1            ILIEG-LGII-----------
Csp5            ILLEH-LGLLIL---------
Cup1            ILISH-LFWD-----------
Cco1            ILVEH-LFFS-----------
Cph1            ILLEH-LGILAQLF-------
Psp3            VLLEH-LGYLP----------
Mal1            VILEH-TGYL-----------
Tar1            VLFEH-LGYF-----------
Afe1            AVIEH-YGILDNWTPFLF---
Bde1            VLLEH-LGMLAF---------
Bad1            VLFEH-LGFLG----------
Bbi1            VLLEH-LGFIAW---------
Bbr1            VLLEH-LGVIAF---------
Vpa1            ILLQH-LGIIGEF--------
Vra1            VLLQH-MQII-----------
Vsp1            ILLQH-LGYLPR---------
Psu1            ILLEH-TGII-----------
Csp1            ILLEH-MQMI-----------
Fpl1            ILIEH-LSGG-----------
Cbu1            ILLEHLGVIKI----------
Csp9            ILLEHLGIL------------
Tsp1            IFLEHT-VLA-----------
Csp6            IFIEHTNILSNIF--------
Csa1            ILIEHLM--------------
Hor1            ILFEHLNINIVSILNFIP---
Ssp1            ILIEHTLY-------------
Ani1            ILLEHLYS-------------
Abu1            ILLF-----------------
Kko1            IVLG-----------------
Ptu1            ILLF-----------------
Psp4            ILLG-----------------
Sli1            MLVT-----------------
Gca1            ILIR-----------------
Mfe1            VLLF-----------------
Gps1            LLFFY----------------
Sde2            IIAVAV---------------
Sde1            ILFF-----------------
Gpu1            VLLL-----------------
Gpa1            VSIV-----------------
Wsu1            ILLEHLFF-------------
Tbr1            IFISHMTGA------------
Cme1            TFVEHMFF-------------
Cte1            IFIEHMFFHV-----------
Asp2            ICFEHTMGV------------
Ssp3            ILVEHLSGG------------
Hfi1            IFVEHMFF-------------
Orf9            ILVTHLFLI------------
Cho1            ILITHLGIL------------
Mru1            ILLEGLGILVL----------
Msp1            ILLEGLGFL------------
Msm1            ILLG---Y-------------
Mst1            ILLG---F-------------
Mth1            ILLENVSFT------------
Mma1            ILLENNVL-------------
Mfo1            ILLETML--------------
Mbo1            ILLDHIIF-------------
Mma2            ILLEHLFF-------------
Mac1            ILAEHMLWI------------
Mha1            ILLDHLFF-------------
Mpe1            IIIESI---------------
Mli1            IFAEGFF--------------
Cco2            VLF------------------
Mla1            FLIEYCL--------------
Mbo2            ILTDILPL-------------
Mfo2            ILLSHMIAG------------
Mpa1            VLADHLALI------------
Mhu1            ILLEHLVWNGAGA--------
Mta1            ILLEHMALL------------
Dae1            ILREHGALS--AILA------
Dvu1            ILYEHGVFDTAATLARSVLG-
Dol1            ILYAHGVFY------------
Dps1            ILYDNGVFSPFL---------
Dba1            ILWQGL---------------
Dre1            ILIEHEALWF-----------
Pca1            ILWEHTLGM------------
Gbe1            ILLEHTLLK------------
Dac1            ILMEHLGFY------------
Dpr1            ILLSALFLDKAVAGLL-----
Dsa1            LLLQ-----------------
Dsp3            ILREHHVFD------------
Bwa1            ILYEHGVLS------------
Orf7            VLLSHLLG-------------
Dto1            VLFSHLMP-------------
Dsp2            ILAEHTLGWDILL--------
Det1            ILAEHTLGWDILL--------
Ssm1            ILYTHLS--------------
Tpr1            ILLEHIL--------------
Taz1            ILLEHLLSA------------
Tca1            ILLEHLL--------------
Hfo1            ILVSHLVA-------------
Csp2            ILIEDLIKPI-----------
Csp7            ILLEHLGFSLV----------
Mae1            ILIEHLIA-------------
Rsp1            ILIEAFV--------------
Scy1            ILMSHLVA-------------
Hsp1            ILVETMMQF------------
Dsa2            ILIENLLPIS-----------
Psp2            ILFEHLTI-------------
Gsp1            ILIENLMNVTT----------
Mva1            ILFLHLTEMPLVIGH------
Oac1            ILLENLIVVG-----------
Cst2            ILLL-----------------
Cap1            ILLEHL---------------
Cst1            ILIEHLLS-------------
Ace1            ILLEHVL--------------
Dsu1            ILLEHTLLA------------
Ppr1            ILIEHLMGY------------
Orf13           ILLEHLITTS-----------
Din1            ILLEHL---------------
Ipo1            ILFEHIA--------------
Bin1            ILLEH--LFF-----------
Tsp2            ILIEH--LFFQ----------
Msa1            IFLSHTIEFIK----------
Pgo1            ILIEH--LFFC----------
Pme1            ILIEH--LYFNG---------
Bsp2            ILIEH--VFFS----------
Ola1            ILLEH--TLAC----------
Osp2            ILIEH--TLLD----------
Bpl1            ILVEH--LFLQ----------
Bco1            ILVEH--LFL-----------
Bvu1            ILIEH--LFLS----------
Bth1            ILIEH--LFLQ----------
Bfr1            ILIEH--LFFNN---------
Bun1            ILIEH--LFF-----------
Pbu1            ILISH--LTA-----------
Pou1            VLITH--LTA-----------
Ofo1            VLYSS--VPF-----------
Pas1            ILFEHLKLFMYAK--------
Plu1            ILFEHLELFMYAK--------
Dda1            ILYEHLLDLA-----------
Pwa1            ILYEHIGYTA-----------
Hal1            ILYEHIGPFF-----------
Yin1            ILYEHIYRIA-----------
Mmo1            ILYEHIG--------------
Raq1            ILLEHPGFLH-----------
Ssp2            ILVEHLGLLN-----------
Sbl1            ILYSHYYG-------------
Cfr1            ILWAHFHG-------------
Pfl2            ILYEHLSA-------------
Pav1            ILYEHLSAAA-----------
Pps1            ILHEHLAAVAS----------
Xga1            ILYEHLSGAA-----------
Pfl1            LLYSHLSI-------------
Hde1            ILIDHLGA-------------
Bsp1            ILIEHLTA-------------
Rva1            ILIEHIG--------------
Hbo1            VLAEHTAFF------------
Nme1            TLLSHLGLIG-----------
Gxi1            ILREHLLGLA-----------
Pre1            ILIENRQVL------------
                                     
