# Supplementary material for: The LysE Superfamily of Transport Proteins Involved in Cell Physiology and Pathogenesis
Source: PLoS One. 2015 Oct 16;10(10):e0137184. doi: 10.1371/journal.pone.0137184 (PMC4608589; doi:10.1371/journal.pone.0137184)
Supplement: S2 Supporting Information — The corresponding zip file contains the multiple sequence alignment (MSE) outputs generated using ClustalX, Mafft, and ProbCons. These MSEs have been used to generate S17–S28 Figs. (ZIP) [file pone.0137184.s031.zip › Alignment_zip/MntP/MntP_mafft.aln]

CLUSTAL format alignment by MAFFT G-INS-i (v7.221)


Asp1            ---------------------------------------------M----N--IIEVVMI
Ele1            ---------------------------------------------M----G--FVELLLL
Cae1            ---------------------------------------------M----G--LAELVLL
Rch1            ---------------------------------------------M----G--FVELFLI
Spl1            MHFTS----------LEQTYP---NILY-------LLHSFVWSRNL----G--IFELILV
Sgl1            ---------------------------------------------M----G--VLELLLI
Orf3            MHMSLFFI-------MHIIMH---TSCRQ------MTQLTTKGECH----M--FIELLII
Rin1            ---------------------------------------------M----A-FVIELLLI
Rin2            ---------------------------------------------M----A-IFIELFLM
Rho1            ---------------------------------------------M----A-VFIELLLI
Orf12           ---------------------------------------------M----A-IFIELFLL
Ere1            MSACEGLI-------FSYAYP---GEINR------RTLGKREKNMV----L--FIEILLI
Orf2            ---------------------------------------------M----S--IIEIALI
Ast2            ---------------------------------------------M----G--ILELSLI
Osp1            ---------------------------------------------M----S--FLELLLI
Ova1            ---------------------------------------------M----G--LFELFLI
Eha1            ---------------------------------------------M----G--IWELLLI
Cac1            ---------------------------------------------M----S--LLELFII
Cce1            ---------------------------------------------M----S--LLELFII
Cas1            ---------------------------------------------M----S--LTELFII
Ccl1            ---------------------------------------------M----S--LAELFVI
Cha1            ---------------------------------------------M----S--LIELFII
Cha2            ---------------------------------------------M----S--LFELFLI
Lba4            ---------------------------------------------M----S--LWELLII
Cle2            ---------------------------------------------M----N--LLELFIL
Dha1            -------------------------------------------MIM----G--NLELFLI
Dme1            ---------------------------------------------M----G--FFELLII
Cth1            ---------------------------------------------M----S--SIELLII
Csp3            ---------------------------------------------M----G--ILELFLL
Lba5            ---------------------------------------------M----G--LTELFIL
Cne1            -----------------------------------MQGNEKEKREM----G--IVELFLI
Chy1            MPR---------------------HILYFNIENFAYKRQKKERYGM----A--LYELFII
Csc1            MAADG----------ARMRRA---HSLF-------RQEKKVRRENM----N--IIELFLI
Lba2            ---------------------------------------------M----G--LIELICI
Orf8            ---------------------------------------------M----D--LLTLLTL
Lba3            ---------------------------------------------M----D--VFTLFTL
Csp8            ---------------------------------------------M----G--LVELFLI
Csy1            ---------------------------------------------M----S--LVELFIL
Orf14           ---------------------------------------------M----S--LAELFIL
Fba1            ---------------------------------------------M----G--FWEMVVL
Esi1            ---------------------------------------------M----G--LLELFLI
Lba6            ---------------------------------------------M----N--FIELLLI
Rba1            ---------------------------------------------M----S--IWELFVI
Orf10           ---------------------------------------------M----G--LLELFIL
Bhy1            ---------------------------------------------M----G--LGELFVI
Pca2            ---------------------------------------------M----G--LLELFIL
Ast1            ---------------------------------------------M----S--LWELFII
Rbr1            ---------------------------------------------M----S--FVELLLF
Csp10           ---------------------------------------------M----S--LIELLLV
Mel1            ---------------------------------------------M----N--TLDLLLL
Lba1            ---------------------------------------------M----G--TAELFIL
Rla1            ---------------------------------------------M----G--LIELFIL
Rsp2            ---------------------------------------------M----N--IFELFIL
Csp4            ---------------------------------------------M----G--IFELFVL
Ceu1            ---------------------------------------------M----S--IVELFML
Csp5            ---------------------------------------------M----G--FIEIVII
Aor1            ---------------------------------------------M----G--LIELTFI
Orf5            ---------------------------------------------M----S--LFELFIT
Epl1            ---------------------------------------------M----S--FLELFMI
Cmi1            ---------------------------------------------M----S--SIEILLI
Bpu1            ---------------------------------------------M----Q--ILELILV
Bfi1            ---------------------------------------------M----N--IVDIFLI
Fba2            ---------------------------------------------M----G--LIELILI
Sva1            ---------------------------------------------M----T--LFDLILI
Cph1            ---------------------------------------------M----S--LFTLFTL
Cup1            ---------------------------------------------M----N--FLELVLL
Cco1            ---------------------------------------------M----D--FYSLILL
Orf1            ---------------------------------------------M----S--LFSVFLI
Esp1            ---------------------------------------------M----S--LISVFFI
Eba1            ---------------------------------------------M----S--LFSIFMI
Orf4            MHEMTRLA---YDVF----------VCRS------FLFLSLGGTAM----N--FLSLVLL
Orf6            ---------------------------------------------M----D--LLSLIFT
Orf11           ---------------------------------------------M----D--FITILFI
Tsp1            ---------------------------------------------M----S--IIALVFV
Csa1            ---------------------------------------------M----G--FFSIFMT
Cbu1            ---------------------------------------------M----S--IISILLT
Csp9            ---------------------------------------------M----S--IISIFLT
Ahy1            ---------------------------------------------M----S--LFSILIL
Pin1            ---------------------------------------------M---ES--ILSISII
Hha1            ---------------------------------------------M----S--FYTLCII
Hpa1            ---------------------------------------------M----T--FHMLWVI
Hpi1            ---------------------------------------------M----T--LSTLWVI
Msu1            ---------------------------------------------M----S--LFSLWVM
Asu1            ---------------------------------------------M----S--YYTLWVI
Kra1            ---------------------------------------------M----S--VVILLVI
Cfi1            ---------------------------------------------M----P--TWTLLLV
Ske1            ---------------------------------------------M----S--FWPLFLI
Nmu1            ---------------------------------------------M----T--FFPLLLI
Msp2            M-------------------------SNP------VTVFPFRGAVI----S--AWTLLLL
Ppr2            MDTPGPAG---SQWFHELDFPGKRGHRNS------ILTGTLEGLTM----S--LWSIWLV
Dsp1            ---------------------------------------------MLTDVD--IIALLLV
Mal1            ---------------------------------------------M----E--ILTIILL
Tar1            ---------------------------------------------M----E--ILTIVLL
Csp1            ---------------------------------------------M----E--VMTIFLI
Fpl1            ---------------------------------------------M---IG--LVEIFLI
Mru1            ---------------------------------------------M----D--FISTLLI
Msp1            ---------------------------------------------M----D--IVSTLLI
Msm1            ---------------------------------------------M----DTALISIIII
Mst1            ---------------------------------------------M--------LSVILL
Mth1            ---------------------------------------------M----D--LLSMVLI
Mma1            ---------------------------------------------M----D--LLSMVFI
Mfo1            ---------------------------------------------M----D--IFSMFFL
Mae1            ---------------------------------------------MFTSLE--LLTISFV
Psp2            ---------------------------------------------M----E--SLSTVLM
Csp7            ---------------------------------------------M----E--ILTTTFL
Mva1            ---------------------------------------------M----D--AATTILL
Csp2            ---------------------------------------------M----E--LVNITCL
Scy1            ---------------------------------------------M----E--LANISLI
Hsp1            ---------------------------------------------M----Q--LLTISLM
Dsa2            ---------------------------------------------M----Q--LVTIGLM
Gsp1            ---------------------------------------------M----Q--PTATLIL
Rsp1            ---------------------------------------------M----E--LSSSILL
Cap1            ---------------------------------------------M----S--LITIFLT
Cst2            ---------------------------------------------M----S--LITVILT
Oac1            ---------------------------------------------M----S--FVTTFLI
Mbo1            ---------------------------------------------M----E--FATTLLI
Mma2            ---------------------------------------------M----D--LVTTLLI
Mha1            ---------------------------------------------M----D--LISSLLI
Mli1            ---------------------------------------------M----N--LISVLLI
Hor1            ---------------------------------------------M----T--LLTLFFT
Mac1            ---------------------------------------------M----S--FLTNFLL
Csp6            ------------------------------------------------------------
Orf13           ---------------------------------------------M----A-LILQILFI
Psp3            ---------------------------------------------M----D--FITLLVT
Bde1            ---------------------------------------------M-------LIQTLLI
Bad1            ---------------------------------------------M-------LIQILLI
Bbi1            ---------------------------------------------M--------IEILLI
Bbr1            ---------------------------------------------MI--AI--IVQTLLI
Mpe1            ---------------------------------------------M----D--TLFIFAI
Cte1            ---------------------------------------------M----A--LTELILL
Tbr1            ---------------------------------------------M----G--FLELLLL
Cme1            M------------------------------------------PFM----G--IFEILMI
Asp2            ---------------------------------------------M----D--LLSLFLI
Ssp3            ---------------------------------------------M----D--SITLFVL
Hfi1            M----------------------------------------DANVM----D--AVTLVML
Bin1            ---------------------------------------------M----S--LFELFVL
Tsp2            ---------------------------------------------M----S--IFELLIL
Pgo1            ---------------------------------------------M----S--IIEIVLL
Bsp2            ---------------------------------------------M----L--YIEVLLL
Pme1            ---------------------------------------------M----S--FLEIVLL
Ola1            ---------------------------------------------M----G--YATIILI
Osp2            ---------------------------------------------M----S--FITILLI
Din1            ---------------------------------------------M----A--LYAILLI
Bpl1            ---------------------------------------------M----N--LIETILL
Bco1            ---------------------------------------------M----S--TLEIWLL
Bvu1            ---------------------------------------------M----T--TLEIWLL
Bun1            ---------------------------------------------M----T--GLEIWLL
Bfr1            ---------------------------------------------M----T--GLEIWLL
Bth1            ---------------------------------------------M----T--GLEIWLL
Pbu1            ---------------------------------------------M----S--TLDLFFL
Pou1            M--------------------------------------------M----P--FIDMLLL
Ofo1            ---------------------------------------------M----S--GFEIWGL
Dsu1            ---------------------------------------------M----N--LAEIVFI
Cle1            ---------------------------------------------M----D--YLALFGI
Dps1            ---------------------------------------------M----S--TTYLLGL
Pca1            ---------------------------------------------M----D--MITLFGL
Gbe1            ---------------------------------------------M----D--WLTILGI
Dac1            ---------------------------------------------M----D--QLALLGI
Dpr1            ---------------------------------------------M------------AV
Dba1            ---------------------------------------------M----P--FVEILAV
Dre1            ---------------------------------------------M----P--FSEQFLI
Dae1            ---------------------------------------------M----G--PLELIVI
Dvu1            ---------------------------------------------M----N--TLECLAV
Dol1            ---------------------------------------------M----N--TLTIFGI
Dsp3            ---------------------------------------------M----P--LYTVFLL
Bwa1            ---------------------------------------------M----S--FPELFAI
Dsa1            ---------------------------------------------M----P--FYEIFII
Orf7            ---------------------------------------------M----D--LITILLI
Dto1            ---------------------------------------------M----T--TFEIIII
Mbo2            ---------------------------------------------M----D--LLTSSLI
Mhu1            ---------------------------------------------M----D-LIFTSVLI
Mfo2            ---------------------------------------------M----D--LVTPVLI
Mpa1            ---------------------------------------------M----D-AVIESVLI
Ppr1            ---------------------------------------------M----D--ILSIIII
Tpr1            ---------------------------------------------M--------VSIILI
Taz1            ---------------------------------------------M--------ASIILI
Tca1            ---------------------------------------------M--------FETILI
Hfo1            ---------------------------------------------M--------LTHLLI
Cst1            ---------------------------------------------M----D--YFFIIAL
Ace1            ---------------------------------------------M----D--LITIILT
Abu1            ---------------------------------------------M--------LEVLIL
Ssp1            ---------------------------------------------M--------LEVFLL
Ani1            ---------------------------------------------M-------IAEVLLL
Sde1            ---------------------------------------------M--------IEVVLL
Kko1            ---------------------------------------------M--------IEVIIL
Mfe1            ---------------------------------------------M--------IEVIFL
Sli1            ---------------------------------------------M--------LEVIVL
Gca1            ---------------------------------------------M--------FEVIVL
Ptu1            ---------------------------------------------M--------VEVIIL
Psp4            ---------------------------------------------M--------FEVFVL
Sde2            ---------------------------------------------M--------IDVVLL
Gps1            ------------------------------------------------------------
Gpu1            ---------------------------------------------M--------IDVITL
Gpa1            ---------------------------------------------M--------FEITIL
Wsu1            ---------------------------------------------M--------IELLLL
Vpa1            ---------------------------------------------M----S--IFEIVLI
Vra1            ---------------------------------------------M----S--MWELVLI
Vsp1            ---------------------------------------------M----S--YLEILIL
Psu1            ---------------------------------------------M----G--LAELLLL
Afe1            ---------------------------------------------M----N--ALTLFLL
Ssm1            ---------------------------------------------M----S--SLLIIGI
Ipo1            ---------------------------------------------M----T--FSTLFFI
Rfl1            ---------------------------------------------M----G--FTEILLT
Mla1            ---------------------------------------------M----TDLLLSSLVI
Mta1            ---------------------------------------------M----D--PFLILFL
Dsp2            ---------------------------------------------M----S--LLSVIFI
Det1            ---------------------------------------------M----S--LLSVVFV
Orf9            ---------------------------------------------M--------FTIFLI
Cho1            ---------------------------------------------M---------EILLL
Mmo1            ---------------------------------------------M----S--FYATLVL
Pas1            ---------------------------------------------M----N--LYATLIL
Plu1            ---------------------------------------------M----N--MYATLIL
Dda1            ---------------------------------------------M----N--LSTTLIL
Pwa1            ---------------------------------------------M----N--MSATLIL
Hal1            ---------------------------------------------M----N--LSATVIL
Yin1            ------------------------------------------------------------
Cfr1            ---------------------------------------------M----N--LTATVLL
Sbl1            MAY----------TLQILGTV------------YVFNGIPGLVFLM----N--LSATLLL
Ssp2            ---------------------------------------------M----N--TYAILIL
Raq1            MVR----------FRRHLG-----------------------ATLV----N--LSATLIL
Pps1            ---------------------------------------------M----N--PASLMFL
Pfl2            ------------------------------------------------------------
Pav1            ---------------------------------------------M----N--PISLLFL
Pfl1            ---------------------------------------------M----N--FVTLLLL
Xga1            ---------------------------------------------M----SMSPFSIVLI
Gxi1            ---------------------------------------------M----S--FVSLILI
Hbo1            ---------------------------------------------M----T--PITLLFL
Rva1            ---------------------------------------------M----T--PTAITVL
Hde1            ---------------------------------------------M----S--PFAIIVL
Bsp1            ---------------------------------------------M----S--PFAVVLL
Pre1            MAF------------------------------------PTEIVIM----S--FYALFIL
Nme1            ---------------------------------------------M----S--LYALLLI
Msa1            MKVLFFICLYISIFFQELKY---------------YFCHSLFSGNM----S--ISSFIIL
Cco2            ---------------------------------------------M----G--FLSIVLI
                                                                            

Asp1            GVGLSMDAFAVSIGKGLN-MG-K-IRKNE-MFWIALFFGGFQALMPVAGYLAGKQFAGKI
Ele1            AIGLSMDAFAVSVCKGLC-MK-R-LNLRQ-ATVVALFFGGFQALMPLVGWALGTQFEQFI
Cae1            AIGLSMDAFAVSICKGLG-MK-K-INLKV-AVVLGLFFGGFQAGMPVIGWALGSQFMGII
Rch1            GVGLSMDAFAVSVCKGLN-MK-T-LNRKH-ALVIGLFFGGFQGIMPLLGWLLGKQFERYI
Spl1            SIGLAMDAFAVSLCKGLR-MK-T-INYRQ-GAIISFTFGFFQALMPLLGWTLGLQFEKYI
Sgl1            ACGLAMDAFAVSLCKGLR-MR-R-INYGQ-AVIIALFFGFFQAVMPLLGWTLGIQFEHYI
Orf3            GVGLSMDAFAVSVCKGLG-ME-K-VNKKQ-AFIIGLYFGGFQALMPLIGWALGINFQKYI
Rin1            GVGLSMDAFAVAVCKGLA-MR-K-VNKKQ-AVVIGLFFGGFQALMPFIGWALGTQFESYI
Rin2            GVGLSMDAFAVSICKGLG-MR-K-VNKKQ-ALVIGLFFGGFQALMPFVGWLLGSQFEKYI
Rho1            GVGLSMDAFAVSICKGLA-MR-R-VNKKQ-AFVIGLFFGGFQALMPFIGWALGTQFESYI
Orf12           GVGLSMDAFAVSVCKGLG-MR-K-LNKKQ-AVIIGLYFGGFQALMPLIGWLLGSQFQKYI
Ere1            GVGLSMDAFAVSICKGLG-MT-K-VNRKQ-ALTIGLYFGGFQALMPFIGYMLGIRFEKYI
Orf2            GIALAMDAFAVSICKGLA-MS-K-MNYKK-TIIIALFFGVFQALMPLLGYFLGNAFANSI
Ast2            GIGLAMDAFAVSICKGLN-MR-K-INYVY-GIITALFFGVFQAVMPLIGFFLGRQFSTYI
Osp1            GVGLSMDAFAVAICQGLS-MT-R-LNWRH-AGVIALFFGGFQAVMPMLGWALGFRFAVYI
Ova1            GVGLSMDAFAVAICQGLC-MR-K-FSFQY-AFVIALFFGGFQAIMPFLGWILGSRFAGYI
Eha1            AVGLSMDAFAVSVCKGLC-MQ-R-FMPRR-AAVIALFFGGFQALMPFLGWVLGQQFSRYI
Cac1            AVGLSMDAFAVAICKGLS-IK-K-INVKK-AGIVGLYFGAFQAGMPLIGYFLGVRFQNKI
Cce1            AVGLSMDAFAVAICKGLS-MK-K-INIKK-AGIVGLYFGAFQGGMPLIGYFLGVQFQDKI
Cas1            AVGLSMDAFAVAVCKGLA-MP-R-MSWKG-ASVVGLYFGGFQGAMPFIGYLLGTRFRDAI
Ccl1            AVGLSMDAFAVSVCKGLA-MP-K-MNWKG-ALLVGLYFGGFQAAMPLFGYFLGSSFSLAI
Cha1            AVGLSMDAFAVSICKGLS-MQ-R-MSWKN-AVIVGLYFGGFQAGMPLFGYILGSQFKEAI
Cha2            AVGLSMDAFAVSICKGLS-QC-R-WNVKN-AVIVGLYFGGFQAGMPLIGYALGSQFQEAI
Lba4            AVGLSMDAFAVSICKGLS-MK-K-MSWKN-ALIAGLYFGGFQAGMPLIGYLLGTQFKDLI
Cle2            AVGLSMDAFAVAISKGLS-MK-K-MSFKN-AIIIGLYFGIFQAVMPLIGYCLGTRFEDKI
Dha1            AVGLSMDAFAVAISKGLS-MR-R-MSYKT-ALITGLFFGGFQALMPLIGFLLGTRFESYI
Dme1            AIGLSMDAFAVAICKGLS-LR-K-MSYKR-ALTVGLFFGAFQAVMPLIGYLLGTQFKASI
Cth1            AVGLSMDAFAVAICKGLS-MK-K-MSYRN-AVLTGCFFGGFQALMPLLGYLLGTQFKDYI
Csp3            AVGLSMDAFAVSVCKGLA-MP-K-ITVKK-ASIVGLWFGGFQAVMPLVGYFLGVQFKDKI
Lba5            AVGLSMDAFAVAVCKGLA-MP-K-VTWKK-ITAVGLWFGGFQALMPAAGYFLGIRFKDGI
Cne1            AVGLSMDAFAVAVCKGLA-MK-K-CTWTK-AGIVGLYFGVFQAGMPLIGYVLGVQFKDFI
Chy1            AVGLSMDAFAVSVCKGLA-MK-K-CTWTK-AGVVGLYFGVFQAVMPFVGYLLGVQFKDVI
Csc1            AVGLSMDAFAVSVCKGLA-MK-R-CTWGK-AGIVGLYFGAFQALMPLIGFFLGVQFKEVI
Lba2            AVGLSMDAFAVAICKGLS-LR-K-CTWQK-QGIVGLYFGVFQAGMPLLGYLLGMQFKEMI
Orf8            AVGLAMDAFAVSICKGLA-MR-E-KVLKK-GIIVGLWFGGFQALMPTIGFFLGTQFKDQI
Lba3            AAGLSMDAFAVSVCKGLA-MG-R-ATWKK-AAVVGVWFGGFQALMPAIGYTLGMQFREKI
Csp8            AVGLSMDAFAVSVCKGLA-LR-K-VNVRQ-MALVGLWFGGFQALMPLIGYFVGVQFRDQI
Csy1            AVGLSMDAFAVAVCKGLS-MK-R-LNKKH-AVIIGLYFGGFQAGMPLIGYFLGYHFKEAI
Orf14           AVGVSMDAFAVAVCKGLS-MK-Q-LNWRH-AVIIGVYFGGFQAGMPFIGYLLGWHFKDAI
Fba1            AVGLSMDAFAVSICKGLA-LQ-R-VSWKE-CCIAGAWFGGFQALMPLLGYLLGTQFEQFV
Esi1            AVGLSMDAFAVSVCKGLS-ER-Q-LKAKH-YLIIGAWFGGFQALMPAVGYLLGSTFEQYI
Lba6            AIGLSMDAFAVSVCKGLA-AK-Q-ISAKH-LLITGAWFGGFQAFMPAAGYLLGSAFESYI
Rba1            AVGLSMDAFAVSVCKGLS-AG-R-VRLGH-ALTAGIWFGGFQALMPFLGWLLGSRFQSFI
Orf10           AVGLSMDAFAVSVCKGLS-VT-K-MEPKH-ALLCGAYFGGFQALMPALGYLLGSQFESMI
Bhy1            AVGLSMDAFAVSICKGLS-VK-R-VCPGH-VLCTGVYFGGFQMMMPLIGYFLGSQFSHLI
Pca2            AVGLSMDAFAVSICKGLS-VG-R-VRPVH-MLTAGLWFGGFQALMPFLGWLLGSQFEALI
Ast1            AVGLSMDAFAVSICKGLS-VE-K-ITIKH-PIKAGLYFGGFQALMPLVGYYLGFHFKDLI
Rbr1            GIGLSMDAFAVSICKGLS-VR-K-LRPKH-AITVGLWFGGFQALMPLIGYLLGKQFEWLI
Csp10           AIGLSMDAFAVSICKGLS-VK-E-VKLKH-AAAVGLYFGGFQMLMPVIGYYLGVNFQHLI
Mel1            AVGLSMDAFAVSICKGLS-LG-K-ISWRH-MVLAGLWFGIFQALMPAIGYGLGSFFADMI
Lba1            AVGLSMDAFAVSVCKGLS-LG-K-INWKH-MGIAGAWFGGFQALMPLVGYLLGSMFTDLI
Rla1            AVGLSMDAFAVSVCKGLS-LG-K-IKTKH-MCIAGAWFGGFQALMPLIGYFAGRFLSDFV
Rsp2            AIGLSMDAFAVSVCKGLS-LG-R-INAKH-MCIAGAWFGGFQALMPLVGYFGGRFFADKV
Csp4            AVGLSMDAFAVSVCKGLS-LG-K-IGRKH-MFIAGAWFGGFQALMPLIGYYLGKFFTDAI
Ceu1            AVGLSMDAFAVSICKGLS-LR-D-IKVKH-MVIAGVWFGGFQALMPTLGYVLGSFFADLV
Csp5            GVGLAMDAFAVSVCKGLS-TR-K-LEWKH-ALICGGYFGAFQGLMPLIGYILGVQFKNKI
Aor1            AVALSMDAFAAAICKGLC-MK-K-NALKN-TIIVGIFFGGFQAIMPLIGYILGTQFNESI
Orf5            AVALSMDAFAVAICKGLT-LR-E-RDVKK-SLLTGAYFGGFQALMPVIGYILASSFKERI
Epl1            AVGLSMDAFAVSVCKGLS-VD-R-LRPKH-AVITGCYFGGFQAAMPFLGYLLGIQFQAAI
Cmi1            GIGLSMDAFAVSVCKGLS-VK-K-LSIKN-ILLCGVWFGGFQALMPFIGYCLGSTLSGLV
Bpu1            AIGLSMDALAVSICKGLS-VS-R-VQPKH-ALAVGLYFGGFQALMPLIGYLLGIRFQTLI
Bfi1            GVGLSMDAFAVAICKGLA-MR-K-VNKKQ-MLIIALFFGGFQALMPLLGWAIGTSFAKLI
Fba2            AVSLSMDAFAVSICKGLS-LK-K-ATWKN-MGIAGLWFGGFQALMPLIGYLLANLFSGFV
Sva1            AISLSMDAFAVSICKGLS-VR-R-VNFRH-ALTCGLWFGGFQALMPALGYFLGDRFSSLL
Cph1            AIGLAMDTFAVSVCKGLA-MK-K-MSLKK-AFINGAYFGLFQAGMPIIGYFLGISFRNYI
Cup1            SCALAMDAFAVSLCKGFS-VK-T-LTLRH-YLLVGIYFGGFQALMPALGFLIGVSFSSFI
Cco1            SCALAMDAFAVSLCKGFS-VK-K-LNLKH-YIITGVYFGGFQALMPAIGYAIGITFASFI
Orf1            GIGLSMDACAVSFAKGIC-LR-R-QVKTY-ALKLGLAFGLFQALMPLIGWWVGTYFESFI
Esp1            GIGLSMDAFAVSIAKGMT-MK-KHEVLRY-ALILAVFFGMFQALMPLLGWLAGSYFQEII
Eba1            GIGLSMDAFAVSIARGMT-MK-KEDLLRY-ALTLGFFFGVFQAVMPLIGWWAGSYFQEFI
Orf4            GIGLAMDASCVSMAKGMT-ME-KSQRFRY-ALSLGLAFGFFQGFMPFLGWWAGSYFQDFI
Orf6            GIGLAMDASAVSIAKGMS-LP-N-EKNKNYALKLGLAFGIFQGLMPLIGYLAGSTFSGYI
Orf11           GVGLAMDACAVSLAKGMS-LD-K-DKVKKYALILALAFGFFQALMPAIGYFAGSHFTDYI
Tsp1            AIGLAMDAFTVSIAKGIS-LR-K-ATVPQ-AAKVALFFGGFQALMPLLGWLFGLSFEKYI
Csa1            GIGLSMDAFAVSLAKGIC-LK-E-DEFKC-SFRVAAFFGGFQAFMPLLGWWFGRYFEIYI
Cbu1            AIGLSMDAFAVALTIGMN-IN-N-VDRNKIAIKSGIYFGIFQGIMPFLGWILGIKFTKYI
Csp9            ALALAMDAFAVSLSIGMK-SK-N-ERIKN-GLKAGLYFGIFQGAMPLIGWLLGIKFTNYI
Ahy1            AIGLSMDAFAASICQGLQ-IK-E-TTIKD-TLSIGLCFGIFQGLMPILGYFLAASFANSI
Pin1            GVGLAMDAFAASICKGLS-LT-K-RDFSK-TIKVGLCFGIFQTIMPIFGFLLASTFADKI
Hha1            ALGLSMDAFAVSISKGVA-LR-S-FRCKH-ALYISLFFGFFQGIMPAIGFFVGLQFSSMI
Hpa1            ALGLSMDAFAVSISKGLA-MR-A-FRWKQ-ALAIACCFGLFQGIMPAIGYVVGLQFSQMI
Hpi1            AFGLSMDAFAVAISKGLA-MR-A-FRCKQ-ALAIALYFGCFQGVMPLIGYLLGAQFSHFI
Msu1            AFGLSMDAFAVSICKGLA-ME-K-FQWCG-ALKAGLYFGLFQAVMPLIGFLLGVQFSEYI
Asu1            AFGLSMDAFAVSVGKGLT-LA-D-FCWKF-TLKIALCFGLFQACMPLLGYYVGSHFSDYI
Kra1            AVGVSADAFAVAVAKGLH-VR-R-LTLRD-TGGLALSFGAFQALMPLLGWLLGRSFADRI
Cfi1            AVSVSADAFAVALGRGLH-IR-R-LSFRD-VASIAVAFGAFQALMPVLGWFLGSRLQGYI
Ske1            ALGVSADAFAVALGKGLH-MK-S-FNLRH-AVVIALTFGGFQAVMPFLGWLLGTRFADYV
Nmu1            AVGLSADAFAVALGKGLH-LR-R-FNLVN-ATIIAVAFGLFQALMPLIGYYVGSAFASSI
Msp2            ALGVSADAFAVALGKGLQ-LR-A-HVLRT-ALVFATAFGLSQAIMPLLGWLLGSTFADAI
Ppr2            GFGVSADAFAASLTSGVK-MG-R-FNYRH-ALVVALTFAGFQAAMPLLGWLLAANFTSLL
Dsp1            GVGLAADAFAAALTQGVH-MR-Q-LSYRV-ALLIAVVFGAFQGLMPVLGWALASQFSQVL
Mal1            AIGLAMDAFAVSICKGLA-MG-K-AQWRS-MIVIGLWFGAFQAIMPIIGYFLGRSCYDLI
Tar1            AIGLAMDAFAVSVCKGLA-MG-K-ATVRS-MVIIGAWFGFFQFLMPIIGFYVGRSFKDAV
Csp1            ALSLAMDAFAVSIANGVS-VT-H-FSRKE-ALKQGIYFGLFQFLMPLLGWVLGISIKNAM
Fpl1            AVSLALDAFAVSVSSGIS-VP-G-FGPRQ-AVKMGLWFGAFQFLMPLLGWLLGSSVSQYI
Mru1            AIALAMDAFSVSLTKGFT-LK-N-LTKSQ-ALWFGIFFGGFQALMPVLGWLGGIQLEWLI
Msp1            AVALAMDAFSVSLTKGFT-LK-N-ITLKQ-ILWFGVFFGGFQSLMPILGWTLGVQLQLIV
Msm1            AIALAMDAFSVSLTKGFT-QK-N-LTKSQ-ILYYGLFFGFFQFIMPVIGYICGTTISSFV
Mst1            AIALAMDAFSISITKGFT-QK-K-IQKQE-ILWYGIFFGGFQCFMPIIGYVCGTTIRSFI
Mth1            GVGLAMDAFSISVSRGLA-LH-E-SETNY-ALISALSFGTFQAAMPVLGWVSGLEIQRLV
Mma1            GIGLGMDTFSISVSRGLV-GH-E-SGINY-ALITAFSFGAFQAFMPILGWISGLEIQSLV
Mfo1            AVGLAMDAFSVSITRGMI-LK---CNLKY-ALTIAIFFGAFQALMPVAGWLAGEQLAALV
Mae1            AVGLAADAVAVSLTSGLM-IR-H-IHVNK-ALKIALFFGGFQAIMPMIGWGIGLTCRDFF
Psp2            AVGLSADAFAVAMSSGLL-IK-H-IKINK-ALKIALFFGGFQSLMPLLGWMAGLTFREIL
Csp7            SLGLAADAFAVSLTSGFS-IK-H-IKLNK-ALKIALFFGCFQAIMPFIGWSAGLTFRDFI
Mva1            SLGLAADAFAVAVSSGLA-IK-H-MKVNK-ALKIALFFGGFQALMPVIGWLIGLSFSFLI
Csp2            GLGLAADAFAVSLSSGFV-IQ-R-IKFNK-ALKIALFFGIFQAIMPLIGWLTGLSFREFM
Scy1            GIGLAADACAVSLSSGLV-IR-H-IKINK-ALKIALAFGIFQGIMPLIGWITGLTFREFI
Hsp1            GVGLAADALAVSLTSGLL-IQ-R-IKINK-ALKIALFFGIFQTLMPIFGWMMGLGFREFV
Dsa2            SVGLAADAFAVSLTSGFL-IK-R-IKVNK-ALKIALFFGIFQTLMPLLGWVTGLGFRELV
Gsp1            ALGLAADAFAVSVASGLK-IK-N-VKVRK-ALKIAIFFGGFQAIMPLIGWMAGISLRTLL
Rsp1            AFGLAADACAVSLSSGLT-IR-H-IKMYK-AIKIALFFGIFQAIMPLIGWLAGLSIRSFV
Cap1            SFGLAMDAFAVSVGSGIS-LK-K-VTLKD-AIIIGTFFGGFQFFMPLVGWFAGLSFREFI
Cst2            SFGLAMDAFAVAVCSGLT-IK-K-VQFKD-ALLIATFFGGFQVFMPIIGWFFGLTFRDLI
Oac1            SLGLAMDAFAVAIGSGIA-LK-K-VKLHD-ALLVATFFGGFQLFMPLIGWIAGLTIREAI
Mbo1            AVGLAMDAFAVAISGGAT-VR-E-DRARY-ALIVGALFGGFQAGMPVLGWLGGASLASSI
Mma2            AVGLAMDAFAVSISGGAT-LR-E-ERLRW-AVIAGALFGGFQAGMPVLGWLGGMGLASFV
Mha1            ALGLSMDAFAVSVTGGAT-MS-H-DRLRG-ALAAAIFFGGFQAFMPVIGWLGGIGFSDLA
Mli1            ATGLAMDAFAVSISAGVK-VP-KESKIRT-ALIMALVFGLFQALMPVIGWTLGTGFADLV
Hor1            AFGLAMDAFSVSVTSGII-LN-Q-IRFKN-AIKIGFFFGFFQAFMPLVGWFCSLKFSNYI
Mac1            GLGLAMDAFAVSMSSGTT-IR-P-FRVSD-ALKLAVFFGSFQAMMPVLGWIGGSTVSSFV
Csp6            -----MDAFAVSITNGAM-IS-K-VTVSE-GIRIGLFFGGFQALMPLIGWSVGIKFESYI
Orf13           SFSLAIDCVSVSIAGGLN-QK---AKIAH-GLKVAAFFGGFQAMMPLLGWLIGEALSSFI
Psp3            AVGLSMDAFSVALCKGLT-VK-K-AQVKQ-GLIVGLYFGFFQAFMPLIGYFFGARFYRTI
Bde1            AISVSMDAFAVSIGKGLT-VK-K-LRGID-ACKTALWFGGFQALFPLLGYFAASTFSKYV
Bad1            GVSVSMDAFAVSIGKGLT-VK-K-LRGVD-AFKTALWFGGFQALFPLFGYFAASTFSKYV
Bbi1            SVSVAMDAFAVSIGKGLT-VT-R-VRPVD-VIKTALWFGGFQALFPLLGFFAANTFSKYV
Bbr1            SVSVAMDAFAVSIGKGLT-VS-R-VRPGD-AVRSALWFGGAQALFLILGHYAASAFSAYV
Mpe1            AVGLAMDAFAVSVSAGVC-ER-S-NKFPT-SIKLAVVFGGFQGGMCILGWFAGRNFNDLI
Cte1            ALGLSMDASAVSISNSLC-ID-K-IKLKH-VLKMALIFAAFQGIMPLIGYFAASNFEDVI
Tbr1            AIGLSMDAFAVSVSDGMC-LR-N-MTAKK-AAAVALTFGIFQALMPVIGYLGGSLFYEQI
Cme1            GIGLSMDAAAVSMSNGMC-IS-S-IRWKH-ALATAFAFGAFQGIMPLIGYFAGSLFAEQI
Asp2            AIGLSMDAFAVSLSNGLA-YR-G-FGRRQ-AIEAAAAFGLFQALMPVTGYFAGRTFSDAI
Ssp3            ALGLSMDAFAVSISNSMC-FS-G-LRRNA-AALTSLSFGVFQGLMPVAGYFAGRAFADVV
Hfi1            AVGLAMDAFAVSITDGLC-YE-N-FHRKE-ALITSGAFGLFQGIMPLIGYFCGRMFSDAI
Bin1            AVGLCMDSFAVSLTSGVL-LK-P-FTLSR-VLKIAAFMAVFQGAMPLIGWFLGIGFKNYI
Tsp2            AIGLSMDSFAVSVTSGVV-LK-P-FRISS-ALKIASFLALFQGAMPLIGWFIGREFQKYI
Pgo1            AIGLSMDSLAVSVTGGAV-IR-N-CTVCN-MVKIGSFMGITQATMTVLGYLAGVGFQKYI
Bsp2            AIGLSMDSLAVSVTGGAV-LKNN-CTAGN-IIKIASVLGIFQAGMTVIGYTMGLGFEKYI
Pme1            AVGLSMDSLAVSVTGGAL-IQ-N-YRHHH-MLKIGCVMGIFQAGMTIAGYLAGMSFKKYI
Ola1            ALGLSMDSLAVCISGGIF-MK-K-FCIRK-SLKMAFIMGGFQGGMTLLGWALGINFSKYI
Osp2            AIGLSMDSLAVSISGGIC-MK-P-FCIKK-SLKMALTMGIFQGGMTWLGWAMGIHFSNYI
Din1            AIALAMDSFAVSIVNGCT-IR-N-LRVHH-VMKVAFCFAVFQALMPLAGYVAGVGFRDYV
Bpl1            SISLAIDCFTVSVTSGII-LH-R-IQWGT-FLRMAFFFGLFQALMPFLGWLGASRFQHLI
Bco1            AVSLAIDCFTVSVTSGII-LR-R-IQWRT-FLKMAFFFGFFQALMPLIGWFGASRFNHLI
Bvu1            AISLAMDCFTVSITSGII-MR-R-ICWRT-FFIMAFFFGLFQAVMPLIGWFAASRFSHLI
Bun1            AVGLAMDCFAVSIASGII-LK-R-VRLRP-MLVMAVSFGFFQALMPLLGWIGASFFSHLI
Bfr1            AIGLAMDCLAVSIASGII-LK-R-IQWRP-MLVMAFFFGLFQAIMPLLGWLGASTFSHLI
Bth1            AIGLAMDCFAVSIASGII-LK-R-IQWRP-MLVMALAFGLFQALMPFIGWMFAKTFSHLI
Pbu1            SVALAMDCFTISIVSGVI-IR-Q-KTWRV-ILQMSFFFGLFQAFMPLIGWAVARRFAHHI
Pou1            AVAVAMDCFTMAIASGII-IK-K-FQWRT-ALSMAFFFGLFQMAMPLLGWFAINSFAHYV
Ofo1            AFGLAMDGFAVSIASGVS-LQ-R-VQWRP-ILMIALSFCFFQIVNPLVGWLGAFHFRGLI
Dsu1            AAGLAADSFAVSVSSGAI-ID-K-MRFHH-AMRIALFFSFFQALMPLVGWSIGSIANDSF
Cle1            AVGLSMDAFAVALTNGAV-TR-N-LKLKH-ALGIALAFGAFQAVMPTIGWLVGIAGRGII
Dps1            AVALAMDAFAVAIAVGIG-LK-R-IRFRQ-AFRLSYHFGLFQALMPIIGWALGTGIRQFT
Pca1            ALALAMDAFAVALGCGLT-LE-R-LTGRH-LFRLGWHFGLFQAMMPIIGWLAGLTVQKWI
Gbe1            SVALAMDAFAVALAAGAV-IS-P-ITGRH-LFRLGFHFGLFQALMPIGGWLLGMTVQKWI
Dac1            AVALAMDAFAVALATGAV-LP-E-LTFRH-LFRLSFHFGLFQGGMPIIGWLAGVGLQDTI
Dpr1            AVALAMDAFAVALAAGAI-LQ-P-LTFRP-CFRLAFHFGLFQAMMPVIGWLAGLTVQSFV
Dba1            AVALAMDAFAVAIASGAA-LR-I-VTNRQ-TFRLAWHFGLFQAAMPIIGWFGGFLVRDYF
Dre1            AIALAMDAFAVAIASGVA-LR-R-VTARQ-TFRLAWHFGLFQALMPIIGWFMGVKIRPYI
Dae1            AIALAMDAFAVAVATGVT-LK-A-VSPRQ-TFRLAWHFGLFQAFMPILGWLLGLTVRDHI
Dvu1            AVALAMDAFAVAIATGIR-LR-E-VSPRQ-TFRLAFHFGLFQALMPVAGWTLGLTVRGYI
Dol1            AVALAMDAFAVSIAAGVF-LR-S-IGLRH-YFRLAWHFGLFQALMPIVGWYAGLSVRGLI
Dsp3            AVALSMDAFAVAVATGCA-VR-A-PRLSH-YVRLAACFGVFQFLMPVLGWALGLSVRDYM
Bwa1            AVALAMDAFAVSVCAGCA-LK-R-VTAVH-FLRLSLTFGFFQFLMPVIGWALGLTVRGFI
Dsa1            SVALAMDAFTIAVACGLC-MP-E-VSKRQ-NFRLSFHFGLFQALMPLLGWLAGLTVKSMV
Orf7            ALGLAMDCFAVALGIGCS-PT-P-KDFRT-YFRIAFHFGLFQGGMTFLGWLGGSTIAHLI
Dto1            AVGLAMDASAVSLASAAA-GF-A-NNARA-KFRLCFHFGLFQFFMPVLGWGMGIKFVSHF
Mbo2            GIGLSMDCFAVALAIGTS-ER-L-PLVRS-ALVIAASFGIFQAGMTIAGWIAGASLYTEI
Mhu1            GIGLAMDCLAVSFAVGAH-QK-T-SRIRA-AFILALFFGGFQGGMTLLGWLLGSGFADAI
Mfo2            GIALAMDCLAVSLAIGTS-TK-A-NLLKT-ALIIALCFGSFQAGMTLVGWAAGTGLTVFI
Mpa1            GLGLAMDCFAVTLATGSS-AG-I-DRFKT-AIILAATFGLFQGGMTIGGWLLGISFAGFV
Ppr1            AIGLAMDCFAVSISKGMH-AK-K-YYVWL-TLRMALLFGLFQAVMPLIGYTLGVGYAGYM
Tpr1            GFSLAFDALAVSISSGIS-NR-D-LKTFH-VVRGSFFFGAFQFIMPVTGWFLGKTFVVYI
Taz1            GLSLSMDAFAISVSSGIT-IK-G-LKPYH-ALRAALFFGLFQFIMPVAGWYLGYSFASYI
Tca1            ALGLSMDAFAVSISSGIC-TE-G-LKSRH-ILRGSFSFGLFQFAMPVLGWFLGSHFRTAI
Hfo1            ALGLSMDAFAVSISSGIC-IP-D-MKVRY-ALRAALAFGLFQAFMPILGWGLGGAFRSHI
Cst1            AVGLAMDAFAVSVSCGLC-VI-K-RRYWH-AVRAALFFGFFQWGMLSLGWLSGSTFRTFI
Ace1            AVGLAMDAFAVSISCGLA-DA-K-NTSRN-ALNAGIAFGLFQGGMTAGGWLAGYSFRAWI
Abu1            AFALSMDAFAVSIGLGIK-NK-Q-NLKAL-ALKAGLFFGIFQALMPFLGFLGGIGLREYI
Ssp1            AFALSMDAFAVSIGIGVK-NK-Y-FDTFL-ALKVGLFFGFFQALMPLFGYLSNIGLGSVI
Ani1            AFALAMDAFAVSIGLGVK-RK-E-FDKVL-AFKAALFFGFFQALMPLFGHLASLGVGTLI
Sde1            GFALSMDAFAVSIGLGSK-EV-N-SHALL-ALKAGLFFGIFQAMMPLVGYAGGYGLIGFV
Kko1            ALALSMDAFAVSVGLGSK-PV-E-SHKKL-AIWAAVYFGLFQGLMPLVGYLGGKGLLGWI
Mfe1            AVALSMDAFAVSIGLGSKGDK-A-SLSSL-ALKAGIWFGLFQGLMPLIGYLAGHGVLGWV
Sli1            AVALSMDAFAVSIGLGAK-D----NSRGL-DLKAGLFFGSFQALMPFIGYLGGKGILGWV
Gca1            AIALSMDAFAVSIGLGSK-D----ASKNL-GIKAGIYFGVFQALMPFIGYMGGRGVLGWV
Ptu1            AIALSMDAFAVAIGLGSK-HQ-K-KTSVL-AVMAAGYFGFFQGVMPLIGYLGGKGLLGWM
Psp4            AIALSMDAFAVSIGLGSK-KV-V-NAEKL-FIKAAAYFGFFQGFMPLLGYYSGKGLSSWI
Sde2            ALALSMDAFAVSIGLGAK-NK-A-SPVVL-GLKAALYFGVFQALMPLIGYLGGKGMLGWL
Gps1            -----MDAFAVSIGLGAK-RT-H-NRTSL-AIKAGLYFGFFQGVMPLIGYFGGKEVLGWV
Gpu1            AVALSMDAFAVSLTIGVR-DI-T-RVRKL-AWLAALYFGAFQGIMPLFTYFGGIAILAWL
Gpa1            AIALSMDAFAVSLTMGVS-NP-K-KIQKL-ALLAGLYFGLFQGLMPLFGYLGGVALFSWI
Wsu1            SLALSMDAFAVSLGLGAR-FG---YNKRE-SLRPALSFGIFQGIMPLLGFFVGVTFIAFI
Vpa1            SIGLAMDAFGVSIGKGLT-MP-V-GENGR-KVTLAFLFGLFQFLMPLIGWLIGRQFIDVI
Vra1            AVSLAMDAFAVSVAKGHC-FT-G-QDSVK-KIGMPFMFGVFQMAMPLIGWFVGAQLTDMI
Vsp1            SVGLAMDAFAVSICKSSQ-MK-A-DPKMK-KITLAFLFGAFQCLMPIIGAAVGAQFSQNF
Psu1            AVGLAMDAFAVSVCGSMVLIP-D-NRLRG-ALRFGSWFGAFQFLMPVIGYFGAVSFRDYI
Afe1            AVSLSMDAFAVSVCGGLK-MEGR-ERFKG-GLIFGAWFGVFQAVMPLVGYELGSHFAKVA
Ssm1            AIGLSMDAFAVSLSSGCG-MP-D-AKPRH-VIIVAASFGLFQAVMPIAGWFGGAMFRKQI
Ipo1            SVGLAMDAFAVSLTEGMA-LK-K-NHINH-IFRVAFVFGIFQALMPLLGWFIGGLFYDMI
Rfl1            AAGLSMDAFSAAVCKGTA-SR-G-RVIIT-ALFTALMFGAFQAVMPLTGYILGSGFMSQL
Mla1            AVGLAMDSFSVSLAGGAA-LK-D-NIVKT-AVTAGIFFGFFQFAMPLLGWGIGVPITQVI
Mta1            GISLAFDCFAVSLSAGSR-SP-E-KRLRI-ALVLGSCFGVFQGGMFLAGSFSAGFLVYLV
Dsp2            ALGLSADCFAVSIGIACT-HA-S-IKSRV-IWRVAGTFGLFQAGMVVIGFFAGLSVIDII
Det1            ALALSADCFAVSIGIACT-HT-D-VKPRI-MWRVAGTFGLFQAGMAVIGYYAGLSIADVI
Orf9            ALSLSIDSFVTAGSLSLK-HN-K-NFWLM-SLWIASVFAFFQSLMPLLGFLLGKQFVIYV
Cho1            AVALSMDCVALSMSNGAK-CA-N-YGIFR-ITKVSFVYGFFQGAMPIIGFFLGALFVGFI
Mmo1            ALALSMDAFAVAVCKGAT-LH-K-PPLRE-ALRTGFIFGVIEALTPLIGWTIGIYASRYV
Pas1            ALALSMDAFAAAISKGAT-LH-R-PHFRE-AIRTGLIFGVVEACTPLIGWSIGLYTSQYI
Plu1            ALALSMDAFAASICKGAA-LH-R-PHFRE-AIRTGLIFGLAEACTPLIGWSLGLYASQYI
Dda1            AFSMSMDXFAASIGKGAA-LH-N-PRFRE-AIRTGLIFGLIEALTPLIGWALGFYASRFI
Pwa1            AFGMSMDAFAASIGKGAV-LH-N-PRFRD-AIWTGLIFGVIEAITPLIGWALGFFASQYI
Hal1            AFGMSMDAFAASIGKGAA-LH-K-PRFRE-AIRTGLIFGIVEAITPLIGWGIGLLASQFI
Yin1            -----MDAFAASIGKGAS-LH-K-PRFRE-ALRTGLIFGVIEAITPLIGWCIGLFASQYI
Cfr1            AFGMSMDAFAASIGKGAT-LH-K-PKFSE-ALRTGLIFGAVETLTPLIGWGMGMLASKFV
Sbl1            ALGMSMDAFAVSIGKGAA-LH-K-PKFRE-ALRTGLIFGCIEAITPLVGWVLGMLASKLV
Ssp2            AFGMSMDAFAAAIGKGAS-LH-R-PPLRE-ALRTGLIFGVIEAITPIIGWGIGLAASKFI
Raq1            AFGMSMDAFAASIGKGAT-LN-R-PCLRE-ALRTGLIFGVIEAITPLIGWYLGLVASRYI
Pps1            AFAMSTDAFAAAVGKGAS-LH-K-PCLRE-ALRTGAIFGVIEAITPVIGWAVGLTAAQYV
Pfl2            ---MSTDAFAAAIGKGSS-LH-K-PRLTE-ALRTGLIFGVIEAITPIIGWLIGQAATRWV
Pav1            ALAMSTDAFAAALGKGAS-LH-K-PRFIE-ALRTGLIFGAIETITPVIGWGIGQVAARFA
Pfl1            AYAMSTDAFAAAIGKGAS-LK-S-PRLTE-AIKIGLIFGVIEACTPLIGWLIGQSAAGYV
Xga1            GFAMSTDAFAAAIGKGAA-MR-K-PQWRD-ALRAGLIFGCIEAITPVIGWLLGRAASSYV
Gxi1            AFAMSTDAFAVAVARGAS-LK-N-PRFSH-AIRTGALFGFVEGLTPMLGWLIGIGAAGFI
Hbo1            AVSMSADAFAASISKGAE-LQ-K-PRFRH-AVGIGLVFGIIEAITPLLGWAAGKAAQQYV
Rva1            AFTMSVDAFAVSLARGAA-SK-K-PRLRE-ALRTGFIFGSVEALTPVIGWAAGMAASSYV
Hde1            ALSMSVDAFAVSVGRGAA-LN-R-PRFSE-ALRTGAVFGVVEAITPVIGWAAGVAASNLV
Bsp1            AFSMSVDAFAVSVGRGAA-LG-R-PRYSE-ALRSGAVFGVVEAITPVIGWVAGVAASSFV
Pre1            AFALSMDSFAVAVCKGSV-LH-N-PSYKE-ALRTGIVFGIVEALMPLTGWIIGIGASHLV
Nme1            ALGMSMDAFAVALAKGAA-VR---MPPRK-IAATALVFGTVEALTPLAGWVGGFYAKPFI
Msa1            GVGLSVDSLAASITTGAC-SI-K-LRVSQ-IFKVALYMAVFQASMPLIGWFIGSSFKGLV
Cco2            GVGLAMDAFAVALAKGIT-FK-K-FNVNE-TVSMALTFGIFQGAMILIGRFIGGYFYSFI
                      *        .                         :                  

Asp1            MQIDHWIAFFLLVMIGFNMVKEGIS------D-DE----E---------ET---------
Ele1            TPVDHWIAFVLLALIGGKMLWDAFH------E-DD----E---------EL---------
Cae1            GPIDHWIAFILLAFIGGKMLWEAFT------E-DE----D---------GG---------
Rch1            TAFDHWIAFVLLAFIGGKMVWEALH------E-DP----E---------EV---------
Spl1            TTFDHWIAFVLLFAIGGKMLWDAFH------E-DG----S---------CP---------
Sgl1            TSVDHWITFILLSIIGSKMLYDSLT------E-DP----T---------CP---------
Orf3            TSIDHWIAFILLAFIGGKMVFEAVH------D-KD----E---------DT---------
Rin1            TRIDHWIAFILLALIGGKMVVEGYR------L-EE----D---------ET---------
Rin2            TSIDHWIAFILLGIIGGKMIVESVK------P-DK----E---------DDE--------
Rho1            TSIDHWIAFVLLVFIGGKMIAEAVR------P-ED----E---------NVE--------
Orf12           TSIDHWIAFILLGFIGGKMIIEAVR------E-WN----E---------EEI--------
Ere1            TSIDHWIAFILLGFIGGKMVYEAVK------E-KD----D---------DS---------
Orf2            AAIDHWIAFILLGLIGINMIKEALD------D-EI----E---------C----------
Ast2            TTVDHWITFILLAFIGGKMIYEALS------E-DS----E---------CE---------
Osp1            QELDHWVAFVLLCLIGGNMVREALG------P-EE----E---------AE---------
Ova1            QSVDHWVAFALLLVIGGNMVRESTG------R-EE----E---------TK---------
Eha1            SQWDHWIAFGLLTFIGGKMLWEALH------D-KE-VICQ---------N----------
Cac1            TSIDHWIAFILLLFIGLKMIRESRGCECGIED-DS----K---------S----------
Cce1            TSVDHWIAFILLAIIGINMIKESRN------S-SC----EVAVDTVADVN----------
Cas1            TAYDHWIAFILLALIGGNMIKESLE------T-EA----E---------C----------
Ccl1            RAYDHWVAFILLSVIGANMVKESFS------K-ED----E---------C----------
Cha1            TSIDHWIAFILLGIIGFNMIRESLN------K-EE----E---------C----------
Cha2            TSIDHWIAFILLGVIGFNMIKESLN------K-ES----E---------S----------
Lba4            TSIDHWIAFVLLGLIGLNMIKESRE------K-AE----EGE-------C----------
Cle2            TAFDHWIAFFLLGFIGINMIREALS------K-ED----DEA-------E----------
Dha1            TAIDHWIAFILLSLIGLNMIKESRG------P-CE--------------I----------
Dme1            TSIDHWIAFVLLSIIGINMIRESRE------G-YD----E--------------------
Cth1            TSIDHWIAFGLLSLIGINMIKESKN------T-CE--I-T---------D----------
Csp3            TAIDHWIAFILLGIIGFNMVREALS------K-DC----E---------A----------
Lba5            TAIDHWIAFILLSIIGINMIREAFS------G-DE----E---------S----------
Cne1            TSIDHWIAFILLGIIGFNMVRESRE------E-EC----E---------T----------
Chy1            TSVDHWIAFVLLGIIGANMVREART------G-CD----SCG-------E----------
Csc1            TSVDHWIAFILLGIIGANMIREAFG------S-CD----ECQ-------D----------
Lba2            TSIDHWIAFVLLGIIGANMIKEGFS------K-EE--ISD---------E----------
Orf8            TSIDHWIAFVLLGLIGINMVKEALS------N-DE----E---------Q----------
Lba3            IFIDHWIAFILLALIGINMIREACG------K-ET----E---------E----------
Csp8            TFIDHWIAFGLLAVIGGNMIREALS------G-EE----E---------C----------
Csy1            TSVDHWIAFVLLVIIGINMIKESFA------SCES----E---------E----------
Orf14           TSVDHWIAFVLLAAIGLSMIRESRS------K-DE----DEE-------S----------
Fba1            TSVDHWIAFVLLGIIGGNMIREALS------K-DE----D---------K----------
Esi1            TAVDHWIAFVLLCFIGGNMIREALS------K-DE----E---------K----------
Lba6            TSFDHWIAFVLLAFIGGNMIHEALD------K-SN----TP--------D----------
Rba1            SSVDHWIAFLLLGLIGLNMVRESRS------Q-EE----E---------E----------
Orf10           TQIDHWIAFVLLGIIGSSMIKESRE------D-EE----E---------E----------
Bhy1            TRVDHWIAFILLGVVGANMIRESFG------E-EE----E--------------------
Pca2            TNIDHWIAFVLLVFIGGNMVKESRS------E-EE----H--------------------
Ast1            TNFDHWIAFMLLGFIGINMILESRN------I-DE----D--------------------
Rbr1            TSIDHWIAFILLALIGANMIREAFG------E-EE----Q--------------------
Csp10           ERFDHWVAFGLLVLIGISMIREALG------K-PE----E--------------------
Mel1            DAYDHWVTFILLGAIGLNMIKESFE------D-QE----H--------------------
Lba1            TSVSHWIAFVLLLLIGGGMIREARS------D-AE----C--------------------
Rla1            TNYSHWIAFILLAIIGVSMIKESFG------D-KE----E--------------------
Rsp2            TRYSHWVAFVLLVFIGAGMIKES-K------E-EE----H--------------------
Csp4            TEYDHWIAFILLLIIGGKMVKESFG------G-EE----Q--------------------
Ceu1            SKWSHWIAFVLLLFIGGSMIKESFG------G-EE----E--------------------
Csp5            ENIDHWIAFILLGLIGINMIKEAFS------E-EE----E---------N----------
Aor1            SSIDHWIAFILLSIIGINMIRESRE------D-DC----S---------CD---------
Orf5            MSIDHWVAFVLLALIGANMIKESRE------E-SC----D---------V----------
Epl1            THIDHWIAFALLGGIGINMIRESRT------E-EK----S--------------------
Cmi1            DSIDHWIAFILLAFIGINMIKESFE------E-EK----Q--------------------
Bpu1            SAFDHWIAFILLALIGVNMIRESRS------D-DE----D---------AP---------
Bfi1            VDYDHWIAFILLLYIGGKMIIDAIK------E-WK----E---------VDK--------
Fba2            ENYTAGIAFILLAWIGGKMIWDSFH------E-EE----D---------S----------
Sva1            TRFGPWIAFLLLTIIGTNMFKESFG------Q-EE----S--------------------
Cph1            TKIDHWISFVLLVFLGIKMLKEAFD------N-EA----C---------S----------
Cup1            QKIDHWIAFILLVFIGFKMIKESFE------K-ES-------------------------
Cco1            ASIDHWIAFVLLSLIGLKMIKESFE------N-EN----C---------DT---------
Orf1            TAVDHWIAFFLLGFIGVNMIRESKE------A-EA----EC--------DT---------
Esp1            ASFDHWIAFGLLAIIGINMIREALH------P-DL----D---------Q----------
Eba1            ASIDHWIAFGLLSIIGGNMIRESLR------G-EE----E---------AC---------
Orf4            TSIDHWIAFLLLGIIGFHMIKEALH------P-EE----N---------E----------
Orf6            QSVDHWVAFILLALIGLNMIKESRE------E-KE----N---------E----------
Orf11           QSIDHWIAFILLSLIGINMIKEGKE------E-KE----D---------EV---------
Tsp1            TAFDHWIALILLTLIGGKMLYESFK------G-ED----E---------ED---------
Csa1            KSFDHWIAFILLGIIGGKMLIESIK------E-LK----A---------DKDTEL-----
Cbu1            QSIDHWIAFALLTLIGIKMIIDGVK------P-NE----E---------N----------
Csp9            VKFDHWIAFILLAIIGGKMIYEAIK------G-EE----S---------D----------
Ahy1            KAIDHWVAFVLLFIIGFQMIKESRD------A-SC----E--------------------
Pin1            KSIDHWVAFFLLSYIGFNMIKESRV------A-TC----D--------------------
Hha1            QDWDHWIGFVLLALIGINMVREGLN------A-DS----E---------AS---------
Hpa1            QNWDHWIAFALFVLIGVNMIREGLN------S-DD----E---------P----------
Hpi1            EDWDHWVAFVLLALIGINMLREGVS------E-DD----E---------S----------
Msu1            TDYDHWVAFFLLALIGVNMLRESLS------D-ED----D---------ED---------
Asu1            SEFDHWIAFALLCVIGINMIKMSVT------N-EN----S---------DD---------
Kra1            TEIDHWIAFGLLLLIGAKMIREAVS------P-SD----E---------EE---------
Cfi1            TEVDHWVAFGLLAVVGGKMLYEAFT------A-GD----D---------DE---------
Ske1            QSVDHWVAFGLLAVIGAKMLWEAVR------P-GE----D---------HE---------
Nmu1            ESFDHWIAFALLLLVGGKMLWEAFS------E-GD----E---------DD---------
Msp2            APWDHWISFGLLALVGGKMLWEALS------P-DAPVDAEHP-------EH---------
Ppr2            DPFDHWIAFALLAIIGGKMAWEAFQ------A-DE----N---------ED---------
Dsp1            APIDHWIAFALLALIGAHMIREAFV------V-EE----E---------DA---------
Mal1            KDYDHWIAAALLFLIGVNMIREALS------G-EE----E---------D----------
Tar1            EDYDHWIAFALLLVIGLNMVREGIS------G-EE----E---------N----------
Csp1            EAIDHWITFFLLALIGGSMIWESLK------Q-EE----Q---------K----------
Fpl1            EAVDHWVAFGLLAVIGGKMAWESLR------R-GC----G---------EE---------
Mru1            TTFAPWVAFILLLLIGSNMIRESLS------G-DE----E---------DE---------
Msp1            SEVAPWIAFILLVLIGANMIRESFS------D-DL----D---------D----------
Msm1            STVAPWIAFFLLLAIGLNMIRESLD------S-DD----E--------------------
Mst1            STYAPWIAFILLLCIGLNMIRESIT------S-SD----E--------------------
Mth1            SALAPWAAFILLLIIGLKMIYESLI------M-EE----E---------E----------
Mma1            SAFAPWVAFTLLLLIGLKMIYESTM------L-EE----E---------E----------
Mfo1            EVWAPWIAFILLALVGGKMIYEGLR------E-ED----E---------DE---------
Mae1            ASFDHWIAFIILGVIGSKMIYEAVQ------N-DD----E---------EK---------
Psp2            SSFDHWIAFGLLGIIGGKMIYESLT------S-DD----D---------ER---------
Csp7            SSFDHWIAFGLLSYIGGKMIYESME------E-EK----E---------DK---------
Mva1            TPIDHWIAFGLLSFIGGRMIYESLQ------S-EE----C---------EK---------
Csp2            TNIDHWIAFILLLGIGSKMIYEAYK------E-MD----D---------DD---------
Scy1            IQIDHWIAFVLLVAIGGKMIYETFQ------E-EK--------------EN---------
Hsp1            SAIAHWIAFFLLGWLGGNMIYEALK------D-EE--------------EE---------
Dsa2            SAIAHWIAFTLLAWLGGNMIYEALT------G-DE--------------EK---------
Gsp1            AAISHWVAFSILCLLGAKMIYESCQ------E-DE--------------EK---------
Rsp1            LRFNHWIIFGILVYLGGKMIFESFA------D-SN----N---------DE---------
Cap1            VSFDHWIAFGLLSIIGGKMLYEAWQ------E-ED----E---------EE---------
Cst2            TDFDHWIAFILLGFIGIRMIIEAMD------N-DE----E---------KL---------
Oac1            SSVDHWIAFLLLGFIGGKMIHESIY------E-EEGV--E---------EA---------
Mbo1            GVYDHWIAFLLLALIGGKMIVEAVR------G-DG----D---------GV---------
Mma2            GTYGPWIAFLLLALIGGKMIAEAVR------G-DG----E---------S----------
Mha1            SSYDHWIAFALLALIGGKMIFESMT------V-EP----S---------ER---------
Mli1            DAWDHWIAFILLSAIGLKMIYEGLS------E-SE----E---------DE---------
Hor1            KSYDHWVAFILLLIIGLKMIYETTT------D-ED----N--------------------
Mac1            SDYAPWIAFLLLAFIGCKMIYEALY------G-DQ----D--------------------
Csp6            AALDHWIALILLSIIGGKMIYDSVK------K-SK----DHK-------DE----IACD-
Orf13           SSIDHWIAFFLLAIIGVKMIYEALK------E-ND----E--------------------
Psp3            QAWDHWIAFILLAILGLNMIREADS------Q-KD-------------------------
Bde1            TAVDHWIIFGLLALIGGNMVREAFG------E-DE----E---------NA---------
Bad1            TAVDHWIIFGLLALIGGNMVREAFE------E-DE----E---------NA---------
Bbi1            TAVDHWIIFALLAFIGGNMIREAFG------E-EE----E---------NS---------
Bbr1            TAFDHWIIFGLLAFIGGNMVHEAYE------E-DA----E---------NA---------
Mpe1            SSYDHWIAFILLLAIGLKMIYEGFY------G-TE----E---------K----------
Cte1            SRFDHWIAFILLAIIGGKMLHEAIK------A-EI----N---------QE---------
Tbr1            RTLDHWVAFILLGFLGGKMLFEGIK------V-WQ----KPK-------DE---------
Cme1            GAVDHWLALVLLGFIGGKMIYESLT------A-NH----D---------SC---------
Asp2            SAFDHWIALGLLAAIGGKMVFDGLH------D-LR----S---------PK---------
Ssp3            SAFDHWIAFALLGFIGGKMIWDAVK------E-LR----A---------PE---------
Hfi1            SSIDHWIALILLGVIGLNMIKEAWQ------E-SR----E---------SE---------
Bin1            EAYDHWVAFGVLLFLGMKMIYEGWP------R-KG----E---------SE---------
Tsp2            QDYDHWVAFGVLLILGINMIREGRS------K-DE----E---------TP---------
Pgo1            TAFDHWIAFVLLLYLGGKMIYDSTQ------E-ED----E---------DC---------
Bsp2            CAFDHWIAFTLLLYLGGKMIYDSAK------E-EE----E---------DG---------
Pme1            TAFDHWIAFLLLLYLGGKMIYESTQ------E-KE----E---------DC---------
Ola1            SDYDHWIAFLLLSYLGGKMIYESFK------A-ES----S--------------------
Osp2            TDFDHWIAFVLLSYLGGKMVYESFK------E-ED----S--------------------
Din1            NSYGHWIAFFILLFVGAKMVYESFS------L-GS----E---------AQH--------
Bpl1            EAYDHWIAFALLAFLGIRMIRAQFK------E-EE----T--------------------
Bco1            ESYDHWIAFALLAFLGIRMIREHFK------D-SE----E--------------------
Bvu1            EDYDHWIAFGLLAFLGGRMIKESFS------N-ED----K--------------------
Bun1            ESIDHWIAFGILAFLGGRMIMESFK------D-EG----C---------KH---------
Bfr1            ESVDHWIAFAILAFLGGRMIKESFK------E-ED----C---------CQ---------
Bth1            ESVDHWIAFAILAFLGGRMILESFK------N-ED----C---------RQ---------
Pbu1            EAYDHWLAFGLLAFLGIRMIKEALQ------P-EE----K---------EH---------
Pou1            EAFDHWIAFGLLAFLGGRMIRDAYL------P-EE----Q--------------------
Ofo1            DNVDHWIAFAILAFLGIRMLRESFK------V-KE----D---------GE---------
Dsu1            RALDHWIAFVLLCLIGGKMIYESRI------L-KE----G---------EN---------
Cle1            ESVDHWVAFILLGYIGGKMVYDAVK------E-AK----S---------HE---------
Dps1            QSYAHWIAFTLLALVGANMIREALS------D-DE----E---------EP---------
Pca1            ETYDHWVAFGLLVCVGGKMIHEAFQ------D-EE----T---------RE---------
Gbe1            SAYDHWIAFGLLAYVGGRMVHEAFE------E-DD----E---------EK---------
Dac1            AAYDHWVAFFLLLWVGGKMIHEAFA------E-DE----D---------DT---------
Dpr1            AAWSHWIAFALLLYIGGRMIHEALG------A-GE----G---------TE---------
Dba1            LRFGHWIAFALLLYIGGHMLWEGLH------H-DE----D---------DV---------
Dre1            EAFDHWLAFVLLAYLGGKMIHEAFE------D-AD----T---------KD---------
Dae1            EAFDHWIAFGLLAFIGVNMIRGAFA------Q-EK----S--------------------
Dvu1            EQWDHWLAFGLLLYIGVRMMREAFE------E-TE----E---------ND---------
Dol1            ERYDHWIAFFLLAFVSFNMIRESFD------A-GE----N---------HT---------
Dsp3            EAWDHWVAFGLLAWVGGNMLRSGLA------A-LK----H---------RE---------
Bwa1            ESWDHWIAFALLAWIGGNMIRGGGD------D-SE----D---------GE---------
Dsa1            ETYAPWISFFLLAFVGGKMIQESFE------T-DD----S---------CD---------
Orf7            SNFDHWIAFGLLAFVGARMIRESLS------K-NE----E---------ED---------
Dto1            KTFDHWIAFFLLAVVGIRMIREGMD------K-SS----E---------IH---------
Mbo2            SSYGSWIAFLLLAGIGIKMIYDGIR------E-EH----E--------------------
Mhu1            AAYDHWVAAGLLFIIGGKMVLDGIK------D-GH----E---------EE---------
Mfo2            AGFDHWVAFILLAVIGAKMIHEGLE------T-GE----E---------EE---------
Mpa1            TRYAPWIAFLLLTGIGVKMCIEGVR------G-GD----T---------RE---------
Ppr1            KAFDHWIAFVLLALIGGKMIVEGIK------P-KD----P---------DS---------
Tpr1            ETFDHWIAFALLAFIGGKMLFSALP------Q-KN----K---------EK---------
Taz1            KNFDHWIAFGLLAFIGGKMVVEGAR------E-IK----K---------DTSTNDDSITV
Tca1            QNFDHWIAFALLVFIGGKMIVESFE------P-EP----TSC-------DD----TAAP-
Hfo1            EHVDHWIAFGLLALVGGKMIYESFG------I-KD----P---------TC---------
Cst1            EPVDHWIAFVLLTFIGVKMWKESTE------E-AE-------------------------
Ace1            ENIDHWVAFALLGIIGAKMIWEAFE------G-EN----E--------------------
Abu1            QGYDKIVAFVLLLAIGGKMIYEAFN------E-NV----E---------E----------
Ssp1            ESFDHWVAFTLLSILGGKMLYESFG------E-NI----E---------E----------
Ani1            ESFDHWIAFLLLSLIGGKMLYESFG------E-NT----E---------D----------
Sde1            SAYAHYIAFGLLLLIGAKMIYEGVN------E-SL----E---------E----------
Kko1            EAYAPWIAFLLLLFIGGKMIFEAFS------E-GI----E---------E----------
Mfe1            EAYAPWIAFGLLALIGGKMIYESLG------E-GV----E---------E----------
Sli1            EAYAHWIAFGLLALIGAKMIYEGLH------E-GI----E---------E----------
Gca1            DAYAHGIAFGLLALIGAKMIYEGLQ------E-GV----E---------A----------
Ptu1            QAYASWVAFILLVLIGGKMIYESFS------E-GI----E---------E----------
Psp4            EDYAPWIAFILLVFIGGKMIYESQS------E-GI----E---------E----------
Sde2            ASFAPWVAAGLLALIAAKMIYESFA------E-GI----E---------E----------
Gps1            GAYAPWIAFVLLLLIGSKMLYESFS------G-DI----E---------KN---------
Gpu1            GSFAQWIAFILLVIIGLKMIYEAIF------F-AD----K---------NS---------
Gpa1            GGFAHWIAFILLVIIGLKMIYEAVT------S-QP----D---------KC---------
Wsu1            SAFDHYLAFGILALIGAKMIYEGLS------Q-SE----E---------E----------
Vpa1            SDWDHWIIFGLLGYLGIAMIREGLS------D-DD----E---------ED---------
Vra1            NSYDHWIIFGLLAYLGINMIRNSKK------A-AE----E---------EN---------
Vsp1            DEWDYWVIFITLGYLGINMIRASLS------D-EE----E--------------------
Psu1            TEYDHWLAFFLLLYLGINMIREANE------A-CH-------------------------
Afe1            DTYSHWIIFAILAYIGWNMIQEAGE------D-QE-------------------------
Ssm1            EAWDHWAAFGLLTIIGVHMFIEGYK------S-TAYC--E---------DP---------
Ipo1            SKYEHWVAFGLLAFVGGKMLLEAWE------N-QK----C---------ET---------
Rfl1            EKYDHWTAFILLAVLGVKMIIDARS------G-NE-------------------------
Mla1            DPFGYWIVVGLFFFIGGKMIWDSFS------G-DE----E--------------------
Mta1            FAFDHWVAFGILLVVGLKMVYEGTG------A-GE----G---------EK---------
Dsp2            SAFDHWIAFGLLLFIGVRMIYEALQ------G-ED----D---------QE---------
Det1            SSFDHWVAFGLLTVIGGRMVYESVQ------G-ED----D---------QK---------
Orf9            QDFDHWLSFVLLLLIGIKFIMEAFA------A-ED----K--------------------
Cho1            EQIDHFVAFAILGFLGVKMIFDSRE------N-SD----E--------------------
Mmo1            MEWDHWIAFSLLFILGARMIYNSVT------A-GD----DCC-------AR---------
Pas1            IEWDHWIAFTLLFILGCRMITDSFK------T-SP----E---------KK---------
Plu1            IEWDHWVAFTLLFILGCRMITESFK------T-KQ----E---------KK---------
Dda1            IAWDHWVAFSLLLILGGRMIMEGLK------G-ED----S---------CN---------
Pwa1            LEWDHWVAFTLLLILGGRMVIEGFK------G-SS----D---------CR---------
Hal1            MEWDHWVAFALLFVLGSRMVYEGWK------G-NQ----D---------ED---------
Yin1            LEWDHWVAFSLLFILGCRMIFEGAK------Q-QV--------------EE---------
Cfr1            LEWNHWIAFILLIFLGGRMIIEGFR------D-NG----D---------EE---------
Sbl1            MEWNHWIAFGLLLFLGVRMLAEGIR------G-NT----D---------EE---------
Ssp2            MSWDHWVAFILLLILGVRMITEAFK------K-DK----V---------EE---------
Raq1            MQWSQWVAFTLLFILGARMIIEGLK------N-KP----E---------DN---------
Pps1            QPWDHWIAFTLLTVLGLRMIWAGFG------A-PE----A---------EE---------
Pfl2            AEWDHWIAFTLLLILGLHMIYNGLK------H-ED----E---------EE---------
Pav1            ESWDHWIAFTLLLVLGLHMIYNGLK------H-DD----E---------EE---------
Pfl1            EAWDHWIAFILLLGLGAHMIYESLK------G-ND----D---------AP---------
Xga1            SAYDHWIAFVLLGALGTHMIVAGLR------Q-EP----DDV-----DEAS---------
Gxi1            AQWDHWVAFGLLLVLGLKMIHEGLQ------K-PE----A---------DE---------
Hbo1            QAWDHWVAFTLLSVIGLHMIYAGLK------K-EN----K--------------------
Rva1            QAWDHWIAFTLLAGVGLRMLWLALF------A-HE----E---------ER---------
Hde1            TAIDHWIAFGLLSAVGVHMLFAAFS------K-KP----E--------------------
Bsp1            QAVDHWLAFGLLAAVGLHMLYAAVW------K-KA----D--------------------
Pre1            MQWNHWIAFGLLFILGAHMIYQSLH------S-KK----D---------DS---------
Nme1            SEWDHWAAFVLLGGLGLKMMREGLS------G-KA----E---------DV---------
Msa1            AAYDHWIALFLLGSIGGKLIYDGLR------K-AE----E---------ET---------
Cco2            DKYNKIIVFLVFIILGIKMLIDCFN------S-NE----D---------EE---------
                           :  :.  :                                         

Asp1            --------QDCGFSFRELFILAVATSIDALAVGVTFSFL--SVN----LLEAVTVIGSVT
Ele1            -----SCPADGKLDLRELVMLAVATSIDALAVGITFAFL--RVD----ILTSVGLIGVTT
Cae1            -----DGKDAEKIDLAEYLILAIATSIDALAVGISFAAL--SVD----IAPAVSLIGVTT
Rch1            -------CPQPRLDLKELFMLAVATSIDALAVGITFAFL--QVN----IWGAVSLIAAIT
Spl1            ------IGENERIKVKELFLLAIATSIDALAVGITLAFL--KVD----ILLSVSLIGIIT
Sgl1            ------VQTVDRLDMKELLLLAIATSIDALAVGITLAFL--NTD----ILFSVTLIGIVT
Orf3            -----VTVKDLPLDHKEMLMLAVATSIDALAVGITFAFL--EVP----IVKAITIIGCTT
Rin1            -----VKELDPPLDLKEMFLLAIATSIDALAVGITFAFL--NYP----IVKCITIIGLTT
Rin2            -----VKEMDAPLDLKEMFVLAVATSIDALAVGITFAFL--DYP----IVEAITIIGIST
Rho1            -----IDKMDPPLDVKEMFVLAVATSIDALAVGITFAFL--NYP----IGEAVTIIGLTT
Orf12           -----VEVTDAPIDHKNMLVLAVATSIDALAVGITFAFL--NTP----IIEAISIIGITT
Ere1            -----VVEKDLALNQGEMLLLAIATSIDALAVGIMFAFTYDSLN----IYWAIAIIGLTT
Orf2            --------VDDTLRIGDLIMLSIATSIDALAVGITFAFF--KVS----ILSAISIIGIIT
Ast2            -------TCGSGIDIKELFLLAIATSIDALAVGVTFAFL--DVS----IFSSVLLIGVIT
Osp1            -----TACAAGRLDLRRLFLMAVATSIDALAVGVTFAFL--EVD----IVPAAAVIGVTT
Ova1            ------CAVEVRMDLKRLTVLAVATSIDALAVGVTFAFL--NVK----IVPAVFIIGVIT
Eha1            --------KYAPLDLKELFLLAIATSLDALAVGVTFSFL--HSS----IVPSVTLIGCVT
Cac1            --------IGDSLSFKSMSVLAVATSIDALAVGVTLAFL--NVN----ITTAVLLIGIVT
Cce1            --------TDNSLSFKNMFVLAVATSIDALAVGITFAFL--NVN----IIPAVSFIGIVT
Cas1            --------PDASLDVRSMTLLAVATSIDALAVGVTFAFL--TVP----ILPAVSFIGVVT
Ccl1            --------PDADLDIKNMVLLAIATSIDALAVGVTFAFL--NVD----ILPAVFFIGSVT
Cha1            --------VDCSVAPGNMILLAIATSIDALAVGVTFAFL--QVR----IVPAVSFIGSTT
Cha2            --------CDASVAAKDMLILAVATSIDALAVGVTFAFL--QVD----IVPAVSFIGVIT
Lba4            --------QNDSFGIKTMVPLAVATSIDALAVGVTFAFL--NVD----IVPAVSFIGTIT
Cle2            --------EDDSLSFKSMSVLAIATSIDALAVGVTFAFL--NVN----IIPAVSFIGIVT
Dha1            --------IEDRFNLKDMIILSLATSIDALAVGITFAFL--HVD----IVPAVSMIGVTT
Dme1            --------IDDSFNIKDLTVLSLATSIDALAIGVTFAFL--QVN----ILPAVSVIGITT
Cth1            --------EDDTFSLKSLTVMAFATSIDALAIGVTFAFL--QVN----IIPAVTMIGITT
Csp3            --------ASDALDVKTMFILAVATSIDALAIGITFAFL--HVD----IISAVSFIGVTT
Lba5            --------SNDLLDCKTMFPLAVATSIDALAVGITFAFL--NVH----IIPAVSFIGVIT
Cne1            --------ASEALDVKTMIGLAVATSIDALAVGVTFAFL--QVK----IVPAVSFIGVTT
Chy1            --------EDESLDVRTMLGLAVATSIDALAVGVTFAFL--RVS----IVPAVSFIGVIT
Csc1            --------ADASLDVRTMLGLAVATSIDALAVGVTFAFL--QVE----IVPAVSFIGAIT
Lba2            --------KTDRLSVKEMLGLAVATSIDALAVGVTFAFL--QVE----IIPAVCIIGITT
Orf8            --------ADDSIAVKEMFMLAVATSIDALAVGITFAFL--NVH----IVSAALMIGVCT
Lba3            --------TDDSLAFKEMLVLAIATSIDALAVGITFAFL--SVY----IFSAVAFIGVVT
Csp8            --------ADASLSIKAMFPMAVATSIDALAVGVSFAFL--SVN----IWAAVSFIGAIT
Csy1            --------LDPSVDFKTMTILAIATSIDALAVGVTLAFL--SVN----IIPAVSFIGVTT
Orf14           --------LDASVDFKTMCVLALATSIDALAIGVTLSFL--NVD----IVPAVSFIGIIT
Fba1            --------LDGSLAFKTMLLLAIATSIDALAVGITFAFL-PGTR----IVPAVALIGSIT
Esi1            --------LDASFSFKTMLLLAIATSIDALAVGITFALL-PDVN----IAAAVLFIGATT
Lba6            --------SDNSFSIKTMFVLAVATSIDALAVGITFALL-PNVK----IITAILSIGAVT
Rba1            --------VGASFAPKAMLPLAVATSIDALTVGITFAFL--QVD----ILWAITLIGVTT
Orf10           --------VSASFDVKTMLALAVATSIDALAVGVTFAFL--HVN----IVWAVTFIGCTT
Bhy1            --------VDASFQASSMLPLAVATSIDALAVGITLAFL--EVN----VVFAICFIGCTT
Pca2            --------QDGSFSPAAMLPLALATSIDALAVGVTFAFL--RVD----IGPAVAFIGVIT
Ast1            --------LNNKFDFKTMLTLSIATSIDALAIGITFAFL--KVN----IIHAVLLIGATT
Rbr1            --------LDDSFSVKTMLPLAVATSIDALAVGVSFACV--DVD----IVPAIAIIGTTT
Csp10           --------LNDDFSFRTMLLLALATSIDALAVGVTFACL--QVR----ILPASFLIGATT
Mel1            --------CDASMRPYTMLMLAIATSIDALAVGVTFAFM--DID----LLPSVTLIGITT
Lba1            --------VDASMDMKSMFLLAVATSIDALAVGVSFAFL--KVA----IVPAVCLIGIVT
Rla1            --------VDASMDVKSMFLLAVATSIDALMVGVTFAFL--NVA----IVPAVLFIGATT
Rsp2            --------VNADMDIKSMFILAVATSIDALAVGVTFAFL--KVE----IVSAVSFIGVIT
Csp4            --------IDDSMSVQSMLLLAVATSIDALAVGVTLAFL--NVS----IIPAVSFIGVVT
Ceu1            --------VNADMSAKVMFLLAVATSIDALAVGVSFAFL--KLSTL-YIVLAVIFIGCIT
Csp5            --------CVPDFSFKAMLPLAVATSIDALAIGVTFAFL--NVN----IVYAVIVIAVTT
Aor1            -----VDYSDSSFGMKNMTLLALATSIDALAVGVTFAFL--KVK----IAPAIGIIGAIT
Orf5            --------ESSSFDFKTMVVLAIATSIDAMAVGITFAFL--GVN----IVYAAILIGITT
Epl1            --------CPSSFDMKTMFPLAIATSIDALAVGITFAFL--NIH----IAPAVVFIGITT
Cmi1            ---------NDDFSWKTMLMLAIATAIDALAVGVTFSFE--SIN----IFMAISIIGLTT
Bpu1            --------MDAAFGPRAMVPLAVATSIDALAIGVTFAFL--DVS----IVPAVILIGCIT
Bfi1            -----VDEMDPPLDYKEITLLAIATSIDALACGVTFAFE-ESFN----ILRAILIIGLTT
Fba2            --------FDGSMSVGSMFVLALATSIDALAVGITFAFL--NVN----IWSSIVLIGLTT
Sva1            --------LDDDYSAKAMLPLAIATSIDAFAVGVSFAAM--QVQ----ILPAVALIGCTT
Cph1            --------TNDSVAFRVMIVLAVATSIDALAVGITFAFL--KVN----LLLAVSLIGIIT
Cup1            --------YSNDFHFKTMLSLAIATSIDALAVGVSFAFL--KVS----LALALFLIASIT
Cco1            --------NSNQFGFKIMFALAVATSVDALAIGVSFAFL--DVD----LFLALFLIGSIT
Orf1            --------YVDSIPAKDILLLAVATSIDALAVGISFAFL--KVD----IIPAVCLIGITT
Esp1            --------QDASLSLQTILILAIATSIDALAVGISFALL--EVD----IVLAIVIIGITT
Eba1            --------EDKSLTLKTILILAVATSIDALAVGISFAFL--QVH----IWTAITVIGVTT
Orf4            --------EATVLNFKTILLLSIATSIDALAVGISFAFL--KVD----IMSAVSIIGITT
Orf6            --------EVSDLSLKVILLLAIATSIDALAVGVSFAFL--KVN----IMLACSIIAIVT
Orf11           --------KIHSISFKDILLLAIATSIDALAVGVSFAFL--KVN----LWIATTTIGITT
Tsp1            ------SVEVDPLNARSLLVLAIATSIDALAVGVTFAFL--NVN----ILTSITLIGVIT
Csa1            ----ATECERDEFSYKKLTVLAIATSIDALAVGVSFAFL--SVS----IVPSITIIGITT
Cbu1            --------KIKEYSNKTFFILAIATSIDALAIGVTFAFL--NIN----ILSAVFIIGITT
Csp9            --------ITSDLSVKVMTILAIATSIDALAVGVSFAFL--NVS----IVLAASSIAIIT
Ahy1            --------ISHGLSLKSLLSLGIATSIDAMAVGVSFAFL--DVN----IFSSSLIIGFTT
Pin1            --------LDSGFDFKSLVLIGIATSIDAMAVGISFAFL--NVE----IYSASILIGIIT
Hha1            --------VEPSINLKRLLTLGLATSVDALAIGISFAFL--SVD----IFSAMVIIALTT
Hpa1            --------ALSLISLKHLLTLGVATSIDALAVGVSFAFL--SVD----IVLAVFIIGLIT
Hpi1            --------VDDVISAKHLLSLGIATSIDAMAMGISFAFL--TVD----IGPAALIIAITT
Msu1            -------SCSNDFNFKTMMTLGFATSIDALAVGVTFAFL--SVD----IYSSVVTIGLIT
Asu1            --------DPSDFSLRHLTMLGVATSIDALAMGVSFAFL--KVN----IWTAAAIIGITT
Kra1            --------DSDGIGVRELLVLSVATSIDALAVGISFAFL--DVS----IIPAVALIGVIT
Cfi1            -------PDEDHIGLRELLVLSVATSIDALAVGISFAFL--DVS----IAGAAALIGVVT
Ske1            -------VDTDTLDLRELGVLAVATSVDALAVGISLAFL--DVS----IGGAVTLIGVTT
Nmu1            ------EVDVDTINYRELLVLAVATSLDALAVGISFAFL-PDLS----IGWTVLLIGITT
Msp2            ------VHDIEAFSGREVVLLSIATSIDALAVGVSFAFL--NVD----VAIAVTTIGLVT
Ppr2            -----DDGQGSRLDLRRLLILGVATSIDAAAVGVSFAML--EVS----ILLAILCIGLIT
Dsp1            ------SGEQAAINLKTLLLLGIGTSVDAAAIGVSFAML--AVN----IVEAAAIIALVT
Mal1            --------VNADIGFKVMLILAIATSIDALAIGISIAMD-SDGS----IFASALVIGVIT
Tar1            --------VDASLGFRIMLILAIATSIDALAVGISLAMD--EGT----ILVPSVIIGVIT
Csp1            --------NITVLTNKNLVLQAIATSIDALAIGVSFAIL--QVN----IVFASVIIGAVA
Fpl1            ------GEAPPDLSARRLCVLAIATSIDALAVGVSMAFM--SVH----ILASAAVIGVVA
Mru1            -------KDSDKFSFKELTLLAIATSIDAFAVGITYAVL--KVD----ILIPIIMIGVVA
Msp1            --------DEDTFSFAELILLAVATSIDAFAVGVTYAVL--KID----ILIPVIIIGLVA
Msm1            -------YIMDTFSFKELTLLAVATSIDAFAVGITFALL--NMS----LLLPCTIIGIVA
Mst1            -------KVADIFSFKEVTLLAIATSIDAFAVGVTFAIL--NIS----LVIPCAIIGIIT
Mth1            ----------FIFSYRELLVLSIATSIDAFAVGVSFALL--DIS----IWLPVIVIGLIT
Mma1            ----------FKFSYRELLLLSVATSIDAFAVGVSFALL--NIS----IWLPIIIIGVIT
Mfo1            -------DVCRVFSIRDILILSVATSIDAFAVGVTFAFL--NTP----ILLPILIIGLVT
Mae1            --------RFNPLDSYTLIGLAIATSIDALVVGLGLSMI--KTP----LLLACTIIGSIT
Psp2            --------RFNPLDTYTLTVLAIATSLDALAAGLGLAVI--KTS----IVLAVTTIGAIT
Csp7            --------KFNPLDSYTLTTLAIATSIDALAAGIGLSVL--KGS----ILLACTLIGFIT
Mva1            --------KFNPLDTGTLITLSVATSIDALAVGLGFAVL--KDS----IALAVTAIGVIT
Csp2            --------KFNPLDTYTLLALAIATSIDALAAGLGLSLL--KTS----ILLPCTLIGLIT
Scy1            --------KFNPLDNYTLLGLAIATSIDALAVGLSLSVL--KTS----ILSSAGVIAIIT
Hsp1            --------PFNPLDNSTLLGLAIATSIDALAAGVGLSVI--KMS----LPLTVSLIGLIT
Dsa2            --------PFNPLDNSTLFGLAIATSLDALAAGLGISVI--KMP----LVITVSIIGLIT
Gsp1            --------EFNPLCNSTLLALAIGTSIDALAVGLGFALL--KDS----IFTIITAIGFIT
Rsp1            ------KPKFNCLEIYTLIALSIATSIDAFAAGLGLSIL--KSS----ILLTATVIGFIT
Cap1            -------VGTDFRNLYVLLTLAIATSIDALAIGLGFSVI--KTP----IITAAVIIGIIT
Cst2            --------EKNPRNLYNLFGLAIATSIDSLAVGLSFSLV--ESG----IVNLLIAVGIIT
Oac1            -------KPSNPRNLYILLGLAVATSIDALAVGLSVSLL--NSS----IVGLAVVIGIVT
Mbo1            --------QFAGGSMATFLVLAIATSIDALAVGVTFAVL--DTP----ILWPAVTIGAVT
Mma2            --------VRFENGATVLLLLAVATSIDALAVGVSFAVL--DTA----IALPAITIGVVT
Mha1            --------SADLLDLRLLTLLAIATSIDALAVGVTFAFL--DVS----ILVPVAIIGTVT
Mli1            --------ERDVTNGTILLILGIATSIDALAVGFTFAFL--NEP----ILIPIVIIGVVT
Hor1            --------NFNPLNNKILLLLAIATSIDALAVGVSFACL--KVA----ILPSVMIIGWTT
Mac1            -------GKVNSLNYSVLFLLAVATSIDALAVGMSFAFL--GTP----ILEPVIIIGCVT
Csp6            ----YSEGEKKCLNNKTLTFLAIATSIDALAVGVSFAFL--KVS----IISTISIIGIIT
Orf13           --------KKDILNIRTLLILSIATSIDALIVGISLSLI--KIP----LLVSVAIIGIVT
Psp3            --------LSGGFSFKEMLPLAIATSIDALIIGVSLAVL--KVN----IYQSASFIGLCT
Bde1            -------KETAEFDWRHMLPLAVACSIDAFAVGVSFAFM--TLN----IWISVIIIGVTT
Bad1            -------KETPEFDWKHMLPLAVACSIDAFAVGVSFAFM--TLN----IWLSVVIIGITT
Bbi1            -------RETAQFDWRHMLPLAVACSIDAFAVGVSFAFM--QVN----IWFSVIVIGVVT
Bbr1            -------KETAQFDWKHMLPLAVACSIDAFAVGVSLAFM--ATS----VPFAILCISVVT
Mpe1            --------VFDLTAPLVLIILGIATSIDSLAVGLSFAFL--DMD----ILAPAFIIAIVT
Cte1            -------CSLFSLTLKLLFVQAVATSIDALAVGVSLSAL--NVD----IYYSITIISIVT
Tbr1            -----CCPAQSELTFKLLLVQGIATSIDALAVGISLAAV--RAD----IVTSAAIIGITT
Cme1            -------PVDRRLTFKLLLVQAIATSIDALAVGVSFAAL--TVS----IVLASSVIATTT
Asp2            -----GQIVPRSFTLRILLVQAVATSIDALAIGISFAVM--RVN----ILTAAGFIGVVT
Ssp3            -----ACPVGRAFSYKLMVVQAFATSIDALAVGVSFAAL--DVN----IAAAASFIACVT
Hfi1            ----CENCGNKTLTLPTILMQAVATSIDALAVGISFAVI--HVN----IFTACLLICGIT
Bin1            ------PCCIDPADTRTLVGLSLATSIDALAVGISFAFL--NMT----MITPTIVIAGVT
Tsp2            -------CCFNPAKTKTLLGLSVATSIDALAVGVSFAFL--SMN----MLTPTAIIIGVT
Pgo1            --------KTNPLCNKTLFGLSIATSIDALAIGISLAIL--KSD----IIIQASLIGIIT
Bsp2            --------KFDPLCNRTLCGLGIATSIDALAVGISLAIL--KSP----LLLQASTIGVVT
Pme1            --------RTNPLCYKTLCGLGIATSIDALAVGISLACI--ESA----IALEALTIGIVT
Ola1            --------SFSSLSDKTLLTLGVATSIDALAVGISFAFL--KTG----IFLPVLIIAFIT
Osp2            --------HLITFSSRMLFTLGVATSIDALAVGVSMAFL--KTG----IWFPASVIAFTT
Din1            ---CPIAREERAHSLRRILLLSFATSIDALAVGVSFSLL--NLS----IWFPVFIIGLVT
Bpl1            -------ASFNPTSLKVTLALAVATSIDALAIGISFAFA--GFKQLESLWMPLTSIGIAS
Bco1            -------CSFDPTSLKVILTMAVATSIDALAVGISFAFT--GFNSIGQLFSPLIIIGIAS
Bvu1            -------RCFDPTKLKVVVTLAIATSIDALAIGISFAFV--GINSFTSILSPIVIIGFTS
Bun1            --------EYDPTSLKVVLALAVATSIDALAVGVSFAFL--GIKQFSAILSPIGIIGFVS
Bfr1            --------RFNPASLKVVITMAIATSIDALAIGVSFAFL--GIKSCSSILYPVGIIGFVS
Bth1            --------TFNPASPKVVFTMAIATSIDALAIGISFALL--GINNYTEILSPILIIGFVS
Pbu1            --------HFNPQKIKTQLLLAIATSIDALAVGITFAFI--GYRNLSQLAQPLAMIGGVS
Pou1            -------RKMNPCELKNQLILGVATSIDALAIGISFACM--GYHHVTTLTQPLLLIGGVT
Ofo1            ------SKPFDASNPKFVFGMALVTSLDALAVGITFAFM--GMSTLSSMIYPLFVIGFVT
Dsu1            --------TANPLKLYILVSLSIATSIDALVVGFTFSFL--DIA----IVEPILIIGCVT
Cle1            -----PKECRDPISFKMLMVMAIATSIDALATGIILPSV-VGASTLLLMLTAVGLIGLTT
Dps1            -------GEKDPTRGLRLIILSLATSIDALAVGLSLSML--EVS----IWYPALIIGLVA
Pca1            -------SRDDPTRGMSLIMLSVATSIDALAVGLSLAIV--GIS----VWFPALIIGIIA
Gbe1            -------TPSDPTKGMTMVMLSVATSIDAFAVGLSIAML--GVS----VWLPATVIGLVA
Dac1            -------PRNDPTRGLTLVTLSIATSIDALAVGLTLGVL--GVS----VWWPSLVIGIVA
Dpr1            -------RTNDPSRGLTMVALSVATSIDALAVGLTLAML--DVV----IWIPSLVIGLVA
Dba1            --------CQDPTLGSRLIMLSVATSIDALAVGFTLAML--GLS----IWFPAAIIGVVA
Dre1            --------KTDPTRGASLVMLSVATSIDAFAVGLSLSLL--GLD----VWFPALIIGLTA
Dae1            -------CRSDPTRGMTMVALSVATSIDALAVGLSLSML--GVS----VWWPALVIGLVA
Dvu1            -------DRCDPTRGLTLIMLAVATSIDALAVGLSLSVL--GID----IVTPAIVIGVVC
Dol1            --------KADPTRGLRLVLLSIATSIDALAVGLSLSVL--NVS----VWMPATVIGITA
Dsp3            ----TSCPATDPTAGRNLLILGVATSIDALAVGLSFALL--QTP----IWGPAALIGAVC
Bwa1            ------SCSVDPTKGRKLLILAVATSIDALAVGLSFSLL--NIN----VWGPSTLIGVVC
Dsa1            -------TYKDPTKGLSLVFLSVATSLDALAVGLSFSIM--DYP----IAFPCVMIGITA
Orf7            --------PCNPSRGKTLIMLSVATSIDALAVGLSLALV--EGS----ILVSSLVIGFTS
Dto1            --------KNDPSRGMTMVMLSVATSIDALAIGLSLAML--DVD----IWYPSVMIGVIT
Mbo2            -------PTLSGLHAIPVILLSLATSIDAFAAGVSFGVL--GST----VLMPALAIGLVC
Mhu1            --------APDVFNFVAVFILAVATSIDALAVGLSFSLL--HIV----PLIPALIIGLIS
Mfo2            --------KISNLAFVPVMLLSFATSIDALAVGVSFAFL--HMD----VLMPALIIGIVA
Mpa1            --------RPSSLRAGVVIGLAIATSIDALAVGISYALL--GVE----PVIPSLIIGAVA
Ppr1            ------DEAPNPFKWSVLLSLAVATSIDALATGIVLIPY--SGV----IWEAILIIGLTS
Tpr1            ----PTETNIDIQNIGSLFILAIATSIDALAVGLSFSMV--NQD----IWIPALIIGCMT
Taz1            NSDCKCKDKSDIRSMPCLLSLSIATSIDALAVGLSFSLL--GNT----IWLPAMGIGIVT
Tca1            ----QKAGKTDIRNIKTLFALSVATSIDALAVGLSYSLL--GKS----IFSPAVAIGLIT
Hfo1            ----DLEVYKGVMSMRNLLILAVATSIDALAVGLSYSVL--HKP----ILGPAILIGVVT
Cst1            --------PLDLTSVKLMLTLSVATSIDAFAAGISITAL--GYP----IVLPSIVVGTIT
Ace1            --------CIMLTSLKVLITLAVATSIDALAVGISLSAL--KID----IVLPAVMIGVIT
Abu1            --------EISQITNKILLTLAIATSLDAMAAGYSLHLF--NLN----IYLSLFIIGFTT
Ssp1            --------DIAKITNKLLLYLAIATSIDAMAAGFTLNLL--QLN----PYISMIIIGVVT
Ani1            --------EISIISNKVLFILAIATSIDAMAAGFTLNLL--DIN----PYLSMFIIGIVT
Sde1            --------EIAKITNKLMLTLAIATSIDAMAAGFSLTLL--DFN----PLLACLCIGVMT
Kko1            --------DISQITQRVMLTLAIATSIDAMAAGFALNLL--QVN----ALVACLIIGLVT
Mfe1            --------EISVVTNRVMLTLAIATSIDAMAAGFTLTLL--EVN----AFLACLIIAVTT
Sli1            --------DIAAITNKMMLLLSVATSIDAMAAGFSLTLL--DIN----VYLACLIIGVAT
Gca1            --------DIQAITHKMMLMLAIATSIDAMAAGFSLTLL--NVN----AYLACLIIGVTT
Ptu1            --------DIAKITHRVMLVLAIATSVDAMAAGFTLTLL--AVN----PFVACALIGVIT
Psp4            --------DIANVTHRVLFVLAIATSIDAMAAGYAITLL--EVD----IAVACLIIGVTT
Sde2            --------DISQLTHRVLLLLAIATSIDALAAGFALTVL--PVA----PLVSCALIGVIT
Gps1            -----IETDIVRITHKVMLVLAIATSIDALAAGFSLTLL--DVN----SFVACTLIGLTT
Gpu1            -------STSRTYSHYALLLLAVATSIDALAAGFTLTVM--SAN----GVYACLLLGITA
Gpa1            -------AASKTYSHYSLLLLAIATSIDALAAGFSLTLM--NIN----GIYACIIIGIIT
Wsu1            --------RLDELSHRTLLILSIATSIDALAAGVSLHLI--DVN----VFLSCTIIAFTT
Vpa1            -------DDKQFLGVWEMVMLSVATSLDAMAVGLTFAFL--PIN----VWEASTMIGIIT
Vra1            ------EDFCELVSWREIIMLAFATSLDALAIGLTFAFM--DVN----VWGASSLIGVVA
Vsp1            --------DTSSVDWKEMLALSIATSIDALAVGVTIALL--HVD----IYFTSLTIGVIT
Psu1            --------VKKDYSVKEMAVLAIATSIDALAVGISLAFL--NTD----IWSASILIGVVT
Afe1            --------KEKITGFRTMLGLAVATSLDALGVGVGFAFL--DIQ----ILPAVLEIGTIT
Ssm1            ----EIRPAKEILRPTRLLLLSIATSIDALAVGLSFSLA--GYS----IFPAAIVIGIVT
Ipo1            --------EGKCDVSSNIILLGIATSIDALAVGFSFSLL-PGLN----IYSTIFIIGIIT
Rfl1            --------SSGGIAFSELLMLSVATSIDAMAVGLVFAAN--GTA----PLFPSFVIGAVT
Mla1            --------GISLIGWKVLLLLAVATSIDALAVGISFALI--GEA----VLLPAVIIGVVA
Mta1            --------VKDYFSPGTLLALSLATSIDALGVGLSFALI--GDG----MVVMALVAAVVS
Dsp2            ------LVKLDLTRGLGLLGVAVATSIDALAVGLAFAVE--ETN----IGLAALLIGLVS
Det1            ------LVRLDLTRGLGLLGVAIATSIDALAVGLTFSLS--ETN----IGLAALLVGAVS
Orf9            --------KIKNITFKILVTLGIATSIDALVVGLTFAFI--EIN----LFLALSIIAIVT
Cho1            --------ITANLGLKELISGAVATSIDALAVGVTFSFT--SLN----IWFSCAIIAFVC
Mmo1            ------HEKPQRHSALHLATTAVATSLDAMAIGVGLAFL--EVN----IVHTAMTIGLMT
Pas1            ------CEPPCRHDSMVLITTAIATSLDAMAIGVGLAFL--QVN----IVHTAMAIGMMT
Plu1            ------CESPCRHNSIVLITTAIATSLDAMAIGIGLAFL--EVN----IVHTAMAIGMMT
Dda1            ------CEKISKHSLFVLICTAVATSLDAMAIGVGLAFL--QVN----IFHTAMVIGCAT
Pwa1            ------CEKVKNHSLALLICTAIATSLDAMAIGVGLAFL--QVN----ILHTAMVIGCAT
Hal1            ------AEPVRRHGFWLLVTTAIATSLDAMAIGVGLAFL--QVN----ILHTAMAIGLAT
Yin1            ------TEKMRSHSFWVLVMTAIATSLDAMAIGVGLAFL--QVN----IVHTAMAIGLAT
Cfr1            ------EEPQRRHGFWLLVTTAIATSLDAMAVGVGLAFL--QVN----IIATALAIGCAT
Sbl1            ------TAPAQRHGFWLLATTAVATSLDAMAVGVGLAFL--NVN----IWLTALTIGCAT
Ssp2            ------ADIPSRHGFWLLVTTAIATSLDAMAVGVGLAFL--QVK----ILVMALTIGAAT
Raq1            ------LTTATRHSFWILAATAVCTSLDALAIGVGLAFL--EVN----IIHTALLIGLAT
Pps1            -------EKPRQHSFMLLALTAVATSIDALAVGVGLAFI--DVN----IITAALAIGLAT
Pfl2            -------EKPGQHSFLILAVTAFATSIDALAVGVGLAFV--DVN----IWVAAAAIGVAT
Pav1            ------QKKPGSHSFWILAVTAFATSIDALAVGVGLAFV--DVN----IMVAALAIGLAT
Pfl1            -------AQHAKQPWLKTIITAFGTSIDAMAVGVSLAFV--DVN----IWLAASLIGLAT
Xga1            ------SDTPKRHGLLALATTGFATSIDAMAVGVSLAFL--DVH----IGVVAVVVGLCT
Gxi1            ------DAEPKGQAFWMMLLTAVATSIDAMAMGLGFAFV--DVN----ILEAALMIGCAT
Hbo1            -------IEHRKQTFWLLILTATATSIDAMAVGASLAFI--DAS----IIATSLAIGLAT
Rva1            --------PAVAQSFLLIVAAAIGTSIDAMAVGVSLAIL--DVD----ITVIAIAIGLAT
Hde1            -------EEEPGSSFLVLMATAIGTSLDAMAVGVSLAFL--DVN----ILVIAVAIGLAT
Bsp1            -------AKPVGRSFTVLMATAIGTSLDAMAVGVSLAFL--NVN----IVVVATAIGLAT
Pre1            ------PNKKQKHSYINLIITSVATSIDAMAVGLGLAFL--DVN----IIHAIVIIGLMT
Nme1            -------RESKRESLWMTVLTAFGTSIDSMIVGVGLAFM--EVN----IAFAAAIIGMAT
Msa1            -------SCFCPSNHLVLAGMALATSIDALVVGIGFGVL--SIH----IWMAVFIIGITT
Cco2            -------EKVQQLNCKELLALGLATSIDALAVGITFATY--KGN----MISPPLIIGLVT
                                     .   ::*:   *                           

Asp1            FAISLAGVAIGSRFG--DKLKEK--AEIMGGLILIILGCKILIQHL--------------
Ele1            FALSIVGVAVGHRFG--ARYEKP--ATVAGGIVLILIGLKILLEHL----G---------
Cae1            FIFSVAGVAIGHTFG--ARYEKP--ATIVGGVVLILIGLKILLEHL----G---------
Rch1            FVLSVIGVWVGNRFG--SRFQTK--AEIAGGVILVLIGLKILLEHL----G---------
Spl1            FAISFFGVVLGHRFG--TRFQGK--AEMAGGIVLILIGIKILCSHL----G---------
Sgl1            FLLSLLAVAIGNRFG--NRLQSK--AGIAGGVVLILIGLKILLEHL----G---------
Orf3            FILSIAGVVIGNFFG--TRYKKK--AEITGGVILILIGVKILLEHL----G---------
Rin1            FVLSIVGVVVGNMFG--SRYQKK--AEIAGGIILILIGVKILFEHL----G---------
Rin2            FFISIGGVYVGNFFG--NKYEKK--AEFAGGLILVLLGVRILLTHL----G---------
Rho1            FCISIGGVYVGNFFG--NRYKKK--AELAGGIILVLIGVKILLEHL----G---------
Orf12           FVLSIIGVIVGNFFG--SKYKSK--AEFIGGLILVLLGVKILLEHL----G---------
Ere1            FVLSIIGVIVGNFFG--NKYKKK--SEIAGGIILILIGVKILLEHL----G---------
Orf2            FILCVIGVKIGNVFG--EKYKSK--AEIIGGIILILIGFKILIEHL--------------
Ast2            FVISFIGVIIGNIFG--SKYKEK--AEIFGGVILILIGLKILLEAL--------------
Osp1            FCLSLAGVAVGNFFG--ARYKRR--AELSGGVILILLGGKILLEHL----G---------
Ova1            FLLSLIGVAVGNFFG--ARYKRH--AEFTGGVILILLGAKILLEHL----G---------
Eha1            FALSWLGVFVGHRFG--AFFRKK--AEIAGGVILIVIGVRILLSHL----G---------
Cac1            FVLSMFGVRIGNTFG--NKFKTK--AELIGGLILIFMGTKILFEHL----G---------
Cce1            FTLSMIGVRIGSVFG--EKFKSR--AEFAGGFILIIMGLKILLNHA----G---------
Cas1            FTLSIVGVKVGNVFG--CRYKSR--AELAGGLILVLMGLKILFEHL----G---------
Ccl1            FLLSVAGVKAGNAFG--CRYKSR--AELAGGAILILMGFKILLEHL----G---------
Cha1            FVLSIIGVKVGNVFG--TRYKSK--AEFAGGLILVIMGVKILLDHT--------------
Cha2            FVLSMVGVKVGTVFG--CKYKSK--AEFAGGTILILMGIKILMEHL--------------
Lba4            FFLSVLGIKIGNVFG--TKFKAK--AELAGGIILILMGTKILLEHL----G---------
Cle2            FALSILGVKIGNVFG--SKYKSK--AELAGGLILIGMGLKILLSHL--------------
Dha1            FLFSFLGVKIGNVFG--ECYKAR--AELAGGVILILMGLKILLEHL----G---------
Dme1            FLFSFVGVKIGNVFG--TKFKSK--AEFAGGLILIAMGLKILLDHL----G---------
Cth1            FTFSFLGVKIGNLFG--VKFQSK--AEIVGGLILIGMGCKILFDHL----G---------
Csp3            FILSAAGVKIGNVFG--TKYKAK--AELAGGVILILLGLKILLEHL----G---------
Lba5            FIIAAAGVKIGNIFG--TRYKSK--AELAGGIILILLGVKILLEHL----G---------
Cne1            FIISVAGVKIGNIFG--AKYKSK--AELAGGIILILMGVKILLEHL----G---------
Chy1            FTISVAGVKIGNVFG--TKYKSR--AELAGGVILILMGCKILLSHL----G---------
Csc1            FTLSVAGVKIGNIFG--TKYQSK--AELAGGVILILMGCKILLDHL----G---------
Lba2            FILSAAGVKIGNIFG--TRYKSK--AEIAGGVILIFMGVKILVEHL--------------
Orf8            FLISFVGVKIGNIFG--TKYKSK--AELAGGIILILLGFKILFEHL----H---------
Lba3            FCFSVAGVKIGNVFG--TRYKTG--AELAGGVILILLGIKILLEHL----G---------
Csp8            FVLSMIGVKVGSLFG--SKYKSK--AELVGGAILILMGLKILLEHL----G---------
Csy1            FILSVAGVKAGNLFG--MKYKSK--AERAGGIILILMAANILIEHL--------------
Orf14           FSLSIVGVKAGNVFG--IRYKSR--AELAGGTILLLIGSKILIEHL--------------
Fba1            FVFSAAGIRLGNVFG--LRYKSK--AEFAGGVILILLGTKILLEHL----G---------
Esi1            FILSAIGLKVGNVFG--TKYKSK--AELAGGVILILIGTKILLEHL----G---------
Lba6            FILSAIGLKAGSLFG--LKYKAK--AEFTGGLILILIGLKILLEHL----G---------
Rba1            FVLSAIGVKAGGIVG--ERGKSR--AELAGGIVLILMGCKILVEHL----G---------
Orf10           FVLSAIGVKAGNVFG--MKYKSR--AELVGGVILILMGIKILLEHL----G---------
Bhy1            FILSGIGVMSGNILG--KKFKSK--AEIAGGIVLICIGSKILLEHL----G---------
Pca2            FLFSAAGVKIGSVFG--AKYRSG--AELFGGCVLILIGAKILLEHL----G---------
Ast1            FILSIIGIKIGNIFG--LKYKQK--AEMFGGVILILMGLKILLEHL----G---------
Rbr1            FILSAVGIKIGNVFG--ARYKSK--AEFLGGAVLILLGLKILLEDL----G---------
Csp10           CLLSALGIKIGNVFG--MKYKAK--AELLGGAILILMGIKILLEHL----G---------
Mel1            FLFSAAGVKVGSLFG--TRYKNK--AECIGGIVLILIGLKILLEGL----G---------
Lba1            FVCSAAGVKIGSLFG--ARYRSK--AELCGGVILILIAVKTLAEGG----G---------
Rla1            FVCSAVGVKIGSIFG--MRYKSR--AELCGGIILILIGLKIV------------------
Rsp2            FVCSAAGVKIGSLFG--MKYKSK--AELCGGIILILIGTKILLEGL----G---------
Csp4            FVCSAIGVKIGSIFG--TKYRAR--AELLGGVILILIGGKILLEGL----G---------
Ceu1            FIFSAAGVKIGSIFG--TKYKSK--AELAGGIILILIGIKVVLDGL----G---------
Csp5            LIISMTGVKIGHVFG--SKYKSK--AEITGGVILILMGLKILLEHL----G---------
Aor1            FILSIIGVKIGTVFG--MKYKSK--AEIAGGVILITMGAKILLEHL--------------
Orf5            FIISAFGIRIGTLFG--IRFKSK--AEFAGGVVLILLGTKILLQHL----G---------
Epl1            FVLSVCGVKVGNVCG--NRFGSR--AELIGGMILIGIGLKILIEHLVAEGG---------
Cmi1            FIIASAGVYIGHVFG--NKYEQK--AQITGGIILILIGIKILIEGL----G---------
Bpu1            CAISAGGIYLGRVVG--ERFQSH--AEAAGGIVLVLLGVKILLEHL----G---------
Bfi1            FFISACGVYVGNIFG--DKYKAK--AQLVGGIILIYIGIKILIEHTM---G---------
Fba2            FLFSAIGVKIGSVFG--AKYRNK--ATLAGGIVLILIGLKILLEGL----G---------
Sva1            CLLSALGVKVGALFG--DKYRAP--AERVGGIVLILIGLKTLFSGL----G---------
Cph1            FLLSMLGVRLGHVFG--ARYKRV--AECVGGIVLIVLGFKILLEHL----G---------
Cup1            FIFCIIALKIGNCFG--THLKGK--AELLGGSVLILLGFKILISHL----F---------
Cco1            FILCAIALELGNKFG--TRFRNK--AEFLGGAVLIILGIKILVEHL----F---------
Orf1            FIISCIAVFLGNKIG--GKLGKY--AEITGGVILILIGLKILIEHL----F---------
Esp1            FVLSFLAVFIGHFMG--GLLEKY--AGILGGIILLLIGIKIVIEHT--------------
Eba1            FVLSFIAVYLGNRLG--DLLEKY--AGILGGIILILIGTKILLEHL--------------
Orf4            FVLSFISVYIGNRLG--DMLEKY--AGILGGAILIFIGLKILIEHL--------------
Orf6            FILSFICVMVGKRLG--SLFQKY--AEIFGGIILMMIGAKILIEHL--------------
Orf11           FVLSFICVLFGKTLG--NLFEKY--AEYMGGSILILLGIKILIEHL--------------
Tsp1            FVISFAGVIIGNKVG--EYLKNY--AEIVGGIILILIGVSIFLEHT----V---------
Csa1            FVLSFLAVFLGKKLG--QYVQNY--AEMIGGVILIGIGIKILIEHL--------------
Cbu1            FVLSVSAVYLGKVIG--NVIKNK--AGIFGGLILFIIGLKILLEHL----G---------
Csp9            FIACFIGVFIGQKLG--DVLGGK--AEFLGGIILILIGAKILLEHL----G---------
Ahy1            FLLSSVAFKIGNKLG--MRSKQI--SELVGGIILIILGFKILIEHL----F---------
Pin1            LVISMLGVTLGNIFG--IKYKQA--AEFAGGVILIAMGVKILIQHL----F---------
Hha1            FIVSLFGVKSGHFLG--KKFRSK--SEIFGGIVLIGIGISLLYEHG----V---------
Hpa1            FVISFIGVKSGHFLG--KKFKSK--AEIFGGLVLLVIAVKILHEHG--------------
Hpi1            FVLSFLGVKGGHFLG--RRFKSL--AEIFGGLVLLAIAVKILHDHG--------------
Msu1            AALSIIGVKSGHFLG--KKIKTK--AEILGGLILIGLGVKILMEHT----L---------
Asu1            TILSLFGVKAGHWLG--DRIHKQ--AELLGGIILIAMGVKVLIEHR----V---------
Kra1            AVVTAIGVVIGRRAG--GRFGRP--AEIAGGVVLILIGTRILLEHL----G---------
Cfi1            LVVSLAGVLIGHRVG--VRFRGP--AEVVGGAILVLIGVRILLDHL----G---------
Ske1            AALAFVGVVLGRRMG--ARFGRP--AEVFGGLVLIGIGTKILLEHT----G---------
Nmu1            FVISFAGVLIGHKVG--RRFGKP--AEIAGGVILILIGVKILGDGL----G---------
Msp2            FALSFLAVFVGYRIG--TRFRRP--AEIVGGLVLIGIGTQILIEHL--------------
Ppr2            LVTSFAAVGIGHRIG--VRFRRP--AEFLGGVVLIIIGARILLEGL----G---------
Dsp1            FALSFVAVIIGHRVG--ARFRTP--AAVAGGLVLIALGAKILIEHL--------------
Mal1            MVISMVGVKIGSVFG--DRFGTK--AEILGGVILILIGVKVILEHT----G---------
Tar1            MGISMTGVKIGSLLG--DRLGNR--AEILGGIILVTIGFKVLFEHL----G---------
Csp1            FILSYIGGMLGKHLG--EFLQKK--ASIAGGIVLIVVGFKILLEHM----Q---------
Fpl1            FALSVAGGLVGRRLG--CLFQRR--AELTGGLVLIAIGVKILIEHL----S---------
Mru1            FIFTIIGLYLGKKIG--NYFGDK--FEIVGGVILILLGVKILLEGL----G---------
Msp1            FIFTIIGIYLGKKIG--DYFGDK--FEILGGVILILLGCRILLEGL----G---------
Msm1            FIFSISGIFIGKKLG--NYFGDK--FEILGGAVLILIGIKILLG----------------
Mst1            FLFSIVGIFIGKKLG--DYFGDK--FQILGGVILILLGFKILLG----------------
Mth1            FILSLAGSYIGERVG--HIFENR--LEALGGLILILIGLKILLENV----S---------
Mma1            FFLSLGGSYLGEKIG--HIFENR--IEALGGVILILIGLRILLENN--------------
Mfo1            FLLSFIGVYIGKKAG--HLFGSK--IEVLGGLILIAIGIKILLETM--------------
Mae1            FALCFIAVFIGHKFG--NLFSQK--VEILGGLVLILIGSKILIEHL--------------
Psp2            FSLCFLGVFIGHRFG--NLFSKK--IEIIGGSILIFIGSKILFEHL--------------
Csp7            FGLCFIGVFIGHRFG--DILNQK--IEIVGGVVLILIGTKILLEHL----GFS-------
Mva1            FFLAFAGVFIGHKCG--NLFANK--IEILGGAILIFIGSRILFLHL--------------
Csp2            FVLSFIGVFIGHKFG--SIFNKK--IEIIGGLTLIIIGSKILIEDL--------------
Scy1            FSLSFISVYLGHKWG--NLCKFK--LEFVGGVILIFIGLKILMSHL--------------
Hsp1            FILCFFGVFIGHRFG--HWCQGK--VEILGGLILMGIGTKILVETM--------------
Dsa2            FLLCFLGVFMGHRFG--NLLSEK--VEVIGGLILIGIGSKILIENL--------------
Gsp1            FWLTFFGVFIGNKFG--NLFHNK--IEIVGGGILIAIGSKILIENL--------------
Rsp1            FTLSFIAVYIGHFCG--DMFKQK--VEVIGGGSLIFLGTKILIEAF--------------
Cap1            FLLSFSGVFLGSKFG--HLFEKQ--AEIIGGFVLIGIGFKILLEHL--------------
Cst2            FTLSFAGVILGGKFG--HLFEKQ--AEMIGGVILVFLGVRILL-----------------
Oac1            FVLSFAGVYIGNRVG--NFCEKQ--VTILGGVILIGIGVKILLENL----I---------
Mbo1            FVLSAAGVLIGSAFG--RVSGRK--VEILGGVILIALGLRILLDHI--------------
Mma2            FAFSAAGVLLGSAFG--HIMGRK--ACIVGGIILVGIGLRILLEHL--------------
Mha1            FALSFLGVFIGSRFV--GLLDNR--VEVAGGLILIGIGLKILLDHL--------------
Mli1            LLFSFTGVVFGEKFR--DLIGKK--AEIIGGLVLIGIGAKIFAEGF--------------
Hor1            FILSAPGVFIGKTGG--NLLQNK--AQIIGGLILIFIGTRILFEHL----NINIVSIL--
Mac1            FVMSFCGAILGYRLG--HFFEHE--VEILGGLILIGLGGKILAEHM----L---------
Csp6            FVICFIGVMIGKKCG--ELLKKR--AEILGGIVLIFIGIKIFIEHT----N---------
Orf13           FVFSFLGFIFGNKIG--SFFGKK--VEIAGGVVLIIIGLKILLEHL----IT--------
Psp3            FLLSFVGFYLGHYFG--QKWEKW--AQVLGGILLILIGSKVLLEHL----G---------
Bde1            GLFSAAGLYIGRAFG--LRWQKP--AQIAGGVVLILIGVKVLLEHL----G---------
Bad1            GLFSAAGLYIGRAFG--SRWQKP--AQIAGGIVLILIGVKVLFEHL----G---------
Bbi1            GAFSAAGLYIGRVFG--ARWQKP--AQIAGGAVLVLIGLKVLLEHL----G---------
Bbr1            GLFSAAGLYIGRAFG--AHWQKP--AQIAGGVVLILIGVKVLLEHL----G---------
Mpe1            LVLSLAGYNLGGKFG--DVIGKR--AEIIGGCILILLGIKIIIESI--------------
Cte1            FVCCTAAILVAKRFG--NLLGKR--AGIAGGIILISIGVKIFIEHM----F---------
Tbr1            TVLCFPAVCIGKKSG--TFLNDK--AEILGGVILIGIGLKIFISHM----T---------
Cme1            FVLSFVSVYIGKRFG--TLLNQK--AELIGGLILVFIGVKTFVEHM--------------
Asp2            LFCCLVGAGIGSRFG--RLLGHR--AEIFGGIILIGIGLKICFEHT----M---------
Ssp3            FVCCLAGHLLGKKFG--SWLGGK--AEIFGGVILVCIGAKILVEHL----S---------
Hfi1            FGLSLIGAAMGKRFG--SMVKEK--ARVLGGVILILIGLRIFVEHM--------------
Bin1            FAFSLVGVYIGRQFG--RRIHNF--AEVVGGVILIGIGVKILLEHL--------------
Tsp2            FACSMIALYLGRYCG--RRLKHR--AEMLGGVILILIGTKILIEHL----F---------
Pgo1            FLMSVSGVYFGSRFG--RKVDLK--LDLIGGLILIGIGAKILIEHL----F---------
Bsp2            FAISAFGVYFGNRFG--KRIDLK--LDLIGGLILIGIGTKILIEHV----F---------
Pme1            FLFSAFGVYFGNHFS--RKIDLK--LDLIGGLILIGIGTKILIEHL----Y---------
Ola1            FILSLSGVCCGFHFG--KIKWVN--VEFIGGLILMGIGLKILLEHT----L---------
Osp2            FFLSFSGVICGFRFG--KIKGLK--VELLGGLILIVIGVKILIEHT----L---------
Din1            FAFSFAGVYIGNRFG--RVREEY--IERLGGAILIAIGVKILLEHL--------------
Bpl1            FVLSLAGSLIGVFFG--KRFHLR--VEIFGGLVLIGIGIKILVEHL----F---------
Bco1            FVLSIVGNLIGIFFG--KRFNLR--MELFGGLVLIGIGVKILVEHL----F---------
Bvu1            FVISTLGSLIGVFCG--KRFNLR--MELWGGLVLIIIGVKILIEHL----F---------
Bun1            FALSMVGLMFGIRFG--CGIARRLRAELWGGIILVIIGTKILIEHL----F---------
Bfr1            FLMSLIGLIFGIRFG--CGIARKLHAELWGGIILILIGTKILIEHL----F---------
Bth1            FVMSLIGLYFGIKCG--CGCARKLKAELWGGIILVAIGLKILIEHL----F---------
Pbu1            VVLGFTGTLLGIRFG--RSINHRLQPELAGGIILCLIGTKILISHL--------------
Pou1            FVLTLWGMKLGTRFG--APIERKLKPALLGGVILIAIGIKVLITHL--------------
Ofo1            LVLSFSGVFVGIRFG--NLVTKRIRADLWGGLILIVVGIKVLYSSV----P---------
Dsu1            FLFSLAGAHIGASLG--HIFEEK--VELAGGLVLITIGCKILLEHT----L---------
Cle1            FIISFAGVYIGKKFG--DLFSSK--AELLGGLVLIIIGCKILIEHL----F---------
Dps1            GAFTLFGMLLGQRIAKLQRFSSY--AEVLGGIILWAIGLNILYDNG----VF--------
Pca1            GVMTVIGMLLGRRAG--ARWGQR--VEIAGGLILIGIGLKILWEHT----L---------
Gbe1            GVLTVAGMLLGRRLG--EKWGKR--VEICGGLVLCLIGLKILLEHT----L---------
Dac1            ALFTLTGMLLGRRIG--DYWGRR--MEIVGGVVLLSLGLKILMEHL----G---------
Dpr1            CAFTVMGLFLGTRAG--ALWGKR--VEVAGGVILVAIGVKILLSAL----FLDKAV----
Dba1            LLFTAAGMHLGKFLGCQTRLGYY--AEVLGGLVLMGIGGKILWQGL--------------
Dre1            FAFTVAGLHIGRLACRGRRLSLY--AEILGGVVLVGIGIKILIEHE----AL--------
Dae1            LVFTAGGLHLGKTMARAGCLGKW--AELAGGATLIAIGLNILREHG----ALS-------
Dvu1            LLFTATGLHLGRMLSRAESLGRR--AALAGGVVLIGIGLRILYEHG----VFDTAATLAR
Dol1            AVFTVGGLMMGSRAGDIPWLRRY--ADRVGAGVLLFIGLRILYAHG----V---------
Dsp3            ALITACGVYLGKTLARLCALNGW--AELLGGLTLLAVACNILREHH----V---------
Bwa1            AAITALGLLAGKGLAHADIFGRR--AELVGGCVLIGIGLKILYEHG----V---------
Dsa1            LVLTSFGLWLGKSFAKASSYSHI--AERIGGVVLILIGLKLLLQ----------------
Orf7            LLLSVLGLFIGGRLG--CKFGKR--MELIGGLVLIGIGFRVLLSHL--------------
Dto1            AGMSFAAIKIGTKLG--VMFGKR--MEIFGGIVLLFIGSRVLFSHL--------------
Mbo2            FVVSCAGVFCGMRLE--KLLGNR--TEIFGGVILILIGIQILTDIL--------------
Mhu1            AIFSVGGVYSGGKIG--HILGKR--VDILGGVILTLIGIRILLEHL----VWN-------
Mfo2            FIFSCAGVLSGIQLK--SVLGKR--IEIAGGLILIAIGLNILLSHM----I---------
Mpa1            FCISFAGVYAGIRLA--PVLGTR--VDFFGGAVLMLIGVKVLADHL----A---------
Ppr1            FLFTLIGMFIGVHFG--KRFNFK--VEILGGVILMGIGLKILIEHL----M---------
Tpr1            FVLCFFGFEFGKKIG--SAFENG--SQIIGGLILIGIGIKILLEHI--------------
Taz1            FLVCMIGFEASRLIG--PLLGKW--AEIAGGLVLIGIGAKILLEHL----L---------
Tca1            FSVCIVGFEFGKRIG--YLIEKR--AELIGGLVLIGIGGKILLEHL--------------
Hfo1            FLVSLVGCEFGKRIG--ARFERW--AELGGGVVLVGIGLKILVSHL--------------
Cst1            FCLSFAGVLLGCWMTSYTKFSKY--LNRLGSVILIVIGTKILIEHL--------------
Ace1            FALSYFGVFLGKMIGCNSKFKKY--IDMLGGVILVGIGLKILLEHV--------------
Abu1            FIISYIGVYVGSRGG--EKYETK--AEILGGVVLILIGLKILL-----------------
Ssp1            YIFSFFGVYIGSKGG--GFLEDK--AEKLGGVILIGIGVKILIEHT--------------
Ani1            FLFSFVGVYMGSKGG--SFLEDK--AEKLGGIVLICIGLKILLEHL--------------
Sde1            AVISSIGVYVGKLTG--TWFEGK--AEVFGGVVLVAIGFRILF-----------------
Kko1            FVMSAIGVYIGKRSG--TWLESK--AELLGGVVLILIGIKIVL-----------------
Mfe1            FVFSWIGVFVGYRSG--TWLESR--AELFGGIVLILIGLKVLL-----------------
Sli1            FAFSWLGVRIGKNSG--TWLENK--AEIFGGAVLILIGIKMLV-----------------
Gca1            FTFSWAGVKIGRRSG--TWLESR--AEIFGGTVLILIGIKILI-----------------
Ptu1            FGFSWLGVLIGNKSG--TYLESH--AERLGGIVLILIGFKILL-----------------
Psp4            FAFSWIGVNIGERSG--VWLESK--AELFGGLVLIAIAFKILL-----------------
Sde2            AIFSFAGVFIGKRAG--TWLESK--AELAGGLVLLLIALKIIA-------V---------
Gps1            LVFSGIGVFVGARSG--TWLESK--AELFGGIVLILIGFKLLF-----------------
Gpu1            FIFSYVGVHLGQRTS--NWLGNK--AELFGGIVLVLLGCKVLL-----------------
Gpa1            FLFSYTGVLMGRSTS--VWLGNK--AEIFGGVVLILLGVKVSI-----------------
Wsu1            FLLSYLGVLWGKRAG--EQCKRG--AEILGGVILIGIGSKILLEHL--------------
Vpa1            FGISLIGVYLGKFMG--QFVGKY--ADIVGGGVLILIGTKILLQHL----G---------
Vra1            FIISLVGVFLGQRLK--RFLGGR--EEVLGGIVLIVIGLKVLLQHM----Q---------
Vsp1            FLVCLVGIFSGYHMM--KGFRER--AEMAGGVILILIGVKILLQHL----G---------
Psu1            FAIAAFGGLAGFKLG--AMAGKR--ADVAGGLVLIFIGVKILLEHT----G---------
Afe1            FCLSFLGCACGSLIG--MWGKAR--AEQAGGFVLLLIGLKAVIEHY----GILDNWT---
Ssm1            FLLSALGVKAGGKLY--HLLEAK--AEYAGGIILIAIGMEILYTHL--------------
Ipo1            FIISSAGVYMGNKAG--QLLGYK--AEYAGGFILIGMGCKILFEHI--------------
Rfl1            FAVSFAGVLIGRKFG--SDAGSK--AETAGGAVLILIGVKLLLEGI--------------
Mla1            FLFSFFGVLAGHKLS--SILGNK--MQILGGVILVLIGIKFLIEYC--------------
Mta1            FLFSVAGTFLGGRLS--ERFGER--FEIIGGMILIVIGTRILLEHM----A---------
Dsp2            LTVSFLGFKLGNRIS--FMASRW--VGVAGGLVLVFIGLKILAEHT----LGW-------
Det1            LAVSYLGFKLGNRIS--HLASRW--VGIAGGLILCLIGLKILAEHT----LGW-------
Orf9            FIISLLGCALGKKLS--HKFGKK--IEVLAGIALILIGVKILVTHL----F---------
Cho1            FILSFAATFIGKKLG--EIFKDK--ALILGGLILIFIGFKILITHL----G---------
Mmo1            MIMATTGMILGRYIG--PMLGKR--AEIVGGIVLILIGFTILYEHI--------------
Pas1            MIMATLGMLIGRYIG--PLLGKR--AELIGGLTLIAIGFNILFEHL----KL--------
Plu1            MIMATLGMLIGRYIG--PRLGKR--AELIGGLILIAIGFNILFEHL----EL--------
Dda1            MIMVTLGMMIGRYVG--PLLGKR--AEILGGIVLIGIGCNILYEHL----LD--------
Pwa1            MIMVTLGMMIGRYIG--PIFGKK--AEIIGGLVLIGIGCNILYEHI----GY--------
Hal1            MIMATLGMMIGRFIG--PLLGKR--AEILGGVVLIGIGFTILYEHI----GP--------
Yin1            MIMATLGMLIGRYIG--PLLGKR--AEIIGGIVLIAIGFNILYEHI----YR--------
Cfr1            LIMSTLGMMIGRFIG--PMLGKR--AEILGGVVLIGIGAQILWAHF----H---------
Sbl1            FTMTTLGMMIGRFIG--PLLGKR--AEILGGLVLIAIGCEILYSHY----Y---------
Ssp2            TIMATAGMLLGRFLG--GAIGKW--AEVLGGLVLIGIGTSILVEHL----GL--------
Raq1            MVMSTIGMMVGRFIG--PLLGRW--AEVLGGVILIGIGLSILLEHP----GF--------
Pps1            MIMVTTGVMLGRVMG--NLVGKR--AEMLGGVVLIVIGAAILHEHL----AA--------
Pfl2            MTMVTIGVMLGRVLG--AVVGKR--AEIVGGVVLMIVGATILYEHL----S---------
Pav1            TVMVTIGVMLGRVLG--TIVGKR--AEIVGGIVLIVVGATILYEHL----SA--------
Pfl1            TMMVTIGVMIGHSAG--KFLGSR--AETFGGVILICVGTWLLYSHL----S---------
Xga1            FSMVTAGVMLGRVLG--NLIGKR--AEILGGLILVIVGSVILYEHL----SG--------
Gxi1            LVMVTLGIMLGQRLG--ALIGKR--AELLGGLVLIVVGSLILREHL----LG--------
Hbo1            TVMASMGTLLGNKLG--KFVGHW--AELIGGVVLIGIGLAVLAEHT----A---------
Rva1            FLMSSAGMMLGRMIG--ERFGRM--TEVVAGLALCVIGATILIEHI--------------
Hde1            FVMSSGGMIIGRFIG--VRLGRI--AEAVAGIALFGLGLSILIDHL----G---------
Bsp1            FLMSSGGMLIGRLIG--EHFGRI--AEAVAGIALFGLGLSILIEHL----T---------
Pre1            MGMATLGVIAGRHVS--SILGTK--TEFIAGIILISIGLFILIENR----Q---------
Nme1            TVLVAVGLTVGRALG--VLFGRR--AEFAGGLVLIAIGTWTLLSHL----GL--------
Msa1            FFFSVAGVLLGMTIG--ERLNRG--LEVLGGLVLIGMGFKIFLSHT----I---------
Cco2            FILSVIASVLGYIMG--KKIDGQW-AEIIGAVILILLGIKVLF-----------------
                          .                  ..  *  :.                      

Asp1            --F---F-----------
Ele1            --I---IAF---------
Cae1            --I---LAL---------
Rch1            --V---LG----------
Spl1            --I---LMF---------
Sgl1            --I---IAF---------
Orf3            --I---F-----------
Rin1            --I---LVL---------
Rin2            --I---L-----------
Rho1            --F---VG----------
Orf12           --I---LAF---------
Ere1            --F---ISF---------
Orf2            --F---F-----------
Ast2            --F---F-----------
Osp1            --V---F-----------
Ova1            --V---FS----------
Eha1            --I---L-----------
Cac1            --I---VGS---------
Cce1            --I---INF---------
Cas1            --Y---LNF---------
Ccl1            --I---LFR---------
Cha1            ------LGI---------
Cha2            ------F-----------
Lba4            --F---LSF---------
Cle2            ------------------
Dha1            --F---LG----------
Dme1            --L---Y-----------
Cth1            --V---ISFVFDSLNKFN
Csp3            --V---L-----------
Lba5            --I---F-----------
Cne1            --F---LG----------
Chy1            --L---L-----------
Csc1            --M---I-----------
Lba2            ------M-----------
Orf8            --I---L-----------
Lba3            --I---L-----------
Csp8            --V---FG----------
Csy1            --F---F-----------
Orf14           --F---L-----------
Fba1            --V---L-----------
Esi1            --V---INF---------
Lba6            --I---ITL---------
Rba1            --L---I-----------
Orf10           --F---LG----------
Bhy1            --Y---LG----------
Pca2            --I---LG----------
Ast1            --I---L-----------
Rbr1            --F---LPF---------
Csp10           --V---LGG---------
Mel1            --V---L-----------
Lba1            --S---I-----------
Rla1            ------------------
Rsp2            --M---I-----------
Csp4            --I---L-----------
Ceu1            --I---L-----------
Csp5            --L---LIL---------
Aor1            ------L-----------
Orf5            --I---F-----------
Epl1            --I---FHG---------
Cmi1            --I---I-----------
Bpu1            --F---LGA---------
Bfi1            --I--TLGF---------
Fba2            --I---L-----------
Sva1            --I---L-----------
Cph1            --I---LAQLF-------
Cup1            --W---D-----------
Cco1            --F---S-----------
Orf1            --G---L-----------
Esp1            ------L-----------
Eba1            --F---G-----------
Orf4            --F---A-----------
Orf6            --F---L-----------
Orf11           --F---F-----------
Tsp1            --L---A-----------
Csa1            ------M-----------
Cbu1            --VI-KI-----------
Csp9            --I---L-----------
Ahy1            --F---Q-----------
Pin1            --F---LK----------
Hha1            --F--TF-----------
Hpa1            --V---F-----------
Hpi1            --V---F-----------
Msu1            --F---G-----------
Asu1            --F---G-----------
Kra1            --V---F-----------
Cfi1            --V---W-----------
Ske1            --V---L-----------
Nmu1            --W---F-----------
Msp2            --T---A-----------
Ppr2            --L---L-----------
Dsp1            --T---T-----------
Mal1            --Y---L-----------
Tar1            --Y---F-----------
Csp1            --M---I-----------
Fpl1            --G---G-----------
Mru1            --IL-VL-----------
Msp1            --F---L-----------
Msm1            ------Y-----------
Mst1            ------F-----------
Mth1            --F---T-----------
Mma1            --V---L-----------
Mfo1            ------L-----------
Mae1            --I---A-----------
Psp2            --T---I-----------
Csp7            --L---V-----------
Mva1            --TE--MPLVIG-----H
Csp2            --IK-PI-----------
Scy1            --V---A-----------
Hsp1            --MQ--F-----------
Dsa2            --LP-IS-----------
Gsp1            --MNVTT-----------
Rsp1            ------V-----------
Cap1            ------------------
Cst2            ------L-----------
Oac1            --V---VG----------
Mbo1            --I---F-----------
Mma2            --F---F-----------
Mha1            --F---F-----------
Mli1            ------F-----------
Hor1            NFI---P-----------
Mac1            --W---I-----------
Csp6            --I---LSNIF-------
Orf13           --T---S-----------
Psp3            --Y---LP----------
Bde1            --M---LAF---------
Bad1            --F---LG----------
Bbi1            --F---IAW---------
Bbr1            --V---IAF---------
Mpe1            ------------------
Cte1            --F--HV-----------
Tbr1            --G---A-----------
Cme1            --F---F-----------
Asp2            --G---V-----------
Ssp3            --G---G-----------
Hfi1            --F---F-----------
Bin1            --F---F-----------
Tsp2            --F---Q-----------
Pgo1            --F---C-----------
Bsp2            --F---S-----------
Pme1            --F--NG-----------
Ola1            --A---C-----------
Osp2            --L---D-----------
Din1            ------------------
Bpl1            --L---Q-----------
Bco1            --L---------------
Bvu1            --L---S-----------
Bun1            --F---------------
Bfr1            --F--NN-----------
Bth1            --L---Q-----------
Pbu1            --T---A-----------
Pou1            --T---A-----------
Ofo1            ------F-----------
Dsu1            --L---A-----------
Cle1            --L---S-----------
Dps1            SPF---L-----------
Pca1            --G---M-----------
Gbe1            --L---K-----------
Dac1            --F---Y-----------
Dpr1            AGL---L-----------
Dba1            ------------------
Dre1            --W---F-----------
Dae1            AIL---A-----------
Dvu1            SVL---G-----------
Dol1            --F---Y-----------
Dsp3            --F---D-----------
Bwa1            --L---S-----------
Dsa1            ------------------
Orf7            --L---G-----------
Dto1            --M---P-----------
Mbo2            --P---L-----------
Mhu1            GAG---A-----------
Mfo2            --A---G-----------
Mpa1            --L---I-----------
Ppr1            --G---Y-----------
Tpr1            ------L-----------
Taz1            --S---A-----------
Tca1            ------L-----------
Hfo1            --V---A-----------
Cst1            --L---S-----------
Ace1            ------L-----------
Abu1            ------F-----------
Ssp1            --L---Y-----------
Ani1            --Y---S-----------
Sde1            ------F-----------
Kko1            ------G-----------
Mfe1            ------F-----------
Sli1            ------T-----------
Gca1            ------R-----------
Ptu1            ------F-----------
Psp4            ------G-----------
Sde2            --A---V-----------
Gps1            --F---Y-----------
Gpu1            ------L-----------
Gpa1            ------V-----------
Wsu1            --F---F-----------
Vpa1            --IIGEF-----------
Vra1            --I---I-----------
Vsp1            --Y---LPR---------
Psu1            --I---I-----------
Afe1            PFL---F-----------
Ssm1            ------S-----------
Ipo1            ------A-----------
Rfl1            ------K-----------
Mla1            ------L-----------
Mta1            --L---L-----------
Dsp2            DIL---L-----------
Det1            DIL---L-----------
Orf9            --L---I-----------
Cho1            --I---L-----------
Mmo1            ------G-----------
Pas1            --FMYAK-----------
Plu1            --FMYAK-----------
Dda1            --L---A-----------
Pwa1            --T---A-----------
Hal1            --F---F-----------
Yin1            --I---A-----------
Cfr1            ------G-----------
Sbl1            ------G-----------
Ssp2            --L---N-----------
Raq1            --L---H-----------
Pps1            --V--AS-----------
Pfl2            ------A-----------
Pav1            --A---A-----------
Pfl1            ------I-----------
Xga1            --A---A-----------
Gxi1            --L---A-----------
Hbo1            --F---F-----------
Rva1            ------G-----------
Hde1            ------A-----------
Bsp1            ------A-----------
Pre1            --V---L-----------
Nme1            --I---G-----------
Msa1            EFI---K-----------
Cco2            ------------------
                                  
