# Supplementary material for: The LysE Superfamily of Transport Proteins Involved in Cell Physiology and Pathogenesis
Source: PLoS One. 2015 Oct 16;10(10):e0137184. doi: 10.1371/journal.pone.0137184 (PMC4608589; doi:10.1371/journal.pone.0137184)
Supplement: S2 Supporting Information — The corresponding zip file contains the multiple sequence alignment (MSE) outputs generated using ClustalX, Mafft, and ProbCons. These MSEs have been used to generate S17–S28 Figs. (ZIP) [file pone.0137184.s031.zip › Alignment_zip/MntP/MntP_probcons.aln]

CLUSTAL 2.1 multiple sequence alignment

Asp1     -----------------------------------------------M----N----I--
Cle1     -----------------------------------------------M----D----Y--
Mmo1     -----------------------------------------------M----S----F--
Bin1     -----------------------------------------------M----S----L--
Ele1     -----------------------------------------------M----G----F--
Cac1     -----------------------------------------------M----S----L--
Mal1     -----------------------------------------------M----E----I--
Bpl1     -----------------------------------------------M----N----L--
Orf1     -----------------------------------------------M----S----L--
Esp1     -----------------------------------------------M----S----L--
Orf2     -----------------------------------------------M----S----I--
Pas1     -----------------------------------------------M----N----L--
Dps1     -----------------------------------------------M----S----T--
Mru1     -----------------------------------------------M----D----F--
Msp1     -----------------------------------------------M----D----I--
Kra1     -----------------------------------------------M----S----V--
Orf3     -----------------------------------------------M----H----MSL
Csp1     -----------------------------------------------M----E----V--
Orf4     MHEMT----------RLAYDVFVCRSFLFL-----------SLGGTAM----N----F--
Vpa1     -----------------------------------------------M----S----I--
Fpl1     -----------------------------------------------M---IG----L--
Ssm1     -----------------------------------------------M----S----S--
Hha1     -----------------------------------------------M----S----F--
Cbu1     -----------------------------------------------M----S----I--
Sva1     -----------------------------------------------M----T----L--
Pgo1     -----------------------------------------------M----S----I--
Dsp1     -----------------------------------------------M----LTDVDI--
Mae1     -----------------------------------------------MFTSLE----L--
Rin1     -----------------------------------------------M----A----F--
Cfi1     -----------------------------------------------M----P----T--
Asu1     -----------------------------------------------M----S----Y--
Mth1     -----------------------------------------------M----D----L--
Orf5     -----------------------------------------------M----S----L--
Abu1     -----------------------------------------------M------------
Csp2     -----------------------------------------------M----E----L--
Nmu1     -----------------------------------------------M----T----F--
Ahy1     -----------------------------------------------M----S----L--
Csp3     -----------------------------------------------M----G----I--
Orf6     -----------------------------------------------M----D----L--
Rsp1     -----------------------------------------------M----E----L--
Hor1     -----------------------------------------------M----T----L--
Rva1     -----------------------------------------------M----T----P--
Mbo1     -----------------------------------------------M----E----F--
Hbo1     -----------------------------------------------M----T----P--
Pca1     -----------------------------------------------M----D----M--
Cup1     -----------------------------------------------M----N----F--
Rfl1     -----------------------------------------------M----G----F--
Dba1     -----------------------------------------------M----P----F--
Pps1     -----------------------------------------------M----N----P--
Gsp1     -----------------------------------------------M----Q----P--
Ast1     -----------------------------------------------M----S----L--
Mma1     -----------------------------------------------M----D----L--
Ske1     -----------------------------------------------M----S----F--
Gpu1     -----------------------------------------------M------------
Cco1     -----------------------------------------------M----D----F--
Dsa1     -----------------------------------------------M----P----F--
Cmi1     -----------------------------------------------M----S----S--
Orf7     -----------------------------------------------M----D----L--
Mel1     -----------------------------------------------M----N----T--
Xga1     -----------------------------------------------M----S----MS-
Hsp1     -----------------------------------------------M----Q----L--
Bpu1     -----------------------------------------------M----Q----I--
Wsu1     -----------------------------------------------M------------
Lba1     -----------------------------------------------M----G----T--
Afe1     -----------------------------------------------M----N----A--
Fba1     -----------------------------------------------M----G----F--
Hpa1     -----------------------------------------------M----T----F--
Mma2     -----------------------------------------------M----D----L--
Tpr1     -----------------------------------------------M------------
Ere1     -----------------------------------------------M----S----ACE
Rla1     -----------------------------------------------M----G----L--
Dae1     -----------------------------------------------M----G----P--
Sde1     -----------------------------------------------M------------
Cas1     -----------------------------------------------M----S----L--
Bco1     -----------------------------------------------M----S----T--
Epl1     -----------------------------------------------M----S----F--
Hpi1     -----------------------------------------------M----T----L--
Orf8     -----------------------------------------------M----D----L--
Bun1     -----------------------------------------------M----T----G--
Dto1     -----------------------------------------------M----T----T--
Hde1     -----------------------------------------------M----S----P--
Orf9     -----------------------------------------------M------------
Dsu1     -----------------------------------------------M----N----L--
Mfo1     -----------------------------------------------M----D----I--
Dsp2     -----------------------------------------------M----S----L--
Mpe1     -----------------------------------------------M----D----T--
Vra1     -----------------------------------------------M----S----M--
Dha1     MI---------------------------------------------M----G----N--
Csc1     MAADG----------AR------------MRRAHSLFRQEKKVRRENM----N----I--
Mha1     -----------------------------------------------M----D----L--
Dda1     -----------------------------------------------M----N----L--
Ccl1     -----------------------------------------------M----S----L--
Dol1     -----------------------------------------------M----N----T--
Cha1     -----------------------------------------------M----S----L--
Eba1     -----------------------------------------------M----S----L--
Kko1     -----------------------------------------------M------------
Tsp1     -----------------------------------------------M----S----I--
Gpa1     -----------------------------------------------M------------
Hal1     -----------------------------------------------M----N----L--
Ppr1     -----------------------------------------------M----D----I--
Rin2     -----------------------------------------------M----A----I--
Esi1     -----------------------------------------------M----G----L--
Bth1     -----------------------------------------------M----T----G--
Rba1     -----------------------------------------------M----S----I--
Sli1     -----------------------------------------------M------------
Fba2     -----------------------------------------------M----G----L--
Orf10    -----------------------------------------------M----G----L--
Cco2     -----------------------------------------------M----G----F--
Gps1     ------------------------------------------------------------
Lba2     -----------------------------------------------M----G----L--
Mbo2     -----------------------------------------------M----D----L--
Nme1     -----------------------------------------------M----S----L--
Mta1     -----------------------------------------------M----D----P--
Cha2     -----------------------------------------------M----S----L--
Pbu1     -----------------------------------------------M----S----T--
Csp4     -----------------------------------------------M----G----I--
Raq1     MVRFR----------RH-------------------------LGATLV----N----L--
Dme1     -----------------------------------------------M----G----F--
Sbl1     MAYTL----------QI-------L-------GTVYVFNGIPGLVFLM----N----L--
Osp1     -----------------------------------------------M----S----F--
Dsp3     -----------------------------------------------M----P----L--
Bwa1     -----------------------------------------------M----S----F--
Cph1     -----------------------------------------------M----S----L--
Csp5     -----------------------------------------------M----G----F--
Cle2     -----------------------------------------------M----N----L--
Psp2     -----------------------------------------------M----E----S--
Csa1     -----------------------------------------------M----G----F--
Rho1     -----------------------------------------------M----A----V--
Din1     -----------------------------------------------M----A----L--
Bde1     -----------------------------------------------M----L-------
Orf11    -----------------------------------------------M----D----F--
Lba3     -----------------------------------------------M----D----V--
Bbi1     -----------------------------------------------M------------
Pou1     -----------------------------------------------M---MP----F--
Lba4     -----------------------------------------------M----S----L--
Bsp1     -----------------------------------------------M----S----P--
Ova1     -----------------------------------------------M----G----L--
Bbr1     -----------------------------------------------M----IA--II--
Scy1     -----------------------------------------------M----E----L--
Rbr1     -----------------------------------------------M----S----F--
Pre1     MAFPT----------E----------------------------IVIM----S----F--
Ceu1     -----------------------------------------------M----S----I--
Bhy1     -----------------------------------------------M----G----L--
Csp6     ------------------------------------------------------------
Dre1     -----------------------------------------------M----P----F--
Psu1     -----------------------------------------------M----G----L--
Csy1     -----------------------------------------------M----S----L--
Bsp2     -----------------------------------------------M----L----Y--
Cap1     -----------------------------------------------M----S----L--
Dsa2     -----------------------------------------------M----Q----L--
Mpa1     -----------------------------------------------M----D----A--
Oac1     -----------------------------------------------M----S----F--
Bvu1     -----------------------------------------------M----T----T--
Tsp2     -----------------------------------------------M----S----I--
Cae1     -----------------------------------------------M----G----L--
Csp7     -----------------------------------------------M----E----I--
Ssp1     -----------------------------------------------M------------
Cfr1     -----------------------------------------------M----N----L--
Bad1     -----------------------------------------------M----L-------
Gca1     -----------------------------------------------M------------
Pme1     -----------------------------------------------M----S----F--
Chy1     MPRHI----------LY------------FNIENFAYKR-QKKERYGM----A----L--
Ppr2     MDTPGPAGSQWFHELDFPGKRGHRNSILTG-----------TLEGLTM----S----L--
Csp8     -----------------------------------------------M----G----L--
Vsp1     -----------------------------------------------M----S----Y--
Psp3     -----------------------------------------------M----D----F--
Aor1     -----------------------------------------------M----G----L--
Msa1     MKVLF----------FI-------CLYISIFFQELKYYFCHSLFSGNM----S----I--
Cst1     -----------------------------------------------M----D----Y--
Msp2     MSNPV----------TV------------F-----------PFRGAVI----S----A--
Cte1     -----------------------------------------------M----A----L--
Pca2     -----------------------------------------------M----G----L--
Dac1     -----------------------------------------------M----D----Q--
Mhu1     -----------------------------------------------M----D----L--
Mfe1     -----------------------------------------------M------------
Msm1     -----------------------------------------------M----DT--AL--
Mst1     -----------------------------------------------M------------
Ola1     -----------------------------------------------M----G----Y--
Psp4     -----------------------------------------------M------------
Mli1     -----------------------------------------------M----N----L--
Bfr1     -----------------------------------------------M----T----G--
Taz1     -----------------------------------------------M------------
Tbr1     -----------------------------------------------M----G----F--
Ssp2     -----------------------------------------------M----N----T--
Ace1     -----------------------------------------------M----D----L--
Mac1     -----------------------------------------------M----S----F--
Gxi1     -----------------------------------------------M----S----F--
Mfo2     -----------------------------------------------M----D----L--
Ofo1     -----------------------------------------------M----S----G--
Mla1     -----------------------------------------------M----TD--LL--
Yin1     ------------------------------------------------------------
Lba5     -----------------------------------------------M----G----L--
Plu1     -----------------------------------------------M----N----M--
Orf12    -----------------------------------------------M----A----I--
Spl1     MHFTS----------LE------------QTYPNILYLLHSFVWSRNL----G----I--
Rsp2     -----------------------------------------------M----N----I--
Msu1     -----------------------------------------------M----S----L--
Tca1     -----------------------------------------------M------------
Cme1     MPF--------------------------------------------M----G----I--
Cth1     -----------------------------------------------M----S----S--
Lba6     -----------------------------------------------M----N----F--
Ptu1     -----------------------------------------------M------------
Sgl1     -----------------------------------------------M----G----V--
Dpr1     ------------------------------------------------------------
Rch1     -----------------------------------------------M----G----F--
Bfi1     -----------------------------------------------M----N----I--
Dvu1     -----------------------------------------------M----N----T--
Ani1     -----------------------------------------------M---------I--
Orf13    -----------------------------------------------M----AL---I--
Orf14    -----------------------------------------------M----S----L--
Mva1     -----------------------------------------------M----D----A--
Cho1     -----------------------------------------------M------------
Pfl1     -----------------------------------------------M----N----F--
Cst2     -----------------------------------------------M----S----L--
Hfo1     -----------------------------------------------M------------
Pfl2     ------------------------------------------------------------
Sde2     -----------------------------------------------M------------
Det1     -----------------------------------------------M----S----L--
Ipo1     -----------------------------------------------M----T----F--
Asp2     -----------------------------------------------M----D----L--
Gbe1     -----------------------------------------------M----D----W--
Pwa1     -----------------------------------------------M----N----M--
Hfi1     MDAN------------------------------------------VM----D----A--
Pin1     -----------------------------------------------M----ES---I--
Osp2     -----------------------------------------------M----S----F--
Csp9     -----------------------------------------------M----S----I--
Cce1     -----------------------------------------------M----S----L--
Tar1     -----------------------------------------------M----E----I--
Ast2     -----------------------------------------------M----G----I--
Csp10    -----------------------------------------------M----S----L--
Ssp3     -----------------------------------------------M----D----S--
Pav1     -----------------------------------------------M----N----P--
Cne1     MQGNE-------------------------------------KEKREM----G----I--
Eha1     -----------------------------------------------M----G----I--
         *                . .       :                   :   :      . 

Asp1     ---------------------------IEVVMIGVGLSMDAFAVSIGKGLNMG-KI-R-K
Cle1     ---------------------------LALFGIAVGLSMDAFAVALTNGAVTR-NL-K-L
Mmo1     ---------------------------YATLVLALALSMDAFAVAVCKGATLH-KP-P-L
Bin1     ---------------------------FELFVLAVGLCMDSFAVSLTSGVLLK-PF-T-L
Ele1     ---------------------------VELLLLAIGLSMDAFAVSVCKGLCMK-RL-N-L
Cac1     ---------------------------LELFIIAVGLSMDAFAVAICKGLSIK-KI-N-V
Mal1     ---------------------------LTIILLAIGLAMDAFAVSICKGLAMG-KA-Q-W
Bpl1     ---------------------------IETILLSISLAIDCFTVSVTSGIILH-RI-Q-W
Orf1     ---------------------------FSVFLIGIGLSMDACAVSFAKGICLR-RQ-V-K
Esp1     ---------------------------ISVFFIGIGLSMDAFAVSIAKGMTMK-KH-EVL
Orf2     ---------------------------IEIALIGIALAMDAFAVSICKGLAMS-KM-N-Y
Pas1     ---------------------------YATLILALALSMDAFAAAISKGATLH-RP-H-F
Dps1     ---------------------------TYLLGLAVALAMDAFAVAIAVGIGLK-RI-R-F
Mru1     ---------------------------ISTLLIAIALAMDAFSVSLTKGFTLK-NL-T-K
Msp1     ---------------------------VSTLLIAVALAMDAFSVSLTKGFTLK-NI-T-L
Kra1     ---------------------------VILLVIAVGVSADAFAVAVAKGLHVR-RL-T-L
Orf3     FFIMHIIMHTSCRQMTQLTTKGECHMFIELLIIGVGLSMDAFAVSVCKGLGME-KV-N-K
Csp1     ---------------------------MTIFLIALSLAMDAFAVSIANGVSVT-HF-S-R
Orf4     ---------------------------LSLVLLGIGLAMDASCVSMAKGMTME-KS-QRF
Vpa1     ---------------------------FEIVLISIGLAMDAFGVSIGKGLTMP-VG-E-N
Fpl1     ---------------------------VEIFLIAVSLALDAFAVSVSSGISVP-GF-G-P
Ssm1     ---------------------------LLIIGIAIGLSMDAFAVSLSSGCGMP-DA-K-P
Hha1     ---------------------------YTLCIIALGLSMDAFAVSISKGVALR-SF-R-C
Cbu1     ---------------------------ISILLTAIGLSMDAFAVALTIGMNIN-NV-DRN
Sva1     ---------------------------FDLILIAISLSMDAFAVSICKGLSVR-RV-N-F
Pgo1     ---------------------------IEIVLLAIGLSMDSLAVSVTGGAVIR-NC-T-V
Dsp1     ---------------------------IALLLVGVGLAADAFAAALTQGVHMR-QL-S-Y
Mae1     ---------------------------LTISFVAVGLAADAVAVSLTSGLMIR-HI-H-V
Rin1     --------------------------VIELLLIGVGLSMDAFAVAVCKGLAMR-KV-N-K
Cfi1     ---------------------------WTLLLVAVSVSADAFAVALGRGLHIR-RL-S-F
Asu1     ---------------------------YTLWVIAFGLSMDAFAVSVGKGLTLA-DF-C-W
Mth1     ---------------------------LSMVLIGVGLAMDAFSISVSRGLALH-ES-E-T
Orf5     ---------------------------FELFITAVALSMDAFAVAICKGLTLR-ER-D-V
Abu1     ---------------------------LEVLILAFALSMDAFAVSIGLGIKNK-QN-L-K
Csp2     ---------------------------VNITCLGLGLAADAFAVSLSSGFVIQ-RI-K-F
Nmu1     ---------------------------FPLLLIAVGLSADAFAVALGKGLHLR-RF-N-L
Ahy1     ---------------------------FSILILAIGLSMDAFAASICQGLQIK-ET-T-I
Csp3     ---------------------------LELFLLAVGLSMDAFAVSVCKGLAMP-KI-T-V
Orf6     ---------------------------LSLIFTGIGLAMDASAVSIAKGMSLP-NE-KNK
Rsp1     ---------------------------SSSILLAFGLAADACAVSLSSGLTIR-HI-K-M
Hor1     ---------------------------LTLFFTAFGLAMDAFSVSVTSGIILN-QI-R-F
Rva1     ---------------------------TAITVLAFTMSVDAFAVSLARGAASK-KP-R-L
Mbo1     ---------------------------ATTLLIAVGLAMDAFAVAISGGATVR-ED-R-A
Hbo1     ---------------------------ITLLFLAVSMSADAFAASISKGAELQ-KP-R-F
Pca1     ---------------------------ITLFGLALALAMDAFAVALGCGLTLE-RL-T-G
Cup1     ---------------------------LELVLLSCALAMDAFAVSLCKGFSVK-TL-T-L
Rfl1     ---------------------------TEILLTAAGLSMDAFSAAVCKGTASR-GR-V-I
Dba1     ---------------------------VEILAVAVALAMDAFAVAIASGAALR-IV-T-N
Pps1     ---------------------------ASLMFLAFAMSTDAFAAAVGKGASLH-KP-C-L
Gsp1     ---------------------------TATLILALGLAADAFAVSVASGLKIK-NV-K-V
Ast1     ---------------------------WELFIIAVGLSMDAFAVSICKGLSVE-KI-T-I
Mma1     ---------------------------LSMVFIGIGLGMDTFSISVSRGLVGH-ES-G-I
Ske1     ---------------------------WPLFLIALGVSADAFAVALGKGLHMK-SF-N-L
Gpu1     ---------------------------IDVITLAVALSMDAFAVSLTIGVRDI-TR-V-R
Cco1     ---------------------------YSLILLSCALAMDAFAVSLCKGFSVK-KL-N-L
Dsa1     ---------------------------YEIFIISVALAMDAFTIAVACGLCMP-EV-S-K
Cmi1     ---------------------------IEILLIGIGLSMDAFAVSVCKGLSVK-KL-S-I
Orf7     ---------------------------ITILLIALGLAMDCFAVALGIGCSPT-PK-D-F
Mel1     ---------------------------LDLLLLAVGLSMDAFAVSICKGLSLG-KI-S-W
Xga1     --------------------------PFSIVLIGFAMSTDAFAAAIGKGAAMR-KP-Q-W
Hsp1     ---------------------------LTISLMGVGLAADALAVSLTSGLLIQ-RI-K-I
Bpu1     ---------------------------LELILVAIGLSMDALAVSICKGLSVS-RV-Q-P
Wsu1     ---------------------------IELLLLSLALSMDAFAVSLGLGARFG--Y-N-K
Lba1     ---------------------------AELFILAVGLSMDAFAVSVCKGLSLG-KI-N-W
Afe1     ---------------------------LTLFLLAVSLSMDAFAVSVCGGLKMEGRE-R-F
Fba1     ---------------------------WEMVVLAVGLSMDAFAVSICKGLALQ-RV-S-W
Hpa1     ---------------------------HMLWVIALGLSMDAFAVSISKGLAMR-AF-R-W
Mma2     ---------------------------VTTLLIAVGLAMDAFAVSISGGATLR-EE-R-L
Tpr1     ---------------------------VSIILIGFSLAFDALAVSISSGISNR-DL-K-T
Ere1     GLIFSYAYPGEINRRTLGKREKNMVLFIEILLIGVGLSMDAFAVSICKGLGMT-KV-N-R
Rla1     ---------------------------IELFILAVGLSMDAFAVSVCKGLSLG-KI-K-T
Dae1     ---------------------------LELIVIAIALAMDAFAVAVATGVTLK-AV-S-P
Sde1     ---------------------------IEVVLLGFALSMDAFAVSIGLGSKEV-NS-H-A
Cas1     ---------------------------TELFIIAVGLSMDAFAVAVCKGLAMP-RM-S-W
Bco1     ---------------------------LEIWLLAVSLAIDCFTVSVTSGIILR-RI-Q-W
Epl1     ---------------------------LELFMIAVGLSMDAFAVSVCKGLSVD-RL-R-P
Hpi1     ---------------------------STLWVIAFGLSMDAFAVAISKGLAMR-AF-R-C
Orf8     ---------------------------LTLLTLAVGLAMDAFAVSICKGLAMR-EK-V-L
Bun1     ---------------------------LEIWLLAVGLAMDCFAVSIASGIILK-RV-R-L
Dto1     ---------------------------FEIIIIAVGLAMDASAVSLASAAAGF-AN-N-A
Hde1     ---------------------------FAIIVLALSMSVDAFAVSVGRGAALN-RP-R-F
Orf9     ---------------------------FTIFLIALSLSIDSFVTAGSLSLKHN-KN-F-W
Dsu1     ---------------------------AEIVFIAAGLAADSFAVSVSSGAIID-KM-R-F
Mfo1     ---------------------------FSMFFLAVGLAMDAFSVSITRGMILK--C-N-L
Dsp2     ---------------------------LSVIFIALGLSADCFAVSIGIACTHA-SI-K-S
Mpe1     ---------------------------LFIFAIAVGLAMDAFAVSVSAGVCER-SN-K-F
Vra1     ---------------------------WELVLIAVSLAMDAFAVSVAKGHCFT-GQ-D-S
Dha1     ---------------------------LELFLIAVGLSMDAFAVAISKGLSMR-RM-S-Y
Csc1     ---------------------------IELFLIAVGLSMDAFAVSVCKGLAMK-RC-T-W
Mha1     ---------------------------ISSLLIALGLSMDAFAVSVTGGATMS-HD-R-L
Dda1     ---------------------------STTLILAFSMSMDXFAASIGKGAALH-NP-R-F
Ccl1     ---------------------------AELFVIAVGLSMDAFAVSVCKGLAMP-KM-N-W
Dol1     ---------------------------LTIFGIAVALAMDAFAVSIAAGVFLR-SI-G-L
Cha1     ---------------------------IELFIIAVGLSMDAFAVSICKGLSMQ-RM-S-W
Eba1     ---------------------------FSIFMIGIGLSMDAFAVSIARGMTMK-KE-DLL
Kko1     ---------------------------IEVIILALALSMDAFAVSVGLGSKPV-ES-H-K
Tsp1     ---------------------------IALVFVAIGLAMDAFTVSIAKGISLR-KA-T-V
Gpa1     ---------------------------FEITILAIALSMDAFAVSLTMGVSNP-KK-I-Q
Hal1     ---------------------------SATVILAFGMSMDAFAASIGKGAALH-KP-R-F
Ppr1     ---------------------------LSIIIIAIGLAMDCFAVSISKGMHAK-KY-Y-V
Rin2     --------------------------FIELFLMGVGLSMDAFAVSICKGLGMR-KV-N-K
Esi1     ---------------------------LELFLIAVGLSMDAFAVSVCKGLSER-QL-K-A
Bth1     ---------------------------LEIWLLAIGLAMDCFAVSIASGIILK-RI-Q-W
Rba1     ---------------------------WELFVIAVGLSMDAFAVSVCKGLSAG-RV-R-L
Sli1     ---------------------------LEVIVLAVALSMDAFAVSIGLGAK---DN-S-R
Fba2     ---------------------------IELILIAVSLSMDAFAVSICKGLSLK-KA-T-W
Orf10    ---------------------------LELFILAVGLSMDAFAVSVCKGLSVT-KM-E-P
Cco2     ---------------------------LSIVLIGVGLAMDAFAVALAKGITFK-KF-N-V
Gps1     --------------------------------------MDAFAVSIGLGAKRT-HN-R-T
Lba2     ---------------------------IELICIAVGLSMDAFAVAICKGLSLR-KC-T-W
Mbo2     ---------------------------LTSSLIGIGLSMDCFAVALAIGTSER-LP-L-V
Nme1     ---------------------------YALLLIALGMSMDAFAVALAKGAAVR-MP---P
Mta1     ---------------------------FLILFLGISLAFDCFAVSLSAGSRSP-EK-R-L
Cha2     ---------------------------FELFLIAVGLSMDAFAVSICKGLSQC-RW-N-V
Pbu1     ---------------------------LDLFFLSVALAMDCFTISIVSGVIIR-QK-T-W
Csp4     ---------------------------FELFVLAVGLSMDAFAVSVCKGLSLG-KI-G-R
Raq1     ---------------------------SATLILAFGMSMDAFAASIGKGATLN-RP-C-L
Dme1     ---------------------------FELLIIAIGLSMDAFAVAICKGLSLR-KM-S-Y
Sbl1     ---------------------------SATLLLALGMSMDAFAVSIGKGAALH-KP-K-F
Osp1     ---------------------------LELLLIGVGLSMDAFAVAICQGLSMT-RL-N-W
Dsp3     ---------------------------YTVFLLAVALSMDAFAVAVATGCAVR-AP-R-L
Bwa1     ---------------------------PELFAIAVALAMDAFAVSVCAGCALK-RV-T-A
Cph1     ---------------------------FTLFTLAIGLAMDTFAVSVCKGLAMK-KM-S-L
Csp5     ---------------------------IEIVIIGVGLAMDAFAVSVCKGLSTR-KL-E-W
Cle2     ---------------------------LELFILAVGLSMDAFAVAISKGLSMK-KM-S-F
Psp2     ---------------------------LSTVLMAVGLSADAFAVAMSSGLLIK-HI-K-I
Csa1     ---------------------------FSIFMTGIGLSMDAFAVSLAKGICLK-ED-E-F
Rho1     --------------------------FIELLLIGVGLSMDAFAVSICKGLAMR-RV-N-K
Din1     ---------------------------YAILLIAIALAMDSFAVSIVNGCTIR-NL-R-V
Bde1     ---------------------------IQTLLIAISVSMDAFAVSIGKGLTVK-KL-R-G
Orf11    ---------------------------ITILFIGVGLAMDACAVSLAKGMSLD-KD-KVK
Lba3     ---------------------------FTLFTLAAGLSMDAFAVSVCKGLAMG-RA-T-W
Bbi1     ---------------------------IEILLISVSVAMDAFAVSIGKGLTVT-RV-R-P
Pou1     ---------------------------IDMLLLAVAVAMDCFTMAIASGIIIK-KF-Q-W
Lba4     ---------------------------WELLIIAVGLSMDAFAVSICKGLSMK-KM-S-W
Bsp1     ---------------------------FAVVLLAFSMSVDAFAVSVGRGAALG-RP-R-Y
Ova1     ---------------------------FELFLIGVGLSMDAFAVAICQGLCMR-KF-S-F
Bbr1     ---------------------------VQTLLISVSVAMDAFAVSIGKGLTVS-RV-R-P
Scy1     ---------------------------ANISLIGIGLAADACAVSLSSGLVIR-HI-K-I
Rbr1     ---------------------------VELLLFGIGLSMDAFAVSICKGLSVR-KL-R-P
Pre1     ---------------------------YALFILAFALSMDSFAVAVCKGSVLH-NP-S-Y
Ceu1     ---------------------------VELFMLAVGLSMDAFAVSICKGLSLR-DI-K-V
Bhy1     ---------------------------GELFVIAVGLSMDAFAVSICKGLSVK-RV-C-P
Csp6     --------------------------------------MDAFAVSITNGAMIS-KV-T-V
Dre1     ---------------------------SEQFLIAIALAMDAFAVAIASGVALR-RV-T-A
Psu1     ---------------------------AELLLLAVGLAMDAFAVSVCGSMVLIPDN-R-L
Csy1     ---------------------------VELFILAVGLSMDAFAVAVCKGLSMK-RL-N-K
Bsp2     ---------------------------IEVLLLAIGLSMDSLAVSVTGGAVLK-NNCT-A
Cap1     ---------------------------ITIFLTSFGLAMDAFAVSVGSGISLK-KV-T-L
Dsa2     ---------------------------VTIGLMSVGLAADAFAVSLTSGFLIK-RI-K-V
Mpa1     --------------------------VIESVLIGLGLAMDCFAVTLATGSSAG-ID-R-F
Oac1     ---------------------------VTTFLISLGLAMDAFAVAIGSGIALK-KV-K-L
Bvu1     ---------------------------LEIWLLAISLAMDCFTVSITSGIIMR-RI-C-W
Tsp2     ---------------------------FELLILAIGLSMDSFAVSVTSGVVLK-PF-R-I
Cae1     ---------------------------AELVLLAIGLSMDAFAVSICKGLGMK-KI-N-L
Csp7     ---------------------------LTTTFLSLGLAADAFAVSLTSGFSIK-HI-K-L
Ssp1     ---------------------------LEVFLLAFALSMDAFAVSIGIGVKNK-YF-D-T
Cfr1     ---------------------------TATVLLAFGMSMDAFAASIGKGATLH-KP-K-F
Bad1     ---------------------------IQILLIGVSVSMDAFAVSIGKGLTVK-KL-R-G
Gca1     ---------------------------FEVIVLAIALSMDAFAVSIGLGSK---DA-S-K
Pme1     ---------------------------LEIVLLAVGLSMDSLAVSVTGGALIQ-NY-R-H
Chy1     ---------------------------YELFIIAVGLSMDAFAVSVCKGLAMK-KC-T-W
Ppr2     ---------------------------WSIWLVGFGVSADAFAASLTSGVKMG-RF-N-Y
Csp8     ---------------------------VELFLIAVGLSMDAFAVSVCKGLALR-KV-N-V
Vsp1     ---------------------------LEILILSVGLAMDAFAVSICKSSQMK-AD-P-K
Psp3     ---------------------------ITLLVTAVGLSMDAFSVALCKGLTVK-KA-Q-V
Aor1     ---------------------------IELTFIAVALSMDAFAAAICKGLCMK-KN-A-L
Msa1     ---------------------------SSFIILGVGLSVDSLAASITTGACSI-KL-R-V
Cst1     ---------------------------FFIIALAVGLAMDAFAVSVSCGLCVI-KR-R-Y
Msp2     ---------------------------WTLLLLALGVSADAFAVALGKGLQLR-AH-V-L
Cte1     ---------------------------TELILLALGLSMDASAVSISNSLCID-KI-K-L
Pca2     ---------------------------LELFILAVGLSMDAFAVSICKGLSVG-RV-R-P
Dac1     ---------------------------LALLGIAVALAMDAFAVALATGAVLP-EL-T-F
Mhu1     --------------------------IFTSVLIGIGLAMDCLAVSFAVGAHQK-TS-R-I
Mfe1     ---------------------------IEVIFLAVALSMDAFAVSIGLGSKGD-KA-S-L
Msm1     ---------------------------ISIIIIAIALAMDAFSVSLTKGFTQK-NL-T-K
Mst1     ---------------------------LSVILLAIALAMDAFSISITKGFTQK-KI-Q-K
Ola1     ---------------------------ATIILIALGLSMDSLAVCISGGIFMK-KF-C-I
Psp4     ---------------------------FEVFVLAIALSMDAFAVSIGLGSKKV-VN-A-E
Mli1     ---------------------------ISVLLIATGLAMDAFAVSISAGVKVP-KE-SKI
Bfr1     ---------------------------LEIWLLAIGLAMDCLAVSIASGIILK-RI-Q-W
Taz1     ---------------------------ASIILIGLSLSMDAFAISVSSGITIK-GL-K-P
Tbr1     ---------------------------LELLLLAIGLSMDAFAVSVSDGMCLR-NM-T-A
Ssp2     ---------------------------YAILILAFGMSMDAFAAAIGKGASLH-RP-P-L
Ace1     ---------------------------ITIILTAVGLAMDAFAVSISCGLADA-KN-T-S
Mac1     ---------------------------LTNFLLGLGLAMDAFAVSMSSGTTIR-PF-R-V
Gxi1     ---------------------------VSLILIAFAMSTDAFAVAVARGASLK-NP-R-F
Mfo2     ---------------------------VTPVLIGIALAMDCLAVSLAIGTSTK-AN-L-L
Ofo1     ---------------------------FEIWGLAFGLAMDGFAVSIASGVSLQ-RV-Q-W
Mla1     ---------------------------LSSLVIAVGLAMDSFSVSLAGGAALK-DN-I-V
Yin1     --------------------------------------MDAFAASIGKGASLH-KP-R-F
Lba5     ---------------------------TELFILAVGLSMDAFAVAVCKGLAMP-KV-T-W
Plu1     ---------------------------YATLILALALSMDAFAASICKGAALH-RP-H-F
Orf12    --------------------------FIELFLLGVGLSMDAFAVSVCKGLGMR-KL-N-K
Spl1     ---------------------------FELILVSIGLAMDAFAVSLCKGLRMK-TI-N-Y
Rsp2     ---------------------------FELFILAIGLSMDAFAVSVCKGLSLG-RI-N-A
Msu1     ---------------------------FSLWVMAFGLSMDAFAVSICKGLAME-KF-Q-W
Tca1     ---------------------------FETILIALGLSMDAFAVSISSGICTE-GL-K-S
Cme1     ---------------------------FEILMIGIGLSMDAAAVSMSNGMCIS-SI-R-W
Cth1     ---------------------------IELLIIAVGLSMDAFAVAICKGLSMK-KM-S-Y
Lba6     ---------------------------IELLLIAIGLSMDAFAVSVCKGLAAK-QI-S-A
Ptu1     ---------------------------VEVIILAIALSMDAFAVAIGLGSKHQ-KK-T-S
Sgl1     ---------------------------LELLLIACGLAMDAFAVSLCKGLRMR-RI-N-Y
Dpr1     ------------------------------MAVAVALAMDAFAVALAAGAILQ-PL-T-F
Rch1     ---------------------------VELFLIGVGLSMDAFAVSVCKGLNMK-TL-N-R
Bfi1     ---------------------------VDIFLIGVGLSMDAFAVAICKGLAMR-KV-N-K
Dvu1     ---------------------------LECLAVAVALAMDAFAVAIATGIRLR-EV-S-P
Ani1     ---------------------------AEVLLLAFALAMDAFAVSIGLGVKRK-EF-D-K
Orf13    ---------------------------LQILFISFSLAIDCVSVSIAGGLNQ--KA-K-I
Orf14    ---------------------------AELFILAVGVSMDAFAVAVCKGLSMK-QL-N-W
Mva1     ---------------------------ATTILLSLGLAADAFAVAVSSGLAIK-HM-K-V
Cho1     ----------------------------EILLLAVALSMDCVALSMSNGAKCA-NY-G-I
Pfl1     ---------------------------VTLLLLAYAMSTDAFAAAIGKGASLK-SP-R-L
Cst2     ---------------------------ITVILTSFGLAMDAFAVAVCSGLTIK-KV-Q-F
Hfo1     ---------------------------LTHLLIALGLSMDAFAVSISSGICIP-DM-K-V
Pfl2     ------------------------------------MSTDAFAAAIGKGSSLH-KP-R-L
Sde2     ---------------------------IDVVLLALALSMDAFAVSIGLGAKNK-AS-P-V
Det1     ---------------------------LSVVFVALALSADCFAVSIGIACTHT-DV-K-P
Ipo1     ---------------------------STLFFISVGLAMDAFAVSLTEGMALK-KN-H-I
Asp2     ---------------------------LSLFLIAIGLSMDAFAVSLSNGLAYR-GF-G-R
Gbe1     ---------------------------LTILGISVALAMDAFAVALAAGAVIS-PI-T-G
Pwa1     ---------------------------SATLILAFGMSMDAFAASIGKGAVLH-NP-R-F
Hfi1     ---------------------------VTLVMLAVGLAMDAFAVSITDGLCYE-NF-H-R
Pin1     ---------------------------LSISIIGVGLAMDAFAASICKGLSLT-KR-D-F
Osp2     ---------------------------ITILLIAIGLSMDSLAVSISGGICMK-PF-C-I
Csp9     ---------------------------ISIFLTALALAMDAFAVSLSIGMKSK-NE-R-I
Cce1     ---------------------------LELFIIAVGLSMDAFAVAICKGLSMK-KI-N-I
Tar1     ---------------------------LTIVLLAIGLAMDAFAVSVCKGLAMG-KA-T-V
Ast2     ---------------------------LELSLIGIGLAMDAFAVSICKGLNMR-KI-N-Y
Csp10    ---------------------------IELLLVAIGLSMDAFAVSICKGLSVK-EV-K-L
Ssp3     ---------------------------ITLFVLALGLSMDAFAVSISNSMCFS-GL-R-R
Pav1     ---------------------------ISLLFLALAMSTDAFAAALGKGASLH-KP-R-F
Cne1     ---------------------------VELFLIAVGLSMDAFAVAVCKGLAMK-KC-T-W
Eha1     ---------------------------WELLLIAVGLSMDAFAVSVCKGLCMQ-RF-M-P
          :*:      . .: *  . : :  :       .  :  *        .           

Asp1     -NEMFWIALFFGGFQALMPVAGYLAGKQFAGKIMQIDHWIAFFLLVMIGFNMVKEGIS--
Cle1     -KHALGIALAFGAFQAVMPTIGWLVGIAGRGIIESVDHWVAFILLGYIGGKMVYDAVK--
Mmo1     -REALRTGFIFGVIEALTPLIGWTIGIYASRYVMEWDHWIAFSLLFILGARMIYNSVT--
Bin1     -SRVLKIAAFMAVFQGAMPLIGWFLGIGFKNYIEAYDHWVAFGVLLFLGMKMIYEGWP--
Ele1     -RQATVVALFFGGFQALMPLVGWALGTQFEQFITPVDHWIAFVLLALIGGKMLWDAFH--
Cac1     -KKAGIVGLYFGAFQAGMPLIGYFLGVRFQNKITSIDHWIAFILLLFIGLKMIRESRG--
Mal1     -RSMIVIGLWFGAFQAIMPIIGYFLGRSCYDLIKDYDHWIAAALLFLIGVNMIREALS--
Bpl1     -GTFLRMAFFFGLFQALMPFLGWLGASRFQHLIEAYDHWIAFALLAFLGIRMIRAQFK--
Orf1     -TYALKLGLAFGLFQALMPLIGWWVGTYFESFITAVDHWIAFFLLGFIGVNMIRESKE--
Esp1     -RYALILAVFFGMFQALMPLLGWLAGSYFQEIIASFDHWIAFGLLAIIGINMIREALH--
Orf2     -KKTIIIALFFGVFQALMPLLGYFLGNAFANSIAAIDHWIAFILLGLIGINMIKEALD--
Pas1     -REAIRTGLIFGVVEACTPLIGWSIGLYTSQYIIEWDHWIAFTLLFILGCRMITDSFK--
Dps1     -RQAFRLSYHFGLFQALMPIIGWALGTGIRQFTQSYAHWIAFTLLALVGANMIREALS--
Mru1     -SQALWFGIFFGGFQALMPVLGWLGGIQLEWLITTFAPWVAFILLLLIGSNMIRESLS--
Msp1     -KQILWFGVFFGGFQSLMPILGWTLGVQLQLIVSEVAPWIAFILLVLIGANMIRESFS--
Kra1     -RDTGGLALSFGAFQALMPLLGWLLGRSFADRITEIDHWIAFGLLLLIGAKMIREAVS--
Orf3     -KQAFIIGLYFGGFQALMPLIGWALGINFQKYITSIDHWIAFILLAFIGGKMVFEAVH--
Csp1     -KEALKQGIYFGLFQFLMPLLGWVLGISIKNAMEAIDHWITFFLLALIGGSMIWESLK--
Orf4     -RYALSLGLAFGFFQGFMPFLGWWAGSYFQDFITSIDHWIAFLLLGIIGFHMIKEALH--
Vpa1     -GRKVTLAFLFGLFQFLMPLIGWLIGRQFIDVISDWDHWIIFGLLGYLGIAMIREGLS--
Fpl1     -RQAVKMGLWFGAFQFLMPLLGWLLGSSVSQYIEAVDHWVAFGLLAVIGGKMAWESLR--
Ssm1     -RHVIIVAASFGLFQAVMPIAGWFGGAMFRKQIEAWDHWAAFGLLTIIGVHMFIEGYK--
Hha1     -KHALYISLFFGFFQGIMPAIGFFVGLQFSSMIQDWDHWIGFVLLALIGINMVREGLNAD
Cbu1     -KIAIKSGIYFGIFQGIMPFLGWILGIKFTKYIQSIDHWIAFALLTLIGIKMIIDGVK--
Sva1     -RHALTCGLWFGGFQALMPALGYFLGDRFSSLLTRFGPWIAFLLLTIIGTNMFKESFG--
Pgo1     -CNMVKIGSFMGITQATMTVLGYLAGVGFQKYITAFDHWIAFVLLLYLGGKMIYDSTQ--
Dsp1     -RVALLIAVVFGAFQGLMPVLGWALASQFSQVLAPIDHWIAFALLALIGAHMIREAFV--
Mae1     -NKALKIALFFGGFQAIMPMIGWGIGLTCRDFFASFDHWIAFIILGVIGSKMIYEAVQ--
Rin1     -KQAVVIGLFFGGFQALMPFIGWALGTQFESYITRIDHWIAFILLALIGGKMVVEGYR--
Cfi1     -RDVASIAVAFGAFQALMPVLGWFLGSRLQGYITEVDHWVAFGLLAVVGGKMLYEAFT--
Asu1     -KFTLKIALCFGLFQACMPLLGYYVGSHFSDYISEFDHWIAFALLCVIGINMIKMSVT--
Mth1     -NYALISALSFGTFQAAMPVLGWVSGLEIQRLVSALAPWAAFILLLIIGLKMIYESLI--
Orf5     -KKSLLTGAYFGGFQALMPVIGYILASSFKERIMSIDHWVAFVLLALIGANMIKESRE--
Abu1     -ALALKAGLFFGIFQALMPFLGFLGGIGLREYIQGYDKIVAFVLLLAIGGKMIYEAFN--
Csp2     -NKALKIALFFGIFQAIMPLIGWLTGLSFREFMTNIDHWIAFILLLGIGSKMIYEAYK--
Nmu1     -VNATIIAVAFGLFQALMPLIGYYVGSAFASSIESFDHWIAFALLLLVGGKMLWEAFS--
Ahy1     -KDTLSIGLCFGIFQGLMPILGYFLAASFANSIKAIDHWVAFVLLFIIGFQMIKESRD--
Csp3     -KKASIVGLWFGGFQAVMPLVGYFLGVQFKDKITAIDHWIAFILLGIIGFNMVREALS--
Orf6     -NYALKLGLAFGIFQGLMPLIGYLAGSTFSGYIQSVDHWVAFILLALIGLNMIKESRE--
Rsp1     -YKAIKIALFFGIFQAIMPLIGWLAGLSIRSFVLRFNHWIIFGILVYLGGKMIFESFA--
Hor1     -KNAIKIGFFFGFFQAFMPLVGWFCSLKFSNYIKSYDHWVAFILLLIIGLKMIYETTT--
Rva1     -REALRTGFIFGSVEALTPVIGWAAGMAASSYVQAWDHWIAFTLLAGVGLRMLWLALF--
Mbo1     -RYALIVGALFGGFQAGMPVLGWLGGASLASSIGVYDHWIAFLLLALIGGKMIVEAVR--
Hbo1     -RHAVGIGLVFGIIEAITPLLGWAAGKAAQQYVQAWDHWVAFTLLSVIGLHMIYAGLK--
Pca1     -RHLFRLGWHFGLFQAMMPIIGWLAGLTVQKWIETYDHWVAFGLLVCVGGKMIHEAFQ--
Cup1     -RHYLLVGIYFGGFQALMPALGFLIGVSFSSFIQKIDHWIAFILLVFIGFKMIKESFE--
Rfl1     -ITALFTALMFGAFQAVMPLTGYILGSGFMSQLEKYDHWTAFILLAVLGVKMIIDARS--
Dba1     -RQTFRLAWHFGLFQAAMPIIGWFGGFLVRDYFLRFGHWIAFALLLYIGGHMLWEGLH--
Pps1     -REALRTGAIFGVIEAITPVIGWAVGLTAAQYVQPWDHWIAFTLLTVLGLRMIWAGFG--
Gsp1     -RKALKIAIFFGGFQAIMPLIGWMAGISLRTLLAAISHWVAFSILCLLGAKMIYESCQ--
Ast1     -KHPIKAGLYFGGFQALMPLVGYYLGFHFKDLITNFDHWIAFMLLGFIGINMILESRN--
Mma1     -NYALITAFSFGAFQAFMPILGWISGLEIQSLVSAFAPWVAFTLLLLIGLKMIYESTM--
Ske1     -RHAVVIALTFGGFQAVMPFLGWLLGTRFADYVQSVDHWVAFGLLAVIGAKMLWEAVR--
Gpu1     -KLAWLAALYFGAFQGIMPLFTYFGGIAILAWLGSFAQWIAFILLVIIGLKMIYEAIF--
Cco1     -KHYIITGVYFGGFQALMPAIGYAIGITFASFIASIDHWIAFVLLSLIGLKMIKESFE--
Dsa1     -RQNFRLSFHFGLFQALMPLLGWLAGLTVKSMVETYAPWISFFLLAFVGGKMIQESFE--
Cmi1     -KNILLCGVWFGGFQALMPFIGYCLGSTLSGLVDSIDHWIAFILLAFIGINMIKESFE--
Orf7     -RTYFRIAFHFGLFQGGMTFLGWLGGSTIAHLISNFDHWIAFGLLAFVGARMIRESLS--
Mel1     -RHMVLAGLWFGIFQALMPAIGYGLGSFFADMIDAYDHWVTFILLGAIGLNMIKESFE--
Xga1     -RDALRAGLIFGCIEAITPVIGWLLGRAASSYVSAYDHWIAFVLLGALGTHMIVAGLR--
Hsp1     -NKALKIALFFGIFQTLMPIFGWMMGLGFREFVSAIAHWIAFFLLGWLGGNMIYEALK--
Bpu1     -KHALAVGLYFGGFQALMPLIGYLLGIRFQTLISAFDHWIAFILLALIGVNMIRESRS--
Wsu1     -RESLRPALSFGIFQGIMPLLGFFVGVTFIAFISAFDHYLAFGILALIGAKMIYEGLS--
Lba1     -KHMGIAGAWFGGFQALMPLVGYLLGSMFTDLITSVSHWIAFVLLLLIGGGMIREARS--
Afe1     -KGGLIFGAWFGVFQAVMPLVGYELGSHFAKVADTYSHWIIFAILAYIGWNMIQEAGE--
Fba1     -KECCIAGAWFGGFQALMPLLGYLLGTQFEQFVTSVDHWIAFVLLGIIGGNMIREALS--
Hpa1     -KQALAIACCFGLFQGIMPAIGYVVGLQFSQMIQNWDHWIAFALFVLIGVNMIREGLN--
Mma2     -RWAVIAGALFGGFQAGMPVLGWLGGMGLASFVGTYGPWIAFLLLALIGGKMIAEAVR--
Tpr1     -FHVVRGSFFFGAFQFIMPVTGWFLGKTFVVYIETFDHWIAFALLAFIGGKMLFSALP--
Ere1     -KQALTIGLYFGGFQALMPFIGYMLGIRFEKYITSIDHWIAFILLGFIGGKMVYEAVK--
Rla1     -KHMCIAGAWFGGFQALMPLIGYFAGRFLSDFVTNYSHWIAFILLAIIGVSMIKESFG--
Dae1     -RQTFRLAWHFGLFQAFMPILGWLLGLTVRDHIEAFDHWIAFGLLAFIGVNMIRGAFA--
Sde1     -LLALKAGLFFGIFQAMMPLVGYAGGYGLIGFVSAYAHYIAFGLLLLIGAKMIYEGVN--
Cas1     -KGASVVGLYFGGFQGAMPFIGYLLGTRFRDAITAYDHWIAFILLALIGGNMIKESLE--
Bco1     -RTFLKMAFFFGFFQALMPLIGWFGASRFNHLIESYDHWIAFALLAFLGIRMIREHFK--
Epl1     -KHAVITGCYFGGFQAAMPFLGYLLGIQFQAAITHIDHWIAFALLGGIGINMIRESRT--
Hpi1     -KQALAIALYFGCFQGVMPLIGYLLGAQFSHFIEDWDHWVAFVLLALIGINMLREGVS--
Orf8     -KKGIIVGLWFGGFQALMPTIGFFLGTQFKDQITSIDHWIAFVLLGLIGINMVKEALS--
Bun1     -RPMLVMAVSFGFFQALMPLLGWIGASFFSHLIESIDHWIAFGILAFLGGRMIMESFK--
Dto1     -RAKFRLCFHFGLFQFFMPVLGWGMGIKFVSHFKTFDHWIAFFLLAVVGIRMIREGMD--
Hde1     -SEALRTGAVFGVVEAITPVIGWAAGVAASNLVTAIDHWIAFGLLSAVGVHMLFAAFS--
Orf9     -LMSLWIASVFAFFQSLMPLLGFLLGKQFVIYVQDFDHWLSFVLLLLIGIKFIMEAFA--
Dsu1     -HHAMRIALFFSFFQALMPLVGWSIGSIANDSFRALDHWIAFVLLCLIGGKMIYESRI--
Mfo1     -KYALTIAIFFGAFQALMPVAGWLAGEQLAALVEVWAPWIAFILLALVGGKMIYEGLR--
Dsp2     -RVIWRVAGTFGLFQAGMVVIGFFAGLSVIDIISAFDHWIAFGLLLFIGVRMIYEALQ--
Mpe1     -PTSIKLAVVFGGFQGGMCILGWFAGRNFNDLISSYDHWIAFILLLAIGLKMIYEGFY--
Vra1     -VKKIGMPFMFGVFQMAMPLIGWFVGAQLTDMINSYDHWIIFGLLAYLGINMIRNSKK--
Dha1     -KTALITGLFFGGFQALMPLIGFLLGTRFESYITAIDHWIAFILLSLIGLNMIKESRG--
Csc1     -GKAGIVGLYFGAFQALMPLIGFFLGVQFKEVITSVDHWIAFILLGIIGANMIREAFG--
Mha1     -RGALAAAIFFGGFQAFMPVIGWLGGIGFSDLASSYDHWIAFALLALIGGKMIFESMT--
Dda1     -REAIRTGLIFGLIEALTPLIGWALGFYASRFIIAWDHWVAFSLLLILGGRMIMEGLK--
Ccl1     -KGALLVGLYFGGFQAAMPLFGYFLGSSFSLAIRAYDHWVAFILLSVIGANMVKESFS--
Dol1     -RHYFRLAWHFGLFQALMPIVGWYAGLSVRGLIERYDHWIAFFLLAFVSFNMIRESFD--
Cha1     -KNAVIVGLYFGGFQAGMPLFGYILGSQFKEAITSIDHWIAFILLGIIGFNMIRESLN--
Eba1     -RYALTLGFFFGVFQAVMPLIGWWAGSYFQEFIASIDHWIAFGLLSIIGGNMIRESLR--
Kko1     -KLAIWAAVYFGLFQGLMPLVGYLGGKGLLGWIEAYAPWIAFLLLLFIGGKMIFEAFS--
Tsp1     -PQAAKVALFFGGFQALMPLLGWLFGLSFEKYITAFDHWIALILLTLIGGKMLYESFK--
Gpa1     -KLALLAGLYFGLFQGLMPLFGYLGGVALFSWIGGFAHWIAFILLVIIGLKMIYEAVT--
Hal1     -REAIRTGLIFGIVEAITPLIGWGIGLLASQFIMEWDHWVAFALLFVLGSRMVYEGWK--
Ppr1     -WLTLRMALLFGLFQAVMPLIGYTLGVGYAGYMKAFDHWIAFVLLALIGGKMIVEGIK--
Rin2     -KQALVIGLFFGGFQALMPFVGWLLGSQFEKYITSIDHWIAFILLGIIGGKMIVESVK--
Esi1     -KHYLIIGAWFGGFQALMPAVGYLLGSTFEQYITAVDHWIAFVLLCFIGGNMIREALS--
Bth1     -RPMLVMALAFGLFQALMPFIGWMFAKTFSHLIESVDHWIAFAILAFLGGRMILESFK--
Rba1     -GHALTAGIWFGGFQALMPFLGWLLGSRFQSFISSVDHWIAFLLLGLIGLNMVRESRS--
Sli1     -GLDLKAGLFFGSFQALMPFIGYLGGKGILGWVEAYAHWIAFGLLALIGAKMIYEGLH--
Fba2     -KNMGIAGLWFGGFQALMPLIGYLLANLFSGFVENYTAGIAFILLAWIGGKMIWDSFH--
Orf10    -KHALLCGAYFGGFQALMPALGYLLGSQFESMITQIDHWIAFVLLGIIGSSMIKESRE--
Cco2     -NETVSMALTFGIFQGAMILIGRFIGGYFYSFIDKYNKIIVFLVFIILGIKMLIDCFN--
Gps1     -SLAIKAGLYFGFFQGVMPLIGYFGGKEVLGWVGAYAPWIAFVLLLLIGSKMLYESFS--
Lba2     -QKQGIVGLYFGVFQAGMPLLGYLLGMQFKEMITSIDHWIAFVLLGIIGANMIKEGFS--
Mbo2     -RSALVIAASFGIFQAGMTIAGWIAGASLYTEISSYGSWIAFLLLAGIGIKMIYDGIR--
Nme1     -RKIAATALVFGTVEALTPLAGWVGGFYAKPFISEWDHWAAFVLLGGLGLKMMREGLS--
Mta1     -RIALVLGSCFGVFQGGMFLAGSFSAGFLVYLVFAFDHWVAFGILLVVGLKMVYEGTG--
Cha2     -KNAVIVGLYFGGFQAGMPLIGYALGSQFQEAITSIDHWIAFILLGVIGFNMIKESLN--
Pbu1     -RVILQMSFFFGLFQAFMPLIGWAVARRFAHHIEAYDHWLAFGLLAFLGIRMIKEALQ--
Csp4     -KHMFIAGAWFGGFQALMPLIGYYLGKFFTDAITEYDHWIAFILLLIIGGKMVKESFG--
Raq1     -REALRTGLIFGVIEAITPLIGWYLGLVASRYIMQWSQWVAFTLLFILGARMIIEGLK--
Dme1     -KRALTVGLFFGAFQAVMPLIGYLLGTQFKASITSIDHWIAFVLLSIIGINMIRESRE--
Sbl1     -REALRTGLIFGCIEAITPLVGWVLGMLASKLVMEWNHWIAFGLLLFLGVRMLAEGIR--
Osp1     -RHAGVIALFFGGFQAVMPMLGWALGFRFAVYIQELDHWVAFVLLCLIGGNMVREALG--
Dsp3     -SHYVRLAACFGVFQFLMPVLGWALGLSVRDYMEAWDHWVAFGLLAWVGGNMLRSGLA--
Bwa1     -VHFLRLSLTFGFFQFLMPVIGWALGLTVRGFIESWDHWIAFALLAWIGGNMIRGGGD--
Cph1     -KKAFINGAYFGLFQAGMPIIGYFLGISFRNYITKIDHWISFVLLVFLGIKMLKEAFD--
Csp5     -KHALICGGYFGAFQGLMPLIGYILGVQFKNKIENIDHWIAFILLGLIGINMIKEAFS--
Cle2     -KNAIIIGLYFGIFQAVMPLIGYCLGTRFEDKITAFDHWIAFFLLGFIGINMIREALS--
Psp2     -NKALKIALFFGGFQSLMPLLGWMAGLTFREILSSFDHWIAFGLLGIIGGKMIYESLT--
Csa1     -KCSFRVAAFFGGFQAFMPLLGWWFGRYFEIYIKSFDHWIAFILLGIIGGKMLIESIK--
Rho1     -KQAFVIGLFFGGFQALMPFIGWALGTQFESYITSIDHWIAFVLLVFIGGKMIAEAVR--
Din1     -HHVMKVAFCFAVFQALMPLAGYVAGVGFRDYVNSYGHWIAFFILLFVGAKMVYESFS--
Bde1     -IDACKTALWFGGFQALFPLLGYFAASTFSKYVTAVDHWIIFGLLALIGGNMVREAFG--
Orf11    -KYALILALAFGFFQALMPAIGYFAGSHFTDYIQSIDHWIAFILLSLIGINMIKEGKE--
Lba3     -KKAAVVGVWFGGFQALMPAIGYTLGMQFREKIIFIDHWIAFILLALIGINMIREACG--
Bbi1     -VDVIKTALWFGGFQALFPLLGFFAANTFSKYVTAVDHWIIFALLAFIGGNMIREAFG--
Pou1     -RTALSMAFFFGLFQMAMPLLGWFAINSFAHYVEAFDHWIAFGLLAFLGGRMIRDAYL--
Lba4     -KNALIAGLYFGGFQAGMPLIGYLLGTQFKDLITSIDHWIAFVLLGLIGLNMIKESRE--
Bsp1     -SEALRSGAVFGVVEAITPVIGWVAGVAASSFVQAVDHWLAFGLLAAVGLHMLYAAVW--
Ova1     -QYAFVIALFFGGFQAIMPFLGWILGSRFAGYIQSVDHWVAFALLLVIGGNMVRESTG--
Bbr1     -GDAVRSALWFGGAQALFLILGHYAASAFSAYVTAFDHWIIFGLLAFIGGNMVHEAYE--
Scy1     -NKALKIALAFGIFQGIMPLIGWITGLTFREFIIQIDHWIAFVLLVAIGGKMIYETFQ--
Rbr1     -KHAITVGLWFGGFQALMPLIGYLLGKQFEWLITSIDHWIAFILLALIGANMIREAFG--
Pre1     -KEALRTGIVFGIVEALMPLTGWIIGIGASHLVMQWNHWIAFGLLFILGAHMIYQSLH--
Ceu1     -KHMVIAGVWFGGFQALMPTLGYVLGSFFADLVSKWSHWIAFVLLLFIGGSMIKESFG--
Bhy1     -GHVLCTGVYFGGFQMMMPLIGYFLGSQFSHLITRVDHWIAFILLGVVGANMIRESFG--
Csp6     -SEGIRIGLFFGGFQALMPLIGWSVGIKFESYIAALDHWIALILLSIIGGKMIYDSVK--
Dre1     -RQTFRLAWHFGLFQALMPIIGWFMGVKIRPYIEAFDHWLAFVLLAYLGGKMIHEAFE--
Psu1     -RGALRFGSWFGAFQFLMPVIGYFGAVSFRDYITEYDHWLAFFLLLYLGINMIREANE--
Csy1     -KHAVIIGLYFGGFQAGMPLIGYFLGYHFKEAITSVDHWIAFVLLVIIGINMIKESFA--
Bsp2     -GNIIKIASVLGIFQAGMTVIGYTMGLGFEKYICAFDHWIAFTLLLYLGGKMIYDSAK--
Cap1     -KDAIIIGTFFGGFQFFMPLVGWFAGLSFREFIVSFDHWIAFGLLSIIGGKMLYEAWQ--
Dsa2     -NKALKIALFFGIFQTLMPLLGWVTGLGFRELVSAIAHWIAFTLLAWLGGNMIYEALT--
Mpa1     -KTAIILAATFGLFQGGMTIGGWLLGISFAGFVTRYAPWIAFLLLTGIGVKMCIEGVR--
Oac1     -HDALLVATFFGGFQLFMPLIGWIAGLTIREAISSVDHWIAFLLLGFIGGKMIHESIY--
Bvu1     -RTFFIMAFFFGLFQAVMPLIGWFAASRFSHLIEDYDHWIAFGLLAFLGGRMIKESFS--
Tsp2     -SSALKIASFLALFQGAMPLIGWFIGREFQKYIQDYDHWVAFGVLLILGINMIREGRS--
Cae1     -KVAVVLGLFFGGFQAGMPVIGWALGSQFMGIIGPIDHWIAFILLAFIGGKMLWEAFT--
Csp7     -NKALKIALFFGCFQAIMPFIGWSAGLTFRDFISSFDHWIAFGLLSYIGGKMIYESME--
Ssp1     -FLALKVGLFFGFFQALMPLFGYLSNIGLGSVIESFDHWVAFTLLSILGGKMLYESFG--
Cfr1     -SEALRTGLIFGAVETLTPLIGWGMGMLASKFVLEWNHWIAFILLIFLGGRMIIEGFR--
Bad1     -VDAFKTALWFGGFQALFPLFGYFAASTFSKYVTAVDHWIIFGLLALIGGNMVREAFE--
Gca1     -NLGIKAGIYFGVFQALMPFIGYMGGRGVLGWVDAYAHGIAFGLLALIGAKMIYEGLQ--
Pme1     -HHMLKIGCVMGIFQAGMTIAGYLAGMSFKKYITAFDHWIAFLLLLYLGGKMIYESTQ--
Chy1     -TKAGVVGLYFGVFQAVMPFVGYLLGVQFKDVITSVDHWIAFVLLGIIGANMVREART--
Ppr2     -RHALVVALTFAGFQAAMPLLGWLLAANFTSLLDPFDHWIAFALLAIIGGKMAWEAFQ--
Csp8     -RQMALVGLWFGGFQALMPLIGYFVGVQFRDQITFIDHWIAFGLLAVIGGNMIREALS--
Vsp1     -MKKITLAFLFGAFQCLMPIIGAAVGAQFSQNFDEWDYWVIFITLGYLGINMIRASLS--
Psp3     -KQGLIVGLYFGFFQAFMPLIGYFFGARFYRTIQAWDHWIAFILLAILGLNMIREADS--
Aor1     -KNTIIVGIFFGGFQAIMPLIGYILGTQFNESISSIDHWIAFILLSIIGINMIRESRE--
Msa1     -SQIFKVALYMAVFQASMPLIGWFIGSSFKGLVAAYDHWIALFLLGSIGGKLIYDGLR--
Cst1     -WHAVRAALFFGFFQWGMLSLGWLSGSTFRTFIEPVDHWIAFVLLTFIGVKMWKESTE--
Msp2     -RTALVFATAFGLSQAIMPLLGWLLGSTFADAIAPWDHWISFGLLALVGGKMLWEALS--
Cte1     -KHVLKMALIFAAFQGIMPLIGYFAASNFEDVISRFDHWIAFILLAIIGGKMLHEAIK--
Pca2     -VHMLTAGLWFGGFQALMPFLGWLLGSQFEALITNIDHWIAFVLLVFIGGNMVKESRS--
Dac1     -RHLFRLSFHFGLFQGGMPIIGWLAGVGLQDTIAAYDHWVAFFLLLWVGGKMIHEAFA--
Mhu1     -RAAFILALFFGGFQGGMTLLGWLLGSGFADAIAAYDHWVAAGLLFIIGGKMVLDGIK--
Mfe1     SSLALKAGIWFGLFQGLMPLIGYLAGHGVLGWVEAYAPWIAFGLLALIGGKMIYESLG--
Msm1     -SQILYYGLFFGFFQFIMPVIGYICGTTISSFVSTVAPWIAFFLLLAIGLNMIRESLD--
Mst1     -QEILWYGIFFGGFQCFMPIIGYVCGTTIRSFISTYAPWIAFILLLCIGLNMIRESIT--
Ola1     -RKSLKMAFIMGGFQGGMTLLGWALGINFSKYISDYDHWIAFLLLSYLGGKMIYESFK--
Psp4     -KLFIKAAAYFGFFQGFMPLLGYYSGKGLSSWIEDYAPWIAFILLVFIGGKMIYESQS--
Mli1     -RTALIMALVFGLFQALMPVIGWTLGTGFADLVDAWDHWIAFILLSAIGLKMIYEGLS--
Bfr1     -RPMLVMAFFFGLFQAIMPLLGWLGASTFSHLIESVDHWIAFAILAFLGGRMIKESFK--
Taz1     -YHALRAALFFGLFQFIMPVAGWYLGYSFASYIKNFDHWIAFGLLAFIGGKMVVEGAR--
Tbr1     -KKAAAVALTFGIFQALMPVIGYLGGSLFYEQIRTLDHWVAFILLGFLGGKMLFEGIK--
Ssp2     -REALRTGLIFGVIEAITPIIGWGIGLAASKFIMSWDHWVAFILLLILGVRMITEAFK--
Ace1     -RNALNAGIAFGLFQGGMTAGGWLAGYSFRAWIENIDHWVAFALLGIIGAKMIWEAFE--
Mac1     -SDALKLAVFFGSFQAMMPVLGWIGGSTVSSFVSDYAPWIAFLLLAFIGCKMIYEALY--
Gxi1     -SHAIRTGALFGFVEGLTPMLGWLIGIGAAGFIAQWDHWVAFGLLLVLGLKMIHEGLQ--
Mfo2     -KTALIIALCFGSFQAGMTLVGWAAGTGLTVFIAGFDHWVAFILLAVIGAKMIHEGLE--
Ofo1     -RPILMIALSFCFFQIVNPLVGWLGAFHFRGLIDNVDHWIAFAILAFLGIRMLRESFK--
Mla1     -KTAVTAGIFFGFFQFAMPLLGWGIGVPITQVIDPFGYWIVVGLFFFIGGKMIWDSFS--
Yin1     -REALRTGLIFGVIEAITPLIGWCIGLFASQYILEWDHWVAFSLLFILGCRMIFEGAK--
Lba5     -KKITAVGLWFGGFQALMPAAGYFLGIRFKDGITAIDHWIAFILLSIIGINMIREAFS--
Plu1     -REAIRTGLIFGLAEACTPLIGWSLGLYASQYIIEWDHWVAFTLLFILGCRMITESFK--
Orf12    -KQAVIIGLYFGGFQALMPLIGWLLGSQFQKYITSIDHWIAFILLGFIGGKMIIEAVR--
Spl1     -RQGAIISFTFGFFQALMPLLGWTLGLQFEKYITTFDHWIAFVLLFAIGGKMLWDAFH--
Rsp2     -KHMCIAGAWFGGFQALMPLVGYFGGRFFADKVTRYSHWVAFVLLVFIGAGMIKESKE--
Msu1     -CGALKAGLYFGLFQAVMPLIGFLLGVQFSEYITDYDHWVAFFLLALIGVNMLRESLS--
Tca1     -RHILRGSFSFGLFQFAMPVLGWFLGSHFRTAIQNFDHWIAFALLVFIGGKMIVESFE--
Cme1     -KHALATAFAFGAFQGIMPLIGYFAGSLFAEQIGAVDHWLALVLLGFIGGKMIYESLT--
Cth1     -RNAVLTGCFFGGFQALMPLLGYLLGTQFKDYITSIDHWIAFGLLSLIGINMIKESKN--
Lba6     -KHLLITGAWFGGFQAFMPAAGYLLGSAFESYITSFDHWIAFVLLAFIGGNMIHEALD--
Ptu1     -VLAVMAAGYFGFFQGVMPLIGYLGGKGLLGWMQAYASWVAFILLVLIGGKMIYESFS--
Sgl1     -GQAVIIALFFGFFQAVMPLLGWTLGIQFEHYITSVDHWITFILLSIIGSKMLYDSLT--
Dpr1     -RPCFRLAFHFGLFQAMMPVIGWLAGLTVQSFVAAWSHWIAFALLLYIGGRMIHEALG--
Rch1     -KHALVIGLFFGGFQGIMPLLGWLLGKQFERYITAFDHWIAFVLLAFIGGKMVWEALH--
Bfi1     -KQMLIIALFFGGFQALMPLLGWAIGTSFAKLIVDYDHWIAFILLLYIGGKMIIDAIK--
Dvu1     -RQTFRLAFHFGLFQALMPVAGWTLGLTVRGYIEQWDHWLAFGLLLYIGVRMMREAFE--
Ani1     -VLAFKAALFFGFFQALMPLFGHLASLGVGTLIESFDHWIAFLLLSLIGGKMLYESFG--
Orf13    -AHGLKVAAFFGGFQAMMPLLGWLIGEALSSFISSIDHWIAFFLLAIIGVKMIYEALK--
Orf14    -RHAVIIGVYFGGFQAGMPFIGYLLGWHFKDAITSVDHWIAFVLLAAIGLSMIRESRS--
Mva1     -NKALKIALFFGGFQALMPVIGWLIGLSFSFLITPIDHWIAFGLLSFIGGRMIYESLQ--
Cho1     -FRITKVSFVYGFFQGAMPIIGFFLGALFVGFIEQIDHFVAFAILGFLGVKMIFDSRE--
Pfl1     -TEAIKIGLIFGVIEACTPLIGWLIGQSAAGYVEAWDHWIAFILLLGLGAHMIYESLK--
Cst2     -KDALLIATFFGGFQVFMPIIGWFFGLTFRDLITDFDHWIAFILLGFIGIRMIIEAMD--
Hfo1     -RYALRAALAFGLFQAFMPILGWGLGGAFRSHIEHVDHWIAFGLLALVGGKMIYESFG--
Pfl2     -TEALRTGLIFGVIEAITPIIGWLIGQAATRWVAEWDHWIAFTLLLILGLHMIYNGLK--
Sde2     -VLGLKAALYFGVFQALMPLIGYLGGKGMLGWLASFAPWVAAGLLALIAAKMIYESFA--
Det1     -RIMWRVAGTFGLFQAGMAVIGYYAGLSIADVISSFDHWVAFGLLTVIGGRMVYESVQ--
Ipo1     -NHIFRVAFVFGIFQALMPLLGWFIGGLFYDMISKYEHWVAFGLLAFVGGKMLLEAWE--
Asp2     -RQAIEAAAAFGLFQALMPVTGYFAGRTFSDAISAFDHWIALGLLAAIGGKMVFDGLH--
Gbe1     -RHLFRLGFHFGLFQALMPIGGWLLGMTVQKWISAYDHWIAFGLLAYVGGRMVHEAFE--
Pwa1     -RDAIWTGLIFGVIEAITPLIGWALGFFASQYILEWDHWVAFTLLLILGGRMVIEGFK--
Hfi1     -KEALITSGAFGLFQGIMPLIGYFCGRMFSDAISSIDHWIALILLGVIGLNMIKEAWQ--
Pin1     -SKTIKVGLCFGIFQTIMPIFGFLLASTFADKIKSIDHWVAFFLLSYIGFNMIKESRV--
Osp2     -KKSLKMALTMGIFQGGMTWLGWAMGIHFSNYITDFDHWIAFVLLSYLGGKMVYESFK--
Csp9     -KNGLKAGLYFGIFQGAMPLIGWLLGIKFTNYIVKFDHWIAFILLAIIGGKMIYEAIK--
Cce1     -KKAGIVGLYFGAFQGGMPLIGYFLGVQFQDKITSVDHWIAFILLAIIGINMIKESRN--
Tar1     -RSMVIIGAWFGFFQFLMPIIGFYVGRSFKDAVEDYDHWIAFALLLVIGLNMVREGIS--
Ast2     -VYGIITALFFGVFQAVMPLIGFFLGRQFSTYITTVDHWITFILLAFIGGKMIYEALS--
Csp10    -KHAAAVGLYFGGFQMLMPVIGYYLGVNFQHLIERFDHWVAFGLLVLIGISMIREALG--
Ssp3     -NAAALTSLSFGVFQGLMPVAGYFAGRAFADVVSAFDHWIAFALLGFIGGKMIWDAVK--
Pav1     -IEALRTGLIFGAIETITPVIGWGIGQVAARFAESWDHWIAFTLLLVLGLHMIYNGLK--
Cne1     -TKAGIVGLYFGVFQAGMPLIGYVLGVQFKDFITSIDHWIAFILLGIIGFNMVRESRE--
Eha1     -RRAAVIALFFGGFQALMPFLGWVLGQQFSRYISQWDHWIAFGLLTFIGGKMLWEALH--
                       :                             :  :.  :        

Asp1     -D-------D----E-----E-E------------------T---------------QD-
Cle1     -E-------AKSHEP-----K-E----------------------------------CR-
Mmo1     -A-------G----D-----D-C--C-A---R----H----E---------------KP-
Bin1     -R-------K----GE----SEP------------------C---------------CI-
Ele1     -E-------D----D-----E-E--L-S--------C----P---------------AD-
Cac1     -CECGIEDDS----K-----S------------------------------------IG-
Mal1     -G-------E----E-----E--------------------D---------------VN-
Bpl1     -E-------E----E-----T-A----------------------------------SF-
Orf1     -A-------E----A-----E-C--D-T-----------------------------YV-
Esp1     -P-------D----L-----D-Q----------------------------------QD-
Orf2     -D-------E----I-----E-C----------------------------------VD-
Pas1     -T-------S----P-----E-K--K-C-------------E---------------PP-
Dps1     -D-------D----E-----E-E--P---------------G---------------EK-
Mru1     -G-------D----E-----E-D--E---------------K---------------DS-
Msp1     -D-------D----L-----D-D----------------------------------DE-
Kra1     -P-------S----DE----E-E----------------------------------DS-
Orf3     -D-------K----D-----E-D--T-V--------T----V---------------KD-
Csp1     -Q-------E----E-----Q-K----------------------------------NI-
Orf4     -P-------E----E-----N-E----------------------------------EA-
Vpa1     -D-------D----D-----E-E--D-D-----------------------------DK-
Fpl1     -R-------G----CG--EEG-E----------------------------------AP-
Ssm1     -S-------T----A-----Y-C--E-D---PEI--R----P---------------AK-
Hha1     SE-------A----S-----V-------------------------------------E-
Cbu1     -P-------N----E-----E-N----------------------------------KI-
Sva1     -Q-------E----E-----S------------------------------------LD-
Pgo1     -E-------E----D-----E-D--C-------------------------------KT-
Dsp1     -V-------E----E-----E-D--A---------------S--------------GEQ-
Mae1     -N-------D----DE----E-K----------------------------------RF-
Rin1     -L-------E----E-----D-E--T-V--------K----E---------------LD-
Cfi1     -A-------G----DD----D-E------------------P---------------DE-
Asu1     -N-------E----NS----D-D----------------------------------DP-
Mth1     -M-------E----E-----E-------------------------------------E-
Orf5     -E-------S----C-----D-V----------------------------------ES-
Abu1     -E-------N----V-----E-E----------------------------------EI-
Csp2     -E-------M----D-----D-D--D-------------------------------KF-
Nmu1     -E-------G----DE----DDE------------------V---------------DV-
Ahy1     -A-------S----C-----E------------------------------------IS-
Csp3     -K-------D----C-----E-A----------------------------------AS-
Orf6     -E-------K----E-----N-E----------------------------------EV-
Rsp1     -D-------S----NN----DEK------------------P---------------KF-
Hor1     -D-------E----D-----N------------------------------------NF-
Rva1     -A-------H----EE----E-R----------------------------------PA-
Mbo1     -G-------D----GD----G-V----------------------------------QF-
Hbo1     -K-------E----N-----K-I----------------------------------EH-
Pca1     -D-------E----ET----R-E------------------S---------------RD-
Cup1     -K-------E----S-----Y-------------------------------------S-
Rfl1     -G-------N----E-----S-------------------------------------S-
Dba1     -H-------D----E-----D-D--V-------------------------------CQ-
Pps1     -A-------P----E-----A-E--E---------------E---------------KP-
Gsp1     -E-------D----E-----E-K----------------------------------EF-
Ast1     -I-------D----E-----D------------------------------------LN-
Mma1     -L-------E----E-----E-------------------------------------E-
Ske1     -P-------G----ED----H-E------------------V---------------DT-
Gpu1     -F-------A----D-----K-N----------------------------------SS-
Cco1     -N-------E----NC----D-T----------------------------------NS-
Dsa1     -T-------D----D-----S-C--D---------------T---------------YK-
Cmi1     -E-------E----K-----Q-------------------------------------N-
Orf7     -K-------N----E-----E-E--D-------------------------------PC-
Mel1     -D-------Q----E-----H------------------------------------CD-
Xga1     -Q-------E----P-----D-D--V---------------D---------------EA-
Hsp1     -D-------E----E-----E-E----------------------------------PF-
Bpu1     -D-------D----E-----D-A------------------P---------------MD-
Wsu1     -Q-------S----E-----E-E----------------------------------RL-
Lba1     -D-------A----E-----C------------------------------------VD-
Afe1     -D-------Q----E------------------------------------------KE-
Fba1     -K-------D----E-----D--------------------K---------------LD-
Hpa1     -S-------D----D-----E-P----------------------------------AL-
Mma2     -G-------D----G-----E-S----------------------------------VR-
Tpr1     -Q-------K----N-----K-E--K-P---T----E----T---------------NI-
Ere1     -E-------K----D-----D-D--S-V--------V----E---------------KD-
Rla1     -D-------K----E-----E------------------------------------VD-
Dae1     -Q-------E----K-----S----C-------------------------------RS-
Sde1     -E-------S----L-----E-E----------------------------------EI-
Cas1     -T-------E----A-----E-C----------------------------------PD-
Bco1     -D-------S----E-----E-C----------------------------------SF-
Epl1     -E-------E----K-----S------------------------------------CP-
Hpi1     -E-------D----D-----E-S----------------------------------VD-
Orf8     -N-------D----E-----E--------------------Q---------------AD-
Bun1     -D-------E----G-----C-K--H-------------------------------EY-
Dto1     -K-------S----S-----E-I--H-------------------------------KN-
Hde1     -K-------K----P-----E-E----------------------------------EE-
Orf9     -A-------E----D-----K------------------------------------KI-
Dsu1     -L-------K----EG----E-N----------------------------------TA-
Mfo1     -E-------E----D-----E-D--E-D-----------------------------VC-
Dsp2     -G-------E----D-----D-Q--E---------------L--------------VKL-
Mpe1     -G-------T----E-----E-K----------------------------------VF-
Vra1     -A-------A----E-----E-E--N-E-------------D---------------FC-
Dha1     -P-------C----E-----I------------------------------------IE-
Csc1     -S-------C----DE----C-Q------------------D---------------AD-
Mha1     -V-------E----P-----S-E--R-------------------------------SA-
Dda1     -G-------E----D-----S-C--N-C-------------E---------------KI-
Ccl1     -K-------E----D-----E-C----------------------------------PD-
Dol1     -A-------G----E-----N-H--T-------------------------------KA-
Cha1     -K-------E----E-----E-C----------------------------------VD-
Eba1     -G-------E----E-----E-A--C-------------------------------ED-
Kko1     -E-------G----I-----E-E----------------------------------DI-
Tsp1     -G-------E----DE----EDS------------------V---------------EV-
Gpa1     -S-------Q----P-----D-K----------------------------------CA-
Hal1     -G-------N----Q-----D-E--D-A-------------E---------------PV-
Ppr1     -P-------K----DP--DSD-E----------------------------------AP-
Rin2     -P-------D----K-----E-D--DEV--------K----E---------------MD-
Esi1     -K-------D----E-----E-K----------------------------------LD-
Bth1     -N-------E----D-----C-R--Q-------------------------------TF-
Rba1     -Q-------E----E-----E-E----------------------------------VG-
Sli1     -E-------G----I-----E-E----------------------------------DI-
Fba2     -E-------E----E-----D--------------------S---------------FD-
Orf10    -D-------E----E-----E-E----------------------------------VS-
Cco2     -S-------N----E-----D-EE-E-------------------------------KV-
Gps1     -G-------D----I-----E-K----N---I----E----T---------------DI-
Lba2     -K-------E----E-----I-S----------------------------------DE-
Mbo2     -E-------E----H-----E-P----------------------------------TL-
Nme1     -G-------K----A-----E-D--V---------------R---------------ES-
Mta1     -A-------G----EG----E-K----------------------------------VK-
Cha2     -K-------E----S-----E-S----------------------------------CD-
Pbu1     -P-------E----E-----K-E--H-------------------------------HF-
Csp4     -G-------E----E-----Q------------------------------------ID-
Raq1     -N-------K----P-----E-D--N-L-------------T---------------TA-
Dme1     -G-------Y----D-----E------------------------------------ID-
Sbl1     -G-------N----T-----D-E--E-T-------------A---------------PA-
Osp1     -P-------E----E-----E-A--E-T--------A----C---------------AA-
Dsp3     -A-------L----K-----H-R--E-T---S----C----P---------------AT-
Bwa1     -D-------S----E-----D-GESC-------------------------------SV-
Cph1     -N-------E----A-----C--------------------S---------------TN-
Csp5     -E-------E----E-----E-N----------------------------------CV-
Cle2     -K-------E----D-----D-E----------------------------------AE-
Psp2     -S-------D----D-----D-E--R-------------------------------RF-
Csa1     -E-------L----K-----A-D--K-D---TELATE----C---------------ER-
Rho1     -P-------E----D-----E-N--VEI--------D----K---------------MD-
Din1     -L-------G----S-----E-A--Q-H---CPI--A----R---------------EE-
Bde1     -E-------D----E-----E-N--A-K-----------------------------ET-
Orf11    -E-------K----E-----D-E--V-------------------------------KI-
Lba3     -K-------E----T-----E-E----------------------------------TD-
Bbi1     -E-------E----E-----E-N--S-R-----------------------------ET-
Pou1     -P-------E----E-----Q-R--K--------------------------------M-
Lba4     -K-------A----E-----E-G----------------------------------EC-
Bsp1     -K-------K----A-----D-A----------------------------------KP-
Ova1     -R-------E----E-----E-T--K-C-------------A---------------VE-
Bbr1     -E-------D----A-----E-N--A-K-----------------------------ET-
Scy1     -E-------E----K-----E-N----------------------------------KF-
Rbr1     -E-------E----E-----Q------------------------------------LD-
Pre1     -S-------K----K-----D-D--S-P-------------N---------------KK-
Ceu1     -G-------E----E-----E------------------------------------VN-
Bhy1     -E-------E----E-----E------------------------------------VD-
Csp6     -K-------S----K-----D-HK-D-E---I-A--CDYSEG---------------EK-
Dre1     -D-------A----D-----T-K--D-------------------------------KT-
Psu1     -A-------C----H------------------------------------------VK-
Csy1     -S-------C----E-----S-E------------------E---------------LD-
Bsp2     -E-------E----E-----E-D--G-------------------------------KF-
Cap1     -E-------E----D-----E-E----------------------------------EV-
Dsa2     -G-------D----E-----E-K----------------------------------PF-
Mpa1     -G-------G----DT----R-E----------------------------------RP-
Oac1     -E-------E----E-----G-V--E-E--------A----K---------------PS-
Bvu1     -N-------E----D-----K-R----------------------------------CF-
Tsp2     -K-------D----E-----E-T--P---------------C---------------CF-
Cae1     -E-------D----E-----D-G--G-D--------G----K---------------DA-
Csp7     -E-------E----K-----E-D--K-------------------------------KF-
Ssp1     -E-------N----I-----E-E----------------------------------DI-
Cfr1     -D-------N----G-----D-E--E-E-------------E---------------PQ-
Bad1     -E-------D----E-----E-N--A-K-----------------------------ET-
Gca1     -E-------G----V-----E-A----------------------------------DI-
Pme1     -E-------K----E-----E-D--C-------------------------------RT-
Chy1     -G-------C----D-----S-C--G-E-----------------------------ED-
Ppr2     -A-------D----E-----N-E--D-D--------D----G---------------QG-
Csp8     -G-------E----E-----E-C----------------------------------AD-
Vsp1     -D-------E----E-----E------------------------------------DT-
Psp3     -Q-------K----D-----L-------------------------------------S-
Aor1     -D-------D----C-----S-C--D-V--------D----Y---------------SD-
Msa1     -K-------A----E-----E-E--T---------------S---------------CF-
Cst1     -E-------A----E------------------------------------------PL-
Msp2     -P-------D----A-----P-V--D-AEHPE-H--V----H---------------DI-
Cte1     -A-------E----I-----N-Q--E---------------C---------------SL-
Pca2     -E-------E----E-----H------------------------------------QD-
Dac1     -E-------D-----E----DDT------------------P---------------RN-
Mhu1     -D-------G----HE----E-E----------------------------------AP-
Mfe1     -E-------G----V-----E-E----------------------------------EI-
Msm1     -S-------D----D-----E-Y----------------------------------IM-
Mst1     -S-------S----D-----E-K----------------------------------VA-
Ola1     -A-------E----S-----S------------------------------------SF-
Psp4     -E-------G----I-----E-E----------------------------------DI-
Mli1     -E-------S----E-----E-D----------------------------------EE-
Bfr1     -E-------E----D-----C-C--Q-------------------------------RF-
Taz1     -E-------I----K-----K------D---T----S----TNDDSITVNSDCKCKDKS-
Tbr1     -V-------W----Q-----K-P--K-D---E-C--C----P---------------AQ-
Ssp2     -K-------D----K-----V-E--E-A-------------D---------------IP-
Ace1     -G-------E----N-----E----C--------------------------------I-
Mac1     -G-------D----Q-----D-G----------------------------------KV-
Gxi1     -K-------P----E-----A-D--E-D-------------A---------------EP-
Mfo2     -T-------G----EE----E-E----------------------------------KI-
Ofo1     -V-------K----E-----D-G--E-S-------------K---------------PF-
Mla1     -G-------D----E-----E-G-----------------------------------I-
Yin1     -Q-------Q----V-----E-E--T---------------E---------------KM-
Lba5     -G-------D----E-----E-S----------------------------------SN-
Plu1     -T-------K----Q-----E-K--K-C-------------E---------------SP-
Orf12    -E-------W----N-----E-E--E-I---V----E----V---------------TD-
Spl1     -E-------D----G-----S-C--P-I-------------G---------------EN-
Rsp2     -E-------E----H-----V-------------------------------------N-
Msu1     -D-------E----DD----E-D------------------S---------------CS-
Tca1     -P-------E----P-----T-SC-D-D---T-A--APQKAG---------------KT-
Cme1     -A-------N----H-----D-S--C-P-----------------------------VD-
Cth1     -T-------C----E-----I-T------------------D---------------ED-
Lba6     -K-------S----N-----T-P------------------D---------------SD-
Ptu1     -E-------G----I-----E-E----------------------------------DI-
Sgl1     -E-------D----P-----T-C--P-V-------------Q---------------TV-
Dpr1     -A-------G----E-----G-TE-R-------------------------------TN-
Rch1     -E-------D----P-----E-E--V---------------C---------------PQ-
Bfi1     -E-------W----KEVDKVD-E----------------------------------MD-
Dvu1     -E-------T----E-----E-ND-D-------------------------------RC-
Ani1     -E-------N----T-----E-D----------------------------------EI-
Orf13    -E-------N----D-----E------------------------------------KK-
Orf14    -K-------D----ED----E-E------------------S---------------LD-
Mva1     -S-------E----E-----C-E--K-------------------------------KF-
Cho1     -N-------S----D-----E------------------------------------IT-
Pfl1     -G-------N----D-----D-A--P-A-----------------------------QH-
Cst2     -N-------D----E-----E-K--L-------------------------------EK-
Hfo1     -I-------K----D-----P-T--C-D---L----E----V---------------YK-
Pfl2     -H-------E----D-----E-E--E-E-----------------------------KP-
Sde2     -E-------G----I-----E-E----------------------------------DI-
Det1     -G-------E----D-----D-Q--K---------------L--------------VRL-
Ipo1     -N-------Q----KC----E-T----------------------------------EG-
Asp2     -D-------L----R-----S-P--K-G--------Q----I---------------VP-
Gbe1     -E-------D----DE----E-K------------------T---------------PS-
Pwa1     -G-------S----S-----D-C--R-C-------------E---------------KV-
Hfi1     -E-------S----R-----E-S----------------------------------ECE
Pin1     -A-------T----C-----D------------------------------------LD-
Osp2     -E-------E----D-----S------------------------------------HL-
Csp9     -G-------E----E-----S-D----------------------------------IT-
Cce1     -S-------S----C-----E-V--A-V---DTVADV----N---------------TD-
Tar1     -G-------E----E-----E--------------------N---------------VD-
Ast2     -E-------D----SE----C-E------------------T---------------CG-
Csp10    -K-------P----E-----E------------------------------------LN-
Ssp3     -E-------L----R-----A-P--E-A--------C----P---------------VG-
Pav1     -H-------D----D-----E-E--E-Q-------------K---------------KP-
Cne1     -E-------E----C-----E-T----------------------------------AS-
Eha1     -D-------K----E-----V-I--C-Q-------------N---------------KY-
                           .  :    *       *    .                    

Asp1     ----C-----GF-SFRELFILAVATSIDALAVGVTFSFL--S-VN----LLEAVTVIGSV
Cle1     ----D-----PI-SFKMLMVMAIATSIDALATGIILPSVV-G-ASTLLLMLTAVGLIGLT
Mmo1     ----Q-----RH-SALHLATTAVATSLDAMAIGVGLAFL--E-VN----IVHTAMTIGLM
Bin1     ----D-----PA-DTRTLVGLSLATSIDALAVGISFAFL--N-MT----MITPTIVIAGV
Ele1     ----G-----KL-DLRELVMLAVATSIDALAVGITFAFL--R-VD----ILTSVGLIGVT
Cac1     ----D-----SL-SFKSMSVLAVATSIDALAVGVTLAFL--N-VN----ITTAVLLIGIV
Mal1     ----A-----DI-GFKVMLILAIATSIDALAIGISIAMD--SDGS----IFASALVIGVI
Bpl1     ----N-----PT-SLKVTLALAVATSIDALAIGISFAFA--G-FKQLESLWMPLTSIGIA
Orf1     ----D-----SI-PAKDILLLAVATSIDALAVGISFAFL--K-VD----IIPAVCLIGIT
Esp1     ----A-----SL-SLQTILILAIATSIDALAVGISFALL--E-VD----IVLAIVIIGIT
Orf2     ----D-----TL-RIGDLIMLSIATSIDALAVGITFAFF--K-VS----ILSAISIIGII
Pas1     ----C-----RH-DSMVLITTAIATSLDAMAIGVGLAFL--Q-VN----IVHTAMAIGMM
Dps1     ----D-----PT-RGLRLIILSLATSIDALAVGLSLSML--E-VS----IWYPALIIGLV
Mru1     ----D-----KF-SFKELTLLAIATSIDAFAVGITYAVL--K-VD----ILIPIIMIGVV
Msp1     ----D-----TF-SFAELILLAVATSIDAFAVGVTYAVL--K-ID----ILIPVIIIGLV
Kra1     ----D-----GI-GVRELLVLSVATSIDALAVGISFAFL--D-VS----IIPAVALIGVI
Orf3     ----L-----PL-DHKEMLMLAVATSIDALAVGITFAFL--E-VP----IVKAITIIGCT
Csp1     ----T-----VL-TNKNLVLQAIATSIDALAIGVSFAIL--Q-VN----IVFASVIIGAV
Orf4     ----T-----VL-NFKTILLLSIATSIDALAVGISFAFL--K-VD----IMSAVSIIGIT
Vpa1     ----Q-----FL-GVWEMVMLSVATSLDAMAVGLTFAFL--P-IN----VWEASTMIGII
Fpl1     ----P-----DL-SARRLCVLAIATSIDALAVGVSMAFM--S-VH----ILASAAVIGVV
Ssm1     ----E-----IL-RPTRLLLLSIATSIDALAVGLSFSLA--G-YS----IFPAAIVIGIV
Hha1     ----P-----SI-NLKRLLTLGLATSVDALAIGISFAFL--S-VD----IFSAMVIIALT
Cbu1     ----K-----EY-SNKTFFILAIATSIDALAIGVTFAFL--N-IN----ILSAVFIIGIT
Sva1     ----D-----DY-SAKAMLPLAIATSIDAFAVGVSFAAM--Q-VQ----ILPAVALIGCT
Pgo1     ----N-----PL-CNKTLFGLSIATSIDALAIGISLAIL--K-SD----IIIQASLIGII
Dsp1     ----A-----AI-NLKTLLLLGIGTSVDAAAIGVSFAML--A-VN----IVEAAAIIALV
Mae1     ----N-----PL-DSYTLIGLAIATSIDALVVGLGLSMI--K-TP----LLLACTIIGSI
Rin1     ----P-----PL-DLKEMFLLAIATSIDALAVGITFAFL--N-YP----IVKCITIIGLT
Cfi1     ----D-----HI-GLRELLVLSVATSIDALAVGISFAFL--D-VS----IAGAAALIGVV
Asu1     ----S-----DF-SLRHLTMLGVATSIDALAMGVSFAFL--K-VN----IWTAAAIIGIT
Mth1     ----F-----IF-SYRELLVLSIATSIDAFAVGVSFALL--D-IS----IWLPVIVIGLI
Orf5     ----S-----SF-DFKTMVVLAIATSIDAMAVGITFAFL--G-VN----IVYAAILIGIT
Abu1     ----S-----QI-TNKILLTLAIATSLDAMAAGYSLHLF--N-LN----IYLSLFIIGFT
Csp2     ----N-----PL-DTYTLLALAIATSIDALAAGLGLSLL--K-TS----ILLPCTLIGLI
Nmu1     ----D-----TI-NYRELLVLAVATSLDALAVGISFAFLP-D-LS----IGWTVLLIGIT
Ahy1     ----H-----GL-SLKSLLSLGIATSIDAMAVGVSFAFL--D-VN----IFSSSLIIGFT
Csp3     ----D-----AL-DVKTMFILAVATSIDALAIGITFAFL--H-VD----IISAVSFIGVT
Orf6     ----S-----DL-SLKVILLLAIATSIDALAVGVSFAFL--K-VN----IMLACSIIAIV
Rsp1     ----N-----CL-EIYTLIALSIATSIDAFAAGLGLSIL--K-SS----ILLTATVIGFI
Hor1     ----N-----PL-NNKILLLLAIATSIDALAVGVSFACL--K-VA----ILPSVMIIGWT
Rva1     ----V-----AQ-SFLLIVAAAIGTSIDAMAVGVSLAIL--D-VD----ITVIAIAIGLA
Mbo1     ----A-----GG-SMATFLVLAIATSIDALAVGVTFAVL--D-TP----ILWPAVTIGAV
Hbo1     ----R-----KQ-TFWLLILTATATSIDAMAVGASLAFI--D-AS----IIATSLAIGLA
Pca1     ----D-----PT-RGMSLIMLSVATSIDALAVGLSLAIV--G-IS----VWFPALIIGII
Cup1     ----N-----DF-HFKTMLSLAIATSIDALAVGVSFAFL--K-VS----LALALFLIASI
Rfl1     ----G-----GI-AFSELLMLSVATSIDAMAVGLVFAAN--G-TA----PLFPSFVIGAV
Dba1     ----D-----PT-LGSRLIMLSVATSIDALAVGFTLAML--G-LS----IWFPAAIIGVV
Pps1     ----R-----QH-SFMLLALTAVATSIDALAVGVGLAFI--D-VN----IITAALAIGLA
Gsp1     ----N-----PL-CNSTLLALAIGTSIDALAVGLGFALL--K-DS----IFTIITAIGFI
Ast1     ----N-----KF-DFKTMLTLSIATSIDALAIGITFAFL--K-VN----IIHAVLLIGAT
Mma1     ----F-----KF-SYRELLLLSVATSIDAFAVGVSFALL--N-IS----IWLPIIIIGVI
Ske1     ----D-----TL-DLRELGVLAVATSVDALAVGISLAFL--D-VS----IGGAVTLIGVT
Gpu1     --TSR-----TY-SHYALLLLAVATSIDALAAGFTLTVM--S-AN----GVYACLLLGIT
Cco1     ----N-----QF-GFKIMFALAVATSVDALAIGVSFAFL--D-VD----LFLALFLIGSI
Dsa1     ----D-----PT-KGLSLVFLSVATSLDALAVGLSFSIM--D-YP----IAFPCVMIGIT
Cmi1     ----D-----DF-SWKTMLMLAIATAIDALAVGVTFSFE--S-IN----IFMAISIIGLT
Orf7     ----N-----PS-RGKTLIMLSVATSIDALAVGLSLALV--E-GS----ILVSSLVIGFT
Mel1     ----A-----SM-RPYTMLMLAIATSIDALAVGVTFAFM--D-ID----LLPSVTLIGIT
Xga1     ----SSDTPKRH-GLLALATTGFATSIDAMAVGVSLAFL--D-VH----IGVVAVVVGLC
Hsp1     ----N-----PL-DNSTLLGLAIATSIDALAAGVGLSVI--K-MS----LPLTVSLIGLI
Bpu1     ----A-----AF-GPRAMVPLAVATSIDALAIGVTFAFL--D-VS----IVPAVILIGCI
Wsu1     ----D-----EL-SHRTLLILSIATSIDALAAGVSLHLI--D-VN----VFLSCTIIAFT
Lba1     ----A-----SM-DMKSMFLLAVATSIDALAVGVSFAFL--K-VA----IVPAVCLIGIV
Afe1     ----K-----IT-GFRTMLGLAVATSLDALGVGVGFAFL--D-IQ----ILPAVLEIGTI
Fba1     ----G-----SL-AFKTMLLLAIATSIDALAVGITFAFL--PGTR----IVPAVALIGSI
Hpa1     ----S-----LI-SLKHLLTLGVATSIDALAVGVSFAFL--S-VD----IVLAVFIIGLI
Mma2     ----F-----EN-GATVLLLLAVATSIDALAVGVSFAVL--D-TA----IALPAITIGVV
Tpr1     ----D-----IQ-NIGSLFILAIATSIDALAVGLSFSMV--N-QD----IWIPALIIGCM
Ere1     ----L-----AL-NQGEMLLLAIATSIDALAVGIMFAFTYDS-LN----IYWAIAIIGLT
Rla1     ----A-----SM-DVKSMFLLAVATSIDALMVGVTFAFL--N-VA----IVPAVLFIGAT
Dae1     ----D-----PT-RGMTMVALSVATSIDALAVGLSLSML--G-VS----VWWPALVIGLV
Sde1     ----A-----KI-TNKLMLTLAIATSIDAMAAGFSLTLL--D-FN----PLLACLCIGVM
Cas1     ----A-----SL-DVRSMTLLAVATSIDALAVGVTFAFL--T-VP----ILPAVSFIGVV
Bco1     ----D-----PT-SLKVILTMAVATSIDALAVGISFAFT--G-FNSIGQLFSPLIIIGIA
Epl1     ----S-----SF-DMKTMFPLAIATSIDALAVGITFAFL--N-IH----IAPAVVFIGIT
Hpi1     ----D-----VI-SAKHLLSLGIATSIDAMAMGISFAFL--T-VD----IGPAALIIAIT
Orf8     ----D-----SI-AVKEMFMLAVATSIDALAVGITFAFL--N-VH----IVSAALMIGVC
Bun1     ----D-----PT-SLKVVLALAVATSIDALAVGVSFAFL--G-IKQFSAILSPIGIIGFV
Dto1     ----D-----PS-RGMTMVMLSVATSIDALAIGLSLAML--D-VD----IWYPSVMIGVI
Hde1     ----P-----GS-SFLVLMATAIGTSLDAMAVGVSLAFL--D-VN----ILVIAVAIGLA
Orf9     ----K-----NI-TFKILVTLGIATSIDALVVGLTFAFI--E-IN----LFLALSIIAIV
Dsu1     ----N-----PL-KLYILVSLSIATSIDALVVGFTFSFL--D-IA----IVEPILIIGCV
Mfo1     ----R-----VF-SIRDILILSVATSIDAFAVGVTFAFL--N-TP----ILLPILIIGLV
Dsp2     ----D-----LT-RGLGLLGVAVATSIDALAVGLAFAVE--E-TN----IGLAALLIGLV
Mpe1     ----D-----LT-APLVLIILGIATSIDSLAVGLSFAFL--D-MD----ILAPAFIIAIV
Vra1     ----E-----LV-SWREIIMLAFATSLDALAIGLTFAFM--D-VN----VWGASSLIGVV
Dha1     ----D-----RF-NLKDMIILSLATSIDALAVGITFAFL--H-VD----IVPAVSMIGVT
Csc1     ----A-----SL-DVRTMLGLAVATSIDALAVGVTFAFL--Q-VE----IVPAVSFIGAI
Mha1     ----D-----LL-DLRLLTLLAIATSIDALAVGVTFAFL--D-VS----ILVPVAIIGTV
Dda1     ----S-----KH-SLFVLICTAVATSLDAMAIGVGLAFL--Q-VN----IFHTAMVIGCA
Ccl1     ----A-----DL-DIKNMVLLAIATSIDALAVGVTFAFL--N-VD----ILPAVFFIGSV
Dol1     ----D-----PT-RGLRLVLLSIATSIDALAVGLSLSVL--N-VS----VWMPATVIGIT
Cha1     ----C-----SV-APGNMILLAIATSIDALAVGVTFAFL--Q-VR----IVPAVSFIGST
Eba1     ----K-----SL-TLKTILILAVATSIDALAVGISFAFL--Q-VH----IWTAITVIGVT
Kko1     ----S-----QI-TQRVMLTLAIATSIDAMAAGFALNLL--Q-VN----ALVACLIIGLV
Tsp1     ----D-----PL-NARSLLVLAIATSIDALAVGVTFAFL--N-VN----ILTSITLIGVI
Gpa1     --ASK-----TY-SHYSLLLLAIATSIDALAAGFSLTLM--N-IN----GIYACIIIGII
Hal1     ----R-----RH-GFWLLVTTAIATSLDAMAIGVGLAFL--Q-VN----ILHTAMAIGLA
Ppr1     ----N-----PF-KWSVLLSLAVATSIDALATGIVLIPY--S-GV----IWEAILIIGLT
Rin2     ----A-----PL-DLKEMFVLAVATSIDALAVGITFAFL--D-YP----IVEAITIIGIS
Esi1     ----A-----SF-SFKTMLLLAIATSIDALAVGITFALLP-D-VN----IAAAVLFIGAT
Bth1     ----N-----PA-SPKVVFTMAIATSIDALAIGISFALL--G-INNYTEILSPILIIGFV
Rba1     ----A-----SF-APKAMLPLAVATSIDALTVGITFAFL--Q-VD----ILWAITLIGVT
Sli1     ----A-----AI-TNKMMLLLSVATSIDAMAAGFSLTLL--D-IN----VYLACLIIGVA
Fba2     ----G-----SM-SVGSMFVLALATSIDALAVGITFAFL--N-VN----IWSSIVLIGLT
Orf10    ----A-----SF-DVKTMLALAVATSIDALAVGVTFAFL--H-VN----IVWAVTFIGCT
Cco2     ----Q-----QL-NCKELLALGLATSIDALAVGITFATY--K-GN----MISPPLIIGLV
Gps1     ----V-----RI-THKVMLVLAIATSIDALAAGFSLTLL--D-VN----SFVACTLIGLT
Lba2     --KTD-----RL-SVKEMLGLAVATSIDALAVGVTFAFL--Q-VE----IIPAVCIIGIT
Mbo2     ----S-----GL-HAIPVILLSLATSIDAFAAGVSFGVL--G-ST----VLMPALAIGLV
Nme1     ----K-----RE-SLWMTVLTAFGTSIDSMIVGVGLAFM--E-VN----IAFAAAIIGMA
Mta1     ----D-----YF-SPGTLLALSLATSIDALGVGLSFALI--G-DG----MVVMALVAAVV
Cha2     ----A-----SV-AAKDMLILAVATSIDALAVGVTFAFL--Q-VD----IVPAVSFIGVI
Pbu1     ----N-----PQ-KIKTQLLLAIATSIDALAVGITFAFI--G-YRNLSQLAQPLAMIGGV
Csp4     ----D-----SM-SVQSMLLLAVATSIDALAVGVTLAFL--N-VS----IIPAVSFIGVV
Raq1     ----T-----RH-SFWILAATAVCTSLDALAIGVGLAFL--E-VN----IIHTALLIGLA
Dme1     ----D-----SF-NIKDLTVLSLATSIDALAIGVTFAFL--Q-VN----ILPAVSVIGIT
Sbl1     ----Q-----RH-GFWLLATTAVATSLDAMAVGVGLAFL--N-VN----IWLTALTIGCA
Osp1     ----G-----RL-DLRRLFLMAVATSIDALAVGVTFAFL--E-VD----IVPAAAVIGVT
Dsp3     ----D-----PT-AGRNLLILGVATSIDALAVGLSFALL--Q-TP----IWGPAALIGAV
Bwa1     ----D-----PT-KGRKLLILAVATSIDALAVGLSFSLL--N-IN----VWGPSTLIGVV
Cph1     ----D-----SV-AFRVMIVLAVATSIDALAVGITFAFL--K-VN----LLLAVSLIGII
Csp5     ----P-----DF-SFKAMLPLAVATSIDALAIGVTFAFL--N-VN----IVYAVIVIAVT
Cle2     --EDD-----SL-SFKSMSVLAIATSIDALAVGVTFAFL--N-VN----IIPAVSFIGIV
Psp2     ----N-----PL-DTYTLTVLAIATSLDALAAGLGLAVI--K-TS----IVLAVTTIGAI
Csa1     ----D-----EF-SYKKLTVLAIATSIDALAVGVSFAFL--S-VS----IVPSITIIGIT
Rho1     ----P-----PL-DVKEMFVLAVATSIDALAVGITFAFL--N-YP----IGEAVTIIGLT
Din1     ----R-----AH-SLRRILLLSFATSIDALAVGVSFSLL--N-LS----IWFPVFIIGLV
Bde1     ----A-----EF-DWRHMLPLAVACSIDAFAVGVSFAFM--T-LN----IWISVIIIGVT
Orf11    ----H-----SI-SFKDILLLAIATSIDALAVGVSFAFL--K-VN----LWIATTTIGIT
Lba3     ----D-----SL-AFKEMLVLAIATSIDALAVGITFAFL--S-VY----IFSAVAFIGVV
Bbi1     ----A-----QF-DWRHMLPLAVACSIDAFAVGVSFAFM--Q-VN----IWFSVIVIGVV
Pou1     ----N-----PC-ELKNQLILGVATSIDALAIGISFACM--G-YHHVTTLTQPLLLIGGV
Lba4     --QND-----SF-GIKTMVPLAVATSIDALAVGVTFAFL--N-VD----IVPAVSFIGTI
Bsp1     ----V-----GR-SFTVLMATAIGTSLDAMAVGVSLAFL--N-VN----IVVVATAIGLA
Ova1     ----V-----RM-DLKRLTVLAVATSIDALAVGVTFAFL--N-VK----IVPAVFIIGVI
Bbr1     ----A-----QF-DWKHMLPLAVACSIDAFAVGVSLAFM--A-TS----VPFAILCISVV
Scy1     ----N-----PL-DNYTLLGLAIATSIDALAVGLSLSVL--K-TS----ILSSAGVIAII
Rbr1     ----D-----SF-SVKTMLPLAVATSIDALAVGVSFACV--D-VD----IVPAIAIIGTT
Pre1     ----Q-----KH-SYINLIITSVATSIDAMAVGLGLAFL--D-VN----IIHAIVIIGLM
Ceu1     ----A-----DM-SAKVMFLLAVATSIDALAVGVSFAFL--K-LSTL-YIVLAVIFIGCI
Bhy1     ----A-----SF-QASSMLPLAVATSIDALAVGITLAFL--E-VN----VVFAICFIGCT
Csp6     ----K-----CL-NNKTLTFLAIATSIDALAVGVSFAFL--K-VS----IISTISIIGII
Dre1     ----D-----PT-RGASLVMLSVATSIDAFAVGLSLSLL--G-LD----VWFPALIIGLT
Psu1     ----K-----DY-SVKEMAVLAIATSIDALAVGISLAFL--N-TD----IWSASILIGVV
Csy1     ----P-----SV-DFKTMTILAIATSIDALAVGVTLAFL--S-VN----IIPAVSFIGVT
Bsp2     ----D-----PL-CNRTLCGLGIATSIDALAVGISLAIL--K-SP----LLLQASTIGVV
Cap1     --GTD-----FR-NLYVLLTLAIATSIDALAIGLGFSVI--K-TP----IITAAVIIGII
Dsa2     ----N-----PL-DNSTLFGLAIATSLDALAAGLGISVI--K-MP----LVITVSIIGLI
Mpa1     ----S-----SL-RAGVVIGLAIATSIDALAVGISYALL--G-VE----PVIPSLIIGAV
Oac1     ----N-----PR-NLYILLGLAVATSIDALAVGLSVSLL--N-SS----IVGLAVVIGIV
Bvu1     ----D-----PT-KLKVVVTLAIATSIDALAIGISFAFV--G-INSFTSILSPIVIIGFT
Tsp2     ----N-----PA-KTKTLLGLSVATSIDALAVGVSFAFL--S-MN----MLTPTAIIIGV
Cae1     ----E-----KI-DLAEYLILAIATSIDALAVGISFAAL--S-VD----IAPAVSLIGVT
Csp7     ----N-----PL-DSYTLTTLAIATSIDALAAGIGLSVL--K-GS----ILLACTLIGFI
Ssp1     ----A-----KI-TNKLLLYLAIATSIDAMAAGFTLNLL--Q-LN----PYISMIIIGVV
Cfr1     ----R-----RH-GFWLLVTTAIATSLDAMAVGVGLAFL--Q-VN----IIATALAIGCA
Bad1     ----P-----EF-DWKHMLPLAVACSIDAFAVGVSFAFM--T-LN----IWLSVVIIGIT
Gca1     ----Q-----AI-THKMMLMLAIATSIDAMAAGFSLTLL--N-VN----AYLACLIIGVT
Pme1     ----N-----PL-CYKTLCGLGIATSIDALAVGISLACI--E-SA----IALEALTIGIV
Chy1     ----E-----SL-DVRTMLGLAVATSIDALAVGVTFAFL--R-VS----IVPAVSFIGVI
Ppr2     ----S-----RL-DLRRLLILGVATSIDAAAVGVSFAML--E-VS----ILLAILCIGLI
Csp8     ----A-----SL-SIKAMFPMAVATSIDALAVGVSFAFL--S-VN----IWAAVSFIGAI
Vsp1     ----S-----SV-DWKEMLALSIATSIDALAVGVTIALL--H-VD----IYFTSLTIGVI
Psp3     ----G-----GF-SFKEMLPLAIATSIDALIIGVSLAVL--K-VN----IYQSASFIGLC
Aor1     ----S-----SF-GMKNMTLLALATSIDALAVGVTFAFL--K-VK----IAPAIGIIGAI
Msa1     ----C-----PS-NHLVLAGMALATSIDALVVGIGFGVL--S-IH----IWMAVFIIGIT
Cst1     ----D-----LT-SVKLMLTLSVATSIDAFAAGISITAL--G-YP----IVLPSIVVGTI
Msp2     ----E-----AF-SGREVVLLSIATSIDALAVGVSFAFL--N-VD----VAIAVTTIGLV
Cte1     ----F-----SL-TLKLLFVQAVATSIDALAVGVSLSAL--N-VD----IYYSITIISIV
Pca2     ----G-----SF-SPAAMLPLALATSIDALAVGVTFAFL--R-VD----IGPAVAFIGVI
Dac1     ----D-----PT-RGLTLVTLSIATSIDALAVGLTLGVL--G-VS----VWWPSLVIGIV
Mhu1     ----D-----VF-NFVAVFILAVATSIDALAVGLSFSLL--H-IV----PLIPALIIGLI
Mfe1     ----S-----VV-TNRVMLTLAIATSIDAMAAGFTLTLL--E-VN----AFLACLIIAVT
Msm1     ----D-----TF-SFKELTLLAVATSIDAFAVGITFALL--N-MS----LLLPCTIIGIV
Mst1     ----D-----IF-SFKEVTLLAIATSIDAFAVGVTFAIL--N-IS----LVIPCAIIGII
Ola1     ----S-----SL-SDKTLLTLGVATSIDALAVGISFAFL--K-TG----IFLPVLIIAFI
Psp4     ----A-----NV-THRVLFVLAIATSIDAMAAGYAITLL--E-VD----IAVACLIIGVT
Mli1     ----R-----DVTNGTILLILGIATSIDALAVGFTFAFL--N-EP----ILIPIVIIGVV
Bfr1     ----N-----PA-SLKVVITMAIATSIDALAIGVSFAFL--G-IKSCSSILYPVGIIGFV
Taz1     ----D-----IR-SMPCLLSLSIATSIDALAVGLSFSLL--G-NT----IWLPAMGIGIV
Tbr1     ----S-----EL-TFKLLLVQGIATSIDALAVGISLAAV--R-AD----IVTSAAIIGIT
Ssp2     ----S-----RH-GFWLLVTTAIATSLDAMAVGVGLAFL--Q-VK----ILVMALTIGAA
Ace1     ----M-----LT-SLKVLITLAVATSIDALAVGISLSAL--K-ID----IVLPAVMIGVI
Mac1     ----N-----SL-NYSVLFLLAVATSIDALAVGMSFAFL--G-TP----ILEPVIIIGCV
Gxi1     ----K-----GQ-AFWMMLLTAVATSIDAMAMGLGFAFV--D-VN----ILEAALMIGCA
Mfo2     ----S-----NL-AFVPVMLLSFATSIDALAVGVSFAFL--H-MD----VLMPALIIGIV
Ofo1     ----D-----AS-NPKFVFGMALVTSLDALAVGITFAFM--G-MSTLSSMIYPLFVIGFV
Mla1     ----S-----LI-GWKVLLLLAVATSIDALAVGISFALI--G-EA----VLLPAVIIGVV
Yin1     ----R-----SH-SFWVLVMTAIATSLDAMAIGVGLAFL--Q-VN----IVHTAMAIGLA
Lba5     ----D-----LL-DCKTMFPLAVATSIDALAVGITFAFL--N-VH----IIPAVSFIGVI
Plu1     ----C-----RH-NSIVLITTAIATSLDAMAIGIGLAFL--E-VN----IVHTAMAIGMM
Orf12    ----A-----PI-DHKNMLVLAVATSIDALAVGITFAFL--N-TP----IIEAISIIGIT
Spl1     ----E-----RI-KVKELFLLAIATSIDALAVGITLAFL--K-VD----ILLSVSLIGII
Rsp2     ----A-----DM-DIKSMFILAVATSIDALAVGVTFAFL--K-VE----IVSAVSFIGVI
Msu1     ----N-----DF-NFKTMMTLGFATSIDALAVGVTFAFL--S-VD----IYSSVVTIGLI
Tca1     ----D-----IR-NIKTLFALSVATSIDALAVGLSYSLL--G-KS----IFSPAVAIGLI
Cme1     ----R-----RL-TFKLLLVQAIATSIDALAVGVSFAAL--T-VS----IVLASSVIATT
Cth1     ----D-----TF-SLKSLTVMAFATSIDALAIGVTFAFL--Q-VN----IIPAVTMIGIT
Lba6     ----N-----SF-SIKTMFVLAVATSIDALAVGITFALLP-N-VK----IITAILSIGAV
Ptu1     ----A-----KI-THRVMLVLAIATSVDAMAAGFTLTLL--A-VN----PFVACALIGVI
Sgl1     ----D-----RL-DMKELLLLAIATSIDALAVGITLAFL--N-TD----ILFSVTLIGIV
Dpr1     ----D-----PS-RGLTMVALSVATSIDALAVGLTLAML--D-VV----IWIPSLVIGLV
Rch1     ----P-----RL-DLKELFMLAVATSIDALAVGITFAFL--Q-VN----IWGAVSLIAAI
Bfi1     ----P-----PL-DYKEITLLAIATSIDALACGVTFAFE--ESFN----ILRAILIIGLT
Dvu1     ----D-----PT-RGLTLIMLAVATSIDALAVGLSLSVL--G-ID----IVTPAIVIGVV
Ani1     ----S-----II-SNKVLFILAIATSIDAMAAGFTLNLL--D-IN----PYLSMFIIGIV
Orf13    ----D-----IL-NIRTLLILSIATSIDALIVGISLSLI--K-IP----LLVSVAIIGIV
Orf14    ----A-----SV-DFKTMCVLALATSIDALAIGVTLSFL--N-VD----IVPAVSFIGII
Mva1     ----N-----PL-DTGTLITLSVATSIDALAVGLGFAVL--K-DS----IALAVTAIGVI
Cho1     ----A-----NL-GLKELISGAVATSIDALAVGVTFSFT--S-LN----IWFSCAIIAFV
Pfl1     ----A-----KQ-PWLKTIITAFGTSIDAMAVGVSLAFV--D-VN----IWLAASLIGLA
Cst2     ----N-----PR-NLYNLFGLAIATSIDSLAVGLSFSLV--E-SG----IVNLLIAVGII
Hfo1     ----G-----VM-SMRNLLILAVATSIDALAVGLSYSVL--H-KP----ILGPAILIGVV
Pfl2     ----G-----QH-SFLILAVTAFATSIDALAVGVGLAFV--D-VN----IWVAAAAIGVA
Sde2     ----S-----QL-THRVLLLLAIATSIDALAAGFALTVL--P-VA----PLVSCALIGVI
Det1     ----D-----LT-RGLGLLGVAIATSIDALAVGLTFSLS--E-TN----IGLAALLVGAV
Ipo1     ----K-----CD-VSSNIILLGIATSIDALAVGFSFSLL--PGLN----IYSTIFIIGII
Asp2     ----R-----SF-TLRILLVQAVATSIDALAIGISFAVM--R-VN----ILTAAGFIGVV
Gbe1     ----D-----PT-KGMTMVMLSVATSIDAFAVGLSIAML--G-VS----VWLPATVIGLV
Pwa1     ----K-----NH-SLALLICTAIATSLDAMAIGVGLAFL--Q-VN----ILHTAMVIGCA
Hfi1     NCGNK-----TL-TLPTILMQAVATSIDALAVGISFAVI--H-VN----IFTACLLICGI
Pin1     ----S-----GF-DFKSLVLIGIATSIDAMAVGISFAFL--N-VE----IYSASILIGII
Osp2     ----I-----TF-SSRMLFTLGVATSIDALAVGVSMAFL--K-TG----IWFPASVIAFT
Csp9     ----S-----DL-SVKVMTILAIATSIDALAVGVSFAFL--N-VS----IVLAASSIAII
Cce1     ----N-----SL-SFKNMFVLAVATSIDALAVGITFAFL--N-VN----IIPAVSFIGIV
Tar1     ----A-----SL-GFRIMLILAIATSIDALAVGISLAMD--E-GT----ILVPSVIIGVI
Ast2     ----S-----GI-DIKELFLLAIATSIDALAVGVTFAFL--D-VS----IFSSVLLIGVI
Csp10    ----D-----DF-SFRTMLLLALATSIDALAVGVTFACL--Q-VR----ILPASFLIGAT
Ssp3     ----R-----AF-SYKLMVVQAFATSIDALAVGVSFAAL--D-VN----IAAAASFIACV
Pav1     ----G-----SH-SFWILAVTAFATSIDALAVGVGLAFV--D-VN----IMVAALAIGLA
Cne1     ----E-----AL-DVKTMIGLAVATSIDALAVGVTFAFL--Q-VK----IVPAVSFIGVT
Eha1     ----A-----PL-DLKELFLLAIATSLDALAVGVTFSFL--H-SS----IVPSVTLIGCV
                              .   ::*:   *         .                 

Asp1     TFAISLAGVAIGSRFGD--K--L-KEKAEIMGGLILIILGCKILIQHL-----F------
Cle1     TFIISFAGVYIGKKFGD--L--F-SSKAELLGGLVLIIIGCKILIEHL-----F------
Mmo1     TMIMATTGMILGRYIGP--M--L-GKRAEIVGGIVLILIGFTILYEHI------------
Bin1     TFAFSLVGVYIGRQFGR--R--I-HNFAEVVGGVILIGIGVKILLEHL------------
Ele1     TFALSIVGVAVGHRFGA--R--Y-EKPATVAGGIVLILIGLKILLEHL-----G-I----
Cac1     TFVLSMFGVRIGNTFGN--K--F-KTKAELIGGLILIFMGTKILFEHL-----G------
Mal1     TMVISMVGVKIGSVFGD--R--F-GTKAEILGGVILILIGVKVILEHT-----G-Y----
Bpl1     SFVLSLAGSLIGVFFGK--R--F-HLRVEIFGGLVLIGIGIKILVEHL-----F------
Orf1     TFIISCIAVFLGNKIGG--K--L-GKYAEITGGVILILIGLKILIEHL-----F-G----
Esp1     TFVLSFLAVFIGHFMGG--L--L-EKYAGILGGIILLLIGIKIVIEHT------------
Orf2     TFILCVIGVKIGNVFGE--K--Y-KSKAEIIGGIILILIGFKILIEHL------------
Pas1     TMIMATLGMLIGRYIGP--L--L-GKRAELIGGLTLIAIGFNILFEHL-----K-L----
Dps1     AGAFTLFGMLLGQRIAKLQR--F-SSYAEVLGGIILWAIGLNILYDNG-----V-F----
Mru1     AFIFTIIGLYLGKKIGN--Y--F-GDKFEIVGGVILILLGVKILLEGL-----G-I----
Msp1     AFIFTIIGIYLGKKIGD--Y--F-GDKFEILGGVILILLGCRILLEGL-----G------
Kra1     TAVVTAIGVVIGRRAGG--R--F-GRPAEIAGGVVLILIGTRILLEHL-----G------
Orf3     TFILSIAGVVIGNFFGT--R--Y-KKKAEITGGVILILIGVKILLEHL-----G------
Csp1     AFILSYIGGMLGKHLGE--F--L-QKKASIAGGIVLIVVGFKILLEHM-----Q------
Orf4     TFVLSFISVYIGNRLGD--M--L-EKYAGILGGAILIFIGLKILIEHL------------
Vpa1     TFGISLIGVYLGKFMGQ--F--V-GKYADIVGGGVLILIGTKILLQHL-----G-I----
Fpl1     AFALSVAGGLVGRRLGC--L--F-QRRAELTGGLVLIAIGVKILIEHL-----S------
Ssm1     TFLLSALGVKAGGKLYH--L--L-EAKAEYAGGIILIAIGMEILYTHL------------
Hha1     TFIVSLFGVKSGHFLGK--K--F-RSKSEIFGGIVLIGIGISLLYEHG-----V-F----
Cbu1     TFVLSVSAVYLGKVIGN--V--I-KNKAGIFGGLILFIIGLKILLEHL-----G-V----
Sva1     TCLLSALGVKVGALFGD--K--Y-RAPAERVGGIVLILIGLKTLFSGL-----G------
Pgo1     TFLMSVSGVYFGSRFGR--K--V-DLKLDLIGGLILIGIGAKILIEHL-----F------
Dsp1     TFALSFVAVIIGHRVGA--R--F-RTPAAVAGGLVLIALGAKILIEHL------------
Mae1     TFALCFIAVFIGHKFGN--L--F-SQKVEILGGLVLILIGSKILIEHL------------
Rin1     TFVLSIVGVVVGNMFGS--R--Y-QKKAEIAGGIILILIGVKILFEHL-----G-I----
Cfi1     TLVVSLAGVLIGHRVGV--R--F-RGPAEVVGGAILVLIGVRILLDHL-----G------
Asu1     TTILSLFGVKAGHWLGD--R--I-HKQAELLGGIILIAMGVKVLIEHR-----V------
Mth1     TFILSLAGSYIGERVGH--I--F-ENRLEALGGLILILIGLKILLENV-----S------
Orf5     TFIISAFGIRIGTLFGI--R--F-KSKAEFAGGVVLILLGTKILLQHL-----G------
Abu1     TFIISYIGVYVGSRGGE--K--Y-ETKAEILGGVVLILIGLKILL---------------
Csp2     TFVLSFIGVFIGHKFGS--I--F-NKKIEIIGGLTLIIIGSKILIEDL-----I-K----
Nmu1     TFVISFAGVLIGHKVGR--R--F-GKPAEIAGGVILILIGVKILGDGL-----G------
Ahy1     TFLLSSVAFKIGNKLGM--R--S-KQISELVGGIILIILGFKILIEHL-----F------
Csp3     TFILSAAGVKIGNVFGT--K--Y-KAKAELAGGVILILLGLKILLEHL-----G------
Orf6     TFILSFICVMVGKRLGS--L--F-QKYAEIFGGIILMMIGAKILIEHL------------
Rsp1     TFTLSFIAVYIGHFCGD--M--F-KQKVEVIGGGSLIFLGTKILIEA-------------
Hor1     TFILSAPGVFIGKTGGN--L--L-QNKAQIIGGLILIFIGTRILFEHL-----N-IN--I
Rva1     TFLMSSAGMMLGRMIGE--R--F-GRMTEVVAGLALCVIGATILIEHI------------
Mbo1     TFVLSAAGVLIGSAFGR--V--S-GRKVEILGGVILIALGLRILLDHI------------
Hbo1     TTVMASMGTLLGNKLGK--F--V-GHWAELIGGVVLIGIGLAVLAEHT-----A------
Pca1     AGVMTVIGMLLGRRAGA--R--W-GQRVEIAGGLILIGIGLKILWEHT-----L------
Cup1     TFIFCIIALKIGNCFGT--H--L-KGKAELLGGSVLILLGFKILISHL-----F------
Rfl1     TFAVSFAGVLIGRKFGS--D--A-GSKAETAGGAVLILIGVKLLLEG-------------
Dba1     ALLFTAAGMHLGKFLGCQTR--L-GYYAEVLGGLVLMGIGGKILWQG-------------
Pps1     TMIMVTTGVMLGRVMGN--L--V-GKRAEMLGGVVLIVIGAAILHEHL-----A-A----
Gsp1     TFWLTFFGVFIGNKFGN--L--F-HNKIEIVGGGILIAIGSKILIENL-----M-N----
Ast1     TFILSIIGIKIGNIFGL--K--Y-KQKAEMFGGVILILMGLKILLEHL-----G------
Mma1     TFFLSLGGSYLGEKIGH--I--F-ENRIEALGGVILILIGLRILLENN------------
Ske1     TAALAFVGVVLGRRMGA--R--F-GRPAEVFGGLVLIGIGTKILLEHT-----G------
Gpu1     AFIFSYVGVHLGQRTSN--W--L-GNKAELFGGIVLVLLGCKVLL---------------
Cco1     TFILCAIALELGNKFGT--R--F-RNKAEFLGGAVLIILGIKILVEHL-----F------
Dsa1     ALVLTSFGLWLGKSFAKASS--Y-SHIAERIGGVVLILIGLKLLLQ--------------
Cmi1     TFIIASAGVYIGHVFGN--K--Y-EQKAQITGGIILILIGIKILIEGL-----G------
Orf7     SLLLSVLGLFIGGRLGC--K--F-GKRMELIGGLVLIGIGFRVLLSHL-----L------
Mel1     TFLFSAAGVKVGSLFGT--R--Y-KNKAECIGGIVLILIGLKILLEGL-----G------
Xga1     TFSMVTAGVMLGRVLGN--L--I-GKRAEILGGLILVIVGSVILYEHL-----S-G----
Hsp1     TFILCFFGVFIGHRFGH--W--C-QGKVEILGGLILMGIGTKILVETM-----M------
Bpu1     TCAISAGGIYLGRVVGE--R--F-QSHAEAAGGIVLVLLGVKILLEHL-----G-F----
Wsu1     TFLLSYLGVLWGKRAGE--Q--C-KRGAEILGGVILIGIGSKILLEHL------------
Lba1     TFVCSAAGVKIGSLFGA--R--Y-RSKAELCGGVILILIAVKTLAEGG-----G------
Afe1     TFCLSFLGCACGSLIGM--W--G-KARAEQAGGFVLLLIGLKAVIEHY-----G-IL---
Fba1     TFVFSAAGIRLGNVFGL--R--Y-KSKAEFAGGVILILLGTKILLEHL-----G-V----
Hpa1     TFVISFIGVKSGHFLGK--K--F-KSKAEIFGGLVLLVIAVKILHEHG------------
Mma2     TFAFSAAGVLLGSAFGH--I--M-GRKACIVGGIILVGIGLRILLEHL------------
Tpr1     TFVLCFFGFEFGKKIGS--A--F-ENGSQIIGGLILIGIGIKILLEHI------------
Ere1     TFVLSIIGVIVGNFFGN--K--Y-KKKSEIAGGIILILIGVKILLEHL-----G-F----
Rla1     TFVCSAVGVKIGSIFGM--R--Y-KSRAELCGGIILILIGLKIV----------------
Dae1     ALVFTAGGLHLGKTMAR--AGCL-GKWAELAGGATLIAIGLNILREHGALSAIL------
Sde1     TAVISSIGVYVGKLTGT--W--F-EGKAEVFGGVVLVAIGFRILF---------------
Cas1     TFTLSIVGVKVGNVFGC--R--Y-KSRAELAGGLILVLMGLKILFEHL-----G-Y----
Bco1     SFVLSIVGNLIGIFFGK--R--F-NLRMELFGGLVLIGIGVKILVEHL------------
Epl1     TFVLSVCGVKVGNVCGN--R--F-GSRAELIGGMILIGIGLKILIEHL-----V-A----
Hpi1     TFVLSFLGVKGGHFLGR--R--F-KSLAEIFGGLVLLAIAVKILHDHG------------
Orf8     TFLISFVGVKIGNIFGT--K--Y-KSKAELAGGIILILLGFKILFEHL-----H-I----
Bun1     SFALSMVGLMFGIRFGC--GIAR-RLRAELWGGIILVIIGTKILIEHL-----F------
Dto1     TAGMSFAAIKIGTKLGV--M--F-GKRMEIFGGIVLLFIGSRVLFSHL------------
Hde1     TFVMSSGGMIIGRFIGV--R--L-GRIAEAVAGIALFGLGLSILIDHL------------
Orf9     TFIISLLGCALGKKLSH--K--F-GKKIEVLAGIALILIGVKILVTHL-----F------
Dsu1     TFLFSLAGAHIGASLGH--I--F-EEKVELAGGLVLITIGCKILLEHT-----L------
Mfo1     TFLLSFIGVYIGKKAGH--L--F-GSKIEVLGGLILIAIGIKILLETM------------
Dsp2     SLTVSFLGFKLGNRISF--M--A-SRWVGVAGGLVLVFIGLKILAEHT-----L-GW---
Mpe1     TLVLSLAGYNLGGKFGD--V--I-GKRAEIIGGCILILLGIKIIIES-------------
Vra1     AFIISLVGVFLGQRLKR--F--L-GGREEVLGGIVLIVIGLKVLLQHM-----Q------
Dha1     TFLFSFLGVKIGNVFGE--C--Y-KARAELAGGVILILMGLKILLEHL-----G-F----
Csc1     TFTLSVAGVKIGNIFGT--K--Y-QSKAELAGGVILILMGCKILLDHL-----G------
Mha1     TFALSFLGVFIGSRFVG--L--L-DNRVEVAGGLILIGIGLKILLDHL-----F------
Dda1     TMIMVTLGMMIGRYVGP--L--L-GKRAEILGGIVLIGIGCNILYEHL-----L-D----
Ccl1     TFLLSVAGVKAGNAFGC--R--Y-KSRAELAGGAILILMGFKILLEHL-----G-I----
Dol1     AAVFTVGGLMMGSRAGDIPW--L-RRYADRVGAGVLLFIGLRILYAHG------------
Cha1     TFVLSIIGVKVGNVFGT--R--Y-KSKAEFAGGLILVIMGVKILLDHT-----L------
Eba1     TFVLSFIAVYLGNRLGD--L--L-EKYAGILGGIILILIGTKILLEHL------------
Kko1     TFVMSAIGVYIGKRSGT--W--L-ESKAELLGGVVLILIGIKIVL---------------
Tsp1     TFVISFAGVIIGNKVGE--Y--L-KNYAEIVGGIILILIGVSIFLEHT-----V------
Gpa1     TFLFSYTGVLMGRSTSV--W--L-GNKAEIFGGVVLILLGVKVSI---------------
Hal1     TMIMATLGMMIGRFIGP--L--L-GKRAEILGGVVLIGIGFTILYEHI-----G-P----
Ppr1     SFLFTLIGMFIGVHFGK--R--F-NFKVEILGGVILMGIGLKILIEHL-----M------
Rin2     TFFISIGGVYVGNFFGN--K--Y-EKKAEFAGGLILVLLGVRILLTHL-----G------
Esi1     TFILSAIGLKVGNVFGT--K--Y-KSKAELAGGVILILIGTKILLEHL-----G-V----
Bth1     SFVMSLIGLYFGIKCGC--GCAR-KLKAELWGGIILVAIGLKILIEHL-----F------
Rba1     TFVLSAIGVKAGGIVGE--R--G-KSRAELAGGIVLILMGCKILVEHL-----G------
Sli1     TFAFSWLGVRIGKNSGT--W--L-ENKAEIFGGAVLILIGIKMLV---------------
Fba2     TFLFSAIGVKIGSVFGA--K--Y-RNKATLAGGIVLILIGLKILLEGL-----G-I----
Orf10    TFVLSAIGVKAGNVFGM--K--Y-KSRAELVGGVILILMGIKILLEHL-----G-F----
Cco2     TFILSVIASVLGYIMGK--K--IDGQWAEIIGAVILILLGIKVLF---------------
Gps1     TLVFSGIGVFVGARSGT--W--L-ESKAELFGGIVLILIGFKLLFF--------------
Lba2     TFILSAAGVKIGNIFGT--R--Y-KSKAEIAGGVILIFMGVKILVEHL------------
Mbo2     CFVVSCAGVFCGMRLEK--L--L-GNRTEIFGGVILILIGIQILTDIL------------
Nme1     TTVLVAVGLTVGRALGV--L--F-GRRAEFAGGLVLIAIGTWTLLSHL-----G-L----
Mta1     SFLFSVAGTFLGGRLSE--R--F-GERFEIIGGMILIVIGTRILLEHM-----A------
Cha2     TFVLSMVGVKVGTVFGC--K--Y-KSKAEFAGGTILILMGIKILMEHL------------
Pbu1     SVVLGFTGTLLGIRFGR--SINH-RLQPELAGGIILCLIGTKILISHL-----T------
Csp4     TFVCSAIGVKIGSIFGT--K--Y-RARAELLGGVILILIGGKILLEGL-----G------
Raq1     TMVMSTIGMMVGRFIGP--L--L-GRWAEVLGGVILIGIGLSILLEHP-----G-F----
Dme1     TFLFSFVGVKIGNVFGT--K--F-KSKAEFAGGLILIAMGLKILLDHL-----G------
Sbl1     TFTMTTLGMMIGRFIGP--L--L-GKRAEILGGLVLIAIGCEILYSHY------------
Osp1     TFCLSLAGVAVGNFFGA--R--Y-KRRAELSGGVILILLGGKILLEHL-----G------
Dsp3     CALITACGVYLGKTLARLCA--L-NGWAELLGGLTLLAVACNILREHH------------
Bwa1     CAAITALGLLAGKGLAH--ADIF-GRRAELVGGCVLIGIGLKILYEHG----VL------
Cph1     TFLLSMLGVRLGHVFGA--R--Y-KRVAECVGGIVLIVLGFKILLEHL-----G-I----
Csp5     TLIISMTGVKIGHVFGS--K--Y-KSKAEITGGVILILMGLKILLEHL-----G-L----
Cle2     TFALSILGVKIGNVFGS--K--Y-KSKAELAGGLILIGMGLKILLSHL------------
Psp2     TFSLCFLGVFIGHRFGN--L--F-SKKIEIIGGSILIFIGSKILFEHL-----T------
Csa1     TFVLSFLAVFLGKKLGQ--Y--V-QNYAEMIGGVILIGIGIKILIEHL------------
Rho1     TFCISIGGVYVGNFFGN--R--Y-KKKAELAGGIILVLIGVKILLEHL-----G-F----
Din1     TFAFSFAGVYIGNRFGR--V--R-EEYIERLGGAILIAIGVKILLEHL------------
Bde1     TGLFSAAGLYIGRAFGL--R--W-QKPAQIAGGVVLILIGVKVLLEHL-----G-M----
Orf11    TFVLSFICVLFGKTLGN--L--F-EKYAEYMGGSILILLGIKILIEHL------------
Lba3     TFCFSVAGVKIGNVFGT--R--Y-KTGAELAGGVILILLGIKILLEHL-----G------
Bbi1     TGAFSAAGLYIGRVFGA--R--W-QKPAQIAGGAVLVLIGLKVLLEHL-----G-F----
Pou1     TFVLTLWGMKLGTRFGA--PIER-KLKPALLGGVILIAIGIKVLITHL-----T------
Lba4     TFFLSVLGIKIGNVFGT--K--F-KAKAELAGGIILILMGTKILLEHL-----G-F----
Bsp1     TFLMSSGGMLIGRLIGE--H--F-GRIAEAVAGIALFGLGLSILIEHL------------
Ova1     TFLLSLIGVAVGNFFGA--R--Y-KRHAEFTGGVILILLGAKILLEHL-----G-V----
Bbr1     TGLFSAAGLYIGRAFGA--H--W-QKPAQIAGGVVLILIGVKVLLEHL-----G-V----
Scy1     TFSLSFISVYLGHKWGN--L--C-KFKLEFVGGVILIFIGLKILMSHL------------
Rbr1     TFILSAVGIKIGNVFGA--R--Y-KSKAEFLGGAVLILLGLKILLEDL-----G------
Pre1     TMGMATLGVIAGRHVSS--I--L-GTKTEFIAGIILISIGLFILIENR-----Q------
Ceu1     TFIFSAAGVKIGSIFGT--K--Y-KSKAELAGGIILILIGIKVVLDGL-----G------
Bhy1     TFILSGIGVMSGNILGK--K--F-KSKAEIAGGIVLICIGSKILLEHL-----G------
Csp6     TFVICFIGVMIGKKCGE--L--L-KKRAEILGGIVLIFIGIKIFIEHT-----N-IL---
Dre1     AFAFTVAGLHIGRLACRGRR--L-SLYAEILGGVVLVGIGIKILIEHE-----A------
Psu1     TFAIAAFGGLAGFKLGA--M--A-GKRADVAGGLVLIFIGVKILLEHT-----G------
Csy1     TFILSVAGVKAGNLFGM--K--Y-KSKAERAGGIILILMAANILIEHL-----F------
Bsp2     TFAISAFGVYFGNRFGK--R--I-DLKLDLIGGLILIGIGTKILIEHV-----F------
Cap1     TFLLSFSGVFLGSKFGH--L--F-EKQAEIIGGFVLIGIGFKILLEHL------------
Dsa2     TFLLCFLGVFMGHRFGN--L--L-SEKVEVIGGLILIGIGSKILIENL-----L-P----
Mpa1     AFCISFAGVYAGIRLAP--V--L-GTRVDFFGGAVLMLIGVKVLADHL-----A------
Oac1     TFVLSFAGVYIGNRVGN--F--C-EKQVTILGGVILIGIGVKILLENL-----I-V----
Bvu1     SFVISTLGSLIGVFCGK--R--F-NLRMELWGGLVLIIIGVKILIEHL-----F------
Tsp2     TFACSMIALYLGRYCGR--R--L-KHRAEMLGGVILILIGTKILIEHL------------
Cae1     TFIFSVAGVAIGHTFGA--R--Y-EKPATIVGGVVLILIGLKILLEHL-----G-I----
Csp7     TFGLCFIGVFIGHRFGD--I--L-NQKIEIVGGVVLILIGTKILLEHL-----G-F----
Ssp1     TYIFSFFGVYIGSKGGG--F--L-EDKAEKLGGVILIGIGVKILIEHT------------
Cfr1     TLIMSTLGMMIGRFIGP--M--L-GKRAEILGGVVLIGIGAQILWAHF------------
Bad1     TGLFSAAGLYIGRAFGS--R--W-QKPAQIAGGIVLILIGVKVLFEHL-----G-F----
Gca1     TFTFSWAGVKIGRRSGT--W--L-ESRAEIFGGTVLILIGIKILI---------------
Pme1     TFLFSAFGVYFGNHFSR--K--I-DLKLDLIGGLILIGIGTKILIEHL-----Y-F----
Chy1     TFTISVAGVKIGNVFGT--K--Y-KSRAELAGGVILILMGCKILLSHL-----G-L----
Ppr2     TLVTSFAAVGIGHRIGV--R--F-RRPAEFLGGVVLIIIGARILLEGL-----G------
Csp8     TFVLSMIGVKVGSLFGS--K--Y-KSKAELVGGAILILMGLKILLEHL-----G-V----
Vsp1     TFLVCLVGIFSGYHMMK--G--F-RERAEMAGGVILILIGVKILLQHL-----G------
Psp3     TFLLSFVGFYLGHYFGQ--K--W-EKWAQVLGGILLILIGSKVLLEHL-----G-Y----
Aor1     TFILSIIGVKIGTVFGM--K--Y-KSKAEIAGGVILITMGAKILLEHL------------
Msa1     TFFFSVAGVLLGMTIGE--R--L-NRGLEVLGGLVLIGMGFKIFLSHT-----I-E----
Cst1     TFCLSFAGVLLGCWMTS--YTKF-SKYLNRLGSVILIVIGTKILIEHL-----L------
Msp2     TFALSFLAVFVGYRIGT--R--F-RRPAEIVGGLVLIGIGTQILIEHL------------
Cte1     TFVCCTAAILVAKRFGN--L--L-GKRAGIAGGIILISIGVKIFIEHM-----F-F----
Pca2     TFLFSAAGVKIGSVFGA--K--Y-RSGAELFGGCVLILIGAKILLEHL-----G------
Dac1     AALFTLTGMLLGRRIGD--Y--W-GRRMEIVGGVVLLSLGLKILMEHL-----G------
Mhu1     SAIFSVGGVYSGGKIGH--I--L-GKRVDILGGVILTLIGIRILLEHL-----V-WN---
Mfe1     TFVFSWIGVFVGYRSGT--W--L-ESRAELFGGIVLILIGLKVLL---------------
Msm1     AFIFSISGIFIGKKLGN--Y--F-GDKFEILGGAVLILIGIKILLG--------------
Mst1     TFLFSIVGIFIGKKLGD--Y--F-GDKFQILGGVILILLGFKILLG--------------
Ola1     TFILSLSGVCCGFHFGK--I--K-WVNVEFIGGLILMGIGLKILLEHT-----L------
Psp4     TFAFSWIGVNIGERSGV--W--L-ESKAELFGGLVLIAIAFKILL---------------
Mli1     TLLFSFTGVVFGEKFRD--L--I-GKKAEIIGGLVLIGIGAKIFAEGF------------
Bfr1     SFLMSLIGLIFGIRFGC--GIAR-KLHAELWGGIILILIGTKILIEHL-----F-F----
Taz1     TFLVCMIGFEASRLIGP--L--L-GKWAEIAGGLVLIGIGAKILLEHL-----L------
Tbr1     TTVLCFPAVCIGKKSGT--F--L-NDKAEILGGVILIGIGLKIFISHM-----T------
Ssp2     TTIMATAGMLLGRFLGG--A--I-GKWAEVLGGLVLIGIGTSILVEHL-----G-L----
Ace1     TFALSYFGVFLGKMIGC--NSKF-KKYIDMLGGVILVGIGLKILLEH------V------
Mac1     TFVMSFCGAILGYRLGH--F--F-EHEVEILGGLILIGLGGKILAEHM-----L------
Gxi1     TLVMVTLGIMLGQRLGA--L--I-GKRAELLGGLVLIVVGSLILREHL-----L-G----
Mfo2     AFIFSCAGVLSGIQLKS--V--L-GKRIEIAGGLILIAIGLNILLSHM-----I------
Ofo1     TLVLSFSGVFVGIRFGN--LVTK-RIRADLWGGLILIVVGIKVLYSSV-----P------
Mla1     AFLFSFFGVLAGHKLSS--I--L-GNKMQILGGVILVLIGIKFLIEYC------------
Yin1     TMIMATLGMLIGRYIGP--L--L-GKRAEIIGGIVLIAIGFNILYEHI-----Y-R----
Lba5     TFIIAAAGVKIGNIFGT--R--Y-KSKAELAGGIILILLGVKILLEHL-----G------
Plu1     TMIMATLGMLIGRYIGP--R--L-GKRAELIGGLILIAIGFNILFEHL-----E-L----
Orf12    TFVLSIIGVIVGNFFGS--K--Y-KSKAEFIGGLILVLLGVKILLEHL-----G-I----
Spl1     TFAISFFGVVLGHRFGT--R--F-QGKAEMAGGIVLILIGIKILCSHL-----G-I----
Rsp2     TFVCSAAGVKIGSLFGM--K--Y-KSKAELCGGIILILIGTKILLEGL-----G------
Msu1     TAALSIIGVKSGHFLGK--K--I-KTKAEILGGLILIGLGVKILMEHT-----L------
Tca1     TFSVCIVGFEFGKRIGY--L--I-EKRAELIGGLVLIGIGGKILLEHL------------
Cme1     TFVLSFVSVYIGKRFGT--L--L-NQKAELIGGLILVFIGVKTFVEHM-------F----
Cth1     TFTFSFLGVKIGNLFGV--K--F-QSKAEIVGGLILIGMGCKILFDHL-----G-V----
Lba6     TFILSAIGLKAGSLFGL--K--Y-KAKAEFTGGLILILIGLKILLEHL-----G-I----
Ptu1     TFGFSWLGVLIGNKSGT--Y--L-ESHAERLGGIVLILIGFKILL---------------
Sgl1     TFLLSLLAVAIGNRFGN--R--L-QSKAGIAGGVVLILIGLKILLEHL-----G-I----
Dpr1     ACAFTVMGLFLGTRAGA--L--W-GKRVEVAGGVILVAIGVKILLSAL-----F-LD---
Rch1     TFVLSVIGVWVGNRFGS--R--F-QTKAEIAGGVILVLIGLKILLEHL-----G-V----
Bfi1     TFFISACGVYVGNIFGD--K--Y-KAKAQLVGGIILIYIGIKILIEHT-----MGI----
Dvu1     CLLFTATGLHLGRMLSRAES--L-GRRAALAGGVVLIGIGLRILYEHG-----V-FDTAA
Ani1     TFLFSFVGVYMGSKGGS--F--L-EDKAEKLGGIVLICIGLKILLEHL------------
Orf13    TFVFSFLGFIFGNKIGS--F--F-GKKVEIAGGVVLIIIGLKILLEHL-----I------
Orf14    TFSLSIVGVKAGNVFGI--R--Y-KSRAELAGGTILLLIGSKILIEHL------------
Mva1     TFFLAFAGVFIGHKCGN--L--F-ANKIEILGGAILIFIGSRILFLHL-----T-EM---
Cho1     CFILSFAATFIGKKLGE--I--F-KDKALILGGLILIFIGFKILITHL-----G------
Pfl1     TTMMVTIGVMIGHSAGK--F--L-GSRAETFGGVILICVGTWLLYSHL------------
Cst2     TFTLSFAGVILGGKFGH--L--F-EKQAEMIGGVILVFLGVRILL---------------
Hfo1     TFLVSLVGCEFGKRIGA--R--F-ERWAELGGGVVLVGIGLKILVSHL------------
Pfl2     TMTMVTIGVMLGRVLGA--V--V-GKRAEIVGGVVLMIVGATILYEHL------------
Sde2     TAIFSFAGVFIGKRAGT--W--L-ESKAELAGGLVLLLIALKIIAV--------------
Det1     SLAVSYLGFKLGNRISH--L--A-SRWVGIAGGLILCLIGLKILAEHT-----L-GW---
Ipo1     TFIISSAGVYMGNKAGQ--L--L-GYKAEYAGGFILIGMGCKILFEHI------------
Asp2     TLFCCLVGAGIGSRFGR--L--L-GHRAEIFGGIILIGIGLKICFEHT-----M------
Gbe1     AGVLTVAGMLLGRRLGE--K--W-GKRVEICGGLVLCLIGLKILLEHT-----L------
Pwa1     TMIMVTLGMMIGRYIGP--I--F-GKKAEIIGGLVLIGIGCNILYEHI-----G-Y----
Hfi1     TFGLSLIGAAMGKRFGS--M--V-KEKARVLGGVILILIGLRIFVEHM------------
Pin1     TLVISMLGVTLGNIFGI--K--Y-KQAAEFAGGVILIAMGVKILIQHL-----F------
Osp2     TFFLSFSGVICGFRFGK--I--K-GLKVELLGGLILIVIGVKILIEHT-----L------
Csp9     TFIACFIGVFIGQKLGD--V--L-GGKAEFLGGIILILIGAKILLEHL-----G------
Cce1     TFTLSMIGVRIGSVFGE--K--F-KSRAEFAGGFILIIMGLKILLNHA-----G-I----
Tar1     TMGISMTGVKIGSLLGD--R--L-GNRAEILGGIILVTIGFKVLFEHL-----G-Y----
Ast2     TFVISFIGVIIGNIFGS--K--Y-KEKAEIFGGVILILIGLKILLEAL------------
Csp10    TCLLSALGIKIGNVFGM--K--Y-KAKAELLGGAILILMGIKILLEHL-----G------
Ssp3     TFVCCLAGHLLGKKFGS--W--L-GGKAEIFGGVILVCIGAKILVEHL-----S------
Pav1     TTVMVTIGVMLGRVLGT--I--V-GKRAEIVGGIVLIVVGATILYEHL-----S-A----
Cne1     TFIISVAGVKIGNIFGA--K--Y-KSKAELAGGIILILMGVKILLEHL-----G-F----
Eha1     TFALSWLGVFVGHRFGA--F--F-RKKAEIAGGVILIVIGVRILLSHL-----G------
                    .                   ..  *  :.            :       

Asp1     ------------------F
Cle1     ---------------L--S
Mmo1     ------------------G
Bin1     ---------------F--F
Ele1     -----I---------A--F
Cac1     ---------------IVGS
Mal1     ------------------L
Bpl1     ---------------L--Q
Orf1     ------------------L
Esp1     ------------------L
Orf2     ---------------F--F
Pas1     -----FM-------YA--K
Dps1     ----SP---------F--L
Mru1     -----L---------V--L
Msp1     ---------------F--L
Kra1     ---------------V--F
Orf3     ---------------I--F
Csp1     ---------------M--I
Orf4     ---------------F--A
Vpa1     -----I--------GE--F
Fpl1     ---------------G--G
Ssm1     ------------------S
Hha1     ---------------T--F
Cbu1     -----I---------K--I
Sva1     ---------------I--L
Pgo1     ---------------F--C
Dsp1     ---------------T--T
Mae1     ---------------I--A
Rin1     -----L---------V--L
Cfi1     ---------------V--W
Asu1     ---------------F--G
Mth1     ---------------F--T
Orf5     ---------------I--F
Abu1     ------------------F
Csp2     ---------------P--I
Nmu1     ---------------W--F
Ahy1     ---------------F--Q
Csp3     ---------------V--L
Orf6     ---------------F--L
Rsp1     ---------------F--V
Hor1     VSILNF---------I--P
Rva1     ------------------G
Mbo1     ---------------I--F
Hbo1     ---------------F--F
Pca1     ---------------G--M
Cup1     ---------------W--D
Rfl1     ---------------I--K
Dba1     ------------------L
Pps1     -----V---------A--S
Gsp1     -----V---------T--T
Ast1     ---------------I--L
Mma1     ---------------V--L
Ske1     ---------------V--L
Gpu1     ------------------L
Cco1     ---------------F--S
Dsa1     -------------------
Cmi1     ---------------I--I
Orf7     ------------------G
Mel1     ---------------V--L
Xga1     ---------------A--A
Hsp1     ---------------Q--F
Bpu1     -----L---------G--A
Wsu1     ---------------F--F
Lba1     ---------------S--I
Afe1     DNWTPF---------L--F
Fba1     ------------------L
Hpa1     ---------------V--F
Mma2     ---------------F--F
Tpr1     ------------------L
Ere1     -----I---------S--F
Rla1     -------------------
Dae1     ------------------A
Sde1     ------------------F
Cas1     -----L---------N--F
Bco1     ---------------F--L
Epl1     -----EG-------GIFHG
Hpi1     ---------------V--F
Orf8     ------------------L
Bun1     ------------------F
Dto1     ---------------M--P
Hde1     ---------------G--A
Orf9     ---------------L--I
Dsu1     ---------------L--A
Mfo1     ------------------L
Dsp2     ----DI---------L--L
Mpe1     ------------------I
Vra1     ---------------I--I
Dha1     ---------------L--G
Csc1     ---------------M--I
Mha1     ------------------F
Dda1     ---------------L--A
Ccl1     -----L---------F--R
Dol1     -----V---------F--Y
Cha1     ---------------G--I
Eba1     ---------------F--G
Kko1     ------------------G
Tsp1     ---------------L--A
Gpa1     ------------------V
Hal1     ---------------F--F
Ppr1     ---------------G--Y
Rin2     ---------------I--L
Esi1     -----I---------N--F
Bth1     ---------------L--Q
Rba1     ---------------L--I
Sli1     ------------------T
Fba2     ------------------L
Orf10    ---------------L--G
Cco2     -------------------
Gps1     ------------------Y
Lba2     ------------------M
Mbo2     ---------------P--L
Nme1     ---------------I--G
Mta1     ---------------L--L
Cha2     ------------------F
Pbu1     ------------------A
Csp4     ---------------I--L
Raq1     ---------------L--H
Dme1     ---------------L--Y
Sbl1     ---------------Y--G
Osp1     ---------------V--F
Dsp3     -----V---------F--D
Bwa1     ------------------S
Cph1     -----LA-------QL--F
Csp5     -----L---------I--L
Cle2     -------------------
Psp2     ------------------I
Csa1     ------------------M
Rho1     ---------------V--G
Din1     -------------------
Bde1     -----L---------A--F
Orf11    ---------------F--F
Lba3     ---------------I--L
Bbi1     -----I---------A--W
Pou1     ------------------A
Lba4     -----L---------S--F
Bsp1     ---------------T--A
Ova1     ---------------F--S
Bbr1     -----I---------A--F
Scy1     ---------------V--A
Rbr1     ---------------FLPF
Pre1     ---------------V--L
Ceu1     ---------------I--L
Bhy1     ---------------Y-LG
Csp6     ----SN---------I--F
Dre1     -----L---------W--F
Psu1     ---------------I--I
Csy1     ------------------F
Bsp2     ---------------F--S
Cap1     -------------------
Dsa2     ---------------I--S
Mpa1     ---------------L--I
Oac1     ---------------V--G
Bvu1     ---------------L--S
Tsp2     -----F---------F--Q
Cae1     -----L---------A--L
Csp7     -----S---------L--V
Ssp1     ---------------L--Y
Cfr1     ---------------H--G
Bad1     ---------------L--G
Gca1     ------------------R
Pme1     ---------------N--G
Chy1     ------------------L
Ppr2     ---------------L--L
Csp8     ---------------F--G
Vsp1     ---------------YLPR
Psp3     ---------------L--P
Aor1     ------------------L
Msa1     -----F---------I--K
Cst1     ------------------S
Msp2     ---------------T--A
Cte1     ---------------H--V
Pca2     ---------------I-LG
Dac1     ---------------F--Y
Mhu1     ----GA---------G--A
Mfe1     ------------------F
Msm1     ------------------Y
Mst1     ------------------F
Ola1     ---------------A--C
Psp4     ------------------G
Mli1     ------------------F
Bfr1     ---------------N--N
Taz1     ---------------S--A
Tbr1     ---------------G--A
Ssp2     ---------------L--N
Ace1     ------------------L
Mac1     ---------------W--I
Gxi1     ---------------L--A
Mfo2     ---------------A--G
Ofo1     ------------------F
Mla1     ------------------L
Yin1     ---------------I--A
Lba5     ---------------I--F
Plu1     -----FM-------YA--K
Orf12    -----L---------A--F
Spl1     -----L---------M--F
Rsp2     ---------------M--I
Msu1     ---------------F--G
Tca1     ------------------L
Cme1     ------------------F
Cth1     -----ISFVFDSLNKF--N
Lba6     -----I---------T--L
Ptu1     ------------------F
Sgl1     -----I---------A--F
Dpr1     -KAVAG---------L--L
Rch1     ---------------L--G
Bfi1     ----TL---------G--F
Dvu1     TLARSV---------L--G
Ani1     ---------------Y--S
Orf13    ---------------T-TS
Orf14    ---------------F--L
Mva1     --PLVI---------G--H
Cho1     ---------------I--L
Pfl1     ---------------S--I
Cst2     ------------------L
Hfo1     ---------------V--A
Pfl2     ---------------S--A
Sde2     ---------------A--V
Det1     ----DI---------L--L
Ipo1     ------------------A
Asp2     ---------------G--V
Gbe1     ---------------L--K
Pwa1     ---------------T--A
Hfi1     ---------------F--F
Pin1     ---------------F-LK
Osp2     ---------------L--D
Csp9     ---------------I--L
Cce1     -----I---------N--F
Tar1     ------------------F
Ast2     ---------------F--F
Csp10    ---------------VLGG
Ssp3     ---------------G--G
Pav1     ---------------A--A
Cne1     ---------------L--G
Eha1     ---------------I--L
                         .  
