# Supplementary material for: The LysE Superfamily of Transport Proteins Involved in Cell Physiology and Pathogenesis
Source: PLoS One. 2015 Oct 16;10(10):e0137184. doi: 10.1371/journal.pone.0137184 (PMC4608589; doi:10.1371/journal.pone.0137184)
Supplement: S2 Supporting Information — The corresponding zip file contains the multiple sequence alignment (MSE) outputs generated using ClustalX, Mafft, and ProbCons. These MSEs have been used to generate S17–S28 Figs. (ZIP) [file pone.0137184.s031.zip › Alignment_zip/NAAT/NAAT_clustal.aln]

CLUSTAL 2.1 multiple sequence alignment


Sbe1            --------------------MSLDFTFYIKFFLGLVAIINPVGLLPVFVSLTSHQ-NDIE
Sde1            -------------------------MIYVKFFLGLLAIINPIGLLPVFVSLTSHQ-TEVE
Fba1            ----------------------MDLTLFFQFFLGLVAIINPVGLLPVFVTLTSHQ-TEPE
Orf2            -------------------MAAIDVSLYLKFFIGLFAIINPLGLLPVFVSLTSHQ-TPEE
Orf9            -------------------MQTIELAIFLQFFLGLVAAVNPIGIMPVFVSLTGHM-TLEE
Vfl1            --------------------MHFEFAIFLQFFLGLVAAVNPVGIMPIFVSLTGHM-TPDE
Psp4            -------------------MQAIEFGIFLHFFVGLFATVNPVGIMPVFVSLTGSM-TPEE
Eca1            -------------------MNSIELVIFFQFFIGLFAAVNPLGIMPIFVSLTAHQ-DPAE
Vha1            -------------------MQGIDIAVYLQFFVGLFAIVNPVGIMPIFVTLTNHL-SPEE
Sma1            ----------------------MDLSGFIKFFVGLFALVNPVGILPVFISMTSYQ-AEAG
Spl1            ----------------------MDFSGYIKFFVGLFALVNPVGILPVFISMTSYQ-AAAG
Pag1            -----------------MNPALLDLSGYIKFFVGLFALVNPVGIIPVFISMTRYQ-GGAE
Pre1            -----------------MSSALLDLSGYIKFFIGLFALVNPVGILPVFISMTNYQ-SNAG
Pmi1            -----------------MG-ALLDLSGYIKFFVGLFAIVNPIGILPVFISMTSYQ-TDAG
Psh1            ------------------MAHLFDVAIFTKFFIGLFALVNPVGILPAFISLTSHQ-SEVL
Gan1            ------------------MPFIENFPIYMQFFIGLFAVTNPVGSLPIFMSMTSSQ-YEAE
Pmu1            ----------------------MDFAIYLQFFIGLIALVNPIGVVPIFYSMTSTL-SKEQ
Pda1            ------------------MGKKMDLTIYLQFFVSLIALVNPIGVVPVFYAMTSTF-SKEQ
Apa1            ----------------------MDISIYVQFFVSLIALVNPLGVIPIFYSMTTDF-DKTQ
Hso1            ----------------------MEFSVYLQFFIGLIALVNPIGVVPIFYTMTSGQ-SRVQ
Orf4            ---------------------MTEYAYLLKVAIALIAIVNPIGSLPIFISATSGW-SKAE
Orf6            ----------------MIELLNQDFTYLLKITIALLAIVNPIGCLPIFISATDGW-SKPD
Mmo1            ---------------------MIDWPSLFKISLGLFAIVNPIGSVPIFISATSGW-SHAE
Mve1            ----------------------MDWAYLFKIGIALFAIVNPIGSVPIFISATDGW-NRKE
Mgl1            ---------------------MSEWAYLFKTGIALFAIVNPVGSVPIFISATDGW-SPKD
Dpr1            -------------------MDSGTINEYLKFFIALLAIVNPVGMLPIFINMTTSQ-DDRT
Mfe1            ------------------MINMLDYAEYIKIFIGLLAIVNPLGAIPLFISMTAGE-SSSQ
Tar1            ---------------------MLDYADYIKIFIGLLAIVNPFGAIPLFISITADQ-NEKQ
Cag1            ---------------------MLDLSEYLKIFIGLLAIINPIGAVPLFISMTHNF-SQVE
Hch1            ---------------------MLEFHEYTKILIGLMAIVNPVNAVPIFVAFTSNV-SGAE
Mam1            ---------------------MLDYTEYTKFLVSLIAIVNPLGIIPIYISLTADY-SSAE
Gxi1            ----------------------MDYGIYTQFFVAMLAIVNPFGLLPVFMGLTSHQ-DQAE
Cwa1            ----------------------MSLSDYINGFVALFAISNPIGNLPIYIGLTANK-TKKQ
Bpy1            -------------------------MDLLKSFISLLALINPVGAVPFFLSLTAQQ-TDDE
Bce1            -------------------------MDLLKSFISLLALINPIGAVPFFLSLTAQQ-TDIE
Cba1            -------------------------MDTLKSFISLLALINPIGAIPFFISLTTQQ-TEEE
Rso1            -------------------------MDLTKSFFSLLALINPIGAIPFFISLTESL-TDEE
Tsp2            -------------------------METLKVFITLLALINPFGAIPMFLSLTAGQ-SAHE
Orf11           -------------------------MEFAKIFITLAALINPFGAIPAFIGLTQGQ-SALE
Bba1            -------------------------MDLLKPLIALLAIVNPIGAVPFFLAFTQGL-SREQ
Aav1            -------------------------MD-LKPLITLLAIVNPLAIVPFFIHYTDGF-SPRQ
Psp2            ----------------------MKELEIAKIFISLLVLVNPLGAIPLFISLTPNA-SQIE
Cvi1            -----------------------MEIEIAKIFIALLVLVNPLGAIPIFISLTPNA-GQEE
Lho2            -------------------------MEVFKIFIALLVLVNPIGAIPIFISLTPNS-TAEE
Nwa1            -----------------------MGMEIGKLILAFMVLINPFSALAIFLDLTRNN-STRE
Smu1            ---------------------MQLQVEIGKIILAFMVLINPFSALPIYLDLTREY-TPKD
Psp6            -----------------------MDTEIVKIILAFVVLINPFSALTLFLDSTRGY-SMTD
Msp1            --------------------MIVEVDEYIKLLAGLLSVVDPIGAIPLFISLTDHR-SSEE
Mmi1            ---------------------MLNWNEYLQLLVGLLSVVNPIGIIPTFISLTTNR-PPQE
Afe1            --------------------MAAELHSALQTLIALLAILNPVGAIPIFIALTSDE-DPQQ
Kst1            ---------------------MEHWTEYTRFLTALMVILDPFAAIPIFLSLTQGY-SQSQ
Bsp2            --------------------MDIDYGIVGQFFIAMLSILNPIGAIPVYISMTEDL-SRPQ
Bsp3            --------------------MEIS--IMVSFFVALLSVVNPIGALPMFMGLTKNL-SKTQ
Bsp4            --------------------MTADKTDILKFMITLLTIINPLGAIPIFLSLTDNF-SQQH
Bma1            --------------------MYQAFEDTLKFSITLISILNPIGIIPIFLNLTKAN-SESQ
Orf12           --------------------MDTLLPYALLCFTSFFTLTNPLGTMPVFLTMTKGM-SDEE
Bsp5            --------------------MDSLLPFALLCFTSFFTLTNPLGTMPVFLTMTQGM-SKDE
Orf1            --------------------MDTIIPYALLCFTSFFTLTNPLGTMPVFLTMTNGL-GEQE
Bsp1            --------------------MDTILPFAFIAFASFFTLTNPLGTMPVFLTMTTGM-DEQQ
Orf3            --------------------METLIPFALLCFTSFFTLTNPLGTMPVFLTMTQGM-TDKE
Psp1            --------------------METLLPYALLCLTSIFTLANPLGTMPVFLTMTHGM-SEKQ
Psp5            -------------------MNDSVIPFALLCFTSFFTLINPLGTMPVFLSMTTGM-TESE
Tsp4            --------------------MDSLLPFALLCFTSFFTLVNPLGTMPVFLSMTEGC-SNRE
Psp3            -------------------MDGNFWTYILLCFTSFFTLVNPLGIMPVFLTMTQSM-GDVQ
Orf13           ---------------MDISMMETVFPFALWCFTSLFTITSPLSTMPVFLTMTQSL-DEKE
Orf5            --------------------MD-IFAYSMLCFTSLFTLMDPLGVMPVFLQMTEGM-SAGE
Fli1            --------------------MDELIKFGLVCLTTYFTIINPFGVMPVFMTMTADL-SDAD
Sgr1            --------------------MSENLAFGLLAFTSYFSIVNPLSTMPVFMTMTSEL-TKQQ
Ptr1            --------------------MTELIAFGVLSFTTFFTIINPLGVMPIFMTMTSEL-DKES
Osp1            -----------------------MFTFGLLCFTSFFTLINPLGAMPVFMTMTMEL-DEKE
Ntu1            --------------------MNEIFSFALLCFTSFLTLVNPLGLMPVFMGMTSGL-DSAE
Dga1            -------MRRLDISLLKKKNMTELLAYGLLVFTSFFTLINPISAMPVFLGLTSDM-EPKD
Gth1            ------------------MEMNETFKFAVLCFTSLFTMINPLGVIPLYISMTGGM-SAER
Asp1            --------------------MKPLLDFGLLVFVSMFTMMGPVGVLPPFVSMTSGL-SGPE
Ixi1            -----------------------MLDLFLFQFTSLFTMINPIAAIPIYIALTDTL-TPKA
Scl1            ------------------MISLDSLEYLFLCISTLVSLVNPLGIAPLFLVLTERF-EPSE
Mpa1            -------------------MTGDILTFTLLSLSSLFIIINPLSSTLLYVSLTSTL-DHEE
Fsp1            ---------------------MAILILFLTVFVALFAIINPIGAVPILITLTDGY-SLKE
Pto1            ---------------------MNYAYLFISSLVTLFAIMNPIGAVPILIALTDGY-TKDE
Tar2            ----------------MTLLLLNLIVFYLSIVATVFAILNPIGAVPTLMVLTDGY-TASE
Tar3            --------------MAIALSIVEMIEFAGYSLAAMFAIMNPIGAIPTLVFLTDGY-SKKE
Tac1            ---------------------MNLILYLVTVFVALFAMVNPIGALPVLVSVTEGY-SKDD
Tvo1            ---------------------METLLFLVTVFIALFALVNPIGALPVLIAVTEGY-SSED
Tge1            ----------------------METGFLIKSFLTLFTIIDPIGGVPFFLSISAGY-SEEE
Tth1            ----------------------MEISLLFKSFIALFTIIDPIAGAPFFLSITSGY-SEKE
Mae1            -----------------MAVGYSFFSFFIYSFTSIFIIMNPIGLVPLFYIWTSES-EKTE
Mok1            -------------------MGFN-LSFFIYAFTSLFIIMNPIGLVPLFYIWTSNN-TEKE
Mja1            -----MVGYSGEHFIFNVVKYMDILNFYIYGFVSLFITIDPIGLIPIVHSLTYPY-PKEQ
Mvi1            ---------------------MDILNFYIYSFVSLFITVDPIGLIPIIHSLIYPY-S-TY
Mfo1            ---------------------MD-LNFFIYSFTSLFIIVDPVGIIPIFHILTYYY-SKDE
Tko1            -----------------MLEVVEFLKYLILLYGGLFAITNPVGAVPVFLSVTHDL-SWRE
Tsp3            --------------------MLEYLKYFVILYGGLFAITNPVGAVPVFLSVTHDL-SWSQ
Tzi1            --------------------MIEYLKYFILIYGGLFAITNPIGAVPVFLSVTRDL-GWKE
Pya1            --------------------MIEALRTFILLYGGLFAITNPIGAVPVFMSVTRDL-SAKG
Pho1            --------------------MLEAIKTFMILYTGMFAITNPIGAVPVFMSVVGHL-PAEI
Pfu1            ---------------------MEVLKDFLLFYGGLFAITNPIGAVPVFIAVTRNL-SPEK
Tli1            --------------------MFLFFKTFFYVFGTLFAVMNPIGAVPVFLSIAQHCRSYEG
Mja2            ----------------------MDLQYFILAFSSIFSILNPFGAVPVFITLTESY-PKKE
Mvi2            ----------------------MDLQYFIIAFTSIISILNPIGAIPVFVSLTESY-PKNE
Mth1            ----------------------MDYQFVLLAFTSLFAIINPVGLVPIYVALTSQY-THEE
Mma1            ----------------------MDVQFIILAFTSLFSILNPFGVIPTYLVLTSQY-SKVE
Mvo1            --------------------MVIDFQMIFILFSSLFAILNPFGVIPPFLSLTSGY-SESE
Ogr1            ---------------------MTDLPALASAFAAMFVIIDPIGLTPLFVALTQGM-PDRQ
Lve1            ---------------------MTELPALIAAFTTMFIIMDPPGLVPVFIALTQGM-SAEQ
Lho1            ---------------------MIEIATLVTAFTTLFVIVDPIGLAPLYVAMTAGM-TPAQ
Rsp1            ----------------------MDTAFLITSFVTLFVIIDPIGLTPIFLALTQGA-SARE
Rsp2            ---------------------MIDTAFLITSFVTLFVIIDPIGLTPIFIAMTQGM-SAQQ
Orf8            ---------------------MIDTAFLITSFVTLFVIIDPIGLMPVFLALTQGM-TSKQ
Pbe1            ----------------------MDSAFLITAFATLFVVIDPIGLTPIFIALTSGA-DSRH
Oar1            ----------------------MDPQFLITAFVALFVVIDPIGLAPLFVALTSGM-SVQK
Lag1            ---------------------MLD--YYINAFATLFVTIDPVGLAPMFLAITAGM-SKHD
Sno1            ---------------------MGVLDYVFSAVVTMGVVIDPIGLAPLFLAVTSDL-TAAE
Hma1            -------------------MTQELLNLALATFVTFFVLIDPPGVAPVFASLTAPG-GPKF
Kra1            --------------------MPTLITFTISAFVTFLTIIDPVGLAPVFVGLTSHL-SQAQ
Tte1            ------------------------MNFFLKALVALFTIVDPIGMAPIVVGLTAHL-SPAV
Orf7            ------MFDPHS-VNLAVIEKSAYVRFSVLALSSIFFLVDPFAALPTFLAVTTGQ-NPQK
Gma1            ------MSVPHA-ASLSLFEGSAYVRFSLLALSSIFFLVDPFAALPTFLAVTADQ-DAAK
Aba1            MGEWVVMFDPHS-VSLAGLQHSAYVRFSALALSSIFFLVDPFAALPTFLAVTAGA-DAKR
Aba2            -----MLYQPHSPVSLHGLEQSVYVRFSLLALSSIFFLVDPFAALPTFLAVTAGS-DRDR
Aca1            -----------------------MVRFSLLALSSVFFLVDPFAAIPSFIALTDGV-DAGG
Oba1            ---------------------MSLLDFTLLSAASLFVIVDPIATVPAFLAMTERN-SAEE
Cco1            ------------------MTMSGMVSTFLVSLSAIFFVVDPIGVVPLFLAMTAGD-TKQQ
Mxa1            --------------------MPEYASLFLVSLSAIFFVVDPIGVVPLFLAMTAGD-SQEK
Sau1            --------------------MGAYLTHFLVSLSAVFFVVDPIGVVPIFLAITAGD-SAEK
Cfu1            --------------------MSEQFSLFIVALPAMLFVVDPVGLVPIFLAMTAGD-SEEK
Hfo1            --------------------MMAHLSTFLVTFSAIFFIVDPLGLVPIFIAITSHN-PREK
Pca1            --------------------MQASLDLLITFVVQLFILVDPVGGAPVFLAITPHD-SRAE
Tsp1            --------------------MLVLLEYLVVTFLAVFVIVNPLTTAFIFMAMLPRA-SEEK
Orf10           ----------------------MDYAYAVSVFIAIFAIVNPLGNIAFFTTLTQDY-SKAE
Mar1            ----------------MVFDSALSYTLFIHALVGVFVIVNPFGNIPIFISLTSKL-TPAE
Mpa2            ----------------MAFDIALTGTLFIHALVGVFVIVNPFGNVPLFISLTQKF-TAVE
Mth2            --MSCTHNLEARYIGGSYLDLAIYLQYFVYVFTSLFIIVSPIEATMVFVSLTQDA-SPAE
Mha1            -------------MDSTMVEVAGHFAYFFYALASVFIIVNPVEATMVFISLTPEA-SAGE
Mev1            ---------------------MDYVGIFVFAFVSIFVIVDPLAAVVTFISLTNKM-DDKT
Ben1            -----------------------MFTLILKLTISFFAVMNPLGNMPIFISLTNGY-SLEE
Bco1            -----------------------MFGEIIKLTLGFFAVMNPIGNIPIFISLTGGY-SLKD
Bam1            -----------------------MFSFIIHVFISLFAVSNPIGNVPIFLSLTEGY-PEKE
Bso1            -----------------------MVSFIIHVFVSLFAVTNPIGNVPLFLALTEGY-QAEE
Bpu1            -----------------------MISFMIHVIVSLFAVSNPIGNVPLFITLTEGY-SEKE
Tat1            -----------------------MIGFILQIFGAFLAIMNPVGNIPIFVGLVEEF-EEKT
Hsp1            ---------------MDRKQAIDIIYFIIKFSISIFAILNPFGALPVLVSLTKGY-TKED
Jma1            ------------------------MQEIITTILFLFAVIDPFGSVPVYLEATKSF-DLAE
Fjo1            --MIIFICMQLLKFDYFYFTNQYFMDLFIYLFAALFSVLNPIGTVPIFVGLTQHD-SQKE
Hhy1            -----------------------MIELFFAVLGALFSVVNPLGAVPVFLAMTPDY-TVPE
                                                       .*                   

Sbe1            RNHTGKVANFAVVVILLVTIFAGQHILNLFSISLSAFRIAGGSLIAIIAMSMLQGKLGEV
Sde1            RNHTGKVANFAVVVILLVTMLAGQHILNLFSISLSAFRIAGGTLIAIIAMSMLQGKLSEV
Fba1            RQRTGTIANFAVVVILLVTLFAGQLILDMFSISLPAFRIAGGTLIVFIAMSMLQGKLGEV
Orf2            RMKTNTTANIAVMIILLVSMSMGQLILDGFGISLASFRIAGGSLITLIAWSMLQGKLGEV
Orf9            KKKTALTANVAVVVILIVSLLAGQVLLDMFSISLDSFRVAGGLLLLSIAFSMMSGKLGED
Vfl1            KKKTARTANVAVAVILITALLGGQMLLDMFSISLDSFRVAGGLLLLSIAFSMMSGKLGED
Psp4            RNKTALTTNTAVVIILVVALVAGQHLLDLFSISINSFRVAGGLLLLSIAFSMMSGKIGEV
Eca1            RNKTAYTASLAVAAILIVSLLAGQLLLDLFSISLDSFRVAGGMLLVSIAFTMMSGKLGEV
Vha1            RIKTASTANIAVAVILIVSLFAGQFLLDVFSISLDSFRIAGGLLLVSIAFSMMNGQLGEQ
Sma1            RNKTNLTANLSVAIILWTSLFLGEGILRMFGISIDSFRIAGGILVVTIAMSMISGKLGED
Spl1            RNKTNMTANLSVAIILWTSLFLGEGILRMFGISIDSFRIAGGILVVTIAMSMISGKLGED
Pag1            RNKTNLTANLAVAIILWTSLFLGDAILHVFGISIDSFRIAGGILVVTIAMSMISGKLGED
Pre1            RNKTNTIANTSVAIILCTSLLIGDSILQLFGISIDSFRIAGGILIVTIAMSMISGKIGED
Pmi1            RNKTNLIANGSVAIILVISLLIGDSILSIFGISIDSFRIAGGMLIVTIAMTMINGRLGED
Psh1            RNKTNLTATVSVAIILWVALFLGQGILQIFGISLESFRIAGGFLVITIAMSMISGKLGED
Gan1            RQKTMLVTSTAIGVVLLTSLFVGQALLNFFSISINSFRIAGGLLVISIAMTMISGKLGEE
Pmu1            QNRTSFITCISISVILLVSFFFGSFILNAFHISIDSFRIAGGIVVILIALTMINGKIGEH
Pda1            RNKTGLITCFSIAVILLVSFYFGQFILNSFKISIDSFRIAGGIIVVLIALTMINGKIGEH
Apa1            QNRTALITCFSVAVILLVSFYFGQLILNAFHISIDAFRIAGGIVVAMIALTMINGKIGDH
Hso1            QSHTAMITCFSIVVILLISFYFGNFILSSFNISINSFRIAGGIVVVMIALTMINGKIGDH
Orf4            RARTARTVAITVMIVLGVSAFIGDLILDFFGITIPSFQVGGGILLLLISISMMHGKQSGT
Orf6            RAKTARTVGITVFIVLSLSAFIGDGILSFFGISIPSFQVGGGILIMLISISMMHGKQGGT
Mmo1            RAQTAKTVAFSVFIILMVSSLMGDQILDFFGVSIPSFQVGGGILLMLIAISMMHGKQSGT
Mve1            KLRTANVVTVTVFLVLLTSALFGDGILAFFSITIPSFQVGGGILILLIAINMLHAKQSHS
Mgl1            RARTAKTVGLTVFVVLMTSAFLGNGILDFFSISIPSFQVGGGILVMLIAISMMHGKQSHA
Dpr1            RNRNGSMAALSMGIILVVVLFSGEAILRFFGISVDSFRVGGGILILLMAISMLNAKISNV
Mfe1            RRQTINQVGIGVMLILLVSLFFGEPILHLFGITIDSFRVGGGILVLLMAIAMLHAKTSPI
Tar1            HKQTINLVAISVAIILLVTLFFGELLLRFFGITIDSFRVGGGILILLMAISMLHAKTSLL
Cag1            TKSTCNRASLTVAVILLSALFLGDYILAVFAITIDSFRVGGGILILIMAISMLHASTSPI
Hch1            RKKIGKSVVIAVGLILLISMLLGEYLLSFFGITINSFRVAGGILILLMAISMLHAKVSAT
Mam1            RAKIARTVIIAATTILLVTAFLGQWILEFFGISINSFRVGGGIMLLLMGIGMLHNTSKGL
Gxi1            RRRTAMMAAFASAVILWVVLLLGEDLLKFFSISVASFQVAGGVLLSFTALSMLQGKLGET
Cwa1            RQQTIRTASIAFAIILIVSCFMGEAILSAFGISIASFRVAGGFLIFIVGFHMLQAKTSEV
Bpy1            RRRTIRIASVSVFCVITVTTLLGQQIIDFFGISVGSLEVGGGIIMLLMAISMLNAQAGNT
Bce1            RRRTIRIASVSVFCVMTVTALLGQQIIDFFGISVGSLEVGGGIIMLLMAINMLNAQIGNT
Cba1            KRHTIKIAAISVATVVGISALLGQQIIEFFNISVASLQVGGGLIMIMMAMNMLNAQTSRT
Rso1            KRRTIKTASVSVALVIGISALLGEQIIGFFGFSVGSLQVGGGIIMIMIALNMLNAQTSRT
Tsp2            RRSTINTAAIATAIVIGVAALFGQGLLGVFGISIPSLQVGGGILLFILALNMFNAEPGRI
Orf11           RRRTARTAALASFVVIAVTALCGKYLLAGFGITVASLQVGGGVLLFIVAISMFNAQPAPS
Bba1            RQRTMRVSAFSAFCVIAISGLLGLRIISFFGISIASFQVGGGMLLLISSLHMLNAKPAES
Aav1            RRRTIQVAAFSAFCVIAACALLGLQILEFFNISLQSFQVGGGMLLLISAMNMLNAQPAEA
Psp2            RRKIAKISSTSVAVVIITSALIGESLLKFLGISIGSFQVGGGLLVMMIALALMNAKPNPT
Cvi1            RRKIAKTTAIAVAIVLSLFAVVGETLLRFLGISIGSFQVGGGILVMLIAIALMNAKPGPT
Lho2            RQRIALTTSKAVAIVTVTFALLGETILKFLNISVGSFQVGGGILMMLIAIAMMNAKQTPT
Nwa1            RKKVAQIASLSVFIVIAVFAFSGNWILRLFGISTGAFQVGGGLLVFLIAISMMSAGSNPA
Smu1            RRKVAQIASFSVFVTIAVFAVSGNFILHLFGISTGAFRVGGGILVFLIAVSMMSGGDNIA
Psp6            KRRFARISSLTVFITIAFFTVAGETLLKVLGISVGSFQIAGGVLVFLIAINMMNGEGNPV
Msp1            RRRIACVCALSVGAVLLFAHTAGNSWLAFFGISIPSFQIAGGIVIMLMGVSMVKASHDRS
Mmi1            RRHTAIVCAFSVAMVLFISLLAGEPILHFFGIGLPAFRVSGGLLVMMMGISMLSANNDNI
Afe1            RLATAKLASRAVAVVLLTSAFLGEYILQFFGISIAAFQVAGGMVLMLLAFNMLQAKSSRY
Kst1            RARVVLVTIITVALVLISSAISGESLLKTFGTSLASFRVGGGIVLFIMALAMLRAQADKV
Bsp2            RKSMTRACSIAVFITITVSLLLGSDILKFFGISIPSFTVGGGVLLFTMALSMIQAKNVEA
Bsp3            RRSMVRVCSIAVFVTLIISLFIGKKILSFFGISIGAFTVGGGILIFSMATSMINAKDVES
Bsp4            IVTVSKTCSIAVIVTLCISLIFGQNILNMFGISIPSFTIGGGILLLSMAFSMITASPSKT
Bma1            IIKIAHSCSLAVVITILVSLVAGQYVLEFFGISIASFTIGGGILLSSMAFSMIQATSSNA
Orf12           RQHIVKRATIISFITLLAFTFSGQFLFKFFGISTNGFRIAAGFIILKIGYDMLQARFT--
Bsp5            RQRIVKRATIISFLILIVFTFSGQFLFKFFGISTNGFRIAAGFIIIKIGYDMLQARYT--
Orf1            RRHIVKRATIISFIILIAFTFCGQFLFKFFGISTNGFRIAAGIIILKIGYDMLQARYT--
Bsp1            RAHIVMRATVISFFVLIAFTITGQFLFSFFGISANGFRIAAGIIILKIGYDMLQARFT--
Orf3            RCSIVKRATLVSFITLMVFVFAGQFLFKFFGISTNGFRIAGGVIIFKIGFDMLQARYT--
Psp1            RRSIVKRATITAVLILIVFTFAGQFIFMFFGISTNGFRIAGGVIIFKIGYDMLQARYT--
Psp5            RKRIIMKATFVAFLIMISFTVFGQFLFQVFGLSTNGFRIAGGIVIMKIGYDMLQAHYT--
Tsp4            RKAIVMKATLVSFVILLAFTVCGRFLFQFFGISTNGFRIAGGVIIFKIGYDMLQAQYT--
Psp3            RKKIVRKSTVIAFLTLVSFTVFGRFLFMVFGLSTNGFRLAGGIVIFKIGWDMLQAKFT--
Orf13           RRAVAIRSTLVACCALLLFVLAGQFLFKFFGISTNGFRIVGGIIIFRIGFDMLQAKYT--
Orf5            RRSIALKSCALTFVILVLFTLCGRFLFHFFGISTNGFRIAGGIIIFKIGYDMLQAHFT--
Fli1            RTATARKALITAFITMVAFAFSGQLLFKFFGISADAFRVVGGIIFFMMGYDMLQARLI--
Sgr1            QRATAKKAVIAAFLTMLAFALSGQLLFSFFGISANAFRIVGGIIFFQMGSDMLQARLG--
Ptr1            RKSTAKKAILASFVTILLFAFSGQILFKFFGISVDSFRVVGGIIFFLMGMDMLQARLG--
Osp1            RRKVARRASLVSFLIMMFFAISGDLLFRFFGISIDSLRIVGGIIFLIMGMDMLQARLV--
Ntu1            RAVVARKALIAAFIAMVFFAFTGQLIFNFFGISINGLRIVGGFIFFKMGYEMLQAKNS--
Dga1            RVAVAKRAVVVSLIIVLVFAFSGQFLFRVFGISVNSFRIVGGAIFFVVGFDMLNARLS--
Gth1            SRHVVYKALTVSFVVMVVFALTGEFIFRFFGISVNGFRIVGGIILFGIGYDMLGARIS--
Asp1            ARRVARRATITALCVLLVFALGGQLVFRFFNISVNSLRVVGGIILLLVGYEMLQARPS--
Ixi1            ARWVAMRAAVTAAIALCVFALIGNAIFSFFSISVNGLRVAGGVLFFIMGFEMLRGRTV--
Scl1            RISIAKKGTFTASIILIIFALLGTYIFKFYSLTVDAFRIMGGIIFFRNGLRMLEIKLS--
Mpa1            KMRIAKEAARYALAILLIFALFGGMILQLFGISLEAFRIAGGILLFVIGMEMVYAKTS--
Fsp1            RREVIRRSVYMASGMLFGFMFLGVYIFDILGISIYDFEIAGGILLFKVGFDMLQGKTS--
Pto1            RNNVILKSVFTAAGMMLGFMLIGVYIFQVLRISIYDFEIAGGMLLFKVAFDMLQGRTS--
Tar2            KKRVIFKSIMVASGMILGFMFLGIYIFLVLGIDISDFKVAGGILLFKVAFDMLQGKVS--
Tar3            KMITIRRSIYMASGMIVGFVLVGYYIFEGLGININDFKVAGGILLFKVAFDMLQGKTS--
Tac1            FERVVRYAAMSEALMLFSFMLIGIYIFEVLGININDFKVAGGVLLFKVAFDMLQGRTS--
Tvo1            FDRVVKNATVTEALMLFGFMFIGIYIFQVLGINIDDFKVAGGVLLFKVAFDMLQGRTS--
Tge1            RKKIALRASLTACLTLLFFLWIGKYLLSFFQISVSSFRIAGGILLFLISMEMLFGKTT--
Tth1            RQRIALKACVTALITLLLFFWLGKYILILFQISLSSFRIAGGTLLFITALEMLFGKTT--
Mae1            KIELLRKSAIAVMLTLLTFALFGGSIFKFFGITLDSFKVAGGILMLKIAWDMLHAQVS--
Mok1            RIKLLKKSTIVVILTLIIFGFFGKWIFEFFGITIDSFKVAGGLLILKISWDMLHAQVS--
Mja1            RIRIIKKAIISSTVVLLLFALFGNYIFGYFGITIDAFRVAGGILLFKIAWDMLHAEIP--
Mvi1            RKRIIKKAILASTTILLIFALFGNFIFSYFGITVDAFRVAGGILLFKIAWDMLHAEIP--
Mfo1            QIEIIKSATVTATITLLIFALFGTYIFDYFGITLDSFKVAGGLLLFKIAWDMLHAEMS--
Tko1            RREIASKTAISVVATLVVFALLGQWIFKFFGSSTDAFAIAGGILLFRMALDMLSGKLS--
Tsp3            RREIATKTALTVVATLVIFALIGEWIFKFFGSSIDAFAIAGGILLFKMAMDMLSGRLS--
Tzi1            RREIATKTAITVVITLLVFALIGQWIFKFFGSSTDAFAIAGGILLFRMAMEMLSGNIS--
Pya1            RREIAKKTALTATITLIVFALVGQWIFKFFGSSVDAFAIAGGILLFRMGMEMLSGKLS--
Pho1            KHEVAKKVSITVFITLTVFALVGQWIFKFFGSSIDAFAIAGGILLFRMGMEMLSGKLS--
Pfu1            RKEIARKTSTTVMVTLLVFALVGEWIFKFFGASTDAFSIAGGIILFRMSLEMLSGKLS--
Tli1            RITLAKRTSVAVFMTLITFALLGEWIFKFFGSTIDAFAIAGGILLFRMALEMLSGSLS--
Mja2            RDLVAKKTVIYALAILLAFALFGEWILKFFGISLDAFKIAGGILLLLISLDMVRGQQ---
Mvi2            KIIIAKKTAIYTAAILYIFTLFGEYILKFFGITLNAFKIAGGLLLVLIALDMVRGHQ---
Mth1            KLKIIKKTTMATLLILVTFALMGKYILLFFGISIQAFSIAGGILLFTISLDMLHGKI---
Mma1            KIKIIRKSMLAAFALLMMFALLGNQIIGFFGISIPAIKITGGVLLFLIALDMIQGNTSKV
Mvo1            KIKVIQKSMISAFLLLIVSGILGKYIIAFFGISIPAIRITGGVLVFIVALEIITGNSTKQ
Ogr1            RRAIAVRATLVAVAVLLAFAVFGEALLGFVGISMAAFRIAGGVLLFLTALDMLFQRRQ--
Lve1            RRAIAVRACIVAGVLMILFLFVGEAVLGFIGISMDAFRIAGGILLFLTALDMLFQRRQ--
Lho1            RRGVAFRALSTSAVLMLLFLILGDAVLRFVGISVPAFRIAGGVLLFLTALDMLFERRQ--
Rsp1            RRSIAFRAAFTAMFLLALFTLFGEAVLGFAGISMAAFRVAGGILLFLTALDMLFERRT--
Rsp2            KRSIALRATLTAVGLLALFAALGEAVLGFVGISMPAFRIAGGVLLFLTALDMLFERRN--
Orf8            RRAIAIRASITGVGILAVFALFGESVLGFIGISMPAFRVAGGILLFLTALDMLFERRT--
Pbe1            RRILALRSCGIAIAILMLFTFFGEQVLGFIGISMPAFRIAGGILLFLTALDMLFERRS--
Oar1            RRAIAIRACLVSIGILLVFSIFGHNILNFAGISMPAFRIAGGILLFLTALEMLFERRQ--
Lag1            RRKVAVRATITAAGILLVFYASGQTVLNVLGISVSAFRVAGGILLFLIAIEMIFGKRQ--
Sno1            RRLVAWRSSAIALAILVVFGVIGAPLLHALGITLPAFRIAGGLLLFTISFEMVFGRRT--
Hma1            ARKMAFKSVIVAAIIIVGFAFGGAWLLGALHISIDAFRAAGGILLFLIALDMVFEKRQ--
Kra1            RKVVIARATLISAAIIAFFAIVGRFLLDRLGISLYAFNIAGGVLLFMVAIDMLFGRPS--
Tte1            RRRVVTRATLIATGVVAVFALFGKPLLEFLGITPEAFSIAGGALLFLVSIDMLFGRES--
Orf7            RRKTARKASLTAFVVLTTFAIAGTFIFKMFGITLPAFEIAGGVILLLIGLDMLEAKRS--
Gma1            RARTARKASLTAFVILTAFGIAGTYIFRIFGITLPAFEISGGIILLLIGLDMLEAKRS--
Aba1            RKKMAWKASVTALVVLSAFAVAGQYIFKMFGITLPAFEIAGGVILLLIGLDMLEAKRS--
Aba2            RKRMARKASLTALIFLSAFALAGQYIFKMFGITLPAFEIAGGIILLLIGLDMLEARRS--
Aca1            RKRMARRATLTCFVVLSSFALAGQFIFSLFGIKLPAFEIAGGLILLLIGIDMLEAKRS--
Oba1            RIRMARIASWVTFWVLLGFSLGGRWIFKAFGITVPAFQIAGGVVLLKIALDMLQARRT--
Cco1            IRSTALRACLVACGMMLFFAVFGRVIFQVFAVSLGAFRVAGGILLLITSLDMLRARPS--
Mxa1            VRRTAMRACLVACGMMLFFALFGGVIFKVFGVSLGAFRVAGGILLLITALDMLRARPA--
Sau1            MRRTALRACLVACGLLLFFAVFGGVIFQVFGVSLGAFRIAGGILLLITALDMLRARPT--
Cfu1            IRSTARRACIVACALMLFFALFGGVIFKVFGVSLGAFRVAGGILLLITALDMLRARPS--
Hfo1            RLAMAKRATLLAFGILAFFAVFGGLVFKLFGITWPAMRIAGGFLLLMTAIDMLRAQPT--
Pca1            RRAMALRGCLVAGAVVCFFILAGPWVVAYFGIQTAAVRICGGILLFAIALEMLYGRIS--
Tsp1            RRAIALRSVKVATSLLFAFALLGGVIFQLFGITLAAFRIAGGIILFGIAIGMIRQKGA--
Orf10           KKKVATKAIIAATATLIIFALVGRYIFVLFNITIPAFRIAGGLLLLMIAFSMLY--GT--
Mar1            RRTAIIKSLLIATAILLVFALIGQAVFTLLNVTLPSLRIAGGLLLLAIAFDMLMG-----
Mpa2            RRNAIAKSVVIATAILLVFALIGKFLFDLLNVTLDSLRIAGGLLLLAIAFDMLMG-----
Mth2            RDRICVRTTLVAFSIAMVFALAGDMILRFFGITVDSLRVAGGILLFLVAIDMLRAKPH--
Mha1            RARISLRAAAVAYVIALLFALSGDHVLRFFGATVDSLRVAGGILLFIMAIEMLKAKPR--
Mev1            KNMVAKRAVLLACVIALAFALTGNFVLNIFGIGVDSLRIAGGILLFTVALDMMHAKIS--
Ben1            KHHNARKAAIISFIILTVFLLLGNFIFSMFGITIHAFRIAGGILIFGIAYNLLHAKTS--
Bco1            KRKTARKAVIVSFIILTVFLLIGKLLFEVFGITIHAFRVAGGILIFGIAYSLLHAKNA--
Bam1            RTAIARKASVLSFIILAAFLIFGHLIFKLFDINIHALRIAGGIFIFGIAYNLLNAKKS--
Bso1            RTALARKAAILSFLILIAFLIFGEFIFRLFAINIHALRIAGGIFIFGIAYNLLNAKQS--
Bpu1            RAQTAKKAIVVSFMILIAFLLAGRLIFKLFGIDIHALRIAGGIFIFGIAYNLLNAKES--
Tat1            RVKVAKKSVIWAFIICSVFIFAGNFIFRFYGITLPAFRIAGGILIFLIAYQLLRGKAS--
Hsp1            RSYVIRTSSIYAGLTLIFFVLFGDLLFEIFGIGLGAFQIGGGIILSFVSINMIFGQPHR-
Jma1            KKKIAMRASVVAFFILLFFIVIGQFILEGMKVSLDAFQISGGVILFLFALTMIFGEGK--
Fjo1            RSRISLWTAINVGIILLVSYFIGQYVLTFFGISIDALRIAGGIVIVNSGFSLLSGKFNKK
Hhy1            RNSTARSTGVYFTLILLGFFFAGTQILEFFGIHISAMRIAGGVMILSSGYGLISGKFAEN
                                      *   .         .   .* ..   .  :.       

Sbe1            KRNK----------EEDREAS--------G-MESVAVVPLALPLMAGPGAISSVIVTAAE
Sde1            KRNQ----------EEDRESS--------A-MESVAVVPLALPLMAGPGAISSVIVFAAG
Fba1            KHNK----------AEDRESA--------A-RESVAVVPLALPLMAGPGAISSVIVFAAE
Orf2            KHNK----------QEKGELA--------A-RESVAVVPLALPLMAGPGAISSSIVYASQ
Orf9            KQNK----------QEKTESV--------T-REQVGVVPLAMPLMAGPGAISSTIVYGAR
Vfl1            KQNK----------QEKSEYI--------S-REQIGVVPLAMPLMAGPGAISSTIVYGSR
Psp4            KQNK----------EEKSESA--------I-REQVGVVPLAMPLMAGPGAISSTIVYGSK
Eca1            KQNK----------QEQSESI--------S-REQIGVVPLAMPLLAGPGAISSTIVYSSR
Vha1            KQNK----------QEKAESI--------S-KEQVGVVPLAMPLMAGPGAISSTIVFGSN
Sma1            KQNK----------QEKSESA--------I-RESIGVVPLALPLMAGPGAISSTIVWSSR
Spl1            KQNK----------QEKSESA--------I-RESIGVVPLALPLMAGPGAISSTIVWSSR
Pag1            KQNK----------QEKSETA--------I-RESVGVVPLALPLMAGPGAISSTIVWSTR
Pre1            KQNK----------QEKTETA--------V-RDSIGVVPLALPLMAGPGAISSCIVWSSR
Pmi1            KQNN----------QEKNESA--------V-RSSVAVVPLALPLMAGPGAISSCIVWSSR
Psh1            KQNN----------QEKSESA--------L-RDNVGVVPLALPLMAGPGAISSTIVWGTR
Gan1            KQNK----------EERATNF--------SENESIAVVPLAMPLIAGPGAISSTIVWASR
Pmu1            KMNK----------EEKSENF--------DDYNNIAVVPLATPIMAGPGSISATIVFSST
Pda1            KINK----------EEKSENL--------DDYTNIAVVPLAMPIMAGPGSISATIVFGST
Apa1            KMNK----------EEKAENF--------DDYNNIAVVPLAMPIMAGPGSISATIVFGSN
Hso1            KINK----------EEQKEDF--------SEKDNIAVVPLAMPILAGPGSISATIVLGSS
Orf4            RQTA----------EEAQDL---------SEREVIAIVPLSIPLLAGPGAISSMILTAQQ
Orf6            RQTD----------EEAQSM---------AEREVIAIVPLSIPLLAGPGAISSMILSAQQ
Mmo1            SQTP----------EEAQTL---------AEREVIAIVPLSIPLLAGPGAISNMIIAAQK
Mve1            KQTP----------EEARTL---------EERDVIAIVPLSIPLLAGPGAIGSMIIAAQQ
Mgl1            RQTP----------EEAQAV---------AEREVIAIVPLSIPLLAGPGAISSMIITAQK
Dpr1            KQTK----------EEELDS---------AERDSVAVVPLGTPLLAGPGAISTVILYAQR
Mfe1            RQTD----------EEADES---------IDKESVAIVPLAMPLLAGPGAISTVILAAHK
Tar1            KQTN----------AEANES---------AQKESVAIVPLAIPLLAGPGAISAVILAANK
Cag1            KQTE----------AEAHES---------IDKSAVAIVPLAMPLLAGPGAISTVILAAHK
Hch1            VHTE----------EETVEEE--------GHHHSVAIVPLAMPLLAGPGAISTVILYAHR
Mam1            KQNH----------ELAQQS-----------GESIAVVPLAMPLLAGPGAISTVIINAYK
Gxi1            RRTT----------EEGREA---------ARMESVTLVPLALPLIAGPAAITTVIVFTQA
Cwa1            KHTS----------EENEEA---------QAANSIAIVPLALPLLAGPGTISSVIVLAHK
Bpy1            RSTP----------EERHE---------AEQKDNIAVVPLAIPLLTGPGSISTVIIYAAN
Bce1            RSTP----------EERHE---------AELKDNIAVVPLAIPLLTGPGSISTVIIYAAN
Cba1            KATP----------EEEDE---------AEAKASIAVVPLALPLLTGPGSISTVIVYAGK
Rso1            KATP----------EEEDE---------AGVRASIAVVPLAIPLLTGPGSISTVIVYAGK
Tsp2            RSTP----------EEQHE---------AAERSSIAVVPLTIPLLTGPGTVSTVIIHSER
Orf11           RTTP----------EETDE---------AAERANIAVVPLTIPLLTGPGTVSTVIIYADQ
Bba1            G--K----------DDVDEGQA-----RADAGDSFAVVPLTIPLLTGPATISTMVIYAEK
Aav1            KPHT----------HELEEGAE-----KAAQGDSIAVVPLTIPLLTGPASMSTVVIYADR
Psp2            KTSD----------EERVE---------AELRTNIAVVPMAMPLLTGPGTISTVIIYSTT
Cvi1            KTTK----------QEREE---------AGHKTNIAVVPMAIPLMTGPGTISTVIIYAST
Lho2            KTTR----------QEQEE---------AEFKTNIAVVPLAIPLMTGPGTMSTIIIYAST
Nwa1            KPEIGVEESNEITVKPKHP---------TQSAASVAVVPLAIPMMIGPGGISTVVIYASA
Smu1            KPTIGDSEHHEIHIEQIDR---------SK-LISTAVVPIAIPMMIGPGGISTVVIYTSS
Psp6            KPNQ-----ENVEVDDSFE---------SIGSTAAAVVPLAIPMMVGPGGISTVIIYSAQ
Msp1            RNTP----------EERAE---------SVDKESIAVVPMAIPLLSGPGAMSTVIVNHNL
Mmi1            RHTP----------EEKAE---------SYEKDSIAIVPLAIPLLSGPGAISTTIVYAHG
Afe1            RHTP----------EEAAE---------GMQKEAVAVVPLAIPLLAGPGTMVTVIIAHHK
Kst1            KTSP----------TEEAA---------AENKATIAVVPLAIPLLAGPGSISTVIIEMHR
Bsp2            KMNT----------QEITES----------SLREIGIVPLAIPLLSGPGTISTSIIYSKN
Bsp3            KLTQ----------EEMDDD----------SIREVGIVPLAIPLLAGPGAISTTIIYAQN
Bsp4            KINK----------SEMETFE---------NRPDLGIVPLAIPMLAGPGSISTAIIQGKS
Bma1            KIND----------DEIEQMQ---------DLRELGIVPLAIPLLSGPGAISTSIIHAKA
Orf12           ------------NTKLKDEEIK-------TYANDISITPLSIPMLCGPGAIANGIMLMDD
Bsp5            ------------NVKLKNEEIR-------TYANDISITPLSIPMLCGPGAIANGIMLMDE
Orf1            ------------NTKLKDEEIK-------TYADDISITPLSIPMLCGPGAIANGIILMDD
Bsp1            ------------NTKLSDEEIR-------TYADDISITPLSIPLLCGPGAIANGIVLMEQ
Orf3            ------------PMKLKDEEIK-------TYADDISITPLGIPMLCGPGAIANAIVLMQD
Psp1            ------------HVKLNPGEIK-------TYADDISITPLGIPMLCGPGAIANTIVLMSD
Psp5            ------------HIKLNEDEKM-------HFADDISITPLAIPMLCGPGAIANGIVLMED
Tsp4            ------------HIKLNEKEMK-------SFVDDISITPLAIPMLCGPGAIANGIVLMED
Psp3            ------------RMKLADTEIK-------EYADDISITPLAIPMLCGPGGIANGIVLMED
Orf13           ------------PMNLRKEEIK-------EYANDVSVAPLGIPLLCGPGAIANAIVLMQE
Orf5            ------------HVKLNENEKK-------EYSRNITVTPLAVPMLCGPGVISSGITLMED
Fli1            ------------RTKIAEESVK-------SYVTDISITPLAIPMICGPGAITNSIVMMQD
Sgr1            ------------RIKVREEEVK-------SYVTDISITPLAIPLICGPGAITNSIILMQD
Ptr1            ------------KVKVQESEIK-------TYVNDISITPLAIPMICGPGAITNAIVLMED
Osp1            ------------KTKVKESEVK-------SYVNDISITPLSIPMLCGPGAITNAIVMWNK
Ntu1            ------------KIKVTQSEMEG-----SNEEDDISITPLAIPMICGPGVITNSIVLMED
Dga1            ------------PIKAKGSEIK-------QTIKDIAITPLAIPMLCGPGAITNAIVLMED
Gth1            ------------RKREADENEA-------DFAGDIAITPIAIPVITGPGVITMVIVLMQE
Asp1            ------------RTKHDEPDPE-------GYAEDIAITPLGIPVIAGPGAITTVIILMSE
Ixi1            ------------PKRVDGESDS-------DFGSDAAVTPLGIPMIAGPGAITMVILIMQE
Scl1            ------------RGRSTPKETEE-----SLESDDIAVSPIGIPIIAGPGSITAAMILSGE
Mpa1            ------------RSKMTATEKYE-----GIDAEDVSVMPLAIPMIAGPGGITTSIVLMNE
Fsp1            ------------QTKITNA-----EQQDSADREAIAIAPIGTPLLAGPGSITTAIIYFNG
Pto1            ------------PTKITST-----EKEESVEREAIGVAPLGTPLLAGPGTITTAIIFFNG
Tar2            ------------NTKLTPQ-----ETQESIDREAVGIVPIGTPLLAGPGTITTAMIYFNS
Tar3            ------------NTKLTRE-----ESQEGKQQEDVGIVPIGTPLLAGPGSITTAIL-LNA
Tac1            ------------TTKLTPA-----ETEESIERTSIGIAPIGTPLLAGPGSITAAIIYFNS
Tvo1            ------------TTKLTPV-----EKEETAERSSIGIAPIGTPLLAGPGSITTAIIYFNS
Tge1            ------------QVKTTEK-----ETLKVKEKEDVSIVPLGIPYLAGPGAITTTIILGET
Tth1            ------------QVKTSEQ-----ETTQVRELEDPSVVPLGIPYLAGPGAITTTIILGET
Mae1            ------------KTRHNLK-----DDEEPISLEDIAVVPMAIPLLAGPGTITTSIILMEH
Mok1            ------------KTRQTPK-----EKEEMVQLDDIAVVPLAIPLLAGPGTITTSIILMEH
Mja1            ------------KTKHKPD-----ERLDLEDIDSIVYVPLAIPLISGPGAITTTMILISK
Mvi1            ------------KTKHKPE-----EKIELEDIDSIVYVPLAIPLISGPGAITTTVILISK
Mfo1            ------------KTKHSPR-----EEIDMR-MGSVAVVPLAIPLLAGPGAITTTIILMEK
Tko1            ------------SVKISNEETE-EFSEEVVTLEEVAIIPLAIPLISGPGAITTVMLYMAK
Tsp3            ------------TVKISKEETE-EFSEEVVTLEEVAIIPLAIPLISGPGAITTVMLYMAK
Tzi1            ------------TVKISREETE-EFSGEAVTLEEVAIIPLAIPLLSGPSAITTVMLYTAR
Pya1            ------------SVKID------EESEEAVTLEEVAVIPLAIPLISGPGAITTVMLYMAR
Pho1            ------------SVKID------EED---VTLEEVAVIPLAIPLISGPGAITTVMLYMTK
Pfu1            ------------SVKISEEE-E-HISEEAVTLEEVAIIPLAIPLLSGPGAITTTMLYMAK
Tli1            ------------TIKIT----H-EEEEEALSLSEIAVIPLAIPLISGPGSITTVMIHMAK
Mja2            ------------EAKIHRK-----EIEAAYEIDEIALMPLATPLLAGPGSITACMVAMAE
Mvi2            ------------KSKIHEK-----DIKHAEDVDEIALMPLATPLLAGPGSITACMVAMAG
Mth1            ------------SGVRHSKT----EQEAATELDDIAVIPLAMPLLAGPGAITSVIVLMTK
Mma1            EKSP--------KLESHLKS----HSEEIEDMDEIAIVPLTVPLLTGPGSISAVIAMMAQ
Mvo1            R-----------ALKSNLPE----QCQEVED---ISVVPLTIPLYAGPGAISTMIALTAQ
Ogr1            ------------ARREDTAD-----D----PTEDPSVFPLAIPLLAGPGAIATIILLTGQ
Lve1            ------------ARRADNAA-----EGQAEHQDDPSVFPLALPLIVGPGAITTIILLAGN
Lho1            ------------ARRRDNAE-----EG-SEPDHDPSIFPLALPLIVGPGAITTLILLTAE
Rsp1            ------------KRRENQG------EEAI-EADDPSIFPMSIPLIAGPGSIATVILLAGQ
Rsp2            ------------KRREDRS------EED--DFDDPSVFPLAIPLIAGPGSIATVILLTGQ
Orf8            ------------ARRQHQG------DEIA-PEDDPSVFPMAIPLIAGPGSIATVILLTGQ
Pbe1            ------------KRREDKAG-----EEDA-LPD-PSVFPIAIPLIAGPGAIATMILLVGQ
Oar1            ------------KRREGRAE-----EDDI-DDDDPSVFPLAIPLIAGPGAITTIILLVGQ
Lag1            ------------ARKTETAEKAMESEAHHGTINELAIFPLAIPLISGPAAISAIILLSSQ
Sno1            ------------ERKFDASEV----AQREHLLRTLAVFPLAIPLMAGPGAITAMLLLAGE
Hma1            ------------ERRESRAEALLE-DEEHKELDDVSVFPLGIPMLAGPGSIATAMLYMQN
Kra1            ------------GARETKEE-----EEEAMTREDISVFPLAIPLIAGPGTIATTILYVGQ
Tte1            ------------GARETGRE-----AREARTREDISVFPLAIPLIAGPGTITTVILLMDS
Orf7            ------------PTQESSGE-----TAEAASKEDVGIVPLGIPMLAGPGAITSVMVLVGQ
Gma1            ------------PTQESPGE-----TQAASSKEEVGIVPLGIPMLAGPGAITSVMVLVGQ
Aba1            ------------PTQESHEE-----SAAAARKEDAGIVPLGIPMLAGPGAITSVMVLVGQ
Aba2            ------------PTQETSGD-----TEEAASKEDAGIVPLGIPMLAGPGAIASVMVLVGQ
Aca1            ------------PTQESTDE-----TEEAAHKDDASIVPMGIPMLAGPGAISSVMVLVGE
Oba1            ------------PIKETPEE-----EAEGTAKEDIAITPLAVPMLAGPGAITTVTLLASQ
Cco1            ------------STRTSPTE-----EEEGVVKEDVAIVPLAIPLLAGPGAIATAMVLMAR
Mxa1            ------------ETRTTPSE-----EQEGVVKEDVAIVPLAIPLLAGPGAIATAMVLMAK
Sau1            ------------ETRTSRTE-----EQESAAKEDVALVPLAMPLLAGPGAIASAMVLMAK
Cfu1            ------------ETRTTPSE-----TQEGVVKEDVALVPLAMPLLAGPGAIATAVVLMAR
Hfo1            ------------RTRSSPEE-----EIEFESKADVAIVPLAIPLLAGPGSIVTVMVLAGR
Pca1            ------------GTETSPGE-----EHLAEIKKDVSITPLAIPLLAGPGTIATALIFAGR
Tsp1            ------------TEKETAEEVK---ADKGQVTEDISVIPLAIPFMSGPGAIATVMILT-S
Orf10           ------------TPGTKSTEKE---KQESVEKEMVGVIPLGIPMLAGPGAISTVMLYI-S
Mar1            ----------------RSPASK---IDESDEREAVAVTPMATPLLAGPGAMSTVMILMNE
Mpa2            ----------------RSPASK---IDPDEERESVAVTPMATPLLAGPGAMATVMILMNE
Mth2            ------------KK-VTQAE-----IEDATTREDISIFPLAIPLLTGPGTITTVIVHMGA
Mha1            ------------RK-VTEAE-----LADASDREDVSVFPLATPLLTGPGAITTVIVLMGT
Mev1            ------------RESITKNE-----ISEYIDREDVWIFPIALPLLTGPGAITTVIVLMGN
Ben1            ------------NAQSPHQTEQ----REAEAKNDISITPLALPIMAGPGTIATVMSQTS-
Bco1            ------------RSQSPHPNER----KEVEARDDISVTPLALPILAGPGTIATVMAQTSS
Bam1            ------------HVQSLHHEEK----GESKEKADISVTPLSIPIIAGPGTIATVMSLSAG
Bso1            ------------HVQSLHHNEH----RESKEKEDISVTPLSIPIISGPGTIATVMSLSAG
Bpu1            ------------HVQNPHSDEK----AESKEKADVSVTPLAIPIIAGPGTIATVMSLTPG
Tat1            ------------RQHHPGEEEH----EEADP-DSIAITPLATPILAGPGTITTAMSFAAK
Hsp1            -------------ERASNQELE-----EAEQKENIAIVPIAIPLLAGPGAISTVITIASS
Jma1            ----------------PSSEKE-----SIKDYKHVTIFPIAIPSIASPGAIMAVVLMTDN
Fjo1            RGIN---------KKIENEVQ---------QRNDIALTPLAIPMLAGPGSISLLIAFYQE
Hhy1            RAIN---------KEVEEEAL---------KRQDISFAPLAMPLLSGPGSISYLITQYNE
                                                      *:  *   .*. :         

Sbe1            NN--TFINHVGMSITVIVFGLISFMLFRAAPVIYKVLGKTGINVITRLMGLLMLSIAIEV
Sde1            HN--SFANFVGMFVTIVLLGLVSFGLFRMAPAIFKYLGKTGINVITRLMGLLMLSMGIEV
Fba1            NS--TVMDTIGMVTAIVVFGACSWAIFRLAPVIFRVLGQTGINVITRIMGLLMLSIGIEV
Orf2            S---TWSQMLGMSLVVMVFAFCSWLIFRAAPLLFKVMGNTGINVVTRIMGLIMMSLGIEI
Orf9            YP--SMFDTMGIILTIIAFCFCSWLLFRSAPLLVRFLGQTGINVITRIMGLILGALGIEF
Vfl1            YP--AMMDTAGIILTILVFSVASWLLFRSAPYIVRLLGQTGINVITRIMGLILGALGIEF
Psp4            YP--TMTSTIGIAITIVVFAFGCWLLFRSAPLIVRFLGQTGINVITRIMGLILAALGIEF
Eca1            YP--SSLDTLGLIGTISLFSAGIWLLLRLGPSIVKFLGQTGINVITRIMGLILGALGIEF
Vha1            HS--GPVDYIAVTLTVLVFAFCCWILFRSAPFIVRFLGQTGINVITRIMGLILGALGIEF
Sma1            YH--NWQSLLGFTVAIALFAFCCWLLFRAAPLLVRLLGQTGINVITRIMGLLLMALGIEF
Spl1            YH--NWQNLLGFSLAIALFAFCCWLLFRAAPLLVRLLGQTGINVITRIMGLLLMALGIEF
Pag1            YH--SWINLLGFTLAIAIFAFCCWLLFRAAPLMVRILGQTGINVITRIMGLLLMALGIEF
Pre1            WH--GWQNFLGLALTSIAFAFCCWLLFRSASLLVRYLGQTGINVVTRIMGLLLMSLGIEF
Pmi1            WE--GVTNFLGLAATSIFFAFCCWLLFRSATLLVKYLGQTGINVVTRIMGLLLMSLGIEF
Psh1            YN--QWYNMLGLSVAIALFALMCWAIFRAAPYIVRLLGQTGINVITRIMGLMLMALGIEF
Gan1            YN--SWIDWLGFAIAILIFSLMCYAIFRSGPMIMKYLGKTGSNVVTRIMGLILMSLGIEI
Pmu1            QN--SLVNYFYSSITIILFGVGCYILLRYSKPVIKRLGKTGSNVITRIMGLLLMSLGIEI
Pda1            QH--QALDYLYSSLTIILFGITCYMLFRYSEPLIKRLGKTGANVITRIMGLLLMSLGVEI
Apa1            QT--TVMDYTYTSITIALFGLCCYILLRYSEPLIKKLGKTGSNVITRIMGLILMSLGVEI
Hso1            QS--SWSEYLYSSITIALFGLTCYILFRYSEPVIEKLGKTGSNVITRIMGLLLMSLGVEI
Orf4            HP--GFWGHISLMLPIALIALFIWGLLQLADGITHYLGTIGINIVTRLMGLILAAMSVEF
Orf6            QP--SLLGHISLVIPVLIVSLLIWLMLKLSDGITQRLGTIGINIITRLMGLILAAMAVEF
Mmo1            NA--SLIGHLSLIIPISLVCLTIWLVLKLSVKISYKLGTIGINVVTRLMGLILAAMAVEF
Mve1            SK--TFVGHISLAIPIFVVVILIWLTLQLSSYIADKLGTIGINIVTRLMGLILAAMAVEF
Mgl1            HS--GFWGHVSLIVPVAAVCLLIWLTLRLSSAIAHKLGTLGINIVTRLMGLILAAMAVEF
Dpr1            HD--SAMHYLSMCVVIVLLVFLTALLFRLAPTITQLLGRTGINIVTRLMGLIMAAMGVEF
Mfe1            ST--GVVHYMTVALGIILLSLVVWGVLRLSPWIEKHISATGINIFTRIMGLILAAIAIEF
Tar1            SH--AVSHYFTIAAGILLLSLIVWILLHLSPWISKRLGITGINVFTRIMGLILAAIAIEF
Cag1            GD--TIGHYLMLALTLLVLTACLFAVLRTAPWLATKISTTGINVFSRIMGLILSAIAIEF
Hch1            GT--DAAHYALVGVAILILCLTLWLVFSMIPWFSSHLTKTRINIFTRIMGLILAAIAIEF
Mam1            GH--GVAHYSIIALDIILLGLLLWILLLLVPWIARRMSTNGINIATRIMGLILAAIAVEF
Gxi1            HH--SLVDKGALGLAIGILALVTWGVFLCAPMLARWLGTTGINLITRVMGLIMMALAVEF
Cwa1            TQ--SLTDKLGLSVVIILLGSLICISYCFAPVIGKMLGKTGMNIVTRLMGLVTMAMAVEF
Bpy1            SR--HWYERAGLVAIGAILACLCFVAMRLAEPIANWIGRTGINIATRLMGLMLSALAVEF
Bce1            AH--HWYERAGLVAIGAVLAFLCFVAMRLAEPIANWIGRTGINIATRLMGLMLSALAVEF
Cba1            TQ--HWYQLLILVGIGVALGAVVYIVFRAADPIARVIGRTGINIGTRLMGLILSALAVEF
Rso1            TQ--HWYELFFLAGVGVLIALVVWVVLRAAEPIARVIGRTGINVGTRLMGLILAALAVEF
Tsp2            VE--HWWDMLALLVIGAMIGAVVWVCFRMAGRISRFAGQTGLNIMTRLMGLVLAALAVEF
Orf11           GT--S--TVLMLLGAGLVMGSVVWFAFSLAGPISRLAGRTGLNIMTRLMGLVLAALAVEF
Bba1            TR--HFWEHALLVGYGVVIGAATWVAFAASGRIAKVLGRTGINVMTRLMGLILAAMAVEL
Aav1            AQ--TFWQHLALVGYGVVIALATAVCFALADPIARVLGKTGINVMTRLMGLILAALAVEV
Psp2            AH--SWVQISYLIVSGLLIALSCYAAMAMATPISRWLGQTGINIVNRVMGMILAAVSVEI
Cvi1            AH--SWIQVVYLLISGLLVAVTCYGALVLASPLSRLLGQTGINIVNRVMGMLLAAVSVEI
Lho2            SH--DWIELVMLLLACGLIAVTCYVALRAATPISRMLGQTGINIVNRVMGMVLAAVSVEV
Nwa1            AK--SLHDTLFIVAAGAIISIICFITLLAASKISNVLGETGLTILNRIMGMLLAAVSVEI
Smu1            AH--SWLDLGLVMVAGGLIALICLISLLLANKISQFLGETGLTIMNRVMGILLAAVAVEI
Psp6            VT--GWQQKLAIIIAGLLISIFCYLALMAAGQLSRFLGDTGLNIISRIMGMLLAAVAIEI
Msp1            NP--SWNYDVLAVCVIATIALIVLTCLLMAEKIAHLLGRTGMNVITRVFGLIILSIAVEF
Mmi1            GQ--SLEHFLLVGSVILSVSVLVLAALLAAPKIADAMGRTGMNVVTRVMGLFLTSIAVEF
Afe1            NA--SWLASGLLIIDILVIAGVAYAALRLAEPLSRRLGVTGINISTRIFGLVLAAIAVTF
Kst1            SS--ATYHGALVILCILITCILLWIVLRLASPIGRALGPIGRNILNRLFGLILTAIAIEI
Bsp2            FH--STFEWIAGIALMAVLSTCVYFVLINADKIRERLGDLGVNVMTRIMGLILLAMSVEM
Bsp3            LT--SPLDWALSIPIIFLAVLCIYIALINANRISEKVGQLGVNVTTRVMGLFLLAMSVEM
Bsp4            LS--GLEQWLGSILVIISMGVVVYVILRSSRTLGRKLGMVGMSVLSRVFGIILLAISIEM
Bma1            FA--TPLHWVGAILAVILIGILVRNVLAYSKRIGERLGTIGQNVMTRIMGIILLAISIEM
Orf12           AN--TWSMKGILIGMIALIYFITYLILRASTRLVNILGETGNNVMMRLMGLILMVIAVEC
Bsp5            ST--SWSMVAILVGIIALVYLLTYFILKESTRLVDLIGETGNNVMMRLMGLILMVIAVEC
Orf1            AN--TWELKTTLVVVIAVVYVLTYIILRLSTRLVNVIGETGNNVMMRLMGLILMVIAVEC
Bsp1            AN--TLALKATLIVTIFVIYVLTYIILRASTRLNKFLGQTGNNVMMRLMGLILMVIAVEC
Orf3            AH--SFEMKGVLIGTIALIYFLTFLILKASTRLVNLLGETGNNVMMRLMGLILMVIAVEC
Psp1            AH--TITMKGILVGSIAFIYILTYFILRASTRLVSVLGETGNNVMMRLMGLLLMVIAVEC
Psp5            AE--TLLKKAILIFIIAFVFLITALILRTSTKLVHFMGETGNNVMMRLMGLILMVIAVEC
Tsp4            AQ--NYIYKIVLIGVLALVFLITYWILRTSPRLFRFLGETGNNVMMRLMGLILMVIAVEC
Psp3            AR--TPLYVAGLVTVIAVVFLITYLILKASTRLVEIIGETGNNVMMRLMGLILMVIAVEC
Orf13           AH--SFEMKTALIVAIVLVYVVTFCLLRWAGQLVKFIGETGNNVMMRLMGLILMVIAVEC
Orf5            AP--EHIFKIALVCVIALVCLLSFIILCVSTRLLKILGETGNNVMMRLMGLILMVIAVEC
Fli1            AT--TFDKKAVLIGVMFAICLITFIVLWASSKLSKMLGEVGNKILMRLMGLIVMVVAVEF
Sgr1            AD--NIAQKFILIGSMALILALTYAILYASSTISKWLGETGNKIMLRLMGLIVMVIAVEF
Ptr1            AG--SVEMQAILIGAIGLVMGITLAILLSAGKIIKLLGQTGNNVLMRLMGLIIMVIAIEF
Osp1            AT--DWETKMIMVIAVAVVITLVYLILRSSSRIIKILGETGNNVMMRLMGLIVMVIAVEF
Ntu1            AH--EVGLKVALVLVMLLISVLTLVILLSAGKILRVLGSTGNKVLMRLMGLIIMVIAVEF
Dga1            AD--SILLKVTFVVALCLMLLVTYLILISSSKLIKRFGETGINVMMRLMGLIVMVIAVEF
Gth1            AQ--TAVQTGLLFAMILFVCLLTAAMLLSGKGIMSFLGDNGNKVLMRIMGLIVMVISVEF
Asp1            AH--DLARKAVLLTVLLGLHVLTYAMLVSAKPLLAFLGPSGNKVLVRIMGLIVMVIAVEF
Ixi1            SP--QTTNTISLMAAIIVVCALTAVILSFGKQMLAKLGRSGSKILMRLMGLIVMLIAVEF
Scl1            AH--NFMDYGILIFTIIFTMSLTFYIFRGADRLSKKLGTTGFRIIQRIMGILLMVIAVQF
Mpa1            ATGIGLLAYGIVLVSIILTIGVTYYMMRNADYIVKRIGQREFRAVNRLMGMMLIAIAVQF
Fsp1            TG-IAIFSRMVVVLAVILVLILSFIILRYSLVIFQKIGKTGSIVISRIMGLLLTAIAVDL
Pto1            NG-NAIMTRFVVIMSVIILIILTYIILKFSIPIFARLGKTGSIVITRIMGLLLASIGVQL
Tar2            PQ-YFISERIAVILAVITVLLISYIVLRLSNPLFNRLGKTGALIISRIMGLLLASIAIEF
Tar3            KA-NTIPLKFSFGIALVILFIISYFILYFSSSIASKIGKTGTTVISRIMGLLLASIAIEL
Tac1            YS-VNIPEKIAVVISVSLVVVISYFILHYSSVLFKYLGKTGSLIISRIMGLLLAAIAVDF
Tvo1            YS-TNLTDKVLVIVAVFLVIVVSYLMLHYSSILFKFLGNTGSLLISRIMGLLLAAIAVDF
Tge1            S---TLHTKLGLSLIIFLVLLITYLIFSYSSKISKLLGELGTKAIVRILGLILASIAIEY
Tth1            P---ELTTKLALSGVIFLVIVITYLILKASTQIFKHLGELGTKAVVRILGLILASIAIEY
Mae1            S--ITTYDTLIIMFSIILATLISVVILYLSDNIARILRVSGIKAIVRIMGLILAAISIEI
Mok1            S--YTIYDKIIVLFSIILAALVSGVILYSSDKIAHILKTSGIKAIVRLMGLILSAISIEI
Mja1            T--QSILEKGVVVLSILSAMLVSGIILSLTDFIIRRVNIYGINAFVRIMGLLLVAISVQI
Mvi1            A--QSLIYKIIVISAILTTMLVSAVIFYLSDYIIKKFNIYGINAFVRIMGLLLASISVQI
Mfo1            A--QSLANKTIVISSIILTMIVSGLILSASDIVVKKLKVSGINAIVRIMGLILAAISVQI
Tko1            S--TTNLQRFAVILTIILIGITVWFVLCSANRIKARLGRVGIKVMTRMMGLILTSMAVQM
Tsp3            S--TSVPEKATVIASILAIGLTVWLILCSSNRIQRKLGRVGIKVMTRMMGLILTSMAVQM
Tzi1            S--HQIFEKALIIASIIAVGLTAWLILYFSSKIQERLGRLGIKVMTRMMGLILASMAMQM
Pya1            E--PA----PLVVVVILSIGLTIWAILSSDNRVSQKLGRVGIKVMIRMMGLILTSMAVQM
Pho1            E--SP----GIVILTIIAIGLTTYGILYSGNKIIERLGRVGVKVTTRMMGLILTSMAMQM
Pfu1            S--STMIEKSIVLLVVVAIGITVWIILSAANRIHQKLGTIGIKVMTRMMGLILASMAVQM
Tli1            S--TDYLGKIAVILAIFVASFSVYLVLMSAEKVQQRFGRVGIRLITRMMGLILASMAVQL
Mja2            A--SDIGDKFLVILAILLSLGITYLTLLSAESVLDRIGRLGIRILTRMMGLILTAIAVQM
Mvi2            A--EGF-NKFLVLLAIGLCIIITYITLLFAEKIIEKIGKLGIRIFTRMMGFLLLAIAVQM
Mth1            A--QGYNDKLAVLLAIFLCVIAAHVTLKSSEKIEDRLSPIGIKIMTRMMGLILAAISVQM
Mma1            T--SDFDGKLSVIIAISLCIIISYFVLKFSKDLEKMLGKIGFKVLTKMMGLVLTAISIQM
Mvo1            S--GSYIHLAYLTIALIMCITISYIILRFSKDLEKKLGKVGFNVLTKLMGLMLMAIAVQM
Ogr1            SE-S-VAGFAAVLGVMVAVLTIVFLFFLAAGPIERALGKTGVNVVTRLLGMLLAALSVQF
Lve1            AT-S-AADFGAIAGVLMAVLLITFLAFLVAPTIERALGKTGLNIVTRVLGMLLAALAVQF
Lho1            AT-G-PLGYAAIYGVALAVLATVWIAFALADPLARVLGAVGLNVVTRVLGMLLAALAVQF
Rsp1            KP-G-LEGFALVMCVVFAVLVIMLLMFMASGVLERALGKTGINVVTRLLGMLLAALSVQF
Rsp2            QP-G-ISGFFMVMGVVFAVLGILLVMCLFSGMLERLLGKTGITVVTRLLGMLLAALSVQF
Orf8            HP-G-IEGFASVMAIVVAVIALMLGMFSISGLLERLLGPVGINVATRLLGMLLAALSVQF
Pbe1            TG-S-ALEMAAVIGVMISVLLIVLMMFLAAPIIERLLGHTGIVVVTRLLGMLLAALSVQF
Oar1            TD-G-TKGYAAVMGVLLAIIALVFLMFLSASTIERLLGKTGITVVTRLLGMLLAALSVQF
Lag1            AP-D-TLAYAGLGGVIAIILLSCMGAFLLADKIERLLGETAQLVITRLLGVLLAALSVQF
Sno1            AK-GDPARLAALFAITVLVVASCLLVFLAARRMDKLLGVTGNAILSRLLGVVLAALAVQF
Hma1            SS-GNAVEQGIVIGAILANLLLCYFVFLGAAPLIRMMGDSVAGAITRIFGVILAALSVQL
Kra1            AS-MQPMLLLSVFLAIASALVLAWVAMRSSSWIIQRVGRTGIMVFSRILGILLAALAIQF
Tte1            AQ-GHASRQLAVAAAVAIVMFCTWVSMSLAFPIQKRMGTTGTLVLSRVLGMLLAAIAIQY
Orf7            AQ-NPWQ-VGTIIAAIAITAVSCYVVLGAATRVARILGETGIRILVRIMGLLLVALAVQY
Gma1            AR-TYWQ-MIAIFGAISFTAVICYWVLSSADRVARILGDTGIRILVRIMGLLLVALAVQY
Aba1            AE-GEWKKMAAILAAILITAAICYLVLGNSDLVGRRLGETGVRILVRIMGLLLVALAVQY
Aba2            AQ-STWQ-MVAILGSILVTAVICYFVLGNSDKVARGLGETGIRILVRIMGLLLVALAVQY
Aca1            AQ-NHWQ-MGAVLASIAITAVASYWVLVGADRLRKILGETGIRILVRIMGLLLVALAMQF
Oba1            AA-TTAH-HLILIHNITVVSILTFLILRLAAVRPAGFSGITLKIITRLMGLLLAAIAVQY
Cco1            SG-TSFVSALPVVAAVVLTFTATYFILNASSLVQRVLRQSGVAILERVSGLILAAIAVQF
Mxa1            -G-DTLVSAIPVLAAVVLTFVASYFILRASGLIQRVLRQSGVAIVERVMGLILAAIAVQF
Sau1            -G-GTLLMTVPVLAAIVLTFVASYFILRASHLVQRALRQSGVAILERVMGLILAAIAVQF
Cfu1            GG-DRLVSAVPVLLAILITFVTSYFVLRAAGLVQRVLRQSGVAILERVMGLILAAIAVQF
Hfo1            -G-GTLHAIIPVIVSTALTCLIAYLLLRTADPIQRLLGRSGIAVLERIMGLLLAAIGVQF
Pca1            -T-SDLLGYLALLIGTVVVFAAAFVILIKAELLTRVMGKLGTAVATRIMGLVLAFLAVQY
Tsp1            EA-PTVYHTGLVFLGVLACMVACYFAMIYSRYIVQYLGDTGKDILTKVFGLILAVLAVQF
Orf10           HG--NIWDALIVFISVFATMAVTYIFLANADRIFNRVGRVGSLAISRIMGLILATVAIQF
Mar1            AA-TNDLQKLSIFLAILLAMGAAFLILINSELLYSVIKKDGSRVLTKIMGIVLATIAIEM
Mpa2            AG-T-TIEKGSIMIAILIAMAAAFLIVINCDWVYGAIKKDGARVLTKIMGIVLATIAVEM
Mth2            SN-T-LPEKMIVLLAICLTFGATYAILKSAEHIHDILGVTGIMVFTRILGLILGAIAVDF
Mha1            AS-G-PAEKGAVLLAITATFAATYLILRSSEYVDRILGLTGIMVMTRIMGLLLGAIAVNF
Mev1            SD-T-ILNKLVVILAIIATFIITLYVFIFSRRLYKIMGYTGMLVFTRIMGLLLAAISIEF
Ben1            ---HSLKQMASVFISYTLILAVTFFLFYYSSSIIKKLGQNGVNVISRLMGLILAVMAIQM
Bco1            ---HSLPNLASVLVGYTIVLALTFVLFYYSSSIISKLGQSGLNIITRLMGLILAVMAVQM
Bam1            -H-GGIIHYISVLIGIAAVIAMTFIFFHYSSFISNKLGKTEMNVITRLMGLILAVVAIGM
Bso1            -S-RGLVQFGGMIIGIAAVLLLTFAAFHYSTLITKRLGQTEMNVITRLMGLILAVVAVGM
Bpu1            SH-QVTLHLLTILIGIVVVLAMTYYAFHYSSFIMRKMGKTEMNVVTRLMGLILAVVAVEM
Tat1            -R-TNILELFIIEAVFGVVCLLTYICFVYGEAISEKLGRTKIGVITRLMGLILAVIAVQM
Hsp1            YR-SVFYHVLLILSILVACIGVFLVFKS-VDKIVKILGKIGINILSRLMGILLMSLAMQF
Jma1            HI-YTIQQQIITSILVLLVIGITCVFLLGANHIQKRIGEYGISVISKVMGLILAAYAVQS
Fjo1            HH--QMEEILFSCLAILAIAVVIFVILKSAHYLARILGASGIVAISRIVGFIVISIGIQY
Hhy1            NP--SWEAHLVVAAVIVLLGFLVYLILRSARYLYTILGEAGLKALSRVMGFIVMSLGVQY
                                                              :: *..    .:  

Sbe1            IVAGLKGLFPNLLN-----------------------------------
Sde1            IAAGVKGLFPTLLG-----------------------------------
Fba1            VAAGAKGLFPALAG-----------------------------------
Orf2            MVAGIKGVFPGLM------------------------------------
Orf9            IANGLRGLFPALVG-----------------------------------
Vfl1            ITNGLRSLFPGLA------------------------------------
Psp4            IINGLKVMLPGLV------------------------------------
Eca1            IANGMRALFPGLS------------------------------------
Vha1            IAGGIGALFPGLML-----------------------------------
Sma1            IVTGIKAIFPGLL------------------------------------
Spl1            IVTGIKAIFPGLL------------------------------------
Pag1            VVTGMKSIFPGLLN-----------------------------------
Pre1            IVTGVKAIFPGLL------------------------------------
Pmi1            IVTGLRSIFPGLLV-----------------------------------
Psh1            IVTGIRALFPGLA------------------------------------
Gan1            CVAGISNLFPGLLH-----------------------------------
Pmu1            IIGGLRNLGIV--------------------------------------
Pda1            ITSGLRNLGVF--------------------------------------
Apa1            VVEGLKNLHLF--------------------------------------
Hso1            ITTGLKNIGVF--------------------------------------
Orf4            IAHGLTGLFPQLAGAA---------------------------------
Orf6            IAHGLTGLFPQLISA----------------------------------
Mmo1            IAHGLTGLFPALA------------------------------------
Mve1            IAHGLIGLFPALGK-----------------------------------
Mgl1            IAQGISGLFPGLNG-----------------------------------
Dpr1            IAHGLRQLFPVLGG-----------------------------------
Mfe1            IANGMKGLFPALA------------------------------------
Tar1            IANGLKGIFPILA------------------------------------
Cag1            IANGLRGLFPLLTAAQS--------------------------------
Hch1            IANGLKGLFPVLA------------------------------------
Mam1            IANGLKGLFPALAG-----------------------------------
Gxi1            MAKGVKGLFPALAG-----------------------------------
Cwa1            MANGLGTLFPGWK------------------------------------
Bpy1            IVNGLRALLPALR------------------------------------
Bce1            IVNGLRALLPALR------------------------------------
Cba1            IVDGLKTLLPVLKS-----------------------------------
Rso1            IVDGLKTLLPVLKS-----------------------------------
Tsp2            VADGVRALAASST------------------------------------
Orf11           IAAGIRAYVQA--------------------------------------
Bba1            LADGLVQLFPVLASPKLR-------------------------------
Aav1            MADGLGKLFPVLVAR----------------------------------
Psp2            IVDGLYRLFPQLSH-----------------------------------
Cvi1            IVDGVYRLFPQLTR-----------------------------------
Lho2            IVNGLYRLFPMLNH-----------------------------------
Nwa1            VVAGLKGLFPQLAG-----------------------------------
Smu1            VVTGLKDLFPMLR------------------------------------
Psp6            LVNGIKTVFPGLI------------------------------------
Msp1            ITKGLGAVFPILVKPLA--------------------------------
Mmi1            IAKGLGELFPVLVKIFP--------------------------------
Afe1            IANGLAALFPGLVHIRMS-------------------------------
Kst1            IANGLRELFPSLA------------------------------------
Bsp2            MVGGLKKMIPLLNS-----------------------------------
Bsp3            ITNGLASILPILKAKL---------------------------------
Bsp4            IAKGVKEILPILKGAPV--------------------------------
Bma1            IVGGVKEIIPILKGA----------------------------------
Orf12           FVSGLRPILIDIIQLSRV-------------------------------
Bsp5            FVSGARPILIDIIQSSLPDMLPAGAAQ----------------------
Orf1            FVGGMKPILIDIIQNSHL-------------------------------
Bsp1            FVAGARPILTDIIHNGTAM------------------------------
Orf3            FVSGVKPILTDIVKEGCLM------------------------------
Psp1            FVGGMKPILVDVIKSAVG-------------------------------
Psp5            FVSGAKPILIDILQQAA--------------------------------
Tsp4            FVSGVRPILIDIFREGIMK------------------------------
Psp3            FVSGLRPIVKSMIDC----------------------------------
Orf13           FVSGTRPILTEILHGS---------------------------------
Orf5            FINGMQPVLTDILRQAHACP-----------------------------
Fli1            FRSGLKPIVIDIIKAAMEN------------------------------
Sgr1            FLSGLRPILASIFPSLAVVSP----------------------------
Ptr1            FLSGFKPIFQDIIAGS---------------------------------
Osp1            FFSGLKPIVIDILRSVG--------------------------------
Ntu1            FASGIGPILQNILRGV---------------------------------
Dga1            FLAGIRPFLESLFN-----------------------------------
Gth1            FFKGLTPIVRHMLMIEG--------------------------------
Asp1            FFAGLKPIVRDMLGR----------------------------------
Ixi1            FFAGIKPYLVDILRAANAA------------------------------
Scl1            VINGVTPVLVNIILEVGGSVIEK--------------------------
Mpa1            VIIGLKAAFP----TLAGA------------------------------
Fsp1            ITTGIIHIFL---------------------------------------
Pto1            VASGIINVFHI--------------------------------------
Tar2            ITSGLFTIIHTL-------------------------------------
Tar3            ITTGIIAIAAGI-------------------------------------
Tac1            MVTGLAFIVKSITGV----------------------------------
Tvo1            MVTGLAYVVARILG-----------------------------------
Tge1            ITTGLKEIF----------------------------------------
Tth1            ILKGLKEVF----------------------------------------
Mae1            ISSGVFGLIKSAGLMY---------------------------------
Mok1            ISSGIFGLIHSSGLS----------------------------------
Mja1            IFTGIVGLYNSISVQ----------------------------------
Mvi1            IFFGLYGLYKTILLT----------------------------------
Mfo1            IFSGAYGLIKTITA-----------------------------------
Tko1            IINGIKGAFGL--------------------------------------
Tsp3            IINGIKGAFGL--------------------------------------
Tzi1            IINGIRGAFGL--------------------------------------
Pya1            VINGIKGAFEI--------------------------------------
Pho1            IINGIKGAFGI--------------------------------------
Pfu1            VINGVKGAFNI--------------------------------------
Tli1            VINGIKGAFGL--------------------------------------
Mja2            IVNGIRGALL---------------------------------------
Mvi2            IISGLKGSLF---------------------------------------
Mth1            MLGGIKEIFF---------------------------------------
Mma1            ALDGILMVFG---------------------------------------
Mvo1            LLDGIGGYIGLENSANIIFNNS---------------------------
Ogr1            ILDGLR-EVALPL------------------------------------
Lve1            VLDGLR-GFGIGG------------------------------------
Lho1            IIDGLH-GSGFGLPFPGAD------------------------------
Rsp1            VLDGLR-DFGFAT------------------------------------
Rsp2            VLDGLQ-AFGFAG------------------------------------
Orf8            VLEGLR-AFGFAS------------------------------------
Pbe1            VIDGLR-NIGAVG------------------------------------
Oar1            VLDGLG-SFGLGS------------------------------------
Lag1            VADGIL-AFIRT-------------------------------------
Sno1            VIDGVR-ASFLA-------------------------------------
Hma1            LIDGIKGAFGLVGVGH---------------------------------
Kra1            VLNGVT-TFAHTSGFIK--------------------------------
Tte1            ILNGLS-SFAESLRTILS-------------------------------
Orf7            FVNGMVDLGVLSKPGS---------------------------------
Gma1            FVNGFVDLGVLTKPSSL--------------------------------
Aba1            FVNGMVDLGVIAKP-----------------------------------
Aba2            FVNGMADLGVIAKPS----------------------------------
Aca1            FVNGLTELGIIPR------------------------------------
Oba1            ILDGIAAVRG---------------------------------------
Cco1            IADGAKDLLK---------------------------------------
Mxa1            IADGGKELFK---------------------------------------
Sau1            MADGAKDLLGR--------------------------------------
Cfu1            IADGGKDLLREHPAVSQMLDAAQTPERFITAPLALPPSDIRLGPARCAS
Hfo1            MVDGAIEVLKQLR------------------------------------
Pca1            VLDGLSAVLGKG-------------------------------------
Tsp1            VINGISDAAIGFMLDTQMLDENEVEDPRVPARDHD--------------
Orf10           LINGTHEIAIEWAQEIINLSA----------------------------
Mar1            MVNGLLKAFPVLAGMGI--------------------------------
Mpa2            MVNGLLHAFPVLGA-----------------------------------
Mth2            VSVGAWNIYISMASGA---------------------------------
Mha1            VAFGAWNIYAGMAGLS---------------------------------
Mev1            ITTGILNMFQNYGP-----------------------------------
Ben1            IAEGIKGLFPSL-------------------------------------
Bco1            IASGIHGLFPKL-------------------------------------
Bam1            IGAGLKGMFPILVS-----------------------------------
Bso1            IGTGLKGMFPILAG-----------------------------------
Bpu1            IGAGIKGMFPMLMS-----------------------------------
Tat1            VLEGIKEAFPYLASGTISKP-----------------------------
Hsp1            IIKGIQLAFPTLGK-----------------------------------
Jma1            ILMGLKSFFVVLK------------------------------------
Fjo1            IVSSIVNIIKGNLM-----------------------------------
Hhy1            MIAGVIQLVG-EMK-----------------------------------
                   .                                             
