# Supplementary material for: The LysE Superfamily of Transport Proteins Involved in Cell Physiology and Pathogenesis
Source: PLoS One. 2015 Oct 16;10(10):e0137184. doi: 10.1371/journal.pone.0137184 (PMC4608589; doi:10.1371/journal.pone.0137184)
Supplement: S2 Supporting Information — The corresponding zip file contains the multiple sequence alignment (MSE) outputs generated using ClustalX, Mafft, and ProbCons. These MSEs have been used to generate S17–S28 Figs. (ZIP) [file pone.0137184.s031.zip › Alignment_zip/NAAT/NAAT_mafft.aln]

CLUSTAL format alignment by MAFFT G-INS-i (v7.221)


Bsp1            ----------------M-------------------------DT--------ILPFAFIA
Orf1            ----------------M-------------------------DT--------IIPYALLC
Orf12           ----------------M-------------------------DT--------LLPYALLC
Bsp5            ----------------M-------------------------DS--------LLPFALLC
Orf3            ----------------M-------------------------ET--------LIPFALLC
Psp1            ----------------M-------------------------ET--------LLPYALLC
Psp5            ----------------M------N------------------DS--------VIPFALLC
Tsp4            ----------------M-------------------------DS--------LLPFALLC
Orf13           ----------------M------DIS--------------MMET--------VFPFALWC
Psp3            ----------------M------D------------------GN--------FWTYILLC
Orf5            ----------------M--------------------------D--------IFAYSMLC
Ptr1            ----------------M-------------------------TE--------LIAFGVLS
Sgr1            ----------------M-------------------------SE--------NLAFGLLA
Fli1            ----------------M-------------------------DE--------LIKFGLVC
Osp1            ----------------M------------------------------------FTFGLLC
Ntu1            ----------------M-------------------------NE--------IFSFALLC
Dga1            ----------------M------RRLD------ISLLKKKNMTE--------LLAYGLLV
Gth1            ----------------M------E-----------------MNE--------TFKFAVLC
Asp1            ----------------M-------------------------KP--------LLDFGLLV
Ixi1            ----------------M------------------------------------LDLFLFQ
Scl1            ----------------M------IS-----------------LD--------SLEYLFLC
Mae1            ----------------M------AVG----------------YS--------FFSFFIYS
Mok1            ----------------M------GF------------------N---------LSFFIYA
Mfo1            ----------------M--------------------------D---------LNFFIYS
Mja1            MVGYSGEHFIFNVVKYM--------------------------D--------ILNFYIYG
Mvi1            ----------------M--------------------------D--------ILNFYIYS
Pfu1            ----------------M--------------------------E--------VLKDFLLF
Tko1            ----------------M------LE----------------VVE--------FLKYLILL
Tsp3            ----------------M------L-------------------E--------YLKYFVIL
Tzi1            ----------------M------I-------------------E--------YLKYFILI
Pya1            ----------------M------I-------------------E--------ALRTFILL
Pho1            ----------------M------L-------------------E--------AIKTFMIL
Tli1            ----------------M------F-------------------L--------FFKTFFYV
Mth1            ----------------M--------------------------D---------YQFVLLA
Mma1            ----------------M--------------------------D---------VQFIILA
Mvo1            ----------------M------VI------------------D---------FQMIFIL
Mja2            ----------------M--------------------------D---------LQYFILA
Mvi2            ----------------M--------------------------D---------LQYFIIA
Mev1            ----------------M--------------------------D--------YVGIFVFA
Mth2            ----------------M------SCTHNLEARYIGG----SYLDL-----AIYLQYFVYV
Mha1            ----------------M------DST---------------MVEV-----AGHFAYFFYA
Tge1            ----------------M--------------------------E---------TGFLIKS
Tth1            ----------------M--------------------------E---------ISLLFKS
Orf10           ----------------M--------------------------D---------YAYAVSV
Fsp1            ----------------M--------------------------A--------ILILFLTV
Pto1            ----------------M--------------------------N--------YAYLFISS
Tar2            ----------------M------TLL---------------LLN--------LIVFYLSI
Tac1            ----------------M--------------------------N--------LILYLVTV
Tvo1            ----------------M--------------------------E--------TLLFLVTV
Tar3            ----------------M------AIA---------L----SIVE--------MIEFAGYS
Aca1            ----------------M------------------------------------VRFSLLA
Orf7            ----------------M------FDPHS-----VNL----AVIE-----KSAYVRFSVLA
Gma1            ----------------M------SVPHA-----ASL----SLFE-----GSAYVRFSLLA
Aba1            ----------------MGEWVVMFDPHS-----VSL----AGLQ-----HSAYVRFSALA
Aba2            ----------------M-----LYQPHSP----VSL----HGLE-----QSVYVRFSLLA
Cco1            MT--------------M------S-------------------G--------MVSTFLVS
Sau1            ----------------M------G-------------------A--------YLTHFLVS
Mxa1            ----------------M------P-------------------E--------YASLFLVS
Cfu1            ----------------M------S-------------------E--------QFSLFIVA
Hfo1            ----------------M------M-------------------A--------HLSTFLVT
Oba1            ----------------M--------------------------S--------LLDFTLLS
Pca1            ----------------M------QA------------------S---------LDLLITF
Lag1            ----------------M------------------------------------LDYYINA
Ogr1            ----------------M-------------------------TD---------LPALASA
Lve1            ----------------M-------------------------TE---------LPALIAA
Rsp1            ----------------M--------------------------D---------TAFLITS
Orf8            ----------------M-------------------------ID---------TAFLITS
Rsp2            ----------------M-------------------------ID---------TAFLITS
Oar1            ----------------M--------------------------D---------PQFLITA
Pbe1            ----------------M--------------------------D---------SAFLITA
Lho1            ----------------M-------------------------IE---------IATLVTA
Sno1            ----------------M--------------------------G--------VLDYVFSA
Kra1            ----------------M------P-------------------T--------LITFTISA
Tte1            ----------------M-------------------------------------NFFLKA
Hma1            ----------------M------TQ------------------E--------LLNLALAT
Mpa1            ----------------M------TG------------------D--------ILTFTLLS
Orf2            ----------------M------AA-----------------ID---------VSLYLKF
Sbe1            ----------------M------S------------------LD---------FTFYIKF
Sde1            ----------------M--------------------------------------IYVKF
Fba1            ----------------M--------------------------D---------LTLFFQF
Vha1            ----------------M------QG-----------------ID---------IAVYLQF
Psp4            ----------------M------QA-----------------IE---------FGIFLHF
Orf9            ----------------M------QT-----------------IE---------LAIFLQF
Vfl1            ----------------M------H------------------FE---------FAIFLQF
Eca1            ----------------M------NS-----------------IE---------LVIFFQF
Sma1            ----------------M--------------------------D---------LSGFIKF
Spl1            ----------------M--------------------------D---------FSGYIKF
Pag1            ----------------M-----NPA----------------LLD---------LSGYIKF
Pre1            ----------------M-----SSA----------------LLD---------LSGYIKF
Pmi1            ----------------M------GA----------------LLD---------LSGYIKF
Psh1            ----------------M------AH----------------LFD---------VAIFTKF
Gan1            ----------------M------PF----------------IEN---------FPIYMQF
Gxi1            ----------------M--------------------------D---------YGIYTQF
Pmu1            ----------------M--------------------------D---------FAIYLQF
Pda1            ----------------M------GK----------------KMD---------LTIYLQF
Apa1            ----------------M--------------------------D---------ISIYVQF
Hso1            ----------------M--------------------------E---------FSVYLQF
Mmo1            ----------------M-------------------------ID---------WPSLFKI
Mve1            ----------------M--------------------------D---------WAYLFKI
Mgl1            ----------------M-------------------------SE---------WAYLFKT
Orf4            ----------------M-------------------------TE---------YAYLLKV
Orf6            ----------------M------IEL--------------LNQD---------FTYLLKI
Mfe1            ----------------M------IN----------------MLD---------YAEYIKI
Tar1            ----------------M-------------------------LD---------YADYIKI
Cag1            ----------------M-------------------------LD---------LSEYLKI
Mam1            ----------------M-------------------------LD---------YTEYTKF
Hch1            ----------------M-------------------------LE---------FHEYTKI
Dpr1            ----------------M--------------------------D------SGTINEYLKF
Msp1            ----------------M------------------------IVE---------VDEYIKL
Mmi1            ----------------M-------------------------LN---------WNEYLQL
Cwa1            ----------------M--------------------------S---------LSDYING
Bpy1            ----------------M--------------------------------------DLLKS
Bce1            ----------------M--------------------------------------DLLKS
Cba1            ----------------M--------------------------------------DTLKS
Rso1            ----------------M--------------------------------------DLTKS
Tsp2            ----------------M--------------------------------------ETLKV
Orf11           ----------------M--------------------------------------EFAKI
Psp2            ----------------M--------------------------K---------ELEIAKI
Cvi1            ----------------M------------------------------------EIEIAKI
Lho2            ----------------M--------------------------------------EVFKI
Bba1            ----------------M--------------------------------------DLLKP
Aav1            ----------------M--------------------------D-------------LKP
Nwa1            ----------------M------------------------------------GMEIGKL
Smu1            ----------------M--------------------------Q--------LQVEIGKI
Psp6            ----------------M------------------------------------DTEIVKI
Afe1            ----------------M------AA------------------E---------LHSALQT
Kst1            ----------------M--------------------------E--------HWTEYTRF
Bsp2            ----------------M------DI------------------D---------YGIVGQF
Bsp3            ----------------M--------------------------E---------ISIMVSF
Bsp4            ----------------M------TA------------------D---------KTDILKF
Bma1            ----------------M------YQ---------------------------AFEDTLKF
Hsp1            ----------------M------DRK--------------QAID--------IIYFIIKF
Ben1            ----------------M------------------------------------FTLILKL
Bco1            ----------------M------------------------------------FGEIIKL
Bam1            ----------------M------------------------------------FSFIIHV
Bso1            ----------------M------------------------------------VSFIIHV
Bpu1            ----------------M------------------------------------ISFMIHV
Tat1            ----------------M------------------------------------IGFILQI
Mar1            ----------------M------VF------------------DS-----ALSYTLFIHA
Mpa2            ----------------M------AF------------------DI-----ALTGTLFIHA
Tsp1            ----------------M------LV---------------------------LLEYLVVT
Fjo1            ----------------M------IIFIC-----MQL----LKFDYFYFTNQYFMDLFIYL
Hhy1            ----------------M------------------------------------IELFFAV
Jma1            ----------------M-------------------------------------QEIITT
                                *                                           

Bsp1            FASFFTLTNPLGTMPVFLTMTTGM-DEQQRAHIVMRATVISFFVLIAFTITGQFLFSFFG
Orf1            FTSFFTLTNPLGTMPVFLTMTNGL-GEQERRHIVKRATIISFIILIAFTFCGQFLFKFFG
Orf12           FTSFFTLTNPLGTMPVFLTMTKGM-SDEERQHIVKRATIISFITLLAFTFSGQFLFKFFG
Bsp5            FTSFFTLTNPLGTMPVFLTMTQGM-SKDERQRIVKRATIISFLILIVFTFSGQFLFKFFG
Orf3            FTSFFTLTNPLGTMPVFLTMTQGM-TDKERCSIVKRATLVSFITLMVFVFAGQFLFKFFG
Psp1            LTSIFTLANPLGTMPVFLTMTHGM-SEKQRRSIVKRATITAVLILIVFTFAGQFIFMFFG
Psp5            FTSFFTLINPLGTMPVFLSMTTGM-TESERKRIIMKATFVAFLIMISFTVFGQFLFQVFG
Tsp4            FTSFFTLVNPLGTMPVFLSMTEGC-SNRERKAIVMKATLVSFVILLAFTVCGRFLFQFFG
Orf13           FTSLFTITSPLSTMPVFLTMTQSL-DEKERRAVAIRSTLVACCALLLFVLAGQFLFKFFG
Psp3            FTSFFTLVNPLGIMPVFLTMTQSM-GDVQRKKIVRKSTVIAFLTLVSFTVFGRFLFMVFG
Orf5            FTSLFTLMDPLGVMPVFLQMTEGM-SAGERRSIALKSCALTFVILVLFTLCGRFLFHFFG
Ptr1            FTTFFTIINPLGVMPIFMTMTSEL-DKESRKSTAKKAILASFVTILLFAFSGQILFKFFG
Sgr1            FTSYFSIVNPLSTMPVFMTMTSEL-TKQQQRATAKKAVIAAFLTMLAFALSGQLLFSFFG
Fli1            LTTYFTIINPFGVMPVFMTMTADL-SDADRTATARKALITAFITMVAFAFSGQLLFKFFG
Osp1            FTSFFTLINPLGAMPVFMTMTMEL-DEKERRKVARRASLVSFLIMMFFAISGDLLFRFFG
Ntu1            FTSFLTLVNPLGLMPVFMGMTSGL-DSAERAVVARKALIAAFIAMVFFAFTGQLIFNFFG
Dga1            FTSFFTLINPISAMPVFLGLTSDM-EPKDRVAVAKRAVVVSLIIVLVFAFSGQFLFRVFG
Gth1            FTSLFTMINPLGVIPLYISMTGGM-SAERSRHVVYKALTVSFVVMVVFALTGEFIFRFFG
Asp1            FVSMFTMMGPVGVLPPFVSMTSGL-SGPEARRVARRATITALCVLLVFALGGQLVFRFFN
Ixi1            FTSLFTMINPIAAIPIYIALTDTL-TPKAARWVAMRAAVTAAIALCVFALIGNAIFSFFS
Scl1            ISTLVSLVNPLGIAPLFLVLTERF-EPSERISIAKKGTFTASIILIIFALLGTYIFKFYS
Mae1            FTSIFIIMNPIGLVPLFYIWTSES-EKTEKIELLRKSAIAVMLTLLTFALFGGSIFKFFG
Mok1            FTSLFIIMNPIGLVPLFYIWTSNN-TEKERIKLLKKSTIVVILTLIIFGFFGKWIFEFFG
Mfo1            FTSLFIIVDPVGIIPIFHILTYYY-SKDEQIEIIKSATVTATITLLIFALFGTYIFDYFG
Mja1            FVSLFITIDPIGLIPIVHSLTYPY-PKEQRIRIIKKAIISSTVVLLLFALFGNYIFGYFG
Mvi1            FVSLFITVDPIGLIPIIHSLIYPY--STYRKRIIKKAILASTTILLIFALFGNFIFSYFG
Pfu1            YGGLFAITNPIGAVPVFIAVTRNL-SPEKRKEIARKTSTTVMVTLLVFALVGEWIFKFFG
Tko1            YGGLFAITNPVGAVPVFLSVTHDL-SWRERREIASKTAISVVATLVVFALLGQWIFKFFG
Tsp3            YGGLFAITNPVGAVPVFLSVTHDL-SWSQRREIATKTALTVVATLVIFALIGEWIFKFFG
Tzi1            YGGLFAITNPIGAVPVFLSVTRDL-GWKERREIATKTAITVVITLLVFALIGQWIFKFFG
Pya1            YGGLFAITNPIGAVPVFMSVTRDL-SAKGRREIAKKTALTATITLIVFALVGQWIFKFFG
Pho1            YTGMFAITNPIGAVPVFMSVVGHL-PAEIKHEVAKKVSITVFITLTVFALVGQWIFKFFG
Tli1            FGTLFAVMNPIGAVPVFLSIAQHCRSYEGRITLAKRTSVAVFMTLITFALLGEWIFKFFG
Mth1            FTSLFAIINPVGLVPIYVALTSQY-THEEKLKIIKKTTMATLLILVTFALMGKYILLFFG
Mma1            FTSLFSILNPFGVIPTYLVLTSQY-SKVEKIKIIRKSMLAAFALLMMFALLGNQIIGFFG
Mvo1            FSSLFAILNPFGVIPPFLSLTSGY-SESEKIKVIQKSMISAFLLLIVSGILGKYIIAFFG
Mja2            FSSIFSILNPFGAVPVFITLTESY-PKKERDLVAKKTVIYALAILLAFALFGEWILKFFG
Mvi2            FTSIISILNPIGAIPVFVSLTESY-PKNEKIIIAKKTAIYTAAILYIFTLFGEYILKFFG
Mev1            FVSIFVIVDPLAAVVTFISLTNKM-DDKTKNMVAKRAVLLACVIALAFALTGNFVLNIFG
Mth2            FTSLFIIVSPIEATMVFVSLTQDA-SPAERDRICVRTTLVAFSIAMVFALAGDMILRFFG
Mha1            LASVFIIVNPVEATMVFISLTPEA-SAGERARISLRAAAVAYVIALLFALSGDHVLRFFG
Tge1            FLTLFTIIDPIGGVPFFLSISAGY-SEEERKKIALRASLTACLTLLFFLWIGKYLLSFFQ
Tth1            FIALFTIIDPIAGAPFFLSITSGY-SEKERQRIALKACVTALITLLLFFWLGKYILILFQ
Orf10           FIAIFAIVNPLGNIAFFTTLTQDY-SKAEKKKVATKAIIAATATLIIFALVGRYIFVLFN
Fsp1            FVALFAIINPIGAVPILITLTDGY-SLKERREVIRRSVYMASGMLFGFMFLGVYIFDILG
Pto1            LVTLFAIMNPIGAVPILIALTDGY-TKDERNNVILKSVFTAAGMMLGFMLIGVYIFQVLR
Tar2            VATVFAILNPIGAVPTLMVLTDGY-TASEKKRVIFKSIMVASGMILGFMFLGIYIFLVLG
Tac1            FVALFAMVNPIGALPVLVSVTEGY-SKDDFERVVRYAAMSEALMLFSFMLIGIYIFEVLG
Tvo1            FIALFALVNPIGALPVLIAVTEGY-SSEDFDRVVKNATVTEALMLFGFMFIGIYIFQVLG
Tar3            LAAMFAIMNPIGAIPTLVFLTDGY-SKKEKMITIRRSIYMASGMIVGFVLVGYYIFEGLG
Aca1            LSSVFFLVDPFAAIPSFIALTDGV-DAGGRKRMARRATLTCFVVLSSFALAGQFIFSLFG
Orf7            LSSIFFLVDPFAALPTFLAVTTGQ-NPQKRRKTARKASLTAFVVLTTFAIAGTFIFKMFG
Gma1            LSSIFFLVDPFAALPTFLAVTADQ-DAAKRARTARKASLTAFVILTAFGIAGTYIFRIFG
Aba1            LSSIFFLVDPFAALPTFLAVTAGA-DAKRRKKMAWKASVTALVVLSAFAVAGQYIFKMFG
Aba2            LSSIFFLVDPFAALPTFLAVTAGS-DRDRRKRMARKASLTALIFLSAFALAGQYIFKMFG
Cco1            LSAIFFVVDPIGVVPLFLAMTAGD-TKQQIRSTALRACLVACGMMLFFAVFGRVIFQVFA
Sau1            LSAVFFVVDPIGVVPIFLAITAGD-SAEKMRRTALRACLVACGLLLFFAVFGGVIFQVFG
Mxa1            LSAIFFVVDPIGVVPLFLAMTAGD-SQEKVRRTAMRACLVACGMMLFFALFGGVIFKVFG
Cfu1            LPAMLFVVDPVGLVPIFLAMTAGD-SEEKIRSTARRACIVACALMLFFALFGGVIFKVFG
Hfo1            FSAIFFIVDPLGLVPIFIAITSHN-PREKRLAMAKRATLLAFGILAFFAVFGGLVFKLFG
Oba1            AASLFVIVDPIATVPAFLAMTERN-SAEERIRMARIASWVTFWVLLGFSLGGRWIFKAFG
Pca1            VVQLFILVDPVGGAPVFLAITPHD-SRAERRAMALRGCLVAGAVVCFFILAGPWVVAYFG
Lag1            FATLFVTIDPVGLAPMFLAITAGM-SKHDRRKVAVRATITAAGILLVFYASGQTVLNVLG
Ogr1            FAAMFVIIDPIGLTPLFVALTQGM-PDRQRRAIAVRATLVAVAVLLAFAVFGEALLGFVG
Lve1            FTTMFIIMDPPGLVPVFIALTQGM-SAEQRRAIAVRACIVAGVLMILFLFVGEAVLGFIG
Rsp1            FVTLFVIIDPIGLTPIFLALTQGA-SARERRSIAFRAAFTAMFLLALFTLFGEAVLGFAG
Orf8            FVTLFVIIDPIGLMPVFLALTQGM-TSKQRRAIAIRASITGVGILAVFALFGESVLGFIG
Rsp2            FVTLFVIIDPIGLTPIFIAMTQGM-SAQQKRSIALRATLTAVGLLALFAALGEAVLGFVG
Oar1            FVALFVVIDPIGLAPLFVALTSGM-SVQKRRAIAIRACLVSIGILLVFSIFGHNILNFAG
Pbe1            FATLFVVIDPIGLTPIFIALTSGA-DSRHRRILALRSCGIAIAILMLFTFFGEQVLGFIG
Lho1            FTTLFVIVDPIGLAPLYVAMTAGM-TPAQRRGVAFRALSTSAVLMLLFLILGDAVLRFVG
Sno1            VVTMGVVIDPIGLAPLFLAVTSDL-TAAERRLVAWRSSAIALAILVVFGVIGAPLLHALG
Kra1            FVTFLTIIDPVGLAPVFVGLTSHL-SQAQRKVVIARATLISAAIIAFFAIVGRFLLDRLG
Tte1            LVALFTIVDPIGMAPIVVGLTAHL-SPAVRRRVVTRATLIATGVVAVFALFGKPLLEFLG
Hma1            FVTFFVLIDPPGVAPVFASLTAPG-GPKFARKMAFKSVIVAAIIIVGFAFGGAWLLGALH
Mpa1            LSSLFIIINPLSSTLLYVSLTSTL-DHEEKMRIAKEAARYALAILLIFALFGGMILQLFG
Orf2            FIGLFAIINPLGLLPVFVSLTSHQ-TPEERMKTNTTANIAVMIILLVSMSMGQLILDGFG
Sbe1            FLGLVAIINPVGLLPVFVSLTSHQ-NDIERNHTGKVANFAVVVILLVTIFAGQHILNLFS
Sde1            FLGLLAIINPIGLLPVFVSLTSHQ-TEVERNHTGKVANFAVVVILLVTMLAGQHILNLFS
Fba1            FLGLVAIINPVGLLPVFVTLTSHQ-TEPERQRTGTIANFAVVVILLVTLFAGQLILDMFS
Vha1            FVGLFAIVNPVGIMPIFVTLTNHL-SPEERIKTASTANIAVAVILIVSLFAGQFLLDVFS
Psp4            FVGLFATVNPVGIMPVFVSLTGSM-TPEERNKTALTTNTAVVIILVVALVAGQHLLDLFS
Orf9            FLGLVAAVNPIGIMPVFVSLTGHM-TLEEKKKTALTANVAVVVILIVSLLAGQVLLDMFS
Vfl1            FLGLVAAVNPVGIMPIFVSLTGHM-TPDEKKKTARTANVAVAVILITALLGGQMLLDMFS
Eca1            FIGLFAAVNPLGIMPIFVSLTAHQ-DPAERNKTAYTASLAVAAILIVSLLAGQLLLDLFS
Sma1            FVGLFALVNPVGILPVFISMTSYQ-AEAGRNKTNLTANLSVAIILWTSLFLGEGILRMFG
Spl1            FVGLFALVNPVGILPVFISMTSYQ-AAAGRNKTNMTANLSVAIILWTSLFLGEGILRMFG
Pag1            FVGLFALVNPVGIIPVFISMTRYQ-GGAERNKTNLTANLAVAIILWTSLFLGDAILHVFG
Pre1            FIGLFALVNPVGILPVFISMTNYQ-SNAGRNKTNTIANTSVAIILCTSLLIGDSILQLFG
Pmi1            FVGLFAIVNPIGILPVFISMTSYQ-TDAGRNKTNLIANGSVAIILVISLLIGDSILSIFG
Psh1            FIGLFALVNPVGILPAFISLTSHQ-SEVLRNKTNLTATVSVAIILWVALFLGQGILQIFG
Gan1            FIGLFAVTNPVGSLPIFMSMTSSQ-YEAERQKTMLVTSTAIGVVLLTSLFVGQALLNFFS
Gxi1            FVAMLAIVNPFGLLPVFMGLTSHQ-DQAERRRTAMMAAFASAVILWVVLLLGEDLLKFFS
Pmu1            FIGLIALVNPIGVVPIFYSMTSTL-SKEQQNRTSFITCISISVILLVSFFFGSFILNAFH
Pda1            FVSLIALVNPIGVVPVFYAMTSTF-SKEQRNKTGLITCFSIAVILLVSFYFGQFILNSFK
Apa1            FVSLIALVNPLGVIPIFYSMTTDF-DKTQQNRTALITCFSVAVILLVSFYFGQLILNAFH
Hso1            FIGLIALVNPIGVVPIFYTMTSGQ-SRVQQSHTAMITCFSIVVILLISFYFGNFILSSFN
Mmo1            SLGLFAIVNPIGSVPIFISATSGW-SHAERAQTAKTVAFSVFIILMVSSLMGDQILDFFG
Mve1            GIALFAIVNPIGSVPIFISATDGW-NRKEKLRTANVVTVTVFLVLLTSALFGDGILAFFS
Mgl1            GIALFAIVNPVGSVPIFISATDGW-SPKDRARTAKTVGLTVFVVLMTSAFLGNGILDFFS
Orf4            AIALIAIVNPIGSLPIFISATSGW-SKAERARTARTVAITVMIVLGVSAFIGDLILDFFG
Orf6            TIALLAIVNPIGCLPIFISATDGW-SKPDRAKTARTVGITVFIVLSLSAFIGDGILSFFG
Mfe1            FIGLLAIVNPLGAIPLFISMTAGE-SSSQRRQTINQVGIGVMLILLVSLFFGEPILHLFG
Tar1            FIGLLAIVNPFGAIPLFISITADQ-NEKQHKQTINLVAISVAIILLVTLFFGELLLRFFG
Cag1            FIGLLAIINPIGAVPLFISMTHNF-SQVETKSTCNRASLTVAVILLSALFLGDYILAVFA
Mam1            LVSLIAIVNPLGIIPIYISLTADY-SSAERAKIARTVIIAATTILLVTAFLGQWILEFFG
Hch1            LIGLMAIVNPVNAVPIFVAFTSNV-SGAERKKIGKSVVIAVGLILLISMLLGEYLLSFFG
Dpr1            FIALLAIVNPVGMLPIFINMTTSQ-DDRTRNRNGSMAALSMGIILVVVLFSGEAILRFFG
Msp1            LAGLLSVVDPIGAIPLFISLTDHR-SSEERRRIACVCALSVGAVLLFAHTAGNSWLAFFG
Mmi1            LVGLLSVVNPIGIIPTFISLTTNR-PPQERRHTAIVCAFSVAMVLFISLLAGEPILHFFG
Cwa1            FVALFAISNPIGNLPIYIGLTANK-TKKQRQQTIRTASIAFAIILIVSCFMGEAILSAFG
Bpy1            FISLLALINPVGAVPFFLSLTAQQ-TDDERRRTIRIASVSVFCVITVTTLLGQQIIDFFG
Bce1            FISLLALINPIGAVPFFLSLTAQQ-TDIERRRTIRIASVSVFCVMTVTALLGQQIIDFFG
Cba1            FISLLALINPIGAIPFFISLTTQQ-TEEEKRHTIKIAAISVATVVGISALLGQQIIEFFN
Rso1            FFSLLALINPIGAIPFFISLTESL-TDEEKRRTIKTASVSVALVIGISALLGEQIIGFFG
Tsp2            FITLLALINPFGAIPMFLSLTAGQ-SAHERRSTINTAAIATAIVIGVAALFGQGLLGVFG
Orf11           FITLAALINPFGAIPAFIGLTQGQ-SALERRRTARTAALASFVVIAVTALCGKYLLAGFG
Psp2            FISLLVLVNPLGAIPLFISLTPNA-SQIERRKIAKISSTSVAVVIITSALIGESLLKFLG
Cvi1            FIALLVLVNPLGAIPIFISLTPNA-GQEERRKIAKTTAIAVAIVLSLFAVVGETLLRFLG
Lho2            FIALLVLVNPIGAIPIFISLTPNS-TAEERQRIALTTSKAVAIVTVTFALLGETILKFLN
Bba1            LIALLAIVNPIGAVPFFLAFTQGL-SREQRQRTMRVSAFSAFCVIAISGLLGLRIISFFG
Aav1            LITLLAIVNPLAIVPFFIHYTDGF-SPRQRRRTIQVAAFSAFCVIAACALLGLQILEFFN
Nwa1            ILAFMVLINPFSALAIFLDLTRNN-STRERKKVAQIASLSVFIVIAVFAFSGNWILRLFG
Smu1            ILAFMVLINPFSALPIYLDLTREY-TPKDRRKVAQIASFSVFVTIAVFAVSGNFILHLFG
Psp6            ILAFVVLINPFSALTLFLDSTRGY-SMTDKRRFARISSLTVFITIAFFTVAGETLLKVLG
Afe1            LIALLAILNPVGAIPIFIALTSDE-DPQQRLATAKLASRAVAVVLLTSAFLGEYILQFFG
Kst1            LTALMVILDPFAAIPIFLSLTQGY-SQSQRARVVLVTIITVALVLISSAISGESLLKTFG
Bsp2            FIAMLSILNPIGAIPVYISMTEDL-SRPQRKSMTRACSIAVFITITVSLLLGSDILKFFG
Bsp3            FVALLSVVNPIGALPMFMGLTKNL-SKTQRRSMVRVCSIAVFVTLIISLFIGKKILSFFG
Bsp4            MITLLTIINPLGAIPIFLSLTDNF-SQQHIVTVSKTCSIAVIVTLCISLIFGQNILNMFG
Bma1            SITLISILNPIGIIPIFLNLTKAN-SESQIIKIAHSCSLAVVITILVSLVAGQYVLEFFG
Hsp1            SISIFAILNPFGALPVLVSLTKGY-TKEDRSYVIRTSSIYAGLTLIFFVLFGDLLFEIFG
Ben1            TISFFAVMNPLGNMPIFISLTNGY-SLEEKHHNARKAAIISFIILTVFLLLGNFIFSMFG
Bco1            TLGFFAVMNPIGNIPIFISLTGGY-SLKDKRKTARKAVIVSFIILTVFLLIGKLLFEVFG
Bam1            FISLFAVSNPIGNVPIFLSLTEGY-PEKERTAIARKASVLSFIILAAFLIFGHLIFKLFD
Bso1            FVSLFAVTNPIGNVPLFLALTEGY-QAEERTALARKAAILSFLILIAFLIFGEFIFRLFA
Bpu1            IVSLFAVSNPIGNVPLFITLTEGY-SEKERAQTAKKAIVVSFMILIAFLLAGRLIFKLFG
Tat1            FGAFLAIMNPVGNIPIFVGLVEEF-EEKTRVKVAKKSVIWAFIICSVFIFAGNFIFRFYG
Mar1            LVGVFVIVNPFGNIPIFISLTSKL-TPAERRTAIIKSLLIATAILLVFALIGQAVFTLLN
Mpa2            LVGVFVIVNPFGNVPLFISLTQKF-TAVERRNAIAKSVVIATAILLVFALIGKFLFDLLN
Tsp1            FLAVFVIVNPLTTAFIFMAMLPRA-SEEKRRAIALRSVKVATSLLFAFALLGGVIFQLFG
Fjo1            FAALFSVLNPIGTVPIFVGLTQHD-SQKERSRISLWTAINVGIILLVSYFIGQYVLTFFG
Hhy1            LGALFSVVNPLGAVPVFLAMTPDY-TVPERNSTARSTGVYFTLILLGFFFAGTQILEFFG
Jma1            ILFLFAVIDPFGSVPVYLEATKSF-DLAEKKKIAMRASVVAFFILLFFIVIGQFILEGMK
                        .*                                         *   .    

Bsp1            ISANGFRIAAGIIILKIGYDMLQARFTNTKLS-------DEE--------IR---TYA--
Orf1            ISTNGFRIAAGIIILKIGYDMLQARYTNTKLK-------DEE--------IK---TYA--
Orf12           ISTNGFRIAAGFIILKIGYDMLQARFTNTKLK-------DEE--------IK---TYA--
Bsp5            ISTNGFRIAAGFIIIKIGYDMLQARYTNVKLK-------NEE--------IR---TYA--
Orf3            ISTNGFRIAGGVIIFKIGFDMLQARYTPMKLK-------DEE--------IK---TYA--
Psp1            ISTNGFRIAGGVIIFKIGYDMLQARYTHVKLN-------PGE--------IK---TYA--
Psp5            LSTNGFRIAGGIVIMKIGYDMLQAHYTHIKLN-------EDE--------KM---HFA--
Tsp4            ISTNGFRIAGGVIIFKIGYDMLQAQYTHIKLN-------EKE--------MK---SFV--
Orf13           ISTNGFRIVGGIIIFRIGFDMLQAKYTPMNLR-------KEE--------IK---EYA--
Psp3            LSTNGFRLAGGIVIFKIGWDMLQAKFTRMKLA-------DTE--------IK---EYA--
Orf5            ISTNGFRIAGGIIIFKIGYDMLQAHFTHVKLN-------ENE--------KK---EYS--
Ptr1            ISVDSFRVVGGIIFFLMGMDMLQARLGKVKVQ-------ESE--------IK---TYV--
Sgr1            ISANAFRIVGGIIFFQMGSDMLQARLGRIKVR-------EEE--------VK---SYV--
Fli1            ISADAFRVVGGIIFFMMGYDMLQARLIRTKIA-------EES--------VK---SYV--
Osp1            ISIDSLRIVGGIIFLIMGMDMLQARLVKTKVK-------ESE--------VK---SYV--
Ntu1            ISINGLRIVGGFIFFKMGYEMLQAKNSKIKVT-------QSE--------MEGS-NEE--
Dga1            ISVNSFRIVGGAIFFVVGFDMLNARLSPIKAK-------GSE--------IK---QTI--
Gth1            ISVNGFRIVGGIILFGIGYDMLGARISRKREA-------DEN--------EA---DFA--
Asp1            ISVNSLRVVGGIILLLVGYEMLQARPSRTKHD-------EPD--------PE---GYA--
Ixi1            ISVNGLRVAGGVLFFIMGFEMLRGRTVPKRVD-------GES--------DS---DFG--
Scl1            LTVDAFRIMGGIIFFRNGLRMLEIKLSRGRST-------PKE--------TEES-LES--
Mae1            ITLDSFKVAGGILMLKIAWDMLHAQVSKTRHN-------LKD--------DEEP-ISL--
Mok1            ITIDSFKVAGGLLILKISWDMLHAQVSKTRQT-------PKE--------KEEM-VQL--
Mfo1            ITLDSFKVAGGLLLFKIAWDMLHAEMSKTKHS-------PRE--------EID--MRM--
Mja1            ITIDAFRVAGGILLFKIAWDMLHAEIPKTKHK-------PDE--------RLDL-EDI--
Mvi1            ITVDAFRVAGGILLFKIAWDMLHAEIPKTKHK-------PEE--------KIEL-EDI--
Pfu1            ASTDAFSIAGGIILFRMSLEMLSGKLSSVKIS-------EEE-E----HISEEA-VTL--
Tko1            SSTDAFAIAGGILLFRMALDMLSGKLSSVKIS-------NEETE----EFSEEV-VTL--
Tsp3            SSIDAFAIAGGILLFKMAMDMLSGRLSTVKIS-------KEETE----EFSEEV-VTL--
Tzi1            SSTDAFAIAGGILLFRMAMEMLSGNISTVKIS-------REETE----EFSGEA-VTL--
Pya1            SSVDAFAIAGGILLFRMGMEMLSGKLSSVKID-------EE---------SEEA-VTL--
Pho1            SSIDAFAIAGGILLFRMGMEMLSGKLSSVKID-------EED-------------VTL--
Tli1            STIDAFAIAGGILLFRMALEMLSGSLSTIKIT-------HEE--------EEEA-LSL--
Mth1            ISIQAFSIAGGILLFTISLDMLHGKISGVRHS-------KTE--------QEAA-TEL--
Mma1            ISIPAIKITGGVLLFLIALDMIQGNTSKVEKSPKLESHLKSH--------SEEI-EDM--
Mvo1            ISIPAIRITGGVLVFIVALEIITGNSTKQRAL-------KSNL-------PEQC-QEV--
Mja2            ISLDAFKIAGGILLLLISLDMVRGQQEA-KIH-------RKE--------IEAA-YEI--
Mvi2            ITLNAFKIAGGLLLVLIALDMVRGHQKS-KIH-------EKD--------IKHA-EDV--
Mev1            IGVDSLRIAGGILLFTVALDMMHAKISRESIT-------KNE--------ISEY-IDR--
Mth2            ITVDSLRVAGGILLFLVAIDMLRAKPHK-KVT-------QAE--------IEDA-TTR--
Mha1            ATVDSLRVAGGILLFIMAIEMLKAKPRR-KVT-------EAE--------LADA-SDR--
Tge1            ISVSSFRIAGGILLFLISMEMLFGKTTQVKTT-------EKE--------TLKV-KEK--
Tth1            ISLSSFRIAGGTLLFITALEMLFGKTTQVKTS-------EQE--------TTQV-REL--
Orf10           ITIPAFRIAGGLLLLMIAFSMLYGTTPGTKST-------EKE--------KQES-VEK--
Fsp1            ISIYDFEIAGGILLFKVGFDMLQGKTSQTKIT-------NAE--------QQDS-ADR--
Pto1            ISIYDFEIAGGMLLFKVAFDMLQGRTSPTKIT-------STE--------KEES-VER--
Tar2            IDISDFKVAGGILLFKVAFDMLQGKVSNTKLT-------PQE--------TQES-IDR--
Tac1            ININDFKVAGGVLLFKVAFDMLQGRTSTTKLT-------PAE--------TEES-IER--
Tvo1            INIDDFKVAGGVLLFKVAFDMLQGRTSTTKLT-------PVE--------KEET-AER--
Tar3            ININDFKVAGGILLFKVAFDMLQGKTSNTKLT-------REE--------SQEG-KQQ--
Aca1            IKLPAFEIAGGLILLLIGIDMLEAKRSPTQES-------TDE--------TEEA-AHK--
Orf7            ITLPAFEIAGGVILLLIGLDMLEAKRSPTQES-------SGE--------TAEA-ASK--
Gma1            ITLPAFEISGGIILLLIGLDMLEAKRSPTQES-------PGE--------TQAA-SSK--
Aba1            ITLPAFEIAGGVILLLIGLDMLEAKRSPTQES-------HEE--------SAAA-ARK--
Aba2            ITLPAFEIAGGIILLLIGLDMLEARRSPTQET-------SGD--------TEEA-ASK--
Cco1            VSLGAFRVAGGILLLITSLDMLRARPSSTRTS-------PTE--------EEEG-VVK--
Sau1            VSLGAFRIAGGILLLITALDMLRARPTETRTS-------RTE--------EQES-AAK--
Mxa1            VSLGAFRVAGGILLLITALDMLRARPAETRTT-------PSE--------EQEG-VVK--
Cfu1            VSLGAFRVAGGILLLITALDMLRARPSETRTT-------PSE--------TQEG-VVK--
Hfo1            ITWPAMRIAGGFLLLMTAIDMLRAQPTRTRSS-------PEE--------EIEF-ESK--
Oba1            ITVPAFQIAGGVVLLKIALDMLQARRTPIKET-------PEE--------EAEG-TAK--
Pca1            IQTAAVRICGGILLFAIALEMLYGRISGTETS-------PGE--------EHLA-EIK--
Lag1            ISVSAFRVAGGILLFLIAIEMIFGKRQARKTE-------TAE--------KAME-SEAH-
Ogr1            ISMAAFRIAGGVLLFLTALDMLFQRRQARRED-------TAD-------------DPT--
Lve1            ISMDAFRIAGGILLFLTALDMLFQRRQARRAD-------NAA--------EGQA-EHQ--
Rsp1            ISMAAFRVAGGILLFLTALDMLFERRTKRREN-------QGE--------E--A-IEA--
Orf8            ISMPAFRVAGGILLFLTALDMLFERRTARRQH-------QGD--------E--I-APE--
Rsp2            ISMPAFRIAGGVLLFLTALDMLFERRNKRRED-------RSE--------E----DDF--
Oar1            ISMPAFRIAGGILLFLTALEMLFERRQKRREG-------RAE--------ED-D-IDD--
Pbe1            ISMPAFRIAGGILLFLTALDMLFERRSKRRED-------KAG--------EE---DAL--
Lho1            ISVPAFRIAGGVLLFLTALDMLFERRQARRRD-------NAE--------EG-S-EPD--
Sno1            ITLPAFRIAGGLLLFTISFEMVFGRRTERKFD-------ASE--------VAQREHLL--
Kra1            ISLYAFNIAGGVLLFMVAIDMLFGRPSGARET-------KEE--------EEEA-MTR--
Tte1            ITPEAFSIAGGALLFLVSIDMLFGRESGARET-------GRE--------AREA-RTR--
Hma1            ISIDAFRAAGGILLFLIALDMVFEKRQERRES-------RAEAL----LEDEEH-KEL--
Mpa1            ISLEAFRIAGGILLFVIGMEMVYAKTSRSKMT-------ATE--------KYEG-IDA--
Orf2            ISLASFRIAGGSLITLIAWSMLQGKLGEVKHN-------KQE--------KGEL-AAR--
Sbe1            ISLSAFRIAGGSLIAIIAMSMLQGKLGEVKRN-------KEE--------DREA-SGM--
Sde1            ISLSAFRIAGGTLIAIIAMSMLQGKLSEVKRN-------QEE--------DRES-SAM--
Fba1            ISLPAFRIAGGTLIVFIAMSMLQGKLGEVKHN-------KAE--------DRES-AAR--
Vha1            ISLDSFRIAGGLLLVSIAFSMMNGQLGEQKQN-------KQE--------KAES-ISK--
Psp4            ISINSFRVAGGLLLLSIAFSMMSGKIGEVKQN-------KEE--------KSES-AIR--
Orf9            ISLDSFRVAGGLLLLSIAFSMMSGKLGEDKQN-------KQE--------KTES-VTR--
Vfl1            ISLDSFRVAGGLLLLSIAFSMMSGKLGEDKQN-------KQE--------KSEY-ISR--
Eca1            ISLDSFRVAGGMLLVSIAFTMMSGKLGEVKQN-------KQE--------QSES-ISR--
Sma1            ISIDSFRIAGGILVVTIAMSMISGKLGEDKQN-------KQE--------KSES-AIR--
Spl1            ISIDSFRIAGGILVVTIAMSMISGKLGEDKQN-------KQE--------KSES-AIR--
Pag1            ISIDSFRIAGGILVVTIAMSMISGKLGEDKQN-------KQE--------KSET-AIR--
Pre1            ISIDSFRIAGGILIVTIAMSMISGKIGEDKQN-------KQE--------KTET-AVR--
Pmi1            ISIDSFRIAGGMLIVTIAMTMINGRLGEDKQN-------NQE--------KNES-AVR--
Psh1            ISLESFRIAGGFLVITIAMSMISGKLGEDKQN-------NQE--------KSES-ALR--
Gan1            ISINSFRIAGGLLVISIAMTMISGKLGEEKQN-------KEE--------RATNFSEN--
Gxi1            ISVASFQVAGGVLLSFTALSMLQGKLGETRRT-------TEE--------GREA-ARM--
Pmu1            ISIDSFRIAGGIVVILIALTMINGKIGEHKMN-------KEE--------KSENFDDY--
Pda1            ISIDSFRIAGGIIVVLIALTMINGKIGEHKIN-------KEE--------KSENLDDY--
Apa1            ISIDAFRIAGGIVVAMIALTMINGKIGDHKMN-------KEE--------KAENFDDY--
Hso1            ISINSFRIAGGIVVVMIALTMINGKIGDHKIN-------KEE--------QKEDFSEK--
Mmo1            VSIPSFQVGGGILLMLIAISMMHGKQSGTSQT-------PEE--------AQTL-AER--
Mve1            ITIPSFQVGGGILILLIAINMLHAKQSHSKQT-------PEE--------ARTL-EER--
Mgl1            ISIPSFQVGGGILVMLIAISMMHGKQSHARQT-------PEE--------AQAV-AER--
Orf4            ITIPSFQVGGGILLLLISISMMHGKQSGTRQT-------AEE--------AQDL-SER--
Orf6            ISIPSFQVGGGILIMLISISMMHGKQGGTRQT-------DEE--------AQSM-AER--
Mfe1            ITIDSFRVGGGILVLLMAIAMLHAKTSPIRQT-------DEE--------ADES-IDK--
Tar1            ITIDSFRVGGGILILLMAISMLHAKTSLLKQT-------NAE--------ANES-AQK--
Cag1            ITIDSFRVGGGILILIMAISMLHASTSPIKQT-------EAE--------AHES-IDK--
Mam1            ISINSFRVGGGIMLLLMGIGMLHNTSKGLKQN-------HEL--------AQQS---G--
Hch1            ITINSFRVAGGILILLMAISMLHAKVSATVHT-------EEET-------VEEE-GHH--
Dpr1            ISVDSFRVGGGILILLMAISMLNAKISNVKQT-------KEE--------ELDS-AER--
Msp1            ISIPSFQIAGGIVIMLMGVSMVKASHDRSRNT-------PEE--------RAES-VDK--
Mmi1            IGLPAFRVSGGLLVMMMGISMLSANNDNIRHT-------PEE--------KAES-YEK--
Cwa1            ISIASFRVAGGFLIFIVGFHMLQAKTSEVKHT-------SEE--------NEEA-QAA--
Bpy1            ISVGSLEVGGGIIMLLMAISMLNAQAGNTRST-------PEE--------RHEA-EQK--
Bce1            ISVGSLEVGGGIIMLLMAINMLNAQIGNTRST-------PEE--------RHEA-ELK--
Cba1            ISVASLQVGGGLIMIMMAMNMLNAQTSRTKAT-------PEE--------EDEA-EAK--
Rso1            FSVGSLQVGGGIIMIMIALNMLNAQTSRTKAT-------PEE--------EDEA-GVR--
Tsp2            ISIPSLQVGGGILLFILALNMFNAEPGRIRST-------PEE--------QHEA-AER--
Orf11           ITVASLQVGGGVLLFIVAISMFNAQPAPSRTT-------PEE--------TDEA-AER--
Psp2            ISIGSFQVGGGLLVMMIALALMNAKPNPTKTS-------DEE--------RVEA-ELR--
Cvi1            ISIGSFQVGGGILVMLIAIALMNAKPGPTKTT-------KQE--------REEA-GHK--
Lho2            ISVGSFQVGGGILMMLIAIAMMNAKQTPTKTT-------RQE--------QEEA-EFK--
Bba1            ISIASFQVGGGMLLLISSLHMLNAKPAESGKDD-----VDEG--------QARA-DAG--
Aav1            ISLQSFQVGGGMLLLISAMNMLNAQPAEAKPH-------THE--------LEEG-AEKAA
Nwa1            ISTGAFQVGGGLLVFLIAISMMSAGSNPAKPEI-----GVEESNEITVKPKHPT-QSA--
Smu1            ISTGAFRVGGGILVFLIAVSMMSGGDNIAKPTI-----GDSEHHEIHIE-QIDR-SKL--
Psp6            ISVGSFQIAGGVLVFLIAINMMNGEGNPVKPN-------QEN---VEVDDSFES-IGS--
Afe1            ISIAAFQVAGGMVLMLLAFNMLQAKSSRYRHT-------PEE--------AAEG-MQK--
Kst1            TSLASFRVGGGIVLFIMALAMLRAQADKVKTS-------PTE--------EAAA-ENK--
Bsp2            ISIPSFTVGGGVLLFTMALSMIQAKNVEAKMN-------TQE--------ITES--SL--
Bsp3            ISIGAFTVGGGILIFSMATSMINAKDVESKLT-------QEE--------MDDD--SI--
Bsp4            ISIPSFTIGGGILLLSMAFSMITASPSKTKIN-------KSE--------METF-ENR--
Bma1            ISIASFTIGGGILLSSMAFSMIQATSSNAKIN-------DDE--------IEQM-QDL--
Hsp1            IGLGAFQIGGGIILSFVSINMIFGQPHRERAS-------NQE--------LEEA-EQK--
Ben1            ITIHAFRIAGGILIFGIAYNLLHAKTSNAQSPH------QTE--------QREA-EAK--
Bco1            ITIHAFRVAGGILIFGIAYSLLHAKNARSQSPH------PNE--------RKEV-EAR--
Bam1            INIHALRIAGGIFIFGIAYNLLNAKKSHVQSLH------HEE--------KGES-KEK--
Bso1            INIHALRIAGGIFIFGIAYNLLNAKQSHVQSLH------HNE--------HRES-KEK--
Bpu1            IDIHALRIAGGIFIFGIAYNLLNAKESHVQNPH------SDE--------KAES-KEK--
Tat1            ITLPAFRIAGGILIFLIAYQLLRGKASRQHHP-------GEE--------EHEE-ADP--
Mar1            VTLPSLRIAGGLLLLAIAFDMLMGRSPASKID-------ESD--------------ER--
Mpa2            VTLDSLRIAGGLLLLAIAFDMLMGRSPASKID-------PDE--------------ER--
Tsp1            ITLAAFRIAGGIILFGIAIGMIRQKGATEKET-------AEEVK------ADKG-QVT--
Fjo1            ISIDALRIAGGIVIVNSGFSLLSGKFNKKRGI-------NKKI-------ENEV-QQR--
Hhy1            IHISAMRIAGGVMILSSGYGLISGKFAENRAI-------NKEV-------EEEA-LKR--
Jma1            VSLDAFQISGGVILFLFALTMIFGEGKP-----------SSE--------KESI-KDY--
                     .   .* ..   .  :.                                      

Bsp1            ----DDISITPLSIPLLCGPGAIANGIVLMEQANT--LA-LKATLIVTIFVIYVLTYIIL
Orf1            ----DDISITPLSIPMLCGPGAIANGIILMDDANT--WE-LKTTLVVVIAVVYVLTYIIL
Orf12           ----NDISITPLSIPMLCGPGAIANGIMLMDDANT--WS-MKGILIGMIALIYFITYLIL
Bsp5            ----NDISITPLSIPMLCGPGAIANGIMLMDESTS--WS-MVAILVGIIALVYLLTYFIL
Orf3            ----DDISITPLGIPMLCGPGAIANAIVLMQDAHS--FE-MKGVLIGTIALIYFLTFLIL
Psp1            ----DDISITPLGIPMLCGPGAIANTIVLMSDAHT--IT-MKGILVGSIAFIYILTYFIL
Psp5            ----DDISITPLAIPMLCGPGAIANGIVLMEDAET--LL-KKAILIFIIAFVFLITALIL
Tsp4            ----DDISITPLAIPMLCGPGAIANGIVLMEDAQN--YI-YKIVLIGVLALVFLITYWIL
Orf13           ----NDVSVAPLGIPLLCGPGAIANAIVLMQEAHS--FE-MKTALIVAIVLVYVVTFCLL
Psp3            ----DDISITPLAIPMLCGPGGIANGIVLMEDART--PL-YVAGLVTVIAVVFLITYLIL
Orf5            ----RNITVTPLAVPMLCGPGVISSGITLMEDAPE--HI-FKIALVCVIALVCLLSFIIL
Ptr1            ----NDISITPLAIPMICGPGAITNAIVLMEDAGS--VE-MQAILIGAIGLVMGITLAIL
Sgr1            ----TDISITPLAIPLICGPGAITNSIILMQDADN--IA-QKFILIGSMALILALTYAIL
Fli1            ----TDISITPLAIPMICGPGAITNSIVMMQDATT--FD-KKAVLIGVMFAICLITFIVL
Osp1            ----NDISITPLSIPMLCGPGAITNAIVMWNKATD--WE-TKMIMVIAVAVVITLVYLIL
Ntu1            ----DDISITPLAIPMICGPGVITNSIVLMEDAHE--VG-LKVALVLVMLLISVLTLVIL
Dga1            ----KDIAITPLAIPMLCGPGAITNAIVLMEDADS--IL-LKVTFVVALCLMLLVTYLIL
Gth1            ----GDIAITPIAIPVITGPGVITMVIVLMQEAQT--AV-QTGLLFAMILFVCLLTAAML
Asp1            ----EDIAITPLGIPVIAGPGAITTVIILMSEAHD--LA-RKAVLLTVLLGLHVLTYAML
Ixi1            ----SDAAVTPLGIPMIAGPGAITMVILIMQESPQ--TT-NTISLMAAIIVVCALTAVIL
Scl1            ----DDIAVSPIGIPIIAGPGSITAAMILSGEAHN--FM-DYGILIFTIIFTMSLTFYIF
Mae1            ----EDIAVVPMAIPLLAGPGTITTSIILMEHSIT--TY-DTLIIMFSIILATLISVVIL
Mok1            ----DDIAVVPLAIPLLAGPGTITTSIILMEHSYT--IY-DKIIVLFSIILAALVSGVIL
Mfo1            ----GSVAVVPLAIPLLAGPGAITTTIILMEKAQS--LA-NKTIVISSIILTMIVSGLIL
Mja1            ----DSIVYVPLAIPLISGPGAITTTMILISKTQS--IL-EKGVVVLSILSAMLVSGIIL
Mvi1            ----DSIVYVPLAIPLISGPGAITTTVILISKAQS--LI-YKIIVISAILTTMLVSAVIF
Pfu1            ----EEVAIIPLAIPLLSGPGAITTTMLYMAKSST--MI-EKSIVLLVVVAIGITVWIIL
Tko1            ----EEVAIIPLAIPLISGPGAITTVMLYMAKSTT--NL-QRFAVILTIILIGITVWFVL
Tsp3            ----EEVAIIPLAIPLISGPGAITTVMLYMAKSTS--VP-EKATVIASILAIGLTVWLIL
Tzi1            ----EEVAIIPLAIPLLSGPSAITTVMLYTARSHQ--IF-EKALIIASIIAVGLTAWLIL
Pya1            ----EEVAVIPLAIPLISGPGAITTVMLYMAREPA-------PLVVVVILSIGLTIWAIL
Pho1            ----EEVAVIPLAIPLISGPGAITTVMLYMTKESP-------GIVILTIIAIGLTTYGIL
Tli1            ----SEIAVIPLAIPLISGPGSITTVMIHMAKSTD--YL-GKIAVILAIFVASFSVYLVL
Mth1            ----DDIAVIPLAMPLLAGPGAITSVIVLMTKAQG--YN-DKLAVLLAIFLCVIAAHVTL
Mma1            ----DEIAIVPLTVPLLTGPGSISAVIAMMAQTSD--FD-GKLSVIIAISLCIIISYFVL
Mvo1            ----EDISVVPLTIPLYAGPGAISTMIALTAQSGS--YI-HLAYLTIALIMCITISYIIL
Mja2            ----DEIALMPLATPLLAGPGSITACMVAMAEASD--IG-DKFLVILAILLSLGITYLTL
Mvi2            ----DEIALMPLATPLLAGPGSITACMVAMAGAEG--F--NKFLVLLAIGLCIIITYITL
Mev1            ----EDVWIFPIALPLLTGPGAITTVIVLMGNSDT--IL-NKLVVILAIIATFIITLYVF
Mth2            ----EDISIFPLAIPLLTGPGTITTVIVHMGASNT--LP-EKMIVLLAICLTFGATYAIL
Mha1            ----EDVSVFPLATPLLTGPGAITTVIVLMGTASG--PA-EKGAVLLAITATFAATYLIL
Tge1            ----EDVSIVPLGIPYLAGPGAITTTIIL-GETST--LH-TKLGLSLIIFLVLLITYLIF
Tth1            ----EDPSVVPLGIPYLAGPGAITTTIIL-GETPE--LT-TKLALSGVIFLVIVITYLIL
Orf10           ----EMVGVIPLGIPMLAGPGAISTVMLYISHGN---IW-DALIVFISVFATMAVTYIFL
Fsp1            ----EAIAIAPIGTPLLAGPGSITTAIIYFNGTGI-AIF-SRMVVVLAVILVLILSFIIL
Pto1            ----EAIGVAPLGTPLLAGPGTITTAIIFFNGNGN-AIM-TRFVVIMSVIILIILTYIIL
Tar2            ----EAVGIVPIGTPLLAGPGTITTAMIYFNSPQY-FIS-ERIAVILAVITVLLISYIVL
Tac1            ----TSIGIAPIGTPLLAGPGSITAAIIYFNSYSV-NIP-EKIAVVISVSLVVVISYFIL
Tvo1            ----SSIGIAPIGTPLLAGPGSITTAIIYFNSYST-NLT-DKVLVIVAVFLVIVVSYLML
Tar3            ----EDVGIVPIGTPLLAGPGSITTAILLNAKANT--IP-LKFSFGIALVILFIISYFIL
Aca1            ----DDASIVPMGIPMLAGPGAISSVMVLVGEAQN--HW-QMGAVLASIAITAVASYWVL
Orf7            ----EDVGIVPLGIPMLAGPGAITSVMVLVGQAQN--PW-QVGTIIAAIAITAVSCYVVL
Gma1            ----EEVGIVPLGIPMLAGPGAITSVMVLVGQART--YW-QMIAIFGAISFTAVICYWVL
Aba1            ----EDAGIVPLGIPMLAGPGAITSVMVLVGQAEG--EWKKMAAILAAILITAAICYLVL
Aba2            ----EDAGIVPLGIPMLAGPGAIASVMVLVGQAQS--TW-QMVAILGSILVTAVICYFVL
Cco1            ----EDVAIVPLAIPLLAGPGAIATAMVLMARSGT-SFV-SALPVVAAVVLTFTATYFIL
Sau1            ----EDVALVPLAMPLLAGPGAIASAMVLMAKGGT--LL-MTVPVLAAIVLTFVASYFIL
Mxa1            ----EDVAIVPLAIPLLAGPGAIATAMVLMAKGDT--LV-SAIPVLAAVVLTFVASYFIL
Cfu1            ----EDVALVPLAMPLLAGPGAIATAVVLMARGGD-RLV-SAVPVLLAILITFVTSYFVL
Hfo1            ----ADVAIVPLAIPLLAGPGSIVTVMVLAGRGGT--LH-AIIPVIVSTALTCLIAYLLL
Oba1            ----EDIAITPLAVPMLAGPGAITTVTLLASQAAT--TA-HHLILIHNITVVSILTFLIL
Pca1            ----KDVSITPLAIPLLAGPGTIATALIFAGRTSD--LL-GYLALLIGTVVVFAAAFVIL
Lag1            HGTINELAIFPLAIPLISGPAAISAIILLSSQAPD--TL-AYAGLGGVIAIILLSCMGAF
Ogr1            ----EDPSVFPLAIPLLAGPGAIATIILLTGQSES--VA-GFAAVLGVMVAVLTIVFLFF
Lve1            ----DDPSVFPLALPLIVGPGAITTIILLAGNATS--AA-DFGAIAGVLMAVLLITFLAF
Rsp1            ----DDPSIFPMSIPLIAGPGSIATVILLAGQKPG--LE-GFALVMCVVFAVLVIMLLMF
Orf8            ----DDPSVFPMAIPLIAGPGSIATVILLTGQHPG--IE-GFASVMAIVVAVIALMLGMF
Rsp2            ----DDPSVFPLAIPLIAGPGSIATVILLTGQQPG--IS-GFFMVMGVVFAVLGILLVMC
Oar1            ----DDPSVFPLAIPLIAGPGAITTIILLVGQTDG--TK-GYAAVMGVLLAIIALVFLMF
Pbe1            ----PDPSVFPIAIPLIAGPGAIATMILLVGQTGS--AL-EMAAVIGVMISVLLIVLMMF
Lho1            ----HDPSIFPLALPLIVGPGAITTLILLTAEATG--PL-GYAAIYGVALAVLATVWIAF
Sno1            ----RTLAVFPLAIPLMAGPGAITAMLLLAGEAKG-DPA-RLAALFAITVLVVASCLLVF
Kra1            ----EDISVFPLAIPLIAGPGTIATTILYVGQASM-QPM-LLLSVFLAIASALVLAWVAM
Tte1            ----EDISVFPLAIPLIAGPGTITTVILLMDSAQG-HAS-RQLAVAAAVAIVMFCTWVSM
Hma1            ----DDVSVFPLGIPMLAGPGSIATAMLYMQNSSG-NAV-EQGIVIGAILANLLLCYFVF
Mpa1            ----EDVSVMPLAIPMIAGPGGITTSIVLMNEATGIGLL-AYGIVLVSIILTIGVTYYMM
Orf2            ----ESVAVVPLALPLMAGPGAISSSIVYASQ-ST--WS-QMLGMSLVVMVFAFCSWLIF
Sbe1            ----ESVAVVPLALPLMAGPGAISSVIVTAAENNT--FI-NHVGMSITVIVFGLISFMLF
Sde1            ----ESVAVVPLALPLMAGPGAISSVIVFAAGHNS--FA-NFVGMFVTIVLLGLVSFGLF
Fba1            ----ESVAVVPLALPLMAGPGAISSVIVFAAENST--VM-DTIGMVTAIVVFGACSWAIF
Vha1            ----EQVGVVPLAMPLMAGPGAISSTIVFGSNHSG--PV-DYIAVTLTVLVFAFCCWILF
Psp4            ----EQVGVVPLAMPLMAGPGAISSTIVYGSKYPT--MT-STIGIAITIVVFAFGCWLLF
Orf9            ----EQVGVVPLAMPLMAGPGAISSTIVYGARYPS--MF-DTMGIILTIIAFCFCSWLLF
Vfl1            ----EQIGVVPLAMPLMAGPGAISSTIVYGSRYPA--MM-DTAGIILTILVFSVASWLLF
Eca1            ----EQIGVVPLAMPLLAGPGAISSTIVYSSRYPS--SL-DTLGLIGTISLFSAGIWLLL
Sma1            ----ESIGVVPLALPLMAGPGAISSTIVWSSRYHN--WQ-SLLGFTVAIALFAFCCWLLF
Spl1            ----ESIGVVPLALPLMAGPGAISSTIVWSSRYHN--WQ-NLLGFSLAIALFAFCCWLLF
Pag1            ----ESVGVVPLALPLMAGPGAISSTIVWSTRYHS--WI-NLLGFTLAIAIFAFCCWLLF
Pre1            ----DSIGVVPLALPLMAGPGAISSCIVWSSRWHG--WQ-NFLGLALTSIAFAFCCWLLF
Pmi1            ----SSVAVVPLALPLMAGPGAISSCIVWSSRWEG--VT-NFLGLAATSIFFAFCCWLLF
Psh1            ----DNVGVVPLALPLMAGPGAISSTIVWGTRYNQ--WY-NMLGLSVAIALFALMCWAIF
Gan1            ----ESIAVVPLAMPLIAGPGAISSTIVWASRYNS--WI-DWLGFAIAILIFSLMCYAIF
Gxi1            ----ESVTLVPLALPLIAGPAAITTVIVFTQAHHS--LV-DKGALGLAIGILALVTWGVF
Pmu1            ----NNIAVVPLATPIMAGPGSISATIVFSSTQNS--LV-NYFYSSITIILFGVGCYILL
Pda1            ----TNIAVVPLAMPIMAGPGSISATIVFGSTQHQ--AL-DYLYSSLTIILFGITCYMLF
Apa1            ----NNIAVVPLAMPIMAGPGSISATIVFGSNQTT--VM-DYTYTSITIALFGLCCYILL
Hso1            ----DNIAVVPLAMPILAGPGSISATIVLGSSQSS--WS-EYLYSSITIALFGLTCYILF
Mmo1            ----EVIAIVPLSIPLLAGPGAISNMIIAAQKNAS--LI-GHLSLIIPISLVCLTIWLVL
Mve1            ----DVIAIVPLSIPLLAGPGAIGSMIIAAQQSKT--FV-GHISLAIPIFVVVILIWLTL
Mgl1            ----EVIAIVPLSIPLLAGPGAISSMIITAQKHSG--FW-GHVSLIVPVAAVCLLIWLTL
Orf4            ----EVIAIVPLSIPLLAGPGAISSMILTAQQHPG--FW-GHISLMLPIALIALFIWGLL
Orf6            ----EVIAIVPLSIPLLAGPGAISSMILSAQQQPS--LL-GHISLVIPVLIVSLLIWLML
Mfe1            ----ESVAIVPLAMPLLAGPGAISTVILAAHKSTG--VV-HYMTVALGIILLSLVVWGVL
Tar1            ----ESVAIVPLAIPLLAGPGAISAVILAANKSHA--VS-HYFTIAAGILLLSLIVWILL
Cag1            ----SAVAIVPLAMPLLAGPGAISTVILAAHKGDT--IG-HYLMLALTLLVLTACLFAVL
Mam1            ----ESIAVVPLAMPLLAGPGAISTVIINAYKGHG--VA-HYSIIALDIILLGLLLWILL
Hch1            ----HSVAIVPLAMPLLAGPGAISTVILYAHRGTD--AA-HYALVGVAILILCLTLWLVF
Dpr1            ----DSVAVVPLGTPLLAGPGAISTVILYAQRHDS--AM-HYLSMCVVIVLLVFLTALLF
Msp1            ----ESIAVVPMAIPLLSGPGAMSTVIVNHNLNPS--WN-YDVLAVCVIATIALIVLTCL
Mmi1            ----DSIAIVPLAIPLLSGPGAISTTIVYAHGGQS--LE-HFLLVGSVILSVSVLVLAAL
Cwa1            ----NSIAIVPLALPLLAGPGTISSVIVLAHKTQS--LT-DKLGLSVVIILLGSLICISY
Bpy1            ----DNIAVVPLAIPLLTGPGSISTVIIYAANSRH--WY-ERAGLVAIGAILACLCFVAM
Bce1            ----DNIAVVPLAIPLLTGPGSISTVIIYAANAHH--WY-ERAGLVAIGAVLAFLCFVAM
Cba1            ----ASIAVVPLALPLLTGPGSISTVIVYAGKTQH--WY-QLLILVGIGVALGAVVYIVF
Rso1            ----ASIAVVPLAIPLLTGPGSISTVIVYAGKTQH--WY-ELFFLAGVGVLIALVVWVVL
Tsp2            ----SSIAVVPLTIPLLTGPGTVSTVIIHSERVEH--WW-DMLALLVIGAMIGAVVWVCF
Orf11           ----ANIAVVPLTIPLLTGPGTVSTVIIYADQGTS-----TVLMLLGAGLVMGSVVWFAF
Psp2            ----TNIAVVPMAMPLLTGPGTISTVIIYSTTAHS--WV-QISYLIVSGLLIALSCYAAM
Cvi1            ----TNIAVVPMAIPLMTGPGTISTVIIYASTAHS--WI-QVVYLLISGLLVAVTCYGAL
Lho2            ----TNIAVVPLAIPLMTGPGTMSTIIIYASTSHD--WI-ELVMLLLACGLIAVTCYVAL
Bba1            ----DSFAVVPLTIPLLTGPATISTMVIYAEKTRH--FW-EHALLVGYGVVIGAATWVAF
Aav1            QG--DSIAVVPLTIPLLTGPASMSTVVIYADRAQT--FW-QHLALVGYGVVIALATAVCF
Nwa1            ----ASVAVVPLAIPMMIGPGGISTVVIYASAAKS--LH-DTLFIVAAGAIISIICFITL
Smu1            ----ISTAVVPIAIPMMIGPGGISTVVIYTSSAHS--WL-DLGLVMVAGGLIALICLISL
Psp6            ----TAAAVVPLAIPMMVGPGGISTVIIYSAQVTG--WQ-QKLAIIIAGLLISIFCYLAL
Afe1            ----EAVAVVPLAIPLLAGPGTMVTVIIAHHKNAS--WL-ASGLLIIDILVIAGVAYAAL
Kst1            ----ATIAVVPLAIPLLAGPGSISTVIIEMHRSSA--TY-HGALVILCILITCILLWIVL
Bsp2            ----REIGIVPLAIPLLSGPGTISTSIIYSKNFHS--TF-EWIAGIALMAVLSTCVYFVL
Bsp3            ----REVGIVPLAIPLLAGPGAISTTIIYAQNLTS--PL-DWALSIPIIFLAVLCIYIAL
Bsp4            ----PDLGIVPLAIPMLAGPGSISTAIIQGKSLSG--LE-QWLGSILVIISMGVVVYVIL
Bma1            ----RELGIVPLAIPLLSGPGAISTSIIHAKAFAT--PL-HWVGAILAVILIGILVRNVL
Hsp1            ----ENIAIVPIAIPLLAGPGAISTVITIASSYRS--VF-YHVLLILSILVACIGVFLVF
Ben1            ----NDISITPLALPIMAGPGTIATVMSQT--SHS--LK-QMASVFISYTLILAVTFFLF
Bco1            ----DDISVTPLALPILAGPGTIATVMAQTS-SHS--LP-NLASVLVGYTIVLALTFVLF
Bam1            ----ADISVTPLSIPIIAGPGTIATVMSLSAGHGG--II-HYISVLIGIAAVIAMTFIFF
Bso1            ----EDISVTPLSIPIISGPGTIATVMSLSAGSRG--LV-QFGGMIIGIAAVLLLTFAAF
Bpu1            ----ADVSVTPLAIPIIAGPGTIATVMSLTPGSHQ-VTL-HLLTILIGIVVVLAMTYYAF
Tat1            ----DSIAITPLATPILAGPGTITTAMSFAAKRTN--IL-ELFIIEAVFGVVCLLTYICF
Mar1            ----EAVAVTPMATPLLAGPGAMSTVMILMNEAAT-NDL-QKLSIFLAILLAMGAAFLIL
Mpa2            ----ESVAVTPMATPLLAGPGAMATVMILMNEAGT--TI-EKGSIMIAILIAMAAAFLIV
Tsp1            ----EDISVIPLAIPFMSGPGAIATVMILTSEAPT--VY-HTGLVFLGVLACMVACYFAM
Fjo1            ----NDIALTPLAIPMLAGPGSISLLIAFYQEHHQ--ME-EILFSCLAILAIAVVIFVIL
Hhy1            ----QDISFAPLAMPLLSGPGSISYLITQYNENPS--WE-AHLVVAAVIVLLGFLVYLIL
Jma1            ----KHVTIFPIAIPSIASPGAIMAVVLMTDNHIY-TIQ-QQIITSILVLLVIGITCVFL
                          *:  *   .*. :                                     

Bsp1            RASTRLNKFLGQTGNNVMMRLMGLILMVIAVECFVAGARPILTD------IIHNG-----
Orf1            RLSTRLVNVIGETGNNVMMRLMGLILMVIAVECFVGGMKPILID------IIQNS-----
Orf12           RASTRLVNILGETGNNVMMRLMGLILMVIAVECFVSGLRPILID------IIQLS-----
Bsp5            KESTRLVDLIGETGNNVMMRLMGLILMVIAVECFVSGARPILID------IIQSSLP---
Orf3            KASTRLVNLLGETGNNVMMRLMGLILMVIAVECFVSGVKPILTD------IVKEG-----
Psp1            RASTRLVSVLGETGNNVMMRLMGLLLMVIAVECFVGGMKPILVD------VIKSA-----
Psp5            RTSTKLVHFMGETGNNVMMRLMGLILMVIAVECFVSGAKPILID------ILQQA-----
Tsp4            RTSPRLFRFLGETGNNVMMRLMGLILMVIAVECFVSGVRPILID------IFREG-----
Orf13           RWAGQLVKFIGETGNNVMMRLMGLILMVIAVECFVSGTRPILTE------ILHGS-----
Psp3            KASTRLVEIIGETGNNVMMRLMGLILMVIAVECFVSGLRPIVKS------MID-------
Orf5            CVSTRLLKILGETGNNVMMRLMGLILMVIAVECFINGMQPVLTD------ILRQA-----
Ptr1            LSAGKIIKLLGQTGNNVLMRLMGLIIMVIAIEFFLSGFKPIFQD------IIAGS-----
Sgr1            YASSTISKWLGETGNKIMLRLMGLIVMVIAVEFFLSGLRPILAS------IFPSL-----
Fli1            WASSKLSKMLGEVGNKILMRLMGLIVMVVAVEFFRSGLKPIVID------IIKAA-----
Osp1            RSSSRIIKILGETGNNVMMRLMGLIVMVIAVEFFFSGLKPIVID------ILRSV-----
Ntu1            LSAGKILRVLGSTGNKVLMRLMGLIIMVIAVEFFASGIGPILQN------ILRGV-----
Dga1            ISSSKLIKRFGETGINVMMRLMGLIVMVIAVEFFLAGIRPFLES------LFN-------
Gth1            LSGKGIMSFLGDNGNKVLMRIMGLIVMVISVEFFFKGLTPIVRH------MLMI------
Asp1            VSAKPLLAFLGPSGNKVLVRIMGLIVMVIAVEFFFAGLKPIVRD------ML--------
Ixi1            SFGKQMLAKLGRSGSKILMRLMGLIVMLIAVEFFFAGIKPYLVD------ILRAA-----
Scl1            RGADRLSKKLGTTGFRIIQRIMGILLMVIAVQFVINGVTPVLVN------IILEVGG---
Mae1            YLSDNIARILRVSGIKAIVRIMGLILAAISIEIISSGVFGLIKS------AGL-------
Mok1            YSSDKIAHILKTSGIKAIVRLMGLILSAISIEIISSGIFGLIHS------SG--------
Mfo1            SASDIVVKKLKVSGINAIVRIMGLILAAISVQIIFSGAYGLIKT------I---------
Mja1            SLTDFIIRRVNIYGINAFVRIMGLLLVAISVQIIFTGIVGLYNS------IS--------
Mvi1            YLSDYIIKKFNIYGINAFVRIMGLLLASISVQIIFFGLYGLYKT------IL--------
Pfu1            SAANRIHQKLGTIGIKVMTRMMGLILASMAVQMVINGVKGAFNI----------------
Tko1            CSANRIKARLGRVGIKVMTRMMGLILTSMAVQMIINGIKGAFGL----------------
Tsp3            CSSNRIQRKLGRVGIKVMTRMMGLILTSMAVQMIINGIKGAFGL----------------
Tzi1            YFSSKIQERLGRLGIKVMTRMMGLILASMAMQMIINGIRGAFGL----------------
Pya1            SSDNRVSQKLGRVGIKVMIRMMGLILTSMAVQMVINGIKGAFEI----------------
Pho1            YSGNKIIERLGRVGVKVTTRMMGLILTSMAMQMIINGIKGAFGI----------------
Tli1            MSAEKVQQRFGRVGIRLITRMMGLILASMAVQLVINGIKGAFGL----------------
Mth1            KSSEKIEDRLSPIGIKIMTRMMGLILAAISVQMMLGGIKEIFF-----------------
Mma1            KFSKDLEKMLGKIGFKVLTKMMGLVLTAISIQMALDGILMVFG-----------------
Mvo1            RFSKDLEKKLGKVGFNVLTKLMGLMLMAIAVQMLLDGIGGYIGLENSAN-IIFN------
Mja2            LSAESVLDRIGRLGIRILTRMMGLILTAIAVQMIVNGIRGALL-----------------
Mvi2            LFAEKIIEKIGKLGIRIFTRMMGFLLLAIAVQMIISGLKGSLF-----------------
Mev1            IFSRRLYKIMGYTGMLVFTRIMGLLLAAISIEFITTGILNMFQN------Y---------
Mth2            KSAEHIHDILGVTGIMVFTRILGLILGAIAVDFVSVGAWNIYIS------MAS-------
Mha1            RSSEYVDRILGLTGIMVMTRIMGLLLGAIAVNFVAFGAWNIYAG------MAG-------
Tge1            SYSSKISKLLGELGTKAIVRILGLILASIAIEYITTGLKEIF------------------
Tth1            KASTQIFKHLGELGTKAVVRILGLILASIAIEYILKGLKEVF------------------
Orf10           ANADRIFNRVGRVGSLAISRIMGLILATVAIQFLINGTHEIAIE------WAQEIIN---
Fsp1            RYSLVIFQKIGKTGSIVISRIMGLLLTAIAVDLITTGIIHIF--------L---------
Pto1            KFSIPIFARLGKTGSIVITRIMGLLLASIGVQLVASGIINVFHI----------------
Tar2            RLSNPLFNRLGKTGALIISRIMGLLLASIAIEFITSGLFTIIHT------L---------
Tac1            HYSSVLFKYLGKTGSLIISRIMGLLLAAIAVDFMVTGLAFIVKS------IT--------
Tvo1            HYSSILFKFLGNTGSLLISRIMGLLLAAIAVDFMVTGLAYVVAR------IL--------
Tar3            YFSSSIASKIGKTGTTVISRIMGLLLASIAIELITTGIIAIAAG------I---------
Aca1            VGADRLRKILGETGIRILVRIMGLLLVALAMQFFVNGLTELGII----------------
Orf7            GAATRVARILGETGIRILVRIMGLLLVALAVQYFVNGMVDLGVL----------------
Gma1            SSADRVARILGDTGIRILVRIMGLLLVALAVQYFVNGFVDLGVL----------------
Aba1            GNSDLVGRRLGETGVRILVRIMGLLLVALAVQYFVNGMVDLGVI----------------
Aba2            GNSDKVARGLGETGIRILVRIMGLLLVALAVQYFVNGMADLGVI----------------
Cco1            NASSLVQRVLRQSGVAILERVSGLILAAIAVQFIADGAKDLLK-----------------
Sau1            RASHLVQRALRQSGVAILERVMGLILAAIAVQFMADGAKDLLGR----------------
Mxa1            RASGLIQRVLRQSGVAIVERVMGLILAAIAVQFIADGGKELFK-----------------
Cfu1            RAAGLVQRVLRQSGVAILERVMGLILAAIAVQFIADGGKDLLREHPAVSQMLDAAQTP-E
Hfo1            RTADPIQRLLGRSGIAVLERIMGLLLAAIGVQFMVDGAIEVLKQ------L---------
Oba1            RLAAVRPAGFSGITLKIITRLMGLLLAAIAVQYILDGIAAVR------------------
Pca1            IKAELLTRVMGKLGTAVATRIMGLVLAFLAVQYVLDGLSAVLGK----------------
Lag1            LLADKIERLLGETAQLVITRLLGVLLAALSVQFVADGILAFIRT----------------
Ogr1            LAAGPIERALGKTGVNVVTRLLGMLLAALSVQFILDGLREVALP----------------
Lve1            LVAPTIERALGKTGLNIVTRVLGMLLAALAVQFVLDGLRGFGIG----------------
Rsp1            MASGVLERALGKTGINVVTRLLGMLLAALSVQFVLDGLRDFGFA----------------
Orf8            SISGLLERLLGPVGINVATRLLGMLLAALSVQFVLEGLRAFGFA----------------
Rsp2            LFSGMLERLLGKTGITVVTRLLGMLLAALSVQFVLDGLQAFGFA----------------
Oar1            LSASTIERLLGKTGITVVTRLLGMLLAALSVQFVLDGLGSFGLG----------------
Pbe1            LAAPIIERLLGHTGIVVVTRLLGMLLAALSVQFVIDGLRNIGAV----------------
Lho1            ALADPLARVLGAVGLNVVTRVLGMLLAALAVQFIIDGLHGSGFG------LPFPG-----
Sno1            LAARRMDKLLGVTGNAILSRLLGVVLAALAVQFVIDGVRASFLA----------------
Kra1            RSSSWIIQRVGRTGIMVFSRILGILLAALAIQFVLNGVTTFAHT------SGF-------
Tte1            SLAFPIQKRMGTTGTLVLSRVLGMLLAAIAIQYILNGLSSFAES------LRTI------
Hma1            LGAAPLIRMMGDSVAGAITRIFGVILAALSVQLLIDGIKGAFGL------VGV-------
Mpa1            RNADYIVKRIGQREFRAVNRLMGMMLIAIAVQFVIIGLKAAFPT------LA--------
Orf2            RAAPLLFKVMGNTGINVVTRIMGLIMMSLGIEIMVAGIKGVFPG------LM--------
Sbe1            RAAPVIYKVLGKTGINVITRLMGLLMLSIAIEVIVAGLKGLFPN------LL--------
Sde1            RMAPAIFKYLGKTGINVITRLMGLLMLSMGIEVIAAGVKGLFPT------LL--------
Fba1            RLAPVIFRVLGQTGINVITRIMGLLMLSIGIEVVAAGAKGLFPA------LA--------
Vha1            RSAPFIVRFLGQTGINVITRIMGLILGALGIEFIAGGIGALFPG------LM--------
Psp4            RSAPLIVRFLGQTGINVITRIMGLILAALGIEFIINGLKVMLPG------LV--------
Orf9            RSAPLLVRFLGQTGINVITRIMGLILGALGIEFIANGLRGLFPA------LV--------
Vfl1            RSAPYIVRLLGQTGINVITRIMGLILGALGIEFITNGLRSLFPG------LA--------
Eca1            RLGPSIVKFLGQTGINVITRIMGLILGALGIEFIANGMRALFPG------LS--------
Sma1            RAAPLLVRLLGQTGINVITRIMGLLLMALGIEFIVTGIKAIFPG------LL--------
Spl1            RAAPLLVRLLGQTGINVITRIMGLLLMALGIEFIVTGIKAIFPG------LL--------
Pag1            RAAPLMVRILGQTGINVITRIMGLLLMALGIEFVVTGMKSIFPG------LL--------
Pre1            RSASLLVRYLGQTGINVVTRIMGLLLMSLGIEFIVTGVKAIFPG------LL--------
Pmi1            RSATLLVKYLGQTGINVVTRIMGLLLMSLGIEFIVTGLRSIFPG------LL--------
Psh1            RAAPYIVRLLGQTGINVITRIMGLMLMALGIEFIVTGIRALFPG------LA--------
Gan1            RSGPMIMKYLGKTGSNVVTRIMGLILMSLGIEICVAGISNLFPG------LL--------
Gxi1            LCAPMLARWLGTTGINLITRVMGLIMMALAVEFMAKGVKGLFPA------LA--------
Pmu1            RYSKPVIKRLGKTGSNVITRIMGLLLMSLGIEIIIGGLRNLGIV----------------
Pda1            RYSEPLIKRLGKTGANVITRIMGLLLMSLGVEIITSGLRNLGVF----------------
Apa1            RYSEPLIKKLGKTGSNVITRIMGLILMSLGVEIVVEGLKNLHLF----------------
Hso1            RYSEPVIEKLGKTGSNVITRIMGLLLMSLGVEIITTGLKNIGVF----------------
Mmo1            KLSVKISYKLGTIGINVVTRLMGLILAAMAVEFIAHGLTGLFPA------L---------
Mve1            QLSSYIADKLGTIGINIVTRLMGLILAAMAVEFIAHGLIGLFPA------LG--------
Mgl1            RLSSAIAHKLGTLGINIVTRLMGLILAAMAVEFIAQGISGLFPG------LN--------
Orf4            QLADGITHYLGTIGINIVTRLMGLILAAMSVEFIAHGLTGLFPQ------LAGA------
Orf6            KLSDGITQRLGTIGINIITRLMGLILAAMAVEFIAHGLTGLFPQ------LIS-------
Mfe1            RLSPWIEKHISATGINIFTRIMGLILAAIAIEFIANGMKGLFPA------L---------
Tar1            HLSPWISKRLGITGINVFTRIMGLILAAIAIEFIANGLKGIFPI------L---------
Cag1            RTAPWLATKISTTGINVFSRIMGLILSAIAIEFIANGLRGLFPL------LTAA------
Mam1            LLVPWIARRMSTNGINIATRIMGLILAAIAVEFIANGLKGLFPA------LA--------
Hch1            SMIPWFSSHLTKTRINIFTRIMGLILAAIAIEFIANGLKGLFPV------L---------
Dpr1            RLAPTITQLLGRTGINIVTRLMGLIMAAMGVEFIAHGLRQLFPV------LG--------
Msp1            LMAEKIAHLLGRTGMNVITRVFGLIILSIAVEFITKGLGAVFPI------LVKP------
Mmi1            LAAPKIADAMGRTGMNVVTRVMGLFLTSIAVEFIAKGLGELFPV------LVKI------
Cwa1            CFAPVIGKMLGKTGMNIVTRLMGLVTMAMAVEFMANGLGTLFPG------W---------
Bpy1            RLAEPIANWIGRTGINIATRLMGLMLSALAVEFIVNGLRALLPA------LR--------
Bce1            RLAEPIANWIGRTGINIATRLMGLMLSALAVEFIVNGLRALLPA------LR--------
Cba1            RAADPIARVIGRTGINIGTRLMGLILSALAVEFIVDGLKTLLPV------LK--------
Rso1            RAAEPIARVIGRTGINVGTRLMGLILAALAVEFIVDGLKTLLPV------LK--------
Tsp2            RMAGRISRFAGQTGLNIMTRLMGLVLAALAVEFVADGVRALAAS------ST--------
Orf11           SLAGPISRLAGRTGLNIMTRLMGLVLAALAVEFIAAGIRAYVQA----------------
Psp2            AMATPISRWLGQTGINIVNRVMGMILAAVSVEIIVDGLYRLFPQ------LS--------
Cvi1            VLASPLSRLLGQTGINIVNRVMGMLLAAVSVEIIVDGVYRLFPQ------LT--------
Lho2            RAATPISRMLGQTGINIVNRVMGMVLAAVSVEVIVNGLYRLFPM------LN--------
Bba1            AASGRIAKVLGRTGINVMTRLMGLILAAMAVELLADGLVQLFPV------LASPK-----
Aav1            ALADPIARVLGKTGINVMTRLMGLILAALAVEVMADGLGKLFPV------LV--------
Nwa1            LAASKISNVLGETGLTILNRIMGMLLAAVSVEIVVAGLKGLFPQ------LA--------
Smu1            LLANKISQFLGETGLTIMNRVMGILLAAVAVEIVVTGLKDLFPM------L---------
Psp6            MAAGQLSRFLGDTGLNIISRIMGMLLAAVAIEILVNGIKTVFPG------LI--------
Afe1            RLAEPLSRRLGVTGINISTRIFGLVLAAIAVTFIANGLAALFPG------LVHIR-----
Kst1            RLASPIGRALGPIGRNILNRLFGLILTAIAIEIIANGLRELFPS------LA--------
Bsp2            INADKIRERLGDLGVNVMTRIMGLILLAMSVEMMVGGLKKMIPL------LN--------
Bsp3            INANRISEKVGQLGVNVTTRVMGLFLLAMSVEMITNGLASILPI------LKAKL-----
Bsp4            RSSRTLGRKLGMVGMSVLSRVFGIILLAISIEMIAKGVKEILPI------LKGA------
Bma1            AYSKRIGERLGTIGQNVMTRIMGIILLAISIEMIVGGVKEIIPI------LK--------
Hsp1            KSVDKIVKILGKIGINILSRLMGILLMSLAMQFIIKGIQLAFPT------L---------
Ben1            YYSSSIIKKLGQNGVNVISRLMGLILAVMAIQMIAEGIKGLFPS------L---------
Bco1            YYSSSIISKLGQSGLNIITRLMGLILAVMAVQMIASGIHGLFPK------L---------
Bam1            HYSSFISNKLGKTEMNVITRLMGLILAVVAIGMIGAGLKGMFPI------LV--------
Bso1            HYSTLITKRLGQTEMNVITRLMGLILAVVAVGMIGTGLKGMFPI------LA--------
Bpu1            HYSSFIMRKMGKTEMNVVTRLMGLILAVVAVEMIGAGIKGMFPM------LM--------
Tat1            VYGEAISEKLGRTKIGVITRLMGLILAVIAVQMVLEGIKEAFPY------LASGT-----
Mar1            INSELLYSVIKKDGSRVLTKIMGIVLATIAIEMMVNGLLKAFPV------LAGM------
Mpa2            INCDWVYGAIKKDGARVLTKIMGIVLATIAVEMMVNGLLHAFPV------L---------
Tsp1            IYSRYIVQYLGDTGKDILTKVFGLILAVLAVQFVINGISDAAIG------FMLDTQMLDE
Fjo1            KSAHYLARILGASGIVAISRIVGFIVISIGIQYIVSSIVNIIKG----------------
Hhy1            RSARYLYTILGEAGLKALSRVMGFIVMSLGVQYMIAGVIQLVGE------M---------
Jma1            LGANHIQKRIGEYGISVISKVMGLILAAYAVQSILMGLKSFFVV------L---------
                                   :: *..    .:     .                       

Bsp1            --------------------TAM----
Orf1            ---------------------HL----
Orf12           ---------------------RV----
Bsp5            --------------DMLPAGAAQ----
Orf3            --------------------CLM----
Psp1            ---------------------VG----
Psp5            ----------------------A----
Tsp4            --------------------IMK----
Orf13           ---------------------------
Psp3            ----------------------C----
Orf5            -------------------HACP----
Ptr1            ---------------------------
Sgr1            ------------------AVVSP----
Fli1            --------------------MEN----
Osp1            ----------------------G----
Ntu1            ---------------------------
Dga1            ---------------------------
Gth1            ---------------------EG----
Asp1            ---------------------GR----
Ixi1            --------------------NAA----
Scl1            ------------------SVIEK----
Mae1            ---------------------MY----
Mok1            ---------------------LS----
Mfo1            ---------------------TA----
Mja1            ---------------------VQ----
Mvi1            ---------------------LT----
Pfu1            ---------------------------
Tko1            ---------------------------
Tsp3            ---------------------------
Tzi1            ---------------------------
Pya1            ---------------------------
Pho1            ---------------------------
Tli1            ---------------------------
Mth1            ---------------------------
Mma1            ---------------------------
Mvo1            ---------------------NS----
Mja2            ---------------------------
Mvi2            ---------------------------
Mev1            ---------------------GP----
Mth2            ---------------------GA----
Mha1            ---------------------LS----
Tge1            ---------------------------
Tth1            ---------------------------
Orf10           --------------------LSA----
Fsp1            ---------------------------
Pto1            ---------------------------
Tar2            ---------------------------
Tac1            ---------------------GV----
Tvo1            ---------------------G-----
Tar3            ---------------------------
Aca1            ---------------------PR----
Orf7            ---------------------SKPGS-
Gma1            ---------------------TKPSSL
Aba1            ---------------------AKP---
Aba2            ---------------------AKPS--
Cco1            ---------------------------
Sau1            ---------------------------
Mxa1            ---------------------------
Cfu1            RFITAPLALPPSDIRLGPARCAS----
Hfo1            ----------------------R----
Oba1            ----------------------G----
Pca1            ----------------------G----
Lag1            ---------------------------
Ogr1            ----------------------L----
Lve1            ----------------------G----
Rsp1            ----------------------T----
Orf8            ----------------------S----
Rsp2            ----------------------G----
Oar1            ----------------------S----
Pbe1            ----------------------G----
Lho1            ---------------------AD----
Sno1            ---------------------------
Kra1            ---------------------IK----
Tte1            ---------------------LS----
Hma1            ---------------------GH----
Mpa1            ---------------------GA----
Orf2            ---------------------------
Sbe1            ----------------------N----
Sde1            ----------------------G----
Fba1            ----------------------G----
Vha1            ----------------------L----
Psp4            ---------------------------
Orf9            ----------------------G----
Vfl1            ---------------------------
Eca1            ---------------------------
Sma1            ---------------------------
Spl1            ---------------------------
Pag1            ----------------------N----
Pre1            ---------------------------
Pmi1            ----------------------V----
Psh1            ---------------------------
Gan1            ----------------------H----
Gxi1            ----------------------G----
Pmu1            ---------------------------
Pda1            ---------------------------
Apa1            ---------------------------
Hso1            ---------------------------
Mmo1            ----------------------A----
Mve1            ----------------------K----
Mgl1            ----------------------G----
Orf4            ----------------------A----
Orf6            ----------------------A----
Mfe1            ----------------------A----
Tar1            ----------------------A----
Cag1            ---------------------QS----
Mam1            ----------------------G----
Hch1            ----------------------A----
Dpr1            ----------------------G----
Msp1            ---------------------LA----
Mmi1            ---------------------FP----
Cwa1            ----------------------K----
Bpy1            ---------------------------
Bce1            ---------------------------
Cba1            ----------------------S----
Rso1            ----------------------S----
Tsp2            ---------------------------
Orf11           ---------------------------
Psp2            ----------------------H----
Cvi1            ----------------------R----
Lho2            ----------------------H----
Bba1            ---------------------LR----
Aav1            ---------------------AR----
Nwa1            ----------------------G----
Smu1            ----------------------R----
Psp6            ---------------------------
Afe1            ---------------------MS----
Kst1            ---------------------------
Bsp2            ----------------------S----
Bsp3            ---------------------------
Bsp4            ---------------------PV----
Bma1            ---------------------GA----
Hsp1            ---------------------GK----
Ben1            ---------------------------
Bco1            ---------------------------
Bam1            ----------------------S----
Bso1            ----------------------G----
Bpu1            ----------------------S----
Tat1            --------------------ISKP---
Mar1            ---------------------GI----
Mpa2            ---------------------GA----
Tsp1            NEVEDPRV---------PARDHD----
Fjo1            --------------------NLM----
Hhy1            ----------------------K----
Jma1            ----------------------K----
                                           
