# Supplementary material for: The LysE Superfamily of Transport Proteins Involved in Cell Physiology and Pathogenesis
Source: PLoS One. 2015 Oct 16;10(10):e0137184. doi: 10.1371/journal.pone.0137184 (PMC4608589; doi:10.1371/journal.pone.0137184)
Supplement: S2 Supporting Information — The corresponding zip file contains the multiple sequence alignment (MSE) outputs generated using ClustalX, Mafft, and ProbCons. These MSEs have been used to generate S17–S28 Figs. (ZIP) [file pone.0137184.s031.zip › Alignment_zip/NAAT/NAAT_probcons.aln]

CLUSTAL 2.1 multiple sequence alignment

Bsp1     M----------------D-----T--------------------I-------LP-FA--F
Orf1     M----------------D-----T--------------------I-------IP-YA--L
Mae1     M----------------A-----V-G----------------YSF-------FS-FF--I
Orf2     M----------------A-----A----------------------I---D-VS-LY--L
Mmo1     M----------------I-----D----------------------------WP-SL--F
Lag1     M---------------------------------------------------LD-YY--I
Mfo1     M----------------D----------------------------------LN-FF--I
Mfe1     M----------------INM-L-D----------------------------YA-EY--I
Fsp1     M----------------A-----I--------------------L--------I-LF--L
Aca1     M---------------------------------------------------VR-FS--L
Fjo1     M----------------I-----I-FIC-MQLLKFDYFYFTNQYF-------MD-LF--I
Ogr1     M----------------T-----D----------------------------LP-AL--A
Pfu1     M----------------E-----V----------------------------LK-DF--L
Hch1     M----------------L--------------------------------E-FH-EY--T
Orf3     M----------------E-----T--------------------L-------IP-FA--L
Bpy1     M----------------D--------------------------------------L--L
Psp1     M----------------E-----T--------------------L-------LP-YA--L
Tko1     M----------------L-----E-V----------------VEF-------LK-YL--I
Lve1     M----------------T-----E----------------------------LP-AL--I
Orf4     M----------------T-----E----------------------------YA-YL--L
Tac1     M----------------N-----L--------------------I--------L-YL--V
Vha1     M----------------Q-----G-I------------------D-------IA-VY--L
Ixi1     M---------------------------------------------------LD-LF--L
Bsp2     M----------------D-----I--------------------D-------YG-IV--G
Psp2     M----------------K----------------------------------EL-EI--A
Nwa1     M----------------G----------------------------------M--EI--G
Kra1     M----------------P-----T--------------------L-------IT-FT--I
Bsp3     M----------------E----------------------------------IS-IM--V
Scl1     M----------------I-----S--------------------L-----DSLE-YL--F
Hsp1     MDRKQ----------AID-----I----------------------------IY-FI--I
Ben1     M----------------F-----------------------------------T-LI--L
Tsp1     M----------------L-----V--------------------L-------LE-YL--V
Sma1     M-------------------------------------------------D-LS-GF--I
Spl1     M-------------------------------------------------D-FS-GY--I
Cco1     M----------------T-----M-S-----------------GM-------VS-TF--L
Mev1     M----------------D----------------------------------YVGIF--V
Gxi1     M----------------D----------------------------------YG-IY--T
Ptr1     M----------------T-----E--------------------L-------IA-FG--V
Tar1     M----------------L-----D----------------------------YA-DY--I
Mja1     MVGYSGEHFIFNVVKYMD-----I----------------------------LN-FY--I
Psp3     M----------------D-----G-N------------------F-------WT-YI--L
Dpr1     M----------------D-----S-G------------------T-------IN-EY--L
Oba1     M----------------S-----L----------------------------LD-FT--L
Hfo1     M----------------M-----A--------------------H-------LS-TF--L
Mam1     M----------------L-----D----------------------------YT-EY--T
Orf5     M----------------D-----I----------------------------FA-YS--M
Bco1     M----------------F-----------------------------------G-EI--I
Psp4     M----------------Q-----A-I------------------E-------FG-IF--L
Bam1     M----------------F-----------------------------------S-FI--I
Tge1     M----------------E----------------------------------TG-FL--I
Mth1     M----------------D-----Y-----------------------------Q-FV--L
Rsp1     M----------------D----------------------------------TA-FL--I
Mpa1     M----------------T-----G-D------------------I-------LT-FT--L
Pmu1     M-------------------------------------------------D-FA-IY--L
Bce1     M----------------D--------------------------------------L--L
Orf6     M----------------I-----E-LL---------------NQD-------FT-YL--L
Mma1     M----------------D-----V-----------------------------Q-FI--I
Pag1     M----------------NPALL-D----------------------------LS-GY--I
Tsp2     M----------------E--------------------------------------T--L
Bsp4     M----------------T-----A--------------------D-------KT-DI--L
Cvi1     M----------------E----------------------------------I--EI--A
Tar2     M----------------T-----L--------------------LLL---NLIV-FY--L
Mja2     M----------------D----------------------------------LQ-YF--I
Dga1     MRRLDIS--LLKKKNM-T-----E--------------------L-------LA-YG--L
Fli1     M----------------D-----E--------------------L-------IK-FG--L
Orf7     M----------------F-----D-PHS-VN-----LAVIEKSAY-------VR-FS--V
Psp5     M----------------N-----D-S------------------V-------IP-FA--L
Cfu1     M----------------S-----E--------------------Q-------FS-LF--I
Tsp3     M----------------L-----E--------------------Y-------LK-YF--V
Pya1     M----------------I-----E--------------------A-------LR-TF--I
Sau1     M----------------G-----A--------------------Y-------LT-HF--L
Sno1     M----------------G-----V----------------------------LD-YV--F
Hma1     M----------------T-----Q-E------------------L-------LN-LA--L
Pre1     M----------------S-----S--------------------ALL---D-LS-GY--I
Aba1     M----------------GEWVVMFDPHS-VS-----LAGLQHSAY-------VR-FS--A
Psh1     M----------------A-----H--------------------L-F---D-VA-IF--T
Jma1     M----------------Q----------------------------------E---I--I
Osp1     M----------------F-----------------------------------T-FG--L
Gan1     M----------------P-----F--------------------I-E---N-FP-IY--M
Tvo1     M----------------E-----T--------------------L--------L-FL--V
Psp6     M----------------D----------------------------------T--EI--V
Lho1     M----------------I-----E----------------------------IA-TL--V
Bpu1     M----------------I-----------------------------------S-FM--I
Cwa1     M----------------S----------------------------------LS-DY--I
Eca1     M----------------N-----S-I------------------E-------LV-IF--F
Cba1     M----------------D--------------------------------------T--L
Sbe1     M----------------SL----D----------------------------FT-FY--I
Mvi1     M----------------D-----I----------------------------LN-FY--I
Bso1     M----------------V-----------------------------------S-FI--I
Lho2     M----------------E----------------------------------V------F
Orf8     M----------------I-----D----------------------------TA-FL--I
Rsp2     M----------------I-----D----------------------------TA-FL--I
Orf9     M----------------Q-----T-I------------------E-------LA-IF--L
Aba2     M----------------L-----YQPHSPVS-----LHGLEQSVY-------VR-FS--L
Rso1     M----------------D--------------------------------------L--T
Orf10    M----------------D----------------------------------YA-YA--V
Sde1     M------------------------------------------------------IY--V
Bba1     M----------------D--------------------------------------L--L
Gth1     M----------------E-----M-N-----------------ET-------FK-FA--V
Mok1     M----------------G-----F--------------------N-------LS-FF--I
Mxa1     M----------------P-----E--------------------Y-------AS-LF--L
Msp1     M----------------I-----V--------------------E-------VD-EY--I
Pca1     M----------------Q-----A--------------------S-------LD-LL--I
Tar3     M----------------A-----I--------------------A-LSIVEMIE-FA--G
Tli1     M----------------F-----L--------------------F-------FK-TF--F
Hhy1     M----------------I-----------------------------------E-LF--F
Orf11    M----------------E--------------------------------------F--A
Pda1     M----------------G-----K--------------------K-M---D-LT-IY--L
Mth2     M----------------S-----C-THN-LEARYIGGSYLDLAIY-------LQ-YF--V
Asp1     M----------------K-----P--------------------L-------LD-FG--L
Tzi1     M----------------I-----E--------------------Y-------LK-YF--I
Tat1     M----------------I-----------------------------------G-FI--L
Pbe1     M----------------D----------------------------------SA-FL--I
Aav1     M----------------D-----------------------------------------L
Sgr1     M----------------S-----E--------------------N-------LA-FG--L
Smu1     M----------------Q----------------------------------L--QVEIG
Fba1     M----------------D----------------------------------LT-LF--F
Pto1     M----------------N-----Y--------------------A--------Y-LF--I
Vfl1     M----------------H-----F--------------------E-------FA-IF--L
Orf12    M----------------D-----T--------------------L-------LP-YA--L
Bsp5     M----------------D-----S--------------------L-------LP-FA--L
Mar1     M----------------V-----F-DS---------------ALS-------YT-LF--I
Mve1     M----------------D----------------------------------WA-YL--F
Afe1     M----------------A-----A--------------------E-------LH-SA--L
Oar1     M----------------D----------------------------------PQ-FL--I
Mpa2     M----------------A-----F-DI---------------ALT-------GT-LF--I
Hso1     M-------------------------------------------------E-FS-VY--L
Pho1     M----------------L-----E--------------------A-------IK-TF--M
Cag1     M----------------L-----D----------------------------LS-EY--L
Pmi1     M----------------G-----A--------------------L-L---D-LS-GY--I
Mha1     M----------------D-----S-TM------------VEVAGH-------FA-YF--F
Kst1     M----------------E-----H----------------------------WT-EY--T
Mgl1     M----------------S-----E----------------------------WA-YL--F
Ntu1     M----------------N-----E--------------------I-------FS-FA--L
Tte1     M----------------N-------------------------------------FF--L
Apa1     M-------------------------------------------------D-IS-IY--V
Tsp4     M----------------D-----S--------------------L-------LP-FA--L
Mmi1     M----------------L-----N----------------------------WN-EY--L
Bma1     M----------------Y-----Q--------------------A-------FE-DT--L
Mvo1     M----------------V-----I--------------------D-------FQ-MI--F
Gma1     M----------------S-----V-PHA-AS-----LSLFEGSAY-------VR-FS--L
Mvi2     M----------------D----------------------------------LQ-YF--I
Tth1     M----------------E----------------------------------IS-LL--F
Orf13    M----------------D-----I-SM------------M--ETV-------FP-FA--L
         *   . .  :::  : :   ::  :     .   :.   .     *    :         

Bsp1     IAFASFFTLTNPLGTMPVFLTMTTGMDEQ-QRAHIVMRATVISFFVLIAFTITGQFLFSF
Orf1     LCFTSFFTLTNPLGTMPVFLTMTNGLGEQ-ERRHIVKRATIISFIILIAFTFCGQFLFKF
Mae1     YSFTSIFIIMNPIGLVPLFYIWTSESEKT-EKIELLRKSAIAVMLTLLTFALFGGSIFKF
Orf2     KFFIGLFAIINPLGLLPVFVSLTSHQTPE-ERMKTNTTANIAVMIILLVSMSMGQLILDG
Mmo1     KISLGLFAIVNPIGSVPIFISATSGWSHA-ERAQTAKTVAFSVFIILMVSSLMGDQILDF
Lag1     NAFATLFVTIDPVGLAPMFLAITAGMSKH-DRRKVAVRATITAAGILLVFYASGQTVLNV
Mfo1     YSFTSLFIIVDPVGIIPIFHILTYYYSKD-EQIEIIKSATVTATITLLIFALFGTYIFDY
Mfe1     KIFIGLLAIVNPLGAIPLFISMTAGESSS-QRRQTINQVGIGVMLILLVSLFFGEPILHL
Fsp1     TVFVALFAIINPIGAVPILITLTDGYSLK-ERREVIRRSVYMASGMLFGFMFLGVYIFDI
Aca1     LALSSVFFLVDPFAAIPSFIALTDGVDAG-GRKRMARRATLTCFVVLSSFALAGQFIFSL
Fjo1     YLFAALFSVLNPIGTVPIFVGLTQHDSQK-ERSRISLWTAINVGIILLVSYFIGQYVLTF
Ogr1     SAFAAMFVIIDPIGLTPLFVALTQGMPDR-QRRAIAVRATLVAVAVLLAFAVFGEALLGF
Pfu1     LFYGGLFAITNPIGAVPVFIAVTRNLSPE-KRKEIARKTSTTVMVTLLVFALVGEWIFKF
Hch1     KILIGLMAIVNPVNAVPIFVAFTSNVSGA-ERKKIGKSVVIAVGLILLISMLLGEYLLSF
Orf3     LCFTSFFTLTNPLGTMPVFLTMTQGMTDK-ERCSIVKRATLVSFITLMVFVFAGQFLFKF
Bpy1     KSFISLLALINPVGAVPFFLSLTAQQTDD-ERRRTIRIASVSVFCVITVTTLLGQQIIDF
Psp1     LCLTSIFTLANPLGTMPVFLTMTHGMSEK-QRRSIVKRATITAVLILIVFTFAGQFIFMF
Tko1     LLYGGLFAITNPVGAVPVFLSVTHDLSWR-ERREIASKTAISVVATLVVFALLGQWIFKF
Lve1     AAFTTMFIIMDPPGLVPVFIALTQGMSAE-QRRAIAVRACIVAGVLMILFLFVGEAVLGF
Orf4     KVAIALIAIVNPIGSLPIFISATSGWSKA-ERARTARTVAITVMIVLGVSAFIGDLILDF
Tac1     TVFVALFAMVNPIGALPVLVSVTEGYSKD-DFERVVRYAAMSEALMLFSFMLIGIYIFEV
Vha1     QFFVGLFAIVNPVGIMPIFVTLTNHLSPE-ERIKTASTANIAVAVILIVSLFAGQFLLDV
Ixi1     FQFTSLFTMINPIAAIPIYIALTDTLTPK-AARWVAMRAAVTAAIALCVFALIGNAIFSF
Bsp2     QFFIAMLSILNPIGAIPVYISMTEDLSRP-QRKSMTRACSIAVFITITVSLLLGSDILKF
Psp2     KIFISLLVLVNPLGAIPLFISLTPNASQI-ERRKIAKISSTSVAVVIITSALIGESLLKF
Nwa1     KLILAFMVLINPFSALAIFLDLTRNNSTR-ERKKVAQIASLSVFIVIAVFAFSGNWILRL
Kra1     SAFVTFLTIIDPVGLAPVFVGLTSHLSQA-QRKVVIARATLISAAIIAFFAIVGRFLLDR
Bsp3     SFFVALLSVVNPIGALPMFMGLTKNLSKT-QRRSMVRVCSIAVFVTLIISLFIGKKILSF
Scl1     LCISTLVSLVNPLGIAPLFLVLTERFEPS-ERISIAKKGTFTASIILIIFALLGTYIFKF
Hsp1     KFSISIFAILNPFGALPVLVSLTKGYTKE-DRSYVIRTSSIYAGLTLIFFVLFGDLLFEI
Ben1     KLTISFFAVMNPLGNMPIFISLTNGYSLE-EKHHNARKAAIISFIILTVFLLLGNFIFSM
Tsp1     VTFLAVFVIVNPLTTAFIFMAMLPRASEE-KRRAIALRSVKVATSLLFAFALLGGVIFQL
Sma1     KFFVGLFALVNPVGILPVFISMTSYQAEA-GRNKTNLTANLSVAIILWTSLFLGEGILRM
Spl1     KFFVGLFALVNPVGILPVFISMTSYQAAA-GRNKTNMTANLSVAIILWTSLFLGEGILRM
Cco1     VSLSAIFFVVDPIGVVPLFLAMTAGDTKQ-QIRSTALRACLVACGMMLFFAVFGRVIFQV
Mev1     FAFVSIFVIVDPLAAVVTFISLTNKMDDK-TKNMVAKRAVLLACVIALAFALTGNFVLNI
Gxi1     QFFVAMLAIVNPFGLLPVFMGLTSHQDQA-ERRRTAMMAAFASAVILWVVLLLGEDLLKF
Ptr1     LSFTTFFTIINPLGVMPIFMTMTSELDKE-SRKSTAKKAILASFVTILLFAFSGQILFKF
Tar1     KIFIGLLAIVNPFGAIPLFISITADQNEK-QHKQTINLVAISVAIILLVTLFFGELLLRF
Mja1     YGFVSLFITIDPIGLIPIVHSLTYPYPKE-QRIRIIKKAIISSTVVLLLFALFGNYIFGY
Psp3     LCFTSFFTLVNPLGIMPVFLTMTQSMGDV-QRKKIVRKSTVIAFLTLVSFTVFGRFLFMV
Dpr1     KFFIALLAIVNPVGMLPIFINMTTSQDDR-TRNRNGSMAALSMGIILVVVLFSGEAILRF
Oba1     LSAASLFVIVDPIATVPAFLAMTERNSAE-ERIRMARIASWVTFWVLLGFSLGGRWIFKA
Hfo1     VTFSAIFFIVDPLGLVPIFIAITSHNPRE-KRLAMAKRATLLAFGILAFFAVFGGLVFKL
Mam1     KFLVSLIAIVNPLGIIPIYISLTADYSSA-ERAKIARTVIIAATTILLVTAFLGQWILEF
Orf5     LCFTSLFTLMDPLGVMPVFLQMTEGMSAG-ERRSIALKSCALTFVILVLFTLCGRFLFHF
Bco1     KLTLGFFAVMNPIGNIPIFISLTGGYSLK-DKRKTARKAVIVSFIILTVFLLIGKLLFEV
Psp4     HFFVGLFATVNPVGIMPVFVSLTGSMTPE-ERNKTALTTNTAVVIILVVALVAGQHLLDL
Bam1     HVFISLFAVSNPIGNVPIFLSLTEGYPEK-ERTAIARKASVLSFIILAAFLIFGHLIFKL
Tge1     KSFLTLFTIIDPIGGVPFFLSISAGYSEE-ERKKIALRASLTACLTLLFFLWIGKYLLSF
Mth1     LAFTSLFAIINPVGLVPIYVALTSQYTHE-EKLKIIKKTTMATLLILVTFALMGKYILLF
Rsp1     TSFVTLFVIIDPIGLTPIFLALTQGASAR-ERRSIAFRAAFTAMFLLALFTLFGEAVLGF
Mpa1     LSLSSLFIIINPLSSTLLYVSLTSTLDHE-EKMRIAKEAARYALAILLIFALFGGMILQL
Pmu1     QFFIGLIALVNPIGVVPIFYSMTSTLSKE-QQNRTSFITCISISVILLVSFFFGSFILNA
Bce1     KSFISLLALINPIGAVPFFLSLTAQQTDI-ERRRTIRIASVSVFCVMTVTALLGQQIIDF
Orf6     KITIALLAIVNPIGCLPIFISATDGWSKP-DRAKTARTVGITVFIVLSLSAFIGDGILSF
Mma1     LAFTSLFSILNPFGVIPTYLVLTSQYSKV-EKIKIIRKSMLAAFALLMMFALLGNQIIGF
Pag1     KFFVGLFALVNPVGIIPVFISMTRYQGGA-ERNKTNLTANLAVAIILWTSLFLGDAILHV
Tsp2     KVFITLLALINPFGAIPMFLSLTAGQSAH-ERRSTINTAAIATAIVIGVAALFGQGLLGV
Bsp4     KFMITLLTIINPLGAIPIFLSLTDNFSQQ-HIVTVSKTCSIAVIVTLCISLIFGQNILNM
Cvi1     KIFIALLVLVNPLGAIPIFISLTPNAGQE-ERRKIAKTTAIAVAIVLSLFAVVGETLLRF
Tar2     SIVATVFAILNPIGAVPTLMVLTDGYTAS-EKKRVIFKSIMVASGMILGFMFLGIYIFLV
Mja2     LAFSSIFSILNPFGAVPVFITLTESYPKK-ERDLVAKKTVIYALAILLAFALFGEWILKF
Dga1     LVFTSFFTLINPISAMPVFLGLTSDMEPK-DRVAVAKRAVVVSLIIVLVFAFSGQFLFRV
Fli1     VCLTTYFTIINPFGVMPVFMTMTADLSDA-DRTATARKALITAFITMVAFAFSGQLLFKF
Orf7     LALSSIFFLVDPFAALPTFLAVTTGQNPQ-KRRKTARKASLTAFVVLTTFAIAGTFIFKM
Psp5     LCFTSFFTLINPLGTMPVFLSMTTGMTES-ERKRIIMKATFVAFLIMISFTVFGQFLFQV
Cfu1     VALPAMLFVVDPVGLVPIFLAMTAGDSEE-KIRSTARRACIVACALMLFFALFGGVIFKV
Tsp3     ILYGGLFAITNPVGAVPVFLSVTHDLSWS-QRREIATKTALTVVATLVIFALIGEWIFKF
Pya1     LLYGGLFAITNPIGAVPVFMSVTRDLSAK-GRREIAKKTALTATITLIVFALVGQWIFKF
Sau1     VSLSAVFFVVDPIGVVPIFLAITAGDSAE-KMRRTALRACLVACGLLLFFAVFGGVIFQV
Sno1     SAVVTMGVVIDPIGLAPLFLAVTSDLTAA-ERRLVAWRSSAIALAILVVFGVIGAPLLHA
Hma1     ATFVTFFVLIDPPGVAPVFASLTAPGGPK-FARKMAFKSVIVAAIIIVGFAFGGAWLLGA
Pre1     KFFIGLFALVNPVGILPVFISMTNYQSNA-GRNKTNTIANTSVAIILCTSLLIGDSILQL
Aba1     LALSSIFFLVDPFAALPTFLAVTAGADAK-RRKKMAWKASVTALVVLSAFAVAGQYIFKM
Psh1     KFFIGLFALVNPVGILPAFISLTSHQSEV-LRNKTNLTATVSVAIILWVALFLGQGILQI
Jma1     TTILFLFAVIDPFGSVPVYLEATKSFDLA-EKKKIAMRASVVAFFILLFFIVIGQFILEG
Osp1     LCFTSFFTLINPLGAMPVFMTMTMELDEK-ERRKVARRASLVSFLIMMFFAISGDLLFRF
Gan1     QFFIGLFAVTNPVGSLPIFMSMTSSQYEA-ERQKTMLVTSTAIGVVLLTSLFVGQALLNF
Tvo1     TVFIALFALVNPIGALPVLIAVTEGYSSE-DFDRVVKNATVTEALMLFGFMFIGIYIFQV
Psp6     KIILAFVVLINPFSALTLFLDSTRGYSMT-DKRRFARISSLTVFITIAFFTVAGETLLKV
Lho1     TAFTTLFVIVDPIGLAPLYVAMTAGMTPA-QRRGVAFRALSTSAVLMLLFLILGDAVLRF
Bpu1     HVIVSLFAVSNPIGNVPLFITLTEGYSEK-ERAQTAKKAIVVSFMILIAFLLAGRLIFKL
Cwa1     NGFVALFAISNPIGNLPIYIGLTANKTKK-QRQQTIRTASIAFAIILIVSCFMGEAILSA
Eca1     QFFIGLFAAVNPLGIMPIFVSLTAHQDPA-ERNKTAYTASLAVAAILIVSLLAGQLLLDL
Cba1     KSFISLLALINPIGAIPFFISLTTQQTEE-EKRHTIKIAAISVATVVGISALLGQQIIEF
Sbe1     KFFLGLVAIINPVGLLPVFVSLTSHQNDI-ERNHTGKVANFAVVVILLVTIFAGQHILNL
Mvi1     YSFVSLFITVDPIGLIPIIHSLIYPYSTY--RKRIIKKAILASTTILLIFALFGNFIFSY
Bso1     HVFVSLFAVTNPIGNVPLFLALTEGYQAE-ERTALARKAAILSFLILIAFLIFGEFIFRL
Lho2     KIFIALLVLVNPIGAIPIFISLTPNSTAE-ERQRIALTTSKAVAIVTVTFALLGETILKF
Orf8     TSFVTLFVIIDPIGLMPVFLALTQGMTSK-QRRAIAIRASITGVGILAVFALFGESVLGF
Rsp2     TSFVTLFVIIDPIGLTPIFIAMTQGMSAQ-QKRSIALRATLTAVGLLALFAALGEAVLGF
Orf9     QFFLGLVAAVNPIGIMPVFVSLTGHMTLE-EKKKTALTANVAVVVILIVSLLAGQVLLDM
Aba2     LALSSIFFLVDPFAALPTFLAVTAGSDRD-RRKRMARKASLTALIFLSAFALAGQYIFKM
Rso1     KSFFSLLALINPIGAIPFFISLTESLTDE-EKRRTIKTASVSVALVIGISALLGEQIIGF
Orf10    SVFIAIFAIVNPLGNIAFFTTLTQDYSKA-EKKKVATKAIIAATATLIIFALVGRYIFVL
Sde1     KFFLGLLAIINPIGLLPVFVSLTSHQTEV-ERNHTGKVANFAVVVILLVTMLAGQHILNL
Bba1     KPLIALLAIVNPIGAVPFFLAFTQGLSRE-QRQRTMRVSAFSAFCVIAISGLLGLRIISF
Gth1     LCFTSLFTMINPLGVIPLYISMTGGMSAE-RSRHVVYKALTVSFVVMVVFALTGEFIFRF
Mok1     YAFTSLFIIMNPIGLVPLFYIWTSNNTEK-ERIKLLKKSTIVVILTLIIFGFFGKWIFEF
Mxa1     VSLSAIFFVVDPIGVVPLFLAMTAGDSQE-KVRRTAMRACLVACGMMLFFALFGGVIFKV
Msp1     KLLAGLLSVVDPIGAIPLFISLTDHRSSE-ERRRIACVCALSVGAVLLFAHTAGNSWLAF
Pca1     TFVVQLFILVDPVGGAPVFLAITPHDSRA-ERRAMALRGCLVAGAVVCFFILAGPWVVAY
Tar3     YSLAAMFAIMNPIGAIPTLVFLTDGYSKK-EKMITIRRSIYMASGMIVGFVLVGYYIFEG
Tli1     YVFGTLFAVMNPIGAVPVFLSIAQHCRSYEGRITLAKRTSVAVFMTLITFALLGEWIFKF
Hhy1     AVLGALFSVVNPLGAVPVFLAMTPDYTVP-ERNSTARSTGVYFTLILLGFFFAGTQILEF
Orf11    KIFITLAALINPFGAIPAFIGLTQGQSAL-ERRRTARTAALASFVVIAVTALCGKYLLAG
Pda1     QFFVSLIALVNPIGVVPVFYAMTSTFSKE-QRNKTGLITCFSIAVILLVSFYFGQFILNS
Mth2     YVFTSLFIIVSPIEATMVFVSLTQDASPA-ERDRICVRTTLVAFSIAMVFALAGDMILRF
Asp1     LVFVSMFTMMGPVGVLPPFVSMTSGLSGP-EARRVARRATITALCVLLVFALGGQLVFRF
Tzi1     LIYGGLFAITNPIGAVPVFLSVTRDLGWK-ERREIATKTAITVVITLLVFALIGQWIFKF
Tat1     QIFGAFLAIMNPVGNIPIFVGLVEEFEEK-TRVKVAKKSVIWAFIICSVFIFAGNFIFRF
Pbe1     TAFATLFVVIDPIGLTPIFIALTSGADSR-HRRILALRSCGIAIAILMLFTFFGEQVLGF
Aav1     KPLITLLAIVNPLAIVPFFIHYTDGFSPR-QRRRTIQVAAFSAFCVIAACALLGLQILEF
Sgr1     LAFTSYFSIVNPLSTMPVFMTMTSELTKQ-QQRATAKKAVIAAFLTMLAFALSGQLLFSF
Smu1     KIILAFMVLINPFSALPIYLDLTREYTPK-DRRKVAQIASFSVFVTIAVFAVSGNFILHL
Fba1     QFFLGLVAIINPVGLLPVFVTLTSHQTEP-ERQRTGTIANFAVVVILLVTLFAGQLILDM
Pto1     SSLVTLFAIMNPIGAVPILIALTDGYTKD-ERNNVILKSVFTAAGMMLGFMLIGVYIFQV
Vfl1     QFFLGLVAAVNPVGIMPIFVSLTGHMTPD-EKKKTARTANVAVAVILITALLGGQMLLDM
Orf12    LCFTSFFTLTNPLGTMPVFLTMTKGMSDE-ERQHIVKRATIISFITLLAFTFSGQFLFKF
Bsp5     LCFTSFFTLTNPLGTMPVFLTMTQGMSKD-ERQRIVKRATIISFLILIVFTFSGQFLFKF
Mar1     HALVGVFVIVNPFGNIPIFISLTSKLTPA-ERRTAIIKSLLIATAILLVFALIGQAVFTL
Mve1     KIGIALFAIVNPIGSVPIFISATDGWNRK-EKLRTANVVTVTVFLVLLTSALFGDGILAF
Afe1     QTLIALLAILNPVGAIPIFIALTSDEDPQ-QRLATAKLASRAVAVVLLTSAFLGEYILQF
Oar1     TAFVALFVVIDPIGLAPLFVALTSGMSVQ-KRRAIAIRACLVSIGILLVFSIFGHNILNF
Mpa2     HALVGVFVIVNPFGNVPLFISLTQKFTAV-ERRNAIAKSVVIATAILLVFALIGKFLFDL
Hso1     QFFIGLIALVNPIGVVPIFYTMTSGQSRV-QQSHTAMITCFSIVVILLISFYFGNFILSS
Pho1     ILYTGMFAITNPIGAVPVFMSVVGHLPAE-IKHEVAKKVSITVFITLTVFALVGQWIFKF
Cag1     KIFIGLLAIINPIGAVPLFISMTHNFSQV-ETKSTCNRASLTVAVILLSALFLGDYILAV
Pmi1     KFFVGLFAIVNPIGILPVFISMTSYQTDA-GRNKTNLIANGSVAIILVISLLIGDSILSI
Mha1     YALASVFIIVNPVEATMVFISLTPEASAG-ERARISLRAAAVAYVIALLFALSGDHVLRF
Kst1     RFLTALMVILDPFAAIPIFLSLTQGYSQS-QRARVVLVTIITVALVLISSAISGESLLKT
Mgl1     KTGIALFAIVNPVGSVPIFISATDGWSPK-DRARTAKTVGLTVFVVLMTSAFLGNGILDF
Ntu1     LCFTSFLTLVNPLGLMPVFMGMTSGLDSA-ERAVVARKALIAAFIAMVFFAFTGQLIFNF
Tte1     KALVALFTIVDPIGMAPIVVGLTAHLSPA-VRRRVVTRATLIATGVVAVFALFGKPLLEF
Apa1     QFFVSLIALVNPLGVIPIFYSMTTDFDKT-QQNRTALITCFSVAVILLVSFYFGQLILNA
Tsp4     LCFTSFFTLVNPLGTMPVFLSMTEGCSNR-ERKAIVMKATLVSFVILLAFTVCGRFLFQF
Mmi1     QLLVGLLSVVNPIGIIPTFISLTTNRPPQ-ERRHTAIVCAFSVAMVLFISLLAGEPILHF
Bma1     KFSITLISILNPIGIIPIFLNLTKANSES-QIIKIAHSCSLAVVITILVSLVAGQYVLEF
Mvo1     ILFSSLFAILNPFGVIPPFLSLTSGYSES-EKIKVIQKSMISAFLLLIVSGILGKYIIAF
Gma1     LALSSIFFLVDPFAALPTFLAVTADQDAA-KRARTARKASLTAFVILTAFGIAGTYIFRI
Mvi2     IAFTSIISILNPIGAIPVFVSLTESYPKN-EKIIIAKKTAIYTAAILYIFTLFGEYILKF
Tth1     KSFIALFTIIDPIAGAPFFLSITSGYSEK-ERQRIALKACVTALITLLLFFWLGKYILIL
Orf13    WCFTSLFTITSPLSTMPVFLTMTQSLDEK-ERRAVAIRSTLVACCALLLFVLAGQFLFKF
                   .*                                         *   .  

Bsp1     FGISANGFRIAAGIIILKIGYDMLQARFTNTKLSD-E----------E----I-R-----
Orf1     FGISTNGFRIAAGIIILKIGYDMLQARYTNTKLKD-E----------E----I-K-----
Mae1     FGITLDSFKVAGGILMLKIAWDMLHAQVSKTRHNL-K----------D----D-E-----
Orf2     FGISLASFRIAGGSLITLIAWSMLQGKLGEVKHNK-Q----------E----K-G-----
Mmo1     FGVSIPSFQVGGGILLMLIAISMMHGKQSGTSQTP-E----------E----A-Q-----
Lag1     LGISVSAFRVAGGILLFLIAIEMIFGKRQARKTET-A----------E----KAM-----
Mfo1     FGITLDSFKVAGGLLLFKIAWDMLHAEMSKTKHSP-R----------E----E-I-----
Mfe1     FGITIDSFRVGGGILVLLMAIAMLHAKTSPIRQTD-E----------E----A-D-----
Fsp1     LGISIYDFEIAGGILLFKVGFDMLQGKTSQTKITN-A----------E----Q-Q-----
Aca1     FGIKLPAFEIAGGLILLLIGIDMLEAKRSPTQEST-D----------E----T-E-----
Fjo1     FGISIDALRIAGGIVIVNSGFSLLSGKFNKKRGIN-K----------K---IE-N-----
Ogr1     VGISMAAFRIAGGVLLFLTALDMLFQRRQARREDT-A-----------------------
Pfu1     FGASTDAFSIAGGIILFRMSLEMLSGKLSSVKISE-E----------E----E-HI--SE
Hch1     FGITINSFRVAGGILILLMAISMLHAKVSATVHTE-E----------E----T-V-----
Orf3     FGISTNGFRIAGGVIIFKIGFDMLQARYTPMKLKD-E----------E----I-K-----
Bpy1     FGISVGSLEVGGGIIMLLMAISMLNAQAGNTRSTP-E----------E----R-H-----
Psp1     FGISTNGFRIAGGVIIFKIGYDMLQARYTHVKLNP-G----------E----I-K-----
Tko1     FGSSTDAFAIAGGILLFRMALDMLSGKLSSVKISN-E----------E----T-EEF-SE
Lve1     IGISMDAFRIAGGILLFLTALDMLFQRRQARRADN-A----------A----E-G-----
Orf4     FGITIPSFQVGGGILLLLISISMMHGKQSGTRQTA-E----------E----A-Q-----
Tac1     LGININDFKVAGGVLLFKVAFDMLQGRTSTTKLTP-A----------E----T-E-----
Vha1     FSISLDSFRIAGGLLLVSIAFSMMNGQLGEQKQNK-Q----------E----K-A-----
Ixi1     FSISVNGLRVAGGVLFFIMGFEMLRGRTVPKRVDG-E----------S----D-S-----
Bsp2     FGISIPSFTVGGGVLLFTMALSMIQAKNVEAKMNT-Q----------E----I-T-----
Psp2     LGISIGSFQVGGGLLVMMIALALMNAKPNPTKTSD-E----------E----R-V-----
Nwa1     FGISTGAFQVGGGLLVFLIAISMMSAGSNPAKPEI-GVEESNEITVKP----K-H-----
Kra1     LGISLYAFNIAGGVLLFMVAIDMLFGRPSGARETK-E----------E----E-E-----
Bsp3     FGISIGAFTVGGGILIFSMATSMINAKDVESKLTQ-E----------E----M-D-----
Scl1     YSLTVDAFRIMGGIIFFRNGLRMLEIKLSRGRSTP-K----------E----T-E-----
Hsp1     FGIGLGAFQIGGGIILSFVSINMIFGQPHRERASN-Q----------E----L-E-----
Ben1     FGITIHAFRIAGGILIFGIAYNLLHAKTSNAQSPHQT----------E----Q-R-----
Tsp1     FGITLAAFRIAGGIILFGIAIGMIRQKGATEKETA-E----------E----V-KA---D
Sma1     FGISIDSFRIAGGILVVTIAMSMISGKLGEDKQNK-Q----------E----K-S-----
Spl1     FGISIDSFRIAGGILVVTIAMSMISGKLGEDKQNK-Q----------E----K-S-----
Cco1     FAVSLGAFRVAGGILLLITSLDMLRARPSSTRTSP-T----------E----E-E-----
Mev1     FGIGVDSLRIAGGILLFTVALDMMHAKISRESITK-N----------E----I-S-----
Gxi1     FSISVASFQVAGGVLLSFTALSMLQGKLGETRRTT-E----------E----G-R-----
Ptr1     FGISVDSFRVVGGIIFFLMGMDMLQARLGKVKVQE-S----------E----I-K-----
Tar1     FGITIDSFRVGGGILILLMAISMLHAKTSLLKQTN-A----------E----A-N-----
Mja1     FGITIDAFRVAGGILLFKIAWDMLHAEIPKTKHKP-D----------E----R-L-----
Psp3     FGLSTNGFRLAGGIVIFKIGWDMLQAKFTRMKLAD-T----------E----I-K-----
Dpr1     FGISVDSFRVGGGILILLMAISMLNAKISNVKQTK-E----------E----E-L-----
Oba1     FGITVPAFQIAGGVVLLKIALDMLQARRTPIKETP-E----------E----E-A-----
Hfo1     FGITWPAMRIAGGFLLLMTAIDMLRAQPTRTRSSP-E----------E----E-I-----
Mam1     FGISINSFRVGGGIMLLLMGIGMLHNTSKGLKQNH-E----------L----A-Q-----
Orf5     FGISTNGFRIAGGIIIFKIGYDMLQAHFTHVKLNE-N----------E----K-K-----
Bco1     FGITIHAFRVAGGILIFGIAYSLLHAKNARSQSPHPN----------E----R-K-----
Psp4     FSISINSFRVAGGLLLLSIAFSMMSGKIGEVKQNK-E----------E----K-S-----
Bam1     FDINIHALRIAGGIFIFGIAYNLLNAKKSHVQSLHHE----------E----K-G-----
Tge1     FQISVSSFRIAGGILLFLISMEMLFGKTTQVKTTE-K----------E----T-L-----
Mth1     FGISIQAFSIAGGILLFTISLDMLHGKISGVRHSK-T----------E----Q-E-----
Rsp1     AGISMAAFRVAGGILLFLTALDMLFERRTKRRENQ-G----------E----E-------
Mpa1     FGISLEAFRIAGGILLFVIGMEMVYAKTSRSKMTA-T----------E----K-Y-----
Pmu1     FHISIDSFRIAGGIVVILIALTMINGKIGEHKMNK-E----------E----K-S-----
Bce1     FGISVGSLEVGGGIIMLLMAINMLNAQIGNTRSTP-E----------E----R-H-----
Orf6     FGISIPSFQVGGGILIMLISISMMHGKQGGTRQTD-E----------E----A-Q-----
Mma1     FGISIPAIKITGGVLLFLIALDMIQGNTSKVEKSP-KLESHLKS---H----S-E-----
Pag1     FGISIDSFRIAGGILVVTIAMSMISGKLGEDKQNK-Q----------E----K-S-----
Tsp2     FGISIPSLQVGGGILLFILALNMFNAEPGRIRSTP-E----------E----Q-H-----
Bsp4     FGISIPSFTIGGGILLLSMAFSMITASPSKTKINK-S----------E----M-E-----
Cvi1     LGISIGSFQVGGGILVMLIAIALMNAKPGPTKTTK-Q----------E----R-E-----
Tar2     LGIDISDFKVAGGILLFKVAFDMLQGKVSNTKLTP-Q----------E----T-Q-----
Mja2     FGISLDAFKIAGGILLLLISLDMVRGQQE-AKIHR-K----------E----I-E-----
Dga1     FGISVNSFRIVGGAIFFVVGFDMLNARLSPIKAKG-S----------E----I-K-----
Fli1     FGISADAFRVVGGIIFFMMGYDMLQARLIRTKIAE-E----------S----V-K-----
Orf7     FGITLPAFEIAGGVILLLIGLDMLEAKRSPTQESS-G----------E----T-A-----
Psp5     FGLSTNGFRIAGGIVIMKIGYDMLQAHYTHIKLNE-D----------E----K-M-----
Cfu1     FGVSLGAFRVAGGILLLITALDMLRARPSETRTTP-S----------E----T-Q-----
Tsp3     FGSSIDAFAIAGGILLFKMAMDMLSGRLSTVKISK-E----------E----T-EEF-SE
Pya1     FGSSVDAFAIAGGILLFRMGMEMLSGKLSSVKIDE------------E----S-E-----
Sau1     FGVSLGAFRIAGGILLLITALDMLRARPTETRTSR-T----------E----E-Q-----
Sno1     LGITLPAFRIAGGLLLFTISFEMVFGRRTERKFDA-S----------E----VAQ-----
Hma1     LHISIDAFRAAGGILLFLIALDMVFEKRQERRESR-A----------EALLED-E-----
Pre1     FGISIDSFRIAGGILIVTIAMSMISGKIGEDKQNK-Q----------E----K-T-----
Aba1     FGITLPAFEIAGGVILLLIGLDMLEAKRSPTQESH-E----------E----S-A-----
Psh1     FGISLESFRIAGGFLVITIAMSMISGKLGEDKQNN-Q----------E----K-S-----
Jma1     MKVSLDAFQISGGVILFLFALTMIFGEGK-P---S-S----------E----K-E-----
Osp1     FGISIDSLRIVGGIIFLIMGMDMLQARLVKTKVKE-S----------E----V-K-----
Gan1     FSISINSFRIAGGLLVISIAMTMISGKLGEEKQNK-E----------E----R-A-----
Tvo1     LGINIDDFKVAGGVLLFKVAFDMLQGRTSTTKLTP-V----------E----K-E-----
Psp6     LGISVGSFQIAGGVLVFLIAINMMNGEGNPVKPNQ-E----------N----V-EVDDSF
Lho1     VGISVPAFRIAGGVLLFLTALDMLFERRQARRRDN-A----------E----E-G-----
Bpu1     FGIDIHALRIAGGIFIFGIAYNLLNAKESHVQNPHSD----------E----K-A-----
Cwa1     FGISIASFRVAGGFLIFIVGFHMLQAKTSEVKHTS-E----------E----N-E-----
Eca1     FSISLDSFRVAGGMLLVSIAFTMMSGKLGEVKQNK-Q----------E----Q-S-----
Cba1     FNISVASLQVGGGLIMIMMAMNMLNAQTSRTKATP-E----------E----E-D-----
Sbe1     FSISLSAFRIAGGSLIAIIAMSMLQGKLGEVKRNK-E----------E----D-R-----
Mvi1     FGITVDAFRVAGGILLFKIAWDMLHAEIPKTKHKP-E----------E----K-I-----
Bso1     FAINIHALRIAGGIFIFGIAYNLLNAKQSHVQSLHHN----------E----H-R-----
Lho2     LNISVGSFQVGGGILMMLIAIAMMNAKQTPTKTTR-Q----------E----Q-E-----
Orf8     IGISMPAFRVAGGILLFLTALDMLFERRTARRQHQ-G----------D----E-------
Rsp2     VGISMPAFRIAGGVLLFLTALDMLFERRNKRREDR-S----------E------------
Orf9     FSISLDSFRVAGGLLLLSIAFSMMSGKLGEDKQNK-Q----------E----K-T-----
Aba2     FGITLPAFEIAGGIILLLIGLDMLEARRSPTQETS-G----------D----T-E-----
Rso1     FGFSVGSLQVGGGIIMIMIALNMLNAQTSRTKATP-E----------E----E-D-----
Orf10    FNITIPAFRIAGGLLLLMIAFSMLYGTTPGTKSTE-K----------E----K-Q-----
Sde1     FSISLSAFRIAGGTLIAIIAMSMLQGKLSEVKRNQ-E----------E----D-R-----
Bba1     FGISIASFQVGGGMLLLISSLHMLNAKPAESGKDD-----------------V-DEG-QA
Gth1     FGISVNGFRIVGGIILFGIGYDMLGARISRKREAD-E----------N----E-A-----
Mok1     FGITIDSFKVAGGLLILKISWDMLHAQVSKTRQTP-K----------E----K-E-----
Mxa1     FGVSLGAFRVAGGILLLITALDMLRARPAETRTTP-S----------E----E-Q-----
Msp1     FGISIPSFQIAGGIVIMLMGVSMVKASHDRSRNTP-E----------E----R-A-----
Pca1     FGIQTAAVRICGGILLFAIALEMLYGRISGTETSP-G----------E----E-H-----
Tar3     LGININDFKVAGGILLFKVAFDMLQGKTSNTKLTR-E----------E----S-Q-----
Tli1     FGSTIDAFAIAGGILLFRMALEMLSGSLSTIKITH-E----------E----E-E-----
Hhy1     FGIHISAMRIAGGVMILSSGYGLISGKFAENRAIN-K----------E---VE-E-----
Orf11    FGITVASLQVGGGVLLFIVAISMFNAQPAPSRTTP-E----------E----T-D-----
Pda1     FKISIDSFRIAGGIIVVLIALTMINGKIGEHKINK-E----------E----K-S-----
Mth2     FGITVDSLRVAGGILLFLVAIDMLRAKPH-KKVTQ-A----------E----I-E-----
Asp1     FNISVNSLRVVGGIILLLVGYEMLQARPSRTKHDE-P----------D----P-E-----
Tzi1     FGSSTDAFAIAGGILLFRMAMEMLSGNISTVKISR-E----------E----T-EEF-SG
Tat1     YGITLPAFRIAGGILIFLIAYQLLRGKASRQHHPGEE----------E------H-----
Pbe1     IGISMPAFRIAGGILLFLTALDMLFERRSKRREDK-A----------G----E-E-----
Aav1     FNISLQSFQVGGGMLLLISAMNMLNAQPAEAKPHT-H----------E----L-EEG-AE
Sgr1     FGISANAFRIVGGIIFFQMGSDMLQARLGRIKVRE-E----------E----V-K-----
Smu1     FGISTGAFRVGGGILVFLIAVSMMSGGDNIAKPTI-GDSEHHEIHI-E----Q-I-----
Fba1     FSISLPAFRIAGGTLIVFIAMSMLQGKLGEVKHNK-A----------E----D-R-----
Pto1     LRISIYDFEIAGGMLLFKVAFDMLQGRTSPTKITS-T----------E----K-E-----
Vfl1     FSISLDSFRVAGGLLLLSIAFSMMSGKLGEDKQNK-Q----------E----K-S-----
Orf12    FGISTNGFRIAAGFIILKIGYDMLQARFTNTKLKD-E----------E----I-K-----
Bsp5     FGISTNGFRIAAGFIIIKIGYDMLQARYTNVKLKN-E----------E----I-R-----
Mar1     LNVTLPSLRIAGGLLLLAIAFDMLMGRSPASKIDE-S----------D------------
Mve1     FSITIPSFQVGGGILILLIAINMLHAKQSHSKQTP-E----------E----A-R-----
Afe1     FGISIAAFQVAGGMVLMLLAFNMLQAKSSRYRHTP-E----------E----A-A-----
Oar1     AGISMPAFRIAGGILLFLTALEMLFERRQKRREGR-A----------E----E-D-----
Mpa2     LNVTLDSLRIAGGLLLLAIAFDMLMGRSPASKIDP-D----------E------------
Hso1     FNISINSFRIAGGIVVVMIALTMINGKIGDHKINK-E----------E----Q-K-----
Pho1     FGSSIDAFAIAGGILLFRMGMEMLSGKLSSVKIDE-------------------------
Cag1     FAITIDSFRVGGGILILIMAISMLHASTSPIKQTE-A----------E----A-H-----
Pmi1     FGISIDSFRIAGGMLIVTIAMTMINGRLGEDKQNN-Q----------E----K-N-----
Mha1     FGATVDSLRVAGGILLFIMAIEMLKAKPR-RKVTE-A----------E----L-A-----
Kst1     FGTSLASFRVGGGIVLFIMALAMLRAQADKVKTSP-T----------E----E-A-----
Mgl1     FSISIPSFQVGGGILVMLIAISMMHGKQSHARQTP-E----------E----A-Q-----
Ntu1     FGISINGLRIVGGFIFFKMGYEMLQAKNSKIKVTQ-S----------E----M-E-----
Tte1     LGITPEAFSIAGGALLFLVSIDMLFGRESGARETG-R----------E----A-R-----
Apa1     FHISIDAFRIAGGIVVAMIALTMINGKIGDHKMNK-E----------E----K-A-----
Tsp4     FGISTNGFRIAGGVIIFKIGYDMLQAQYTHIKLNE-K----------E----M-K-----
Mmi1     FGIGLPAFRVSGGLLVMMMGISMLSANNDNIRHTP-E----------E----K-A-----
Bma1     FGISIASFTIGGGILLSSMAFSMIQATSSNAKIND-D----------E----I-E-----
Mvo1     FGISIPAIRITGGVLVFIVALEIITGNSTKQRALKSN----------L----P-E-----
Gma1     FGITLPAFEISGGIILLLIGLDMLEAKRSPTQESP-G----------E----T-Q-----
Mvi2     FGITLNAFKIAGGLLLVLIALDMVRGHQK-SKIHE-K----------D----I-K-----
Tth1     FQISLSSFRIAGGTLLFITALEMLFGKTTQVKTSE-Q----------E----T-T-----
Orf13    FGISTNGFRIVGGIIIFRIGFDMLQAKYTPMNLRK-E----------E----I-K-----
                .   .* ..   .  :.              ..  :  :       *      

Bsp1     T-------YADDISITPLSIPLLCGPGAIANGIVLMEQANT-L--AL-KATLIVTIFVIY
Orf1     -------TYADDISITPLSIPMLCGPGAIANGIILMDDANT-W--EL-KTTLVVVIAVVY
Mae1     E----P-ISLEDIAVVPMAIPLLAGPGTITTSIILMEHSIT-T--YD-TLIIMFSIILAT
Orf2     E----L-AARESVAVVPLALPLMAGPGAISSSIVYASQS-T-W--SQ-MLGMSLVVMVFA
Mmo1     T----L-AEREVIAIVPLSIPLLAGPGAISNMIIAAQKNAS-L--IG-HLSLIIPISLVC
Lag1     ESEAHH-GTINELAIFPLAIPLISGPAAISAIILLSSQAPD-T--LAYA-GLGGVIAIIL
Mfo1     D----M--RMGSVAVVPLAIPLLAGPGAITTTIILMEKAQS-L--AN-KTIVISSIILTM
Mfe1     E----S-IDKESVAIVPLAMPLLAGPGAISTVILAAHKSTG-V--VH-YMTVALGIILLS
Fsp1     D----S-ADREAIAIAPIGTPLLAGPGSITTAIIYFNGTGIAI--FS-RMVVVLAVILVL
Aca1     E----A-AHKDDASIVPMGIPMLAGPGAISSVMVLVGEAQN-H--WQ-MGAVLASIAITA
Fjo1     E----V-QQRNDIALTPLAIPMLAGPGSISLLIAFYQEHHQ-M--EE-ILFSCLAILAIA
Ogr1     -----D-DPTEDPSVFPLAIPLLAGPGAIATIILLTGQSES-V--AG-FAAVLGVMVAVL
Pfu1     E----A-VTLEEVAIIPLAIPLLSGPGAITTTMLYMAKSST-M--IE-KSIVLLVVVAIG
Hch1     E----EEGHHHSVAIVPLAMPLLAGPGAISTVILYAHRGTD-A--AH-YALVGVAILILC
Orf3     T-------YADDISITPLGIPMLCGPGAIANAIVLMQDAHS-F--EM-KGVLIGTIALIY
Bpy1     E----A-EQKDNIAVVPLAIPLLTGPGSISTVIIYAANSRH-W--YE-RAGLVAIGAILA
Psp1     -------TYADDISITPLGIPMLCGPGAIANTIVLMSDAHT-I--TM-KGILVGSIAFIY
Tko1     E----V-VTLEEVAIIPLAIPLISGPGAITTVMLYMAKSTT-N--LQ-RFAVILTIILIG
Lve1     Q----A-EHQDDPSVFPLALPLIVGPGAITTIILLAGNATS-A--AD-FGAIAGVLMAVL
Orf4     D----L-SEREVIAIVPLSIPLLAGPGAISSMILTAQQHPG-F--WG-HISLMLPIALIA
Tac1     E----S-IERTSIGIAPIGTPLLAGPGSITAAIIYFNSYSVNI--PE-KIAVVISVSLVV
Vha1     E----S-ISKEQVGVVPLAMPLMAGPGAISSTIVFGSNHSG-P--VD-YIAVTLTVLVFA
Ixi1     D-------FGSDAAVTPLGIPMIAGPGAITMVILIMQESPQ-T--TN-TISLMAAIIVVC
Bsp2     E----S-SL-REIGIVPLAIPLLSGPGTISTSIIYSKNFHS-T--FE-WIAGIALMAVLS
Psp2     E----A-ELRTNIAVVPMAMPLLTGPGTISTVIIYSTTAHS-W--VQ-ISYLIVSGLLIA
Nwa1     P----T-QSAASVAVVPLAIPMMIGPGGISTVVIYASAAKS-L--HD-TLFIVAAGAIIS
Kra1     E----A-MTREDISVFPLAIPLIAGPGTIATTILYVGQASM-Q--PMLLLSVFLAIASAL
Bsp3     D----D--SIREVGIVPLAIPLLAGPGAISTTIIYAQNLTS-P--LD-WALSIPIIFLAV
Scl1     E----S-LESDDIAVSPIGIPIIAGPGSITAAMILSGEAHN-F--MD-YGILIFTIIFTM
Hsp1     E----A-EQKENIAIVPIAIPLLAGPGAISTVITIASSYRS-V--FY-HVLLILSILVAC
Ben1     E----A-EAKNDISITPLALPIMAGPGTIATVMSQT--SHS-L--KQ-MASVFISYTLIL
Tsp1     K----G-QVTEDISVIPLAIPFMSGPGAIATVMILTSEAPT-V--YH-TGLVFLGVLACM
Sma1     E----S-AIRESIGVVPLALPLMAGPGAISSTIVWSSRYHN-W--QS-LLGFTVAIALFA
Spl1     E----S-AIRESIGVVPLALPLMAGPGAISSTIVWSSRYHN-W--QN-LLGFSLAIALFA
Cco1     E----G-VVKEDVAIVPLAIPLLAGPGAIATAMVLMARSGTSF--VS-ALPVVAAVVLTF
Mev1     E----Y-IDREDVWIFPIALPLLTGPGAITTVIVLMGNSDT-I--LN-KLVVILAIIATF
Gxi1     E----A-ARMESVTLVPLALPLIAGPAAITTVIVFTQAHHS-L--VD-KGALGLAIGILA
Ptr1     T-------YVNDISITPLAIPMICGPGAITNAIVLMEDAGS-V--EM-QAILIGAIGLVM
Tar1     E----S-AQKESVAIVPLAIPLLAGPGAISAVILAANKSHA-V--SH-YFTIAAGILLLS
Mja1     D----L-EDIDSIVYVPLAIPLISGPGAITTTMILISKTQS-I--LE-KGVVVLSILSAM
Psp3     -------EYADDISITPLAIPMLCGPGGIANGIVLMEDART-P--LY-VAGLVTVIAVVF
Dpr1     D----S-AERDSVAVVPLGTPLLAGPGAISTVILYAQRHDS-A--MH-YLSMCVVIVLLV
Oba1     E----G-TAKEDIAITPLAVPMLAGPGAITTVTLLASQAAT-T--AH-HLILIHNITVVS
Hfo1     E----F-ESKADVAIVPLAIPLLAGPGSIVTVMVLAGRGGT-L--HA-IIPVIVSTALTC
Mam1     -------QSGESIAVVPLAMPLLAGPGAISTVIINAYKGHG-V--AH-YSIIALDIILLG
Orf5     E-------YSRNITVTPLAVPMLCGPGVISSGITLMEDAPE-H--IF-KIALVCVIALVC
Bco1     E----V-EARDDISVTPLALPILAGPGTIATVMAQTS-SHS-L--PN-LASVLVGYTIVL
Psp4     E----S-AIREQVGVVPLAMPLMAGPGAISSTIVYGSKYPT-M--TS-TIGIAITIVVFA
Bam1     E----S-KEKADISVTPLSIPIIAGPGTIATVMSLSAGHGG-I--IH-YISVLIGIAAVI
Tge1     K----V-KEKEDVSIVPLGIPYLAGPGAITTTIILGETS-T-L--HT-KLGLSLIIFLVL
Mth1     A----A-TELDDIAVIPLAMPLLAGPGAITSVIVLMTKAQG-Y--ND-KLAVLLAIFLCV
Rsp1     -----A-IEADDPSIFPMSIPLIAGPGSIATVILLAGQKPG-L--EG-FALVMCVVFAVL
Mpa1     E----G-IDAEDVSVMPLAIPMIAGPGGITTSIVLMNEATG-IGLLA-YGIVLVSIILTI
Pmu1     E----NFDDYNNIAVVPLATPIMAGPGSISATIVFSSTQNS-L--VN-YFYSSITIILFG
Bce1     E----A-ELKDNIAVVPLAIPLLTGPGSISTVIIYAANAHH-W--YE-RAGLVAIGAVLA
Orf6     S----M-AEREVIAIVPLSIPLLAGPGAISSMILSAQQQPS-L--LG-HISLVIPVLIVS
Mma1     E----I-EDMDEIAIVPLTVPLLTGPGSISAVIAMMAQTSD-F--DG-KLSVIIAISLCI
Pag1     E----T-AIRESVGVVPLALPLMAGPGAISSTIVWSTRYHS-W--IN-LLGFTLAIAIFA
Tsp2     E----A-AERSSIAVVPLTIPLLTGPGTVSTVIIHSERVEH-W--WD-MLALLVIGAMIG
Bsp4     T----F-ENRPDLGIVPLAIPMLAGPGSISTAIIQGKSLSG-L--EQ-WLGSILVIISMG
Cvi1     E----A-GHKTNIAVVPMAIPLMTGPGTISTVIIYASTAHS-W--IQ-VVYLLISGLLVA
Tar2     E----S-IDREAVGIVPIGTPLLAGPGTITTAMIYFNSPQYFI--SE-RIAVILAVITVL
Mja2     A----A-YEIDEIALMPLATPLLAGPGSITACMVAMAEASD-I--GD-KFLVILAILLSL
Dga1     Q-------TIKDIAITPLAIPMLCGPGAITNAIVLMEDADS-I--LL-KVTFVVALCLML
Fli1     S-------YVTDISITPLAIPMICGPGAITNSIVMMQDATT-F--DK-KAVLIGVMFAIC
Orf7     E----A-ASKEDVGIVPLGIPMLAGPGAITSVMVLVGQAQN-P--WQ-VGTIIAAIAITA
Psp5     -------HFADDISITPLAIPMLCGPGAIANGIVLMEDAET-L--LK-KAILIFIIAFVF
Cfu1     E----G-VVKEDVALVPLAMPLLAGPGAIATAVVLMARGGDRL--VS-AVPVLLAILITF
Tsp3     E----V-VTLEEVAIIPLAIPLISGPGAITTVMLYMAKSTS-V--PE-KATVIASILAIG
Pya1     E----A-VTLEEVAVIPLAIPLISGPGAITTVMLYMAREPA-P--L-----VVVVILSIG
Sau1     E----S-AAKEDVALVPLAMPLLAGPGAIASAMVLMAKGGT-L--LM-TVPVLAAIVLTF
Sno1     R----E-HLLRTLAVFPLAIPLMAGPGAITAMLLLAGEAKG-D--PARLAALFAITVLVV
Hma1     E----H-KELDDVSVFPLGIPMLAGPGSIATAMLYMQNSSG-N--AVEQGIVIGAILANL
Pre1     E----T-AVRDSIGVVPLALPLMAGPGAISSCIVWSSRWHG-W--QN-FLGLALTSIAFA
Aba1     A----A-ARKEDAGIVPLGIPMLAGPGAITSVMVLVGQAEG-E--WKKMAAILAAILITA
Psh1     E----S-ALRDNVGVVPLALPLMAGPGAISSTIVWGTRYNQ-W--YN-MLGLSVAIALFA
Jma1     S----I-KDYKHVTIFPIAIPSIASPGAIMAVVLMTDNHIYTI--QQ-QIITSILVLLVI
Osp1     S-------YVNDISITPLSIPMLCGPGAITNAIVMWNKATD-W--ET-KMIMVIAVAVVI
Gan1     T----NFSENESIAVVPLAMPLIAGPGAISSTIVWASRYNS-W--ID-WLGFAIAILIFS
Tvo1     E----T-AERSSIGIAPIGTPLLAGPGSITTAIIYFNSYSTNL--TD-KVLVIVAVFLVI
Psp6     E----S-IGSTAAAVVPLAIPMMVGPGGISTVIIYSAQVTG-W--QQ-KLAIIIAGLLIS
Lho1     -----S-EPDHDPSIFPLALPLIVGPGAITTLILLTAEATG-P--LG-YAAIYGVALAVL
Bpu1     E----S-KEKADVSVTPLAIPIIAGPGTIATVMSLTPGSHQ-VT-LH-LLTILIGIVVVL
Cwa1     E----A-QAANSIAIVPLALPLLAGPGTISSVIVLAHKTQS-L--TD-KLGLSVVIILLG
Eca1     E----S-ISREQIGVVPLAMPLLAGPGAISSTIVYSSRYPS-S--LD-TLGLIGTISLFS
Cba1     E----A-EAKASIAVVPLALPLLTGPGSISTVIVYAGKTQH-W--YQ-LLILVGIGVALG
Sbe1     E----A-SGMESVAVVPLALPLMAGPGAISSVIVTAAENNT-F--IN-HVGMSITVIVFG
Mvi1     E----L-EDIDSIVYVPLAIPLISGPGAITTTVILISKAQS-L--IY-KIIVISAILTTM
Bso1     E----S-KEKEDISVTPLSIPIISGPGTIATVMSLSAGSRG-L--VQ-FGGMIIGIAAVL
Lho2     E----A-EFKTNIAVVPLAIPLMTGPGTMSTIIIYASTSHD-W--IE-LVMLLLACGLIA
Orf8     -----I-APEDDPSVFPMAIPLIAGPGSIATVILLTGQHPG-I--EG-FASVMAIVVAVI
Rsp2     -----E-DDFDDPSVFPLAIPLIAGPGSIATVILLTGQQPG-I--SG-FFMVMGVVFAVL
Orf9     E----S-VTREQVGVVPLAMPLMAGPGAISSTIVYGARYPS-M--FD-TMGIILTIIAFC
Aba2     E----A-ASKEDAGIVPLGIPMLAGPGAIASVMVLVGQAQS-T--WQ-MVAILGSILVTA
Rso1     E----A-GVRASIAVVPLAIPLLTGPGSISTVIVYAGKTQH-W--YE-LFFLAGVGVLIA
Orf10    E----S-VEKEMVGVIPLGIPMLAGPGAISTVMLYISHGNI-W---D-ALIVFISVFATM
Sde1     E----S-SAMESVAVVPLALPLMAGPGAISSVIVFAAGHNS-F--AN-FVGMFVTIVLLG
Bba1     R----A-DAGDSFAVVPLTIPLLTGPATISTMVIYAEKTRH-F--WE-HALLVGYGVVIG
Gth1     -------DFAGDIAITPIAIPVITGPGVITMVIVLMQEAQT-A--VQ-TGLLFAMILFVC
Mok1     E----M-VQLDDIAVVPLAIPLLAGPGTITTSIILMEHSYT-I--YD-KIIVLFSIILAA
Mxa1     E----G-VVKEDVAIVPLAIPLLAGPGAIATAMVLMAKGDT-L--VS-AIPVLAAVVLTF
Msp1     E----S-VDKESIAVVPMAIPLLSGPGAMSTVIVNHNLNPS-W--NY-DVLAVCVIATIA
Pca1     L----A-EIKKDVSITPLAIPLLAGPGTIATALIFAGRTSD-L--LG-YLALLIGTVVVF
Tar3     E----G-KQQEDVGIVPIGTPLLAGPGSITTAILLNAKANT-I--PL-KFSFGIALVILF
Tli1     E----A-LSLSEIAVIPLAIPLISGPGSITTVMIHMAKSTD-Y--LG-KIAVILAIFVAS
Hhy1     E----A-LKRQDISFAPLAMPLLSGPGSISYLITQYNENPS-W--EA-HLVVAAVIVLLG
Orf11    E----A-AERANIAVVPLTIPLLTGPGTVSTVIIYADQGTS-T--V---LMLLGAGLVMG
Pda1     E----NLDDYTNIAVVPLAMPIMAGPGSISATIVFGSTQHQ-A--LD-YLYSSLTIILFG
Mth2     D----A-TTREDISIFPLAIPLLTGPGTITTVIVHMGASNT-L--PE-KMIVLLAICLTF
Asp1     -------GYAEDIAITPLGIPVIAGPGAITTVIILMSEAHD-L--AR-KAVLLTVLLGLH
Tzi1     E----A-VTLEEVAIIPLAIPLLSGPSAITTVMLYTARSHQ-I--FE-KALIIASIIAVG
Tat1     E----E-ADPDSIAITPLATPILAGPGTITTAMSFAAKRTN-I--LE-LFIIEAVFGVVC
Pbe1     -------DALPDPSVFPIAIPLIAGPGAIATMILLVGQTGS-A--LE-MAAVIGVMISVL
Aav1     K----A-AQGDSIAVVPLTIPLLTGPASMSTVVIYADRAQT-F--WQ-HLALVGYGVVIA
Sgr1     S-------YVTDISITPLAIPLICGPGAITNSIILMQDADN-I--AQ-KFILIGSMALIL
Smu1     D----R-SKLISTAVVPIAIPMMIGPGGISTVVIYTSSAHS-W--LD-LGLVMVAGGLIA
Fba1     E----S-AARESVAVVPLALPLMAGPGAISSVIVFAAENST-V--MD-TIGMVTAIVVFG
Pto1     E----S-VEREAIGVAPLGTPLLAGPGTITTAIIFFNGNGNAI--MT-RFVVIMSVIILI
Vfl1     E----Y-ISREQIGVVPLAMPLMAGPGAISSTIVYGSRYPA-M--MD-TAGIILTILVFS
Orf12    -------TYANDISITPLSIPMLCGPGAIANGIMLMDDANT-W--SM-KGILIGMIALIY
Bsp5     T-------YANDISITPLSIPMLCGPGAIANGIMLMDESTS-W--SM-VAILVGIIALVY
Mar1     --------EREAVAVTPMATPLLAGPGAMSTVMILMNEAATND--LQ-KLSIFLAILLAM
Mve1     T----L-EERDVIAIVPLSIPLLAGPGAIGSMIIAAQQSKT-F--VG-HISLAIPIFVVV
Afe1     E----G-MQKEAVAVVPLAIPLLAGPGTMVTVIIAHHKNAS-W--LA-SGLLIIDILVIA
Oar1     -----D-IDDDDPSVFPLAIPLIAGPGAITTIILLVGQTDG-T--KG-YAAVMGVLLAII
Mpa2     --------ERESVAVTPMATPLLAGPGAMATVMILMNEAGT-T--IE-KGSIMIAILIAM
Hso1     E----DFSEKDNIAVVPLAMPILAGPGSISATIVLGSSQSS-W--SE-YLYSSITIALFG
Pho1     E----D-VTLEEVAVIPLAIPLISGPGAITTVMLYMTKESP-G--I-----VILTIIAIG
Cag1     E----S-IDKSAVAIVPLAMPLLAGPGAISTVILAAHKGDT-I--GH-YLMLALTLLVLT
Pmi1     E----S-AVRSSVAVVPLALPLMAGPGAISSCIVWSSRWEG-V--TN-FLGLAATSIFFA
Mha1     D----A-SDREDVSVFPLATPLLTGPGAITTVIVLMGTASG-P--AE-KGAVLLAITATF
Kst1     A----A-ENKATIAVVPLAIPLLAGPGSISTVIIEMHRSSA-T--YH-GALVILCILITC
Mgl1     A----V-AEREVIAIVPLSIPLLAGPGAISSMIITAQKHSG-F--WG-HVSLIVPVAAVC
Ntu1     G----S-NEEDDISITPLAIPMICGPGVITNSIVLMEDAHE-V--GL-KVALVLVMLLIS
Tte1     E----A-RTREDISVFPLAIPLIAGPGTITTVILLMDSAQG-H--ASRQLAVAAAVAIVM
Apa1     E----NFDDYNNIAVVPLAMPIMAGPGSISATIVFGSNQTT-V--MD-YTYTSITIALFG
Tsp4     S-------FVDDISITPLAIPMLCGPGAIANGIVLMEDAQN-Y--IY-KIVLIGVLALVF
Mmi1     E----S-YEKDSIAIVPLAIPLLSGPGAISTTIVYAHGGQS-L--EH-FLLVGSVILSVS
Bma1     Q----M-QDLRELGIVPLAIPLLSGPGAISTSIIHAKAFAT-P--LH-WVGAILAVILIG
Mvo1     Q----C-QEVEDISVVPLTIPLYAGPGAISTMIALTAQSGS-Y--IH-LAYLTIALIMCI
Gma1     A----A-SSKEEVGIVPLGIPMLAGPGAITSVMVLVGQART-Y--WQ-MIAIFGAISFTA
Mvi2     H----A-EDVDEIALMPLATPLLAGPGSITACMVAMAGAEG-F---N-KFLVLLAIGLCI
Tth1     Q----V-RELEDPSVVPLGIPYLAGPGAITTTIILGETP-E-L--TT-KLALSGVIFLVI
Orf13    -------EYANDVSVAPLGIPLLCGPGAIANAIVLMQEAHS-F--EM-KTALIVAIVLVY
                         *:  *   .*. :                               

Bsp1     VLTYIILRASTRLNKFLGQTGNNVMMRLMGLILMVIAVECFVAGARPI------LT----
Orf1     VLTYIILRLSTRLVNVIGETGNNVMMRLMGLILMVIAVECFVGGMKPI------LI----
Mae1     LISVVILYLSDNIARILRVSGIKAIVRIMGLILAAISIEIISSGVFGL------IK----
Orf2     FCSWLIFRAAPLLFKVMGNTGINVVTRIMGLIMMSLGIEIMVAGIKGV------FP----
Mmo1     LTIWLVLKLSVKISYKLGTIGINVVTRLMGLILAAMAVEFIAHGLTGL------FP----
Lag1     LSCMGAFLLADKIERLLGETAQLVITRLLGVLLAALSVQFVADGILAF------I-----
Mfo1     IVSGLILSASDIVVKKLKVSGINAIVRIMGLILAAISVQIIFSGAYGL------IK----
Mfe1     LVVWGVLRLSPWIEKHISATGINIFTRIMGLILAAIAIEFIANGMKGL------FP----
Fsp1     ILSFIILRYSLVIFQKIGKTGSIVISRIMGLLLTAIAVDLITTGIIHI------F-----
Aca1     VASYWVLVGADRLRKILGETGIRILVRIMGLLLVALAMQFFVNGLTEL------G-----
Fjo1     VVIFVILKSAHYLARILGASGIVAISRIVGFIVISIGIQYIVSSIVNI------IK----
Ogr1     TIVFLFFLAAGPIERALGKTGVNVVTRLLGMLLAALSVQFILDGLREV------A-----
Pfu1     ITVWIILSAANRIHQKLGTIGIKVMTRMMGLILASMAVQMVINGVKGA------FN----
Hch1     LTLWLVFSMIPWFSSHLTKTRINIFTRIMGLILAAIAIEFIANGLKGL------FP----
Orf3     FLTFLILKASTRLVNLLGETGNNVMMRLMGLILMVIAVECFVSGVKPI------LT----
Bpy1     CLCFVAMRLAEPIANWIGRTGINIATRLMGLMLSALAVEFIVNGLRAL------LP----
Psp1     ILTYFILRASTRLVSVLGETGNNVMMRLMGLLLMVIAVECFVGGMKPI------LV----
Tko1     ITVWFVLCSANRIKARLGRVGIKVMTRMMGLILTSMAVQMIINGIKGA------FG----
Lve1     LITFLAFLVAPTIERALGKTGLNIVTRVLGMLLAALAVQFVLDGLRGF------G-----
Orf4     LFIWGLLQLADGITHYLGTIGINIVTRLMGLILAAMSVEFIAHGLTGL------FP----
Tac1     VISYFILHYSSVLFKYLGKTGSLIISRIMGLLLAAIAVDFMVTGLAFI------VK----
Vha1     FCCWILFRSAPFIVRFLGQTGINVITRIMGLILGALGIEFIAGGIGAL------FP----
Ixi1     ALTAVILSFGKQMLAKLGRSGSKILMRLMGLIVMLIAVEFFFAGIKPY------LV----
Bsp2     TCVYFVLINADKIRERLGDLGVNVMTRIMGLILLAMSVEMMVGGLKKM------IP----
Psp2     LSCYAAMAMATPISRWLGQTGINIVNRVMGMILAAVSVEIIVDGLYRL------FP----
Nwa1     IICFITLLAASKISNVLGETGLTILNRIMGMLLAAVSVEIVVAGLKGL------FP----
Kra1     VLAWVAMRSSSWIIQRVGRTGIMVFSRILGILLAALAIQFVLNGVTTF------AH----
Bsp3     LCIYIALINANRISEKVGQLGVNVTTRVMGLFLLAMSVEMITNGLASI------LP----
Scl1     SLTFYIFRGADRLSKKLGTTGFRIIQRIMGILLMVIAVQFVINGVTPV------LV----
Hsp1     IGVFLVFKSVDKIVKILGKIGINILSRLMGILLMSLAMQFIIKGIQLA------FP----
Ben1     AVTFFLFYYSSSIIKKLGQNGVNVISRLMGLILAVMAIQMIAEGIKGL------FP----
Tsp1     VACYFAMIYSRYIVQYLGDTGKDILTKVFGLILAVLAVQFVINGISDA------AI----
Sma1     FCCWLLFRAAPLLVRLLGQTGINVITRIMGLLLMALGIEFIVTGIKAI------FP----
Spl1     FCCWLLFRAAPLLVRLLGQTGINVITRIMGLLLMALGIEFIVTGIKAI------FP----
Cco1     TATYFILNASSLVQRVLRQSGVAILERVSGLILAAIAVQFIADGAKDL------L-----
Mev1     IITLYVFIFSRRLYKIMGYTGMLVFTRIMGLLLAAISIEFITTGILNM------FQ----
Gxi1     LVTWGVFLCAPMLARWLGTTGINLITRVMGLIMMALAVEFMAKGVKGL------FP----
Ptr1     GITLAILLSAGKIIKLLGQTGNNVLMRLMGLIIMVIAIEFFLSGFKPI------FQ----
Tar1     LIVWILLHLSPWISKRLGITGINVFTRIMGLILAAIAIEFIANGLKGI------FP----
Mja1     LVSGIILSLTDFIIRRVNIYGINAFVRIMGLLLVAISVQIIFTGIVGL------YN----
Psp3     LITYLILKASTRLVEIIGETGNNVMMRLMGLILMVIAVECFVSGLRPI------VK----
Dpr1     FLTALLFRLAPTITQLLGRTGINIVTRLMGLIMAAMGVEFIAHGLRQL------FP----
Oba1     ILTFLILRLAAVRPAGFSGITLKIITRLMGLLLAAIAVQYILDGIAAV------------
Hfo1     LIAYLLLRTADPIQRLLGRSGIAVLERIMGLLLAAIGVQFMVDGAIEV------LK----
Mam1     LLLWILLLLVPWIARRMSTNGINIATRIMGLILAAIAVEFIANGLKGL------FP----
Orf5     LLSFIILCVSTRLLKILGETGNNVMMRLMGLILMVIAVECFINGMQPV------LT----
Bco1     ALTFVLFYYSSSIISKLGQSGLNIITRLMGLILAVMAVQMIASGIHGL------FP----
Psp4     FGCWLLFRSAPLIVRFLGQTGINVITRIMGLILAALGIEFIINGLKVM------LP----
Bam1     AMTFIFFHYSSFISNKLGKTEMNVITRLMGLILAVVAIGMIGAGLKGM------FP----
Tge1     LITYLIFSYSSKISKLLGELGTKAIVRILGLILASIAIEYITTGLKEI------F-----
Mth1     IAAHVTLKSSEKIEDRLSPIGIKIMTRMMGLILAAISVQMMLGGIKEI------------
Rsp1     VIMLLMFMASGVLERALGKTGINVVTRLLGMLLAALSVQFVLDGLRDF------G-----
Mpa1     GVTYYMMRNADYIVKRIGQREFRAVNRLMGMMLIAIAVQFVIIGLKAA------FP----
Pmu1     VGCYILLRYSKPVIKRLGKTGSNVITRIMGLLLMSLGIEIIIGGLRNL------G-----
Bce1     FLCFVAMRLAEPIANWIGRTGINIATRLMGLMLSALAVEFIVNGLRAL------LP----
Orf6     LLIWLMLKLSDGITQRLGTIGINIITRLMGLILAAMAVEFIAHGLTGL------FP----
Mma1     IISYFVLKFSKDLEKMLGKIGFKVLTKMMGLVLTAISIQMALDGILMV------------
Pag1     FCCWLLFRAAPLMVRILGQTGINVITRIMGLLLMALGIEFVVTGMKSI------FP----
Tsp2     AVVWVCFRMAGRISRFAGQTGLNIMTRLMGLVLAALAVEFVADGVRAL------AA----
Bsp4     VVVYVILRSSRTLGRKLGMVGMSVLSRVFGIILLAISIEMIAKGVKEI------LP----
Cvi1     VTCYGALVLASPLSRLLGQTGINIVNRVMGMLLAAVSVEIIVDGVYRL------FP----
Tar2     LISYIVLRLSNPLFNRLGKTGALIISRIMGLLLASIAIEFITSGLFTI------IH----
Mja2     GITYLTLLSAESVLDRIGRLGIRILTRMMGLILTAIAVQMIVNGIRGA------------
Dga1     LVTYLILISSSKLIKRFGETGINVMMRLMGLIVMVIAVEFFLAGIRPF------LE----
Fli1     LITFIVLWASSKLSKMLGEVGNKILMRLMGLIVMVVAVEFFRSGLKPI------VI----
Orf7     VSCYVVLGAATRVARILGETGIRILVRIMGLLLVALAVQYFVNGMVDL------GV----
Psp5     LITALILRTSTKLVHFMGETGNNVMMRLMGLILMVIAVECFVSGAKPI------LI----
Cfu1     VTSYFVLRAAGLVQRVLRQSGVAILERVMGLILAAIAVQFIADGGKDL------LR----
Tsp3     LTVWLILCSSNRIQRKLGRVGIKVMTRMMGLILTSMAVQMIINGIKGA------FG----
Pya1     LTIWAILSSDNRVSQKLGRVGIKVMIRMMGLILTSMAVQMVINGIKGA------FE----
Sau1     VASYFILRASHLVQRALRQSGVAILERVMGLILAAIAVQFMADGAKDL------L-----
Sno1     ASCLLVFLAARRMDKLLGVTGNAILSRLLGVVLAALAVQFVIDGVRAS------F-----
Hma1     LLCYFVFLGAAPLIRMMGDSVAGAITRIFGVILAALSVQLLIDGIKGA------FG----
Pre1     FCCWLLFRSASLLVRYLGQTGINVVTRIMGLLLMSLGIEFIVTGVKAI------FP----
Aba1     AICYLVLGNSDLVGRRLGETGVRILVRIMGLLLVALAVQYFVNGMVDL------GV----
Psh1     LMCWAIFRAAPYIVRLLGQTGINVITRIMGLMLMALGIEFIVTGIRAL------FP----
Jma1     GITCVFLLGANHIQKRIGEYGISVISKVMGLILAAYAVQSILMGLKSF------FV----
Osp1     TLVYLILRSSSRIIKILGETGNNVMMRLMGLIVMVIAVEFFFSGLKPI------VI----
Gan1     LMCYAIFRSGPMIMKYLGKTGSNVVTRIMGLILMSLGIEICVAGISNL------FP----
Tvo1     VVSYLMLHYSSILFKFLGNTGSLLISRIMGLLLAAIAVDFMVTGLAYV------VA----
Psp6     IFCYLALMAAGQLSRFLGDTGLNIISRIMGMLLAAVAIEILVNGIKTV------FP----
Lho1     ATVWIAFALADPLARVLGAVGLNVVTRVLGMLLAALAVQFIIDGLHGSGFGLPFP-----
Bpu1     AMTYYAFHYSSFIMRKMGKTEMNVVTRLMGLILAVVAVEMIGAGIKGM------FP----
Cwa1     SLICISYCFAPVIGKMLGKTGMNIVTRLMGLVTMAMAVEFMANGLGTL------FP----
Eca1     AGIWLLLRLGPSIVKFLGQTGINVITRIMGLILGALGIEFIANGMRAL------FP----
Cba1     AVVYIVFRAADPIARVIGRTGINIGTRLMGLILSALAVEFIVDGLKTL------LP----
Sbe1     LISFMLFRAAPVIYKVLGKTGINVITRLMGLLMLSIAIEVIVAGLKGL------FP----
Mvi1     LVSAVIFYLSDYIIKKFNIYGINAFVRIMGLLLASISVQIIFFGLYGL------YK----
Bso1     LLTFAAFHYSTLITKRLGQTEMNVITRLMGLILAVVAVGMIGTGLKGM------FP----
Lho2     VTCYVALRAATPISRMLGQTGINIVNRVMGMVLAAVSVEVIVNGLYRL------FP----
Orf8     ALMLGMFSISGLLERLLGPVGINVATRLLGMLLAALSVQFVLEGLRAF------G-----
Rsp2     GILLVMCLFSGMLERLLGKTGITVVTRLLGMLLAALSVQFVLDGLQAF------G-----
Orf9     FCSWLLFRSAPLLVRFLGQTGINVITRIMGLILGALGIEFIANGLRGL------FP----
Aba2     VICYFVLGNSDKVARGLGETGIRILVRIMGLLLVALAVQYFVNGMADL------GV----
Rso1     LVVWVVLRAAEPIARVIGRTGINVGTRLMGLILAALAVEFIVDGLKTL------LP----
Orf10    AVTYIFLANADRIFNRVGRVGSLAISRIMGLILATVAIQFLINGTHEI------AIEWAQ
Sde1     LVSFGLFRMAPAIFKYLGKTGINVITRLMGLLMLSMGIEVIAAGVKGL------FP----
Bba1     AATWVAFAASGRIAKVLGRTGINVMTRLMGLILAAMAVELLADGLVQL------FP----
Gth1     LLTAAMLLSGKGIMSFLGDNGNKVLMRIMGLIVMVISVEFFFKGLTPI------VR----
Mok1     LVSGVILYSSDKIAHILKTSGIKAIVRLMGLILSAISIEIISSGIFGL------IH----
Mxa1     VASYFILRASGLIQRVLRQSGVAIVERVMGLILAAIAVQFIADGGKEL------F-----
Msp1     LIVLTCLLMAEKIAHLLGRTGMNVITRVFGLIILSIAVEFITKGLGAV------FP----
Pca1     AAAFVILIKAELLTRVMGKLGTAVATRIMGLVLAFLAVQYVLDGLSAV------L-----
Tar3     IISYFILYFSSSIASKIGKTGTTVISRIMGLLLASIAIELITTGIIAI------AA----
Tli1     FSVYLVLMSAEKVQQRFGRVGIRLITRMMGLILASMAVQLVINGIKGA------FG----
Hhy1     FLVYLILRSARYLYTILGEAGLKALSRVMGFIVMSLGVQYMIAGVIQL------VG----
Orf11    SVVWFAFSLAGPISRLAGRTGLNIMTRLMGLVLAALAVEFIAAGIRAY------V-----
Pda1     ITCYMLFRYSEPLIKRLGKTGANVITRIMGLLLMSLGVEIITSGLRNL------G-----
Mth2     GATYAILKSAEHIHDILGVTGIMVFTRILGLILGAIAVDFVSVGAWNI------YI----
Asp1     VLTYAMLVSAKPLLAFLGPSGNKVLVRIMGLIVMVIAVEFFFAGLKPI------VR----
Tzi1     LTAWLILYFSSKIQERLGRLGIKVMTRMMGLILASMAMQMIINGIRGA------FG----
Tat1     LLTYICFVYGEAISEKLGRTKIGVITRLMGLILAVIAVQMVLEGIKEA------FP----
Pbe1     LIVLMMFLAAPIIERLLGHTGIVVVTRLLGMLLAALSVQFVIDGLRNI------G-----
Aav1     LATAVCFALADPIARVLGKTGINVMTRLMGLILAALAVEVMADGLGKL------FP----
Sgr1     ALTYAILYASSTISKWLGETGNKIMLRLMGLIVMVIAVEFFLSGLRPI------LA----
Smu1     LICLISLLLANKISQFLGETGLTIMNRVMGILLAAVAVEIVVTGLKDL------FP----
Fba1     ACSWAIFRLAPVIFRVLGQTGINVITRIMGLLMLSIGIEVVAAGAKGL------FP----
Pto1     ILTYIILKFSIPIFARLGKTGSIVITRIMGLLLASIGVQLVASGIINV------F-----
Vfl1     VASWLLFRSAPYIVRLLGQTGINVITRIMGLILGALGIEFITNGLRSL------FP----
Orf12    FITYLILRASTRLVNILGETGNNVMMRLMGLILMVIAVECFVSGLRPI------LI----
Bsp5     LLTYFILKESTRLVDLIGETGNNVMMRLMGLILMVIAVECFVSGARPI------LI----
Mar1     GAAFLILINSELLYSVIKKDGSRVLTKIMGIVLATIAIEMMVNGLLKA------FP----
Mve1     ILIWLTLQLSSYIADKLGTIGINIVTRLMGLILAAMAVEFIAHGLIGL------FP----
Afe1     GVAYAALRLAEPLSRRLGVTGINISTRIFGLVLAAIAVTFIANGLAAL------FP----
Oar1     ALVFLMFLSASTIERLLGKTGITVVTRLLGMLLAALSVQFVLDGLGSF------G-----
Mpa2     AAAFLIVINCDWVYGAIKKDGARVLTKIMGIVLATIAVEMMVNGLLHA------FP----
Hso1     LTCYILFRYSEPVIEKLGKTGSNVITRIMGLLLMSLGVEIITTGLKNI------G-----
Pho1     LTTYGILYSGNKIIERLGRVGVKVTTRMMGLILTSMAMQMIINGIKGA------FG----
Cag1     ACLFAVLRTAPWLATKISTTGINVFSRIMGLILSAIAIEFIANGLRGL------FP----
Pmi1     FCCWLLFRSATLLVKYLGQTGINVVTRIMGLLLMSLGIEFIVTGLRSI------FP----
Mha1     AATYLILRSSEYVDRILGLTGIMVMTRIMGLLLGAIAVNFVAFGAWNI------YA----
Kst1     ILLWIVLRLASPIGRALGPIGRNILNRLFGLILTAIAIEIIANGLREL------FP----
Mgl1     LLIWLTLRLSSAIAHKLGTLGINIVTRLMGLILAAMAVEFIAQGISGL------FP----
Ntu1     VLTLVILLSAGKILRVLGSTGNKVLMRLMGLIIMVIAVEFFASGIGPI------LQ----
Tte1     FCTWVSMSLAFPIQKRMGTTGTLVLSRVLGMLLAAIAIQYILNGLSSF------AE----
Apa1     LCCYILLRYSEPLIKKLGKTGSNVITRIMGLILMSLGVEIVVEGLKNL------H-----
Tsp4     LITYWILRTSPRLFRFLGETGNNVMMRLMGLILMVIAVECFVSGVRPI------LI----
Mmi1     VLVLAALLAAPKIADAMGRTGMNVVTRVMGLFLTSIAVEFIAKGLGEL------FP----
Bma1     ILVRNVLAYSKRIGERLGTIGQNVMTRIMGIILLAISIEMIVGGVKEI------IP----
Mvo1     TISYIILRFSKDLEKKLGKVGFNVLTKLMGLMLMAIAVQMLLDGIGGY------IG----
Gma1     VICYWVLSSADRVARILGDTGIRILVRIMGLLLVALAVQYFVNGFVDL------GV----
Mvi2     IITYITLLFAEKIIEKIGKLGIRIFTRMMGFLLLAIAVQMIISGLKGS------------
Tth1     VITYLILKASTQIFKHLGELGTKAVVRILGLILASIAIEYILKGLKEV------F-----
Orf13    VVTFCLLRWAGQLVKFIGETGNNVMMRLMGLILMVIAVECFVSGTRPI------LT----
                                   :: *..    .:     .                

Bsp1     ---D--IIH------------------------------NG-TAM
Orf1     ---D--IIQ-------------------------------N-SHL
Mae1     ---S--AG----------------------------------LMY
Orf2     ---G---------------------------------------LM
Mmo1     ---A--L-------------------------------------A
Lag1     -------------------------------------------RT
Mfo1     ---T--I------------------------------------TA
Mfe1     ---A--L-------------------------------------A
Fsp1     --------------------------------------------L
Aca1     ---I--I------------------------------------PR
Fjo1     ---G--N------------------------------------LM
Ogr1     ------L------------------------------------PL
Pfu1     --------------------------------------------I
Hch1     ---V---------------------------------------LA
Orf3     ---D--IVK------------------------------EG-CLM
Bpy1     ---A---------------------------------------LR
Psp1     ---D--VIK-------------------------------S-AVG
Tko1     --------------------------------------------L
Lve1     ------I------------------------------------GG
Orf4     ---Q--LA----------------------------------GAA
Tac1     ---S--I-----------------------------------TGV
Vha1     ---G--L------------------------------------ML
Ixi1     ---D--ILR------------------------------AA-NAA
Bsp2     ---L--L------------------------------------NS
Psp2     ---Q--L------------------------------------SH
Nwa1     ---Q--L------------------------------------AG
Kra1     ---T-----------------------------------SG-FIK
Bsp3     ---I--LK----------------------------------AKL
Scl1     ---N--IILE--------------------------VGGSV-IEK
Hsp1     ---T--L------------------------------------GK
Ben1     ---S----------------------------------------L
Tsp1     ---G--FMLDT--------------QMLDENEVEDPRVPAR-DHD
Sma1     ---G---------------------------------------LL
Spl1     ---G---------------------------------------LL
Cco1     --------------------------------------------K
Mev1     ---N--Y------------------------------------GP
Gxi1     ---A--L------------------------------------AG
Ptr1     ---D--II----------------------------------AGS
Tar1     ---I--L-------------------------------------A
Mja1     ---S-IS------------------------------------VQ
Psp3     ---S--M-----------------------------------IDC
Dpr1     ---V--L------------------------------------GG
Oba1     -------------------------------------------RG
Hfo1     ------------------------------------------QLR
Mam1     ---A--L------------------------------------AG
Orf5     ---D--ILRQ-----------------------------AH-ACP
Bco1     ---K----------------------------------------L
Psp4     ---G--L-------------------------------------V
Bam1     ---I--L------------------------------------VS
Tge1     ---------------------------------------------
Mth1     -------------------------------------------FF
Rsp1     ------F------------------------------------AT
Mpa1     ---T--L-----------------------------------AGA
Pmu1     -------------------------------------------IV
Bce1     ---A---------------------------------------LR
Orf6     ---Q--LI-----------------------------------SA
Mma1     -------------------------------------------FG
Pag1     ---G--L------------------------------------LN
Tsp2     ---S---------------------------------------ST
Bsp4     ---I--LK--------------------------------G-APV
Cvi1     ---Q--L------------------------------------TR
Tar2     -------------------------------------------TL
Mja2     -------------------------------------------LL
Dga1     ---S--------------------------------------LFN
Fli1     ---D--IIK------------------------------AA-MEN
Orf7     --LS-KP------------------------------------GS
Psp5     ---D--IL--------------------------------Q-QAA
Cfu1     ---E--HPAVSQMLDAAQTPERFITAPLALPPSDIRLGPAR-CAS
Tsp3     --------------------------------------------L
Pya1     --------------------------------------------I
Sau1     -------------------------------------------GR
Sno1     -------------------------------------------LA
Hma1     ---L-----------------------------------VG-VGH
Pre1     ---G---------------------------------------LL
Aba1     ---I--A------------------------------------KP
Psh1     ---G---------------------------------------LA
Jma1     ------V------------------------------------LK
Osp1     ---D--ILR---------------------------------SVG
Gan1     ---G--------------------------------------LLH
Tvo1     ---R--I------------------------------------LG
Psp6     ---G--L-------------------------------------I
Lho1     ------G------------------------------------AD
Bpu1     ---M--L------------------------------------MS
Cwa1     ---G---------------------------------------WK
Eca1     ---G--L-------------------------------------S
Cba1     ---V--L------------------------------------KS
Sbe1     ---N--L------------------------------------LN
Mvi1     ---T-IL------------------------------------LT
Bso1     ---I--L------------------------------------AG
Lho2     ---M--L------------------------------------NH
Orf8     ------F------------------------------------AS
Rsp2     ------F------------------------------------AG
Orf9     ---A--L------------------------------------VG
Aba2     --IA--K------------------------------------PS
Rso1     ---V--L------------------------------------KS
Orf10    EIIN--L------------------------------------SA
Sde1     ---T--L------------------------------------LG
Bba1     ---V--LAS-------------------------------P-KLR
Gth1     ---H--ML--------------------------------M-IEG
Mok1     ---S---S----------------------------------GLS
Mxa1     --------------------------------------------K
Msp1     ---I--LV--------------------------------K-PLA
Pca1     ------------------------------------------GKG
Tar3     -------------------------------------------GI
Tli1     --------------------------------------------L
Hhy1     ------E------------------------------------MK
Orf11    -------------------------------------------QA
Pda1     -------------------------------------------VF
Mth2     ---S--MA----------------------------------SGA
Asp1     ---D--M-----------------------------------LGR
Tzi1     --------------------------------------------L
Tat1     ---Y--LASG-----------------------------TI-SKP
Pbe1     ------A------------------------------------VG
Aav1     ---V--LV-----------------------------------AR
Sgr1     ---S--IFPS----------------------------LAV-VSP
Smu1     ---M--L-------------------------------------R
Fba1     ---A--L------------------------------------AG
Pto1     -------------------------------------------HI
Vfl1     ---G--L-------------------------------------A
Orf12    ---D--IIQ-------------------------------L-SRV
Bsp5     ---D--IIQSS----------------------LPDMLPAG-AAQ
Mar1     ---V--LA--------------------------------G-MGI
Mve1     ---A--L------------------------------------GK
Afe1     ---G--LV--------------------------------HIRMS
Oar1     ------L------------------------------------GS
Mpa2     ---V--L------------------------------------GA
Hso1     -------------------------------------------VF
Pho1     --------------------------------------------I
Cag1     ---L--LT--------------------------------A-AQS
Pmi1     ---G--------------------------------------LLV
Mha1     ---G--MA----------------------------------GLS
Kst1     ---S--L-------------------------------------A
Mgl1     ---G--L------------------------------------NG
Ntu1     ---N--IL----------------------------------RGV
Tte1     ---S--L--------------------------------RT-ILS
Apa1     -------------------------------------------LF
Tsp4     ---D--IFR------------------------------EG-IMK
Mmi1     ---V--LV--------------------------------K-IFP
Bma1     ---I--LK-----------------------------------GA
Mvo1     ---L--ENSA---------------------------NIIF-NNS
Gma1     --LTKPS------------------------------------SL
Mvi2     -------------------------------------------LF
Tth1     ---------------------------------------------
Orf13    ---E--IL----------------------------------HGS
           :       :                *                 
