# Supplementary material for: The LysE Superfamily of Transport Proteins Involved in Cell Physiology and Pathogenesis
Source: PLoS One. 2015 Oct 16;10(10):e0137184. doi: 10.1371/journal.pone.0137184 (PMC4608589; doi:10.1371/journal.pone.0137184)
Supplement: S2 Supporting Information — The corresponding zip file contains the multiple sequence alignment (MSE) outputs generated using ClustalX, Mafft, and ProbCons. These MSEs have been used to generate S17–S28 Figs. (ZIP) [file pone.0137184.s031.zip › Alignment_zip/NicO/NicO_clustal.aln]

CLUSTAL 2.1 multiple sequence alignment


Sau1            ------------------------------------------------------------
Sgo1            ------------------------------------------------------------
Ssp3            ------------------------------------------------------------
Ssp5            ------------------------------------------------------------
Ssp7            ------------------------------------------------------------
Nsp2            ------------------------------------------------------------
Tcr1            ------------------------------------------------------------
Psy1            ------------------------------------------------------------
Psy2            ------------------------------------------------------------
Psp6            ------------------------------------------------------------
Pfl1            ------------------------------------------------------------
Orf14           ------------------------------------------------------------
Pae1            ------------------------------------------------------------
Pae2            ------------------------------------------------------------
Ppu1            ------------------------------------------------------------
Pal1            ------------------------------------------------------------
Ahy1            ------------------------------------------------------------
Orf6            ------------------------------------------------------------
Kox1            ------------------------------------------------------------
Ecl1            ------------------------------------------------------------
Sno1            ------------------------------------------------------------
Orf10           ------------------------------------------------------------
Oan2            ------------------------------------------------------------
Rsp3            ------------------------------------------------------------
Api1            ------------------------------------------------------------
Tdi1            ------------------------------------------------------------
Asp2            ------------------------------------------------------------
Vei1            ------------------------------------------------------------
Mfe2            ------------------------------------------------------------
Aph1            ------------------------------------------------------------
Rso1            ------------------------------------------------------------
Orf4            ------------------------------------------------------------
Psp4            ------------------------------------------------------------
Psp9            ------------------------------------------------------------
Cvi1            ------------------------------------------------------------
Lho1            ------------------------------------------------------------
Gxi1            ------------------------------------------------------------
Psp8            ------------------------------------------------------------
Rfr1            ------------------------------------------------------------
Asp1            ------------------------------------------------------------
Csp2            ------------------------------------------------------------
Orf13           ------------------------------------------------------------
Ssp8            ------------------------------------------------------------
Nni1            ------------------------------------------------------------
Eco1            ------------------------------------------------------------
Eco2            ------------------------------------------------------------
Orf1            ------------------------------------------------------------
Yre1            ------------------------------------------------------------
Orf2            ------------------------------------------------------------
Cfr1            ------------------------------------------------------------
Sen1            ------------------------------------------------------------
Ecl2            ------------------------------------------------------------
Hal1            ------------------------------------------------------------
Eli1            ------------------------------------------------------------
Rsp2            ------------------------------------------------------------
Eta1            ------------------------------------------------------------
Mmo1            ------------------------------------------------------------
Dda1            ------------------------------------------------------------
Dda2            ------------------------------------------------------------
Psp2            ------------------------------------------------------------
Eto1            ------------------------------------------------------------
Vch1            ------------------------------------------------------------
Msp4            ------------------------------------------------------------
Mtr1            ------------------------------------------------------------
Mro1            ------------------------------------------------------------
Bel1            ------------------------------------------------------------
Abr2            ------------------------------------------------------------
Nha1            ------------------------------------------------------------
Asp3            ------------------------------------------------------------
Msp5            ------------------------------------------------------------
Rsp1            ------------------------------------------------------------
Nra2            ------------------------------------------------------------
Cfl1            ------------------------------------------------------------
Cfl3            ------------------------------------------------------------
Vsp2            ------------------------------------------------------------
Msp3            ------------------------------------------------------------
Cac1            ----------------------MRRRPYRAAAWIKASCALTFALAAPILAAAPASAHPLG
Ssp2            ----------------------MNHTLRQAVTTLTA---AILAAVASVAAAPAAAAHPLG
Shi1            -------------------------------------------AMAVLVPAGSAEAHPLG
Svi1            MTFPHPAPSRAGDRPPAPGETRSTPPKRRTRWRLTAAGVLMAAVALVVLPTGSAEAHPLG
Sbi1            ----------------------MNRLIRRARRIGAAASVLFGAAAIVVLPAGAAEAHPLG
Sda1            --------------------------MTPRRLIASGAAVFAAVGALVLVPSSVASAHPLG
Sch1            --------------------------MTVRRLFASGAAVLTAACALTLLPAGAASAHPLG
Fsp1            ---MTRTEAPTRTWIPPRPHPRSWARTWTWTWPRRAAALATAVVALVLAGGGAASAHPLG
Fsp2            -----------------------------MTTPRRAAVLAVTVALFVLTAGGSASAHPLG
Cko1            -------------------------------------------MITTILLSAAIAAHPLT
Ssp6            -----------------------------MQRKWRLVSLSIISLFASLLLSFTFASSSYA
Cep1            -----------------------------MKKKWRGFRFSILAFLGTLLLSIAFASPSHA
Csp1            --------------------------MVEMRRIKRWIKHNLLIFLGALILSNFFALPSQS
Dsa1            -MISLGVYFNDKLFNYINSYLNQESLLDADMKQSKWLGLGLISFLTVLLFSAVFPSKTIA
Hsp4            ------------------------------MKRFQWFIWGCLGVILTLLMSVIFPAKTVA
Nno1            -----------------MTQQLRPYFPRFPRHRRRYGVLGLLAAIACLVIGLAIAPPAAA
Cst1            -----------------------------MKKLLHHLAWSTAIIAICLVWMPRADAHPLG
Npu1            -----------------------------MKKLLHYLAWNTAIIAICLFWMPKADAHPLG
Ssu1            ------------------------------------------------------------
Lsp1            ------------------------------------------------------------
Sus1            --------------------------------------MTKRLPLLAALCAALAAGHPMG
Sus2            ------------------------------------------------------------
Dhy1            ------------------------------MRSIYSFIIFLTILLNPLQTDAHPLGEVVQ
Dsa2            ------------------------------MRKLFIIFIVLIYCLSGVVAQAHPLGEVVQ
Pba1            ------------------------------------------------------------
Mja1            ------------------------------------------------------------
Mfo1            ------------------------------------------------------------
Mok1            ------------------------------------------------------------
Mho1            ------------------------------------------------------------
Mps1            ------------------------------------------------------------
Dyo1            ------------------------------------------------------------
Dme1            ------------------------------------------------------------
Dor1            ------------------------------------------------------------
Apo2            ------------------------------------------------------------
Aac1            ------------------------------------------------------------
Ami1            -------------------------------------MITKIGAIGLALLAALPATPAEA
Hbo1            ------------------------------------------------------------
Hsp1            ------------------------------------------------------------
Tsp1            ------------------------------------------------------------
Cak1            ------------------------------------------------------------
Orf9            ------------------------------------------------------------
Hgi1            ------------------------------------------------------------
Hla1            ------------------------------------------------------------
Rxy1            ------------------------------------------------------------
Aba1            ------------------------------------------------------------
Kve1            ------------------------------------------------------------
Cfl2            ------------------------------------------------------------
Ppa3            ------------------------------------------------------------
Sce1            ------------------------------------------------------------
Sce2            ------------------------------------------------------------
Cul1            ------------------------------------------------------------
Gau3            ------------------------------------------------------------
Bme2            ------------------------------------------------------------
Gst1            ------------------------------------------------------------
Gsp1            ------------------------------------------------------------
Bsp5            ------------------------------------------------------------
Bsp3            ------------------------------------------------------------
Bsp4            ------------------------------------------------------------
Bco1            ------------------------------------------------------------
Pmu1            ------------------------------------------------------------
Bme1            ------------------------------------------------------------
Bsp2            ------------------------------------------------------------
Bli1            ------------------------------------------------------------
Pte1            ------------------------------------------------------------
Bsp6            ------------------------------------------------------------
Bsm1            ------------------------------------------------------------
Psp1            ------------------------------------------------------------
Apo1            ------------------------------------------------------------
Gka2            ------------------------------------------------------------
Nsa1            ------------------------------------------------------------
Nma1            ------------------------------------------------------------
Nli1            ------------------------------------------------------------
Nsp3            ------------------------------------------------------------
Fdo1            ------------------------------------------------------------
Dca1            ------------------------------------------------------------
Cth1            ------------------------------------------------------------
Nde1            ------------------------------------------------------------
Eol1            ------------------------------------------------------------
Rsl1            ------------------------------------------------------------
Sli1            ------------------------------------------------------------
Hhy1            ------------------------------------------------------------
Mpa1            ------------------------------------------------------------
Hno1            ------------------------------------------------------------
Fjo1            ------------------------------------------------------------
Chu1            ------------------------------------------------------------
Mfe1            ------------------------------------------------------------
Orf7            ------------------------------------------------------------
Orf8            ------------------------------------------------------------
Rpa1            ------------------------------------------------------------
Mpe1            ------------------------------------------------------------
Nra1            ------------------------------------------------------------
Abr1            ------------------------------------------------------------
Abi1            ------------------------------------------------------------
Acl1            ------------------------------------------------------------
Oca1            ------------------------------------------------------------
Bel2            ------------------------------------------------------------
Bsp9            ------------------------------------------------------------
Bsp7            ------------------------------------------------------------
Rpa2            ------------------------------------------------------------
Bsp8            ------------------------------------------------------------
Npe1            ------------------------------------------------------------
Cba1            ------------------------------------------------------------
Mst1            ------------------------------------------------------------
Ssp1            ------------------------------------------------------------
Pma3            ------------------------------------------------------------
Ssp4            ------------------------------------------------------------
Pma1            ------------------------------------------------------------
Pma5            ------------------------------------------------------------
Pma6            ------------------------------------------------------------
Pma2            ------------------------------------------------------------
Pma4            ------------------------------------------------------------
Psp5            ------------------------------------------------------------
Psp7            ------------------------------------------------------------
Mfu1            ------------------------------------------------------------
Min1            ------------------------------------------------------------
Vsp1            ------------------------------------------------------------
Rle1            ------------------------------------------------------------
Zga1            ------------------------------------------------------------
Ptr3            ------------------------------------------------------------
Ptr4            ------------------------------------------------------------
Ccl1            ------------------------------------------------------------
Tca1            ------------------------------------------------------------
Ppe1            ------------------------------------------------------------
Car1            ------------------------------------------------------------
Gma3            ------------------------------------------------------------
Car2            ------------------------------------------------------------
Gma1            ------------------------------------------------------------
Gau1            ------------------------------------------------------------
Csa2            ------------------------------------------------------------
Sly1            ------------------------------------------------------------
Sly2            ------------------------------------------------------------
Gau2            ------------------------------------------------------------
Atr1            ------------------------------------------------------------
Ath3            ------------------------------------------------------------
Ath4            ------------------------------------------------------------
Ath1            ------------------------------------------------------------
Vvi2            ------------------------------------------------------------
Smo2            ------------------------------------------------------------
Csa1            ------------------------------------------------------------
Ppa2            ------------------------------------------------------------
Smo1            ------------------------------------------------------------
Sit1            ------------------------------------------------------------
Bdi1            ------------------------------------------------------------
Hvu1            ------------------------------------------------------------
Bdi2            ------------------------------------------------------------
Sit2            ------------------------------------------------------------
Cva1            ------------------------------------------------------------
Csu1            ------------------------------------------------------------
Cre1            ------------------------------------------------------------
Tps1            ------------------------------------------------------------
Toc1            ------------------------------------------------------------
Ptr2            ------------------------------------------------------------
Esi1            ------------------------------------------------------------
Ehu1            ------------------------------------------------------------
Ade1            ------------------------------------------------------------
Cfu2            ------------------------------------------------------------
Ppa1            ------------------------------------------------------------
Psp3            ------------------------------------------------------------
Pso1            ------------------------------------------------------------
Pso4            ------------------------------------------------------------
Pso5            ------------------------------------------------------------
Ala1            ------------------------------------------------------------
Sdi1            ------------------------------------------------------------
Pso2            ------------------------------------------------------------
Ptr1            ------------------------------------------------------------
Cpi1            ------------------------------------------------------------
Fco1            ------------------------------------------------------------
Dbe1            ------------------------------------------------------------
Cag1            ------------------------------------------------------------
Cag2            ------------------------------------------------------------
Gar1            ------------------------------------------------------------
Msp1            ------------------------------------------------------------
Oan1            ------------------------------------------------------------
Orf12           ------------------------------------------------------------
Orf5            ------------------------------------------------------------
Mam1            ------------------------------------------------------------
Cag3            ------------------------------------------------------------
Cfu1            ------------------------------------------------------------
Sau2            ------------------------------------------------------------
Mxa1            ------------------------------------------------------------
Sde1            ------------------------------------------------------------
Ttu1            ------------------------------------------------------------
Orf15           ------------------------------------------------------------
Gca1            ------------------------------------------------------------
Gka1            ------------------------------------------------------------
Bsp1            ------------------------------------------------------------
Ktu1            ------------------------------------------------------------
Aac2            ------------------------------------------------------------
Gma2            ------------------------------------------------------------
Aba3            ------------------------------------------------------------
Aba4            ------------------------------------------------------------
Dar1            ------------------------------------------------------------
Ggi1            ------------------------------------------------------------
Sel1            ------------------------------------------------------------
Bmu1            ------------------------------------------------------------
Fph1            ------------------------------------------------------------
Nsp1            ------------------------------------------------------------
Hsp2            ------------------------------------------------------------
Hsp3            ------------------------------------------------------------
Gth1            ------------------------------------------------------------
Orf11           ------------------------------------------------------------
Hau1            ------------------------------------------------------------
Dma1            ------------------------------------------------------------
Ngr1            ------------------------------------------------------------
Ote1            ------------------------------------------------------------
Zfo1            ------------------------------------------------------------
                                                                            

Sau1            ------------------------------------------------------------
Sgo1            ------------------------------------------------------------
Ssp3            ------------------------------------------------------------
Ssp5            ------------------------------------------------------------
Ssp7            ------------------------------------------------------------
Nsp2            ------------------------------------------------------------
Tcr1            ------------------------------------------------------------
Psy1            ------------------------------------------------------------
Psy2            ------------------------------------------------------------
Psp6            ------------------------------------------------------------
Pfl1            ------------------------------------------------------------
Orf14           ------------------------------------------------------------
Pae1            ------------------------------------------------------------
Pae2            ------------------------------------------------------------
Ppu1            ------------------------------------------------------------
Pal1            ------------------------------------------------------------
Ahy1            ------------------------------------------------------------
Orf6            ------------------------------------------------------------
Kox1            ------------------------------------------------------------
Ecl1            ------------------------------------------------------------
Sno1            ------------------------------------------------------------
Orf10           ------------------------------------------------------------
Oan2            ------------------------------------------------------------
Rsp3            ------------------------------------------------------------
Api1            ------------------------------------------------------------
Tdi1            ------------------------------------------------------------
Asp2            ------------------------------------------------------------
Vei1            ------------------------------------------------------------
Mfe2            ------------------------------------------------------------
Aph1            ------------------------------------------------------------
Rso1            ------------------------------------------------------------
Orf4            ------------------------------------------------------------
Psp4            ------------------------------------------------------------
Psp9            ------------------------------------------------------------
Cvi1            ------------------------------------------------------------
Lho1            ------------------------------------------------------------
Gxi1            ------------------------------------------------------------
Psp8            ------------------------------------------------------------
Rfr1            ------------------------------------------------------------
Asp1            ------------------------------------------------------------
Csp2            ------------------------------------------------------------
Orf13           ------------------------------------------------------------
Ssp8            ------------------------------------------------------------
Nni1            ------------------------------------------------------------
Eco1            ------------------------------------------------------------
Eco2            ------------------------------------------------------------
Orf1            ------------------------------------------------------------
Yre1            ------------------------------------------------------------
Orf2            ------------------------------------------------------------
Cfr1            ------------------------------------------------------------
Sen1            ------------------------------------------------------------
Ecl2            ------------------------------------------------------------
Hal1            ------------------------------------------------------------
Eli1            ------------------------------------------------------------
Rsp2            ------------------------------------------------------------
Eta1            ------------------------------------------------------------
Mmo1            ------------------------------------------------------------
Dda1            ------------------------------------------------------------
Dda2            ------------------------------------------------------------
Psp2            ------------------------------------------------------------
Eto1            ------------------------------------------------------------
Vch1            ------------------------------------------------------------
Msp4            ------------------------------------------------------------
Mtr1            ------------------------------------------------------------
Mro1            ------------------------------------------------------------
Bel1            ------------------------------------------------------------
Abr2            ------------------------------------------------------------
Nha1            ------------------------------------------------------------
Asp3            ------------------------------------------------------------
Msp5            ------------------------------------------------------------
Rsp1            ------------------------------------------------------------
Nra2            ------------------------------------------------------------
Cfl1            ------------------------------------------------------------
Cfl3            ------------------------------------------------------------
Vsp2            ------------------------------------------------------------
Msp3            ------------------------------------------------------------
Cac1            NFTVNHYNGITVRPDRIDDLSVVDSAEIPTLQAQ-----AGRDASPA-------------
Ssp2            NFSVNYHTGLVLRPDRIDALIVVDRAEIAALQERPVVDSDHDDAVSD-------------
Shi1            NFTVNRYDGLVITQDAVRVDHVEDLAEIPSAQAKAQIDKNGDDALSR-------------
Svi1            NFTVNRYDGLVVTPGTLRVDHVEDLAEIPSAQAKPEIDRDGDDTLSG-------------
Sbi1            NFTVNRYDGLVVAPGELRVDHVEDLAEIPAAQAKPRIDKDGDDKLSR-------------
Sda1            NFTVNRYDGLVVASGTLRVDHVEDLAEIPATQAKPDIERLG-------------------
Sch1            NFTVNRYDGLVAAPGELRVHHVEDLAEIPATQAGPDIERLG-------------------
Fsp1            NFTVNSASVLRVGVETVHIDVIVDFAEIPTAQLRPDVDALG-------------------
Fsp2            SFTVNSASVLRVGVEEVLVDVVADFAEIPAAQVRPDVEAQG-------------------
Cko1            PFSADQLVEVTLHQERVDVSVVIEVGSVAAKQFTP-------------------------
Ssp6            HWADLSVAEVVVGETKTQIT-------LTFPTGLTAFADDN-------------------
Cep1            HWADLAVAEIVVGDTQTKVT-------LTFPTGLVASADDN-------------------
Csp1            HVADLSLLDVVIKPEEAQVN-------LSLSTHLLAWADED-------------------
Dsa1            DIDDLSIANVEVSSQTAVVT-------FTLPIEFISFVDDN-------------------
Hsp4            HINDLSLANIKISSQQAVIQ-------FTLPIDFIRFADEN-------------------
Nno1            DWNNLATAEITLDELQTRMT-------LTYPTGVTAFADDD-------------------
Cst1            NFTINHYAGVQVTPDGVGID-------YVLDMAEIPAFQEINQLERNRDRFQRGAAHREQ
Npu1            NFTINHYAGVQVATDGVGID-------YVLDMAEIPAFQEINHLDTNRD-----------
Ssu1            ------------------------------------------------------------
Lsp1            ------------------------------------------------------------
Sus1            NFSVNHYARFEPSARGLAIR-------YVMDLAEIPTFELFQQWG---------------
Sus2            ------------------------------------------------------------
Dhy1            ETTVMNEEGRLLVAYRTSIGPSITAMLIPDSDHDGVVSS---------------------
Dsa2            ETTVMNEGTRLLIVYDTSIGPSITATLIPDADHDGKVSG---------------------
Pba1            ------------------------------------------------------------
Mja1            ------------------------------------------------------------
Mfo1            ------------------------------------------------------------
Mok1            ------------------------------------------------------------
Mho1            ------------------------------------------------------------
Mps1            ------------------------------------------------------------
Dyo1            ------------------------------------------------------------
Dme1            ------------------------------------------------------------
Dor1            ------------------------------------------------------------
Apo2            ------------------------------------------------------------
Aac1            ------------------------------------------------------------
Ami1            HSLDEVIQQVYLTPAATTLDVQIDIVAGALVAPGFARSLDTD------------------
Hbo1            ------------------------------------------------------------
Hsp1            ------------------------------------------------------------
Tsp1            ------------------------------------------------------------
Cak1            ------------------------------------------------------------
Orf9            ------------------------------------------------------------
Hgi1            ------------------------------------------------------------
Hla1            ------------------------------------------------------------
Rxy1            ------------------------------------------------------------
Aba1            ------------------------------------------------------------
Kve1            ------------------------------------------------------------
Cfl2            ------------------------------------------------------------
Ppa3            ------------------------------------------------------------
Sce1            ------------------------------------------------------------
Sce2            ------------------------------------------------------------
Cul1            ------------------------------------------------------------
Gau3            ------------------------------------------------------------
Bme2            ------------------------------------------------------------
Gst1            ------------------------------------------------------------
Gsp1            ------------------------------------------------------------
Bsp5            ------------------------------------------------------------
Bsp3            ------------------------------------------------------------
Bsp4            ------------------------------------------------------------
Bco1            ------------------------------------------------------------
Pmu1            ------------------------------------------------------------
Bme1            ------------------------------------------------------------
Bsp2            ------------------------------------------------------------
Bli1            ------------------------------------------------------------
Pte1            ------------------------------------------------------------
Bsp6            ------------------------------------------------------------
Bsm1            ------------------------------------------------------------
Psp1            ------------------------------------------------------------
Apo1            ------------------------------------------------------------
Gka2            ------------------------------------------------------------
Nsa1            ------------------------------------------------------------
Nma1            ------------------------------------------------------------
Nli1            ------------------------------------------------------------
Nsp3            ------------------------------------------------------------
Fdo1            ------------------------------------------------------------
Dca1            ------------------------------------------------------------
Cth1            ------------------------------------------------------------
Nde1            ------------------------------------------------------------
Eol1            ------------------------------------------------------------
Rsl1            ------------------------------------------------------------
Sli1            ------------------------------------------------------------
Hhy1            ------------------------------------------------------------
Mpa1            ------------------------------------------------------------
Hno1            ------------------------------------------------------------
Fjo1            ------------------------------------------------------------
Chu1            ------------------------------------------------------------
Mfe1            ------------------------------------------------------------
Orf7            ------------------------------------------------------------
Orf8            ------------------------------------------------------------
Rpa1            ------------------------------------------------------------
Mpe1            ------------------------------------------------------------
Nra1            ------------------------------------------------------------
Abr1            ------------------------------------------------------------
Abi1            ------------------------------------------------------------
Acl1            ------------------------------------------------------------
Oca1            ------------------------------------------------------------
Bel2            ------------------------------------------------------------
Bsp9            ------------------------------------------------------------
Bsp7            ------------------------------------------------------------
Rpa2            ------------------------------------------------------------
Bsp8            ------------------------------------------------------------
Npe1            ------------------------------------------------------------
Cba1            ------------------------------------------------------------
Mst1            ------------------------------------------------------------
Ssp1            ------------------------------------------------------------
Pma3            ------------------------------------------------------------
Ssp4            ------------------------------------------------------------
Pma1            ------------------------------------------------------------
Pma5            ------------------------------------------------------------
Pma6            ------------------------------------------------------------
Pma2            ------------------------------------------------------------
Pma4            ------------------------------------------------------------
Psp5            ------------------------------------------------------------
Psp7            ------------------------------------------------------------
Mfu1            ------------------------------------------------------------
Min1            ------------------------------------------------------------
Vsp1            ------------------------------------------------------------
Rle1            ------------------------------------------------------------
Zga1            ------------------------------------------------------------
Ptr3            ------------------------------------------------------------
Ptr4            --------------------------------------------------------MERL
Ccl1            --------------------------------------------------------MERL
Tca1            --------------------------------------------------------MERL
Ppe1            --------------------------------------------------------MERL
Car1            --------------------------------------------------------MDRL
Gma3            ------------------------------------------------------------
Car2            --------------------------------------------------------MDRL
Gma1            --------------------------------------------------------MDRL
Gau1            ------------------------------------------------------------
Csa2            --------------------------------------------------------MDRL
Sly1            --------------------------------------------------------MEKL
Sly2            --------------------------------------------------------MERL
Gau2            ------------------------------------------------------------
Atr1            --------------------------------------------------------MERL
Ath3            --------------------------------------------------------MERL
Ath4            ------------------------------------------------------------
Ath1            --------------------------------------------------------MDRL
Vvi2            --------------------------------------------------------MERL
Smo2            ------------------------------------------------------------
Csa1            --------------------------------------------------------MERL
Ppa2            ------------------------------------------------------------
Smo1            ------------------------------------------------------------
Sit1            --------------------------------------------------------MERL
Bdi1            --------------------------------------------------------MERL
Hvu1            --------------------------------------------------------MDRL
Bdi2            --------------------------------------------------------MERL
Sit2            --------------------------------------------------------MERL
Cva1            ------------------------------------------------------------
Csu1            ------------------------------------------------------------
Cre1            ------------------------------------------------------------
Tps1            ------------------------------------------------------------
Toc1            ------------------------------------------------------------
Ptr2            ------------------------------------------------------------
Esi1            ------------------------------------------------------------
Ehu1            ------------------------------------------------------------
Ade1            ------------------------------------------------------------
Cfu2            ------------------------------------------------------------
Ppa1            ------------------------------------------------------------
Psp3            ------------------------------------------------------------
Pso1            ------------------------------------------------------------
Pso4            ------------------------------------------------------------
Pso5            ------------------------------------------------------------
Ala1            ------------------------------------------------------------
Sdi1            ------------------------------------------------------------
Pso2            ------------------------------------------------------------
Ptr1            ------------------------------------------------------------
Cpi1            ------------------------------------------------------------
Fco1            ------------------------------------------------------------
Dbe1            ------------------------------------------------------------
Cag1            ------------------------------------------------------------
Cag2            ------------------------------------------------------------
Gar1            ------------------------------------------------------------
Msp1            ------------------------------------------------------------
Oan1            ------------------------------------------------------------
Orf12           ------------------------------------------------------------
Orf5            ------------------------------------------------------------
Mam1            ------------------------------------------------------------
Cag3            ------------------------------------------------------------
Cfu1            ------------------------------------------------------------
Sau2            ------------------------------------------------------------
Mxa1            ------------------------------------------------------------
Sde1            ------------------------------------------------------------
Ttu1            ------------------------------------------------------------
Orf15           ------------------------------------------------------------
Gca1            ------------------------------------------------------------
Gka1            ------------------------------------------------------------
Bsp1            ------------------------------------------------------------
Ktu1            ------------------------------------------------------------
Aac2            ------------------------------------------------------------
Gma2            ------------------------------------------------------------
Aba3            ------------------------------------------------------------
Aba4            ------------------------------------------------------------
Dar1            ------------------------------------------------------------
Ggi1            ------------------------------------------------------------
Sel1            ------------------------------------------------------------
Bmu1            ------------------------------------------------------------
Fph1            ------------------------------------------------------------
Nsp1            ------------------------------------------------------------
Hsp2            ------------------------------------------------------------
Hsp3            ------------------------------------------------------------
Gth1            ------------------------------------------------------------
Orf11           ------------------------------------------------------------
Hau1            ------------------------------MKRCLCACWLLLLFASQPQTAQAHSLDQLF
Dma1            -------------------MPSRLLAVCLAALAIVLGRAEPALAHLVSADVGDFYAGLFH
Ngr1            ------------------------------------------------------------
Ote1            ------------------------------------------------------------
Zfo1            ----------MKSFFQSFIVALFGLVFFASPVAAHPVPESDFDRLIVAEVHSDLVVIDYQ
                                                                            

Sau1            ------------------------------------------------------------
Sgo1            ------------------------------------------------------------
Ssp3            ------------------------------------------------------------
Ssp5            ------------------------------------------------------------
Ssp7            ------------------------------------------------------------
Nsp2            ------------------------------------------------------------
Tcr1            ------------------------------------------------------------
Psy1            ------------------------------------------------------------
Psy2            ------------------------------------------------------------
Psp6            ------------------------------------------------------------
Pfl1            ------------------------------------------------------------
Orf14           ------------------------------------------------------------
Pae1            ------------------------------------------------------------
Pae2            ------------------------------------------------------------
Ppu1            ------------------------------------------------------------
Pal1            ------------------------------------------------------------
Ahy1            ------------------------------------------------------------
Orf6            ------------------------------------------------------------
Kox1            ------------------------------------------------------------
Ecl1            ------------------------------------------------------------
Sno1            ------------------------------------------------------------
Orf10           ------------------------------------------------------------
Oan2            ------------------------------------------------------------
Rsp3            ------------------------------------------------------------
Api1            ------------------------------------------------------------
Tdi1            ------------------------------------------------------------
Asp2            ------------------------------------------------------------
Vei1            ------------------------------------------------------------
Mfe2            ------------------------------------------------------------
Aph1            ------------------------------------------------------------
Rso1            ------------------------------------------------------------
Orf4            ------------------------------------------------------------
Psp4            ------------------------------------------------------------
Psp9            ------------------------------------------------------------
Cvi1            ------------------------------------------------------------
Lho1            ------------------------------------------------------------
Gxi1            ------------------------------------------------------------
Psp8            ------------------------------------------------------------
Rfr1            ------------------------------------------------------------
Asp1            ------------------------------------------------------------
Csp2            ------------------------------------------------------------
Orf13           ------------------------------------------------------------
Ssp8            ------------------------------------------------------------
Nni1            ------------------------------------------------------------
Eco1            ------------------------------------------------------------
Eco2            ------------------------------------------------------------
Orf1            ------------------------------------------------------------
Yre1            ------------------------------------------------------------
Orf2            ------------------------------------------------------------
Cfr1            ------------------------------------------------------------
Sen1            ------------------------------------------------------------
Ecl2            ------------------------------------------------------------
Hal1            ------------------------------------------------------------
Eli1            ------------------------------------------------------------
Rsp2            ------------------------------------------------------------
Eta1            ------------------------------------------------------------
Mmo1            ------------------------------------------------------------
Dda1            ------------------------------------------------------------
Dda2            ------------------------------------------------------------
Psp2            ------------------------------------------------------------
Eto1            ------------------------------------------------------------
Vch1            ------------------------------------------------------------
Msp4            ------------------------------------------------------------
Mtr1            ------------------------------------------------------------
Mro1            ------------------------------------------------------------
Bel1            ------------------------------------------------------------
Abr2            ------------------------------------------------------------
Nha1            ------------------------------------------------------------
Asp3            ------------------------------------------------------------
Msp5            ------------------------------------------------------------
Rsp1            ------------------------------------------------------------
Nra2            ------------------------------------------------------------
Cfl1            ------------------------------------------------------------
Cfl3            ------------------------------------------------------------
Vsp2            ------------------------------------------------------------
Msp3            ------------------------------------------------------------
Cac1            --GVARSCTEVAS-----HVAVTVDGHRVKWVVTSSALIFPPGAAGLPTSRLTCALTT--
Ssp2            --GESRAYAEEACSVLRKQLHLSLDGNRADWKQSSAALVYENGEAGLKTSRLTCELTTRA
Shi1            --SELNTWADARCATAAEKARLTVDGRKTDVRVQRSAARNRPGQAGLPTLRVDCRLTAGL
Svi1            --RELGAWAARRCASAAEGARLTVDGRRVPVRDGRAQARRRPGQAGLPTLRVECGLTAAL
Sbi1            --PELAAWADRRCASAARDARLTVRGRSVSVRSEGAQARSRAGQAGLPTLRVECRLTAAL
Sda1            ----LEQWAGRRCASAARDSELTVEGRSVALTVKSSHARVRPGQAGLDTLRVECALRAPL
Sch1            ----IAMWARERCATAAADSRVTVDGRGTPLTAERSHARVRPGQAGLDTLRVECELTAPL
Fsp1            ----PARWQEAECARTSRQTRLVLDSRVSPLVGTGGSVTFPPGSGGLATMRLVCRYSAQT
Fsp2            ----AARWREAECARTSGQATLAVDGRIHPLVLTGSSLSLPPGDDGLPTMRLVCRYSAAT
Cko1            -----------DCEALASQLDGRAGSEALRWTVQSGQLD-KLGAAGSETSRLMCKLSAPA
Ssp6            ---KDNQLSIPEVRSHQAQLQRFFGDRLRLTNDKGDRAAMTLILQEATQT--ALQATAGT
Cep1            ---RDGQLTPNEVSIHQAELQGFLSDRIRLTDNQGQLGVLTVKPSDTTAVPSNMQVTAGT
Csp1            ---QNQRLSSSEIEKNRQNLAAFFNEYLLITNGKGEPGFVTVNASKKGLFGTNLSASN-S
Dsa1            ---KNGEIESIEVENNQEQLEDFMRDRFRLSNQDDNLNALTVQPSSKLVIPPNSQITTAT
Hsp4            ---NNGKIEAEEVRNNETDLETFLRDRVQLLNQNDTLGTLTVAPNAELVVPSSSEITTET
Nno1            ---SSGRLSNDELARHREALTQQLEAAIALKDSRSQTPSLTIQP-TVDVASTNARVAPNT
Cst1            RGAAHRQTQPVETVQYPSQKCQFVNSHLELLINKQPLSLSLVKSAVEFPPGVGGLSTLRL
Npu1            -----RKAEPVETVQYPAQKCQQVNSHLELLIDKQPLALSLIKSTVEFPPGVGGLSTLRL
Ssu1            ------------------------------------------------------------
Lsp1            ------------------------------------------------------------
Sus1            --------PGADPKAKALDQAREWAAHLAITVAGKPVKARVEHAAIVLAEGAGNMQVARI
Sus2            ------------------------------------------------------------
Dhy1            --IEEAQLARSIHKILHPNLEVYLDDKPVVLDLYYDSVAPALGGYNNGLQSNLIYSLPVT
Dsa2            --AEERKLSRDINYLLLPNLEIYLDEKPVVPELYYDSVSAAPGGYNNGLRSNLVYAIPLP
Pba1            ------------------------------------------------------------
Mja1            ------------------------------------------------------------
Mfo1            ------------------------------------------------------------
Mok1            ------------------------------------------------------------
Mho1            ------------------------------------------------------------
Mps1            ------------------------------------------------------------
Dyo1            ------------------------------------------------------------
Dme1            ------------------------------------------------------------
Dor1            ------------------------------------------------------------
Apo2            ------------------------------------------------------------
Aac1            ------------------------------------------------------------
Ami1            ---RDRRLSASETSAHDVRVKSALALATGGASADFTLTGSDYPEYDLLAAGGGVITVRAT
Hbo1            ---------------------------MSLTRPFKRHLGLMLGLLLVAVVL---------
Hsp1            ---------------------------MPLTR--HRIIWVALGLLGAALIV---------
Tsp1            ---------------------------MRTDQDLFRRPSLNLLLLLLALLFGGSGLVQAE
Cak1            ------------------------------------------------------------
Orf9            ------------------------------------------------------------
Hgi1            ------------------------------------------------------------
Hla1            ------------------------------------------------------------
Rxy1            ------------------------------------------------------------
Aba1            ------------------------------------------------------------
Kve1            ------------------------------------------------------------
Cfl2            ------------------------------------------------------------
Ppa3            ------------------------------------------------------------
Sce1            ------------------------------------------------------------
Sce2            ------------------------------------------------------------
Cul1            ------------------------------------------------------------
Gau3            ------------------------------------------------------------
Bme2            ------------------------------------------------------------
Gst1            ------------------------------------------------------------
Gsp1            ------------------------------------------------------------
Bsp5            ------------------------------------------------------------
Bsp3            ------------------------------------------------------------
Bsp4            ------------------------------------------------------------
Bco1            ------------------------------------------------------------
Pmu1            ------------------------------------------------------------
Bme1            ------------------------------------------------------------
Bsp2            ------------------------------------------------------------
Bli1            ------------------------------------------------------------
Pte1            ------------------------------------------------------------
Bsp6            ------------------------------------------------------------
Bsm1            ------------------------------------------------------------
Psp1            ------------------------------------------------------------
Apo1            ------------------------------------------------------------
Gka2            ------------------------------------------------------------
Nsa1            ------------------------------------------------------------
Nma1            ------------------------------------------------------------
Nli1            ------------------------------------------------------------
Nsp3            ------------------------------------------------------------
Fdo1            ------------------------------------------------------------
Dca1            ------------------------------------------------------------
Cth1            ------------------------------------------------------------
Nde1            ------------------------------------------------------------
Eol1            ------------------------------------------------------------
Rsl1            ------------------------------------------------------------
Sli1            ------------------------------------------------------------
Hhy1            ------------------------------------------------------------
Mpa1            ------------------------------------------------------------
Hno1            ------------------------------------------------------------
Fjo1            ------------------------------------------------------------
Chu1            ------------------------------------------------------------
Mfe1            ------------------------------------------------------------
Orf7            ------------------------------------------------------------
Orf8            ------------------------------------------------------------
Rpa1            ------------------------------------------------------------
Mpe1            ------------------------------------------------------------
Nra1            ------------------------------------------------------------
Abr1            ------------------------------------------------------------
Abi1            ------------------------------------------------------------
Acl1            ------------------------------------------------------------
Oca1            ------------------------------------------------------------
Bel2            ------------------------------------------------------------
Bsp9            ------------------------------------------------------------
Bsp7            ------------------------------------------------------------
Rpa2            ------------------------------------------------------------
Bsp8            ------------------------------------------------------------
Npe1            ------------------------------------------------------------
Cba1            ------------------------------------------------------------
Mst1            ------------------------------------------------------------
Ssp1            ------------------------------------------------------------
Pma3            ------------------------------------------------------------
Ssp4            ------------------------------------------------------------
Pma1            ------------------------------------------------------------
Pma5            ------------------------------------------------------------
Pma6            ------------------------------------------------------------
Pma2            ------------------------------------------------------------
Pma4            ------------------------------------------------------------
Psp5            ------------------------------------------------------------
Psp7            ------------------------------------------------------------
Mfu1            ------------------------------------------------------------
Min1            ------------------------------------------------------------
Vsp1            ------------------------------------------------------------
Rle1            ------------------------------------------------------------
Zga1            ------------------------------------------------------------
Ptr3            ------------------------------------------------------------
Ptr4            LYSPPSTPLKTHLKRPTPLLPRLSKLESPKLGFP-SLTRPGFRRVNSVSCKYENP---ST
Ccl1            LYSSSPTHFTKTHLKFSPFRSRLSPIDSPKLAFL-CSLRSESKRVGSVSCKYENP---SH
Tca1            LYSSSPTALKIS-PRPSPFLSRLGRFDSPKVNFLPSLTQPQLRRVISISCKTDNP---SQ
Ppe1            LSSSSPTPLKLH-LKPSPFLHRLGRIDSGKLNLP-ASQLPNLRRVSLVSCKRQNPSPLSS
Car1            LSSSSLPSLKTN-LKPITFLPPTTRFGSA-RFNFLPSNRCSFRWVTSISRNHENPSPFLS
Gma3            ------------------------------------------------------------
Car2            LSSSSPPSLKS--LKPLPFFN---RFHYANRFNLSPLKRTS-----SICCNIQNPSPLSS
Gma1            LSSPSPP--------SFTFLT---RFESATARFIFTRSHSHLKRVTSICCQHANPSPFT-
Gau1            ------------------------------------------------------------
Csa2            LYSPSPTPLKPH-LNRLPHLPRLPRIDPSKLHFP-SSTRSEFAGVHSFSSRNENPILSSS
Sly1            IYSTTQCPSKLHHQNRSHPLLPTRIRHVDFKLPSLLRLESRRVNSLSIKCSHDSSSS---
Sly2            IYTNSP-PSKLHLK--TFPRLP------KLHFSSLLHVEPRRPNSLSCKCIHQFSSSGSI
Gau2            ------------------------------------------------------------
Atr1            ISTSHSPMPTSLKTRALPIQNLLSFTTTSRHIGSFPSLSTINSFSLTSFSLSPSNVQNRE
Ath3            LQPSSSSSSISPSKFPSRTSPFLP-RLRSSGLS-FVSTHRPES------RRVSSISCNSS
Ath4            ------------------------------------------------------------
Ath1            LQPPSS-HSIAPSKFQSRPSPLLLHRLHSTNLSTFPSSRRLES------RRISSISCFFR
Vvi2            IHSSSSLLSKPFLKPAHSPHRLSRNDALPFRLSFLKRPYFVQLGSAFCALENSSSSSSSS
Smo2            ------------------------------------------------------------
Csa1            LFSSSSPSSLNINPNSSLLLPRFPRIFDSLKPNFPLPTRHGLRPLPEISSKYHNPSFSSP
Ppa2            ------------------------------------------------------------
Smo1            ------------------------------------------------------------
Sit1            ISTPAASPTPSPSPSQTRIRLPGGSPLLPSRRLP----AAAWPRLRLLQP--ARPGAIAL
Bdi1            ISR-------TVSPAQPRIHLPARSPFLPARRATGSRSAAPWTGLCAQPPRLGGPVAAAK
Hvu1            ISSPPHLTRAPASSSASRPRAGGHHHLLPATAAPRSFVPLHGL----RLPRLAAPLFPR-
Bdi2            ISSPLHLTRAP-----SRPRSAAAHLLPPTAAPPSSFPHRAGLGFGARLPQLAPLLLLRR
Sit2            ISSSPLLRRAP--VAAADGVTKPRTHRPPFVAFPP--CNGGGLGPSLIRPPLASLLSRHR
Cva1            ------------------------------------------------------------
Csu1            ------------------------------------------------------------
Cre1            ------------------------------------------------------------
Tps1            ------------------------MMCLLLLANGNIQSVDAFSQQRRQRSTFSRNSSSSS
Toc1            -----------------MVKFASSVAILLLLAMDN--SCHAFTPTNRRTSSISRIAR---
Ptr2            --------------------MTPRSLLSLAYVLACVFRVGAFTSSSPRPLQIAVRPGTIS
Esi1            ------------------------------------------------------------
Ehu1            -------------------------MLLLLLAAPALSATRPLSRPRLAAPAAAPSPLLAS
Ade1            ------------------------------------------------------------
Cfu2            ------------------------------------------------------------
Ppa1            ------------------------------------------------------------
Psp3            ------------------------------------------------------------
Pso1            ------------------------------------------------------------
Pso4            ------------------------------------------------------------
Pso5            ------------------------------------------------------------
Ala1            ------------------------------------------------------------
Sdi1            ------------------------------------------------------------
Pso2            ------------------------------------------------------------
Ptr1            ------------------------------------------------------------
Cpi1            ------------------------------------------------------------
Fco1            ------------------------------------------------------------
Dbe1            ------------------------------------------------------------
Cag1            ------------------------------------------------------------
Cag2            ------------------------------------------------------------
Gar1            ------------------------------------------------------------
Msp1            ------------------------------------------------------------
Oan1            ------------------------------------------------------------
Orf12           ------------------------------------------------------------
Orf5            ------------------------------------------------------------
Mam1            ------------------------------------------------------------
Cag3            ------------------------------------------------------------
Cfu1            ------------------------------------------------------------
Sau2            -------MPSFGPVRVDFLAGRVRSRLEPNQLRLALHERLLHLLAPCLSGHAQLLGQGLT
Mxa1            ------------------------------------------------------------
Sde1            ------------------------------------------------------------
Ttu1            ------------------------------------------------------------
Orf15           ------------------------------------------------------------
Gca1            ------------------------------------------------------------
Gka1            ------------------------------------------------------------
Bsp1            ------------------------------------------------------------
Ktu1            ------------------------------------------------------------
Aac2            ------------------------------------------------------------
Gma2            ------------------------------------------------------------
Aba3            ------------------------------------------------------------
Aba4            ------------------------------------------------------------
Dar1            ------------------------------------------------------------
Ggi1            ------------------------------------------------------------
Sel1            ------------------------------------------------------------
Bmu1            ------------------------------------------------------------
Fph1            ------------------------------------------------------------
Nsp1            ------------------------------------------------------------
Hsp2            ------------------------------------------------------------
Hsp3            ------------------------------------------------------------
Gth1            ------------------------------------------------------------
Orf11           ------------------------------------------------------------
Hau1            QDMRVQIQPTQIVLTVHLIAGPLITPRLWEHLDTDRSQTLDQIEIERWCAEFNRNLELAF
Dma1            PLTSWEHLLPLAGLAFLAAQAGRGGGRLAVGLLPLALVVGVCGGALWPLPRTAAGLAGLS
Ngr1            ------------------------------------------------------------
Ote1            ------------------------------------------------------------
Zfo1            LEIDEFTLLALVADPEYGVYLKTTGKLGRQDIANAFLKRLQSIVPANLRFRWNGRQISLQ
                                                                            

Sau1            ------------------------------------------------------------
Sgo1            ------------------------------------------------------------
Ssp3            ------------------------------------------------------------
Ssp5            ------------------------------------------------------------
Ssp7            ------------------------------------------------------------
Nsp2            ------------------------------------------------------------
Tcr1            ------------------------------------------------------------
Psy1            ------------------------------------------------------------
Psy2            ------------------------------------------------------------
Psp6            ------------------------------------------------------------
Pfl1            ------------------------------------------------------------
Orf14           ------------------------------------------------------------
Pae1            ------------------------------------------------------------
Pae2            ------------------------------------------------------------
Ppu1            ------------------------------------------------------------
Pal1            ------------------------------------------------------------
Ahy1            ------------------------------------------------------------
Orf6            ------------------------------------------------------------
Kox1            ------------------------------------------------------------
Ecl1            ------------------------------------------------------------
Sno1            ------------------------------------------------------------
Orf10           ------------------------------------------------------------
Oan2            ------------------------------------------------------------
Rsp3            ------------------------------------------------------------
Api1            ------------------------------------------------------------
Tdi1            ------------------------------------------------------------
Asp2            ------------------------------------------------------------
Vei1            ------------------------------------------------------------
Mfe2            ------------------------------------------------------------
Aph1            ------------------------------------------------------------
Rso1            ------------------------------------------------------------
Orf4            ------------------------------------------------------------
Psp4            ------------------------------------------------------------
Psp9            ------------------------------------------------------------
Cvi1            ------------------------------------------------------------
Lho1            ------------------------------------------------------------
Gxi1            ------------------------------------------------------------
Psp8            ------------------------------------------------------------
Rfr1            ------------------------------------------------------------
Asp1            ------------------------------------------------------------
Csp2            ------------------------------------------------------------
Orf13           ------------------------------------------------------------
Ssp8            ------------------------------------------------------------
Nni1            ------------------------------------------------------------
Eco1            ------------------------------------------------------------
Eco2            ------------------------------------------------------------
Orf1            ------------------------------------------------------------
Yre1            ------------------------------------------------------------
Orf2            ------------------------------------------------------------
Cfr1            ------------------------------------------------------------
Sen1            ------------------------------------------------------------
Ecl2            ------------------------------------------------------------
Hal1            ------------------------------------------------------------
Eli1            ------------------------------------------------------------
Rsp2            ------------------------------------------------------------
Eta1            ------------------------------------------------------------
Mmo1            ------------------------------------------------------------
Dda1            ------------------------------------------------------------
Dda2            ------------------------------------------------------------
Psp2            ------------------------------------------------------------
Eto1            ------------------------------------------------------------
Vch1            ------------------------------------------------------------
Msp4            ------------------------------------------------------------
Mtr1            ------------------------------------------------------------
Mro1            ------------------------------------------------------------
Bel1            ------------------------------------------------------------
Abr2            ------------------------------------------------------------
Nha1            ------------------------------------------------------------
Asp3            ------------------------------------------------------------
Msp5            ------------------------------------------------------------
Rsp1            ------------------------------------------------------------
Nra2            ------------------------------------------------------------
Cfl1            ------------------------------------------------------------
Cfl3            ------------------------------------------------------------
Vsp2            ------------------------------------------------------------
Msp3            ------------------------------------------------------------
Cac1            AFTAGKS---VAVVDDQDPDRIGWQEITAIGVGVHLTDSTVPTQTISDELRHYPNDLLAS
Ssp2            DLTEPTG---IRAETDYDTTRIGWHEMTASGQGVRITRTDVPAASATRELRQYPQDPLAS
Shi1            AH-AQKAT--IGYRPHDVGTGPGWREVTAQGDRMTLTDSTASTRSVSHRLTRYPKGQLSS
Svi1            GH-AERAK--VAYRPQDIGTGPGWREVTAQGDRMTLTDADAPKTSASHRLTRYPAGQLSS
Sbi1            PR-DGRAS--LAYRPADIGTGPGWREMTAQGDRMTLAASDVSTSSASRRLTRYPQDQLSS
Sda1            PD-SETLT--LDFRAAGAESGPGWREVTARGDRMTLAESDVPKESLSGELTTYPEELLSS
Sch1            PSGQETLS--LGFRGAGASSGPGWREITARGDRMTLTESDVPERTISAELTRYPEELLSS
Fsp1            GGPVSA----VQYRLATYTDRIGWRETVAVGDGTTLLASDVPDRSPTDLLTRYPDDPLRG
Fsp2            AGTATAGTTTIRYSLAAYADRLGWRETVAVGNGTTVVSSDVPSSSSTGLLTRYPEDPLGS
Cko1            ALATPTS---ISITNRYLTDRVGANQIVVVGAGVSLPEDLPP------------------
Ssp6            HSTLLLTYTWLQPVQGLKLYYNLFLPG---------------------------------
Cep1            HSTLMLLYSWLKPVAGIKINYNLFLPG---------------------------------
Csp1            HKSITLKYRWAEPITELKIDYNLFDK----------------------------------
Dsa1            HTTIILNYSWQQPLETLNIKYNLFPTQLGR------------------------------
Hsp4            HTTLNLNYTWRESLEKLKIKYNLFPTNLGM------------------------------
Nno1            HTTLQLVYAWATPPSGLIVNYTFLPAD---------------------------------
Cst1            SCNFHGSVELVGANQLIEFEDKLYPQRLGWREITVAANNVPIQGNFTSNSITNRLRDYPT
Npu1            SCNFQGARALVNANQLT-FEDKFYPQRLGWREITVAANGVPIQGDFTSSSITNRLRDYPN
Ssu1            ------------------------------------------------------------
Lsp1            ------------------------------------------------------------
Sus1            TADLIVDAAGG----RVAFEDRNYEGRSGWKEIVRPG-AADRSAGLTAYPSDPMLAPPQD
Sus2            ------------------------------------------------------------
Dhy1            GDKLIKHYLKISDNNFKAGELKWLKWSVQAD---------------------PRFSIVKT
Dsa2            DEDFGKHYLKFSDNNFQTGELKWLKWKVQAD---------------------PQFSVVRT
Pba1            ---MKNRYFCFSSAACKRVLQALIIFVGIVG---------------------CAFVFADE
Mja1            ------------------------------------------------------------
Mfo1            ------------------------------------------------------------
Mok1            ------------------------------------------------------------
Mho1            ------------------------------------------------------------
Mps1            ------------------------------------------------------------
Dyo1            ------------------------------------------------------------
Dme1            ------------------------------------------------------------
Dor1            ------------------------------------------------------------
Apo2            ------------------------------------------------------------
Aac1            ------------------------------------------------------------
Ami1            APLPASTGAFAVTDGYVAEQKTRIQMSVLVAKG---------------------------
Hbo1            ------------------------------------------------------------
Hsp1            ------------------------------------------------------------
Tsp1            TGHPLGAPTGAPAERDAPASGN--------------------------------------
Cak1            ------------------------------------------------------------
Orf9            ------------------------------------------------------------
Hgi1            ------------------------------------------------------------
Hla1            ------------------------------------------------------------
Rxy1            ------------------------------------------------------------
Aba1            ------------------------------------------------------------
Kve1            ------------------------------------------------------------
Cfl2            ------------------------------------------------------------
Ppa3            ------------------------------------------------------------
Sce1            ------------------------------------------------------------
Sce2            ------------------------------------------------------------
Cul1            ------------------------------------------------------------
Gau3            ------------------------------------------------------------
Bme2            ------------------------------------------------------------
Gst1            ------------------------------------------------------------
Gsp1            ------------------------------------------------------------
Bsp5            ------------------------------------------------------------
Bsp3            ------------------------------------------------------------
Bsp4            ------------------------------------------------------------
Bco1            ------------------------------------------------------------
Pmu1            ------------------------------------------------------------
Bme1            ------------------------------------------------------------
Bsp2            ------------------------------------------------------------
Bli1            ------------------------------------------------------------
Pte1            ------------------------------------------------------------
Bsp6            ------------------------------------------------------------
Bsm1            ------------------------------------------------------------
Psp1            ------------------------------------------------------------
Apo1            ------------------------------------------------------------
Gka2            ------------------------------------------------------------
Nsa1            ------------------------------------------------------------
Nma1            ------------------------------------------------------------
Nli1            ------------------------------------------------------------
Nsp3            ------------------------------------------------------------
Fdo1            ------------------------------------------------------------
Dca1            ------------------------------------------------------------
Cth1            ------------------------------------------------------------
Nde1            ------------------------------------------------------------
Eol1            ------------------------------------------------------------
Rsl1            ------------------------------------------------------------
Sli1            ------------------------------------------------------------
Hhy1            ------------------------------------------------------------
Mpa1            ------------------------------------------------------------
Hno1            ------------------------------------------------------------
Fjo1            ------------------------------------------------------------
Chu1            ------------------------------------------------------------
Mfe1            ------------------------------------------------------------
Orf7            ------------------------------------------------------------
Orf8            ------------------------------------------------------------
Rpa1            ------------------------------------------------------------
Mpe1            ------------------------------------------------------------
Nra1            ------------------------------------------------------------
Abr1            ------------------------------------------------------------
Abi1            ------------------------------------------------------------
Acl1            ------------------------------------------------------------
Oca1            ------------------------------------------------------------
Bel2            ------------------------------------------------------------
Bsp9            ------------------------------------------------------------
Bsp7            ------------------------------------------------------------
Rpa2            ------------------------------------------------------------
Bsp8            ------------------------------------------------------------
Npe1            ------------------------------------------------------------
Cba1            ------------------------------------------------------------
Mst1            ------------------------------------------------------------
Ssp1            ------------------------------------------------------------
Pma3            ------------------------------------------------------------
Ssp4            ------------------------------------------------------------
Pma1            ------------------------------------------------------------
Pma5            ------------------------------------------------------------
Pma6            ------------------------------------------------------------
Pma2            ------------------------------------------------------------
Pma4            ------------------------------------------------------------
Psp5            ------------------------------------------------------------
Psp7            ------------------------------------------------------------
Mfu1            ------------------------------------------------------------
Min1            ------------------------------------------------------------
Vsp1            ------------------------------------------------------------
Rle1            ------------------------------------------------------------
Zga1            ------------------------------------------------------------
Ptr3            ------------------------------------------------------------
Ptr4            P---------------PLQVD----SSTGSTPKSNHVKQIVGGVSVKSKA----------
Ccl1            FSHPSSSELNDSRSLTPHRVD----SPNESMPSSNFLKQIAKRTTEGKKA----------
Tca1            FSSPQSNPSNELPSLLSPRLD----SANGSTPSFNFLKLIAIGASAQRKASHGSAVVICF
Ppe1            SSPPPSAPSNILPYLSSNRAE----SPNGSEPKYQLLNQIATGASKQRKA----------
Car1            STPHFVNRMMQPNNPLSLVT-----NSNNPIIEPQPLNQINASDFRKPKG----------
Gma3            -----------------------------------------------MAA----------
Car2            YSTPISASSKKPNNFISLSSSSSSSSSDRSVPQPNSLNQIATGSSQKPKT----------
Gma1            ---PFLASSNHPNTFPSISS-----PSVRSTPESHSLNQIKTGAFQKPKA----------
Gau1            ------------------------------------------------------------
Csa2            SLPISSNTLLSLND-----------SRDGSVPKPQFHQQIEDFPSGERKA----------
Sly1            -FSGTQNGYEENPFVFPGSAY-------GSGSKTHFLKLIGERISQQNKA----------
Sly2            ASSRFGDGHAGNSSESKHLQD-------GSGSKPHLLNWVAEILSQQRKV----------
Gau2            ------------------------------------------------------------
Atr1            QPPFSPLGLRLQSSHHRCCAS---HSQSSASPVGFKLQEEAASTTQSRKDAGGGG-----
Ath3            QIPSLYTPIGSNTTNNSFNGS--PKSDES-KPNPGFLTRIATSASEQRKETYEKFVYSLL
Ath4            ----------------------------------MFTRSIYICVSLQ-------------
Ath1            QNPSPDTSPGLNQSSNFLIAS--SQTDAS-KPNPGFIQRIVSSFEQRK------------
Vvi2            SFRRLKFHAHCSKKGPSFSSS--PDPDVSSTPGSHFLKRIVGAASNQQK-----------
Smo2            ------------------------------------------------------------
Csa1            NSSTHSIFHSDSPP---------------ASPKPHSLKPFAPK-----------------
Ppa2            ------------------------------------------------------------
Smo1            ------------------------------------------------------------
Sit1            ASPLRHEG-------------------VSAVPEEVP-RAAAAAAVGHPWK----------
Bdi1            TSPLRHDG-------------------VPAAPPPVDERTEVTAAAGPPWK----------
Hvu1            PPPSLLAAASASFRAVNPAPE------QD-DEASSAVEAPATGFARFFQK----------
Bdi2            PPPVVAQALPAEASAHSPVPH------QHEDDDSAAGEDAPAGAARVRRF----------
Sit2            PTPPPAPAASGGAGTAPTT------------AADGEGDAASNTRRRFFQK----------
Cva1            ------------------------------------------------------------
Csu1            ------------------------------------------------------------
Cre1            ------------------------------------------------------------
Tps1            SNNIGSNFIGGGTGSAAI-----HHRLTSTRHPSFRHDKQSATSLQALPN----------
Toc1            ------------VEQVAL-----SHDI---------HRREEATQLHAKP-----------
Ptr2            ------------THTTPLSTTAR-----------LVDGKIPTPQMRTTT-----------
Esi1            --------------------------------------------MN--------------
Ehu1            ----------------------------------------ARRHRHAPP-----------
Ade1            ------------------------------------------------------------
Cfu2            ------------------------------------------------------------
Ppa1            ------------------------------------------------------------
Psp3            ------------------------------------------------------------
Pso1            ------------------------------------------------------------
Pso4            ------------------------------------------------------------
Pso5            ------------------------------------------------------------
Ala1            ------------------------------------------------------------
Sdi1            ------------------------------------------------------------
Pso2            ------------------------------------------------------------
Ptr1            ------------------------------------------------------------
Cpi1            ------------------------------------------------------------
Fco1            ------------------------------------------------------------
Dbe1            ------------------------------------------------------------
Cag1            ------------------------------------------------------------
Cag2            ------------------------------------------------------------
Gar1            ------------------------------------------------------------
Msp1            ------------------------------------------------------------
Oan1            ------------------------------------------------------------
Orf12           ------------------------------------------------------------
Orf5            ------------------------------------------------------------
Mam1            ------------------------------------------------------------
Cag3            ------------------------------------------------------------
Cfu1            ------------------------------------------------------------
Sau2            DGTLGIHRVRSRPGCARRRQGPGRQGAPERADRRKPPLGLCPALRVLRHGLEGGNHRIVG
Mxa1            --------------------------------------------------MTADSRRVII
Sde1            ------------------------------------------------------------
Ttu1            ------------------------------------------------------------
Orf15           ------------------------------------------------------------
Gca1            ------------------------------------------------------------
Gka1            ------------------------------------------------------------
Bsp1            ------------------------------------------------------------
Ktu1            ------------------------------------------------------------
Aac2            ------------------------------------------------------------
Gma2            ------------------------------------------------------------
Aba3            ------------------------------------------------------------
Aba4            ------------------------------------------------------------
Dar1            ------------------------------------------------------------
Ggi1            ------------------------------------------------------------
Sel1            ------------------------------------------------------------
Bmu1            ------------------------------------------------------------
Fph1            ------------------------------------------------------------
Nsp1            ------------------------------------------------------------
Hsp2            ------------------------------------------------------------
Hsp3            ------------------------------------------------------------
Gth1            ------------------------------------------------------------
Orf11           ------------------------------------------------------------
Hau1            DHQALSLTLYEVSEFPTTKADFIGSNATNLTWTVQAALGPIATGEHLLSLKSNNYHDISV
Dma1            LAACGALAAWPRPCRPGLVGLCAAGLGLALGWRGGADWAASRAGWQFVPGVAACGFLLTA
Ngr1            ------------------------------------------------------------
Ote1            ------------------------------------------------------------
Zfo1            QLSGEVTFGDSVKFSVRSMTRVVALPVPVSYEVEDRNFPSKPGRLAIQFTAPSPLIFDTR
                                                                            

Sau1            ------------------------------------------------------------
Sgo1            ------------------------------------------------------------
Ssp3            ------------------------------------------------------------
Ssp5            ------------------------------------------------------------
Ssp7            ------------------------------------------------------------
Nsp2            ------------------------------------------------------------
Tcr1            ------------------------------------------------------------
Psy1            ---------------------------------------------------------MPD
Psy2            ---------------------------------------------------------MPD
Psp6            ---------------------------------------------------------MPN
Pfl1            ---------------------------------------------------------MPN
Orf14           ---------------------------------------------------------MPN
Pae1            ---------------------------------------------------------MSS
Pae2            ---------------------------------------------------------MLT
Ppu1            ---------------------------------------------------------MG-
Pal1            ---------------------------------------------------------MGS
Ahy1            ---------------------------------------------------------MSN
Orf6            ---------------------------------------------------------MND
Kox1            ---------------------------------------------------------MND
Ecl1            ---------------------------------------------------------MND
Sno1            ---------------------------------------------------------MPA
Orf10           ---------------------------------------------------------MTP
Oan2            ---------------------------------------------------------MPS
Rsp3            ---------------------------------------------------------MPG
Api1            ---------------------------------------------------------MLS
Tdi1            ---------------------------------------------------------MMD
Asp2            ---------------------------------------------------------MPD
Vei1            ------------------------------------------------------------
Mfe2            ---------------------------------------------------------MTD
Aph1            ---------------------------------------------------------MTS
Rso1            ---------------------------------------------------------MTA
Orf4            ---------------------------------------------------------MTE
Psp4            ---------------------------------------------------------MAD
Psp9            ---------------------------------------------------------MTE
Cvi1            ---------------------------------------------------------MTS
Lho1            ---------------------------------------------------------MTE
Gxi1            ---------------------------------------------------------MET
Psp8            ---------------------------------------------------------MTD
Rfr1            ---------------------------------------------------------MTS
Asp1            ---------------------------------------------------------MTD
Csp2            ---------------------------------------------------------MTS
Orf13           ---------------------------------------------------------MTS
Ssp8            ---------------------------------------------------------MDS
Nni1            ---------------------------------------------------------MTD
Eco1            ---------------------------------------------------------MTE
Eco2            ---------------------------------------------------------MTE
Orf1            ---------------------------------------------------------MTE
Yre1            ---------------------------------------------------------MNE
Orf2            ---------------------------------------------------------MGE
Cfr1            ---------------------------------------------------------MGE
Sen1            ---------------------------------------------------------MGE
Ecl2            ---------------------------------------------------------MND
Hal1            ---------------------------------------------------------MNE
Eli1            ---------------------------------------------------------MNE
Rsp2            ---------------------------------------------------------MND
Eta1            ---------------------------------------------------------MDT
Mmo1            ---------------------------------------------------------MTD
Dda1            ------------------------------------------------------MLTMTD
Dda2            ---------------------------------------------------------MTD
Psp2            ---------------------------------------------------------MTD
Eto1            ---------------------------------------------------------MTD
Vch1            ----------------------------------------------------------MD
Msp4            ---------------------------------------------------------MAN
Mtr1            ---------------------------------------------------------MSN
Mro1            ---------------------------------------------------------MSD
Bel1            ------------------------------------------------------MNAMTD
Abr2            ---------------------------------------------------------MSD
Nha1            ---------------------------------------------------------MTD
Asp3            ---------------------------------------------------------MTD
Msp5            ---------------------------------------------------------MTS
Rsp1            ---------------------------------------------------------MTA
Nra2            ---------------------------------------------------------MTS
Cfl1            ---------------------------------------------------------MTT
Cfl3            ----------------------------------------------------MPFLAITD
Vsp2            ------------------------------------------------------------
Msp3            ---------------------------------------------------------MPD
Cac1            PLGVRDASFTIGSGGNAALSAPAGF----VVSGAGPASRALEKLNTEVDS----------
Ssp2            PLDQRTASLRSEPGQGAGVVPAVVA----DLPGADVISGVLAKVTGAFDS----------
Shi1            PLDQRTATLRVKPGGPALAAATPASD-RDDAVGSSVLPRGADRWTQALTS----------
Svi1            PPDQRSAALRVTAGGPALAATVESG--RDDAIGSSVLPRGADRWTQALTS----------
Sbi1            PPDERTAALRTAPGGPALAKSADEQ---SEPPGSAVLPRGVDRWTQALTN----------
Sda1            PADTASASLTVRPGGPALVE--EER----DAPAASVLPRGADRWTRALDS----------
Sch1            PADTAAAALRVRPGGAALSE--EES----DAPAASVLPRGADRWTRALDD----------
Fsp1            PSDVTSATLTVRPGGPAATDPLTGPAAGAGTPGTGTSGTGAAEQARRARGGDGLTGWVDG
Fsp2            GSDVTRATLTVRPGGPAAADPLP----PAGAVGSGTPGDGGSDGTRQEAG--GLAGWVGG
Cko1            --YERSAEVTVQPGGETASPATAAK------PERSWLQRGEEWLANALGDP---------
Ssp6            ----------VSTARCLATIIYPDQVQNYIFDPNNR--ELTLIQGS--------------
Cep1            ----------VPTARCLATIFDREQVQNVIFSPENQ--QISLGQKS--------------
Csp1            ----------TYNTHCLATILNNGELKNYTLMPKHRVLRVELNKGR--------------
Dsa1            ------GVPGLPTAHCLATIRWQNEIKTQVFTFTNKQFAIPLNFQETN------------
Hsp4            ------GLPSLPTAHCLATIRWGDHIKTHIFNATNKQFTLALNFQNNG------------
Nno1            ----------DPLASCLATIVQNGDLTTHVFTPQDRQLTVMPADSAP-------------
Cst1            DLLSSPLDQRRLSFKLNASLTSNEQALPPSVQSSSRLDNALTGRSNDVFTG---------
Npu1            ELLSSPLDQRRISFNLNLSLTSSEQAPPLLVKSSSRLDNALTGRSNDVFTS---------
Ssu1            -----------------MTST----FLLAHLAQSRELTHFLLAEPT--------------
Lsp1            -----------------MALCPILPPLLAHLEAVSQLTQLLGAQPR--------------
Sus1            VKTSFLWTVAPASPRVETPVAAPPPPPPPGTVVKGDYLSTLLRRSE--------------
Sus2            ------------------------------MPAQGDYLSTLLHQGQ--------------
Dhy1            SPDSRELNYQFFPRTGVGSTEVKAESEAGRFESGSLKPRPQEDSSQAALRE---------
Dsa2            SPDSRELNYQFFAKK-VEGQGASFPVPAPTADGSGLKPSPQEDSSQAALKD---------
Pba1            G----------------------------------------HEHSGDRIKE---------
Mja1            ------------------------------------------------------------
Mfo1            ------------------------------------------------------------
Mok1            ------------------------------------------------------------
Mho1            -----------------------------------------------MNIL---------
Mps1            -----------------------------------------------MELL---------
Dyo1            ------------------------------------------------------------
Dme1            ------------------------------------------------------------
Dor1            ------------------------------------------------------------
Apo2            ------------------------------------------------------------
Aac1            ------------------------------------------------------------
Ami1            -----AGRAAGSIRRGHEGRAIAVGLTAAAAPPVARSDTPPREGTGGAMLD---------
Hbo1            ---------------IIAWQGGFQSVSYQLLGWQRDLHRSLTLAITELSRT---------
Hsp1            ---------------FVVQSN-FQGASFQLLSWQRDLHRSLTLAITELSRT---------
Tsp1            ----------QAPTPLVEPPSHLERLTGWMLQTQRQLHRSLTEGLHALRDG---------
Cak1            -------------------------------MCCSTEHFGLAVIGLEAHFS---------
Orf9            ------------------------------------------------------------
Hgi1            ------------------------------------------------------------
Hla1            ------------------------------------------------------------
Rxy1            -------------------------------------------------------MAEID
Aba1            ------------------------------------------------------------
Kve1            ------------------------------------------------------------
Cfl2            ------------------------------------------------------------
Ppa3            ------------------------------------------------------------
Sce1            ------------------------------------------------------------
Sce2            ------------------------------------------------------------
Cul1            ------------------------------------------------------------
Gau3            ------------------------------------------------------------
Bme2            ------------------------------------------------------------
Gst1            ------------------------------------------------------------
Gsp1            ------------------------------------------------------------
Bsp5            ------------------------------------------------------------
Bsp3            ------------------------------------------------------------
Bsp4            ------------------------------------------------------------
Bco1            ------------------------------------------------------------
Pmu1            ------------------------------------------------------------
Bme1            ------------------------------------------------------------
Bsp2            ------------------------------------------------------------
Bli1            ------------------------------------------------------------
Pte1            ------------------------------------------------------------
Bsp6            ------------------------------------------------------------
Bsm1            ------------------------------------------------------------
Psp1            ------------------------------------------------------------
Apo1            ------------------------------------------------------------
Gka2            ------------------------------------------------------------
Nsa1            ------------------------------------------------------------
Nma1            ------------------------------------------------------------
Nli1            -------------------------------------MRNSRSWKFFLPCYQESKQGKLL
Nsp3            ----------------------------------------------------------MF
Fdo1            ------------------------------------------------------------
Dca1            ------------------------------------------------------------
Cth1            ------------------------------------------------------------
Nde1            ------------------------------------------------------------
Eol1            ------------------------------------------------------------
Rsl1            ------------------------------------------------------------
Sli1            ------------------------------------------------------------
Hhy1            ------------------------------------------------------------
Mpa1            --------------------------------------------MNKLNTLNSTLRLSHI
Hno1            ------------------------------------------------------------
Fjo1            ------------------------------------------------------------
Chu1            ------------------------------------------------------------
Mfe1            ------------------------------------------------------------
Orf7            ------------------------------------------------------------
Orf8            ------------------------------------------------------------
Rpa1            ------------------------------------------------------------
Mpe1            ------------------------------------------------------------
Nra1            ------------------------------------------------------------
Abr1            ------------------------------------------------------------
Abi1            -----------------------------------------------------MLRAGIG
Acl1            ------------------------------------------------------------
Oca1            ------------------------------------------------------------
Bel2            ------------------------------------------------------------
Bsp9            ------------------------------------------------------------
Bsp7            ------------------------------------------------------------
Rpa2            ------------------------------------------------------------
Bsp8            ------------------------------------------------------------
Npe1            ------------------------------------------------------------
Cba1            ------------------------------------------------------------
Mst1            ------------------------------------------------------------
Ssp1            ------------------------------------------------------------
Pma3            -------------------MLTSLLLCAPNSSRPMHEQSLTTMPIGLICSAVASAQFHPQ
Ssp4            ------------------------------------------------------------
Pma1            ------------------------------------------------------------
Pma5            ------------------------------------------------------------
Pma6            ------------------------------------------------------------
Pma2            ------------------------------------------------------------
Pma4            ------------------------------------------------------------
Psp5            ------------------------------------------------------------
Psp7            -------------------------------------------MTYIIPQDLFAGIIHLN
Mfu1            ------------------------------------------------------------
Min1            ------------------------------------------------------------
Vsp1            ------------------------------------------------------------
Rle1            ------------------------------------------------------------
Zga1            ------------------------------------------------------------
Ptr3            ------------------------------------------------------------
Ptr4            --------------ATLGIFVVVSGIIMFLIHPVFAFPAFATFQTAANTGG-------AA
Ccl1            --------------IAAGTLVALSAAIVFLIHPVFAPAAFATFQTAARTGGP------AA
Tca1            VM----HCIAVNIAITAGTFIALSAIVMFLIQPIFAPAAFATLQTAAKTSGT------AA
Ppe1            --------------ITTGAFVVLSALVLILIQPAFAPAAFASFQTATKTGS-------PA
Car1            --------------ITVQTFVILSALIVLLIQPAFAPAAFATFQNAAKTGGP------AT
Gma3            --------------ITARTFAILSALVLLLIQPAFAPAAFATFQNAAKTSGP------AA
Car2            --------------ITARTVVILCALATILIQPAIVPAAFATFQTAATTGGP------AA
Gma1            --------------ITARTLVILSALAMILIQPAIAPAAFATFQTAAKTGGP------AA
Gau1            -----------------------------------IILAFL--HAPPSLGAT------AA
Csa2            --------------KITKTFMALCVAILVLIQPVFAPSAFA--YSAATTGGP------SA
Sly1            --------------LSASTIVLLSAVFVMLIHPVIVSPAFASFQAAAKAGGP------AA
Sly2            --------------VSTSTVVLLSAMLVMLLHPVIVSPAFASFQTAAKTGGP------AA
Gau2            ---------------------------------------MGRLPALAVGS----------
Atr1            ------VALFLKKAVPAGAVILLSALIMILTQPAVAPPAFASVQTAAAKAG---------
Ath3            EKKIPRITKSSNFTLSTGTVILISAVAVLLLNPLLAPPAFASFQTAAKSG----------
Ath4            -------------TLSTGTVILISAVAVLLLNPLLAPPAFASFQTAAKSG----------
Ath1            -------------TISAGMVILVSAIAALLLNPILVPPAFASFQTATNSGGA------AV
Vvi2            -------------VITAGAVLLVSALFVLLVHPIITSSAYATGFSAASAVN---------
Smo2            ------------------------------------------------------------
Csa1            -------------DKVKSSLFVLSALALILIQPVFAPAAFASFQNAAKTGGP------AA
Ppa2            ------------------------------------------------------------
Smo1            -------------------ITKVLPVVLPVILLRAAPALASTITLSAAS-----------
Sit1            -------------LLG-SLLPKASTAALFLLTTLITGTLHSTIPHSAYASMQ------PV
Bdi1            -------------LLLQSLLPKASTAALFLFMTLITSTLHSSLPHPAYASVQ------PI
Hvu1            -------------VASAAAVAFVAALVVAAVGPSSMVPP--ALASALHRHSH----SAAV
Bdi2            -------------FQKVAVFTLLAALVLSLLQPSSVFSPGAALASALHGHGHGHSAAAVV
Sit2            -------------VTSAAAVTLLSAIILTLVQPS--------WAPPALAHYH-----PTA
Cva1            ----------------------MHAQATPTLAAICPSPRRSSLPAAGLRTAV--------
Csu1            ------------------------------------------------------------
Cre1            ----------------------MPGSPSP------ANPPPPPLPSNPRPTSP--------
Tps1            --------------------IIRTSSSPLSSLLAFTPPAFSILTPLLTTLST--------
Toc1            ----------------------------------FAASALPAAS--LATISA--------
Ptr2            --------------------------------------SLAMVAPAGVAVAA--------
Esi1            ----------------------------------------ASFAP---------------
Ehu1            ----------------------------------------RASLVLPAVSGP--------
Ade1            ------------------------------------------------------------
Cfu2            ------------------------------------------------------------
Ppa1            ------------------------------------------------------------
Psp3            -----------------------------------------------MRFDWMFSPVEWL
Pso1            ----------------------------METAGRWLSEEHSSLSGAS-------------
Pso4            ------------------------------------------------------------
Pso5            ------------------------MDPVISTATRLLTEADSSLEHAS-------------
Ala1            ----------------------------MTHAD----HSHAALANAS-------------
Sdi1            -------------------------------------MTPHGLEDAS-------------
Pso2            ---------------------------------MGAADTVAALEGAS-------------
Ptr1            -----------------------------------------MLEHAAN------------
Cpi1            ------------------------------------------------------------
Fco1            ------------------------------------------------------------
Dbe1            ------------------------------------------------------------
Cag1            ------------------------------------------------------------
Cag2            ------------------------------------------------------------
Gar1            ------------------------------------------------------------
Msp1            ------------------------------------------------------------
Oan1            ------------------------------------------------------------
Orf12           ------------------------------------------------------------
Orf5            ------------------------------------------------------------
Mam1            ------------------------------------------------------------
Cag3            ------------------------------------------------------------
Cfu1            ------------------------------------------------------------
Sau2            RVPGRHPSLDEIRVLRLGLLELLRPLVTACPQEQSQQKNRDKRERMETGRHEALLCWPCG
Mxa1            LMKGRFSSPAGLPIEAR-------------------------------------------
Sde1            ------------------------------------------------------------
Ttu1            ------------------------------------------------------------
Orf15           ------------------------------------------------------------
Gca1            ------------------------------------------------------------
Gka1            ------------------------------------------------------------
Bsp1            ------------------------------------------------------------
Ktu1            ------------------------------------------------------------
Aac2            ------------------------------------------------------------
Gma2            ------------------------------------------------------------
Aba3            ------------------------------------------------------------
Aba4            -----------------------------------------------------MEHEGFQ
Dar1            ------------------------------------------------------------
Ggi1            ------------------------------------------------------------
Sel1            ------------------------------------------------------------
Bmu1            ---------------------------------MLSATPALRRLLILYAGLIAANAAVWL
Fph1            ----------------------------------------MRKNITIFSVLLLA------
Nsp1            -------------------------MSQSRRQLTLVAVVALALNVVGWGTLVLAVLP---
Hsp2            ------------------------------------------------------------
Hsp3            ------------------------------------------------------------
Gth1            ---------------------MLRWRWKLLCSFLSDYPSSVCWNGVVGELDVFSSVSRRS
Orf11           ------------------------------------------------------------
Hau1            VDWSKTRGRAGIVAQDASTMDLHSAQFPIKWPSNFRSDGAIALPTAEPSAPQQPSSSLVA
Dma1            LGAAWLPRLEGGWRGRARGALGLALALAGLLLASRGFVGEGGAAGLGQFAGWLDGGRVGD
Ngr1            ------------------------------------------------------------
Ote1            ------------------------------------------------------------
Zfo1            NDLADYRRAGMAGEPTSGKAAIHLLSTGAKPKSQTGAASPHDPPAPPTLIDLIFRAYQED
                                                                            

Sau1            ----------ME-LGYMIIFWYGILHAFG-SDHLTAITDFSIGK-------------SIK
Sgo1            ----------MENLGLLLIFWYGILHAFG-PDHLTAIADFSIGK-------------SKK
Ssp3            ----------ME-IGLMIIFWYGILHAFG-PDHLSAITDFSIGK-------------ETK
Ssp5            ----------MELS-LLLIFWYGILHAFG-PDHLTAIADFSIGK-------------NKK
Ssp7            ----------MEAG-LLLIFWYGILHAFG-PDHLTAIADFSIGK-------------NKQ
Nsp2            ----------MDSLPLLLIFWYGILHAFG-PDHLTAITDFSIGK-------------SKK
Tcr1            ----------MELS-LLIIFWYGVLHAMG-PDHLTAIADFSIGK-------------NLR
Psy1            FAELLQQGGSHAWLFFPSAILLGALHGLE-PGHSKTMMAAFIVA----------IRGSVK
Psy2            FAELLQQGGSHAWLFFPSAILLGALHGLE-PGHSKTMMAAFIVA----------IRGSVK
Psp6            FVELLQQGGSHAWLYFPSAILLGALHGLE-PGHSKTMMAAFIVA----------IRGSVK
Pfl1            FAELLQQGGTHAWLYFPSAILLGALHGLE-PGHSKTMMAAFIVA----------IRGSVK
Orf14           FAELLQQGGSHAWLYFPSAILLGALHGLE-PGHSKTMMAAFIVA----------IRGSVK
Pae1            FADLLQQGASHAWLYFPSAILLGALHGLE-PGHSKTMMAAFIVA----------IRGTVK
Pae2            FAELLQQGGSQAWLYVPTAILLGALHGLE-PGHSKTMMAAFIVA----------IHGTVR
Ppu1            FAELLQQGTAHAWLYFPSAILLGALHGLE-PGHSKTMMAAFIVA----------VRGTAK
Pal1            FSQLLQQGAAHAWLYFPSAILLGALHGLE-PGHSKTMMAAFIVA----------IRGTAK
Ahy1            FAEILQQGTSHAWLYFPSAILLGALHGLE-PGHSKTMMAAFIVA----------IRGSVK
Orf6            FTSLLQQG--NAWLFIPSAILLGALHGLE-PGHSKTMMAAFIVA----------VRGTLK
Kox1            FTSLLQQG--NAWLFIPSAILLGALHGLE-PGHSKTMMAAFIVA----------VRGTLK
Ecl1            FASLLQQG--NAWLFVPSAILLGALHGLE-PGHSKTMMAAFIVA----------IRGTLK
Sno1            FAELLQQGAAHAWLFIPSAILLGALHGLE-PGHSKTMMAAFIIA----------VRGSVP
Orf10           FAELLQQGAGNAWLFIPSAILLGALHGLE-PGHSKTMMAAFIVA----------VRGTVA
Oan2            FAELLNEGSAHAWLFIPSAILLGALHGLE-PGHSKTMMAAFIVA----------IRGTVT
Rsp3            FAELLSQGSAHAWLFIPSAILLGALHGLE-PGHSKTMMAAFIVA----------IRGTVL
Api1            FSELIAQGATHAWLFIPSAILLGALHGLE-PGHSKTMMAAFIVA----------IRGTVW
Tdi1            FAALLQQGGTSAWLFVPSAIFLGALHGLE-PGHSKTMMAAFIVA----------VRGTIG
Asp2            IAALIQQGAVNLWIFVPTAILLGALHGLE-PGHSKTMMAAFIVA----------VRGTVK
Vei1            MTDLLQQGVGSAWLFIPGAISLGALHGLE-PGHSKAVMAAFIVA----------IRGTVG
Mfe2            FATLLQQGAGNAWLFIPSAILLGALHGLE-PGHSKTMMAAFIVA----------IRGTRT
Aph1            FSTLLAQGAGNAWLFIPSAILLGGLHGLE-PGHSKTMMAAFIVA----------IRGTVG
Rso1            FSTLLQQ--GNAWLFVPSAILLGALHGLE-PGHSKTMMAAFIVA----------IRGTLT
Orf4            FATLLQQ--GNAWLFVPSAILLGALHGLE-PGHSKTMMAAFIVA----------IRGTLG
Psp4            FANLLQQ--GNAWLFIPSAILLGALHGLE-PGHSKTMMAAFIVA----------IRGTIG
Psp9            FSTLLQQ--GNAWLFVPSAILLGALHGLE-PGHSKTMMAAFIVA----------IRGTVG
Cvi1            FAALLQQ--GNAWLFLPSAIALGALHGLE-PGHSKTMMAAFIIA----------IRGTVR
Lho1            FSTLLQQ--GNAWLFVPGAILLGALHGLE-PGHSKTMMAAFIVA----------IRGTLT
Gxi1            FSTLLAQ--GNAWLFIPSAILLGALHGLE-PGHSKTLMAAFIVA----------IRGTLG
Psp8            FSTLIQQGSASAWLFIPSAILLGALHGLE-PGHSKTMMAAFIVA----------IRGTVG
Rfr1            FTDLIQQSATHAWLFIPTAILLGALHGLE-PGHSKTMMAAFIIA----------IRGTIS
Asp1            FAHLLQQGAANAWLFIPSAILLGALHGLE-PGHSKTMMAAFIVA----------VRGTVG
Csp2            LADLFAQGAAHAWLFIPSALLLGALHGLE-PGHSKTMMAAFIVA----------VRGTVL
Orf13           LSDLLQQGAAHAWLFIPSAILLGALHGLE-PGHSKTMMAAFIVA----------VRGTVK
Ssp8            LADLLQQSAAHAWLFVPTAILLGALHGLE-PGHSKTMMAAFIIA----------VRGTVR
Nni1            LTALLAQNTANGWLFIPSAIVLGALHGLE-PGHSKTMMAAFIIA----------VKGTVR
Eco1            FTTLLQQG--NAWFFIPSAILLGALHGLE-PGHSKTMMAAFIIA----------IKGTIK
Eco2            FTTLLQQG--NAWFFIPSAILLGALHGLE-PGHSKTMMAAFIIA----------IKGTIK
Orf1            FTTLLQQG--NAWFFIPSAILLGALHGLE-PGHSKTMMAAFIIA----------IKGTIK
Yre1            FTALLSQG--NAWFFIPSAILLGALHGLE-PGHSKTMMAAFIIA----------IKGTVR
Orf2            FSTLLQQG--NAWFFIPSAILLGVLHGLE-PGHSKTMMAAFIIA----------IKGTIK
Cfr1            FSTLLQQG--NAWFFIPSAILLGVLHGLE-PGHSKTMMAAFIIA----------IKGTIK
Sen1            FSTLLQQG--NGWFFIPSAILLGILHGLE-PGHSKTMMAAFIIA----------IKGTVK
Ecl2            FTTLFQQG--NAWFFIPSAILLGALHGLE-PGHSKTMMAAFIIA----------IKGTVK
Hal1            FTTLFQQG--NAWFFIPSAILLGALHGLE-PGHLKTMMAAFIIA----------IKGTVR
Eli1            FTALIQQG--NAWFFIPSAILLGALHGLE-PGHSKTMMAAFIIA----------IRGTVR
Rsp2            FSTLLQQG--NAWIFIPSAILLGILHGLE-PGHSKTMMAAFIIA----------IKGTVR
Eta1            FTALLQQG--NAWWFIPSAILLGILHGLE-PGHSKTMMAAFIIA----------IKGTVR
Mmo1            FASLLQQG--NAWFFIPGAIALGALHGLE-PGHSKTMMAAFIIA----------VKGTVR
Dda1            FVSLLQQGVANAWLFIPSAVLLGALHGLE-PGHSKTMMAAFIIA----------IQGTVR
Dda2            FSLLLQQGVANAWLFIPSAVLLGALHGLE-PGHSKAMMAAFIVA----------IRGTVK
Psp2            FAALLSQGTSSAWLFIPSAILLGALHGLE-PGHSKTMMAAFIVA----------IRGTVK
Eto1            FATLLNQGTASAWLFIPSAILLGALHGLE-PGHSKTMMAAFIIA----------IRGTVR
Vch1            FVALLQQG--NGWFFIPSAILLGALHGLE-PGHSKTMMAAFIVA----------VKGTVK
Msp4            LADLFRDGAANAWLFAPTAVALGALHGLE-PGHSKTMMAAFIVA----------VRGTVG
Mtr1            IADLFRDGAANAWLFAPTAVALGALHGLE-PGHSKTMMAAFIVA----------VRGTVA
Mro1            LSEVFRAGAANAWIFAPSAVALGALHGLE-PGHSKTMMAAFIVA----------VRGTVA
Bel1            LSQLLQQGSAHAWLFVPSAILLGALHGLE-PGHSKTMMAAFIIA----------IRGTVV
Abr2            LASLLQQSSAHAWLFVPSAILLGALHGLE-PGHSKTMMAAFIVA----------IRGTVL
Nha1            LAQLLQQSSTHAWLFAPSAILLGALHGLE-PGHSKTMMAAFIIA----------IRGSVP
Asp3            FAQLLQQGTAHAWLFVPSAILLGALHGLE-PGHSKTMMAAFIVA----------IRGTVF
Msp5            LPDLLQQGTAHAWLFVPSAILLGALHGLE-PGHSKTMMAAFIIA----------VRGTVA
Rsp1            MLDLLRQGATDLWLFVPSAILLGALHGLE-PGHSKTMMAAFIVA----------IQGTVT
Nra2            FSELLQQGSSNLWLFIPSALLLGALHGLE-PGHSKTMMAAFIIA----------IRGTVM
Cfl1            FTEVIQQGTTHAWLFIPTAIVLGALHGLE-PGHSKTMMAAFIIA----------IRGTIF
Cfl3            LSQMLAQGTSHAWLYIPTAILLGAMHGLE-PGHSKTMMAAFIIA----------IRGTVV
Vsp2            -----MNPEHISWLYIPTAILLGALHGLE-PGHSKTMMAAFIIA----------IRGTIA
Msp3            IAQLLQSG-SNGWLYLPVAVLLGALHGLE-PGHSKTMMAAYIVA----------IRGTIG
Cac1            LIGVRHLTVGVAALAILLSVVLGASHAAL-PGHGKTVMAAYMAG----------RGGGIR
Ssp2            LVGAREITLPVGLLALFLALVLGASHAAM-PGHGKTIMAAYLAG----------RRGTRR
Shi1            MVARHDITFGFALTAFGIAVMLGAMHALA-PGHGKTMMAAAAAA-G--------GRSALR
Svi1            MVARHDITLGFALTAFATAVLLGAMHALA-PGHGKTMMAAAAAA-G--------GRSALR
Sbi1            LVARHDITPFFAVTAFATAMLLGAMHALA-PGHGKTLMAAAAAA-G--------GRSAMR
Sda1            LVARNDLTVGFAALALFIAIGLGALHAVA-PGHGKTLMAAVATARG--------GRARMK
Sch1            LVARHDLTVGFAALALLIAVVLGAMHALA-PGHGKTIMAATAAARG--------GQARMK
Fsp1            LVRRDSLTVGVGLLALLAAFVLGTAHAFA-PGHGKTVMAARIVG----------GSVTGR
Fsp2            LAGRDSL--GLGVLALLAAVVLGTAHAFA-PGHGKTVMAARIVG----------GSATGR
Cko1            -------TPLVLLLAVLMALLLGAAHAAL-PGHGKTVMALYMAG----------RQGRRR
Ssp6            ----IWQQTGILLVAIFGSFLWGGMHAMS-PGHGKTIVGAYLVG----------SRATAQ
Cep1            ----FWLPASSFLIAIAGSFVWGAMHAVS-PGHGKTIVGAYLVG----------SRATPR
Csp1            ----GKLLSGGGLIAFAVAFSWGAIHALS-PGHGKTLVGAYLVG----------SKAKAK
Dsa1            LAFPFLKETTGGLFAIFGALIWGSFHGLS-PGHGKTMVSAYLVG----------TKASLK
Hsp4            IALPFFQGAQGGLIAIFGALIWGGFHALS-PGHGKTMISAYLAG----------TKATFK
Nno1            ------LGSRAWFLTLVGAFMWGAVHSLS-PGHGKTLVGAYLVG----------ERANPR
Cst1            LITQENQNFLTIPIALAIAFFWGGLHALS-PGHGKTVVGAYLVG----------SRSQPQ
Npu1            LITQENHNFFTILIALAIAFLWGGLHALS-PGHGKTIVGAYLVG----------SRSKPQ
Ssu1            --------LGSILGGMAIAFSFGAFHALS-PGHGKALVSAYLIG----------TQGTPQ
Lsp1            --------PGAIALGMAIAFGFGAVHALS-PGHGKTLVGAYLVG----------SRGTPG
Sus1            ------IGWQLTLIGIAVAFGLGAMHAMS-PGHGKTIVAAYLVG----------SRGTFK
Sus2            ------IGWSVMLLGMLAAFAFGAVHALS-PGHGKTLVAAYLVG----------SRGTPR
Dhy1            YLSRENLGTGTIFFALGLAFVLGMGHALS-PGHGKAMVAAYLIG----------RSGKIW
Dsa2            YLAQENLGPGTILFALGLAFFLGMGHALS-PGHGKAMVAAYLIG----------RSGRIR
Pba1            LINQP-LTVQLAIVALVVSFVLGGLHALT-PGHGKAIVAAYLVG----------SKGRVI
Mja1            ------MVMIMELLYAITAFILGMLHALE-PGHGKSVVAAYILG----------TKADLK
Mfo1            ----------MEFVFIATAFILGMLHALE-PGHGKSVLAAYVLG----------TKADIK
Mok1            ----------MELLWILTAFTLGFIHALE-PGHGKSVMAAYVLG----------TEASLK
Mho1            PE-PEVLLSDMNFVLIISAFLLGALHALE-PGHGKSVMAVFVMS----------TRADLK
Mps1            PPGMSVLSSDLNFLIILSAFLLGALHALE-PGHGKSIMAVFVMG----------TDADLK
Dyo1            ---------MELMYTFPAVIGLGALHSLE-PGHGKGVITAYLIS----------SGAKIK
Dme1            ---------MELMYTFPVVIGLGALHSLE-PGHGKGVITAYLIS----------SGAKVK
Dor1            ---------MELLYTFPVVIGLGALHSLE-PGHGKGVISAYLIS----------SGAKIK
Apo2            ---------MDLLYTIPAAIGLGALHSLE-PGHGKGVMTAYLIS----------SRAKAK
Aac1            ---------MQLIYAIPAAMGLGALHSLE-PGHGKGILSAYLIS----------NRGKTK
Ami1            ALREPVASPWALALLIGVCALLGALHALT-PGHGKAMLAAYLVG----------SRGTPR
Hbo1            ------PTMATWVSLLSISFAYGVFHAAG-PGHGKAVLATYLAT----------HGGAVK
Hsp1            ------PTTATWLSLLGVSFAYGVFHAAG-PGHGKAVLATYLAS----------HGGATR
Tsp1            ------PTTQTAGALILVSLLYGIFHAAG-PGHGKAVISAYLLT----------QPQNLR
Cak1            ---LFMDPVSSTTVLLSSAVVIGVTHTLLGPDHYLPFVAMGKAR-----------KWTLS
Orf9            -----MS--SEILILAGTAVTIGFMHTVLGPDHYLPFIVISRAR-----------KWSLS
Hgi1            ---------MALASALVAGGVIGVRHAL-EADHLAAVATMVEDDD---------------
Hla1            ---------MALTTALVAGGVIGVRHAL-EPDHLAAVATMVEGDN---------------
Rxy1            AWLEGFMHGSGVLVVLLLSLVLGLRHAT-DPDHLAAVTTLIASEKERR---------RTR
Aba1            --------MVNLAAVIGLGFVLGVRHAT-DPDHVIAVSTIVSRQRS------------IR
Kve1            --------MIGLISIIAIGFFLGMRHAT-DPDHVIAVTTIVTQQRS------------AK
Cfl2            -------MTISFYSILVLGFFLGMRHAT-DADHVVAITNIVSQQRS------------IR
Ppa3            --------MMTLLSFLFLGFFLGMRHAM-DADHVVAVTTIVSRERT------------IR
Sce1            -------MLASAFPLLLLGFSLGMRHAT-DADHVIAVATVVSRVRS------------LG
Sce2            ---------MTGASALLLGLGLGLRHAT-DADHLVAIATLLQRERG------------PR
Cul1            ----------MFWMAMGIGILLGLRHAL-DADHVVAVSTMALEERN------------LL
Gau3            -------MISLLLSAIGVGFLVGFRHAF-EPDHLAAVTTLATHDGG------------LR
Bme2            --------MSTVFPILLFGFVLGIKHAT-EPDHVIAVSTIASRT------------NKLS
Gst1            --------MGTIWPMLLFGLLLGMKHAT-EPDHVIAVSTIASRT------------KKLS
Gsp1            --------MSGLTLTLLFGLLLGMKHAT-EPDHVVAVSTIASRT------------NKLS
Bsp5            ------MLESGLLSILLLGFTLGIKHST-EPDHIIAVSTIASQT------------KRLV
Bsp3            -------MGVSLLSILALGFVLGIKHAI-EPDHVIAVSTIASQS------------KKLW
Bsp4            -------METSLLSILALGFVLGIKHAI-EPDHVIAVSTVASQS------------KKLL
Bco1            -------MDVSFISVLALGFVLGIKHAI-EPDHIIAVSTIASRS------------KKLS
Pmu1            -------MEVSLLSILALGFVLGIKHAV-EPDHVIAVSTITSQS------------KKLS
Bme1            -------METSFFSILILGFLLGIKHAL-EPDHIIAVSTIASKS------------KKLW
Bsp2            -------MEVTFFSVLALGLILGIRHAI-EPDHVIAVSTIASQS------------KKLW
Bli1            -------MEGTLFSVLMLALILGIKHAI-EPDHVIAVSTIASQS------------KKLW
Pte1            -------MGLGLLSVLGVGFLLGIKHAI-EPDHVIAVSTIASHS------------KKLW
Bsp6            -------MDVTLFSILSLGFILGIKHAI-EPDHIIAVSTIASRS------------KKIS
Bsm1            ------MDQVDLLSVLTLGFVLGIKHAM-EPDHVIAVSTIVCQS------------KKLW
Psp1            -------MG-SLITVLLLGLVLGIKHSI-EPDHIIAVSTMVSNQ------------KKLW
Apo1            -------MGTSLLSVLAVAFVLGIKHAT-EPDHVIAVSTVASRT------------KRLG
Gka2            -------MEAGVVSTLIAGLLLGIKHSF-EPDHVIAVSTIASKS------------KSLF
Nsa1            --------MLTPILVMGLGFLVGIQHAF-EPDHISAVSTQILKSKFDKKPIKQLIKQSVT
Nma1            ---------------MGLGLVVGIQHAF-EPDHVAAVSTQISKSKYLQKSVGASLKESLT
Nli1            EEIFEQIGTFTPAIIAGFGLTLGIQHAF-EADHIAAVCTQITNSNTIQ-SKKQLVKSSLT
Nsp3            EEIIYSIGDFTPALIMGLGLMVGIEHAF-EPDHIAAVGTQLFKRKSKN-GIKNKLKTAFT
Fdo1            -------MFFQLFGLLTTGFFLGIQHSF-DADHVAAVSTIATKN------------KNLR
Dca1            -------MEIGMLSILGAGFLIGMKHAL-DADHVVAVSTIVSES------------KSLR
Cth1            -------MELSMWTILGLGLVIGLRHAL-DPDHVIAVSTITSRH------------KNVW
Nde1            ------MFDPHTLTILSLGFVLGLRHAL-DADHLAALSTVLAER------------PTVQ
Eol1            ---------MENVIALVGAAIIGFSHSF-EADHLVAVSSIVTRR------------DNTL
Rsl1            ---------ME-VAPLLLAGVVGFTHAF-EADHLVAVSSIVTRR------------NSPL
Sli1            ---------MQTVFPLFLALSVGFAHAF-EADHLVAVSTIVTRR------------NNIW
Hhy1            ----------MVTLPLFFAAVVGFGHAF-EVDHLLAVSNIVTRR------------KTLW
Mpa1            TNIVFKQNNMLFTFPLLLTIYAGFTHAF-EADHLLAVSNIVSRR------------NRIW
Hno1            ---------MENLLPLVFASVAGAGHAF-EPDHLLAVSSMVSRR------------DSTA
Fjo1            ------------MIGLLITVYAGLEHAF-EADHLLAVNNLVTNR------------TKIK
Chu1            ---------------MLTPILIGLSHSV-ESDHVIAVSNLIDVR------------HGLL
Mfe1            -----------MIEVLLMGFLLGMRHAM-ESDHVAAVASLVTKS------------PSMR
Orf7            ------------MSILLLGFTLGMRHAL-ETDHVAAVSSMATAE------------KSML
Orf8            ---------MTILSVLLMSLLIGMRHAL-ESDHLAAVASLATRS------------PSLR
Rpa1            -MTRIIATGGGVFTILAFGFLIGMQHAM-EADHLAAVASLVSGR------------RSLR
Mpe1            -----MITG----TVLLFGLLFGMQHAL-EADHLAAVATLVTRE------------QDTR
Nra1            ---------MTGTSTLVLGFLLGLRHAT-EPDHLVAVATLATRH------------GTLP
Abr1            -----------MFGILGLGFLLGMQHAL-EADHIAAVSSIAARR------------SSVT
Abi1            YGRPSHEVVTRMFGILGLGFLIGMQHAL-EADHVAAVSSIAARR------------TSVR
Acl1            -----------MFGILGLGFLLGMQHAL-EADHIAAVSSIAARR------------TSVR
Oca1            -----------MFGIMGLGFLLGMHHAL-EADHIAAVSSIAARR------------SSVR
Bel2            -----------MFGILSLGFLLGMQHAL-EPDHIAAVSSIAARR------------THVG
Bsp9            -----------MFGILSLGFLLGMQHAL-EPDHIAAVSSIAARR------------THVG
Bsp7            -----------MFGILGLGFLLGMQHAL-EADHIAAVSSIAARR------------TNIG
Rpa2            -----------MFAILGLGFLLGMQHAL-EVDHIAAVSTIAARR------------SGVA
Bsp8            -----------MLAILSLGFVLGLQHAL-EADHVAAVSSIAARR------------SDIS
Npe1            ---------MQLS-LIALGFLAGMGHAL-EPDHLAAVGAMATGR------------NSRR
Cba1            ---------MSYSAILLLAFVIGMGHAL-ETDHLTAVSNMLAQK------------GSRR
Mst1            -----------MVSPLVFGFVLGLQHAF-EPDHLAAISSLIADK------------TGVR
Ssp1            -----------MLISILTGFAAGAVHVVGGADHLVAMAPFSLR--------------KPM
Pma3            SVRLPLDCFDFMLISILTGFAAGALHVVGGADHLVAIAPSALR--------------KPA
Ssp4            ------------------------------------MAPFSLR--------------RPL
Pma1            ------------MISVFAGFLAGAVHVVGGVDHIVAMAPNAFK--------------SPK
Pma5            -----------MLISILTGFAAGAVHVVGGADHLIAMAPSAFR--------------KPK
Pma6            -----------MLISVLTGFSAGAVHVVSGADHIVAMAPSSVR--------------KPR
Pma2            -----------MQVVILTGILAGFIHVVSGADHLIAMAPSSIT--------------SPK
Pma4            -----------MQAVILTGVLAGFVHVISGADHLIAMAPSAIN--------------SPK
Psp5            ---------ALMQYIVPTGLIAGIIHVISGADHLIAMAPSSIT--------------NPK
Psp7            NNSDHINLFSSSKYAIPMGLSAGIIHVVSGADHLVAMAPSSIT--------------NPK
Mfu1            -------MDLSPELVLITGLVAGFIHALTGPDHLSAIAPLAIE--------------SRK
Min1            ------MIGWILPVALGSGITAGFIHALSGPDHLAAIAPLVLE--------------KRT
Vsp1            -----MLVDPLLVAAVGAGIAAGIVHALTGLDHLAAIAPLTIE--------------RRT
Rle1            ------MPPFVLMTLLASGLLAGFVHVVSGPDHLAAIAPYAVD--------------AKA
Zga1            ----------MISFPLFAGIAAAVLHVVSGPDHLAAVTPLAIE--------------TRR
Ptr3            -------MRTELLTSAWAGLFAGCLHTLSGPDHLAALAPLSIG-------------RSRM
Ptr4            AAAGAKLMRTELLNSGWAGFFAGCLHTLSGPDHLAALAPLSIG-------------RSRM
Ccl1            AAVGSRLIRTELLSSAWTGFFAGCLHTLSGPDHLAALAPLSIG-------------RTRM
Tca1            AAVGGRVIRGELLSSAWTGFFAGCLHTLSGPDHLAALAPLSIG-------------RTRM
Ppe1            AAIGRRLIQTELLSSAWTGFFAGCLHTLSGPDHLAALAPLSIG-------------RTRI
Car1            TAVGGKLIRTELLSSAWTGFFAGCLHTLSGPDHLAALAPLSIG-------------RSRM
Gma3            AAVGGKLIRTELLSSAWTGFFAGCLHTLSGPDHLAALAPLSIG-------------RTQM
Car2            TAVGGKLIRTELLSSAWTGFFAGCLHTLSGPDHLAALAPLSIG-------------RTRL
Gma1            -AVG--------------------------PDHLAALAPLSIG-------------RTRM
Gau1            ATIGGRFIRSELLSGAWTGFLAGCLHTLSGPDHLAALAPLSIG-------------RTKI
Csa2            ATFGGRFFRSELLSSAWTGFFAGCLHTLSGPDHLAALAPLSIG-------------RTRM
Sly1            AALTSRFVRNELLSSAWTGFFAGCLHTLSGPDHLAALAPLSIG-------------RTRM
Sly2            AAVGTQLVRNELLTSAWAGFFAGCLHTLSGPDHLAALAPLSIG-------------RTPM
Gau2            ---SSSSVRSELVSSAWTGFLAGCLHTLSGPDHLAALAPLSIG-------------RTTM
Atr1            ---GFAAVRTELLSSAWTGFFAGCLHTLSGPDHLAALAPLSIG-------------RTRM
Ath3            -----------WLTSAWTGFLAGCLHTLSGPDHLAALAPLSIG-------------RSKM
Ath4            -----------WLTSAWTGFLAGCLHTLSGPDHLAALAPLSIG-------------RSKM
Ath1            --VGGKLLRTEVLTSAWTGFFAGCLHTLSGPDHLAALAPLSIG-------------RTRM
Vvi2            ----GKIVRTELLSSAWTGFFAGCLHTLSGPDHLAALAPLSIG-------------RTRV
Smo2            ------------LVSAWAGLIAGGLHTLTGPDHLAALAPLCIGR------------RSKL
Csa1            VAVGRRLIQSELLNSAWTGFFAGCLHTLSGPDHLAALAPLSIG-------------CNRM
Ppa2            ---AGGG----LVASAWTGLVAGTLHTLTGPDHLAALAPLCIG-------------RSRL
Smo1            -STAKGLRVPELLTSAWTGLMAGCLHTLTGPDHLAALAPLSIG-------------RTKM
Sit1            AKTGGGLLTTEILSSGWAGFLAGCLHTLSGPDHLVALAPLSIG-------------RSSL
Bdi1            IKSGG-LLSTELLSSGWAGFFAGCLHTLSGPDHLVALAPLSIG-------------RSRL
Hvu1            TAGR-SIFKSELLGSAWTGFLAGCLHTLSGPDHLAALAPLSIG-------------RSPV
Bdi2            TATRTSIFKSELLGSAWTGFLAGCLHTLSGPDHLAALAPLSIG-------------RSAA
Sit2            KAGT-TLFKSELLGSAWTGFLAGCLHTLSGPDHLAALAPLSIG-------------RSRV
Cva1            -------------RSAWAGLAAGCLHTLAGADHLAALTPLTIG-------------RSQL
Csu1            ----------------------------MDSSRLQALTPLTIG-------------RSSF
Cre1            -------------HTYKLALYISIQTSIVILS--QALTPLTIG-------------RNRF
Tps1            -----------LTATITGGLFAGSLHAIAGPDHLAALIPRCCG-------------LPWY
Toc1            -----------LELT-TGGVFSGSLHAIAGPDHLAALIPRCCG-------------LKWY
Ptr2            -----------ITGAMTGGLFAGGLHAIAGPDHLAALLPRCCG-------------QRWY
Esi1            -----------------GGVLAGGLHAVSGPDHLAALLPRIMG-------------QKWH
Ehu1            -----------LLAAGIGGTFAGSLHAVTGPDHLAALLPLSIG-------------RRWW
Ade1            ------------MTVALTAAGFGALHAVSGPDHLLSLAPLS----L----------GQGR
Cfu2            ------------MVAALVGLGSGALHAVSGPDHLLSLAPLS----L----------GMRR
Ppa1            ------------MLAALTGLLVGAWHVVSGPDHLAAIAPLASEEAS----------GDER
Psp3            DGRLEAWATGAPLAVALIAALLLGLRHASDPDHLMAIATLQG-TGG----------APAR
Pso1            -----------LGKIISTGLLLGVVHVLTGPDHLSALAAMTTG-------------SS-W
Pso4            -----------------------MVSLGAGPDHLSAQAAMTTG-------------SS-W
Pso5            -----------VGKIISTGLLLGIVHVLTGPDHLSALAAMATG-------------GS-F
Ala1            -----------LFKVIGTGLLLGFLHVITGPDHLSALAAMTST-------------SS-W
Sdi1            -----------VAGLIGTGVLFGVIHVMTGPDHLSALATLSAG-------------SS-W
Pso2            -----------LPGIVGIGLLLGLVHVLTGPDHLSALIVLSAG-------------SS-W
Ptr1            -----------GISLVGTGIALGIFHVLTGPDHLSALATLSAN-------------VDGL
Cpi1            -----------MIGYLFTDSLLLGIQHSFEPDHMAAVSVLASEKAN----------NKIS
Fco1            -----------MIGYLFTDSLLLGIQHSFEPDHMVAVSVLASERKN----------NKIG
Dbe1            -----------MIQYLLIDSLLLGVQHSFEPDHMAAVSVLATEDKNGA-----NQQNTVL
Cag1            ------MLEAEFLNVVALGLFVGLVHAL-DADHVIAMSSFANTST------------KIS
Cag2            ------MFGVEMLTAIAVGLFVGVLHAF-DADHVIAMSSYANTSR------------KMS
Gar1            ------MIDGDFLAAVLTGIMFGIIHAF-DVDHIVAMATFSEQKN------------KNK
Msp1            -------MLIEQLPIILLGFTLGMMHAL-DADHVMAVSSLSNQKP------------SLR
Oan1            -------MTIEMFSLLVTGLGLGLLHAL-DADHVMAVSALSNRKP------------SLK
Orf12           MFELFSTVPSEAIPLLLLGVGLGLLHAL-DADHIMAVSIFNNSNP------------SVK
Orf5            -------MSGINLSILALGFSLGFVHAM-DADHVMAVSALSNRHHDNGKQRG--IAANLA
Mam1            -------MDISTLTLMFTGLSLGMLHAF-DADHIMAVTSLSAKRSSPRQI-------AFF
Cag3            ---------MESILIILFAGMLGMLHAF-DADHVMAVSNLMCKESENKSK-------DWS
Cfu1            --------MPPLLFAFVYGLGQGLLHAV-GPDHCAAMATLGTLGPA-----------RRR
Sau2            PGGTRVAHVPPVLFAFLVGLGQGLLHAV-GPDHCAAMATLGTLGGG-----------RRR
Mxa1            ---LGCRVVQPILLAFLLGLSQGMLHAV-GPDHCAAMATLGTLGGG-----------RRR
Sde1            ------MEIVAISTFLIMGVGLGILHAF-DPDHVAAVGGISVADGPR----------SPY
Ttu1            ------MESMALTTFLFMGFSLGMVHAL-DPDHIAAVSGLSASEKEQ----------HTW
Orf15           --------MSPLFSILFIGFAAGVVHAF-DPDHLAAVGGMSGRDKGR----------YSL
Gca1            ---------MEFVTYAMLAVFLGIRHGM-DSDHVAAIADMVGSE-------------THR
Gka1            -----------------------MRHGM-DSDHVAAIADMVGSE-------------SRR
Bsp1            ---------MKLFTFALLAILLGMKHGV-DGDHVAAIADMVGSE-------------EKK
Ktu1            -------MTTSVAALGGLALALGFRHGI-DWDHVAAITDLIAGG-------------THR
Aac2            ------MSHATIVGLILLAGVLGFRHGI-DWDHIAAITDLVGGE-------------SDK
Gma2            -------MTSPLQITLISCAILGFRHGF-DYDHIAAISDITSVQ-------------TKT
Aba3            -------MSSALELALLSCALLGLRHGF-DYDHLAAITDITSVQ-------------RTW
Aba4            SRNGLPTMHHTLYLALLTASLLGFRHGF-DYDHIAAITDVVSVQ-------------QSK
Dar1            ----METLPSDWLSLLILTFVLGMKHGFD-ADHLATIDGLTRFNARS----------RPG
Ggi1            -----MDLQTTWVALS-LAFALGARHGLD-PDHLIAIDNLTRYNASR----------RPL
Sel1            ---------MIEFSALWLVFVLGLRHGLD-PDHVAVIDNIVFRAVEI----------RPR
Bmu1            WALAVLRAHPLLLGTAAIAYGLGLRHAVD-ADHIAAIDVATRKLMH-----------DGR
Fph1            LLLFLATQDLKMLSMIGIAFMLGLRHGFD-ADHIVAIDNVTRQLIT-----------QNR
Nsp1            HAYQIGNAGVFGLGVGVTAFLLGARHAFD-ADHITIIDNATRKLVN-----------DGK
Hsp2            --------MVSSLTMLP------------------GSTALTHEAGN------------PK
Hsp3            -------MSATALGALATAGVLGVTHAIE-PDHVAGIASLTGEYGD------------SR
Gth1            SLQTSEMDSLTVAELTGLGITLGIVHVLSGPDHISAMVTLSAGG--------------SF
Orf11           ---------MEKSLILATGFILGLRHALD-PDHITAVTQFISLQ------------PNPR
Hau1            RLQTGDSSFGLIAATLGLAFGFGAVHALQ-PGHGKTLVAAYLVG----------SRGTIQ
Dma1            FLKQPTASPWTLAGVLAGAMAWGGVHALT-PGHGKALVGAYLVG----------ARGTWR
Ngr1            ---------MEYGFLLAGGFLLGCLHALD-ADHVATVSSLLLDR------------RSLK
Ote1            ------MNSAALMTIAATGFTVAFFHAVLPTHWLPFVLVARARG------------WSRA
Zfo1            NIAPLLDYEAGIWFVLLAAFAHGMLHSLS-PGHGKTMVAAYLVG----------ERGTAR
                                                                            

Sau1            KTMLII-------LAFAFGHGMTLFIFAKLLEIYH-----------------------LP
Sgo1            KTMTIT-------TLFAIGHGLTLFIFAKILDTYN-----------------------IS
Ssp3            KTFLIV-------GAFAIGHGIMLFIFAKILQYYT-----------------------LP
Ssp5            KTLLIT-------FLFAIGHGVSLFVFAKILQHID-----------------------IS
Ssp7            KTLLIT-------ALFALGHGLSLFIFAKILQHIE-----------------------LS
Nsp2            KTMLIT-------LAFAVGHGVSLFIFAKILQHID-----------------------IS
Tcr1            KTMMVT-------LLFALGHGITLFLFAKLLQSIP-----------------------GI
Psy1            QAVML-------GLAATLSHTAVVWLVAIGGMYL--------------------GQGLDA
Psy2            QAVML-------GLAATLSHTAVVWLVAIGGMYL--------------------GQGLDA
Psp6            QAVLL-------GLAATLSHTAVVWLVAIGGMYL--------------------GQGLDA
Pfl1            QAVLL-------GLAATLSHTAVVWLVAIGGMYL--------------------GQELDA
Orf14           QAVLL-------GLAATLSHTAVVWLVAIGGMYL--------------------GQGLDA
Pae1            QAILL-------GLAATISHTAVVWLVAMGGMYL--------------------GQNLNA
Pae2            QAVLL-------GLAATASHTAVVWLVAIGGMYL--------------------GQHLDA
Ppu1            QAALL-------GLAATFSHTAVVWLVAMAGMYL--------------------GGNLDA
Pal1            QAVLL-------GLAATLSHTAVVWAVAMAGMYL--------------------GQGLDA
Ahy1            QAVLL-------GLAATLSHTAVVWLIAMAGMYL--------------------GQNLNA
Orf6            QAVLL-------GLAATVSHTAVVWLIAMAGLWF--------------------GRGWNA
Kox1            QAVLL-------GLAATVSHTAVVWLVAMAGLWF--------------------GRGWDA
Ecl1            QAVLL-------GLAATLSHTAVVWIIAMAGLWF--------------------GRGWDA
Sno1            QAVLL-------GLAATVSHTLVVWTIALGGVYL--------------------WQGVAP
Orf10           QAVLL-------GLAATISHTMVVWVIAIGGMYI--------------------WQGIAP
Oan2            QAILL-------GLAATLSHTIVVWGIALGGMYL--------------------WRGVDA
Rsp3            QAALL-------GIAATISHTAVVWGIAFAGLYL--------------------WRGVDA
Api1            QAVLL-------GLTATISHTLIVWGIGLGGMYL--------------------WRGVAA
Tdi1            QAVLL-------GLAAALSHTAVVWVIALGGMYL--------------------GQQWGA
Asp2            QAALL-------GLAATISHTAVVWIIAMVGMYFL-------------------GGKFDA
Vei1            QAIML-------GLAAMVSHTAVVWLLAFLGMR----------------------SQWNA
Mfe2            QAILL-------GLSATISHTSVVWIIALGGMYF--------------------GQQWNA
Aph1            QAVLL-------GVSATISHTAVVWVIALGGMYF--------------------GQKWDA
Rso1            QAVLL-------GLSATISHTAVVWAVAMAGLYF--------------------GRNWSA
Orf4            QAVLL-------GLSATLSHTAVVWAVAMTGLYF--------------------GQNWDP
Psp4            QAVLL-------GLSATVSHTAVVWGVALGGLYL--------------------GRNWDA
Psp9            QAVLL-------GLSATASHTAVVWLVAFAGLYF--------------------GRNWDA
Cvi1            QAVLL-------GLAATVSHTAVVWLVALAGLHF--------------------GRNWNA
Lho1            QAILL-------GLAATLSHTAVVWAIAMTGLYF--------------------GQGWSA
Gxi1            QAVLL-------GLAATLSHTLVVWAVAMTGLYL--------------------GGNWNA
Psp8            QAVLL-------GLSATISHTAVVWVVAMLGLYF--------------------GQKWSA
Rfr1            QAVML-------GVAAAISHTAVVWLVALGGQYL--------------------GRGMNA
Asp1            QAVLL-------GLSATVSHTLIVWLIALGGLWL--------------------GQRWDA
Csp2            QAVLL-------GLSATLSHTAIVWAIGLAGLYF--------------------GRNLDL
Orf13           QAILL-------GLAATISHTAIVWIVALGGTYL--------------------FEGLSP
Ssp8            QAVLL-------GLAATISHTAVVWIVALGGMWL--------------------FGGLNA
Nni1            QAVLL-------GLAATLSHTLVVWLVAMGGMWA--------------------FGSFRA
Eco1            QAVML-------GLAATISHTAVVWLIAFGGMVI--------------------SKRFTA
Eco2            QAVML-------GLAATISHTAVVWLIAFGGMVI--------------------SKRFTA
Orf1            QAVML-------GLAATISHTAVVWLIAFGGMVI--------------------SKRFTA
Yre1            QAVIL-------GLAATASHTAIVWLIAFGGMYI--------------------SNKFTA
Orf2            QAVML-------GLAATLSHTAVVWLIALGGMYI--------------------SKAFTA
Cfr1            QAVML-------GLAATLSHTAVVWLIALGGMYI--------------------SKAFTA
Sen1            QAVML-------GLAATLSHTAIVWLIALGGMYL--------------------SRAFTA
Ecl2            QAVML-------GLAATLSHTVVVWLIALGGMYL--------------------SNQFTA
Hal1            QAVML-------GLAATLSHTTIVWLIAFGGMYV--------------------SQKFTA
Eli1            QAVML-------GLAATVSHTAIVWLIAFGGMYI--------------------SRKFTA
Rsp2            QAILL-------GLAATVSHTAIVWIIAFGGMYL--------------------SNRFTA
Eta1            QAVML-------GLAATVSHTAVVWLIALGGIFL--------------------SQRFTA
Mmo1            QAVML-------GLAATLSHTLIVWLIALGGMYI--------------------SARFTP
Dda1            QAIML-------GLAATLSHTVVVWLIALGGMYL--------------------SNAFTA
Dda2            QAVML-------GVAATLSHTAVVWLIALGGMYL--------------------SQQFTA
Psp2            QAVML-------GLAATLSHTLIVWLIALGGMYV--------------------SRKLTA
Eto1            QAVIL-------GLAATLSHTAVVWLIAMGGLFI--------------------SHKVSA
Vch1            QAVML-------GLAATLSHTAIVWLIAVGGMYI--------------------SQKFTA
Msp4            QAILL-------GLSATLSHTAIVWIVALTGLYL--------------------GAHWNA
Mtr1            QAVLL-------GLAATLSHTAIVWIIALGGVYF--------------------GSRWST
Mro1            QAVLL-------GLAATISHTAIVWAVALTGLYL--------------------GAQLNV
Bel1            QAVLL-------GLSATISHTAIVWLVALAGLHF--------------------GQQWSG
Abr2            QAVLL-------GLSATVSHTAVVWAVALLGLYF--------------------GQDLSG
Nha1            QAVLL-------GLSAAASHTAIVWVVALAGLHF--------------------GQQWSG
Asp3            QATLL-------GLSAALSHTAIVWIVAAAGLYF--------------------GREW-G
Msp5            QAVLL-------GLAATLSHTALVWVIALAGQSF--------------------GQQW-G
Rsp1            QAVLL-------GLSATASHTAVVWAAALAGRWL--------------------GQSQGS
Nra2            QAVLL-------GVSAAASHTLVVWVVALVGLHY--------------------GAQIDG
Cfl1            QAVLL-------GVSAAISHSLIIWLLAAGALRY--------------------GATWNA
Cfl3            QAILL-------GLSAAISHSLIIWLLAAVALKY--------------------GSHWNA
Vsp2            QAVLL-------GVSAAISHSLIIWALAAGALYF--------------------GSQWSA
Msp3            QAVLL-------GICAALSHSLVVWIVAMLGLSL--------------------GRDILN
Cac1            DAVIV-------GATVTATHTSGVIVLGLLLS--A-------------------SAGLAG
Ssp2            DALTV-------GATVTLTHTAGVLVLGLALP--V-------------------STHLAG
Shi1            DVLTL-------GASVTVTHTMGVFALGLLVT--A-------------------GSAAAP
Svi1            DVLAL-------GASVTVTHTLGVFALGLLVT--A-------------------GSAAAP
Sbi1            DVLAL-------GASVTITHTLGVFALGLLVT--A-------------------GSAAAP
Sda1            DVLPL-------AASVTVTHTLGVVALGLLVT--A-------------------GSAAAP
Sch1            DVLPM-------AASVTVTHTLGVVALGLLVT--A-------------------GSAAAP
Fsp1            QLAAT-------ATAVTLTHTCGVLILAIVLS--A-------------------SSGFAP
Fsp2            QLAAT-------AGAVTLTHTLGVLVLAVVLS--A-------------------SSGFAP
Cko1            DAVIV-------GGTVTLTHTAGVLILGIATT--A-------------------FAGLAA
Ssp6            HAIFL-------GVTTTITHTLAVFALGLIALF-A-------------------SRFVVP
Cep1            HAVFL-------GLTTTITHTLGVFALGLVALF-A-------------------SKWIVP
Csp1            HALFL-------GLTTTITHTLGVFALGIITLI-A-------------------SQYLLP
Dsa1            QAIVL-------GLTTTVTHTIGVFIFGLIAWF-A-------------------SQYILP
Hsp4            QAVVL-------GLTTTITHTIGVFVFGLMAWF-A-------------------SQYILP
Nno1            HALFL-------ALTTTLTHTIGVFALGLITLA-A-------------------ARYVLP
Cst1            HALFL-------GLIMTITHTSGIFALGLVTLG-T-------------------SQFILT
Npu1            HALFL-------GLTVTVTHTASIFVLGLVTLG-T-------------------SQFVLT
Ssu1            QAIVL-------GVTTTITHTLGVFLLGAIALF-A-------------------SQYILP
Lsp1            AALWL-------GITTTVTHMATVFALGVATLL-A-------------------SQYIVL
Sus1            HAIFL-------GGMVTFTHTASVFALGFVTLF-L-------------------SRYVLP
Sus2            HAIFL-------GLMVTFTHTISVFALGLVTLY-L-------------------SRFVLP
Dhy1            DAFTL-------GIIVTITHVASVIVLGIAALF-L-------------------SRYFLP
Dsa2            DAFTL-------GTIVTITHVASVIVLGIAALL-L-------------------SRYFLP
Pba1            DAVFL-------GLVVTFTHTFSVIALGIVMLV-A-------------------QG-FAP
Mja1            DAILL-------GTTITISHTAVIFLLGILSIY-L-------------------LESLNV
Mfo1            DAITL-------GATITLSHTFVVFMLGILSIY-L-------------------MKSVSA
Mok1            DALLL-------GLTVVISHTSTVFLLGIFSIY-L-------------------IESMSS
Mho1            DALIL-------GLTVIFSHVIVVITLGVASIY-L-------------------VNILNA
Mps1            DALLL-------GLTIVISHVIVVMALGVASIY-L-------------------VEALNV
Dyo1            DAIMI-------GLISALAHTLSITLLAISTST-A-------------------IKVLVP
Dme1            EAVMI-------GLISALAHTLSIVLLAVSAST-A-------------------VKVFVP
Dor1            EAVMI-------GLISALAHTLSITLLAVSAST-A-------------------VNVLVP
Apo2            DAVLL-------GVISAIAHTLSIILLAFAASS-T-------------------VKMLVP
Aac1            DALIL-------GVISAASHTLSILLLAFVTTL-S-------------------VNKLVP
Ami1            QAVAL-------GATVTVTHTGSVLLLGAAVLA-A-------------------GHYVMP
Hbo1            RALGL-------SFAASLLQGVTAIVLVVVLVY-G-------------------LGWITR
Hsp1            RALGL-------SFAASLLQGVTAIAMVAVLVH-G-------------------LGWVTR
Tsp1            RGILL-------STASALAQGVTAIALVGVLIG-L-------------------FGWLAR
Cak1            RTLWL-------TFICGIGHVLGSVLLGAVGAL-A-------------------GWSLGS
Orf9            KTMLI-------SFLCGLGHVLSSVVLGFVGIA-L-------------------GIAVAR
Hgi1            RPSIV-------GASWGVGHSIPIAVVGLTFVALG---------------------VRLP
Hla1            KPSLV-------GASWGVGHSIPIVVVGLSFVALG---------------------IRLP
Rxy1            RAMSM-------GLCWGLGHGTTLILVGLPLVLLG---------------------RHLP
Aba1            QAGVI-------GVLWGVGHTITIFCVGAAIILFN---------------------VVIP
Kve1            RAAMI-------GIFWGVGHTLTIFLVGCAIILFN---------------------LVIP
Cfl2            SAAWT-------GVLWGIGHSLTVFVVGAAIACFG---------------------FVVS
Ppa3            NAAMI-------GIVWGIGHTLTLLLAGGMIIFLG---------------------VVVP
Sce1            TALLI-------GAMWGVGHTLTLMVIGGGILLFG---------------------LVVP
Sce2            RAAIV-------AALWGLGHSATFLGVGLLVVLLG---------------------LRVP
Cul1            RGGWI-------GFCWGVGHALVLFLFGGALILSG---------------------IRLP
Gau3            RAARL-------GVSWGVGHTLSVGLVALVLIALG---------------------VQVP
Bme2            RSSLA-------GIFWGIGHTTTLSVIGMIMIGME---------------------KQIP
Gst1            LSSLA-------GMFWGIGHTLTLLVVGMAMIAFE---------------------RQIP
Gsp1            LSSLA-------GVFWGVGHTLTLLVVGMIVISLK---------------------QHIP
Bsp5            RSSLS-------GVFWGLGHTLMLLLFGVTVIALN---------------------QHIP
Bsp3            RSSLA-------GVFWGIGHTATLFIIGTFLIVMK---------------------GEIP
Bsp4            RSSLA-------GVFWGIGHTATLFIIGIVLILMN---------------------GKMP
Bco1            QSSLA-------GVFWGIGHTATLFIVGICLLIIK---------------------GEIP
Pmu1            RSSMA-------GVYWGIGHTATLFIVGLILILMK---------------------NEIP
Bme1            RSSLA-------GVYWGIGHTLTLFIFGMILMVLK---------------------SSIS
Bsp2            NASLA-------GVFWGIGHTVTLFLVGLVVILMK---------------------NEIP
Bli1            QASLA-------GIFWGIGHTVTLFIVGIIVIVMK---------------------GQIS
Pte1            RTSLA-------GVFWGIGHTTTLFVVGLILILTK---------------------NNIS
Bsp6            QSALA-------GVFWGIGHTATLFLIGLTLILMK---------------------NSFP
Bsm1            RSSLA-------GVFWGIGHTSTLLIFGMTIILMK---------------------KKIS
Psp1            RSTLT-------GIFWGIGHTSTLFIVGMVLVLLK---------------------GELP
Apo1            SACLA-------GVFWGIGHTATLFSIGMILLLLK---------------------QEIP
Gka2            RSLLA-------GVCWGLGHSFVLFVVGLLAIILK---------------------FQIP
Nsa1            KSSIL-------GAVWGAGHTTTLVLIGFLVYAFA---------------------ITIH
Nma1            KSSIL-------GALWGAGHTTTLVLIGFLVYVLA---------------------ITIQ
Nli1            KSSLL-------GAVWGAGHTTALILVGLLVYGFT---------------------FSIQ
Nsp3            KSSLV-------GIFWGAGHTTTLVAIGFFAYFFT---------------------VNIT
Fdo1            KSAMV-------GAYWGFGHSLSLLAIGVLVLVFK---------------------ITLP
Dca1            RASAV-------GVRWGIGHTSTLFLAGLLVLGLG---------------------IKIP
Cth1            KAGIA-------GVYWGVGHTITILLIGLVVLLLD---------------------LSVS
Nde1            ASTAI-------GFFWGLGHTLMLLCVGGLLLALN---------------------LTIP
Eol1            AAIKD-------GIFWGLGHTSTILIVAAIYLIGK---------------------FILN
Rsl1            LAIKD-------GIYWGLGHTSTILLVGTVILLGR---------------------IAFE
Sli1            LALKD-------GVFWGLGHTSTILLIGSIFMLGK---------------------FALR
Hhy1            EALKD-------GVYWGLGHTSTILIIGVLMILAK---------------------LSIS
Mpa1            LSMKD-------GAFWGLGHSSTIFLIGILMILFK---------------------VGIS
Hno1            LAMKD-------GLYWGLGHTTMIALVGSVILLSR---------------------ATFL
Fjo1            DALKD-------GMFWGVGHTATIFIVGVIMIGFK---------------------ISIS
Chu1            KEALR-------GASWGLGHTVSVMVSAFILLFIK---------------------NSVE
Mfe1            ESIRL-------GSVWGMGHTLTLFAFGSAVMLLD---------------------QMIP
Orf7            ESVRL-------GSVWGLGHTITLSFFGSIVIWSH---------------------TFIP
Orf8            QTVRL-------GATWGLGHTLTLFLFGSVVLWMD---------------------TVMP
Rpa1            ESLRQ-------GAVWGLGHSLTLFCFAGVVVVLD---------------------SLIP
Mpe1            RAVRQ-------GVFWGLGHTLTLLLFGGVVMVIG---------------------VVLS
Nra1            EALRQ-------GLAWGLGHTLTLLLIGSIVLVLE---------------------QALP
Abr1            DIVKH-------GLTWGLGHTITLFMFAGAAILLG---------------------HAIP
Abi1            DIVKH-------GLTWGLGHTITLFIFAGAAILLG---------------------HTIP
Acl1            DIVTH-------GLTWGLGHTITLFVFAGVAIVLG---------------------HVIP
Oca1            EIVKH-------GLTWGLGHTLTLFLFAGAALLLG---------------------QMIP
Bel2            DIVKH-------GLTWGLGHTLTLFIFAGAAILLG---------------------RAIP
Bsp9            DIVKH-------GLTWGLGHTLTLFIFAGVAILLG---------------------RAIP
Bsp7            DIVRH-------GLTWGLGHTLALFVFAGVAILLG---------------------RAIP
Rpa2            DIVKH-------GLTWGLGHTLTLFLFAGIALVIG---------------------QSIP
Bsp8            DIVKH-------GLTWGLGHTLTLFVCAGAALLVG---------------------HVIP
Npe1            SMVLR-------GAAWGLGHTLTLLAICSAVILLG---------------------MALT
Cba1            ALIAR-------GAFWGLGHTLALFGFCAAVVLLG---------------------LTIS
Mst1            RLTGH-------GVVWGLGHLLTLTFVGGLLLFGK---------------------MQLD
Ssp1            PALR-------AGFAWGAGHSAGVVILALISIGL-----KDLVH---------------V
Pma3            TALR-------NGLAWGIGHSTGVLVLSTIAIVL-----KDLVH---------------I
Ssp4            QAMK-------SGMAWGGGHSLGVVLLGVVAIFF-----KDLIH---------------A
Pma1            LALR-------DGLAWGLGHSTGILFLLGLAILL-----KDLVH---------------I
Pma5            LALR-------NGLAWGLGHSTGVLILSAVAILV-----KDFAQ---------------I
Pma6            VALI-------NGLAWGIGHSAGVLILSILGILA-----KDLIN---------------I
Pma2            IAAR-------NSISWGLGHSSGIIFLAFLAIFI-----KDITP---------------L
Pma4            KALR-------NSFSWGLGHSSGVLLLAFLAIFI-----KDFTP---------------L
Psp5            LALK-------NGLSWGLGHSSGVIILSIVAIFF-----KDIAH---------------I
Psp7            SALN-------NGLSWGIGHSSGIVILSILAIFI-----RDIIP---------------L
Mfu1            AAWK-------IGLFWGLGHSGGIWILAVILFFF-----RNLFP---------------I
Min1            SFWR-------IGLYWGIGHSGGVWILTLLLFLL-----KNILP---------------L
Vsp1            DAWR-------VGLSWGLGHSGGVWLLSLLVFWL-----WGALP---------------T
Rle1            RAWR-------TGIRWGVGHSAGVVGVGLFALLL-----RDTMS---------------I
Zga1            KVWK-------IGLFWGFGHLVGMLLIGLLFLAF-----REYIP---------------I
Ptr3            ESAA-------VGALWGCGHDAGQVIFGLLFLLL-----KDRLH---------------I
Ptr4            ESAA-------VGALWGCGHDAGQVIFGLLFLLL-----KDRLH---------------I
Ccl1            ESAA-------VGALWGCGHDAGQVIFGLLFLLL-----KDRLH---------------I
Tca1            ESAV-------VGALWGCGHDAGQVIFGLLFLLL-----KDRLH---------------V
Ppe1            ESAL-------VGALWGCGHDAGQVIFGLIFLLL-----KDRLH---------------I
Car1            ESAA-------VGALWGCGHDAGQVIFGLIFLLL-----KDRLH---------------I
Gma3            ESAA-------VGALWGCGHDAGQVIFGLIFLLL-----KDRLH---------------I
Car2            ESAA-------VGALWGCGHDAGQVIFGLIFLIL-----KDRLH---------------I
Gma1            ESAA-------VGALWGCGHDAGQVLFGLIFLIL-----KDQLH---------------I
Gau1            ESAA-------VGALWGCGHDAGQVLFGLIFLLL-----KDKLH---------------I
Csa2            ESAA-------VGALWGCGHDAGQVIFGLIFLLL-----KDRLH---------------I
Sly1            ESAA-------VGALWGCGHDAGQLIFGLLFLLL-----KDRLH---------------I
Sly2            ESAA-------VGALWGCGHDAGQLIFGLLFLLL-----KDRLH---------------I
Gau2            ESAI-------VGALWGCGHDAGQLIFGLLFLLL-----KERLH---------------I
Atr1            ESAA-------VGALWGCGHDAGQVIFGLLFLLL-----KDRLH---------------I
Ath3            ESAA-------VGALWGCGHDAGQVIFGLLFLLL-----KDRLH---------------I
Ath4            ESAA-------VGALWGCGHDAGQVIFGLLFLLL-----KDRLH---------------I
Ath1            ESAA-------VGALWGCGHDAGQLIFGLLFLLL-----KDRLH---------------I
Vvi2            ESAL-------VGALWGCGHDAGQLIFGLLFLLL-----KDRLH---------------I
Smo2            ESAA-------VGAVWGCGHDAGQVLFGFFFLLL-----KDRLK---------------I
Csa1            ESAA-------VGALWGCGHDAGQVIFGLLFLLL-----KDKLH---------------I
Ppa2            QSFS-------VGALWGCGHDAGQVIFGIIFLLL-----KDRLH---------------L
Smo1            EGAF-------VGALWGCGHDAGQILFGLLFLVL-----KEKLQ---------------I
Sit1            ESGL-------VGALWGCGHDAGQVIFGLLFLLL-----KDRLH---------------I
Bdi1            ESGL-------VGALWGCGHDAGQIIFGLLFLLL-----KDRLH---------------I
Hvu1            ESAA-------VGALWGCGHDAGQVMFGLLFLGL-----KDRLH---------------I
Bdi2            ESAA-------VGALWGCGHDAGQVLFGLLFLGL-----KDRLR---------------L
Sit2            ESAV-------VGALWGCGHDAGQVIFGLLFLGL-----KDRLH---------------I
Cva1            KASL-------LGALWGFGHSTGQLILGLLMVVL-----KDRFQQA-------RGQHARP
Csu1            KATL-------LGALWGFGHSIGQLILGLLMVIL-----KDRFT-------------SLV
Cre1            AASA-------LGALWGFGHSTGQLILGLVFVVL-----KERFH-------------DFV
Tps1            RAAR-------IGAVWGLGHGVSATLLGMAGYLV-----KRGVNLFGHGGVMGGGKFDVL
Toc1            SAAR-------VGAIWGLGHGFSATLLGMAGFLL-----KKGVNLTGFGGFGLG--MDWT
Ptr2            RAGR-------VGALWGMGHGVSATIIGVAAFGL-----KNTFKNS-----MGSRLQTLV
Esi1            KSMR-------IGATWGLGHGFSATVIGLAAFFF-----KDRLGLG-----HNKRLVAMM
Ehu1            TALY-------TGLYWGLGHGIGAGLVGLLAFLV-----RGALNLDAICVYMEAAVGISI
Ade1            RAWR-------IGLQWGLGHAAGTAFAAAVLLAV-----LSGA---------------GL
Cfu2            KAWR-------VGLLWGLGHALGTLVCAAAVLAL-----ASML---------------EL
Ppa1            PDWQGARAATAVGLAWGSGHALGVWLVGGILLAF-----SSALPEH------------AL
Psp3            GAAR-------LGAWWGVGHATTMVAIGVPLIAL-----DGRLP----------------
Pso1            RAFA-------LGIRWGCGHSIGLVVMALIFFAA-----GQTVDLD--------------
Pso4            RAFA-------LGIRWGCGHSIGLVVIALIFFAA-----GQTVDLD--------------
Pso5            KAFA-------LGVRWGCGHSLGLLIMAGIFFAA-----GQTIDLD--------------
Ala1            RSFW-------LGIRWGCGHSTGLVIMAIIIIVA-----DRSIDFS--------------
Sdi1            RSFA-------LGMRWGMGHSIGLILMAVFFILL-----DGKLNLD--------------
Pso2            RSCQ-------LGMRWGCGHSTGLVVVTACFLAL-----NRHLDVD--------------
Ptr1            QAFC-------LGIRWGIGHSTGLLLVGVVFILMTLNGTDENIEIPR-------------
Cpi1            LS-----KLIWRSSQWALGHSVTLILFSCFALLL-----KSALP----------------
Fco1            LG-----KLLWRSSQWAMGHSVSLLLFSAFALLL-----KSTLP----------------
Dbe1            RDPALRWKLIWRSSHWALGHSFTLILFATLVLLL-----KSTLS----------------
Cag1            HILRY-------ASKWGLGHGGMLLFLSALLVFIG---------------------LKLP
Cag2            HILRY-------ACKWGLGHGGVLLFLSTVLVLVG---------------------FQLP
Gar1            QILTY-------AFKWGTGHGGILLLLGMLLIFIG---------------------FQLP
Msp1            RTVLF-------SANWAIGHGGVLVVSGLLLFGLG---------------------IALP
Oan1            RTLKF-------SANWAIGHGSVLIILGLLFFGLG---------------------IALP
Orf12           RTLFF-------ALFWALGHGGILIVGGLLLFGLG---------------------ISIP
Orf5            LTLRH-------CSHWALGHGAVLLLSAGVVFGLG---------------------LSLP
Mam1            CGR------------WALGHGATVLLLAILFIVFD---------------------WHLS
Cag3            NTIGQ-------TLKWGIGHGGILSIIGIVFIWFG---------------------LGME
Cfu1            ATLLV-------ALRFAIGHAAVLGSVATFCLLAG---------------------VGLS
Sau2            AAVMT-------AVRFACGHAAMLGGVAAFCLLAG---------------------VGLS
Mxa1            AAIAT-------AVRFALGHAVMLGGIAALCILAG---------------------VGLS
Sde1            --WRF-------AVHWSLGHGTAMLMLAAAVFILG---------------------FAIP
Ttu1            RSMRF-------GLQWSLGHGSALLIIALVVFLAG---------------------QAIP
Orf15           ---RF-------ALHWGLGHGLAVLGVASAVLLAG---------------------SAIP
Gca1            KRQVS------LGIMYAFGHGSIVFFMGLIAIFLG---------------------FHLP
Gka1            RQQLA------LGIMYAIGHGAIVFVMGVAALMVG---------------------ARLS
Bsp1            RKQIS------LGVMYALGHGTIVFLIGLISIYLG---------------------LEMP
Ktu1            LRGLF------LAMLYALGHGAVVLLLGIPVIVAD---------------------VHVP
Aac2            RRGFI------LALWYAIGHEVVIVAFGALATLLG---------------------WTLP
Gma2            STAMR------LGLLYALGHATMIALLGSIVILFQ---------------------LSLP
Aba3            REGMR------LGLLYALGHALTVAVLGAAVIFLH---------------------LGLP
Aba4            RAAMR------LGMIYAFGHAVTVALLGSIVVLFG---------------------INLP
Dar1            LARYC-------GTLFSLGHGAVVMAIALGVSALAGQWA-------------------VP
Ggi1            LARWC-------GFFFAMGHGMVVACAALLFSRLGETTA-------------------LP
Sel1            LAQWI-------GTLFALGHSLSVAAVSIGVSLAAGAFV-------------------LP
Bmu1            RPLTV-------GLAFSLGHSTVVIAATLGIALTAFALR--------------THFDAFR
Fph1            ASFKT-------GLFFALGHSTIVFLLTLLIVIGFSFAS--------------IEKTSAL
Nsp1            AARST-------GLWFALGHSSVVFGLAAVIALGVTAVAGPVQ----------DADSQLQ
Hsp2            LSALV-------GGCFAAGHALLVVAWIAAAYALFGTTS-------------------FP
Hsp3            LSALA-------GACFSLGHVALVVAWLAAASVLLGQTD-------------------FP
Gth1            RAFWK-------GVQWGLGHSGGLLLMFGVFRIFDEKIDFDQVG----QYADIVKAAGML
Orf11           KGIGF-------GLRWGLGHAITVLAVGSLIILTN---------------------VKIS
Hau1            QATLL-------GAIVTLTHTASVFALGGLMLLFS--------------------AWATP
Dma1            HAVWL-------GLTVAVTHTAGVFLLGGAAVLAAD--------------------EAGR
Ngr1            QTVLL-------ALRWALGHSLTLLMLAGLITPLR---------------------EVFA
Ote1            KTLMVT-------LAAGMGHVALTTLLGLLIAWFG---------------------FQLD
Zfo1            HAVIL-------GVIVTITHTITAFVIALLLRFVLP--------------------EAAP
                                   :                                        

Sau1            ESATAYGDVISS--AVIIAMGIYLLYMVFTDKIHLN------------------------
Sgo1            ESILGYGDIISA--SVILAMGIYLLYMVFNDRIQLK------------------------
Ssp3            EAVLAYGDVIAS--SVILSIGLYLLYLVYANRIHLK------------------------
Ssp5            DKILAYGDIISA--SVIIAMGVYLLFMVATDRIHLH------------------------
Ssp7            EEILAYGDMISA--MVIIGIGIYLLTMVLTNRIQLR------------------------
Nsp2            GTILAWGDYASS--SVIIAIGLFLLFMALTGRINVG------------------------
Tcr1            QAYTDYGDVISA--SVILLMGMYLLYMALSDRILLN------------------------
Psy1            ETTEPYFQLASS--ALIIAIALWMLWRTWRGEQLFNFEEEN-------------------
Psy2            ETTEPYFQLASS--ALIIAIALWMLWRTWRGEQLFNFEEEN-------------------
Psp6            ETTEPYFQLASA--ALIIAIALRMLWRSWRGEQLYQFEQANGA---------------HA
Pfl1            ETTEPYFQLASA--ALIIAIALWMLWRTWRGEQMFRFAQS--------------------
Orf14           QTTEPYFQLASS--ALIIVIALWMLWRTWRGEQMFKFEQGD-----------------HH
Pae1            ETTEPYFQFASA--AIIVTIALWMLWRTWRGEQMWRFEED--------------------
Pae2            QTTEPYFQLASA--VLIVVIALWMLWRTWRGEQMWRFEQDDDH---------------HL
Ppu1            ETTEPYFQLGSA--AIIIAVALWMLLRTWRGEQMWKFEQGD-----------------GH
Pal1            ETTEPYFQMGSA--ALIVAIALWMFWRTWRGERGWLAES---------------------
Ahy1            ETTEPYFQLASA--VIIIGVALWMLWRTWRGAKMWEFEQAA-------------------
Orf6            QTSEPWFQLISG--IAIVLIACWMLWRTWRESQPHTHHDHH-------------------
Kox1            QTSEPWFQLISG--ILIVLIACWMLRRTWLESR---------------------------
Ecl1            HTSEPWFQLISG--VLIVAIALWMAWRTWKENQ---------------------------
Sno1            ETFEPYLQLASA--AVILAMAAWMIWRTRQD-RIAEAA----------------------
Orf10           ETFEPYLQFVSA--LIIIAMALWMLWRTYEDQRQAKLASGHS----HGHHGDD-------
Oan2            ETFEPYFQLASA--AIIIGVALWMFWRTWQDQQAAKAAAGQS----HGDHDHG------H
Rsp3            ETVEPYFQLASA--AIIIAIALWMLWRTRQDQKMAKAAAGHSHDGHHGSHDHGVQGH-HH
Api1            EKLEPYFQLASG--AIIVLIAAWMFWRTWREQHG--EAHGHS----HHDHDHGDHHHNDH
Tdi1            ESSEPYLQLASA--LIIIAIGAWMLWRTYQDQRACFHHHGHH------------------
Asp2            ETTEPYFQLASG--GLIIAIAAWMFFQTWKHQPEY-------------------------
Vei1            ESSEPYFQLASG--MSIVAIAVWMAWRTWRGS----------------------------
Mfe2            ETSEPYLQVASA--VLIVGVAAWMIWRTW-QQ-QF-------------------------
Aph1            ETSEPYLQVASA--LVIIGVALWMIWRNWRQQ-QL-------------------------
Rso1            EATEPYFQVGSA--VLIIGVAAWMIWRTWRDQ-RM-------------------------
Orf4            GKTEAYFQLASA--VIIVGVAAWMIWRTWRNQ-QC-------------------------
Psp4            QATEPYFQIASA--VLIVAVACWMVWRTWRDQHHH-------------------------
Psp9            DASEPYFQLASG--VLILAVAGWMLWRTWRDN-AR-------------------------
Cvi1            ETSEPYFQIASA--ALVIAVAAWMMWRTWRHS----------------------------
Lho1            ETTEPYFQLASG--VLIITIALWMLWRTRQQQ----------------------------
Gxi1            EQTEPYFQLASG--AIIVLVALWMAWRTWRDQ----------------------------
Psp8            EATEPYLQLASA--VLIIGVALWMMGRTWREE----------------------------
Rfr1            ETTEPYFQLASA--VIIVGIAAWMLWRTWREQ-QL-------------------------
Asp1            NVAEPYFQVASA--VVMLGVALWMIWRTWSYRQGG-------------------------
Csp2            QTAEPWFQLASA--LIIIAVASWMIWRTWREQQAT-------------------------
Orf13           ASVEPYLQFSSG--LLILAVALWMLWRTRREQMHG-------------------------
Ssp8            DATEPYFQLASG--VLIVFIAGWMLWRTRREQIAGEHYH---------------------
Nni1            EDTEPYFQLASG--VVIVGMALWMLWRARADLHAA-------------------------
Eco1            QSAEPWLQLISA--VIIISTAFWMFWRTWRGERNW-----------------------LE
Eco2            QSAEPWLQLISA--VIIISTAFWMFWRTWRGERNW-----------------------LE
Orf1            QSAEPWLQLISA--VIILGTAFWMFWRTWRGERNW-----------------------LE
Yre1            ESAEPWLQIFSA--VIILATAFWMFWRTWQGEQNW-----------------------LQ
Orf2            QAVEPWLQFVSA--IIILGTAFWMFWRTWQGEQNW-----------------------LA
Cfr1            QAVEPWLQFVSA--IIILGTAFWMFWRTWQGEQNW-----------------------LA
Sen1            QSVEPWLQLISA--IIILSTACWMFWRTWRGEQQW-----------------------LA
Ecl2            QAVEPWLQMVSA--VIIFGTAVWMFLRTWQGERSW-----------------------LA
Hal1            QAVEPWLQLLSG--AIILGTAFWMFWRTWRGERNW-----------------------LE
Eli1            ESAEPWLQLVSS--LIVLGTAFWMFWRTWRGENGM-----------------------FA
Rsp2            EAVEPWLQLVSA--VIILGTAAWMFWRTFRGEQLW-----------------------KK
Eta1            QSVEPWLQLISA--LVILATACWMFLRTWRGERGW-----------------------LA
Mmo1            EAVEPWLQMVSA--VIILATAFWMFMRTYRGEKNW-----------------------LT
Dda1            EATEPWLQLCSG--FIILGTAAWMFWRTWQGERQW-----------------------DT
Dda2            ESAEPWLQFISG--IIILGTAIWMFWRTWRDERAW-----------------------RQ
Psp2            DTAEPWFQLISA--IIILATALWMIWRTWQSEQQR-----------------------KQ
Eto1            DTAEPWFQLLSG--VVIMLTAGWMFWRTWSEEHQW-----------------------QS
Vch1            EDTEPWMQLLSG--VIIVSTGLWMFWRTWNDERAW-----------------------HK
Msp4            EANEPYLQIASG--ALILSVAAWMTWRIWRDRPR--------------------------
Mtr1            EANEPYLQIASG--VLILAVAAWMAWRTWADRRE--------------------------
Mro1            EANEPYLQIVSG--VLIIAVALWMMWRSWRDIAAKGAVTASAR------ESGLLPAGASA
Bel1            ERSEAWLQLVSA--VIIIAIAAWMAWRTWREQTAEHDHD---------------------
Abr2            ERSEAYLQLASA--VVIIGVAAWMIWRTWREQTEEH------------------------
Nha1            GHSEAYLQVASA--VIILGIAAWMVWRTRREQNLEHDHD---------------------
Asp3            EQSEAYFQLGSA--IIIVGVAIWMAWRIWRDNHAEHDH----------------------
Msp5            ETSEPYFQLVSA--LLIVALALWMAWRTWREQHHDHP-----------------------
Rsp1            EANEPYFQLASA--VLILAIALWMVLRIRRDQSAEHDFAHEHHEH---------AHGHSH
Nra2            ERTEAWFQLASG--ALIVTIAVWMLLRMHGQQQEAAKVHG--------------------
Cfl1            ETVEPYFHLLSA--VLILAMAVWMFWRTRRNVRAA-------------------------
Cfl3            ETTEPYFQIASA--VIIAGLALWMFWRTRRDLKAA-------------------------
Vsp2            EAIEPYLQIASA--VLVLAMAVWMFFRTRREVREA-------------------------
Msp3            SHFEGWLLIASG--VIIIGIAAWMIWRTGRSLGWFR------------------------
Cac1            ESLLAVLGVVSG--LLIVSIGAGLLRTAWRGRTAH-HHGHS-------------------
Ssp2            ETVLMWLGAASG--LLVTSIGLWLLLGAVRGRPQHNHHHHG-------------------
Shi1            S-VISWLGIASG--VLVALAGAGLLRKAVRR-----HRHVK-------------------
Svi1            S-VISWLGIASG--VLVAVAGAGLLRKALRR-----HRQAR-------------------
Sbi1            S-VIAWLGIASG--VLVALAGAGLLRKALRRRAPAHHHHHD-------------------
Sda1            S-VITWLGIASG--ALVMAAGATLVRRAWHQR-GHHHPHSP-------------------
Sch1            S-VIAWLGVASG--VLVTLAGASLVRRALRNR-AHTHHHG--------------------
Fsp1            ERIYPWLGVASG--LLIAGIGASLLRSRLAGASG--LLSP--------------------
Fsp2            EKIYPWLGVASG--LLMIGLGASLLRARLTVSPYRHLLTVGHV-----------------
Cko1            ESVLKWLGVASG--ILITAVGLGILINGLRHRRGLGHSHGHSH-----------------
Ssp6            EQLYPWLSCLSG--LMVMAIGLNLFISRLRNTQ----FHS--------------------
Cep1            EQIYPWLSFISG--LLVVIIGLNLLSNRLPKIN----LLSKWS-----------------
Csp1            IQFYPWLSLVSG--LMILLIGVNLLKDRLAFPV----KKG--------------------
Dsa1            EQLSPWLSLISG--MMILLIGLSLIRQRMKG-----------------------------
Hsp4            EQLSPWLSLVSG--VIIFTIGLNLIRKRLPQS----------------------------
Nno1            EQIYPWLSLCSG--GLIVYIGATLIAQRSQRQR----PDHHGD-----------------
Cst1            EQLYPWLSVLSG--VLVTVIGLNLFISRLQGTEVFHSHDHEHS-----------------
Npu1            EQLYPWLSVISG--LVVIGIGLNLFISRVQG----HSHDHEHE-----------------
Ssu1            EQLYPVLSVLSG--IMICLVGVGLVRKRLQS-----QSHD--------------------
Lsp1            DRVYPILGALSG--VVICLVGLKLLAVRLRS-----DHHHSHG-----------------
Sus1            ETLFPILGAISG--LSIVWVGAMLFFR---------------------------------
Sus2            ETITPILGAISG--ITIVWVGAMLLYRRTIG-----------------------------
Dhy1            GDLYPWLGAFSG--VLVFFVGYIMLAK---------------------------------
Dsa2            GDLYPWLGAFSG--ALVFGVGYMMLAR---------------------------------
Pba1            DDIVPWLSLFSG--VLIVGIGAWLLARNMKQYYGGGAQSHAHG-----------------
Mja1            DVVHDMMSVVGG--LILIAVGIWIIR----------------------------------
Mfo1            GIAHDLMSVIGG--AILIGVGLWILN----------------------------------
Mok1            EMTHDIMSVIGG--GILITIGFWILKN---------------------------------
Mho1            DITHDIMSVLGG--LILIGVGAWILR----------------------------------
Mps1            DLTHDIMSLVGG--LILIGVGVWILR----------------------------------
Dyo1            ENLIHWLQLVSG--IVVIYIGLSIITQRIFDYYE--EKQKPRH-----------------
Dme1            ENLIHWLQLISG--IVVIYIGLNIITQRIFEYRE--KKQKHLK-----------------
Dor1            EKLTHWLQLFSG--IVVIYIGFNIITQRFFDYCE--GKIIHDH-----------------
Apo2            ANLSHWIELVSG--AIITMLGARILYSRFYP------KIVVVG-----------------
Aac1            EQLLFLIELCSG--TVVTAMGLRMLYSQFRPQVVVVRKLGEIE-----------------
Ami1            DLLVPGLKVVTG--VVVLALGVRVLRRRVRGEGRGHAHGHSHE-----------------
Hbo1            QAMGSVAWVEQASFLLVAALGAWLCWRAVKQLRRAYQSERAAH-----------------
Hsp1            QAMGSVVWVEQASFILVAMLGAWLCWRAIKQLRRAY-----AV-----------------
Tsp1            DTLGQVRTLEIASFALVAVLGLWLMVRALRHAWRLHR---AHR-----------------
Cak1            LEAFESMRGDLAA-WLLVAFGLGYLLWALRRLNRGHSHSHVHA-----------------
Orf9            LEGVESLRGGAAA-WLLIGFGFAYFVWGVHRAIKNRPHKHLHI-----------------
Hgi1            ESVTHFFEVVVG--AILVLLGARMLLRAAGVSVPT-------------------------
Hla1            ESVTHFFEAVVG--VILVALGARMLLRTAGVSVPS-------------------------
Rxy1            EPVQQGAEVAIG--GIIVLLAARLLLRWR-RGMFH-------------------------
Aba1            PRIGLAMELAVG--MMLILLGILNLTGITQRITHR-------------------------
Kve1            ARLGLAMEFSVS--LMLILLGGWNLASFKQAIPGS-------------------------
Cfl2            KRIGLSLELSVG--IMLIVLGWLNLH---AAFRWP-------------------------
Ppa3            TRLGLSLEFSVA--LMLILLGFLNFKNFAASLTRS-------------------------
Sce1            PHVGLAMELSVA--LMLIGLGVYHLARLYRAVRRG-------------------------
Sce2            APFETAAELLVA--LMLIALGAWQLARPRRPAPAP-------------------------
Cul1            EVVGRWLEGGVG--VMLILIALGSWRRMRRSKLHI-------------------------
Gau3            DRFYATAELGVA--LMLLVLGVGSIVAESRR-----------------------------
Bme2            EKTAMWLELAVG--VMIVALGIASFRSAY-----M-------------------------
Gst1            EQIASYLEMGVG--IMIVILGIASFRSTM-----R-------------------------
Gsp1            ETVATWMEMAVG--VMIIVLAVASFRATR-----A-------------------------
Bsp5            GPLALSLELAVG--IMLIYLGFTGFKD---------------------------------
Bsp3            EKWAMSLEFLVG--IMLVYLGVTTLLSF--------------------------------
Bsp4            ENWAMSLEFIVG--IMLVYLGITSLLSF--------------------------------
Bco1            EKWAMSLEFLVG--IMLVYLGITTLSAF--------------------------------
Pmu1            EKWAMSLEFLVG--IMLVYLGITTTLSF--------------------------------
Bme1            ERMSMSLEFLVG--IMLVYLGFTSFLSY--------------------------------
Bsp2            EKWAMSLEFLVG--IMLVYLGVRTILAF--------------------------------
Bli1            EKWSMSLEFLVG--VMLVYLGVKTILSF--------------------------------
Pte1            EKVSGSLEFLVG--IMLVYLGISSLISVG-----R-------------------------
Bsp6            DKVSMSLEFLVG--VMLVYLGTVNVLAA--------------------------------
Bsm1            QEWSMSLEFLVG--IILVYFGISAILSL--------------------------------
Psp1            EVWALSLEFLVG--VMLVYLGYKNVVSV--------------------------------
Apo1            EKWAMSLEFLVG--AMIVYLGVGSVFSYK-----K-------------------------
Gka2            PEIESGFEIVVG--MMLVYLGVNSLFAMS-----R-------------------------
Nsa1            DHIFSGFEFVVG--IMLVFLGITTIINK------K-------------------------
Nma1            DQIFFGFEFAVG--LMLVFLGITTIVNK------K-------------------------
Nli1            KEVFSGFEFLVG--IMLIFLAITRITNKS-----I-------------------------
Nsp3            TEIFTGLELMVG--VMLIFLGITAIWKK------K-------------------------
Fdo1            DIISQYFDVAVG--VLLVYLGLAMLRSYY-----L-------------------------
Dca1            EKISLSMEFAVG--LVLLWLGVSTIGGYL-----V-------------------------
Cth1            EQYDVYFEWLVA--VVLIYLGISAVRDAR-----K-------------------------
Nde1            DTLASLFEFAVG--VMLVVLGLSLARRIY-----R-------------------------
Eol1            ENDFKYFEAGVG--IMLIGLGFVRFYRI--------------------------------
Rsl1            ESDFRYFEAGVG--VMLVALGVYRFFKL--------------------------------
Sli1            AGDFRYLEAGVG--VMLVTLGGLRLYKLT-------------------------------
Hhy1            EQTFHFFEAGVG--LMLMILGVHRIWKT--------------------------------
Mpa1            EHSFHYFEAAVG--AMLIILAIYRLIQFGRGK----------------------------
Hno1            QS--GYFEAAVG--LMLIVMGLSRLAGK--------------------------------
Fjo1            ENVFSYLEAVVG--LMLIVLGIIRLFKLLYKKRHS-------------------------
Chu1            FSPEFSLELLVG--IMMVVIGVIRLFAIAAKK----------------------------
Mfe1            EHMALMLEFTVG--IMLVALGIDVMRRFIQ------------------------------
Orf7            EHLSRSLEFAVG--GMLVILGVMVIRRLVR------------------------------
Orf8            ERLAHWLEFAVG--LMLVGLGIDVLRRLWR------------------------------
Rpa1            ASIAQLLEQLVG--LMLILLGIDLLRRLIR------------------------------
Mpe1            ERWVHGLEGAVG--VMLVLLGLDLLRRLWR------------------------------
Nra1            PHFEQVLELGVC--LMLVVLGADVLRRTFI------------------------------
Abr1            EHLARPLETAVG--VMLVGLGAHVLWRLWR------------------------------
Abi1            EHLAAPLETVVG--IMLVGLGAHVLWRLWR------------------------------
Acl1            EHVSGPLETAVG--IMLVGLGAHLLWRLWR------------------------------
Oca1            EHLAERLEFAVG--IMLVILGGYVLWQLWR------------------------------
Bel2            ETVSQPIETAVG--IMLVGLGAHVWWRLWR------------------------------
Bsp9            ETVSQPIETAVG--VMLVGLGAHVWWRLWR------------------------------
Bsp7            ESLAQPLETAVG--VMLIGLGINVLWKLWR------------------------------
Rpa2            EQIAQPLEGAVG--FMLVALGGHLLWRLWR------------------------------
Bsp8            ELLSRRLETAVG--IMLIGLGAHLIWRLWR------------------------------
Npe1            GRTAALLESAVG--FMLILLGGDVLWRMRK------------------------------
Cba1            GQMQAGLEFAVG--VMIVALGTQTLWRLHR------------------------------
Mst1            AKVTGTLTLAAG--AMLIALGLNVFYRLLR------------------------------
Ssp1            ETMSSWAEFLVG--VALLVVGALAVRTAF-GLELH-------------------------
Pma3            ERMSSWAEFCVG--VALLVVGAMAIRTAL-GLDIH-------------------------
Ssp4            ESMSAWAEFLVG--VSLLVIGALAIRTAF-GLELH-------------------------
Pma1            QRMSSFAEFSVG--VVLLVGGTVAIKTSF-GLKIH-------------------------
Pma5            ERMSSFAELSVG--VFLLVVGFLTIRTSL-GLNIH-------------------------
Pma6            ELMSSYAEFLVG--ISLLIVGGVAIRTSL-KVNIH-------------------------
Pma2            SKFSIFAEFLVG--ISLLIVGFFAIRNSL-HLNLH-------------------------
Pma4            NKFSNIAEFLVG--ISLLIVGLIAIKNSF-QLSMH-------------------------
Psp5            TKFSNFAEFLVG--ISLLIIGIIAIKNSF-KFNIH-------------------------
Psp7            ERFSSFAEFFVG--ISLLIIGVIAIRNSR-NFGIH-------------------------
Mfu1            AQLSRWSEKAVG--IVLMGIGIWSIRRVF-QKKIH-------------------------
Min1            SSISQGSEKMVG--IVLIGIGAWGLKKNL-QKRVH-------------------------
Vsp1            ALLSYWGERLVG--GVLVAIGLWCCLRAL-SRQIH-------------------------
Rle1            DIVSAWGERFVG--VMLCGIGIWGLRAAF-ADRAP-------------------------
Zga1            ERISEHSEQLVG--VVLIAIGLWALVSLFYKAKNH-------------------------
Ptr3            EIIRTWGTRVVG--LTLLVIGAMGIKEASEVPTP--------------------------
Ptr4            EVIRTWGTRVVG--ITLLVIGAMGIREASEVPTP--------------------------
Ccl1            EVIRTWGTRVVG--MTLLVIGAMGIKEASEVPTP--------------------------
Tca1            EVIRTWGTRVVG--LTLLAIGAMGIREASEVPAP--------------------------
Ppe1            EIIRTWGTRVVG--ITLLVIGAMGIKEASEVPSP--------------------------
Car1            EIIQTWGTRVVG--ITLLVIGAMGIKEASEAPTP--------------------------
Gma3            EIIQTWGTRVVG--LTLLVIGAMGIKEASEVPIL--------------------------
Car2            EIIRTWGTRVVG--LTLLVIGAMGIKEASEVPAP--------------------------
Gma1            EIIRTWGTRVVG--LTLLIIGALGIKEASEVHAP--------------------------
Gau1            EVIRTWGSIIVG--FTLLVIGIIGITEASSSSSSS-------------------------
Csa2            EIIRTWGTRVVG--ITLLVIGALGIREATEVPTP--------------------------
Sly1            EVIRTWGTRVVG--FTLLVIGAMGIKEASEVNSQ--------------------------
Sly2            EVIRTWGTRVVG--FTLLVIGAMGIKEASEVATP--------------------------
Gau2            EIIRTWGTRVVG--FTLLAIGAMGIRESSSASEA--------------------------
Atr1            EVIRTWGTRVVG--LTLLVIGLMGIREASEVPAP--------------------------
Ath3            EVLQTWGTRIVG--LTLVIIGAMGIKEASEIPEP--------------------------
Ath4            EVLQTWGTRIVG--LTLVIIGAMGIKEASEIPEP--------------------------
Ath1            EVIRTWGTRVVG--LTLLVIGAMGIKEASEMPEP--------------------------
Vvi2            EILRTWGTRVVG--FTLLVIGAMGIREASESPAP--------------------------
Smo2            EVLRTWGARVVG--LTLIAIGAVGIKEAQESPA---------------------------
Csa1            EILRTWGTIIVG--VTLFIIGIMGIREASEIRTPF-------------------------
Ppa2            DIIQTWAARVVG--LMLITVGATGLKEAYEIDAA--------------------------
Smo1            DLLRTWSARVVG--VTLLVIGAVGIKEAQEVPIP--------------------------
Sit1            EVFRAWGTRVVG--LTLLIIGAMGIREASEVQEST-------------------------
Bdi1            EILRIWGTRVVG--LTLLMIGATGIREASEVQES--------------------------
Hvu1            EVLRTWGTRVVG--LTLLVIGAIGIREATQAAPCV-------------------------
Bdi2            EVLRAWGTRVVG--LTLLVIGAIGIREATQPAAPC-------------------------
Sit2            EIIRTWSTRVVA--LTLLVIGALGIREASEVPTPC-------------------------
Cva1            ACLQCWGGATVG--LTLLAIGAMGLYETFFEHNDE-------------------------
Csu1            PALSKYGSVTVG--VTLLVIGVGGLYENFLEGAEL-------------------------
Cre1            PFLDKWAGTVVP--LTLIAIGLMGIYESFFEAKEG-------------------------
Tps1            HHAGSFMELAIG--VSLIVIGLLGIKEAREWE--S-------------------------
Toc1            KHAGSAMELAIG--ISLIIIGLLGVKEAREWS--S-------------------------
Ptr2            AGATHVTEIAVG--LSLILIGMMGIREAREWEDEL-------------------------
Esi1            G---SWTEGLVG--VSLIAIGLLGLKESLLDYEET-------------------------
Ehu1            LIIGVNGAREWS--SDVQAARALAEDERAAGDAAG-------------------------
Ade1            HVVDAWAERAAG--LALVAMGAANL---VALHRG--------------------------
Cfu2            ELVSSWGDRLAG--GALFVMGVVGLRRWRALRAA--------------------------
Ppa1            ESLSVWSERLVG--VAIVGVGLWGLWRLRSGRDA--------------------------
Psp3            APVQAWAERLVG--VLIVALALRAAARWWRGRAAR-------------------------
Pso1            -AVGGYLNYVVG--FFMIALGIWTAVHVRKKYQTQ-------------------------
Pso4            -AVGGYLNYAVG--FFMTALGIWAAVHVREN-----------------------------
Pso5            -DVGGYLNYVVG--VFMIALGVWTGRSIYRKYH---------------------------
Ala1            -RINGYVNYGIG--VLMILLGLYSIYQSIQKRKP--------------------------
Sdi1            -KLTIVTDVIVG--VFMVALGGYGLFSGHKKYHAT-------------------------
Pso2            -TFGSYCDFMVG--FLMMGLG---LWS--LRYYVL-------------------------
Ptr1            -QVSEFFESLVG--IFMLLLGVYGIRRAWERRPKV-------------------------
Cpi1            LDLSGYAEMIVG--PVMIWLGISAIRRNHQLKQMM-------------------------
Fco1            LNLSTYAEILVG--PVMIWLGISAIRRNHELKKIM-------------------------
Dbe1            LQIADQVEMLVG--PLMIWLGILAIRRN--FKKAA-------------------------
Cag1            NWLVYCSELAVG--LLLIYLGIRLLRTVAHR-----------------------------
Cag2            SWFVHYSEMAVG--LLLIYLGLRLLMLVVRQ-----------------------------
Gar1            NWFVHYSEIMVG--VLLIYLGVKLLVLLHRKGTFS-------------------------
Msp1            EALIHVAEMSVG--VLLIVLGLYSFWQFRQQKLVI-------------------------
Oan1            EAIQQIAESSVG--VLLIALGLACFWQFHKEKIVL-------------------------
Orf12           ESLAFFAEVCVA--LLLIGLGIYFIWQLRYQYIRI-------------------------
Orf5            ASLGHFAELAVG--LVLVVIGGSLLWQLRRERVVV-------------------------
Mam1            EQASLWAERFIG--VLLLSVGLFLAYRFIHPNAGL-------------------------
Cag3            EAWVQSAEMFAG--VLLCVLGIATLFSLRQK--SL-------------------------
Cfu1            ETFERWAEIFGG--AVLVALAVAAFLFPNVLRHG--------------------------
Sau2            EAFERWAEVFGG--VVLVALAVTALLFPNSLNHG--------------------------
Mxa1            ETFERWAEIFGG--AVLVALAVAALLFPSSLDHG--------------------------
Sde1            AQLSSFAEQTVA--YMLIAIGGYSLWRFYSGLSKG-------------------------
Ttu1            VHLSEVAERSVA--FVLIAIGALALWRLWQGG----------------------------
Orf15           YDFSATAEALVA--WMLIGIGLLSFYHLWRQHQH--------------------------
Gca1            SSTIRILEATVG--CTLIILGGMMLFSLFYKN----------------------------
Gka1            ESSAAAIELLVG--VTLVLLGGMMLFSLFRRG----------------------------
Bsp1            DSTREVMEGLVC--VTLIILGGFMIYSLFRQKG---------------------------
Ktu1            GWPGRVMEPVVG--ATLIALGGWVLVMLFTGRH---------------------------
Aac2            HWIDGVMERFVG--ITLLILAILLIISLIRNRS---------------------------
Gma2            QRMDSWAERLVG--VTLIILAVYVMGSLVW------------------------------
Aba3            SHLDAIGERLVG--ATLIVLAIYVLFTFFRRKPGD-------------------------
Aba4            ASVDRWAERLVG--LTLLLLGIYVLSTLVL------------------------------
Dar1            AWFGTLGALISI--GFLVALGSLNLAAVL-----------------------------RA
Ggi1            YWLECLGAYFTI--GVLLALGLANLYSAL-----------------------------NA
Sel1            AWTAPMIDLAVI--GLLLIVGTLNLRGLR-----------------------------TQ
Bmu1            DIGGTIGTAVSA--TFLLALACVNLMILRDVWRRYRRAPA-----------------HAH
Fph1            DIGAFFGTIVSA--VFLLLTGTMSLLSLKKMLK------------------------NKT
Nsp1            HTLGVIGSSAAG--FFLVAVGLMNMNALTGILHARRHIKAGTF--------------DEH
Hsp2            PAYEEFGTLFVG--TVLALLSLYLGGTGVR------------------------------
Hsp3            AVLDAVGTAGVG--VVLGALGAAMAIGGAR------------------------------
Gth1            RTPLMVLMQIVG--LLMILLGTYAAAQIFKKILNR-------------------------
Orf11           LRFEKWAEILVG--FTLIGLALWRLKLLYQMKRHT-------------------------
Hau1            ERFIPILTFVSG--VLVAGLGLRMLWERLQALRSG-------------------------
Dma1            QRLMPWLALASG--LGMCAVGGTMAARGLWRLRGRAG-----------------------
Ngr1            QVNLGVMERVVG--LSMIYLAVWLALREVRHKR---------------------------
Ote1            ERLGHAFPWIVG--GLLVGIGLYYFLRQLRGRGVCHHP----------------------
Zfo1            RFVQGLLGFFGG--LLIAGIGVWLFVVRLSGGHDH-------------------------
                                :                                           

Sau1            --KHIHEGKE--------------------------------------------------
Sgo1            --KHIHDGKE--------------------------------------------------
Ssp3            --THTHEHKK--------------------------------------------------
Ssp5            --KHMHDGQE--------------------------------------------------
Ssp7            --KHKHGDKE--------------------------------------------------
Nsp2            --WHEHDGKK--------------------------------------------------
Tcr1            --KHTHDGQE--------------------------------------------------
Psy1            ---SAHHGHDETH-----------------------------------------------
Psy2            ---SAHHGHDETH-----------------------------------------------
Psp6            HAHDDHHEHDATH---------------------------------------RIATGHGH
Pfl1            ---HDHHHHD--------------------------------------------------
Orf14           HGEHDHDHHDETH---------------------------------------RIDTGHGR
Pae1            -GSHDHHHDETR----------------------------------------RIDTGHGR
Pae2            HHPHDHHHYESR----------------------------------------RIDTGHGR
Ppu1            DHGHEHAHDETR----------------------------------------RVDTGHGR
Pal1            AHDHHHDHDETR----------------------------------------VIDTGHGA
Ahy1            ---HSHHGHDEVH---------------------------------------RINTGHGV
Orf6            -HEHEHHHEH--------------------------------------------------
Kox1            --THQRDRDH--------------------------------------------------
Ecl1            --PHDHHHDH--------------------------------------------------
Sno1            ---HDHHH-HDRSHH------------------------------AHGD-KSHHDRSH--
Orf10           -HGHDHHHGHDAHAH------------------------------PTSD-IRLIDTGHGL
Oan2            DHGHSHEH-HGH---------------------------------AHGEDIRRIDTGHGV
Rsp3            AHGHDHDHGHGHGHR------------------------------GHGEEVRRIDTGHGV
Api1            HHANHHHADHHHADH------------------------------HHGAARHEIDTGHGR
Tdi1            TDDHDHDHDHDH------------------------------------------------
Asp2            KRGHDHTHGHSH------------------------------------DETRVIDTGHGL
Vei1            -----HHHGH--------------------------------------------------
Mfe2            AED-DHEHEHNHD---------------------------------HHDEPRLIDTGHGI
Aph1            AEQ-DHDHDH------------------------------------HHDDSKRIDTGHGV
Rso1            AHTHDHDHDHG------------------------------------HDEAKHIDTGHGT
Orf4            AHAHDHDHHHDH----------------------------------DHDEGQTIDTGHGK
Psp4            DHHHGHDHSHDH----------------------------------EHDETRVIDTGHGL
Psp9            AHAHDHDHDHDH----------------------------------DHDHNHGHDHSH--
Cvi1            --RHGHDHHH------------------------------------HAGEAKEIDTGHGV
Lho1            --HAVHAHHHHA------------------------------------TEAKPVTTDHGT
Gxi1            --HHHHHHHH--------------------------------------------------
Psp8            -RQRRQEHQHPHG---------------------------------HHDEVRHIDTGHGV
Rfr1            ETAHHHDHHHHDHGHHHDHD-----------------------HDHHHDDARRIDTGHGM
Asp1            DQGHDHGHHHHD-----------------------------------HDHD---------
Csp2            EHEHDHGHHRHN-----------------------------------HDETRVIDSGHGV
Orf13           -HDRDHRHDHDH----------------------------------HHD-----------
Ssp8            HHDHDHDHDHGH----------------------------------KHDGN---------
Nni1            HAHGHHHHDHDH----------------------------------GHD-----------
Eco1            NMHEH-------------------------------------------------------
Eco2            NMHEHHHHDHEHHQDH--------------------------------------------
Orf1            NMHEHHHHDHEH------------------------------------------------
Yre1            KMQSRDEHQHHH------------------------------------------------
Orf2            QTHHDHDHGHHHH-----------------------------------------------
Cfr1            QTHHNHDHGHHHH-----------------------------------------------
Sen1            G-------NHHHD-----------------------------------------------
Ecl2            GHHHHHAHDHS-------------------------------------------------
Hal1            RMHADDNHTHNEAQQINTNS-----------------------GNVELSIHEENHVARFR
Eli1            EAHAHHHAHHHG------------------------------------------------
Rsp2            EHAHGHHADHDHH-----------------------------------------------
Eta1            HHHHHHHDECCYLDGETG------------------------------------------
Mmo1            EMQQESHTHSDHH-----------------------------------------------
Dda1            HHHEHHHHEHHHDEQRIVDT-----------------------GHGRVMLTIIEE-----
Dda2            HQHSHDHGHDHHHHHHHHHH-----------------------HH---------------
Psp2            HQHDRRPDAQVIDTGHGHVE-----------------------LA---------------
Eto1            GQ--RQIAARVSNSVQGHP-----------------------------------------
Vch1            AHNHTHEWTTQVVDTGHGHV-----------------------SLSLIEEG---------
Msp4            AHAHDHSHDHAHG-----------------------------------------------
Mtr1            VAAHSH---HEHD-----------------------------------------------
Mro1            AHGHPHDGAHVHG-----------------------------------------------
Bel1            ---HHHHHDETRR----------------------------------------LVLAGQS
Abr2            -----HHHVGPQV----------------------------------------VTLAGRT
Nha1            ---HDHAHAHAQQ----------------------------------------VELDGNL
Asp3            -----HHHDEPQS----------------------------------------VEAGQSL
Msp5            -----HHHGEARA----------------------------------------VATRDGL
Rsp1            HHDHDHAHEERHR----------------------------------------LNTSAGP
Nra2            -----HHHHG--------------------------------------------------
Cfl1            -HEHHHHHH------------------------------------HGHDDVKRFETPWGE
Cfl3            -ADHEHHGHGE------------------------------HNNGHAHDDTKIIKTGSGV
Vsp2            -YAHSHHHHHHGHGHGHGHDHGHHHHHHHHHHGDHSTHAHAHVHDHGHGEVKWINTGHGR
Msp3            QRHHGHHHDHDAHHHG--------------------------------DEARIIDTGHGV
Cac1            --HGHSHS----------------------------------------------------
Ssp2            --PGHSHSD---------------------------------------------------
Shi1            ---AHQH-----------------------------------------------------
Svi1            ---AQHH-----------------------------------------------------
Sbi1            ---EHEH-----------------------------------------------------
Sda1            ---APERTPT-----PVLVG----------------------------------------
Sch1            ---AGGHTHT-----HDDE-----------------------------------------
Fsp1            ------------------------------------------------------------
Fsp2            -PEEHSHGPS-----HDHDH----------------------------------------
Cko1            -HHGLGHSHHG----KTLGH----------------------------------------
Ssp6            -TTHHHDR----------------------------------------------------
Cep1            -SGHSHDH----------------------------------------------------
Csp1            --KHIHHD----------------------------------------------------
Dsa1            --LRHHHH----------------------------------------------------
Hsp4            --KHHHHH----------------------------------------------------
Nno1            -QAHSHGQPGRQLA-YAHGR----------------------------------------
Cst1            -HQHSHHHH---------------------------------------------------
Npu1            -N-HVHTHQ---------------------------------------------------
Ssu1            ---HHHHD----------------------------------------------------
Lsp1            -PPDHHHDS---------------------------------------------------
Sus1            -RLHRHGHD---------------------------------------------------
Sus2            -RVHVHTAG---------------------------------------------------
Dhy1            --RAVHSH----------------------------------------------------
Dsa2            --RAVHSHGH--------------------------------------------------
Pba1            -HQHPHDHSH--------------------------------------------------
Mja1            --SYLHPHE---------------------------------------------------
Mfo1            --NYFHPHE---------------------------------------------------
Mok1            --NYFHPHE---------------------------------------------------
Mho1            --RFYHHHEN--------------------------------------------------
Mps1            --KFYHPHE---------------------------------------------------
Dyo1            -SAHGHSCGG--------------------------------------------------
Dme1            -TVS-HNCSS--------------------------------------------------
Dor1            -TVHAQSCHD--------------------------------------------------
Apo2            -TIG-RAHAD--------------------------------------------------
Aac1            -GHGDHHHHH--------------------------------------------------
Ami1            -HAHGHDDVHGDLHGHVHEE----------------------------------------
Hbo1            -SHSPGHEHNQ-------DR----------------------------------------
Hsp1            -SHHDAVEHS--------------------------------------------------
Tsp1            -AQAHDHDHN--------------------------------------------------
Cak1            -HADGTVHDH--------------------------------------------------
Orf9            -HADGVEHEH--------------------------------------------------
Hgi1            -LRDHDHDSGVHRHLS--LGNVA-------------------------------------
Hla1            -LRKHDHGGDAHQHLS--FGSFA-------------------------------------
Rxy1            -AHAHEHDGEVHRHLHSHAGHRS-------------------------------------
Aba1            -HTPDHSHDSVVHSHRHTHDG--LVH----------------------------------
Kve1            -AGADREHD---HSHDHPHS----------------------------------------
Cfl2            -G----------KAGGEEQTD---------------------------------------
Ppa3            -TGMDGMRPNEFKPGDVAQHEGFACD----------------------------------
Sce1            -EPPAPDVAPVEHAAPVAHVA---------------------------------------
Sce2            -D-----------HGDAAHA----------------------------------------
Cul1            -HVHQHDGERYHTHFHVHDDS---------------------------------------
Gau3            ---HRSSQGRPHRLAHDQMAH---------------------------------------
Bme2            -NPIRKEMKINH------------------------------------------------
Gst1            -LDHHHQGDIHH------------------------------------------------
Gsp1            -MGEQKPLHIHH------------------------------------------------
Bsp5            --NKQQRPNTKH------------------------------------------------
Bsp3            --KNIHLHKHDHNGEED-------------------------------------------
Bsp4            --KNFHVHEHKQDAEV--------------------------------------------
Bco1            --KRVRINHHYH------------------------------------------------
Pmu1            --RKLSVHKHQHGGMS--------------------------------------------
Bme1            --KKQVHTHHEK------------------------------------------------
Bsp2            --RNIHKHKHKHVHDGE-------------------------------------------
Bli1            --KNSPVHTHQHKH----------------------------------------------
Pte1            -SKKAYLHQHQHHHEE--------------------------------------------
Bsp6            --NKNQRHIHRN------------------------------------------------
Bsm1            --KKTHEHSHSRLHLH--------------------------------------------
Psp1            --KRAYQHSHRHD-----------------------------------------------
Apo1            --RKIHVHPHAHGEVVH-------------------------------------------
Gka2            -RSGHLSLDNTN------------------------------------------------
Nsa1            -IQFKHKHPHQHKDGT--------------------------------------------
Nma1            -IQLKHKHPHQHKDGT--------------------------------------------
Nli1            -LKIKHRHPHMHKDGS--------------------------------------------
Nsp3            -SKIQHIHPHQHSDGH--------------------------------------------
Fdo1            -KKDQSVMPGEAN-----------------------------------------------
Dca1            -NKVHAHRHEHDHEHS--------------------------------------------
Cth1            -GQFTARQAEVKRG----------------------------------------------
Nde1            -EQWHLHTHEHDGQ----------------------------------------------
Eol1            ---FQE---RSHG-----------------------------------------------
Rsl1            ---YKTPQITLHT-----------------------------------------------
Sli1            --VFREVA-DAHS-----------------------------------------------
Hhy1            ---WQHEKWHAD------------------------------------------------
Mpa1            -NILLHQHQHAHNYAPRA------------------------------------------
Hno1            ---------EPLG-----------------------------------------------
Fjo1            -HTYYHSHEHTHSNG---------------------------------------------
Chu1            ------------------------------------------------------------
Mfe1            --ERMHIHVHRHAD----------------------------------------------
Orf7            --DRVHFHVHRHGD----------------------------------------------
Orf8            --ERVHFHVHRHND----------------------------------------------
Rpa1            --ERVHFHAHRHG-----------------------------------------------
Mpe1            --ERVHFHAHVHAPAETVESASLDGA----------------------------------
Nra1            --ERPHFHAHRHAP----------------------------------------------
Abr1            --DRVHFHQHRHGDG---------------------------------------------
Abi1            --DGVHFHRHRHGDG---------------------------------------------
Acl1            --DRVHFHQHRHGDG---------------------------------------------
Oca1            --DRVHFHSHAH-DG---------------------------------------------
Bel2            --DRVHFHTHSHGDG---------------------------------------------
Bsp9            --DRVHFHSHSHGD----------------------------------------------
Bsp7            --DRVHFHRHGHFDG---------------------------------------------
Rpa2            --DRVHVHVHQHGDG---------------------------------------------
Bsp8            --DRVHFHRHSHRDG---------------------------------------------
Npe1            --ARVHFHLHDHSDG---------------------------------------------
Cba1            --DRVHIHMHEH-DG---------------------------------------------
Mst1            --DRIHFHAHDHAEE---------------------------------------------
Ssp1            -SHEHHHEG---------------------------------------------------
Pma3            -THQHTHQQNYG----H-------------------------------------------
Ssp4            -THDHHHDG---------------------------------------------------
Pma1            -THLHNHGE---------------------------------------------------
Pma5            -THDHHHGS---------------------------------------------------
Pma6            -MHQHMHGE---------------------------------------------------
Pma2            -SHSHQH-N---------------------------------------------------
Pma4            -SHSHKHVN---------------------------------------------------
Psp5            -NHQHEHNN---------------------------------------------------
Psp7            -SHQHEHNN---------------------------------------------------
Mfu1            -IHSHHHDG---------------------------------------------------
Min1            -VHTHCHDG---------------------------------------------------
Vsp1            -VHRHCHDG---------------------------------------------------
Rle1            -THSHGHCG---------------------------------------------------
Zga1            -KHPHVHDG---------------------------------------------------
Ptr3            -CVALENGE---------------------------------------------------
Ptr4            -CVALENGD---------------------------------------------------
Ccl1            -CVALENGE---------------------------------------------------
Tca1            -CVALENVE---------------------------------------------------
Ppe1            -CVALENGE---------------------------------------------------
Car1            -CVALENGE---------------------------------------------------
Gma3            -CVALENGE---------------------------------------------------
Car2            -CVALENGE---------------------------------------------------
Gma1            -IVALESDE---------------------------------------------------
Gau1            -SVSLPPTEFIS------------------------------------------------
Csa2            -CVALDNGE---------------------------------------------------
Sly1            -FVPLENGD---------------------------------------------------
Sly2            -CVALENGD---------------------------------------------------
Gau2            -EAAAVSSA---------------------------------------------------
Atr1            -CVALENGE---------------------------------------------------
Ath3            -CVALETDI---------------------------------------------------
Ath4            -CVALETDI---------------------------------------------------
Ath1            -CV-----V---------------------------------------------------
Vvi2            -CVVLENGE---------------------------------------------------
Smo2            ---VEE------------------------------------------------------
Csa1            -VVALDNGE---------------------------------------------------
Ppa2            -APVLAE-----------------------------------------------------
Smo1            -CLAGEG-----------------------------------------------------
Sit1            -QLVLEG-----------------------------------------------------
Bdi1            -GLVLEG-----------------------------------------------------
Hvu1            -AAALEGGTGSA------------------------------------------------
Bdi2            -VALHDAAIGTG------------------------------------------------
Sit2            -VALDGGECDVGGVV-D-------------------------------------------
Cva1            -AAHVESDP---------------------------------------------------
Csu1            -ADEPQAAY---------------------------------------------------
Cre1            -EGHGHGEE---------------------------------------------------
Tps1            -PGESACEVTDAATG-E-------------------------------------------
Toc1            -PSGSPQSLSSAAS----------------------------------------------
Ptr2            -DGVQPQSLSSAAA----------------------------------------------
Esi1            -PAFEAKSAGSAVV----------------------------------------------
Ehu1            -SAIDG-SVAAAVAP-L-------------------------------------------
Ade1            ------------------------------------------------------------
Cfu2            ------------------------------------------------------------
Ppa1            ------------------------------------------------------------
Psp3            -ADDPVIAARGADFADA-------------------------------------------
Pso1            -LKEGVQSLVSAEGGRA-----ESNRASRSSTGATPTN----------------------
Pso4            ---------MSFEN----------------------------------------------
Pso5            ---------QAHDE----------------------------------------------
Ala1            ---------KSASSSLL-----KTDSVEGQGSCASSIY----------------------
Sdi1            -LAELDTSNTNSAKKRSYEKCPDADSSSDSEVDLKEVH----------------------
Pso2            -LGRRLRLKHQPAGER--------------------------------------------
Ptr1            -YGTIGESLVLEESPEN-------------------------------------------
Cpi1            -ATHKTFSE---------------------------------------------------
Fco1            -ADHRAIPD---------------------------------------------------
Dbe1            -AAE--------------------------------------------------------
Cag1            ------------------------------------------------------------
Cag2            ------------------------------------------------------------
Gar1            -V----------PE----------------------------------------------
Msp1            -TKHRH----GDVE----------------------------------------------
Oan1            -NKHTHEHSQGSIE----------------------------------------------
Orf12           -EQHRH----GDIV----------------------------------------------
Orf5            -LRHKHQHEHGELE----------------------------------------------
Mam1            -KITTHQ-HADGTK----------------------------------------------
Cag3            -TLHTHS-HKG-LT----------------------------------------------
Cfu1            ------------------------------------------------------------
Sau2            ------------------------------------------------------------
Mxa1            ------------------------------------------------------------
Sde1            -Q----------------------------------------------------------
Ttu1            ------------------------------------------------------------
Orf15           ------------------------------------------------------------
Gca1            ------EVKSRIKVLYELIDK---------------------------------------
Gka1            ------EVKSRFQLLYEFGHT---------------------------------------
Bsp1            ----DYKYKSRVQIVFQFFGK---------------------------------------
Ktu1            ----ELAVRSRWMVLYEGVR----------------------------------------
Aac2            ----EWVVMSRWRLLFIGFYSVFS------------------------------------
Gma2            -GNARAVPPSRAAIIIRCYRKLR-------------------------------------
Aba3            -GHRHAVPASRIALLISGARYTE-------------------------------------
Aba4            --KRDYLPKSRYALLHQSYNWIR-------------------------------------
Dar1            EPHEVVQPVGIKGR----------------------------------------------
Ggi1            RPGDIHRHIGLRAS----------------------------------------------
Sel1            AR---YTPVGWRSA----------------------------------------------
Bmu1            DGAHRHRRGGLLSR----------------------------------------------
Fph1            SMAHDHTSNSVLAK----------------------------------------------
Nsp1            RLEHHLHSRGILAK----------------------------------------------
Hsp2            ---KLVHRHRHEHG----------------------------------------------
Hsp3            ---RALSTAEHDHG----------------------------------------------
Gth1            -TASNHLQNNDYPP----------------------------------------------
Orf11           ---HLHQHDS--------------------------------------------------
Hau1            --NQGHSHGG--------------------------------------------------
Dma1            -DERAHSHGGLAHSHG--------------------------------------------
Ngr1            ---DAHVDAGG-------------------------------------------------
Ote1            -VPGSHHHATEACG----------------------------------------------
Zfo1            -VHVGSSHSHG-------------------------------------------------
                                                                            

Sau1            ------------------------------------------------------------
Sgo1            ------------------------------------------------------------
Ssp3            ------------------------------------------------------------
Ssp5            ------------------------------------------------------------
Ssp7            ------------------------------------------------------------
Nsp2            ------------------------------------------------------------
Tcr1            ------------------------------------------------------------
Psy1            ------------------------------------------------------------
Psy2            ------------------------------------------------------------
Psp6            VE----------------------------------------------------------
Pfl1            ------------------------------------------------------------
Orf14           VELSIFEQGMP----PHWRLKVLTGHA---WPASDVRLTTTRPDGSIQAFSFVER-----
Pae1            IELSIFEEGVP----PRWRLRTLSGHT---WPAEEISLATTRPDGALQQFRFVHR-----
Pae2            VELSICEDGVP----PRWRLNVLSGHA---WRAAEVWLQTTRTDGRMRRFAFVER-----
Ppu1            VELSIFEIGQP----PRWRLKTLDGHP---WQAAQVKALTTRPNGETMSFAFEKR-----
Pal1            LELSIFEVGVP----PRWRIRSLSGTT---WTQDDVHLITRRPDSVEQSFTFIDR-----
Ahy1            VELAIYEDGVP----PRWRVNNISGQK---WYASDVSLMTTRSDGQCHMFSFIDK-----
Orf6            ------------------------------------------------------------
Kox1            ------------------------------------------------------------
Ecl1            ------------------------------------------------------------
Sno1            -----HDHCH--------------------------------------------------
Orf10           HKLELHDHGHGD---AHWRFRPERGKP---WAADEVKLTTERPDGRVQTFAFAER-----
Oan2            IAVEVFEDGVP----PRWRIRTERGHA---WKAGDVTIVTERADGARQAFVFTDK-----
Rsp3            VALEIFEAGVP----PVFRLRTERGHV---WQPDDVKITTERPDGSVQVFAFADR-----
Api1            VALEVFEDGMP----ARWRLTRLGGND---WQAQEVTVTTERIDGQQQVFRFTQK-----
Tdi1            ------------------------------------------------------------
Asp2            VKLEIFEAGQP----PRFRLSAESKNALLHYRAGDMHVRTTRPDGTDQNFEFAQR-----
Vei1            ---------------------------------------AALPEGAAS------------
Mfe2            VRLTVFEDGVP----PRFRLYPEKGD--QIWTADQVTIETERADGSFQSFAFVQQ-----
Aph1            VRLDVFEDGVP----PRFRLFAESGHG-HTWTADQVRIETERPDGSRQSFRFVQR-----
Rso1            VRLEVFENGVP----PRFRLYQESPHS-HTWLASDVRVETERPDGTRQSFNFVQR-----
Orf4            VRLQVFEDGVP----PRFRLYHASQRG-HVWAAEHIRVETLRPDGQRQAFTFVQR-----
Psp4            VRLAIFEEGVP----PRFRLSRQGHHG-QDWAAENVRLETERPGGAKQTFTFVPR-----
Psp9            --------------------DHSHDHG-HD------------------------------
Cvi1            VALEIFETGAP----PRFRLAAADGQR-LSWRADQVALETERADGGRQVFAFRDA-----
Lho1            VRLEVFEDGVP----PRFRLFFEDAHD-HGWQADQVRLETERPDGSRQQFTFAQH-----
Gxi1            ------------------------DHD-H-------------------------------
Psp8            VRLEIFEEGVP----PRFRLRAGAAGS-HRWAASQVKVQTKRQDGKVQVFSFTDK-----
Rfr1            MDLEVFENGVP----PRFRVRFESGHG---WAAKDVTIVTEREEGARQGFTFVDR-----
Asp1            ------------------------------------------------------------
Csp2            VELSIFEEGQA----PTFRLAARSGHL---PRASEVTVTTTRDDGASQVFRFVAREGLTK
Orf13           ------------------------------------------------------------
Ssp8            ------------------------------------------------------------
Nni1            ------------------------------------------------------------
Eco1            ------------------------------------------------------------
Eco2            ------------------------------------------------------------
Orf1            ------------------------------------------------------------
Yre1            ------------------------------------------------------------
Orf2            ------------------------------------------------------------
Cfr1            ------------------------------------------------------------
Sen1            ------------------------------------------------------------
Ecl2            ------------------------------------------------------------
Hal1            LKQITGHADFAENISAIVDRGNGEQEIYRFTHKKGWAESESEIPEPHEFSVILKL-----
Eli1            ------------------------------------------------------------
Rsp2            ------------------------------------------------------------
Eta1            ---------------------RLRLAIHDEAQGAYFQLRAEAGRLPPTDEVTLQL-----
Mmo1            ------------------------------------------------------------
Dda1            ---------------TGEPRWRLTALSGAQWAAEQVYVETERSAGERQRFCFVER-----
Dda2            ----------------------------------------EHHHGSHH------H-----
Psp2            ---------------LHQGYWQLRTLDGAAWQANQVSVATRRGMGFSQIFTFAAQ-----
Eto1            --------------------------------------APRQPLVFYKI-----------
Vch1            -------------------AHNRFQLRILHGKPLKAEGVKILVPSHNGQGTDIYN-----
Msp4            ------------------------------------------------------------
Mtr1            ------------------------------------------------------------
Mro1            ------------------------------------------------------------
Bel1            LSLEVFEDGVP------PRWRLR-SEAGVLPAAGDVAVVTIRPDGSEQRFRFAGH-----
Abr2            LSIEVFEDGVP------PRWRIR-SEAGDLPSAGMIRLTTARPDGAEQTFAFAER-----
Nha1            LSLEIFEDGVP------PRWRIR-SENAAVPAVAEVAVTTIRSDGSRQSFRFVGE-----
Asp3            LTLEVFEDGVP------PRWRIG-AERGPLPDAGSVRLETLRSDGSRQFFNFVRS-----
Msp5            LALEVFEDGVP------PRWRLR-AERGPLPDPGRVRLEILRPDGTRQAFAFVRA-----
Rsp1            LILEVFEDGVP------PRWRILSAESDPLPSAGDVAVTTVRPDGATQTFSFVAR-----
Nra2            ------------------------DDHG---------------HGHH-------------
Cfl1            VKLTVFEEDVP----PVFRLIFPES-VHHALKPADVAVETLRIGGAQETYSFAVR-----
Cfl3            VQLSVFETGVP----PVFRLAFQERGKAYLPESSEVSIETVRPNGARQKFAFVRK-----
Vsp2            YGIEIHEDGVP----PVFRMRVPSG--ARLPAASQVALATIREGGVRESFALRQQ-----
Msp3            VELSIFEDGVP-------PRWRLRILSGSAWRAEDVLVETIRDDGSGERFRFVER-----
Cac1            ------------------------------------------------------------
Ssp2            ------------------------------------------------------------
Shi1            ------------------------------------------------------------
Svi1            ------------------------------------------------------------
Sbi1            ------------------------------------------------------------
Sda1            ------------------------------------------------------------
Sch1            ------------------------------------------------------------
Fsp1            ------------------------------------------------------------
Fsp2            ------------------------------------------------------------
Cko1            ------------------------------------------------------------
Ssp6            ------------------------------------------------------------
Cep1            ------------------------------------------------------------
Csp1            ------------------------------------------------------------
Dsa1            ------------------------------------------------------------
Hsp4            ------------------------------------------------------------
Nno1            ------------------------------------------------------------
Cst1            ------------------------------------------------------------
Npu1            ------------------------------------------------------------
Ssu1            ------------------------------------------------------------
Lsp1            ------------------------------------------------------------
Sus1            ------------------------------------------------------------
Sus2            ------------------------------------------------------------
Dhy1            ------------------------------------------------------------
Dsa2            ------------------------------------------------------------
Pba1            ------------------------------------------------------------
Mja1            ------------------------------------------------------------
Mfo1            ------------------------------------------------------------
Mok1            ------------------------------------------------------------
Mho1            ------------------------------------------------------------
Mps1            ------------------------------------------------------------
Dyo1            ------------------------------------------------------------
Dme1            ------------------------------------------------------------
Dor1            ------------------------------------------------------------
Apo2            ------------------------------------------------------------
Aac1            ------------------------------------------------------------
Ami1            ------------------------------------------------------------
Hbo1            ------------------------------------------------------------
Hsp1            ------------------------------------------------------------
Tsp1            ------------------------------------------------------------
Cak1            ------------------------------------------------------------
Orf9            ------------------------------------------------------------
Hgi1            ------------------------------------------------------------
Hla1            ------------------------------------------------------------
Rxy1            ------------------------------------------------------------
Aba1            ------------------------------------------------------------
Kve1            ------------------------------------------------------------
Cfl2            ------------------------------------------------------------
Ppa3            ------------------------------------------------------------
Sce1            ------------------------------------------------------------
Sce2            ------------------------------------------------------------
Cul1            ------------------------------------------------------------
Gau3            ------------------------------------------------------------
Bme2            ------------------------------------------------------------
Gst1            ------------------------------------------------------------
Gsp1            ------------------------------------------------------------
Bsp5            ------------------------------------------------------------
Bsp3            ------------------------------------------------------------
Bsp4            ------------------------------------------------------------
Bco1            ------------------------------------------------------------
Pmu1            ------------------------------------------------------------
Bme1            ------------------------------------------------------------
Bsp2            ------------------------------------------------------------
Bli1            ------------------------------------------------------------
Pte1            ------------------------------------------------------------
Bsp6            ------------------------------------------------------------
Bsm1            ------------------------------------------------------------
Psp1            ------------------------------------------------------------
Apo1            ------------------------------------------------------------
Gka2            ------------------------------------------------------------
Nsa1            ------------------------------------------------------------
Nma1            ------------------------------------------------------------
Nli1            ------------------------------------------------------------
Nsp3            ------------------------------------------------------------
Fdo1            ------------------------------------------------------------
Dca1            ------------------------------------------------------------
Cth1            ------------------------------------------------------------
Nde1            ------------------------------------------------------------
Eol1            ------------------------------------------------------------
Rsl1            ------------------------------------------------------------
Sli1            ------------------------------------------------------------
Hhy1            ------------------------------------------------------------
Mpa1            ------------------------------------------------------------
Hno1            ------------------------------------------------------------
Fjo1            ------------------------------------------------------------
Chu1            ------------------------------------------------------------
Mfe1            ------------------------------------------------------------
Orf7            ------------------------------------------------------------
Orf8            ------------------------------------------------------------
Rpa1            ------------------------------------------------------------
Mpe1            ------------------------------------------------------------
Nra1            ------------------------------------------------------------
Abr1            ------------------------------------------------------------
Abi1            ------------------------------------------------------------
Acl1            ------------------------------------------------------------
Oca1            ------------------------------------------------------------
Bel2            ------------------------------------------------------------
Bsp9            ------------------------------------------------------------
Bsp7            ------------------------------------------------------------
Rpa2            ------------------------------------------------------------
Bsp8            ------------------------------------------------------------
Npe1            ------------------------------------------------------------
Cba1            ------------------------------------------------------------
Mst1            ------------------------------------------------------------
Ssp1            ------------------------------------------------------------
Pma3            ------------------------------------------------------------
Ssp4            ------------------------------------------------------------
Pma1            ------------------------------------------------------------
Pma5            ------------------------------------------------------------
Pma6            ------------------------------------------------------------
Pma2            ------------------------------------------------------------
Pma4            ------------------------------------------------------------
Psp5            ------------------------------------------------------------
Psp7            ------------------------------------------------------------
Mfu1            ------------------------------------------------------------
Min1            ------------------------------------------------------------
Vsp1            ------------------------------------------------------------
Rle1            ------------------------------------------------------------
Zga1            ------------------------------------------------------------
Ptr3            ------------------------------------------------------------
Ptr4            ------------------------------------------------------------
Ccl1            ------------------------------------------------------------
Tca1            ------------------------------------------------------------
Ppe1            ------------------------------------------------------------
Car1            ------------------------------------------------------------
Gma3            ------------------------------------------------------------
Car2            ------------------------------------------------------------
Gma1            ------------------------------------------------------------
Gau1            ------------------------------------------------------------
Csa2            ------------------------------------------------------------
Sly1            ------------------------------------------------------------
Sly2            ------------------------------------------------------------
Gau2            ------------------------------------------------------------
Atr1            ------------------------------------------------------------
Ath3            ------------------------------------------------------------
Ath4            ------------------------------------------------------------
Ath1            ------------------------------------------------------------
Vvi2            ------------------------------------------------------------
Smo2            ------------------------------------------------------------
Csa1            ------------------------------------------------------------
Ppa2            ------------------------------------------------------------
Smo1            ------------------------------------------------------------
Sit1            ------------------------------------------------------------
Bdi1            ------------------------------------------------------------
Hvu1            ------------------------------------------------------------
Bdi2            ------------------------------------------------------------
Sit2            ------------------------------------------------------------
Cva1            ------------------------------------------------------------
Csu1            ------------------------------------------------------------
Cre1            ------------------------------------------------------------
Tps1            ------------------------------------------------------------
Toc1            ------------------------------------------------------------
Ptr2            ------------------------------------------------------------
Esi1            ------------------------------------------------------------
Ehu1            ------------------------------------------------------------
Ade1            ------------------------------------------------------------
Cfu2            ------------------------------------------------------------
Ppa1            ------------------------------------------------------------
Psp3            ------------------------------------------------------------
Pso1            ------------------------------------------------------------
Pso4            ------------------------------------------------------------
Pso5            ------------------------------------------------------------
Ala1            ------------------------------------------------------------
Sdi1            ------------------------------------------------------------
Pso2            ------------------------------------------------------------
Ptr1            ------------------------------------------------------------
Cpi1            ------------------------------------------------------------
Fco1            ------------------------------------------------------------
Dbe1            ------------------------------------------------------------
Cag1            ------------------------------------------------------------
Cag2            ------------------------------------------------------------
Gar1            ------------------------------------------------------------
Msp1            ------------------------------------------------------------
Oan1            ------------------------------------------------------------
Orf12           ------------------------------------------------------------
Orf5            ------------------------------------------------------------
Mam1            ------------------------------------------------------------
Cag3            ------------------------------------------------------------
Cfu1            ------------------------------------------------------------
Sau2            ------------------------------------------------------------
Mxa1            ------------------------------------------------------------
Sde1            ------------------------------------------------------------
Ttu1            ------------------------------------------------------------
Orf15           ------------------------------------------------------------
Gca1            ------------------------------------------------------------
Gka1            ------------------------------------------------------------
Bsp1            ------------------------------------------------------------
Ktu1            ------------------------------------------------------------
Aac2            ------------------------------------------------------------
Gma2            ------------------------------------------------------------
Aba3            ------------------------------------------------------------
Aba4            ------------------------------------------------------------
Dar1            ------------------------------------------------------------
Ggi1            ------------------------------------------------------------
Sel1            ------------------------------------------------------------
Bmu1            ------------------------------------------------------------
Fph1            ------------------------------------------------------------
Nsp1            ------------------------------------------------------------
Hsp2            ------------------------------------------------------------
Hsp3            ------------------------------------------------------------
Gth1            ------------------------------------------------------------
Orf11           ------------------------------------------------------------
Hau1            ------------------------------------------------------------
Dma1            ------------------------------------------------------------
Ngr1            ------------------------------------------------------------
Ote1            ------------------------------------------------------------
Zfo1            ------------------------------------------------------------
                                                                            

Sau1            --------------------------HIHIYFG---------------------------
Sgo1            --------------------------HIHIWFG---------------------------
Ssp3            --------------------------HVHIWFG---------------------------
Ssp5            --------------------------HIHIWFG---------------------------
Ssp7            --------------------------HIHIWFG---------------------------
Nsp2            --------------------------HIHIWYG---------------------------
Tcr1            --------------------------HIHISFS---------------------------
Psy1            -----------------------HHS--HDHDL---EHRH--GHSHVHSNPGG----LTL
Psy2            -----------------------HHDHDHDHDL---EHHH--GHSHVHSNPGG----LTL
Psp6            ------------PHAFSARLSLGHASHSHDHDLNFKEHSP--GHSHDHGDLDG----LSL
Pfl1            --------------------------HDHDHDHHH--HHH--EHDHGHPEPKG----LAL
Orf14           EGFLESTVDIPEPHEFSARLSLGHAGHSHDYDLEY--QEH--DHGHAHSELEG----LEL
Pae1            GEYLESVAEIPEPHQFSARLSLGHAGHSHDYDLDF--HEH--DHGHGHADLQG----LEL
Pae2            DGYLESVDEIPEPHAFNVRLSLGHGGHTHDYDLDF--REP--GHAHAHSELEG----LEL
Ppu1            DGFLESIDSIPEPHEFSVRLTLGHSDHAHDYDLEF--AEA--HDHHHHGELDQ----LEL
Pal1            GGFLESRDEIPEPHEFTVRLSLGHGGHFHYFDVEY--HEG----EHHHGEHEG----LEL
Ahy1            GDYLESTSEIPEPHQFTACLKLGHGSHTHDYQMEFSDHDH--DHDHHHEHTHDHSGLLDL
Orf6            -------------------------DHHHEHDHH---HEH--NHYYEHASSSA----APL
Kox1            -------------------------NHNHDHDHH---HAH--HHPHQHHPHAH----PLV
Ecl1            -------------------------DHHHHHDHD---HDH--HHEHHHHEH-------PL
Sno1            -----------------------DGNDDHVF---------------------------EL
Orf10           GGYIESVATIPMPFDFMVRLALGHGNHSHDFDVSFLKS-T--QGHDHLHEEMRG---LEL
Oan2            GGYLESVDEIPEPHEFMARVSLGHGNHTHDYDLSFVE--G--HGHDHIHEELRG---LEV
Rsp3            GDYLESLTEIPEPHEFMARLSLGHGNHSHDYDLSFVE--G--DGHDHMHEELRG---LDV
Api1            NGFLESLEEIPEPHEFMARLTLVHGGHAHSYDVAFVEPDG--HRHDPIHEELRG---LDV
Tdi1            -------------------------DHDHDYDHKDFA---------------------HL
Asp2            GGFFETLDDIPEPHQFVVRLSLSHGNHSHDYDVEFTEDG-----HHHASPELAG---LEA
Vei1            -----------------------------------------------------------A
Mfe2            DGFMESAQEIPEPHEFIARLRLGHDHHGHDYDVEFVEH----DHHHHAIKDYEG---LDV
Aph1            DGFVESEQEIQEPHEFVARLRLGHEHHSHDYDVEFVEH----DHQHHAIKDYEG---LDV
Rso1            DGFVESGQTIPEPHEFVARVSLGRDHHRHDYDVEFVEHEH--DHHHHAIKDYEG---LDI
Orf4            DGFVESEQLIPEPHKFVARLSLGHGQHSHDYEVQYVEHG-----HDHAVNDSDG---LNV
Psp4            DGYLESVEEIPEPHAFTARLLLEHGFHRHGYDVEFTEHD----------HSHGG---LDV
Psp9            --------------------------HGHDHGHAHASHS----------HSHG----VDL
Cvi1            GAFLESVEEIPEPHEFVARLKLGHGHHSHDYDVEFAEHG-----HSHAAAEHAG---LDV
Lho1            DGFIESHQQVPEPHEFIARLCLRHEKHDHDYEIGFAEP--------HAHNHAAT---VVM
Gxi1            -------------------------DHDHDHDHDHSHS--------HQQ-GGLE---LAL
Psp8            VGFLESRQEIPEPHEFAAQLQLGHGDHTHNYDVQYTEAD------HGHKHEGVG---LDV
Rfr1            GGYLESVEEIPEPHEFKARISLGHGNHTHDYDVTYSEG----------AHNHHG---LAV
Asp1            ---------------------HDHGHDHDDHGHDHHHD--------HHDHDHD-------
Csp2            GGFLESTTDIPEPHAFAARLTISHGHHSHDFDVDYSED--------GHHHGHDG---LDV
Orf13           -----------------------HDHHHHG--ESLDHV-------------------LDV
Ssp8            ------------------HHLHGHDHHHDEPSEAEERG-------------------LEV
Nni1            ------------------------HHHNHEASEETVHE-------------------LEL
Eco1            ------------EHEHDHEHH-----HHHEHG----------------------------
Eco2            DHDHDHDHDHDHDHDHDHEHH-----HHHEHGD---------------------------
Orf1            ------------HHDHDHEHH-----HHHEHGQ---------------------------
Yre1            ------------DHDHDHDHHHEHDDHHHEHDDH----------------QHAALTDMDK
Orf2            -------------HDHDDHHH-----HHHDHD---------------HDHNHAALAGLNE
Cfr1            -------------HVHDDYHH-----HHHDHDDDHHH-------HHDHDHNHAALAGLSE
Sen1            -------------HDHDHDHD-----HDHDHD----------------HHGHIHPEGAT-
Ecl2            -------------HAHRAPSLVLQPVTHARVTAQP----------------TILSLRKVT
Hal1            GIADDIREYQTYFHDHDHDHD-----HDHDHQFKG----------------------LNK
Eli1            -------------HHHGHAHANVLAVPRRELTG------------------------FTV
Rsp2            -------------HGHSRTHAN---VQRHVQPRGLN--------------NLRGMKRISL
Eta1            TRESGEVEQYRFRSCADDYQSVEAIPEPHSFTVRLLLGPREAPQRLNCAFHEPDDHHHGH
Mmo1            -------------HEHDHHHS-----HEHDHDHHH-------------------HHAEHH
Dda1            EGYLESAQTIPEPHSFLASLTLGHGDYHHDYPL-V--------------FSDDGHGQPVG
Dda2            DDHHEHSHHHHAHH---------HHEHNHDHP-----------------HAGHPHDHALA
Psp2            DGVLQSTLAVPQPHTFNARLSLGHGGHSHDYDVSW--------------QQGEVQHAPGE
Eto1            ------------EHQLEAGHKAGH-QHHHAELIGL--------------EEG--------
Vch1            FIERDGYLESDTCIEVSDAISVKLVIGHHDHTHDFD-------------VHFIAGSHSGS
Msp4            --------------------------HDHDHDHSHR---------HAHDHAAADSVSLIL
Mtr1            --------------------------HHHDHDHHHE---------HSHD------ALLAL
Mro1            --------------------------HVHEHVHVHDGGVP-----HSHQEEEFESELLDV
Bel1            -------------GGYLESIDEIPEPHAFKARVSVRAD------MAEVLFEE--HDHAHM
Abr2            -------------DGRLESVDEIPEPHAFKARVMLAGD------TAEMLFEE--HAHDHM
Nha1            -------------RDYLESVDEIPEPHAFKAHVMVGGN------TAELVFEE--HDHAHM
Asp3            -------------GDVLESVEEIPEPHAFQVRLSLPGHP-----TFELAFEE--HDHSHM
Msp5            -------------GAVLESREEIPEPHAFTARLHLDGPAG--AETHEAAFEEPAHPHAHM
Rsp1            -------------EGFLESVSEIPEPHAFTARLDLRIDEDR-TESHTIVLEE--HDHDHL
Nra2            ------------------------------------------------------HDHADD
Cfl1            EGYFESTTEIPEPHEFDLTLTVTHEGKPHLYLAQFRE--------HDHDHDHGHHHHHGH
Cfl3            EGFLESTNDIPEPHDFDLTLTLAHDGHTHTYPVQFWEDAH----GHGHSHDHGHDHDHGH
Vsp2            GDWLESEQHIREPHEFEVEMSLSHGDHSHTYRVAFRE---------------GGEDEPPA
Msp3            DGYLESAGEIPEPHAFTARLRLSHGDHAHTYKATFAEHDHG---------------HHHD
Cac1            ------------------------HHHDHGGAHDHHP--------HH-------------
Ssp2            ------------------------HDHDHWGDSPHHHGPLTPASAHHSAPAGELRAASAV
Shi1            -----------------------DHHH-HDHEHGHSH--------DHGHT----HGHTH-
Svi1            -----------------------GHDHGHDHAHGHAHGDAHDHDHDHAHG----HAHTH-
Sbi1            -----------------------EHARGGDHSHGHEHAHEHAHGHSHTHEREKEHEHAH-
Sda1            -----------------------AHTHGHGHGHDHSHGHEHSHDHEHDHERPKEHTHT--
Sch1            -----------------------SHSHAHDHDHDHQH-HDHDHDHPHDHNRPHSHPHTI-
Fsp1            -----------------------SVAGLDHQALVPDHTHHR-HSHSDANAHAHAHPHGH-
Fsp2            -----------------------AHAHQHDHAHQHDHAHQKGHAHQHSRTHEHGHLREH-
Cko1            -----------------------SHDDNHDLSHGDGHGHGLVDGDGHGGGKRSRHGKAHS
Ssp6            ------------------------DGHSHHH-----------HDRDRGDDGS--------
Cep1            ------------------------HGHDHHHVPHHQHDHDHTHDHDHDHDHSHAHHGGNS
Csp1            ------------------------HDHDHHH------------HHDHHHHHS--------
Dsa1            ------------------------HPHDHHH-----------------------------
Hsp4            ------------------------HHHHHHH-----------------------------
Nno1            -----------------------DSGSDHGHGDPHHASHSHASHNHAYHEHSHGG-----
Cst1            ------------------------HHHHHHH-----------------------------
Npu1            ------------------------HSHHHHH-----------------------------
Ssu1            --------------------------HHHDH-----------------------------
Lsp1            ------------------------DHHHHNH-----------------------------
Sus1            ------------------------HHHHHGDG----------------------------
Sus2            ------------------------LAHHHGDG----------------------------
Dhy1            -----------------------HHDHHH-----------TSDGK---------------
Dsa2            -----------------------SHDHHHGHSHDHSHEHGNESEP---------------
Pba1            -----------------------DHDHDHPHADDHDHGHGDSHEHSHDDDPGHSSDHALT
Mja1            --------------------------HKVDTKKG--------------------------
Mfo1            --------------------------HKIDTKKG--------------------------
Mok1            --------------------------HKLNIKKG--------------------------
Mho1            -----------------------DHSHQIDTRKG--------------------------
Mps1            --------------------------HTIDTRKG--------------------------
Dyo1            -----------------------HCSHNH---TKPMSH----------------------
Dme1            -----------------------HCNCHHGHSHSSMTT----------------------
Dor1            -----------------------HCSHHHGHHLTDRGAG---------------------
Apo2            -----------------------TCDHHHHGSHLHSHGA---------------------
Aac1            -----------------------HHHHHHFHQLEHMESET--------------------
Ami1            -----------------------FHGHVHEEFHGHVREEFHGQVQGEHDHVLADEEQRLH
Hbo1            -----------------------EHSHGHDHSHCCG------------------------
Hsp1            ------------------------HRHSHDHAHCCG------------------------
Tsp1            ------------------------HAHEHDAHCGCG------------------------
Cak1            -----------------------EHSHDGSHAHAHTE-----------------------
Orf9            -----------------------LHKHETDHAHVHTE-----------------------
Hgi1            ------------------------------------------------------------
Hla1            ------------------------------------------------------------
Rxy1            ------------------------------------------------------------
Aba1            ----------------EHIHGHRPEVHMHLDPRVDA------------------------
Kve1            --------------------------HETLD-----------------------------
Cfl2            -----------------------AAEAARLDRW---------------------------
Ppa3            ----------------HLREAELQACENRVSGWRFL------------------------
Sce1            -----------------------HHDGHRHDLG---------------------------
Sce2            ------------------------------------------------------------
Cul1            ------------------------------------------------------------
Gau3            ------------------------------------------------------------
Bme2            ------------------------------------------------------------
Gst1            ------------------------------------------------------------
Gsp1            ------------------------------------------------------------
Bsp5            ------------------------------------------------------------
Bsp3            ------------------------------------------------------------
Bsp4            ------------------------------------------------------------
Bco1            ------------------------------------------------------------
Pmu1            ------------------------------------------------------------
Bme1            ------------------------------------------------------------
Bsp2            ------------------------------------------------------------
Bli1            ------------------------------------------------------------
Pte1            ------------------------------------------------------------
Bsp6            ------------------------------------------------------------
Bsm1            ------------------------------------------------------------
Psp1            ------------------------------------------------------------
Apo1            ------------------------------------------------------------
Gka2            ------------------------------------------------------------
Nsa1            ------------------------------------------------------------
Nma1            ------------------------------------------------------------
Nli1            ------------------------------------------------------------
Nsp3            ------------------------------------------------------------
Fdo1            ------------------------------------------------------------
Dca1            ------------------------------------------------------------
Cth1            ------------------------------------------------------------
Nde1            ------------------------------------------------------------
Eol1            ------------------------------------------------------------
Rsl1            ------------------------------------------------------------
Sli1            ------------------------------------------------------------
Hhy1            ------------------------------------------------------------
Mpa1            ------------------------------------------------------------
Hno1            ------------------------------------------------------------
Fjo1            ------------------------------------------------------------
Chu1            ------------------------------------------------------------
Mfe1            ---------------------GSRHIHFHSHAD---------------------------
Orf7            ---------------------GTTHIHAHSHAG---------------------------
Orf8            ---------------------GTVHFHAHSHQG---------------------------
Rpa1            ---------------------DLQHFHAHSHRQ---------------------------
Mpe1            ----------------AAPAGAVPHFHAHSHRG---------------------------
Nra1            --------------------GEPAHLHEHSHRQSLGGDG-------------------SA
Abr1            ----------------------TAHLHLHSHAAESV------------------------
Abi1            ----------------------TAHLHLHSHGVDSV------------------------
Acl1            ----------------------TAHLHLHSHGTDAV------------------------
Oca1            ----------------------ASHFHAHSHRDDAV------------------------
Bel2            ----------------------TTHFHAHSHAGEAVAAT-------------------ST
Bsp9            ----------------------TTHFHAHSHAGETG------------------------
Bsp7            ----------------------TKHTHVHSHRNERT------------------------
Rpa2            ----------------------VRHVHLHSHAERLS------------------------
Bsp8            ----------------------TAHFHAHSHAGETL------------------------
Npe1            ----------------------ERHFHAHSHLGERA------------------------
Cba1            ----------------------SQHMHAHSHKGETL------------------------
Mst1            ---------------------DRRHFHAHSHRTEAL------------------------
Ssp1            -----------------------DQPHQHLHLHVR-------------------------
Pma3            -----------------------AHDHQHVHLHLR-------------------------
Ssp4            -----------------------SALHRHLHLHLR-------------------------
Pma1            -----------------------GHNHQHFHLHFR-------------------------
Pma5            -----------------------GNKHKHFHLHFR-------------------------
Pma6            -----------------------EATHKHFHFHSL-------------------------
Pma2            -----------------------GVAHHHLHFHSE-------------------------
Pma4            -----------------------GFAHRHYHFHTK-------------------------
Psp5            -----------------------GITHKHFHYHQK-------------------------
Psp7            -----------------------GITHKHYHYHQN-------------------------
Mfu1            ------------------------IEHCHIHYHEET------------------------
Min1            ------------------------VVHSHIHFHKDK------------------------
Vsp1            ------------------------VSHAHLHLHLHR------------------------
Rle1            ------------------------HSHG--------------------------------
Zga1            -----------------------DEPYIHVHEHDHD------------------------
Ptr3            -----------------------CDVSAYEALE---------------------------
Ptr4            -----------------------RDVSVYEALE---------------------------
Ccl1            -----------------------CDVSVYEALE---------------------------
Tca1            -----------------------CDVSVYETLE---------------------------
Ppe1            -----------------------CDVSVYESLE---------------------------
Car1            -----------------------CDVSAYESLD---------------------------
Gma3            -----------------------CDVSVYESRDS--------------------------
Car2            -----------------------CDVGVYESLD---------------------------
Gma1            -----------------------CNVNVYESLD---------------------------
Gau1            -----------------------GTAEAALVME---------------------------
Csa2            -----------------------GDVSIYEALE---------------------------
Sly1            -----------------------SDVSVYEDINT--------------------------
Sly2            -----------------------CDVSVYEGIDT--------------------------
Gau2            -----------------------SESSV--------------------------------
Atr1            -----------------------CDVSLIESMETTA------------------------
Ath3            -----------------------SMVST-EKEAL--------------------------
Ath4            -----------------------SMVST-EKEAL--------------------------
Ath1            -----------------------TLENG-ETDEK--------------------------
Vvi2            -----------------------CDVSMYDSLEA--------------------------
Smo2            --------------------------------EA--------------------------
Csa1            -----------------------CDVGIYETLEKP-------------------------
Ppa2            -----------------------GEMP---------------------------------
Smo1            -----------------------CEADYED------------------------------
Sit1            -----------------------VDASMSSSDPL--------------------------
Bdi1            -----------------------VSEPLQ-------------------------------
Hvu1            -----------------------HQHGNKDALEK-A------------------------
Bdi2            -----------------------THDPSSSSLEK-A------------------------
Sit2            -----------------------HRHHHHHTVGE-T------------------------
Cva1            ------------------------TAEALTGMEMQG------------------------
Csu1            ------------------------AGAGSPGLETVG------------------------
Cre1            ------------------------EAAAS-GLKAG-------------------------
Tps1            -----------------------EEGGQQPQSLSAA------------------------
Toc1            -----------------------------PEAL--A------------------------
Ptr2            ------------------------------DAG---------------------------
Esi1            ------------------------------EGGGAP------------------------
Ehu1            -----------------------GAPGEDDPAAALL------------------------
Ade1            ------------------------------------------------------------
Cfu2            ------------------------------------------------------------
Ppa1            ------------------------------------------------------------
Psp3            -----------------------GTRAPAGEGIAAD------------------------
Pso1            ----------------LVELMPLSQRIVSIASPSSS---------FHLLIKEDGASSAAD
Pso4            ---------------------PATQKVGLVALRTR-------------------------
Pso5            ---------------------EKASNDGLEGPKTFK---------QN-------------
Ala1            ----------------FVTDNEASDSEVLSGNESTP---------NAKLSKEITDSYVME
Sdi1            ----------------LAPIGTTSEDEATIASSTGSPTVPDIDDEMEELDLDEIEGALEA
Pso2            -----------------TPLQLEAELQEDVDSDS------EVQKILHAHHLDHKG-----
Ptr1            -----------------VEILTVSESHHDHSEAHST---------VEHADSAEGLRVQTT
Cpi1            ------------------------HEHINNALHIHG------------------------
Fco1            ------------------------HEHTTNVLHIHG------------------------
Dbe1            ------------------------------------------------------------
Cag1            ------------------------SFDLTKS-----------------------------
Cag2            ------------------------TKDLHRS-----------------------------
Gar1            ------------------------SLDLAAR-----------------------------
Msp1            ------------------------HSHWHHD-EHGKDVEQ--------------------
Oan1            ------------------------HTHLHVT-DHVVATENGHE-----------------
Orf12           ------------------------HTHLYTDKDHAENKASNIDG----------------
Orf5            ------------------------HVHLVKSSTVNDAGANSSN-----------------
Mam1            ------------------------HTHIVEV-----------------------------
Cag3            ------------------------HTHWVSK-----------------------------
Cfu1            ------------------------HPHLPGH-----------------------------
Sau2            ------------------------HPHLPGH-----------------------------
Mxa1            ------------------------HPHLPGH-----------------------------
Sde1            ------------------------NTDVESP-----------------------------
Ttu1            --------------------------DAPGL-----------------------------
Orf15           --------------------------HDSKQ-----------------------------
Gca1            ------------------------MTRYFQKNK---------------------------
Gka1            ------------------------VTRWLRGRR---------------------------
Bsp1            ------------------------LIQKTNLIE---------------------------
Ktu1            --------------------------RGWRRLW---------------------------
Aac2            -----------------------FMANRFSKRY---------------------------
Gma2            -----------------------RKIWPSGAAS---------------------------
Aba3            -----------------------WKLRSFANPA---------------------------
Aba4            -----------------------LAVNGRRAAS---------------------------
Dar1            -----------------------LLGN-LRHVSHPALIAL--------------------
Ggi1            -----------------------IFSN-LLRVSNPWLISG--------------------
Sel1            -----------------------LVPKRLRNSTHPLAVIA--------------------
Bmu1            -----------------------LLRPLFRFVSKSWHMYP--------------------
Fph1            -----------------------LFRPIIKVIDRPYKMYF--------------------
Nsp1            -----------------------LFSRVIKKIDKPWHLYP--------------------
Hsp2            -----------------------DTQHSHFHLHLPASIRP--------------------
Hsp3            -----------------------DTTHSHPHVALPLPGFD--------------------
Gth1            -----------------------EQLSSHKKAEKHS------------------------
Orf11           ------------------------EIHSHPHSHLDS------------------------
Hau1            ------------------------LFHSHGDGGAG-------------------------
Dma1            -----------------------GVPHSHGGVAGGHDEAR--------------------
Ngr1            ------------------------------------------------------------
Ote1            ------------------------RDEDHSHWEHELE-----------------------
Zfo1            ------------------------------------------------------------
                                                                            

Sau1            ------------------------------KEHSHDTSVATTSAWTIGALMGMGGVRGML
Sgo1            ------------------------------KNHEHDN-RDTASAFTVGALMGIGGVRGML
Ssp3            ------------------------------NEHQHES-STTASAFGVGVLMGIGGVRGML
Ssp5            ------------------------------RSHKHDDAVVESSSFTMGLLMGAGGVRGML
Ssp7            ------------------------------KSHEHHG-IENSSSFSLGLLMGAGGVRGML
Nsp2            ------------------------------KKHKHNEKKQVTSALTVGTLMGIGGVRGML
Tcr1            ------------------------------RTHQHRW-TDMMPALSLGVLMGIGGVRGML
Psy1            TAE-----------GYQDAHEKAHADDIRKRFT--HREVSNGQILMFGLTGGLIPCPAAI
Psy2            TAE-----------GYQDAHEKAHADDIRKRFT--HREVSNGQILMFGLTGGLIPCPAAI
Psp6            TGE-----------GYQDAHEKAHASDIRKRFT--NREVSNGQILMFGLTGGLIPCPAAI
Pfl1            SLE-----------GYQDAHEQAHANDIRKRFT--NREVTTGQIIVFGLTGGLIPCPAAI
Orf14           SID-----------GYQDAHERAHANDIRKRFT--NREVTTGQIVMFGLTGGLIPCPAAI
Pae1            SLE-----------GYQDAHERAHANDIRNRFT--NRNVTTGQIILFGLTGGLIPCPAAI
Pae2            SLE-----------GYQDAHERAHANDIRRRFA--SRNVSTGQVILFGLTGGLIPCPAAI
Ppu1            SVD-----------GYQDAHERAHANDIKKRFA--NRDVTTGQIILFGLTGGLIPCPAAI
Pal1            SVE-----------GYQDAHERAHANDIKNRFS--NRDVTTTQVILFGLTGGLIPCPAAI
Ahy1            SAE-----------GYEDAHEKAHADDIRKRFT--NKNVTTGQIVIFGLTGGLIPCPAAI
Orf6            VAE-----------EWQDAHQRAHAQEINRRFD--GRQVTTGQIVLFGLTGGLIPCPASI
Kox1            ATA-----------EWQDAHQRAHAEEINRRFN--GQRVTTGQIVLFGLTGGLIPCPASI
Ecl1            VEE-----------EWQDAHQRAHAQDINRRFS--GQNVTTGQIVMFGLTGGLIPCPASI
Sno1            ATE-----------GYQDAHELAHADDIRRRFA--GRQVSTWQIVLFGLTGGLIPCPAAI
Orf10           GTD-----------GYQDAHELAHANDIRKRFA--DRKVTTWQIVLFGLTGGLIPCPAAI
Oan2            SGS-----------EYQDAHELAHATDIRRKFA--DRNVTTWQIIMFGLTGGLIPCPAAI
Rsp3            ATD-----------GYQDAHELAHANDIRRRFA--DRKVTTWQIVLFGLTGGLIPCPAAI
Api1            AGE-----------GYQDAHQLAHANDIRRRFA--NRNVTNWQIALFGLTGGLIPCPAAI
Tdi1            SGQ-----------AYQDAHERAHAQDIQKRFA--NRTVTTWQIALFGLTGGLIPCPASI
Asp2            GSL-----------EYQDAHELAHADDIRRRFAG-QQKVTTGQIIVFGLTGGLIPCPASI
Vei1            G---------------QDPHELAHANEIRQRFG--DGKASNRQIMLFGITSGLIPCPAAI
Mfe2            IAP-----------GYQDPHELAHANDIRHRFA--NREVTTGQIVMFGLTGGLIPCPASI
Aph1            SAP-----------GYQDPHELAHANDIRHRFT--NREVTTGQIVMFGLTGGLIPCPASI
Rso1            SAP-----------GYQDAHELAHANDIRRRFA--NRHVTTGQIIVFGLTGGLIPCPASI
Orf4            STD-----------GYQDPHELAHANDIRRRFA--GREVTTGQIVMFGLTGGLIPCPASI
Psp4            ASD-----------DYQDAHERAHADDIKRRFA--NRDVTTGQIVMFGLTGGLVPCPASI
Psp9            SSD-----------DYQDAHERAHARDIQKRFT--GREVTTGQIVMFGLTGGLVPCPASI
Cvi1            SAP-----------GYQDPHERAHANDIRRRFA--GRDVTTGQIVAFGLTGGLVPCPASI
Lho1            PET-----------EYQDAHERAHAEDIRRRFA--NREATTGQIVLFGLTGGLIPCPASI
Gxi1            AQG-----------EYQDAHERAHALDIQRRFA--NREVTTGQIALFGLTGGLIPCPASI
Psp8            ASP-----------GFQDAHERAHADQIRSRFA--SQQVTTGQIIVFGLTGGLIPCPAAI
Rfr1            GDG-----------EYMDAHERAHAQDIARRFK--NQTVTNWQIVMFGLTGGLIPCPAAI
Asp1            --P-----------AYADAHEQAHAEDITRHFA--GQTVTTPQIIIFGLTGGLIPCPASI
Csp2            SSP-----------GFQDAHERAHANDIKRRFA--GQQVTTGQIILFGLTGGLIPCPAAI
Orf13           TDG-----------SYQDAHERQHAEDIRRRFA--GREVTTGQIILFGLTGGLIPCPGAI
Ssp8            ATG-----------GFMDAHEMEHAEDIRRRFT--NQNVTTGQIVLFGLTGGLIPCPGAI
Nni1            ATG-----------GYVDAHEAAHAEDIRQRFA--GRAVTTGQIVIFGLTGGLVPCPGAI
Eco1            --------------EYQDAHARAHANDIKRRFDG-R-EVTNWQILLFGLTGGLIPCPAAI
Eco2            -NE-----------EYQDAHARAHANDIKRRFDG-R-EVTNWQILLFGLTGGLIPCPAAI
Orf1            -SD-----------EYQDAHALAHASDIKRRFDG-R-EVTNWQILLFGLTGGLIPCPAAI
Yre1            QSK-----------EYQDAHELAHANDIKRRFTG-Q-EVTNGQILLFGLTGGLIPCPAAI
Orf2            GSK-----------EYQDAHERAHATDIQRRFAG-K-EVTNGQILLFGLTGGLIPCPAAI
Cfr1            GSK-----------EYQDAHERAHATDIQRRFAG-K-EVTNGQILLFGLTGGLIPCPAAI
Sen1            -SK-----------AYQDAHERAHAADIQRRFDG-Q-TVTNGQILLFGLTGGLIPCPAAI
Ecl2            KEE-----------EYQDAHERAHARDIERRFTG-S-EVTNGQILLFGLTGGLIPCPAAI
Hal1            DSR-----------EYQDAHALAHANDIKKRFTS-N-KVTNWQILLFGLTGGLMPCPAAI
Eli1            RAT-----------EYQDAHERAHADDIKRRFAG-TTEVSNGQILLFGLTGGLIPCPAAI
Rsp2            SPQ-----------EYQDAHELAHASDIERRFAS-T-EVTNGQILFFGLTGGLIPCPAAI
Eta1            DDA-----------EYQDAHAKAHAEEIQRRFVG-KRSVSNGQIVLFGLTGGLIPCPAAI
Mmo1            HDG-----------EYQDAHARAHAHEIKTRFTG-G-KATNSQVLLFGLTGGLIPCPAAI
Dda1            HND-----------EYQDAHEQAHASEIRRRFAD-G-RATNGQILLFGLTGGLLPCPAAI
Dda2            H-D-----------EYQDAHERAHANEIRQRFAN-R-EATNGQILLFGLTGGLIPCPAAI
Psp2            NDG-----------SFQDAHERTHASDIKKRFAS-R-EVTNGQIILFGLTGGLIPCPAAI
Eto1            -SQ-----------EYQDAHQRAHAADIRQRFAD-R-RVTNGQIVLFGLTGGLIPCPAAI
Vch1            ETN-----------EYQDAHERAHALDIQKRFEN-R-DVTNGQILLFGLTGGLIPCPAAV
Msp4            DEE-----------T-MDAHERAHAQDIKRRFA--SRHVTTGQIIVFGLTGGLIPCPASI
Mtr1            DEE-----------T-LGAHERAHAEEIERRFS--NRRVTTGQILLFGLTGGLIPCPASI
Mro1            DPT-----------VYADAHEREHALDIERRFA--SRRVTTGQIILFGLTGGLIPCPASI
Bel1            DLG-----------DEDDAHARAHAADIRKRFA--GRTVTTWQIILFGLTGGLIPCPAAI
Abr2            DLD-----------EQNDAHARAHAADIRKRFA--GRTVTTPQIVLFGLTGGLIPCPAAI
Nha1            DLG-----------EEDDAHARAHAADIRKRFA--GRTVTTAQIVLFGLTGGLIPCPAAI
Asp3            DLG-----------EEDDAHARAHAADIRKRFA--GRTVTTWQIVLFGLSGGLIPCPAAI
Msp5            NLG-----------EEDDAHARAHAQDIRRRFA--GRRVTTGQIVLFGLTGGLIPCPAAI
Rsp1            DLG-----------TADDAHALAHAADIRRRFA--GRTATTGQIVAFGLTGGLIPCPAAI
Nra2            HSD-----------DHEDAHARAHAADIEQRFG--DRRPSTSQIVAFGLTGGLVPCPASI
Cfl1            EHG----------AEYEDEHEAEHAAEIRSWLK--NREVTTAQIIAFGLTGGLMPCPAAF
Cfl3            SHGDHDHADLPQGPGFQDAHELAHAMDIQKRFM--NRKVTTPQIILFGLTGGLLPCPAAF
Vsp2            SDE-----------EYQDAHEREHADEIRRRFE--GRTVTTPQIALFGITGGLMPCPAAF
Msp3            HAE-----------HDEDAHEREHAEQIARQLAANGGNVTTAQIALFGITGGLIPCPASI
Cac1            -----------------HHEHDD-DRSSQPDR--APRRAGRRALIGMGVAGGLVPSPSAL
Ssp2            ATLAP-----------PDHEHHP-ADTSTAPP--NARRTRRSGLIGMGIAGGLVPSPSAL
Shi1            -----------------THDHGD-GHTHTHEI-----RPTLRGTLLMGFAGGMVPSPSAV
Svi1            -----------------AHDHGD-GHTHTHEV-----RPTLRGTLLLGFAGGMVPSPSAV
Sbi1            -----------------VHSHG--GFTHSHPLP-SG-RLTLRGTLLLGFAGGLVPSPSAV
Sda1            ------------------HTHG--GTTHTHAT-----APTIRGTILLGFAGGLVPSPSAV
Sch1            -----------------EHTHG--GSTHSHPV-----APTLRGTILMGFAGGLVPSPSAV
Fsp1            -----------------GHGHG--GRWHAHPHP-AADGSQLRSLLAAGFAGGMVPTPSAI
Fsp2            -----------------GHTHG--GRWHVHPS--AGDQPGLRSLLATGLVGGMVPTPSAV
Cko1            HGHHD-----------DSVVHGGKGHHHGHDHHGHSHGHGRKNLAVLGIAGGLVPSPTAL
Ssp6            -------------------------NHSHLS-ITDEAPLSWRSLLTLGISGGLVPCPSAL
Cep1            H-----------------------HDHSHLPPGANGEPVTWRSLLALGISGGIVPCPSAL
Csp1            --------------------------HTHLLPAQDESLMSWRGLMALGIAGGLVPCPAAL
Dsa1            ---------------------------------HEVSVASWRDIFALGISGGLVPCPAAT
Hsp4            ---------------------------------HEATSASWRDIFALGISGGLVPCPAAL
Nno1            ------------------------HSHSHLPLASDGNDVTWRSLMMLGLSAGLVPCPAAL
Cst1            --------------------------VHHEHSHADVSPMKWSSLLALGISGGLLPCPSAL
Npu1            --------------------------HEHLPPHSDLISMKWSSLLALGISGGLLPCPSAL
Ssu1            --------------------------PDHHHDHSSHTLSD---LVKLGIAGGLVPCPSAM
Lsp1            --------------------------DHHHHDHNHHHPEDWRSLVAVGISGGLVPCPSAL
Sus1            --------------------------HTHSHSHVPEGEITMGSLIALGASGGLVPCPSAL
Sus2            --------------------------RIHTH--VPE-EMSIGGLIALGASGGLVPCPSAL
Dhy1            --------------------------------------VSWWSMLSLGVAGGMVPCPTAL
Dsa2            --------------------------------------VSWWSMLSLGIAGGMVPCPTAL
Pba1            H-----------------------SHGGQTHSHAPPERTGFWGLLSLGISGGIVPCVDAL
Mja1            -------------------------------------------VITLGLSAGLVPCPAAL
Mfo1            -------------------------------------------VIAIGLSAGLIPCPAAL
Mok1            -------------------------------------------VLAIGLSAGLVPCPAAL
Mho1            -------------------------------------------VIAIGLSTGLVPCPAAL
Mps1            -------------------------------------------VIAIGLSTGLIPCPAAL
Dyo1            -------------------------------------PTNRFNLFLTGFFTGIVPCPSAL
Dme1            -------------------------------------PSTPLNLFLTGFFTGIVPCPSAL
Dor1            -------------------------------------PASRLNLFLTGFFTGILPCPSAL
Apo2            -------------------------------------PTSLSRLFAIGFFTGLIPCPSAL
Aac1            -------------------------------------PNSFRRLCIVGFFTGLIPCPSAL
Ami1            DGETA-----------PSHGTLSPYLVKERERTARVSTASRREIAAMGAAGGLIPCPEAL
Hbo1            ----------------------------GAHHIEPHQALDWRTAMMTVGAIGMRPCSGAV
Hsp1            ----------------------------GAHHIEPQQALDWRTALMTVGAIGMRPCTGAV
Tsp1            ----------------------------TPHHVDPNQRGTWWG---TVLAVGIRPCSGAV
Cak1            -----------------------------------DATVKSITGWSLFVIFVFGPCEALI
Orf9            -----------------------------------KGKVS-LTPWILFIIFVFGPCEPLI
Hgi1            -----------------------------FGTKHT---HVHDESFGVGVLHGFAGS-GAL
Hla1            -----------------------------LGAEHS---HVHDESFAVGVLHGFAGS-GAL
Rxy1            -----------------------------HDHDHASPLHTPLSAYAIGLVHGVGGS-GGL
Aba1            --------------------------NPDRSILRRLGLYQFLRPLAVGLVHGLAGS-AAV
Kve1            --------------------------KLDRKLGQRS-FYQLVRPLMVGIVHGLAGS-AAV
Cfl2            -----------------------------LRF---FSTGSPFRPLVIGIVHGLAGS-AAV
Ppa3            --------------------------GLELKWG-HLSSYQTLRPLIIGIVHGLAGS-AAV
Sce1            --------------------------WADRVFG-GSRVYASLRPLLIGVVHGLAGS-AAV
Sce2            ------------------------------------------RSVAVGLVHGLAGS-AGI
Cul1            ----------------------------PRHLEKHHGWKGSHSFL-IGTVHGLAGT-GAV
Gau3            ----------------------------HHHVAVGSGFKAQLRALGFGVLHGLAGS-GAV
Bme2            ---------------------------------------LHAKSILIGIIHGLAGS-AGM
Gst1            ---------------------------------------LHVKSTLIGIVHGLAGS-AGM
Gsp1            ---------------------------------------LHMKSMLIGVVHGMAGS-AGM
Bsp5            ---------------------------------------YHKKSFIIGGIHGLAGS-AAL
Bsp3            ----------------KHKHIHTHEHSGKHEHKHQHHKVSYFRSLMIGLVHGLAGS-GAM
Bsp4            -----------------HKHIHSHKHNDEHEHKHQHKDTSYRKSMVVGLVHGLAGS-AAM
Bco1            ----------------------------EPGHKRNY---SYIKSVCIGFVHGLAGS-GAM
Pmu1            ------------------------HSHTSAGAADEQPKVSYVKSMLIGLVHGLAGS-GAM
Bme1            --------------------------------------TSYLKSLGIGFVHGLAGS-AAM
Bsp2            ----------------EQTHVHSLQKNGEHEHKNKHKYTSYLGSMFIGFVHGLAGS-GAM
Bli1            --------------------LHTHQSSG--DHKRRHKNVTYLRSTFIGLVHGLAGS-GAM
Pte1            ------------------------HTHYVSQPTASHKGISYIKSMVIGLVHGIAGS-GAM
Bsp6            -------------------------------HSQYGDKHYFIKSSLIGLVHGLAGS-AAM
Bsm1            ----------------------------TDHPIYTYKGIPYVKSLFIGIIHGLAGS-AAM
Psp1            -------------------------------------KSSLIKVTVIGFIHGLAGS-AAM
Apo1            ----------------N----HFHSHERTETHNHPHQDVSYAKSLIIGLVHGLAGS-AGM
Gka2            -------------------------------------NKVYVKSVAIGGVHGLAGS-AAL
Nsa1            -------------------------IHLDEHNHDDSNHRHAHKSYMIGLVHGLAGS-GSI
Nma1            -------------------------IHLDEHNHNDSDHRHAHKSYLIGLIHGLAGS-GSL
Nli1            -------------------------IHFDVHNHEDKNHSHNHKSYLIGMIHGLAGS-GTL
Nsp3            -------------------------LHFDAHEHNDDDHKHEHKSYLIGLIHGLAGS-GSL
Fdo1            -----------------------------------PRHQHIHKSFFIGILHGLAGS-AAV
Dca1            ------------------SHLHFHYHKESEMHEHEHKPKVFRSPMLIGMVHGLAGS-GAL
Cth1            ------------------------YHR----------------SLLTGMVHGLAGS-AAL
Nde1            ------------------PHVHLHSHHLKPDHAHGHWYQGSLRPLLIGMAHGLAGS-AAL
Eol1            --------------------------------HIHANEPTFGLAYGVGLVHGLAGS-GGL
Rsl1            --------------------------------HPHPTPKDFKLAYGVGLVHGFAGS-GAL
Sli1            --------------------------------RVHEG-HAHRLAYGVGLIHGLAGS-GAL
Hhy1            -------------------------------QHHHLQAHDHRLAYGVGLVHGLAGS-GAL
Mpa1            ----YQKSP------VYLATQYTLKPLPYYAQPIHTHHHTHKLAYGVGLVHGLAGS-GAL
Hno1            --------------------------------FKIKATSEHRVAYTVGLIHGLAGS-GAL
Fjo1            ----VTHTH------MHAHTYFHSHPIASFKHAHYDGSTNYKTAFGVGLVHGLAGS-GSL
Chu1            --------------------------------HMHPHRENKYVFFNVGIIHGLAGS-GTI
Mfe1            ----------------------KAL-HADNSHEHLHAGRFPMRALLVGIMHGMAGS-AAL
Orf7            ----------------------ESS-HDPKLHQHEHK-KFPFHALAVGMMHGMAGS-AVL
Orf8            ----------------------QRA-HDTDAHRHEHPQGFPLRALLVGLVHGMAGS-AAL
Rpa1            ----------------------SGLDHAVDPHQHKHPKGFPLRALLVGMTHGLAGS-AAL
Mpe1            ----------------------DTGPHDRHQHRHEHRP-LPLRALLVGMVHGLAGS-AAL
Nra1            SFA------------AMQFRPLAARPHEALPHVHRHPPLLPLRALLVGMMHGMAGS-AAL
Abr1            -------------------------PHQRSGHDHQH--GFRWRSLLVGLMHGMAGS-AAL
Abi1            -------------------------PHQRSCHDHRH--GFRWRTLLVGLMHGMAGS-AAL
Acl1            -------------------------PHQDSRHDHAH--GFRWRSLLVGLMHGMAGS-AAL
Oca1            -------------------------PHQRSTHDHGH--GFRWRTLLVGLVHGMAGS-AAL
Bel2            VAVTSTVAR------ASTVALASTVPHVRAAHSHAH--GFRWRTLLVGLMHGMAGS-AAL
Bsp9            -------------------------PHARAAHSHGH--GFRWRTLLVGLMHGMAGS-AAL
Bsp7            -------------------------IDQQNSHTHAH--GFRWRSLLVGLVHGIAGS-AAL
Rpa2            -------------------------HDAPTAHRHEH--GFRWRTLLVGLMHGMAGS-AAL
Bsp8            -------------------------PHARAVHAHAH--GFRWRTLFIGLMHGMAGS-AAL
Npe1            -------------------------PHDASRHEHSHPHKFPLKALAVGLVHGAAGS-AAL
Cba1            -------------------------PHGEVWHNHSH-HRTNAKALGIGLVHGAAGS-GAL
Mst1            -------------------------PHRQSPHDHDH--RSLLRPLAVGVMHGLAGS-GAM
Ssp1            --------------------------------GQSNHRRHAHAASGLGLLHGLAGASHLL
Pma3            --------------------------------GRHKHGRHAYAASSLGLLHGLAGASHLL
Ssp4            --------------------------------GQNNHRRHAHAASGLGLLHGLAGAGHLL
Pma1            --------------------------------GAKKHAQHSHASTSLGVLHGLAGASHLF
Pma5            --------------------------------GSRKHSRHSHASTSLGLLHGLAGASHLL
Pma6            --------------------------------GNKLHRSHTHAATGLGVLHGFAGASHLV
Pma2            --------------------------------DQKKHNKHSHALTGLGLLHGLAGGSHFL
Pma4            --------------------------------EQKNNNKHSHALTGLGLLHGIAGGSHFL
Psp5            --------------------------------RDMRHNRHSHALTSLGILHGLAGGSHLI
Psp7            --------------------------------KNL-HNKNAHALTGLGLLHGIAGGSHLV
Mfu1            -----------------------PAVSSTSPLHEHSPHYHTHASLGIGLLHGIAGSNHFL
Min1            -----------------------PTEDS----HEKLAHRHCHFPLAIGILHGFAGSNHFL
Vsp1            -----------------------SGAHSSSLHEAAEDHRHPHAPLWIGLLHGVAGSHHLL
Rle1            -------------------------------------HRHKHPAFAIGTVHGLAGSSHLL
Zga1            -----------------------ANKLEHSHPHDKKVKQNVWSSFGIGVLHGLAGVAHFI
Ptr3            ------------------------TPTVGKKKK------IGFATFATGIVHGLQPD-ALM
Ptr4            ------------------------TPTVGKKKR------VGFATFATGIVHGLQPD-ALM
Ccl1            ------------------------NPAVGKKK-------VGFATFATGIVHGLQPD-ALM
Tca1            ------------------------NPAVGKKK-------LGFATFATGIIHGLQPD-ALM
Ppe1            ------------------------TPTVGKKK-------IGFATFATGIVHGLQPD-ALM
Car1            ------------------------NPVVGKKK-------IGFATFATGIVHGLQPD-ALM
Gma3            ------------------------NPVVGKKK-------IGFATFATGIVHGLEPD-ALM
Car2            ------------------------NPTPRKKK-------IGFATFATGIVHGLQPD-ALM
Gma1            ------------------------NPTVGKKK-------IGFATFATGIVHGLQPD-ALM
Gau1            ------------------------APAMKKKK-------MGFATFATGIVHGLQPD-ALM
Csa2            ------------------------NPSEGKKK-------IGFATFATGIVHGLQPD-ALM
Sly1            ------------------------PVIGKKKKK------VGFATFATGIVHGLQPD-ALL
Sly2            ------------------------PVIGKKKK-------IGFATFATGIVHGLQPD-ALM
Gau2            -----------------------------AKKK------MGFATFGTGIIHGLQPD-ALM
Atr1            -----------------------PAPVGGKKK-------IGLATFATGIVHGLQPD-ALM
Ath3            --------------------------PLPKKKK------IGFATFATGVVHGLQPD-ALM
Ath4            --------------------------PLPKKKK------IGFATFATGVVHGLQPD-ALM
Ath1            --------------------------SL-KKKK------IGFATFATGIVHGLQPD-ALM
Vvi2            --------------------------PVVGKKK------IGFATFATGIVHGLQPD-ALM
Smo2            --------------------------AVTKKKS------LGFT-FATGIVYGLQPD-ALL
Csa1            -----------------------MVVGNKKSKK------LGFATFATGVVHGLQPD-ALM
Ppa2            --------------------------AVSVKKS------VGPATFITGIVHGLQPD-ALL
Smo1            -----------------------SGGVQERKKP------FGFATFGTGVVHGLQPD-ALL
Sit1            -----------------------QAPSAPRKKK------VGFATFATGIVHGLQPD-ALL
Bdi1            -----------------------QTPAAPRKKK------VGFATFATGVVHGLQPD-ALL
Hvu1            -----------------------LLGAGGKKKE------ISFATFATGIVHGLQPD-ALM
Bdi2            -----------------------LLSGGGKKKE------ISFATFATGIVHGLQPD-ALM
Sit2            -----------------------LP--GGKKK-------INFATFATGIVHGLQPD-ALM
Cva1            -----------------------GVLVAKKERG-----GFGLATFATGIVYGLQPD-ALF
Csu1            -----------------------TQPVSSSSGGGLPADGNSLRTLFTGIVFGLQPD-ALF
Cre1            -----------------------------------------FATYATGIVYGLQPD-ALF
Tps1            -----------------------VTPNSSPIKT------AKSAILFNGILHGFSWDGAPS
Toc1            -----------------------VNPNQP-----------TKRVLLNGLLHGFSWDGAPS
Ptr2            ----------------------------IKT-A------QKRAVVFNGLLHGFSWDGAPS
Esi1            -----------------------GGGGMTKSGG------GERAIFFNGVLHGFSWDGAPS
Ehu1            -----------------------PSGGGPSERQ------SVASTLLTGILHGCSGSGHLL
Ade1            ---------------------------RGMAAGGTRG--GRRAVFSVGLVHGVTGAAALL
Cfu2            ---------------------------PKEATPASKGKVSSWEVLSIGLLHGVSGAAAVL
Ppa1            ---------------------------GHHDHDHGAPAHGRRSAGIIGLVHGLAGSAHVY
Psp3            -----------------------RRPAAGVAPPAGPPSRTPLAAFAIGVLHGLAGTGAIV
Pso1            ATGTAVSPR------EKASKLHPHSWNCCRSVSFENPATQKIMALLVGIIHGFAGPGGIL
Pso4            ----------------------------CGSVGKRSHHSLHIMALLVGIIHGFAGPGGIL
Pso5            ---------------------------YCANLSFENPMMQRVAALCVGIVHGIAGPGGIL
Ala1            ETGNE---------------------NVTVKDRLEHPLSQKLTALCVGICHGIAGPGGAL
Sdi1            QLEEKSALV------HSPAPVCGRRSC-LPTINMDNPATQKATALCVGIVHGIAGPGGIL
Pso2            -PSETSTEV------QEDQPVTKTCCFGLVTADIKNPHTQKLTAFAYGTAHGLAGTGGIL
Ptr1            AVEEE-----------------DVAEVTPLFPRIVRSVSTKSMAIVAGIIHGLAGPGGVL
Cpi1            ------------------------------KQGQEIAMNPLSRSFWVGMLHGLAGTGGAC
Fco1            ------------------------------KQGEEISMNLLSRTFWVGMLHGLAGTGGAC
Dbe1            ------------------------------FQGE----RTVSRSFWVGMVHGLAGTGGAC
Cag1            -----------------------------------RLAEHDHTPLFIGMLHGVAGSAPVL
Cag2            -----------------------------------RIVQHDHTPLFIGMLHGVAGSAPML
Gar1            -----------------------------------SLNKHDHTPLFIGMLHGVAGSAPLL
Msp1            -----------------------------------AATKDGHLPVMVGVLHGLAGSAPAL
Oan1            -----------------------------QALESPQQVKEAHTPVMVGILHGLAGSAPAL
Orf12           -------------------------HIDKKIENPIEDHIANHKPVMVGVLHGLAGSAPAL
Orf5            -----------------------------STKHSAMPAAIAHTPVMVGALHGLAGSAPAL
Mam1            ---------------------------------SKP--HRSHLPVSVGIVHGVAGSGPLL
Cag3            ---------------------------------SKLNSHVNHTPVLVGMVHGMAGSASIV
Cfu1            -------------------------------THEPHSHIHDQVSTTAGALMAFSGVRALL
Sau2            -------------------------------THEP--HMHKHVSTAAGAFMAVSGVRSLL
Mxa1            -------------------------------TQEPHQHVHT-VSTTAGALMAVSGVRSLL
Sde1            --------------------------------------RAITSAPLIGLIHGTAGSAPLL
Ttu1            --------------------------------------SARFGAPAVGLLHGTAGSAPLL
Orf15           --------------------------------------GVRRSAVWVGLIHGSAGSAPLL
Gca1            ----------------------------KKESAVSFLRFGWISAFIIGILHGIGVESPTQ
Gka1            ----------------------------EMDSCRSFSHVGWAGALIIGIIHGIGVESPTQ
Bsp1            ----------------------------KGKNLSSFK-IGILSAAIIGTIHGIGVESPTQ
Ktu1            ----------------------------RKDSGGADPELGAGGAFTVGVIHGAGAETPTQ
Aac2            ----------------------------RTSGAIRSTQVSWRTALSIGMIHGIGAETPTQ
Gma2            ----------------------------DSRTD-DDVNYTGPVAFGIGLIHGLGAETPSQ
Aba3            ----------------------------LPRPEPFRFQYDRGSVFLVGVIHGLGAETPSQ
Aba4            ----------------------------PSQQCATPRSFDARSVFVIGVVHGLGAETPSQ
Dar1            --------VGALFALSFDTLSQAAFFALTATQFGG---WEHALVLALLFMLGMLLTDGIN
Ggi1            --------VGAGFAISFDTMSQAGLLGLVAAQGAG---WGLALAAALTFTIGMMTPDTFN
Sel1            --------IGAIFGLVFDTATQAAAWGAAATAKGG---TTAALVIAATFAIGMMLADTID
Bmu1            --------IGVLFGLGFDTATEIGLLAIAAAQASQGLPIYTVMLFPALFTAGMTLIDSTD
Fph1            --------VGFLFGLGFDTATEIALLGMAAANVLNGLSIWYIMLLPISFALGMIIVDSID
Nsp1            --------AGLLMGLGFDTATQVALLVLAGGTAAYALPWYAVMVLPVLFTAGMVIGDSTD
Hsp2            --------ATDDHSEHAHEHTTLEYLKIGTVGALFT----LSPPVSMIAFISVTIPDGGR
Hsp3            --------ASD------HDHDTVAYLRTGAVGALFT----LSPPVSMLVFASTLLGNYGP
Gth1            ------------------------------ILRTLRAVGSKSVSLVVGLVHGLAGPGGIL
Orf11           -----------------------------------SEHVHSHAPTLVGMLHGAAGTLAVF
Hau1            -----------------------------------HSHVSNRKLLGLGISGGLVPCPEAL
Dma1            --------------HSHGGLRHSHGGLAHSHGDDPAGPVGWRALLALGVSGGLVPCPSAL
Ngr1            -----------------------------------VPQRSGWVLFGMGVLHGTAGWAGVL
Ote1            -----------------------------ESELVSSRRGDWTAISGLFLLLTLSPCEGFL
Zfo1            ------------------------------PTPEEFASVSSWRLLLLGISGGMIPCWGAI
                                                                            

Sau1            VTLGMLHG----EAIDFSMVLAFVAGVSLVFVGFGGVILYINKEFLTNKTN---------
Sgo1            VTLGMVEA----NSVDMTMVLAFSLGVMVIFVGFGSVILYINKNLLNSKQN---------
Ssp3            VTLGVLQG----QAVDFSMVLAFIAGVMVVFFSFGLVISWINREILTNIQN---------
Ssp5            ITLGAVGS----GNVNFAMIGAFTAGVMLIFVGFGLVILYLNEHFLGNIAN---------
Ssp7            ITLGAVQG----SSVDLSMVGLFTLGVMLVFFAFGLLILYINQSFLGNLKN---------
Nsp2            VTLSAIAH----HEVNLMMVASFTIGVMLVFLMFGYFISLINENLLKTQKN---------
Tcr1            VTLGLVSH----QEVTFGMVALFALGVMLVFISFGGVILWLNRYWLNSLAN---------
Psy1            TVLLLCLQ-VKQVTLGAAMVLCFSIGLAITLVTVGAAAAIGARKASNRFPW-LNAAAR--
Psy2            TVLLLCLQ-VKQVTLGAAMVLCFSIGLAITLVTVGAAXAQCRRPAR-------TLSFQ--
Psp6            TVLLLCLQ-VKQTTLGAVMVLCFSLGLAMTLVTVGAAAAIGARKASNRFPW-LNAAAR--
Pfl1            TVLLLCLQ-VKEVALGGLLVLCFSIGLAITLVTVGAAAAIGARQASNRWPW-LGTVAR--
Orf14           TVLLLCLQ-VKEVALGGILVLCFSIGLAITLVAVGAAAAIGARQASNRWPW-LGTVAR--
Pae1            TVLLLCLQ-VKEVALGAVLVLCFSIGLAVTLVAVGAAAAVGARQATNRWPW-LGAVAR--
Pae2            TVLLLCLQ-VKEVTLGAVLVLGFSVGLALTLVAVGVAAAVGTRHASNRWPS-LGVVAR--
Ppu1            TVLLLCLQ-VKEIALGAVLVLCFSIGLAMTLVTVGVAAAVGAKRASNRWPW-LGAVAR--
Pal1            TVLLLCLQ-VKEVALGAVLVLCFSIGLALTLVAVGVAAALGARHASNRWPW-LGTVAR--
Ahy1            TVLLLCLQ-VKEIALGAVLVFCFSIGLALTLVAVGVAAAIGARQASNKWPW-FGEIAR--
Orf6            TVLLICLQ-LKKFSLGATLVLGFSVGLALTLVASGAIAALSLKQATRRWPW-LNDVSR--
Kox1            TVLLICLQ-LKKVSLGATLVLSFSVGLALTLVASGAIAALSLKHVANRWPG-LNDLSR--
Ecl1            TVLLICLQ-LKHFALGATLVFSFSIGLALTLVASGAIAALSLKHATKRWPG-FSEFSR--
Sno1            TVLLLCLQ-LRELALGFTLVLSFSVGLALTLVAVGVVAALSVQHATKRIAW-FGELAR--
Orf10           TVLLLCLQ-LKQFTLGFGLVLCFSIGLALTLVAVGAAAALSVQHATKRLTW-FSTFAR--
Oan2            TVLLLCLQ-LKEFTLGFALVLCFSIGLAITLVTVGAAAALSVRHATKRWSW-FGTAAR--
Rsp3            TVLLLCLQ-LKEFTLGFILVLCFSIGLAITLVTVGAIAALSVRHATKRWSW-FSTLAR--
Api1            TVLLLCLQ-LKEFTLGAVLVLCFSIGLAITLVTVGAVAALSVRHVTRRAPW-FSAIAR--
Tdi1            TVLLLCLQ-LKQFVLGAALVLCFSIGLALTLVTVGAVAAWSVNHASKKWSG-FSEFAR--
Asp2            TILLLCLQ-LKQVPLGALLVLCFSIGLALTLVLSGVIAAISVKQVSKRWSG-FGKLAR--
Vei1            TVLLLCLQ-LKQVALGATLVLCFSIGLALTMVLSGVVAAISVRHVSRRWSG-FGEFAR--
Mfe2            TVLLLCLQ-LKQIALGATLVLSFSVGLALTLVTSGLLAALSVKQVSSRWSG-FGEFAR--
Aph1            TVLLLCLQ-LKEIALGATLVLSFSIGLALTMVLSGALAALSVKHVSRRWSG-FGKFAR--
Rso1            TVLLLCLQ-LKKITLGAALVLCFSIGLAMTMVASGALAALSVKHVSKRWSG-FGDFAR--
Orf4            TVLLLCLQ-LKKVALGAVLVLCFSIGLALTMVASGALAALSVRHARKHWGG-FGDFAR--
Psp4            TVLLLCLQ-LKKFALGAGLVLCFSIGLALTMVASGTLAALSVKHVSRRWSG-FGEFAR--
Psp9            TVLLLCLQ-LKRFALGAGLVLCFSIGLAMTMVASGALAALSVRHVSRRWSG-FGDFAR--
Cvi1            TVLLLCLQ-LKQVALGATLVLCFSIGLALTMVASGVLAALSVRHMAGRWGG-FGEWVR--
Lho1            TVLLLCLQ-LKKVALGATLVLGFSVGLALTIVASGVLAALSVRHLAGHWSG-FGEFAR--
Gxi1            TVLLLCLQ-LKKVALGATLVLSFSVGLALTLVASGVLAALGVRHASKRFAG-FGDFAR--
Psp8            TVLLLCLQ-LKEVTLGAALVLCFSIGLALTLVLSGAVAAIGARHAAKKWSG-FGEIAR--
Rfr1            TVLLLCLQ-LKQLSLGAVLVVCFSIGLAVTMVSAGVLASLSVRHVQKRWSG-FSSFAR--
Asp1            TVLLLCLQ-LKRIALGATLVLCFSIGLALTMVASGVLAAMSVRHISKRFKG-FGRVAN--
Csp2            TVLLLCLQ-LKQVALGATLVLCFSTGLAVTMVSVGVAAAIGVRHAEKRFAGAFATFAR--
Orf13           TVLLLCLQ-LKRVALGSVLVLCFSIGLALTMVASGVIAALSVKYAERRFSG-FGSLVR--
Ssp8            TVLLLCLQ-LQRLTLGAVLVLCFSIGLAITMVASGVIAAVSVRQVAKRWSG-FGEIVR--
Nni1            TVLMLCLQ-LHQVALGAVLVTGFSVGLALTMVTSGVLAALSLRHLEKRWSG-FGEAVR--
Eco1            TVLLICIQ-LKALTLGATLVVSFSIGLALTLVTVGVGAAISVQQVAKRWSG-FNTLAK--
Eco2            TVLLICIQ-LKALTLGATLVVSFSIGLALTLVTVGVGAAISVQQVAKRWSG-FNTLAK--
Orf1            TVLLICIQ-LKALTLGATLVVSFSIGLALTLVTVGVGAAISVQQVAKRWSG-FNTLAK--
Yre1            TVLLICIQ-LKALTLGATLVVSFSIGLALTLVAVGVSAAIGVRQVAKRWNG-FNAIAK--
Orf2            TVLLICIQ-LKAFTLGATMVLCFSLGLAITLVTVGVGAAISVQQAAKRWSG-FNTLAR--
Cfr1            TVLLICIQ-LKAFTLGATMVLCFSLGLALTLVTVGVGAAISVQQAAKRWSG-FNTLAR--
Sen1            TVLLICIQ-LKAFTLGATMVLSFSLGLALTLVTVGVGAAISVQQAAKRWSG-FSTLAR--
Ecl2            TILLICIQ-LKAITLGATLVVSFSIGLALTLVAVGVGAAISVQQAAKRWSG-FNTLAR--
Hal1            TILLICIQ-LKALTLGATLVVCFSVGLALTLVTVGVGAAVGVREAQKRWSG-FNQLAQ--
Eli1            TVLLICLQ-LKALTLGATMVVCFSIGLALTLVTVGVGAAVSVRQAAKRWSG-FNKMAR--
Rsp2            TVLLICIQ-LKQLALGATMVVCFSIGLALTLVTVGVAAAVSVRQAAKRWSG-LNTLAR--
Eta1            TILLICIQ-LKAIALGATMVLCFSLGLAITLVTVGVAAAVSVRQASKRWPG-FDRLAA--
Mmo1            TVLLICLQ-LKAFTLGATMVLSFSIGLALTLVTVGVVTAVGLRQVSRRWQG-LGDIAK--
Dda1            TVLLLCLQ-VKAFSLGAALVVCFSIGLALTLVAVGVGAAISVKQVSRRWSG-FSTLAR--
Dda2            TVLLLCIQ-VKAFTLGAALVVCFSIGLALTLVAVGVGAALSVQRASRRWPG-FATLMR--
Psp2            TVLLLCIQ-VKAFSLGAALVLCFSIGLALTLVGVGAAAALSVQKATQRWQG-LDTLAR--
Eto1            TVLLLCIQ-VKKFSLGAALVVCFSIGLALTLLIVGSAAALSVRHVTQRWSG-FATLAR--
Vch1            TVLLICLQ-LKAITLGATLVVSFSIGLALTLVAVGVVAALGVQKATSKWSG-LNNVAR--
Msp4            TVLLLCLQ-LGQMALGAALVLCFSIGLAITMVAVGVAAALGVRHASDRWSG-FDAIAA--
Mtr1            TVLLLCLQ-LDRMILGAALVLAFSIGLALTMIAVGVAAAIGVRHASTRFSG-FQQIAA--
Mro1            TVLLLCLQ-VGRIGLGALLVLCFSVGLALTLVLVGVAAALGMRHAASRWPG-LEALAA--
Bel1            TVLLLCLQ-LKQFSLGFVLVLCFGIGLAITMVSAGVAAALSLRHVERHWAG-FSRF----
Abr2            TVLLLCIQ-LKQFSLGFVLVLCFGIGLAITMVSAGVAAALSIRHVERHWSG-FSRF----
Nha1            TVLLLCIQ-LKQFSLGFALVLCFGIGLAATMVSAGVVAALGIRHVERHWSG-FTRF----
Asp3            TILLLCIQ-LKQLSLGFVLVLCFGFGLALTMVSAGVIAALSIQHIEKRWSG-FSRF----
Msp5            TVLLLCIQ-LKQFSLGFALVVCFSLGLAATMVSAGVLAALSVTHVASRWSG-FGRL----
Rsp1            TVLLVCMQ-LDRIALGVLLVVCFSVGLAVTMVSAGVVAALGVRHVASRWSG-FGTL----
Nra2            TVLLLCLQ-LKKYSLGLTLVLGFSIGLALVMVLSGVLAALSLRAASNRWGG-FSGFGVW-
Cfl1            TVLLVCLQ-VKQFTLGFALVGAFSFGLALTMVTVGAIAAWSVHHAEKKFRG-FGEIMR--
Cfl3            TVLLVCLQ-VKRFTLGFALVGAFSFGLALTMVSVGALAALSLRHAEKRFTG-LGEMMR--
Vsp2            SVLLICLQ-LKKFTLGFAMVAAFSTGLALTMVATGVLAAWSLRHAEKRFKG-FGELMR--
Msp3            TVLLICLQ-LGQFTLGAATVAAFSLGLAITMVSIGVAAAWGVQHAAKRVNF-SDHLLR--
Cac1            VVLLGAVA-LGRTVLGIILVLAYGLGMAATLTAAGLALVMLGHRMR---RERHAR---FA
Ssp2            VVLLGAVA-LGRTAFGVLLVIGYGLGMAATLTLAGLLLVRLRERIESHDRARTLR---HN
Shi1            VVLVGAAA-LGQAWFGVVLVIAYGLGLALTLTAAGFTAVRVGQEAAERLMARRERAGRGH
Svi1            IVLVGAAA-LGQAWFGFVLVVAYGIGLALTLTLAGFAAVRLGVRATERLAARKASGGRID
Sbi1            VVLVGAAA-LGQAWFGFLLVLAYGAGLALTLTLAGIAVVRLGRRATERLAARASDGGRGQ
Sda1            VVLVGAAA-LGHAWFGLLLVVAYGVGLALTLTAAGYAVVRLG-AGASRWVERRPS-WAVH
Sch1            VVLVGAAA-LGQAWFGLLLVVAYGVGLALTLTAAGYAVVKAG-SGMNRLLDRRPR-WTTG
Fsp1            VVLLGAVA-LGRAWFGLLLVLAYGAGMALTLIGAGFLLDRTLVPLLHRVRAAAPG-----
Fsp2            VVLLGAAA-LGRAWFGVLLVLAYGVGMAATLVGVGFLLDRTLLPLLRRASTLVPG-----
Cko1            VVLLGAAA-LGRLWLGIVLIIAYGLGMAAMLTAAGLLLLRIRDKWAWLGRLVVPA-----
Ssp6            VVLLSAVA-LGRVGFGLVMVLAFSLGLAGVLTGLGLLLVRTKRLFDRLPS---QMR----
Cep1            VVLLSSVA-LNRTGFGLLLVLAFSLGLAATLTGIGLLLVGGKRIFDRFPT---QGK----
Csp1            VLLLSMIA-LGQTGLGLLLVFIFSLGLTGTLTAIGLLLVSAKHLFERIPT---QIK----
Dsa1            VLLLSTIA-LGEIAYGLMLVFIFSLGLTVTLTGLGIIFIYGKKQFQKLPQ---GQI----
Hsp4            VLLLSTIA-LGKIGYGLMLVLVFSIGLAVTLISLGALFIYGKTQFQKLPQ---AEI----
Nno1            VLLLGAIA-FGNPISGLLLVVAFSLGLASVLAGLGLLLVSAKRMFKQVPM--PRMQ----
Cst1            VVLLSAIA-LGRIGFGLALVTAFSLGLAAVLTGIGLMLVYAKDRFEQLP--L-NLP----
Npu1            VVLLSAIA-MGRIGFGLALVSAFSLGLAAVLTGIGLILVYAKDRFEHLP--F-QIP----
Ssu1            VMLLGAIA-LHQIVYGLFLVTGFSLGLALVLVLLGLIAVYARQWLEKFP--Q-TQE----
Lsp1            VLLLTAIA-LHQITYGLVLVGWFSLGLASMLTALGLVAVYARQWLEETS--I-AAG----
Sus1            VLLLSAIS-LGRVGLGMLLLVGFSAGLATVLMGMGVLVLCVGNLLPATQKFT-ATR----
Sus2            VLLLTSVS-LGRVAFGLTLLVAFSLGLAVVLSAIGLAVLYARHLLPDSKNLM-RGR----
Dhy1            VVLLASVA-FGRITFGLLLISAFSLGLAAVLIIIGILTVRASKLTEKFS---GTKR----
Dsa2            VVLLASVA-FGRIVFGLMLILAFSLGLAAVLIIIGILTVRASKLTERFS---GSRR----
Pba1            IGLLFAIS-LGKLVWGLIILCAFSLGLAAVLVAIGILMVMAKPVIARFT---GEGV----
Mja1            AVLLLSIS-SGNLIDGLIYVAIFSIGLAISLTGLAVAFVESKELIKKYV---GNR-----
Mfo1            AVLLLSIA-EGDVLNGLIYVVVFSIGLALSLTTLSVLFVKSKRFIKKYA---GSE-----
Mok1            AVLLFSIS-SGNLYDGLIYVFIFSLGLSLSISLLSVLFVKGKQFIEKYI---QSK-----
Mho1            AVLLLGIA-TDHVYNGLIYILVFSIGLALSIVCLSVLFVKGRGFLQSYV---GSS-----
Mps1            AILLFSIS-NDQVYNGLFYVLVFSAGLAISITLLSIVFVKGKGFIEGYV---SSK-----
Dyo1            AILLAAVS-ADQIPLGLGLVGAFSIGGAITMVAIAVVVVRAGHTIKKLE----RWQ----
Dme1            AILLAAVS-ADKIPLGLGLVGAFSIGGAITMVAIALFVVRASHTMKKLE----KWQ----
Dor1            AILLTAVS-TDQIPLGLGLVAAFSLGGAITMVTIALFVVRASHKIQKLE----RWQ----
Apo2            AIFLAAVA-ADRIPAGMSLVAAFSAGSALAMSTLGLLVVRAGGAIQRLE----QRQ----
Aac1            AILLASIG-IHQFQIGVGLVVAFSVGMALTMCTIGMLVVHTGEAVSRLD----HWR----
Ami1            GVLILAVG-LHRTALGLAMIVAFSAGLGAVLVGLGLILVTARDRFTDVR----PGP----
Hbo1            LMLGAASL-LGQFEVGVASVVAMSIGTGITVSALALASIFARGWAQRRLSKQHSQRS---
Hsp1            LMLGAASL-LGQFYVGVASVIAMSLGTGITVSFLAIASIVARGWAAKRLQKQRSQQV---
Tsp1            LIMAVSTA-LGLAWAGVAAVLAMSLGTAATVSVLATLAVSARDWTRRWLGPTRMGR----
Cak1            PLLLFPAL-AEDLSLAVMVCAVFALSTLVTMLSMVWALSKGSERVRFKF-----------
Orf9            PLVMYPAA-KHDAAGVVLVTLAFGLTTIMTMLVIIAFSYWGVSFLRLGR-----------
Hgi1            VIAMVSTA--PAVGQAVAFLAAFSLLTIATMATVSFLWGRSMAVG---------------
Hla1            VIAMVSTA--PGIDQAIAFLAAFSILTVTTMAVVSALWGQSLNVG---------------
Rxy1            TLLLLSTI--PERAEAAAALLLFAVGTALSMALLSTAFGLAIAGGP--------------
Aba1            ALLVLAEI--RDPRWAVGYLLVFGIGTIAGMMLITMMIGAPFAYTRG---R---------
Kve1            ALLILATI--RNANCAIVYLLVFGVGTIAGMMVITMSIASALRFVGD---R---------
Cfl2            ALLVLPLM--RDTFGAITYLLIFGAGTVAGMMIVTAAIAAPIRYAAE---H---------
Ppa3            ALLVLPLI--QKPFWAIAYLMIFGGGTIGGMMLITAAMALPFSRTAR---R---------
Sce1            ALLVLTTV--RDPRWGIGYIALFGVGTIAGMTLITGVLALPFAYARA---R---------
Sce2            ALLATTSI--PSRLWAAAYLALFGLGTVAGMIALTVILSWPIGWTLA---R---------
Cul1            MVLTIAAV--SDPLQRIAYLASFGLGTILSMTLFSLSLTLITKLLNR---Q---------
Gau3            IVLIIAAA--PSARDRTFYLLAFGVGTVAGMSLVSALSGATTSVVGR---R---------
Bme2            ILLTLTTV--DNRLQALLFILIFGVGTIVGMMFFTTILGLPFIWMKD---K---------
Gst1            VLLTMTTV--KGTWMALAFILIFGLGTVIGMMLFTTFLGIPFVWMKA---K---------
Gsp1            VLLTLTTV--ETPWQAFAFIVIFGLGTVIGMMIFTTLLGLPFLFARP---K---------
Bsp5            VLLTTAQA--QTELQAFLFILIFGAGTIIGMLLFTTVLGLPFLITSQ---A---------
Bsp3            VLLTMSTV--KSVWEGVIYILIFGTGTVVGMLFFTTIIGIPFVFSA----K---------
Bsp4            VLLTMSTV--KSAWECAIYILVFGAGTAVGMLFFTTIIGLPFVLSA----K---------
Bco1            VLLTMSTV--KSVVESAIYILIFGIGTIFGMLFFTTILGIPFIISA----K---------
Pmu1            VLLTMSTV--QSAWEGAFYILVFGAGTVAGMLFFTTVIGIPFVLTA----N---------
Bme1            VVLTMSTV--THVWQGALYIIIFGIGTCLGMLLFTTVIGIPFVTTK----K---------
Bsp2            VLLTMGTV--NSVGEAVIFILIFGLGTVIGMLFFTTIIGIPFVLSK----K---------
Bli1            VLLTISTV--KSVEEAAIYILIFGAGTVIGMLFFTTIIGIPFVLSK----K---------
Pte1            VLLTMSTV--QSVWDGALYILIFGLGTIAGMLLFTTILGIPFVLSA----S---------
Bsp6            VLLTMSTV--NSVWQGAAYILIFGAGTVAGMLLFTTLIGIPFVFSS----S---------
Bsm1            VLLTMSTV--EKAWEGLLYILFFGAGTVLGMLCFTTLIGIPFTLSA----R---------
Psp1            VILTLSTV--ESVWECALYIMVFGVGTITGMLIFTTILGIPFVYSK----T---------
Apo1            VLLTMSTV--TSVWQAAVYILIFGAGTVLGMFLCTMMIGIPFVLSA----K---------
Gka2            TILVLSTV--DDFAVAALYILVFGAGTIIGMSSFTTALVIPIILGK----M---------
Nsa1            VVLSAIAL--EDMGMVFVFIIIFGVGSMVGMVLVGSLMGVPFAFAN----R---------
Nma1            VVLTATTL--ENIELVLSFIMIFGIGSMIGMTLVGGLMGIPLVFTS----K---------
Nli1            IVMLSGAI--HSLSTTLMFIGIFGLGSIIGMSLVGGLIGIPIGLSN----N---------
Nsp3            IALAATTL--DNMEMALTFILLFGLGSVIGMVAISGLIGLPVLLTD----R---------
Fdo1            MLLVLSSI--DSMMDGLLFLLCFGVGTILGMMVSGTIIGYSFLLTQ----R---------
Dca1            MLLVLSTV--SSPLAGLLYIMIFGLGSTAGMLIISTLVSMPFVVTAT---Y---------
Cth1            MLLMLSQI--EQVGQGLSFLLLFGAGSVLGMYVIALILSLPMRLSK--------------
Nde1            MLIVLSTV--TGIGQGIGYIVVFGVGSILGMVGVGAILSLPVVYSVT---V---------
Eol1            LISVLTQI--KDHVLAFAYITLFGLGSVVGMMLAAGIFSLPFSSKIL---N---------
Rsl1            LLTVLAAT--KSTVTGLIYLVIFGVGSIVGMMLAAGVFSLPFSEKIL---N---------
Sli1            ILSVLTQI--KSTGAGMIYLGLFGIGSIAGMMVAASAFSVPFSVRMA---T---------
Hhy1            ILLVMTEI--KEALPAVLYLLVFGFGSIAGMLLASGVFSLPFSQKLA---G---------
Mpa1            VVLVMAQI--KSPVHGLFYLLVFSVGCIGGMLVAAGLFSVPFSKKLI---Q---------
Hno1            VLLVMSEI--SSPLLGVLYLLVFGVGSILGMFGVAGLLSIPYTPRMR---L---------
Fjo1            VILVISQM--KTPLEGLLYILIFGVGSIIGMFIASGLFSIPFTKSIL---K---------
Chu1            AVLLTSQF--TTLYEQTQFLFLFGLGTIIGMGIIAAFFTR----LKF---L---------
Mfe1            IVLTLQSV--HSFATGMIYIALFGAGSIAGMAALSAVIMLPLQQSAN---R---------
Orf7            ILMTLQTV--NSPVLGIIYMILFGVGSIVGMAALSVIIFVPLRLSAKSE-S---------
Orf8            ILLTLQTL--HDPWLGMLYMLVFGIGSILGMGAVSVVIAWPLKATGR---R---------
Rpa1            ILLTLESV--QSPQQGLLYILLFGLGSIVGMALLSLAISLPLRYSAR---N---------
Mpe1            VLLTLQQV--RDPWIGLLYVLLFGLGSVAGMAALSCAVALPMRLTAM---H---------
Nra1            IALSIGAA--ESLAAGLLYILLFGIGAMAGMAVLSTLIAVPLRLSAG---S---------
Abr1            LVLVVTQL--ANPVYGLLYVLLFGIGSMLGMGALSTVIAVPLAVSAR---W---------
Abi1            LVLVVSQF--ANPLHGLFYILLFGIGSMLGMGALSTVIAVPLAVSAR---S---------
Acl1            LVLVASQF--ANPLHALLYILLFGIGSMLGMGALSAVIAVPLAVSAR---W---------
Oca1            LVIAVSQV--ASPAYGLLYLVLFGVGSMIGMGVLSAVIAVPLAVSAR---S---------
Bel2            LVLTVSQA--PSPVIGLGYVALFGIGSMIGMGVLSSVIAVPLAASAR---W---------
Bsp9            LVLTVSQA--PSPVIGLGYVALFGVGSMIGMGVLSSVIAVPLAASAR---W---------
Bsp7            LVLAVSQI--SNPVYGMLYVGLFGVGSMFGMGCLSMIIAVPLAISAR---W---------
Rpa2            LVLAVSQG--PSPMQGLLYVALFGLGSMVGMGALSAVIAVPLVISAR---S---------
Bsp8            LVLAVAEA--PTPAAGLIYILLFGVGSMIGMAALSAVIAVPFAISAR---G---------
Npe1            LTLAVASV--GDPLLAVIYVLLFGVGSIAGMAALSFVASWPLGYAER---V---------
Cba1            LVLAISAT--QNISQALAYFAVFGLGSMAGMAALSTVVSFPLLLAQR---G---------
Mst1            AVLAATTA--GTTATGMIFLLLFGFGSIIGMGTMSVFLAVPLTLTAG---T---------
Ssp1            AVIPALAL--P-PVAAFGYLMAYLCGSIAAMVAVVAVVSFLTLRSGA-------------
Pma3            AVIPALAL--P-PLWALIYMAAYLLGSIAAMVAVVGAISLATLRVGR-------------
Ssp4            AVIPALAL--P-VHGAVLYLVAYLCGSMGAMLAVVSTLSLLTMRSSA-------------
Pma1            AVIPALAL--P-PIGAVAYMAAYLLGSIVAMGAMLLAMSLATLKAGR-------------
Pma5            AVIPALAL--P-PFGASLYLFFYLLGSIVAMGAVVSAMSLATLRAGK-------------
Pma6            AVIPALAL--P-LFGALAYLFAYLLGSIFAMGCVVLGISFATSKVNK-------------
Pma2            AVLPALAL--P-LPNAFAYLISYLSGSLASMVLFTCLISVTTLNAGQ-------------
Pma4            AVLPALAL--P-VISACFYLISYLIGSLISMNLFTCLISLTTLNVGQ-------------
Psp5            AVIPALAL--P-LEEALAYLIAYLIGSSIIMIFFTYLISLSTIKAGK-------------
Psp7            PLIFVITI--PDIQGAILYLFSYLIGSLVIMSLFTYLISISTLKFGK-------------
Mfu1            GALPVLAF--PTQALAALYVLGFGLGAILGMIVFSFFLSRMVFSQLVDT-----------
Min1            SALPVLAF--PDNSLALAYIIGFGGGSILGMICFSMMMGKLIVSGAVKT-----------
Vsp1            AALPVLAL--PSRVAAGGYLGGFGLGAILGMALFSWILGRVALLPAAGG-----------
Rle1            GIVPALAL--PTNTEAAAYLLVFGLGTIAAMATFSTFIGLLAGRSGARS-----------
Zga1            LLLPVLGF--ESQGDSLQYIIGFGIGTVLAMTIYTFLLGKVSGYAKGQS-----------
Ptr3            MVLPALAL--PSRVAGAAFLIMFLFGTVVAMGSYTVFIGSCSEALKDRV-----------
Ptr4            MVLPALAL--PSRLAGAAFLIMFLFGTVVAMGSYTVFIGSCSEALKDRI-----------
Ccl1            MVLPALAL--PSRLAGAAFLIMFLLGTVVAMGSYTVFIGSCSQALKDRI-----------
Tca1            MVLPALAL--PSRLAGAAFLIMFLLGTVVAMGCYTVFIGSCSQALKDRV-----------
Ppe1            MVLPALAL--PSRIAGAAFLVMFLVGTVVAMGSYTVFLGSCSQALKDRV-----------
Car1            MVLPALAL--PSRLSGAAFLIMFLFGTVVAMGSYTVFIGSCSEALKDRI-----------
Gma3            MVLPALAL--PSRLAGAAFLIMFLLGTVVAMGSYTVFIGSCSEALKDRV-----------
Car2            MVLPALAL--PSRLAGGAFLIMFLVGTVVAMGGYTVFIGSCSQALKDRV-----------
Gma1            MVLPALAL--PSRLAGAAFLIMFLIGTVIAMGSYTVFIGSCSQALKDRV-----------
Gau1            MILPALAL--PSRLAGAAFLVMFLVGTVFAMGSYTAFIGSCSEALKERI-----------
Csa2            MILPALAL--PSRVAGAAFLVMFLVGTVVAMGSYTVFIGSCTQALKERV-----------
Sly1            IILPALAL--PSRLAGAAFLGMFLVGTVMAMGSYTVFIGSCSQALKDRV-----------
Sly2            MILPALAL--PSRVAGAAFLGMFLVGTVIAMGSYTVFIGSCSQALKDRV-----------
Gau2            MILPALGL--PSRLAGASFLVMFLVGTVVAMGSYTVLLGSCSEALKDRV-----------
Atr1            MVLPALAL--PSRVAGAAFLGMFLLGTVVAMGSYTVFIGSCSQALKERV-----------
Ath3            IVLPALAL--PSRLAGSAFLIMFLVGTVIAMGSYTAFIGSCSEALKEKV-----------
Ath4            IVLPALAL--PSRLAGSAFLIMFLVGTVIAMGSYTAFIGSCSEALKEKV-----------
Ath1            MVLPALAL--PSRIAGASFLIMFLIGTVIAMGSYTVFIGSCSEALKEKV-----------
Vvi2            IILPALAL--PSRIAGAAFLGMFLIGTVVAMGSYTVFIGSCSQALKERV-----------
Smo2            MILPALAM--PSGLAGVSFLAMFLVGTVAAMSSYTVFLGSCSQALHEKI-----------
Csa1            IVLPALAL--PSRVAGAAFLLMFLVGTVISMGSYTAFIGSFSEALKDRV-----------
Ppa2            MILPALSL--PSRAAGAAFLGMFLLGTVLAMGSYTAFVSSLSKALQKRV-----------
Smo1            VILPALAL--PSRLAGVAFLFMFLLGTVVAMASYTAFVGSCSEALQKRV-----------
Sit1            MVLPALAL--PSRFAGAAFLGMFLVGTVFSMGSYTAFVGSCSEALKEKV-----------
Bdi1            MVLPALAL--PSRFAGAAYLGMFLVGTVFSMGSYTAFVGSCSEALKDRV-----------
Hvu1            IILPALAM--PSRAAGAAFLGMFLVGTVLSMASYTVLIGTCTEALKERV-----------
Bdi2            IILPALAL--PSRLAGAAFLGMFLVGTVLSMASYTVLIGTCTEALRERV-----------
Sit2            MVLPALAL--PSRVAGAAFLGMFLVGTVVSMGSYTVFIGSCTEALKDRI-----------
Cva1            VIVPALAL--PTKLAAAAYILMFVLGTVAAMGAYTGIIGATSAAIKKSN-----------
Csu1            VIVPALAL--PSKLAAMAYIFMFVFGTVAAMGSYTAFIGATSNAMQKNH-----------
Cre1            VVIPALAL--PTKLAAVAYCSMFVIGTVSAMGGYTLLIGTTSQALIKEQ-----------
Tps1            -LAPAVAI--STWRGSLTFLISYALGTMAAMTLATTVIGEGTRRASDKLD----------
Toc1            -LAPAVAV--SSWKGSLTFLLAYAFGTMATMTLATTVIGEGTCKAAGKLD----------
Ptr2            -LAPALAV--ATWSGNLAFLFSYAVGTMTTMAIATTLIGEGTRKAGDFFD----------
Esi1            -LAPALAL--SSWGSVLWFLLAYCSGTMVAMSATTTLIGEGSVRVGKALD----------
Ehu1            GVMPALAM--PSVVCALTYLSSFGVGTMLAMSSFTAVVGELSVQMGERMH----------
Ade1            LLLPAAQA--G-APVKALALAGFVAGSTAAMVAVTAAIAALSAAAAPRLA----------
Cfu2            LLLPAALA--NSAVWKALYLGGFALGSTLAMAALTAALAAG-SRALPRPD----------
Ppa1            GVLPALAL--G-STASVAYLIAFGLGSIVAMAAFAGLLAGLLRRLPGTRE----------
Psp3            LLVLAALP--S-TATAYLALLVFAPMSVVSMAACSAAWGWLGGRVS-RSR----------
Pso1            GVLPAVVL--NDWVKSVAYLGSFCVASIFIMGVFAALYGEVTGRLGGNSL----------
Pso4            GVLPAVVL--NDWA--VAYPGSFCVASIFIMGVFAALYGEVTGRLGGNSL----------
Pso5            GVLPAVVL--NNWGKSIAYLGSFCGASILTMGVFAAVYGEVTRRLGGSSP----------
Ala1            GVLPAVSL--RNPITSSAYLGAFCIASILTMAFFAAIYGECTARITGKSV----------
Sdi1            GVLPAVGL--HNWTKSIAYLGSFCVTSILIMGLFAAFYGEATAQLGRRSA----------
Pso2            GVLPAVIL--NDWAKSSAYLGAFCVSSIFTMGGFAALYGEVTGRMSRFSD----------
Ptr1            GVIPAVQL--HDARLATVYLGSFCASSTLTMGVFAILYGGCSSRLATRSGG---------
Cpi1            AVALIMAS--RDTTTAIGIIVLQSIGIVAAMTTYSCVLAFSVSRFIERNQ----------
Fco1            SIALVMAS--KDSYTAIGIIILQSIGIIIAMTTYSCVLTFSVSRFIERNQ----------
Dbe1            AVALTLAA--RDAMTAVWIIILQSIGIILSMSAYGYFFAFSIGRFAGKRE----------
Cag1            ALLPSMLQ--TQFLQHVG---LFSLGCMLGMSSFGFMLALVQTRYIQSS-----------
Cag2            ALLPNMLK--SQFLQHVA---WFSLGCMLGMFSFGFMFAVVQTKYIQRN-----------
Gar1            ALLPNMLE--TQFLLHIS---LFSIGCLFGMFCFGYIFGSYQVYIKQKK-----------
Msp1            ALIPAIGQ--TELSVVIGYLLMFSIGVMLSMMAFGLGLGSLQGLLKQRY-----------
Oan1            ALIPAMMQ--TSLLEATGYLILFSAGVLFSMVAFGLSFGLVQKKLQQKS-----------
Orf12           ALIPAVGS--GQLAIAISYLLLFSFGVIVSMLAFGLGFTYLQSFFYQRY-----------
Orf5            ALVPVIND--MALLSALLYVLVFSCSVLLGMVVFGLGLGSVQSYLAQRH-----------
Mam1            AVLPALIA--KSSSLGILYVVLFSIGVLLSMLCFGLLLGFTQSLLYDRS-----------
Cag3            AMLPSLMQ--TSLAFASIYLIVFSLGCLIGMLGFGFFWNKFFNKLVFKY-----------
Cfu1            LALPPLLVGGSMRTAGWTFLPGFAFGILLGMGAVGMVFAEGLARLD--------------
Sau2            LALPPLLMGGSMSLAAWTYLPGFALGILIGMGAVGLLFAEGISRLG--------------
Mxa1            LALPPLLVGGSMSAAAWMYLPGFALGILIGMGVVGLIFAEGIARLN--------------
Sde1            AILPASKL--ANPIIGVAYVTLFSVGVALGMLVLGTLLAQTFKQVGRVG-----------
Ttu1            ALIPISQI--GQPIVGMFYVLFFSAGVLLAMTALGGAFAQSLRTLKRID-----------
Orf15           AVIPAAGL--ASPSLGMAHVLLFNLGLIAAMAAVGLALRGGFAFLGQRH-----------
Gca1            LAILAHAAGKENMSMAALQLSLFVVGLLIATIGMTFCLSWGFMKARMRE-----------
Gka1            LAIITHAVGKVRVSAAVLQLVLFVAGLLIATIATAAGLSWGFWKAKQRE-----------
Bsp1            IAVLTNVSGGNNFETATVQLILFVVGLLISTMLIAILLTWGFLKARLKK-----------
Ktu1            LMVFAAAMQAGGRTAATGVFFLFVAGMLVANLLISLLTMMGYGLAGRRM-----------
Aac2            LLLFTTAAGLASPVAGFSAVLLFVMGLLCSHMLITAISLIGFLTARRHR-----------
Gma2            LALFLLAANLGGIAKGAGGMAMFLAGLLIMNTLMTASATGLFHGAVPHP-----------
Aba3            LLLFLLAANLGGTSRGFLGLLCFIAGLLVMNTIMTASASGVFATSKHRP-----------
Aba4            LLIFLLAANLGGAALGMLGLGMFVAGLLTMNALMTASVAGLFGVSHHRP-----------
Dar1            GLWIARLIARADQVALIAS---RVMGLVVSGVSLLVAAFGAAKMLSP-------------
Ggi1            GLIMGQVLVNPSNGSVKAR---RIISIIISLLSLGGAAYQLANWLAP-------------
Sel1            SQIVARLLRTHGRTTATVQRYRRAVGWMVVALSFGTAGYALAELAG--------------
Bmu1            NVLMIHAYGWAMDDPQRKLLYNASITLVSAIVALAIGGIEAAGLLADKLAL--------T
Fph1            AGLMSKVLSFNSKE-QRFYRYNIIILCIVIVAAYIVALVELLGLLNTNIAT--------I
Nsp1            GIVMSRAYEWSSDDPKRRITYNAVITLLSVLIALTIGTILLVQLVAEEFSI--------S
Hsp2            PLMIGIVAAY-------------TATIIATMAVIGGGAGSLFRLSKV-------------
Hsp3            GVVAAAVATY-------------AVAITATMSALGAGAGALFSATRG-------------
Gth1            GVLPAVAL--RDSLKSGFYLGSFCIASILIMGIFCAFWGEITARVSSSNRK---------
Orf11           VLIPLSFL--SSKFLAYAYILTFGLGCMLSMGLYGLVMGHFYRKAQAVSLQ---------
Hau1            VIMIVAAT-LGRIGLGLAMIVAFSAGLAAVLIGIGIVLVTLGSRLIKTSQP---------
Dma1            ALMLAAIA-LGRPGWGLILCAAFGLGLAGVLTGVGLLCLAGVRFLGDSGRLG--------
Ngr1            ILVPVALF--QFPAGVIGYIALFCLGMIVTMSVYAAMVNRVTAFEHVAR-----------
Ote1            PVYLSGVR--FGWHGFVVLSVILAVATLAGMTLVTWLALFGLDRFRVQR-----------
Zfo1            LWVLYCLT-ANRPGFALWTLIAFSLGLATVLTALGLLVAWGNRRMTNRPALR--------
                                                                            

Sau1            ------VRRVFVTAGLVSVLVGTDMLLA--------------------------
Sgo1            ------LKRVFATAGVISVVVGSNMLLA--------------------------
Ssp3            ------VRRVFATVGVISVLVGGNMLLA--------------------------
Ssp5            ------VRRAFATAGVISLAVGTNILIG--------------------------
Ssp7            ------VRRAFATAGFISLIVGTNILLG--------------------------
Nsp2            ------IRVAFATAGVISLIVGTNMFV---------------------------
Tcr1            ------VRRVFGALGLSSIAVGAQMLWF--------------------------
Psy1            --------RAPYLSSVLIICVGVYVGVHGWNGLYS-------------------
Psy2            --------RVDHLRRGLCGCPRLERSVFVR------------------------
Psp6            --------RAPYLSSVLIICVGVYVGVNGWIGLYSA------------------
Pfl1            --------RAPYLSSVLIIGVGLYVGIHGWIGLNA-------------------
Orf14           --------RAPYLSSVLIIGVGLYVGIHGWVGLDA-------------------
Pae1            --------RAPYLSSLLIIGVGIYVGIHGWIGLTA-------------------
Pae2            --------RAPYLSGLLIIAVGIYVGLHGWAGLSA-------------------
Ppu1            --------RAPYLSSMIIIAVGIYVGINGWIGLTS-------------------
Pal1            --------KAPYLSSLLIVAVGIYVGWHGWLNLAS-------------------
Ahy1            --------KAPYFSSLLIIAVGLYVGFHGWSQLNN-------------------
Orf6            --------KAPWFSGLLIIVVGIYMMVHGLSGL---------------------
Kox1            --------KAPWISGALIIVVGCYMLLHGWRNL---------------------
Ecl1            --------KAPWISAALITVVGIYMSLHGLSGILA-------------------
Sno1            --------RAPYVSGALLVAVALYVGWHGWTGLAHLPAAAVSG-----------
Orf10           --------RAPYFSSTLLIAVGLYVGWHGWTGIMALASNTPAG-----------
Oan2            --------KAPYFSSLLIIAVGLYVGYHGWTGLAAQAATSIPGS----------
Rsp3            --------RAPYVSSLLIIAVGIYIGIHGWQGLAARAAGEPLAVGQVDG-----
Api1            --------RAPYLSSVLIIAVGIYVGVHGWLGLPSA------------------
Tdi1            --------KAPYISGVLIILVGLYVGYSGYHHLQDAASQPALTQAG--------
Asp2            --------NAPYLSSSLIILVGLYVCWHGLQSLL--------------------
Vei1            --------RVPYVSSALIVSLGLYVSYCGWMALSGVA-----------------
Mfe2            --------KAPYFSGGLILLVGLYIGYQGLRALV--------------------
Aph1            --------RAPYFSAALILLVGLYVGYQGLQALA--------------------
Rso1            --------KAPYLSGILIVLVGLYVGWQGLHGLS--------------------
Orf4            --------KAPYFSGGLIMLVGLYVGYHGWLALPAA------------------
Psp4            --------KAPYFSSALIVMVGLYVGYQGYLGLATATH----------------
Psp9            --------KAPYFSGGLIILVGLYVGYQGAAHLFFKG-----------------
Cvi1            --------KAPYFSGALIMLVGLYLGWSGWSHLA--------------------
Lho1            --------KAPYVSGLLIILTGMYVGWHGWQALA--------------------
Gxi1            --------KAPYFSSLLIALVGLYLALLGWQALP--------------------
Psp8            --------RAPYVSGGLILLVGLYVGYHGYIGLAGG------------------
Rfr1            --------RAPYASGMLMLLIALYMGYSGLEGLRSGPRPAEAATAASGVKSFSQ
Asp1            --------AAPYLSGALISLVAFYVGWSGLQGILK-------------------
Csp2            --------RAPYASGALIIIVGSILAFQAVRGILG-------------------
Orf13           --------KAPYASGLVILCVGLYVALSGWHSLP--------------------
Ssp8            --------RAPYVSGAVILVVGVYVALHGWQALPR-------------------
Nni1            --------KAPLISGAVILVIGCIVALDGARHLV--------------------
Eco1            --------RAPYFSSLLIGLVGVYMGVHGFMGIMR-------------------
Eco2            --------RAPYFSSLLIGLVGVYMGVHGFMGIMR-------------------
Orf1            --------RAPYFSSLLIGLVGLYMGVHGFMGIMR-------------------
Yre1            --------KAPYFSSALIACVGVYMGIHGYTGLMH-------------------
Orf2            --------KAPYFSSVLIAMVGVYMGIHGYMGIVG-------------------
Cfr1            --------KAPYFSSVLIAMVGLYMGIHGYMGIVG-------------------
Sen1            --------RAPYFSSILIGLVGVYMGIHDYTGIMQ-------------------
Ecl2            --------KAPYFSSALIALVGIYMGIHGYRALQ--------------------
Hal1            --------KAPYFSSALIAVVGIYMGVHGYIGLLG-------------------
Eli1            --------KAPYLSSVLIGLVGVYMGVHGYLGIAG-------------------
Rsp2            --------RAPYFSSVLIALVGIYMGIHGVMGLTS-------------------
Eta1            --------KAPYASCLLIGAVGIYMGLHGYWGLVG-------------------
Mmo1            --------KAPYFSAALIALVGLYMGIHGYMGLAN-------------------
Dda1            --------RAPYFSSLLIALVGAYMLVHGAGRLNFF------------------
Dda2            --------RAPYFSSLLIAVVGVYMLLHGWARLPL-------------------
Psp2            --------RAPWFSGTLIALVALYMGYHGLNGIMH-------------------
Eto1            --------RAPYFSSLLIAIVGLYMAYHGLQGIN--------------------
Vch1            --------RAPYLSGILITAVGIYMAIHGYISLIS-------------------
Msp4            --------KAPYLSGALISIVGLYTLYSGFAALG--------------------
Mtr1            --------KAPYFSGALVSLVGLYTIYSGFAALV--------------------
Mro1            --------RAPYVSGAIVAAVGAYTIAVGAAALA--------------------
Bel1            ------AHRAPYVSAALIVLVGLYTGWLGLHGITA-------------------
Abr2            ------AHRAPYVSAVLIVLVGLYTGWSGWHGLTL-------------------
Nha1            ------AHRAPYVSAALIVCVGFYTGWIGWHEIVS-------------------
Asp3            ------ARNAPYASVALILMVGLYTGWIGWSSI---------------------
Msp5            ------ARRAPYASAALIVLVGLYTGWLGWQGIRHGPAAHAAQAVAARRA----
Rsp1            ------VRRAPYASAALIAAVGIFIGLDGWHGLTTPHPTTSAVVGEVR------
Nra2            ------ARRAPYLSSALIIVIGLISIQLGWDGLQTS------------------
Cfl1            --------QAPYISCVVLVVLASFLAWQGWHGLAALKALH--------------
Cfl3            --------KAPYISCALLIALATYMAWQGVHGLAAYH-----------------
Vsp2            --------RAPYVSCAVMVVIAGFMAWHGWEGLQRLGSAAVVR-----------
Msp3            --------RLPLASAGLVGILGVVMLVQGFVDLAAPVTALS-------------
Cac1            TATAWLSRSAPVATAGLVLVVGLGLTARSLAGAA--------------------
Ssp2            PLLRKLARTGPVITSLLVVGVGLGLTLRAATGNG--------------------
Shi1            KLLGVLHRASPFGTAAVVLVLGCGLVLRGAATTLG-------------------
Svi1            RLLGAVRRASPVGTAAVVLALGCGLVLRGAATTLG-------------------
Sbi1            RVLRLLHRASPVGTAAVVLALGCGLVLRGAATTLG-------------------
Sda1            PVAGLIRRTAPLVSALVVVALGAGLVLKGAASALG-------------------
Sch1            PMAALVRRTAPLGSAFAVVVLGAGLVFKGAASALG-------------------
Fsp1            --LTAGLYWAPVASAALIVVVGATVALRAGVQVIS-------------------
Fsp2            --FSAGLRWTPVATAALVVLVGAVVALRAGSQVMI-------------------
Cko1            -----------EATGSVIIVLGFGLAARAVLAF---------------------
Ssp6            -----LVRVLPAVTAFFVALLGVGITTQALIQLGFVRF----------------
Cep1            -----LFRGLPAVSALLITLFGLGITTQALAQIGLVRL----------------
Csp1            -----MIKFVPLVSALLITFIGLGLTYQAVGQIYSLTEPIPYGEQS--------
Dsa1            -----WLQKTPILGAIAMTIIGVGITSNALLTIL--------------------
Hsp4            -----GLQKLPILGAIAITLIGIMITGNAVWTLI--------------------
Nno1            -----ALQWLPLASAVGITVIGLGISTRSLMQLI--------------------
Cst1            -----KIRMLPVASALCITLIGLGITTQALLVQPWN------------------
Npu1            -----RIKMLPVASALCITLIGLGITTQAFLGQPWN------------------
Ssu1            -----ISRRLSVASACVVVVIGLGLTWVSSTSLL--------------------
Lsp1            -----LMKRLSVVSAIVTVCVGVGVATAAISG----------------------
Sus1            -----AFRLLPAASAALITCVGLVMTCVSLGIIRPFAIG---------------
Sus2            -----VVRYLPIASAAFIICVGLAMTWVSLGP----------------------
Dhy1            -----LIENLPVASAGLVMLAGIAIAINALHAGGIIKFM---------------
Dsa2            -----WIENLPVLSAGLVMLAGIAIALNALNAGGILRFNF--------------
Pba1            -----WLQRLPMISAAVVILLGAILVFKAFNTVGIHI-----------------
Mja1            -----KVSKLPLISGSIIILIGLYTIAHPILEHAIV------------------
Mfo1            -----KINKLPLISGTIIILIGLYTLGHLILEFVGF------------------
Mok1            -----NINKLPLISGIVIMLIGIYTISHPLLEHFI-------------------
Mho1            -----KLEKLPLASGSVIIVIGLFTLLHPLMEHFGM------------------
Mps1            -----SISKLPLVSGSFIIIIGVLTLLHPILEHLAPGIHI--------------
Dyo1            -----VVNRLALVSSCLIIFLGGAVIFQSLGRIGISSGF---------------
Dme1            -----VVNRLALVSSCLIIFLGGAVIFQSINHMGVSAMF---------------
Dor1            -----VVNRLALMSSCLIIFLGGAVIFQSLSQLGVAAF----------------
Apo2            -----VVQTLASVSSILILALGLYVAYRAFQHLALL------------------
Aac1            -----IADRFTRISAVLVCLLGCFVVYGAVRHIL--------------------
Ami1            -----LLRRLPVVSAAVVVVLGVVMTVSGVADAIRF------------------
Hbo1            --VQKTTGWVALVGGALIVVLGISLSVAGVA-QPASGPLLNEPPARQGHPLTG-
Hsp1            --AEKVAGWVALTGGALIIALGVSLSLAGAA-QPASGPLLNDPAPRQGPSLLGR
Tsp1            --LTYIGPSLGLAGGGVIALIGLSLVLGAIAYQPVAHPLGIR------------
Cak1            -----FGRYGHVLAGLVILGCG-SAIHLGL------------------------
Orf9            -----LERYVHAIAGAMIFISGLSVRFLGL------------------------
Hgi1            -----GTRVLRAAAGVVGIAVGGLLVVEQFGGLV--------------------
Hla1            -----GTRVLRGLAGVGGILFGGMLVVEMVGTVV--------------------
Rxy1            --VGRNFERVAPALGVLGMGFGTWYALGALGVVAYPF-----------------
Aba1            --FAPFNRGLGIASGLLSLAFGLFITFQIAISDGLFASHPHWTPR---------
Kve1            --FQVFGRRLALVSGIISVAFGLVLAYQICVVQGLFGSAPHWTPH---------
Cfl2            --SAHWHRVLGGLAGATSFGLGAFLVYQIGFVQKLFLANL--------------
Ppa3            --SPAFHRNLGLATGFLSIGFGLFLVYQIGFVEGLFTK----------------
Sce1            --TSGIHNAFGAVASLLSVGFGLFLAYDISFGSGLFTANPQWTPG---------
Sce2            --GGAARRASVVAAALLGIATGLLVG-----ADALFGAGAQ-------------
Cul1            --SFRFSHVLPMGAAGLSAVIGVMIIVESMLG----------------------
Gau3            --HATAVHYLRLGAAMLSVVVGLMLGGGVIREW---------------------
Bme2            --RIVY-QSIVKIASMISILYGLYYMYHIGIGEGLLF-----------------
Gst1            --QQVMNQWIVKTVSLISIAYGVYYMYHIAAEI---------------------
Gsp1            --QTLY-RALVQVVSAISLVYGVYYLYEVGREGGLF------------------
Bsp5            --QKKIHSNLIRISSAASVLYGVYYIFEVGSDLFL-------------------
Bsp3            --KISLNRTLTQITGVVSTVFGIYYMYNLGITEGLFKLWIQ-------------
Bsp4            --KVNINKTFTQITGVLSTVFGIYYMYNLGVTEGLFKLWFD-------------
Bco1            --KVEVNKTLTQITGAISTVFGIYYMYNLGIGEGLFKMWLQSL-----------
Pmu1            --KSGLNIPLTSLTGLISTLFGIYYMYNLGVNEGLFKLWIG-------------
Bme1            --QVTLNRCLMQVTGAVSIIFGLYYMYNLGVSDGLFSLWF--------------
Bsp2            --RRTVSSTFGLITGAISTVFGIYYMYNLGINEGLLNLWI--------------
Bli1            --RGAISGTLGMTTGVISAVFGVYYMYNLGINEGLFNLWI--------------
Pte1            --NRHVNLTLTQVTGVVSTLFGFYYIYSLGITQGLFG-----------------
Bsp6            --KKEMNSLFTMISGVISVLFGLYYMYNLAIKDGLLSLLFR-------------
Bsm1            --KIRIHNAFIQITGFISTVFGIHYMYNLGVTEGLFKLWIR-------------
Psp1            --SVKLNRGLMRAAGTVSFLFGLYYMYNLGVTEGLFELWVK-------------
Apo1            --KSGLHQSLTRLVGGISTAFGCYYMYQVGVTEGLFRLW---------------
Gka2            --RLNIGKVMEFTTAVISLCFGGYYLYCHI------------------------
Nsa1            --ITPMQKIFKYTAGIFSLAIGINIMYQIGVLGHLFST----------------
Nma1            --IGMIQKTFRYVSGIFSLIIGFNIIFQIGILENLIAF----------------
Nli1            --IK-AKKIIGYMTGSFSFVLGVIIIYQIGIIENLFRF----------------
Nsp3            --VSLLNRFFRYGTAIISFIIGANILFEIGILSNL-------------------
Fdo1            --YKRFGNAYLIIIALISIGIGVHVIRENWVF----------------------
Dca1            --AQKVNRYISLAAGSISVLAGILMMINIAAEMMA-------------------
Cth1            --SDLFQRRLVYGVGLVSITFGFILFFF--------------------------
Nde1            --GPRAYWMVQGLACLASIGLGLLMMVRIGLGGGWS------------------
Eol1            --NRWLSFGLGLVSASLCVGLGISIVYKNIFQ----------------------
Rsl1            --NKTISMALTVLSSLLCIGLGSMVVYENLFQ----------------------
Sli1            --NPLVRTTLVVVSSVICIGLGATVIYENAM-----------------------
Hhy1            --AGAWRWRFTLLSSLLCMIVGGKVIWENLMGS---------------------
Mpa1            --APTLQSLLIVATSILCLVYGGKVIYDNLMLL---------------------
Hno1            --SGRIRLVTGVVSSVACIAYGGWMIYVNV------------------------
Fjo1            --SQKLQYALIILSSAICIIFGFKIIYTNLL-----------------------
Chu1            --KPKYLLAFSYIIASVSVLYGIKIIYEQLYTYIN-------------------
Mfe1            --FSALHHYLQLGIGSATLCLGISIMYDIAKSSQFI------------------
Orf7            --LTWLHNGLCVVVGSGTILLGCYKMYE--NSGIFYS-----------------
Orf8            --LTWAHNGLQATIGLFTLGSGLWIALE---SAPV-------------------
Rpa1            --LSWAHNGLKGVVGLVTIGLGATLLVG-----V--------------------
Mpe1            --LGRCHRALSAVVALFSVGLGVHVVAS-----QWLA-----------------
Nra1            --MLRLHRLLTIAIGLLSVSLGVLTAIMIG--RQLF------------------
Abr1            --LTWANRGLQAVVGVVTIGIGAMTIYSTALA----------------------
Abi1            --LTWANRGLQAAVGIVTIGIGAMTIYSTALA----------------------
Acl1            --LTWANRSLQVAVGVITIAIGVTTIYTTALA----------------------
Oca1            --LTWANRGLQLVVGIVTVGIGATTIYETVLAHV--------------------
Bel2            --LTWANHGLQTAVGAVTIAIGVHSIVENAFT----------------------
Bsp9            --LTWANRGLQMAVGAVTIAIGIHSIVENAFT----------------------
Bsp7            --LTWTNRAIQGVVGAVTIGLGALTVYTTAIAYSFATS----------------
Rpa2            --LTTANRLLQGAVGILTIAIGLSTIHATLLA----------------------
Bsp8            --LSVANHVLQAAVAVVTIGIGVRTILMTAFA----------------------
Npe1            --ALRLHRALNLSLAVLALGLGLHTIYAN--LPGVLGAA---------------
Cba1            --ANWLRIGTSGAIGIAALWIGATIIVENGTALNIFGG----------------
Mst1            --LTFANRCLQAGAGVFSLLIGATVIAGSLERVLG-------------------
Ssp1            ----RLLPWLVGGTGALSIVTGAIWLQKTSAAIF--------------------
Pma3            ----RALPLLVGSTGGLSIITGFFWLQKTSPQLL--------------------
Ssp4            ----RFLPVLVGCTGGLSIVTGAIWLQKTSSFLF--------------------
Pma1            ----KALPGLIGFTGGLSIITGFFWVHKTSSYIL--------------------
Pma5            ----NNLPIIFRFTGLLSILTGFFWIHKTSSYIF--------------------
Pma6            ----MFYPFLMRSIGALSIVTGIFWLQKTSILTF--------------------
Pma2            ----KFIRRLIAFAGGLSFSMGLFWVQKSTSLFLT-------------------
Pma4            ----KFIKRLICVTGGLSFSMGLFWIQRSAFVFLN-------------------
Psp5            ----NFIKKLFAFAGGLSFVMGLFWVQKKHNIIYYLADFLSSKIRSW-------
Psp7            ----NQIKSLIAFAGGISFSVGLFWIQKSTLIVLG-------------------
Mfu1            ---KRKGKWLNICFGSLAIGVGLFWLIGGGE-----------------------
Min1            ---DRGKKGIGILFGLLAIAVGIFWVFQQ-------------------------
Vsp1            ---NRSFLAIRLATGSVAIGIGVFWLWTGGI-----------------------
Rle1            ---VKVQNALMASFSMLAIVVGGVWFCQGI------------------------
Zga1            ---KSLFKMVRLSGGLFAIFVGVYWLYLGL------------------------
Ptr3            ---PRITEKLTWVSSLIAIALGLGIIVSQLFGFSLY------------------
Ptr4            ---PRITEKLTWASSLVAISLGLGLIISQFFGFSLY------------------
Ccl1            ---PRITEKLTWASSLVAIALGFAILISQFFGYSLY------------------
Tca1            ---PRITEKLTWASSLVAIALGIAILVSQFFGYSLY------------------
Ppe1            ---PRITEKLTWASSLVAIALGFAIIISQFFGYSLY------------------
Car1            ---PRITEKLTWASSLIAIALGFAILISQFFGFSLY------------------
Gma3            ---PRITEKLTWASSLVAIALGFAIITSQFFGFSLY------------------
Car2            ---PRITEKLTWASSLIAIALGFAIIISQFFGYTLY------------------
Gma1            ---PRITEKLTWASSLIAIALGLAIIISQFFGFHLY------------------
Gau1            ---PRITEKLTWASSLVAIALGVAIMISQFVGFSLY------------------
Csa2            ---PRITEKLTWAASSIAIALGFAILISQYFGFSLY------------------
Sly1            ---PRITEKLTWASSLIAIGLGLAIIISQFFGFSLY------------------
Sly2            ---PRITEKLTWASSLIAIGLGIAIIVSQFFGFSLY------------------
Gau2            ---PGLTEKMTWISSAIAIALGVAILLSQFFGFSLY------------------
Atr1            ---PRITEKLTWAASFVAMALGVAILISQFFGFSLY------------------
Ath3            ---PRITEKLTWVSSLVAIGLGLGIVISPFFGFSLY------------------
Ath4            ---PRITEKLTWVSSLVAIGLGLGIVISPFFGFSLY------------------
Ath1            ---PRITEKLTWASSLVAIGLGLAIIVSQFFGFSLY------------------
Vvi2            ---PRVTEKLTWASSLVAIALGLAIIFSQFFGFSLY------------------
Smo2            ---PWITRKLSWASSIVAIAFGFAVLAGEIFGLSFY------------------
Csa1            ---PRITERLTWVASFVAIALGLAIIISQFLGYSLY------------------
Ppa2            ---PKINHQLSLGSSLVAIALGIAVLLGEIFGFNIF------------------
Smo1            ---PWITQRLSLGSSLIAIAVGLSILAGEIFGINLF------------------
Sit1            ---PRITEKLTWAASLVAIGMGLALLVGQFFGFSLY------------------
Bdi1            ---PKITEKLTWAASLVAVCMGLALLVGQFFGFTLY------------------
Hvu1            ---PRITEKLTWAASLVAISMGVAIIVSESFGVSLY------------------
Bdi2            ---PRITEKLTWAASLVAISMGLAIIASESFGVSLF------------------
Sit2            ---PRITEKLTWAASLLAISMGLAILVSQSFGITLY------------------
Cva1            ---SGLTQKLSGFASCAALGLGLTMLLGG-FGVELPFTLPFGHNH---------
Csu1            ---SGLCSKLSSIASVVAICIGSAVLAAG-FGVRLPFT----------------
Cre1            ---PWLQKHLSTIASAIAIMVGLLMLAAG-MGFDVPFFS---------------
Tps1            --RPDLPRDLSVGSSFLALIVGVVWCGLALR-----------------------
Toc1            --RPDLPRDLSVASSFLALIVGVVWCWLAVR-----------------------
Ptr2            --RPDIPQKLSFASSILAIAIGIVWCGLAFL-----------------------
Esi1            --QPDIPRKLSVVSSFVAITIGAVWLAKAVFF----------------------
Ehu1            --QPDVPAKLSLATSLFACAMGVGWTVKALLELGVGRWLLASARRLIAA-----
Ade1            ----LATRRLPALASAVSVAVGIAWTIAG-------------------------
Cfu2            ----ALLRHVPAVASVGSLCLGSWWVMA--------------------------
Ppa1            ----TVQRWALGLSSVAAVIIGAAWVALS-------------------------
Psp3            ----LVGDVFAVAASSFAVAFGVWYVAAV-------------------------
Pso1            ----VMEFRIGIFSAFFSFIVGVAWIGLQASGQMDAVLGE--------------
Pso4            ----VMEFRIGIFSAFLSFIVGVAWIGLQASGQMDAVLGE--------------
Pso5            ----KMDFRVGMCSSAFSFVVGVLWIILQAAGVLDEIFG---------------
Ala1            ----VLELVVNIVSAFFSVVIGVLWIVLQALGILDQIFE---------------
Sdi1            ----RIAYGIAVFSSMLSVLVGILWIVLVATGKLQDFFGA--------------
Pso2            ----SSLVRVGIFSSCVSLCVGIMWVILVSTGTLDEVFG---------------
Ptr1            ----HREFLIECASASLSILVGVTWLILLSIGKLEDVFP---------------
Cpi1            ----LAFKSLNAVVGLFSIGIGCLWIYNSFA-----------------------
Fco1            ----IAFKIMNAIVGIFSIFIGFLWIYNAING----------------------
Dbe1            ----RFLMVVNYLVGAFSIVIGAVTLYESFQF----------------------
Cag1            ---VRLRSRFTYGMGFMSVGFGGYWLLGA-------------------------
Cag2            ---VNLAKGFTSVLATLSVGFGGYWLMSS-------------------------
Gar1            ---EKLAKAFTQLLGIGSIGLGAYWVFS--------------------------
Msp1            ---DMLFYWSRRVIALASTVLGCFWLYQAV------------------------
Oan1            ---IRVFNWSRKVIASAAVGIGFYWLAQAV------------------------
Orf12           ---QTIFQWMRGALAFTAIVAGGMLLLRTV------------------------
Orf5            ---SNLFDLFRQALGAATVVFGAVWFVQAL------------------------
Mam1            ---ETLFRYAKGILGLATALLGFVWLKGTF------------------------
Cag3            ---QLLQKIVRGMFGSASCLLGVYWIHMSQI-----------------------
Cfu1            ---SALAERIQRVVAVGSAALGLFWIVDRF------------------------
Sau2            ---AGLVSWLQRAVAVGSGALGLFWIGSRL------------------------
Mxa1            ---AQITRWVQRVVAVGSGALGLFWIGSRLVGG---------------------
Sde1            ---ALYQGLIQAAIGLFALILGIFLVLH--------------------------
Ttu1            ---GRISALLQGLMALFSLVLGFYLAFQG-------------------------
Orf15           ---HHMQHGLQTLSAMFAIGFGFTLLLSH-------------------------
Gca1            ----KVFLIIGAVTSFYSLWLGISIIVETWKGGA--------------------
Gka1            ----RLFYVLGAVTGIYSIWLGMSMIIEIWRGGL--------------------
Bsp1            ----NLFLVLGFVTGLYSLGLGLNMLVEIIKGGV--------------------
Ktu1            ----GWRVVLAGCTSVYSVVVGIVFLIGQAVGLPSLAGP---------------
Aac2            ----RLVQTVGLLTVTYSLVMGATFTLGYASMLPTLL-----------------
Gma2            ----RVMRLFVGLTAVYSFVVGCIFLLGSSGHLPQLS-----------------
Aba3            ----RLQMFVTSLTAAYSLIIGTIFLFGISDKLPPLVR----------------
Aba4            ----RVLRAVSALTAIYSLITGIIFLAGRGSVLPALN-----------------
Dar1            -AVDAWSEGKELVFGFTLVAIIAVSFVAAVRLTRRPALA---------------
Ggi1            -SAFKLSNTTELGMSILLVMATFACYMT-LHLSRRARQ----------------
Sel1            -LAVALSDGAFTAIGVAAAATIILLLLASRWRSTAGTRA---------------
Bmu1            GPVRDALDALGERFGTLGYAIVALFIVCWIASILFHRWQRAAGAPAR-------
Fph1            NLVTDFVDDYSSTIGLSLVAIFSVFFVFKFVNVYSKRKIK--------------
Nsp1            -WLSGSTALNLDYVGFGIVAVFVIVWTVGLLTINARRSRTLMESDT--------
Hsp2            -QGERFHAISQVVAGVVVLGFAINMLLALAPGVVG-------------------
Hsp3            -VSARTHAAAQTVAGVAVVALAASLLV----GVLG-------------------
Gth1            --AEIVHPMVRYACSSLEFQPTEQEQEQEQEQEQEKLYEKKRVEDEV-------
Orf11           ----KLFTYIVIITAFSGLALGVFWIGRNL------------------------
Hau1            --DARWLRWLPIASAGVVTILGIGLMLQTI------------------------
Dma1            ----RAARWLPLVGAGLIAAIGALAAWEALAVLIS-------------------
Ngr1            -----HLGKIRYATAAVTLAIGTRLVMAM-------------------------
Ote1            -----FERWEAATIGALFCVLGVLIVLLEH------------------------
Zfo1            ----FIARWLPVVGAAFVAVIGIWICRGSMTLVMPR------------------
                                                                      
