# Supplementary material for: The LysE Superfamily of Transport Proteins Involved in Cell Physiology and Pathogenesis
Source: PLoS One. 2015 Oct 16;10(10):e0137184. doi: 10.1371/journal.pone.0137184 (PMC4608589; doi:10.1371/journal.pone.0137184)
Supplement: S2 Supporting Information — The corresponding zip file contains the multiple sequence alignment (MSE) outputs generated using ClustalX, Mafft, and ProbCons. These MSEs have been used to generate S17–S28 Figs. (ZIP) [file pone.0137184.s031.zip › Alignment_zip/NicO/NicO_mafft.aln]

CLUSTAL format alignment by MAFFT G-INS-i (v7.221)


Psy1            -----------------------------M------------------------------
Psp6            -----------------------------M------------------------------
Psy2            -----------------------------M------------------------------
Pae1            -----------------------------M------------------------------
Orf14           -----------------------------M------------------------------
Pfl1            -----------------------------M------------------------------
Pae2            -----------------------------M------------------------------
Ppu1            -----------------------------M------------------------------
Pal1            -----------------------------M------------------------------
Ahy1            -----------------------------M------------------------------
Sno1            -----------------------------M------------------------------
Api1            -----------------------------M------------------------------
Oan2            -----------------------------M------------------------------
Rsp3            -----------------------------M------------------------------
Orf10           -----------------------------M------------------------------
Asp1            -----------------------------M------------------------------
Rso1            -----------------------------M------------------------------
Mfe2            -----------------------------M------------------------------
Aph1            -----------------------------M------------------------------
Orf4            -----------------------------M------------------------------
Psp4            -----------------------------M------------------------------
Cvi1            -----------------------------M------------------------------
Lho1            -----------------------------M------------------------------
Ecl1            -----------------------------M------------------------------
Orf6            -----------------------------M------------------------------
Kox1            -----------------------------M------------------------------
Gxi1            -----------------------------M------------------------------
Psp9            -----------------------------M------------------------------
Psp8            -----------------------------M------------------------------
Msp4            -----------------------------M------------------------------
Mtr1            -----------------------------M------------------------------
Mro1            -----------------------------M------------------------------
Tdi1            -----------------------------M------------------------------
Orf13           -----------------------------M------------------------------
Ssp8            -----------------------------M------------------------------
Nni1            -----------------------------M------------------------------
Rfr1            -----------------------------M------------------------------
Eco1            -----------------------------M------------------------------
Eco2            -----------------------------M------------------------------
Orf1            -----------------------------M------------------------------
Sen1            -----------------------------M------------------------------
Orf2            -----------------------------M------------------------------
Cfr1            -----------------------------M------------------------------
Yre1            -----------------------------M------------------------------
Eli1            -----------------------------M------------------------------
Ecl2            -----------------------------M------------------------------
Hal1            -----------------------------M------------------------------
Mmo1            -----------------------------M------------------------------
Rsp2            -----------------------------M------------------------------
Dda2            -----------------------------M------------------------------
Eta1            -----------------------------M------------------------------
Vch1            -----------------------------M------------------------------
Dda1            MLT--------------------------M------------------------------
Psp2            -----------------------------M------------------------------
Eto1            -----------------------------M------------------------------
Csp2            -----------------------------M------------------------------
Asp2            -----------------------------M------------------------------
Vei1            -----------------------------M------------------------------
Bel1            MNA--------------------------M------------------------------
Abr2            -----------------------------M------------------------------
Nha1            -----------------------------M------------------------------
Asp3            -----------------------------M------------------------------
Msp5            -----------------------------M------------------------------
Rsp1            -----------------------------M------------------------------
Nra2            -----------------------------M------------------------------
Cfl1            -----------------------------M------------------------------
Cfl3            -----------------------------MPFL---------------------------
Vsp2            -----------------------------M------------------------------
Msp3            -----------------------------M------------------------------
Cac1            -----------------------------MRRR-------------P----------YRA
Ssp2            -----------------------------MNHT-------------------------LR
Shi1            ---------------------------A-MA-----------------------------
Svi1            -----------------------------MTFPHPAPSRAGDRPPAPGETRSTPPKRRTR
Sbi1            -----------------------------MNRL----------------------IRRAR
Sda1            -----------------------------MTPR--------------------------R
Sch1            -----------------------------MTVR--------------------------R
Fsp1            -----------------------------MTRTE-APTRTW-IPPRP-HPRSWARTWTWT
Fsp2            -----------------------------M-----------------------------T
Cko1            -----------------------------MITT---------------------------
Csp1            -----------------------------MVEM----------------------RRIKR
Ssp6            -----------------------------MQRK-------------------------WR
Cep1            -----------------------------MKKK-------------------------WR
Dsa1            MISLGVYFNDKLFNYINSYLNQESLLDADMKQS--------------------------K
Hsp4            -----------------------------MKRF--------------------------Q
Ssu1            -----------------------------MTST---------------------------
Lsp1            -----------------------------MALCP--------------------------
Nno1            -----------------------------MTQQLRPY-----FPRFP--------RHRRR
Cst1            -----------------------------MKKL---------------------------
Npu1            -----------------------------MKKL---------------------------
Sus1            -----------------------------MTKRL------------P-------------
Sus2            -----------------------------M------------------------------
Hau1            -----------------------------MKRC---------------------------
Dhy1            -----------------------------MRSI---------------------------
Dsa2            -----------------------------MRKL---------------------------
Mja1            -----------------------------MVMI---------------------------
Mfo1            ------------------------------------------------------------
Mok1            ------------------------------------------------------------
Mho1            -----------------------------MNILPEP------------------------
Mps1            -----------------------------MELLPPG------------------------
Pba1            -----------------------------MKNR---------------------------
Ami1            -----------------------------MITK---------------------------
Dor1            -----------------------------M------------------------------
Dyo1            -----------------------------M------------------------------
Dme1            -----------------------------M------------------------------
Aac1            -----------------------------M------------------------------
Apo2            -----------------------------M------------------------------
Dma1            -----------------------------MPSR---------------------------
Zfo1            -----------------------------MKSF---------------------------
Hbo1            -----------------------------MSLT----------------------RPFKR
Hsp1            -----------------------------MPLT----------------------R--HR
Tsp1            -----------------------------MRTD----------------------QDLFR
Ssp1            ------------------------------------------------------------
Ssp4            ------------------------------------------------------------
Pma3            -----------------------------MLTSLLLC-----------------------
Pma1            -----------------------------M------------------------------
Pma5            ------------------------------------------------------------
Pma6            ------------------------------------------------------------
Pma2            ------------------------------------------------------------
Pma4            ------------------------------------------------------------
Psp5            ------------------------------------------------------------
Psp7            -----------------------------MTYI---------------------------
Zga1            -----------------------------M------------------------------
Mfu1            -----------------------------MD-----------------------------
Min1            -----------------------------MIG----------------------------
Vsp1            -----------------------------ML-----------------------------
Rle1            -----------------------------MPP----------------------------
Ppa1            -----------------------------M------------------------------
Ade1            -----------------------------M------------------------------
Cfu2            -----------------------------M------------------------------
Tca1            -----------------------------MERLLY-------------------------
Car1            -----------------------------MDRLLS-------------------------
Gma3            ------------------------------------------------------------
Ccl1            -----------------------------MERLLY-------------------------
Ptr3            ------------------------------------------------------------
Ptr4            -----------------------------MERLLY-------------------------
Ppe1            -----------------------------MERLLS-------------------------
Sly2            -----------------------------MERLIY-------------------------
Car2            -----------------------------MDRLLS-------------------------
Csa2            -----------------------------MDRLLY-------------------------
Vvi2            -----------------------------MERLIH-------------------------
Atr1            -----------------------------MERLIS-------------------------
Ath3            -----------------------------MERLLQPS-----------------------
Ath4            -----------------------------M------------------------------
Ath1            -----------------------------MDRLLQPP-----------------------
Gau2            -----------------------------MGRL---------------------------
Sly1            -----------------------------MEKLIY-------------------------
Gau1            -----------------------------I------------------------------
Csa1            -----------------------------MERLLFS------------------------
Gma1            -----------------------------MDRLLS-------------------------
Smo2            ------------------------------------------------------------
Smo1            -----------------------------I------------------------------
Sit1            -----------------------------MERLISTP-----------------------
Bdi1            -----------------------------MERLISR------------------------
Ppa2            ------------------------------------------------------------
Sit2            -----------------------------MERLISSS-----------------------
Hvu1            -----------------------------MDRLISSP-----------------------
Bdi2            -----------------------------MERLISSP-----------------------
Cre1            -----------------------------MPG----------------------------
Cva1            -----------------------------MHA----------------------------
Csu1            -----------------------------MD-----------------------------
Tps1            -----------------------------MMCLL--------------------------
Toc1            -----------------------------MVKFAS-------------------------
Ptr2            -----------------------------MTPR---------------------------
Esi1            -----------------------------MNA----------------------------
Ehu1            -----------------------------MLLLLLAA---------P-------------
Gsp1            -----------------------------MS-----------------------------
Bme2            -----------------------------MS-----------------------------
Gst1            -----------------------------MG-----------------------------
Bsp5            -----------------------------MLE----------------------------
Pte1            -----------------------------MG-----------------------------
Pmu1            -----------------------------ME-----------------------------
Bsp3            -----------------------------MG-----------------------------
Bsp4            -----------------------------ME-----------------------------
Bco1            -----------------------------MD-----------------------------
Bsp2            -----------------------------ME-----------------------------
Bli1            -----------------------------ME-----------------------------
Bme1            -----------------------------ME-----------------------------
Psp1            -----------------------------MG-----------------------------
Bsp6            -----------------------------MD-----------------------------
Bsm1            -----------------------------MDQ----------------------------
Apo1            -----------------------------MG-----------------------------
Gka2            -----------------------------ME-----------------------------
Dca1            -----------------------------ME-----------------------------
Cth1            -----------------------------ME-----------------------------
Sce1            -----------------------------ML-----------------------------
Aba1            -----------------------------M------------------------------
Kve1            -----------------------------M------------------------------
Cfl2            -----------------------------MT-----------------------------
Ppa3            -----------------------------M------------------------------
Sce2            -----------------------------MT-----------------------------
Nde1            -----------------------------MFD----------------------------
Mfe1            -----------------------------M------------------------------
Rpa1            -----------------------------MTRIIA-------------------------
Orf8            -----------------------------MT-----------------------------
Orf7            -----------------------------M------------------------------
Mpe1            -----------------------------MI-----------------------------
Abr1            -----------------------------M------------------------------
Abi1            M-----LRAGIGYGRPSHEVVTR------M------------------------------
Acl1            -----------------------------M------------------------------
Oca1            -----------------------------M------------------------------
Bsp7            -----------------------------M------------------------------
Bel2            -----------------------------M------------------------------
Bsp9            -----------------------------M------------------------------
Bsp8            -----------------------------M------------------------------
Rpa2            -----------------------------M------------------------------
Npe1            -----------------------------MQ-----------------------------
Cba1            -----------------------------MS-----------------------------
Nra1            -----------------------------MT-----------------------------
Mst1            -----------------------------M------------------------------
Fdo1            -----------------------------MF-----------------------------
Nsa1            -----------------------------M------------------------------
Nma1            ------------------------------------------------------------
Nsp3            -----------------------------MFE----------------------------
Nli1            -----------------------------MRNS---------------------------
Eol1            -----------------------------ME-----------------------------
Rsl1            -----------------------------ME-----------------------------
Sli1            -----------------------------MQ-----------------------------
Hhy1            -----------------------------MV-----------------------------
Mpa1            MNKLNTLNSTLRLSHITNIVFKQN----NML-----------------------------
Fjo1            -----------------------------M------------------------------
Hno1            -----------------------------ME-----------------------------
Cul1            -----------------------------M------------------------------
Gau3            -----------------------------MI-----------------------------
Chu1            -----------------------------M------------------------------
Rxy1            -----------------------------MAEI---------------------------
Psp3            -----------------------------MRFDWMFS---------P-------------
Hgi1            -----------------------------M------------------------------
Hla1            -----------------------------M------------------------------
Gar1            -----------------------------MID----------------------------
Cag1            -----------------------------MLE----------------------------
Cag2            -----------------------------MFG----------------------------
Orf5            -----------------------------MS-----------------------------
Msp1            -----------------------------ML-----------------------------
Oan1            -----------------------------MT-----------------------------
Orf12           -----------------------------MFELFST------------------------
Mam1            -----------------------------MD-----------------------------
Cag3            -----------------------------MES----------------------------
Sde1            -----------------------------MEI----------------------------
Ttu1            -----------------------------MES----------------------------
Orf15           -----------------------------M------------------------------
Orf11           -----------------------------MEK----------------------------
Cpi1            -----------------------------M------------------------------
Fco1            -----------------------------M------------------------------
Dbe1            -----------------------------M------------------------------
Pso1            -----------------------------ME-----------------------------
Pso4            ------------------------------------------------------------
Pso5            -----------------------------MDPV---------------------------
Ala1            -----------------------------MTHA---------------------------
Sdi1            -----------------------------MTP----------------------------
Pso2            -----------------------------MGA----------------------------
Ptr1            -----------------------------MLE----------------------------
Gth1            -----------------------------MLR----------------------------
Ngr1            -----------------------------ME-----------------------------
Mxa1            -----------------------------MTA----------------------------
Cfu1            -----------------------------M------------------------------
Sau2            -----------------------------MPSFGPVR---------VD------F-----
Ssp3            -----------------------------ME-----------------------------
Sau1            -----------------------------ME-----------------------------
Sgo1            -----------------------------MEN----------------------------
Ssp5            -----------------------------ME-----------------------------
Ssp7            -----------------------------ME-----------------------------
Nsp2            -----------------------------MDS----------------------------
Tcr1            -----------------------------ME-----------------------------
Gca1            -----------------------------ME-----------------------------
Gka1            ------------------------------------------------------------
Bsp1            -----------------------------MK-----------------------------
Ktu1            -----------------------------MT-----------------------------
Gma2            -----------------------------MT-----------------------------
Aba3            -----------------------------MS-----------------------------
Aba4            -----------------------------MEHE---------------------------
Aac2            -----------------------------MSH----------------------------
Hsp2            -----------------------------MV-----------------------------
Hsp3            -----------------------------MS-----------------------------
Ote1            -----------------------------MNS----------------------------
Cak1            -----------------------------MCCSTEH------------------------
Orf9            -----------------------------MS-----------------------------
Sel1            -----------------------------MIE----------------------------
Dar1            -----------------------------METL---------------------------
Ggi1            -----------------------------MDL----------------------------
Bmu1            -----------------------------MLSATPA---------------------LRR
Nsp1            -----------------------------MSQS-------------------------RR
Fph1            -----------------------------MRKN---------------------------
                                                                            

Psy1            ------------------------------------------------------------
Psp6            ------------------------------------------------------------
Psy2            ------------------------------------------------------------
Pae1            ------------------------------------------------------------
Orf14           ------------------------------------------------------------
Pfl1            ------------------------------------------------------------
Pae2            ------------------------------------------------------------
Ppu1            ------------------------------------------------------------
Pal1            ------------------------------------------------------------
Ahy1            ------------------------------------------------------------
Sno1            ------------------------------------------------------------
Api1            ------------------------------------------------------------
Oan2            ------------------------------------------------------------
Rsp3            ------------------------------------------------------------
Orf10           ------------------------------------------------------------
Asp1            ------------------------------------------------------------
Rso1            ------------------------------------------------------------
Mfe2            ------------------------------------------------------------
Aph1            ------------------------------------------------------------
Orf4            ------------------------------------------------------------
Psp4            ------------------------------------------------------------
Cvi1            ------------------------------------------------------------
Lho1            ------------------------------------------------------------
Ecl1            ------------------------------------------------------------
Orf6            ------------------------------------------------------------
Kox1            ------------------------------------------------------------
Gxi1            ------------------------------------------------------------
Psp9            ------------------------------------------------------------
Psp8            ------------------------------------------------------------
Msp4            ------------------------------------------------------------
Mtr1            ------------------------------------------------------------
Mro1            ------------------------------------------------------------
Tdi1            ------------------------------------------------------------
Orf13           ------------------------------------------------------------
Ssp8            ------------------------------------------------------------
Nni1            ------------------------------------------------------------
Rfr1            ------------------------------------------------------------
Eco1            ------------------------------------------------------------
Eco2            ------------------------------------------------------------
Orf1            ------------------------------------------------------------
Sen1            ------------------------------------------------------------
Orf2            ------------------------------------------------------------
Cfr1            ------------------------------------------------------------
Yre1            ------------------------------------------------------------
Eli1            ------------------------------------------------------------
Ecl2            ------------------------------------------------------------
Hal1            ------------------------------------------------------------
Mmo1            ------------------------------------------------------------
Rsp2            ------------------------------------------------------------
Dda2            ------------------------------------------------------------
Eta1            ------------------------------------------------------------
Vch1            ------------------------------------------------------------
Dda1            ------------------------------------------------------------
Psp2            ------------------------------------------------------------
Eto1            ------------------------------------------------------------
Csp2            ------------------------------------------------------------
Asp2            ------------------------------------------------------------
Vei1            ------------------------------------------------------------
Bel1            ------------------------------------------------------------
Abr2            ------------------------------------------------------------
Nha1            ------------------------------------------------------------
Asp3            ------------------------------------------------------------
Msp5            ------------------------------------------------------------
Rsp1            ------------------------------------------------------------
Nra2            ------------------------------------------------------------
Cfl1            ------------------------------------------------------------
Cfl3            ------------------------------------------------------------
Vsp2            ------------------------------------------------------------
Msp3            ------------------------------------------------------------
Cac1            AAWIKASCALTFALAAPILAAAPASAHPLGNFTVNHYNGITVRPDRIDDLSVVDSAEIPT
Ssp2            QAVTTLTAAILAAVA-SVAAAPAAAAHPLGNFSVNYHTGLVLRPDRIDALIVVDRAEIAA
Shi1            ----------------VLVPAGSAEAHPLGNFTVNRYDGLVITQDAVRVDHVEDLAEIPS
Svi1            WRLTAAGVLMAAVAL-VVLPTGSAEAHPLGNFTVNRYDGLVVTPGTLRVDHVEDLAEIPS
Sbi1            RIGAAASVLFGAAAI-VVLPAGAAEAHPLGNFTVNRYDGLVVAPGELRVDHVEDLAEIPA
Sda1            LIASGAAVFAAVGAL-VLVPSSVASAHPLGNFTVNRYDGLVVASGTLRVDHVEDLAEIPA
Sch1            LFASGAAVLTAACAL-TLLPAGAASAHPLGNFTVNRYDGLVAAPGELRVHHVEDLAEIPA
Fsp1            WPRRAAALATAVVAL-VLAGGGAASAHPLGNFTVNSASVLRVGVETVHIDVIVDFAEIPT
Fsp2            TPRRAAVLAVTVALF-VLTAGGSASAHPLGSFTVNSASVLRVGVEEVLVDVVADFAEIPA
Cko1            -----------------ILLSAAIAAHPLTPFSADQLVEVTLHQERVDVSVVIEVGSVAA
Csp1            WIKHNLLIFLGALIL-SNFFALPSQSHVA---------DLSLLDVVIKPEEAQVNLSLST
Ssp6            LVSLSIISLFASLLL-SFTFASSSYAHWA---------DLSVAEVVVGETKTQITLTFPT
Cep1            GFRFSILAFLGTLLL-SIAFASPSHAHWA---------DLAVAEIVVGDTQTKVTLTFPT
Dsa1            WLGLGLISFLTVLLF-SAVFPSKTIADID---------DLSIANVEVSSQTAVVTFTLPI
Hsp4            WFIWGCLGVILTLLM-SVIFPAKTVAHIN---------DLSLANIKISSQQAVIQFTLPI
Ssu1            ------------FLL----------AHLA-------------------------------
Lsp1            ---------ILPPLL----------AHLE-------------------------------
Nno1            YGVLGLLAAIACLVI-GLAIAPPAAADWN---------NLATAEITLDELQTRMTLTYPT
Cst1            ---LHHLAWSTAIIAICLVWMPRADAHPLGNFTINHYAGVQVTPDGVGIDYVLDMAEIPA
Npu1            ---LHYLAWNTAIIAICLFWMPKADAHPLGNFTINHYAGVQVATDGVGIDYVLDMAEIPA
Sus1            -------------LL-AALCAALAAGHPMGNFSVNHYARFEPSARGLAIRYVMDLAEIPT
Sus2            ------------------------------------------------------------
Hau1            ------LCACWLLLL-FASQPQTAQAHSL---------DQLFQDMRVQIQPTQIVLTVHL
Dhy1            --------YSFIIFLTILLNPLQTDAHPL---------GEVVQETTVMNEEGRLLVAYRT
Dsa2            --------FIIFIVLIYCLSGVVAQAHPL---------GEVVQETTVMNEGTRLLIVYDT
Mja1            ------------------------------------------------------------
Mfo1            ------------------------------------------------------------
Mok1            ------------------------------------------------------------
Mho1            ------------------------------------------------------------
Mps1            ------------------------------------------------------------
Pba1            ----------------YFCFSSAACKRVLQALII--------------------------
Ami1            ------IGAIGLALL-AALPATPAEAHSL---------DEVIQQVYLTPAATTLDVQIDI
Dor1            ------------------------------------------------------------
Dyo1            ------------------------------------------------------------
Dme1            ------------------------------------------------------------
Aac1            ------------------------------------------------------------
Apo2            ------------------------------------------------------------
Dma1            -----LLAVCLAALAIVLGRAEPALAHLVSADVGDFYAGL--------------------
Zfo1            ------FQSFIVALFGLVFFASPVAAHPVPE---SDFDRLIVAEVHSDLVVIDYQLEIDE
Hbo1            HLGLMLGLLLVAVV----------------------------------------------
Hsp1            IIWVALGLLGAALI----------------------------------------------
Tsp1            RPSLNLLLLLLALLFGGSGLVQAETGHPLGAPT---------------------------
Ssp1            ------------------------------------------------------------
Ssp4            ------------------------------------------------------------
Pma3            ---------------------APNSSRPMHE-----------------------------
Pma1            ------------------------------------------------------------
Pma5            ------------------------------------------------------------
Pma6            ------------------------------------------------------------
Pma2            ------------------------------------------------------------
Pma4            ------------------------------------------------------------
Psp5            ------------------------------------------------------------
Psp7            ------------------------------------------------------------
Zga1            ------------------------------------------------------------
Mfu1            ------------------------------------------------------------
Min1            ------------------------------------------------------------
Vsp1            ------------------------------------------------------------
Rle1            ------------------------------------------------------------
Ppa1            ------------------------------------------------------------
Ade1            ------------------------------------------------------------
Cfu2            ------------------------------------------------------------
Tca1            ------------------------SSSP-------TALKISPRP----------------
Car1            ------------------------SSSL-------PSLKTNLKP----------------
Gma3            ------------------------------------------------------------
Ccl1            ------------------------SSSPT------HFTKTHLKF----------------
Ptr3            ------------------------------------------------------------
Ptr4            ------------------------SPPS-------TPLKTHLKR----------------
Ppe1            ------------------------SSSP-------TPLKLHLKP----------------
Sly2            ------------------------TNSP--------PSKLHLKT----------------
Car2            ------------------------SSSP-------PSLK-SLKP----------------
Csa2            ------------------------SPSP-------TPLKPHLNR----------------
Vvi2            ------------------------SSSS-------LLSKPFLKP----------------
Atr1            -----------------------TSHSP-------MPTSLKTRA----------------
Ath3            ----------------------SSSSSI-------SPSKFPSRT----------------
Ath4            ------------------------------------------------------------
Ath1            -----------------------SSHSI-------APSKFQSRP----------------
Gau2            ------------------------------------------------------------
Sly1            ------------------------STTQ-------CPSKLHHQNR---------------
Gau1            ------------------------------------------------------------
Csa1            ------------------------SSSP-------SSLNINPNS----------------
Gma1            ------------------------SPSP--------------------------------
Smo2            ------------------------------------------------------------
Smo1            ------------------------------------------------------------
Sit1            ------------------AASPTPSPSP-------SQTRIRLPG----------------
Bdi1            ------------------------TVSP-------AQPRIHLPA----------------
Ppa2            ------------------------------------------------------------
Sit2            ---------------------PLLRRAPVAA--ADGVTKPRTHR----------------
Hvu1            ---------------------PHLTRAPASS----SASRPRAGG----------------
Bdi2            ---------------------LHLTRAP---------SRPRSAA----------------
Cre1            ------------------------SPSPA-------------------------------
Cva1            ------------------------QATP--------------------------------
Csu1            ------------------------------------------------------------
Tps1            ------------------------------------------------------------
Toc1            -------------------------------------SVAILL-----------------
Ptr2            -------------------------------------SLLSLAY----------------
Esi1            ------------------------------------------------------------
Ehu1            ---------------------ALSATRPLS------------------------------
Gsp1            ------------------------------------------------------------
Bme2            ------------------------------------------------------------
Gst1            ------------------------------------------------------------
Bsp5            ------------------------------------------------------------
Pte1            ------------------------------------------------------------
Pmu1            ------------------------------------------------------------
Bsp3            ------------------------------------------------------------
Bsp4            ------------------------------------------------------------
Bco1            ------------------------------------------------------------
Bsp2            ------------------------------------------------------------
Bli1            ------------------------------------------------------------
Bme1            ------------------------------------------------------------
Psp1            ------------------------------------------------------------
Bsp6            ------------------------------------------------------------
Bsm1            ------------------------------------------------------------
Apo1            ------------------------------------------------------------
Gka2            ------------------------------------------------------------
Dca1            ------------------------------------------------------------
Cth1            ------------------------------------------------------------
Sce1            ------------------------------------------------------------
Aba1            ------------------------------------------------------------
Kve1            ------------------------------------------------------------
Cfl2            ------------------------------------------------------------
Ppa3            ------------------------------------------------------------
Sce2            ------------------------------------------------------------
Nde1            ------------------------------------------------------------
Mfe1            ------------------------------------------------------------
Rpa1            ------------------------------------------------------------
Orf8            ------------------------------------------------------------
Orf7            ------------------------------------------------------------
Mpe1            ------------------------------------------------------------
Abr1            ------------------------------------------------------------
Abi1            ------------------------------------------------------------
Acl1            ------------------------------------------------------------
Oca1            ------------------------------------------------------------
Bsp7            ------------------------------------------------------------
Bel2            ------------------------------------------------------------
Bsp9            ------------------------------------------------------------
Bsp8            ------------------------------------------------------------
Rpa2            ------------------------------------------------------------
Npe1            ------------------------------------------------------------
Cba1            ------------------------------------------------------------
Nra1            ------------------------------------------------------------
Mst1            ------------------------------------------------------------
Fdo1            ------------------------------------------------------------
Nsa1            ------------------------------------------------------------
Nma1            ------------------------------------------------------------
Nsp3            ------------------------------------------------------------
Nli1            ------------------------------------------------------------
Eol1            ------------------------------------------------------------
Rsl1            ------------------------------------------------------------
Sli1            ------------------------------------------------------------
Hhy1            ------------------------------------------------------------
Mpa1            ------------------------------------------------------------
Fjo1            ------------------------------------------------------------
Hno1            ------------------------------------------------------------
Cul1            ------------------------------------------------------------
Gau3            ------------------------------------------------------------
Chu1            ------------------------------------------------------------
Rxy1            ------------------------------------------------------------
Psp3            ------------------------------------------------------------
Hgi1            ------------------------------------------------------------
Hla1            ------------------------------------------------------------
Gar1            ------------------------------------------------------------
Cag1            ------------------------------------------------------------
Cag2            ------------------------------------------------------------
Orf5            ------------------------------------------------------------
Msp1            ------------------------------------------------------------
Oan1            ------------------------------------------------------------
Orf12           ------------------------------------------------------------
Mam1            ------------------------------------------------------------
Cag3            ------------------------------------------------------------
Sde1            ------------------------------------------------------------
Ttu1            ------------------------------------------------------------
Orf15           ------------------------------------------------------------
Orf11           ------------------------------------------------------------
Cpi1            ------------------------------------------------------------
Fco1            ------------------------------------------------------------
Dbe1            ------------------------------------------------------------
Pso1            ------------------------------------------------------------
Pso4            ------------------------------------------------------------
Pso5            ------------------------------------------------------------
Ala1            ------------------------------------------------------------
Sdi1            ------------------------------------------------------------
Pso2            ------------------------------------------------------------
Ptr1            ------------------------------------------------------------
Gth1            ------------------------------------------------------------
Ngr1            ------------------------------------------------------------
Mxa1            ------------------------------------------------------------
Cfu1            ------------------------------------------------------------
Sau2            ------------------------------------------------------------
Ssp3            ------------------------------------------------------------
Sau1            ------------------------------------------------------------
Sgo1            ------------------------------------------------------------
Ssp5            ------------------------------------------------------------
Ssp7            ------------------------------------------------------------
Nsp2            ------------------------------------------------------------
Tcr1            ------------------------------------------------------------
Gca1            ------------------------------------------------------------
Gka1            ------------------------------------------------------------
Bsp1            ------------------------------------------------------------
Ktu1            ------------------------------------------------------------
Gma2            ------------------------------------------------------------
Aba3            ------------------------------------------------------------
Aba4            ------------------------------------------------------------
Aac2            ------------------------------------------------------------
Hsp2            ------------------------------------------------------------
Hsp3            ------------------------------------------------------------
Ote1            ------------------------------------------------------------
Cak1            ------------------------------------------------------------
Orf9            ------------------------------------------------------------
Sel1            ------------------------------------------------------------
Dar1            ------------------------------------------------------------
Ggi1            ------------------------------------------------------------
Bmu1            LLILYAGLIAANAAV---------------------------------------------
Nsp1            QLTLVAVVALALNVV---------------------------------------------
Fph1            -ITIFSVLLLALLLF---------------------------------------------
                                                                            

Psy1            ------------------------------------------------------------
Psp6            ------------------------------------------------------------
Psy2            ------------------------------------------------------------
Pae1            ------------------------------------------------------------
Orf14           ------------------------------------------------------------
Pfl1            ------------------------------------------------------------
Pae2            ------------------------------------------------------------
Ppu1            ------------------------------------------------------------
Pal1            ------------------------------------------------------------
Ahy1            ------------------------------------------------------------
Sno1            ------------------------------------------------------------
Api1            ------------------------------------------------------------
Oan2            ------------------------------------------------------------
Rsp3            ------------------------------------------------------------
Orf10           ------------------------------------------------------------
Asp1            ------------------------------------------------------------
Rso1            ------------------------------------------------------------
Mfe2            ------------------------------------------------------------
Aph1            ------------------------------------------------------------
Orf4            ------------------------------------------------------------
Psp4            ------------------------------------------------------------
Cvi1            ------------------------------------------------------------
Lho1            ------------------------------------------------------------
Ecl1            ------------------------------------------------------------
Orf6            ------------------------------------------------------------
Kox1            ------------------------------------------------------------
Gxi1            ------------------------------------------------------------
Psp9            ------------------------------------------------------------
Psp8            ------------------------------------------------------------
Msp4            ------------------------------------------------------------
Mtr1            ------------------------------------------------------------
Mro1            ------------------------------------------------------------
Tdi1            ------------------------------------------------------------
Orf13           ------------------------------------------------------------
Ssp8            ------------------------------------------------------------
Nni1            ------------------------------------------------------------
Rfr1            ------------------------------------------------------------
Eco1            ------------------------------------------------------------
Eco2            ------------------------------------------------------------
Orf1            ------------------------------------------------------------
Sen1            ------------------------------------------------------------
Orf2            ------------------------------------------------------------
Cfr1            ------------------------------------------------------------
Yre1            ------------------------------------------------------------
Eli1            ------------------------------------------------------------
Ecl2            ------------------------------------------------------------
Hal1            ------------------------------------------------------------
Mmo1            ------------------------------------------------------------
Rsp2            ------------------------------------------------------------
Dda2            ------------------------------------------------------------
Eta1            ------------------------------------------------------------
Vch1            ------------------------------------------------------------
Dda1            ------------------------------------------------------------
Psp2            ------------------------------------------------------------
Eto1            ------------------------------------------------------------
Csp2            ------------------------------------------------------------
Asp2            ------------------------------------------------------------
Vei1            ------------------------------------------------------------
Bel1            ------------------------------------------------------------
Abr2            ------------------------------------------------------------
Nha1            ------------------------------------------------------------
Asp3            ------------------------------------------------------------
Msp5            ------------------------------------------------------------
Rsp1            ------------------------------------------------------------
Nra2            ------------------------------------------------------------
Cfl1            ------------------------------------------------------------
Cfl3            ------------------------------------------------------------
Vsp2            ------------------------------------------------------------
Msp3            ------------------------------------------------------------
Cac1            L-------QAQAGRDASPA------------G----------VAR--------------S
Ssp2            L-------QERPVVDSDHD----------------DAVSDGESRA-YAEEA---------
Shi1            A-------QAKAQIDKNGD----------------DALSRSELNT-WADAR---------
Svi1            A-------QAKPEIDRDGD----------------DTLSGRELGA-WAARR---------
Sbi1            A-------QAKPRIDKDGD----------------DKLSRPELAA-WADRR---------
Sda1            T-------QAKPDIERLG------------------------LEQ-WAGRR---------
Sch1            T-------QAGPDIERLG------------------------IAM-WARER---------
Fsp1            A-------QLRPDVDALG------------------------PAR-WQEAE---------
Fsp2            A-------QVRPDVEAQG------------------------AAR-WREAE---------
Cko1            K-------QFTPD-----------------------------------------------
Csp1            --------HLLAWADEDQN----------------QRLSSSEIEK-NRQNL---------
Ssp6            --------GLTAFADDNKD----------------NQLSIPEVRS-HQAQL---------
Cep1            --------GLVASADDNRD----------------GQLTPNEVSI-HQAEL---------
Dsa1            --------EFISFVDDNKN----------------GEIESIEVEN-NQEQL---------
Hsp4            --------DFIRFADENNN----------------GKIEAEEVRN-NETDL---------
Ssu1            ----------------------------------------------QSREL---------
Lsp1            ----------------------------------------------AVSQL---------
Nno1            --------GVTAFADDDSS----------------GRLSNDELAR-HREAL---------
Cst1            F-------QEINQLERNRDRFQRGAAHREQRGAAHRQTQPVETVQ-YPSQK---------
Npu1            F-------QEINHLDTNRD----------------RKAEPVETVQ-YPAQK---------
Sus1            F-------ELFQQWGPGADP--------------------------KAKALD-------Q
Sus2            ------------------------------------------------------------
Hau1            IAGPLITPRLWEHLDTDRS----------------QTLDQIEIER--------------W
Dhy1            SIGPSI--TAMLIPDSDHD----------------GVVSSIEEAQ-LARSI---------
Dsa2            SIGPSI--TATLIPDADHD----------------GKVSGAEERK-LSRDI---------
Mja1            ------------------------------------------------------------
Mfo1            ------------------------------------------------------------
Mok1            ------------------------------------------------------------
Mho1            ------------------------------------------------------------
Mps1            ------------------------------------------------------------
Pba1            ------------------------------------------------------------
Ami1            VAGALVAPGFARSLDTDRD----------------RRLSASETSA--------------H
Dor1            ------------------------------------------------------------
Dyo1            ------------------------------------------------------------
Dme1            ------------------------------------------------------------
Aac1            ------------------------------------------------------------
Apo2            ------------------------------------------------------------
Dma1            ----------------------------------FHPLTS------WEHLLPLAGLAFLA
Zfo1            FT------LLALVADPEYGVYLK----------TTGKLGRQDIANAFLKRL---------
Hbo1            ------------------------------------------------------------
Hsp1            ------------------------------------------------------------
Tsp1            --------GAPAERDAPAS----G------------------------------------
Ssp1            ------------------------------------------------------------
Ssp4            ------------------------------------------------------------
Pma3            ------------------------------------------------------------
Pma1            ------------------------------------------------------------
Pma5            ------------------------------------------------------------
Pma6            ------------------------------------------------------------
Pma2            ------------------------------------------------------------
Pma4            ------------------------------------------------------------
Psp5            ------------------------------------------------------------
Psp7            ------------------------------------------------------------
Zga1            ------------------------------------------------------------
Mfu1            ------------------------------------------------------------
Min1            ------------------------------------------------------------
Vsp1            ------------------------------------------------------------
Rle1            ------------------------------------------------------------
Ppa1            ------------------------------------------------------------
Ade1            ------------------------------------------------------------
Cfu2            ------------------------------------------------------------
Tca1            -------SPFLSRLGRF-DSPKV-------------NFLPSLTQPQ-LRRV---------
Car1            -------ITFLPPTTRF-GSARF-------------NF-LPSNRCS-FRWV---------
Gma3            ------------------------------------------------------------
Ccl1            -------SPFRSRLSPI-DSPKL-------------AF-LCSLRSE-SKRV---------
Ptr3            ------------------------------------------------------------
Ptr4            --P----TPLLPRLSKL-ESPKL-------------GF-PSLTRPG-FRRV---------
Ppe1            -------SPFLHRLGRI-DSGKL-------------NL-PASQLPN-LRRV---------
Sly2            -------FPRLPKL----------------------HF-SSLLHVE-PRRP---------
Car2            -------LPFFNRFH---YANRF-------------NLSP-------LKRT---------
Csa2            -------LPHLPRLPRI-DPSKL-------------HF-PSSTRSE-FAGV---------
Vvi2            -------AHSPHRLSRN-DALPF-------------RL-SFLKRPY-FVQL---------
Atr1            -------LPIQNLLSFT-TTSRH-----------IGSF-PSLSTIN-SFSL---------
Ath3            -------SPFLP---RL-RSSGL-------------SF-VSTHRPE-SRRV---------
Ath4            ------------------------------------------------------------
Ath1            -------SPLLL--HRL-HSTNL------------STF-PSSRRLE-SRRI---------
Gau2            ------------------------------------------------------------
Sly1            --S----HPLLP--TRI-RHVDF-------------KL-PSLLRLE-SRRV---------
Gau1            ------------------------------------------------------------
Csa1            -------SLLLPRFPRIFDSLKP-------------NF-PLPTRHG-LRPL---------
Gma1            --------PSFTFLTRF-ESATA-------------RF-IFTRSHSHLKRV---------
Smo2            ------------------------------------------------------------
Smo1            ------------------------------------------------------------
Sit1            --G----SPLLP-----------------------------------SRRL---------
Bdi1            --R----SPFLP-----------------------------------ARRATGS-----R
Ppa2            ------------------------------------------------------------
Sit2            -------PPFVA-------------------------F-PPCNGGGLGPSL-------IR
Hvu1            --H----HHLLP------ATAAP------------RSFVPLH-----GLRL---------
Bdi2            -------AHLLP------PTAAP-----------PSSF-PHRAGLGFGARL---------
Cre1            ------------------------------------------------------------
Cva1            ------------------------------------------------------------
Csu1            ------------------------------------------------------------
Tps1            ---------LLANG--------------------------------NIQSV---------
Toc1            ---------LLAMD----------------------------------NSC---------
Ptr2            ---------VLACV----------------------------------FRV---------
Esi1            ------------------------------------------------------------
Ehu1            -----------------------------------------------RPRL---------
Gsp1            ------------------------------------------------------------
Bme2            ------------------------------------------------------------
Gst1            ------------------------------------------------------------
Bsp5            ------------------------------------------------------------
Pte1            ------------------------------------------------------------
Pmu1            ------------------------------------------------------------
Bsp3            ------------------------------------------------------------
Bsp4            ------------------------------------------------------------
Bco1            ------------------------------------------------------------
Bsp2            ------------------------------------------------------------
Bli1            ------------------------------------------------------------
Bme1            ------------------------------------------------------------
Psp1            ------------------------------------------------------------
Bsp6            ------------------------------------------------------------
Bsm1            ------------------------------------------------------------
Apo1            ------------------------------------------------------------
Gka2            ------------------------------------------------------------
Dca1            ------------------------------------------------------------
Cth1            ------------------------------------------------------------
Sce1            ------------------------------------------------------------
Aba1            ------------------------------------------------------------
Kve1            ------------------------------------------------------------
Cfl2            ------------------------------------------------------------
Ppa3            ------------------------------------------------------------
Sce2            ------------------------------------------------------------
Nde1            ------------------------------------------------------------
Mfe1            ------------------------------------------------------------
Rpa1            ------------------------------------------------------------
Orf8            ------------------------------------------------------------
Orf7            ------------------------------------------------------------
Mpe1            ------------------------------------------------------------
Abr1            ------------------------------------------------------------
Abi1            ------------------------------------------------------------
Acl1            ------------------------------------------------------------
Oca1            ------------------------------------------------------------
Bsp7            ------------------------------------------------------------
Bel2            ------------------------------------------------------------
Bsp9            ------------------------------------------------------------
Bsp8            ------------------------------------------------------------
Rpa2            ------------------------------------------------------------
Npe1            ------------------------------------------------------------
Cba1            ------------------------------------------------------------
Nra1            ------------------------------------------------------------
Mst1            ------------------------------------------------------------
Fdo1            ------------------------------------------------------------
Nsa1            ------------------------------------------------------------
Nma1            ------------------------------------------------------------
Nsp3            ------------------------------------------------------------
Nli1            ------------------------------------------------------------
Eol1            ------------------------------------------------------------
Rsl1            ------------------------------------------------------------
Sli1            ------------------------------------------------------------
Hhy1            ------------------------------------------------------------
Mpa1            ------------------------------------------------------------
Fjo1            ------------------------------------------------------------
Hno1            ------------------------------------------------------------
Cul1            ------------------------------------------------------------
Gau3            ------------------------------------------------------------
Chu1            ------------------------------------------------------------
Rxy1            ------------------------------------------------------------
Psp3            ------------------------------------------------------------
Hgi1            ------------------------------------------------------------
Hla1            ------------------------------------------------------------
Gar1            ------------------------------------------------------------
Cag1            ------------------------------------------------------------
Cag2            ------------------------------------------------------------
Orf5            ------------------------------------------------------------
Msp1            ------------------------------------------------------------
Oan1            ------------------------------------------------------------
Orf12           ------------------------------------------------------------
Mam1            ------------------------------------------------------------
Cag3            ------------------------------------------------------------
Sde1            ------------------------------------------------------------
Ttu1            ------------------------------------------------------------
Orf15           ------------------------------------------------------------
Orf11           ------------------------------------------------------------
Cpi1            ------------------------------------------------------------
Fco1            ------------------------------------------------------------
Dbe1            ------------------------------------------------------------
Pso1            ------------------------------------------------------------
Pso4            ------------------------------------------------------------
Pso5            ------------------------------------------------------------
Ala1            ------------------------------------------------------------
Sdi1            ------------------------------------------------------------
Pso2            ------------------------------------------------------------
Ptr1            ------------------------------------------------------------
Gth1            ------------------------------------------------------------
Ngr1            ------------------------------------------------------------
Mxa1            ------------------------------------------------------------
Cfu1            ------------------------------------------------------------
Sau2            ----------------------------------------------LAGRV--------R
Ssp3            ------------------------------------------------------------
Sau1            ------------------------------------------------------------
Sgo1            ------------------------------------------------------------
Ssp5            ------------------------------------------------------------
Ssp7            ------------------------------------------------------------
Nsp2            ------------------------------------------------------------
Tcr1            ------------------------------------------------------------
Gca1            ------------------------------------------------------------
Gka1            ------------------------------------------------------------
Bsp1            ------------------------------------------------------------
Ktu1            ------------------------------------------------------------
Gma2            ------------------------------------------------------------
Aba3            ------------------------------------------------------------
Aba4            ------------------------------------------------------------
Aac2            ------------------------------------------------------------
Hsp2            ------------------------------------------------------------
Hsp3            ------------------------------------------------------------
Ote1            ------------------------------------------------------------
Cak1            ------------------------------------------------------------
Orf9            ------------------------------------------------------------
Sel1            ------------------------------------------------------------
Dar1            ------------------------------------------------------------
Ggi1            ------------------------------------------------------------
Bmu1            ------------------------------------------------------------
Nsp1            ------------------------------------------------------------
Fph1            ------------------------------------------------------------
                                                                            

Psy1            ------------------------------------------------------------
Psp6            ------------------------------------------------------------
Psy2            ------------------------------------------------------------
Pae1            ------------------------------------------------------------
Orf14           ------------------------------------------------------------
Pfl1            ------------------------------------------------------------
Pae2            ------------------------------------------------------------
Ppu1            ------------------------------------------------------------
Pal1            ------------------------------------------------------------
Ahy1            ------------------------------------------------------------
Sno1            ------------------------------------------------------------
Api1            ------------------------------------------------------------
Oan2            ------------------------------------------------------------
Rsp3            ------------------------------------------------------------
Orf10           ------------------------------------------------------------
Asp1            ------------------------------------------------------------
Rso1            ------------------------------------------------------------
Mfe2            ------------------------------------------------------------
Aph1            ------------------------------------------------------------
Orf4            ------------------------------------------------------------
Psp4            ------------------------------------------------------------
Cvi1            ------------------------------------------------------------
Lho1            ------------------------------------------------------------
Ecl1            ------------------------------------------------------------
Orf6            ------------------------------------------------------------
Kox1            ------------------------------------------------------------
Gxi1            ------------------------------------------------------------
Psp9            ------------------------------------------------------------
Psp8            ------------------------------------------------------------
Msp4            ------------------------------------------------------------
Mtr1            ------------------------------------------------------------
Mro1            ------------------------------------------------------------
Tdi1            ------------------------------------------------------------
Orf13           ------------------------------------------------------------
Ssp8            ------------------------------------------------------------
Nni1            ------------------------------------------------------------
Rfr1            ------------------------------------------------------------
Eco1            ------------------------------------------------------------
Eco2            ------------------------------------------------------------
Orf1            ------------------------------------------------------------
Sen1            ------------------------------------------------------------
Orf2            ------------------------------------------------------------
Cfr1            ------------------------------------------------------------
Yre1            ------------------------------------------------------------
Eli1            ------------------------------------------------------------
Ecl2            ------------------------------------------------------------
Hal1            ------------------------------------------------------------
Mmo1            ------------------------------------------------------------
Rsp2            ------------------------------------------------------------
Dda2            ------------------------------------------------------------
Eta1            ------------------------------------------------------------
Vch1            ------------------------------------------------------------
Dda1            ------------------------------------------------------------
Psp2            ------------------------------------------------------------
Eto1            ------------------------------------------------------------
Csp2            ------------------------------------------------------------
Asp2            ------------------------------------------------------------
Vei1            ------------------------------------------------------------
Bel1            ------------------------------------------------------------
Abr2            ------------------------------------------------------------
Nha1            ------------------------------------------------------------
Asp3            ------------------------------------------------------------
Msp5            ------------------------------------------------------------
Rsp1            ------------------------------------------------------------
Nra2            ------------------------------------------------------------
Cfl1            ------------------------------------------------------------
Cfl3            ------------------------------------------------------------
Vsp2            ------------------------------------------------------------
Msp3            ------------------------------------------------------------
Cac1            CTEVASHVAVTVDGHRVKWVVT------------SSALIFPPGAA-------GLPTSRLT
Ssp2            CSVLRKQLHLSLDGNRADWKQS------------SAALVYENGEA-------GLKTSRLT
Shi1            CATAAEKARLTVDGRKTDVRVQ------------RSAARNRPGQA-------GLPTLRVD
Svi1            CASAAEGARLTVDGRRVPVRDG------------RAQARRRPGQA-------GLPTLRVE
Sbi1            CASAARDARLTVRGRSVSVRSE------------GAQARSRAGQA-------GLPTLRVE
Sda1            CASAARDSELTVEGRSVALTVK------------SSHARVRPGQA-------GLDTLRVE
Sch1            CATAAADSRVTVDGRGTPLTAE------------RSHARVRPGQA-------GLDTLRVE
Fsp1            CARTSRQTRLVLDSRVSPLVGT------------GGSVTFPPGSG-------GLATMRLV
Fsp2            CARTSGQATLAVDGRIHPLVLT------------GSSLSLPPGDD-------GLPTMRLV
Cko1            CEALASQLDGRAGSEALRWTVQ------------SGQLD-KLGAA-------GSETSRLM
Csp1            AAFFNEYLLITNGKGEPGFVTV------------NASKKGLFGTN-------LS-----A
Ssp6            QRFFGDRLRLTNDKGDRAAMTLIL----------QEATQ---------------TALQAT
Cep1            QGFLSDRIRLTDNQGQLGVLTVKP----------SDTTAVP-------------SNMQVT
Dsa1            EDFMRDRFRLSNQDDNLNALTV------------QPSSKLVIP-----------PNSQIT
Hsp4            ETFLRDRVQLLNQNDTLGTLTV------------APNAELVVP-----------SSSEIT
Ssu1            ------------------------------------------------------------
Lsp1            ------------------------------------------------------------
Nno1            TQQLEAAIALKDSRSQTPSLTI------------QPTVDVASTN------------ARVA
Cst1            CQFVNSHLELLINKQPLSLSLV------------KSAVEFPPGVG-------GLSTLRLS
Npu1            CQQVNSHLELLIDKQPLALSLI------------KSTVEFPPGVG-------GLSTLRLS
Sus1            AREWAAHLAITVAGKPVKARVE------------HAAIVLAEGAG-------NMQVARIT
Sus2            ------------------------------------------------------------
Hau1            CAEFNRNLELAFDHQALSLTL-------------YEVSEFPTTKAD----FIGSNATNLT
Dhy1            HKILHPNLEVYLDDKPVVLDLY------------YDSVAPALGGY-----NNGLQ-----
Dsa2            NYLLLPNLEIYLDEKPVVPELY------------YDSVSAAPGGY-----NNGLR-----
Mja1            ------------------------------------------------------------
Mfo1            ------------------------------------------------------------
Mok1            ------------------------------------------------------------
Mho1            ------------------------------------------------------------
Mps1            ------------------------------------------------------------
Pba1            --------------------------------------------------FVGIVGCAFV
Ami1            DVRVKSALALATGGASADFTLTGS---------DYPEYDLLAAGG-------GVITVRAT
Dor1            ------------------------------------------------------------
Dyo1            ------------------------------------------------------------
Dme1            ------------------------------------------------------------
Aac1            ------------------------------------------------------------
Apo2            ------------------------------------------------------------
Dma1            AQAGRGGGRLAVGLLPLALVVGVC----------GGALWPLPRTA------AGLAGLSLA
Zfo1            QSIVPANLRFRWNGRQISLQQL------------SGEVTFGDSVK------FSVRSMTRV
Hbo1            ------------------LIIAW-----------QGGFQSVSYQL---------------
Hsp1            ------------------VFVV------------QSNFQGASFQL---------------
Tsp1            ------------NQAPTPLVEP------------PSHLERLTGWM---------------
Ssp1            ------------------------------------------------------------
Ssp4            ------------------------------------------------------------
Pma3            ------------------------------------------------------------
Pma1            ------------------------------------------------------------
Pma5            ------------------------------------------------------------
Pma6            ------------------------------------------------------------
Pma2            ------------------------------------------------------------
Pma4            ------------------------------------------------------------
Psp5            ------------------------------------------------------------
Psp7            ------------------------------------------------------------
Zga1            ------------------------------------------------------------
Mfu1            ------------------------------------------------------------
Min1            ------------------------------------------------------------
Vsp1            ------------------------------------------------------------
Rle1            ------------------------------------------------------------
Ppa1            ------------------------------------------------------------
Ade1            ------------------------------------------------------------
Cfu2            ------------------------------------------------------------
Tca1            ISISCKT------DNPSQFSSPQS----NPSNELPSLLSPR------------------L
Car1            TSISRNH------ENPSPFLSSTP----HFVN--RMMQPNN--------------PLSLV
Gma3            ------------------------------------------------------------
Ccl1            GSVSCKY------ENPSHFSHPSS----SELNDSRSLTPHR------------------V
Ptr3            ------------------------------------------------------------
Ptr4            NSVSCKY------ENP-------------------STPPLQ------------------V
Ppe1            SLVSCKR------QNPSPLSSSSPP-PSAPSNILPYLSSNR------------------A
Sly2            NSLSCKCIH--------QFSSSGS---IASSRFGDGHAGNS------------------S
Car2            SSICCNI------QNPSPLSSYSTPISASSKKPNNFISLSS---------------SSSS
Csa2            HSFSSRN------ENPILSSSS-----------LPISSNTL---------------LSLN
Vvi2            GSAFCAL------ENSSSSSSSSS---FRRLKFHAHCSKKG---------------PSFS
Atr1            TSFSL---------SPSNVQNREQP-PFSPLGLRLQSSHHR---------------CCAS
Ath3            SSISCNSS-----QIPSLYTPI-----------GSNTTNNS---------------FNGS
Ath4            ------------------------------------------------------------
Ath1            SSISCFF-----RQNPSPDTSP-----------GLNQSSNF---------------LIAS
Gau2            ------------------------------------------------------------
Sly1            NSLSIKCS----HDSSSSFSGT-----------QNGYEENP---------------FVFP
Gau1            ------------------------------------------------------------
Csa1            PEISSKY------HNPSFSSPN-------------SSTH-----------------SIFH
Gma1            TSICCQH------ANPSPFTPF------------LASS------------NHPNTFPSIS
Smo2            ------------------------------------------------------------
Smo1            ------------------------------------------------------------
Sit1            PAAAWPRL---RLLQPARPGAI-------------ALA------------------SPLR
Bdi1            SAAPWTGL----CAQPPRLGGP------------VAAAKT----------------SPLR
Ppa2            ------------------------------------------------------------
Sit2            PPLASLLS----RHRPTPPPAP------------AASG----------------------
Hvu1            PRLAAPLF-------PRPPPSL------------LAAAS-----------------ASFR
Bdi2            PQLAPLLL----LRRPPPVVAQAL---------PAEAS----------------------
Cre1            ------------NPPPPPLPSN--------------------------------------
Cva1            ------------------------------------------------------------
Csu1            ------------------------------------------------------------
Tps1            DAFSQQR------RQRSTFSRN-------------SSSSSSNNIG-SNFIGGGTGSAAIH
Toc1            HAFTPTN------RRTSSISRI-------------ARVE----------------QVALS
Ptr2            GAFT--------------------------------------------------------
Esi1            ------------------------------------------------------------
Ehu1            ------------------------------------------------------------
Gsp1            ------------------------------------------------------------
Bme2            ------------------------------------------------------------
Gst1            ------------------------------------------------------------
Bsp5            ------------------------------------------------------------
Pte1            ------------------------------------------------------------
Pmu1            ------------------------------------------------------------
Bsp3            ------------------------------------------------------------
Bsp4            ------------------------------------------------------------
Bco1            ------------------------------------------------------------
Bsp2            ------------------------------------------------------------
Bli1            ------------------------------------------------------------
Bme1            ------------------------------------------------------------
Psp1            ------------------------------------------------------------
Bsp6            ------------------------------------------------------------
Bsm1            ------------------------------------------------------------
Apo1            ------------------------------------------------------------
Gka2            ------------------------------------------------------------
Dca1            ------------------------------------------------------------
Cth1            ------------------------------------------------------------
Sce1            ------------------------------------------------------------
Aba1            ------------------------------------------------------------
Kve1            ------------------------------------------------------------
Cfl2            ------------------------------------------------------------
Ppa3            ------------------------------------------------------------
Sce2            ------------------------------------------------------------
Nde1            ------------------------------------------------------------
Mfe1            ------------------------------------------------------------
Rpa1            ------------------------------------------------------------
Orf8            ------------------------------------------------------------
Orf7            ------------------------------------------------------------
Mpe1            ------------------------------------------------------------
Abr1            ------------------------------------------------------------
Abi1            ------------------------------------------------------------
Acl1            ------------------------------------------------------------
Oca1            ------------------------------------------------------------
Bsp7            ------------------------------------------------------------
Bel2            ------------------------------------------------------------
Bsp9            ------------------------------------------------------------
Bsp8            ------------------------------------------------------------
Rpa2            ------------------------------------------------------------
Npe1            ------------------------------------------------------------
Cba1            ------------------------------------------------------------
Nra1            ------------------------------------------------------------
Mst1            ------------------------------------------------------------
Fdo1            ------------------------------------------------------------
Nsa1            ------------------------------------------------------------
Nma1            ------------------------------------------------------------
Nsp3            ------------------------------------------------------------
Nli1            ------------------------------------------------------------
Eol1            ------------------------------------------------------------
Rsl1            ------------------------------------------------------------
Sli1            ------------------------------------------------------------
Hhy1            ------------------------------------------------------------
Mpa1            ------------------------------------------------------------
Fjo1            ------------------------------------------------------------
Hno1            ------------------------------------------------------------
Cul1            ------------------------------------------------------------
Gau3            ------------------------------------------------------------
Chu1            ------------------------------------------------------------
Rxy1            ------------------------------------------------------------
Psp3            ------------------------------------------------------------
Hgi1            ------------------------------------------------------------
Hla1            ------------------------------------------------------------
Gar1            ------------------------------------------------------------
Cag1            ------------------------------------------------------------
Cag2            ------------------------------------------------------------
Orf5            ------------------------------------------------------------
Msp1            ------------------------------------------------------------
Oan1            ------------------------------------------------------------
Orf12           ------------------------------------------------------------
Mam1            ------------------------------------------------------------
Cag3            ------------------------------------------------------------
Sde1            ------------------------------------------------------------
Ttu1            ------------------------------------------------------------
Orf15           ------------------------------------------------------------
Orf11           ------------------------------------------------------------
Cpi1            ------------------------------------------------------------
Fco1            ------------------------------------------------------------
Dbe1            ------------------------------------------------------------
Pso1            ------------------------------------------------------------
Pso4            ------------------------------------------------------------
Pso5            ------------------------------------------------------------
Ala1            ------------------------------------------------------------
Sdi1            ------------------------------------------------------------
Pso2            ------------------------------------------------------------
Ptr1            ------------------------------------------------------------
Gth1            ------------------------------------------------------------
Ngr1            ------------------------------------------------------------
Mxa1            ------------------------------------------------------------
Cfu1            ------------------------------------------------------------
Sau2            SRLEPNQLRLALHERLLHLLAPCL----------SGHAQLLGQGLT--DGTLGIHRVRSR
Ssp3            ------------------------------------------------------------
Sau1            ------------------------------------------------------------
Sgo1            ------------------------------------------------------------
Ssp5            ------------------------------------------------------------
Ssp7            ------------------------------------------------------------
Nsp2            ------------------------------------------------------------
Tcr1            ------------------------------------------------------------
Gca1            ------------------------------------------------------------
Gka1            ------------------------------------------------------------
Bsp1            ------------------------------------------------------------
Ktu1            ------------------------------------------------------------
Gma2            ------------------------------------------------------------
Aba3            ------------------------------------------------------------
Aba4            ------------------------------------------------------------
Aac2            ------------------------------------------------------------
Hsp2            ------------------------------------------------------------
Hsp3            ------------------------------------------------------------
Ote1            ------------------------------------------------------------
Cak1            ---------------------------------------------------FGLAVIGLE
Orf9            ------------------------------------------------------------
Sel1            ------------------------------------------------------------
Dar1            ------------------------------------------------------------
Ggi1            ------------------------------------------------------------
Bmu1            ------------------------------------------------------------
Nsp1            ------------------------------------------------------------
Fph1            ------------------------------------------------------------
                                                                            

Psy1            ------------------------------------------------------------
Psp6            ------------------------------------------------------------
Psy2            ------------------------------------------------------------
Pae1            ------------------------------------------------------------
Orf14           ------------------------------------------------------------
Pfl1            ------------------------------------------------------------
Pae2            ------------------------------------------------------------
Ppu1            ------------------------------------------------------------
Pal1            ------------------------------------------------------------
Ahy1            ------------------------------------------------------------
Sno1            ------------------------------------------------------------
Api1            ------------------------------------------------------------
Oan2            ------------------------------------------------------------
Rsp3            ------------------------------------------------------------
Orf10           ------------------------------------------------------------
Asp1            ------------------------------------------------------------
Rso1            ------------------------------------------------------------
Mfe2            ------------------------------------------------------------
Aph1            ------------------------------------------------------------
Orf4            ------------------------------------------------------------
Psp4            ------------------------------------------------------------
Cvi1            ------------------------------------------------------------
Lho1            ------------------------------------------------------------
Ecl1            ------------------------------------------------------------
Orf6            ------------------------------------------------------------
Kox1            ------------------------------------------------------------
Gxi1            ------------------------------------------------------------
Psp9            ------------------------------------------------------------
Psp8            ------------------------------------------------------------
Msp4            ------------------------------------------------------------
Mtr1            ------------------------------------------------------------
Mro1            ------------------------------------------------------------
Tdi1            ------------------------------------------------------------
Orf13           ------------------------------------------------------------
Ssp8            ------------------------------------------------------------
Nni1            ------------------------------------------------------------
Rfr1            ------------------------------------------------------------
Eco1            ------------------------------------------------------------
Eco2            ------------------------------------------------------------
Orf1            ------------------------------------------------------------
Sen1            ------------------------------------------------------------
Orf2            ------------------------------------------------------------
Cfr1            ------------------------------------------------------------
Yre1            ------------------------------------------------------------
Eli1            ------------------------------------------------------------
Ecl2            ------------------------------------------------------------
Hal1            ------------------------------------------------------------
Mmo1            ------------------------------------------------------------
Rsp2            ------------------------------------------------------------
Dda2            ------------------------------------------------------------
Eta1            ------------------------------------------------------------
Vch1            ------------------------------------------------------------
Dda1            ------------------------------------------------------------
Psp2            ------------------------------------------------------------
Eto1            ------------------------------------------------------------
Csp2            ------------------------------------------------------------
Asp2            ------------------------------------------------------------
Vei1            ------------------------------------------------------------
Bel1            ------------------------------------------------------------
Abr2            ------------------------------------------------------------
Nha1            ------------------------------------------------------------
Asp3            ------------------------------------------------------------
Msp5            ------------------------------------------------------------
Rsp1            ------------------------------------------------------------
Nra2            ------------------------------------------------------------
Cfl1            ------------------------------------------------------------
Cfl3            ------------------------------------------------------------
Vsp2            ------------------------------------------------------------
Msp3            ------------------------------------------------------------
Cac1            CALTTAFTA------GKSVAVVDDQDPD-RI-GWQEITAIGVGVHLTDSTVPTQTISDEL
Ssp2            CELTTRADLTEPT----GIRAETDYDTT-RI-GWHEMTASGQGVRITRTDVPAASATREL
Shi1            CRLTAGLAHAQKA----TIGYRPHDVGT-GP-GWREVTAQGDRMTLTDSTASTRSVSHRL
Svi1            CGLTAALGHAERA----KVAYRPQDIGT-GP-GWREVTAQGDRMTLTDADAPKTSASHRL
Sbi1            CRLTAALPRDGRA----SLAYRPADIGT-GP-GWREMTAQGDRMTLAASDVSTSSASRRL
Sda1            CALRAPLPD-SETL---TLDFRAAGAES-GP-GWREVTARGDRMTLAESDVPKESLSGEL
Sch1            CELTAPLPSGQETL---SLGFRGAGASS-GP-GWREITARGDRMTLTESDVPERTISAEL
Fsp1            CRYSAQTGG-PVSA----VQYRLATYTD-RI-GWRETVAVGDGTTLLASDVPDRSPTDLL
Fsp2            CRYSAATAG-TATAGTTTIRYSLAAYAD-RL-GWRETVAVGNGTTVVSSDVPSSSSTGLL
Cko1            CKLSAPAALATPT----SISITNRYLTD-RV-GANQIVVVGAGVSL--------------
Csp1            SNSHKSITLKYR---------------------WAE------------------------
Ssp6            AGTHSTLLLTYT---------------------WLQ------------------------
Cep1            AGTHSTLMLLYS---------------------WLK------------------------
Dsa1            TATHTTIILNYS---------------------WQQ------------------------
Hsp4            TETHTTLNLNYT---------------------WRE------------------------
Ssu1            ------------------------------------------------------------
Lsp1            ------------------------------------------------------------
Nno1            PNTHTTLQLVYA---------------------WA-------------------------
Cst1            CNFHGSVELVGANQ---LIEFEDKLYPQ-RL-GWREITVAANNVPI-QGNFTSNSITNRL
Npu1            CNFQGARALVNANQ----LTFEDKFYPQ-RL-GWREITVAANGVPI-QGDFTSSSITNRL
Sus1            ADLIVDAA-------GGRVAFEDRNYEG-RS-GWKEIVRPG-----------AADRSAGL
Sus2            ------------------------------------------------------------
Hau1            WTVQAALGPIATGE--HLLSLKSNNYHDISVVDWSKTRGRAG------------------
Dhy1            SNLIYSLPVTGDKLIKHYLKISDNNFKA-GELKWLKWSVQAD------------------
Dsa2            SNLVYAIPLPDEDFGKHYLKFSDNNFQT-GELKWLKWKVQAD------------------
Mja1            ------------------------------------------------------------
Mfo1            ------------------------------------------------------------
Mok1            ------------------------------------------------------------
Mho1            ------------------------------------------------------------
Mps1            ------------------------------------------------------------
Pba1            ------------------------------------------------------------
Ami1            APLPASTGAFAVTD------------------GY--------------------------
Dor1            ------------------------------------------------------------
Dyo1            ------------------------------------------------------------
Dme1            ------------------------------------------------------------
Aac1            ------------------------------------------------------------
Apo2            ------------------------------------------------------------
Dma1            ACGALAAWPRPCRP--GLVGLCAAGLGL-AL-GWRGG-----------------------
Zfo1            VALPVPV----------SYEVEDRNFPS-KP-GRLAIQFTAPSPLIFDT-------RNDL
Hbo1            -------------------------------LGWQR------------------------
Hsp1            -------------------------------LSWQR------------------------
Tsp1            -------------------------------LQTQR------------------------
Ssp1            ------------------------------------------------------------
Ssp4            ------------------------------------------------------------
Pma3            ---------------------------------------------------------QSL
Pma1            ------------------------------------------------------------
Pma5            ------------------------------------------------------------
Pma6            ------------------------------------------------------------
Pma2            ------------------------------------------------------------
Pma4            ------------------------------------------------------------
Psp5            ------------------------------------------------------------
Psp7            ------------------------------------------------------------
Zga1            ------------------------------------------------------------
Mfu1            ------------------------------------------------------------
Min1            ------------------------------------------------------------
Vsp1            ------------------------------------------------------------
Rle1            ------------------------------------------------------------
Ppa1            ------------------------------------------------------------
Ade1            ------------------------------------------------------------
Cfu2            ------------------------------------------------------------
Tca1            DS--------------------------------------------------------AN
Car1            TN--------------------------------------------------------SN
Gma3            ------------------------------------------------------------
Ccl1            DS--------------------------------------------------------PN
Ptr3            ------------------------------------------------------------
Ptr4            DS--------------------------------------------------------ST
Ppe1            ES--------------------------------------------------------PN
Sly2            ESKH-----------------------------------------------------LQD
Car2            SS--------------------------------------------------------SD
Csa2            DS--------------------------------------------------------RD
Vvi2            SSPD-----------------------------------------------------PDV
Atr1            HS--------------------------------------------------------QS
Ath3            PK--------------------------------------------------------SD
Ath4            ------------------------------------------------------------
Ath1            SQ--------------------------------------------------------TD
Gau2            ------------------------------------------------------------
Sly1            GS--------------------------------------------------------AY
Gau1            ------------------------------------------------------------
Csa1            SD--------------------------------------------------------SP
Gma1            SP--------------------------------------------------------SV
Smo2            ------------------------------------------------------------
Smo1            ------------------------------------------------------------
Sit1            HE--------------------------------------------------------GV
Bdi1            HD--------------------------------------------------------GV
Ppa2            ------------------------------------------------------------
Sit2            ----------------------------------------------------------GA
Hvu1            ----------------------------------------------------------AV
Bdi2            ----------------------------------------------------------AH
Cre1            ------------------------------------------------------------
Cva1            ------------------------------------------------------------
Csu1            ------------------------------------------------------------
Tps1            HRL-------------------------------------------------------TS
Toc1            HDI---------------------------------------------------------
Ptr2            ------------------------------------------------------------
Esi1            ------------------------------------------------------------
Ehu1            ---------------------------------------------------------AAP
Gsp1            ------------------------------------------------------------
Bme2            ------------------------------------------------------------
Gst1            ------------------------------------------------------------
Bsp5            ------------------------------------------------------------
Pte1            ------------------------------------------------------------
Pmu1            ------------------------------------------------------------
Bsp3            ------------------------------------------------------------
Bsp4            ------------------------------------------------------------
Bco1            ------------------------------------------------------------
Bsp2            ------------------------------------------------------------
Bli1            ------------------------------------------------------------
Bme1            ------------------------------------------------------------
Psp1            ------------------------------------------------------------
Bsp6            ------------------------------------------------------------
Bsm1            ------------------------------------------------------------
Apo1            ------------------------------------------------------------
Gka2            ------------------------------------------------------------
Dca1            ------------------------------------------------------------
Cth1            ------------------------------------------------------------
Sce1            ------------------------------------------------------------
Aba1            ------------------------------------------------------------
Kve1            ------------------------------------------------------------
Cfl2            ------------------------------------------------------------
Ppa3            ------------------------------------------------------------
Sce2            ------------------------------------------------------------
Nde1            ------------------------------------------------------------
Mfe1            ------------------------------------------------------------
Rpa1            ------------------------------------------------------------
Orf8            ------------------------------------------------------------
Orf7            ------------------------------------------------------------
Mpe1            ------------------------------------------------------------
Abr1            ------------------------------------------------------------
Abi1            ------------------------------------------------------------
Acl1            ------------------------------------------------------------
Oca1            ------------------------------------------------------------
Bsp7            ------------------------------------------------------------
Bel2            ------------------------------------------------------------
Bsp9            ------------------------------------------------------------
Bsp8            ------------------------------------------------------------
Rpa2            ------------------------------------------------------------
Npe1            ------------------------------------------------------------
Cba1            ------------------------------------------------------------
Nra1            ------------------------------------------------------------
Mst1            ------------------------------------------------------------
Fdo1            ------------------------------------------------------------
Nsa1            ------------------------------------------------------------
Nma1            ------------------------------------------------------------
Nsp3            ------------------------------------------------------------
Nli1            -------------------------------RSWKFFL----------------------
Eol1            ------------------------------------------------------------
Rsl1            ------------------------------------------------------------
Sli1            ------------------------------------------------------------
Hhy1            ------------------------------------------------------------
Mpa1            ------------------------------------------------------------
Fjo1            ------------------------------------------------------------
Hno1            ------------------------------------------------------------
Cul1            ------------------------------------------------------------
Gau3            ------------------------------------------------------------
Chu1            ------------------------------------------------------------
Rxy1            -------------------------------DAWLE------------------------
Psp3            -------------------------------VEWL-------------------------
Hgi1            ------------------------------------------------------------
Hla1            ------------------------------------------------------------
Gar1            ------------------------------------------------------------
Cag1            ------------------------------------------------------------
Cag2            ------------------------------------------------------------
Orf5            ------------------------------------------------------------
Msp1            ------------------------------------------------------------
Oan1            ------------------------------------------------------------
Orf12           ------------------------------------------------------------
Mam1            ------------------------------------------------------------
Cag3            ------------------------------------------------------------
Sde1            ------------------------------------------------------------
Ttu1            ------------------------------------------------------------
Orf15           ------------------------------------------------------------
Orf11           ------------------------------------------------------------
Cpi1            ------------------------------------------------------------
Fco1            ------------------------------------------------------------
Dbe1            ------------------------------------------------------------
Pso1            ------------------------------------------------------------
Pso4            ------------------------------------------------------------
Pso5            ------------------------------------------------------------
Ala1            ------------------------------------------------------------
Sdi1            ------------------------------------------------------------
Pso2            ------------------------------------------------------------
Ptr1            ------------------------------------------------------------
Gth1            -------------------------------WRWKL-------------------LCSFL
Ngr1            ------------------------------------------------------------
Mxa1            ------------------------------------------------------------
Cfu1            ------------------------------------------------------------
Sau2            ------------------------------------------------------PGCARR
Ssp3            ------------------------------------------------------------
Sau1            ------------------------------------------------------------
Sgo1            ------------------------------------------------------------
Ssp5            ------------------------------------------------------------
Ssp7            ------------------------------------------------------------
Nsp2            ------------------------------------------------------------
Tcr1            ------------------------------------------------------------
Gca1            ------------------------------------------------------------
Gka1            ------------------------------------------------------------
Bsp1            ------------------------------------------------------------
Ktu1            ------------------------------------------------------------
Gma2            ------------------------------------------------------------
Aba3            ------------------------------------------------------------
Aba4            ------------------------------------------------------------
Aac2            ------------------------------------------------------------
Hsp2            ------------------------------------------------------------
Hsp3            ------------------------------------------------------------
Ote1            ------------------------------------------------------------
Cak1            ------------------------------------------------------------
Orf9            ------------------------------------------------------------
Sel1            ------------------------------------------------------------
Dar1            ------------------------------------------------------------
Ggi1            ------------------------------------------------------------
Bmu1            -------------------------------WLW--------------------------
Nsp1            --------------------------------GW--------------------------
Fph1            ------------------------------------------------------------
                                                                            

Psy1            ------------------------------------------------------------
Psp6            ------------------------------------------------------------
Psy2            ------------------------------------------------------------
Pae1            ------------------------------------------------------------
Orf14           ------------------------------------------------------------
Pfl1            ------------------------------------------------------------
Pae2            ------------------------------------------------------------
Ppu1            ------------------------------------------------------------
Pal1            ------------------------------------------------------------
Ahy1            ------------------------------------------------------------
Sno1            ------------------------------------------------------------
Api1            ------------------------------------------------------------
Oan2            ------------------------------------------------------------
Rsp3            ------------------------------------------------------------
Orf10           ------------------------------------------------------------
Asp1            ------------------------------------------------------------
Rso1            ------------------------------------------------------------
Mfe2            ------------------------------------------------------------
Aph1            ------------------------------------------------------------
Orf4            ------------------------------------------------------------
Psp4            ------------------------------------------------------------
Cvi1            ------------------------------------------------------------
Lho1            ------------------------------------------------------------
Ecl1            ------------------------------------------------------------
Orf6            ------------------------------------------------------------
Kox1            ------------------------------------------------------------
Gxi1            ------------------------------------------------------------
Psp9            ------------------------------------------------------------
Psp8            ------------------------------------------------------------
Msp4            ------------------------------------------------------------
Mtr1            ------------------------------------------------------------
Mro1            ------------------------------------------------------------
Tdi1            ------------------------------------------------------------
Orf13           ------------------------------------------------------------
Ssp8            ------------------------------------------------------------
Nni1            ------------------------------------------------------------
Rfr1            ------------------------------------------------------------
Eco1            ------------------------------------------------------------
Eco2            ------------------------------------------------------------
Orf1            ------------------------------------------------------------
Sen1            ------------------------------------------------------------
Orf2            ------------------------------------------------------------
Cfr1            ------------------------------------------------------------
Yre1            ------------------------------------------------------------
Eli1            ------------------------------------------------------------
Ecl2            ------------------------------------------------------------
Hal1            ------------------------------------------------------------
Mmo1            ------------------------------------------------------------
Rsp2            ------------------------------------------------------------
Dda2            ------------------------------------------------------------
Eta1            ------------------------------------------------------------
Vch1            ------------------------------------------------------------
Dda1            ------------------------------------------------------------
Psp2            ------------------------------------------------------------
Eto1            ------------------------------------------------------------
Csp2            ------------------------------------------------------------
Asp2            ------------------------------------------------------------
Vei1            ------------------------------------------------------------
Bel1            ------------------------------------------------------------
Abr2            ------------------------------------------------------------
Nha1            ------------------------------------------------------------
Asp3            ------------------------------------------------------------
Msp5            ------------------------------------------------------------
Rsp1            ------------------------------------------------------------
Nra2            ------------------------------------------------------------
Cfl1            ------------------------------------------------------------
Cfl3            ------------------------------------------------------------
Vsp2            ------------------------------------------------------------
Msp3            ------------------------------------------------------------
Cac1            RHYPNDL----------------LA------------------S-----PLGVRDASFTI
Ssp2            RQYPQDP----------------LA------------------S-----PLDQRTASLRS
Shi1            TRYPKGQ----------------LS------------------S-----PLDQRTATLRV
Svi1            TRYPAGQ----------------LS------------------S-----PPDQRSAALRV
Sbi1            TRYPQDQ----------------LS------------------S-----PPDERTAALRT
Sda1            TTYPEEL----------------LS------------------S-----PADTASASLTV
Sch1            TRYPEEL----------------LS------------------S-----PADTAAAALRV
Fsp1            TRYPDDP----------------LR------------------G-----PSDVTSATLTV
Fsp2            TRYPEDP----------------LG------------------S-----GSDVTRATLTV
Cko1            ---PEDL------------------------------------------PPYERSAEVTV
Csp1            -------------------------------------------------PITELKIDYNL
Ssp6            -------------------------------------------------PVQGLKLYYNL
Cep1            -------------------------------------------------PVAGIKINYNL
Dsa1            -------------------------------------------------PLETLNIKYNL
Hsp4            -------------------------------------------------SLEKLKIKYNL
Ssu1            ------------------------------------------------------------
Lsp1            ------------------------------------------------------------
Nno1            -------------------------------------------T-----PPSGLIVNYTF
Cst1            RDYPTDL----------------LS------------------S-----PLDQRRLSFKL
Npu1            RDYPNEL----------------LS------------------S-----PLDQRRISFNL
Sus1            TAYPSDP----------------ML------------------A-----PPQDVKTSFLW
Sus2            ------------------------------------------------------------
Hau1            -----------------------IV--------A---------Q-----DASTMDLHSAQ
Dhy1            ---PRFS----------------IV--------K---------T-----SPDSRELNYQF
Dsa2            ---PQFS----------------VV--------R---------T-----SPDSRELNYQF
Mja1            ------------------------------------------------------------
Mfo1            ------------------------------------------------------------
Mok1            ------------------------------------------------------------
Mho1            ------------------------------------------------------------
Mps1            ------------------------------------------------------------
Pba1            -----------------------FA-----------------------------------
Ami1            -------------------------------------------V-----AEQKTRIQMSV
Dor1            ------------------------------------------------------------
Dyo1            ------------------------------------------------------------
Dme1            ------------------------------------------------------------
Aac1            ------------------------------------------------------------
Apo2            ------------------------------------------------------------
Dma1            -------------------------------------------A-----DWAASRAGWQF
Zfo1            ADYRRAG----------------MA------------------G-----EPTSGKAAIHL
Hbo1            ------------------------------------------------------------
Hsp1            ------------------------------------------------------------
Tsp1            ------------------------------------------------------------
Ssp1            ------------------------------------------------------------
Ssp4            ------------------------------------------------------------
Pma3            TTMPIGL----------------IC-----------------------------------
Pma1            ------------------------------------------------------------
Pma5            ------------------------------------------------------------
Pma6            ------------------------------------------------------------
Pma2            ------------------------------------------------------------
Pma4            ------------------------------------------------------------
Psp5            ------------------------------------------------------------
Psp7            --IPQDL-----------------------------------------------------
Zga1            ------------------------------------------------------------
Mfu1            ------------------------------------------------------------
Min1            ------------------------------------------------------------
Vsp1            ------------------------------------------------------------
Rle1            ------------------------------------------------------------
Ppa1            ------------------------------------------------------------
Ade1            ------------------------------------------------------------
Cfu2            ------------------------------------------------------------
Tca1            GSTPSFN-FLKLIAIGASAQRKASHGSAVVICFVMH-CIAVNI--------AITAGTFIA
Car1            NPIIEPQ-PLNQINASDFRKPK-----------------------------GITVQTFVI
Gma3            --------------------MA-----------------------------AITARTFAI
Ccl1            ESMPSSN-FLKQIAKRTTEGKK-----------------------------AIAAGTLVA
Ptr3            ------------------------------------------------------------
Ptr4            GSTPKSN-HVKQIVGGVSVKSK-----------------------------AATLGIFVV
Ppe1            GSEPKYQ-LLNQIATGASKQRK-----------------------------AITTGAFVV
Sly2            GSGSKPH-LLNWVAEILSQQRK-----------------------------VVSTSTVVL
Car2            RSVPQPN-SLNQIATGSSQKPK-----------------------------TITARTVVI
Csa2            GSVPKPQ-FHQQIEDFPSGERK-----------------------------AKITKTFMA
Vvi2            SSTPGSH-FLKRIVGAASNQQK-----------------------------VITAGAVLL
Atr1            SASPVGF-KLQEEAASTTQSRKDAGGGGVA--------LFLKK--------AVPAGAVIL
Ath3            ESKPNPG-FLTRIATSASEQRKETYEKFVYSLLEKKIPRITKS-----SNFTLSTGTVIL
Ath4            ---------------------------------------FTRSIYICVSLQTLSTGTVIL
Ath1            ASKPNPG-FIQRIVSSF-EQRK-----------------------------TISAGMVIL
Gau2            ------------------------------------------------------------
Sly1            GSGSKTH-FLKLIGERISQQNK-----------------------------ALSASTIVL
Gau1            ------------------------------------------------------------
Csa1            PASPKPH-SLKPFA------PK-----------------------------DKVKSSLFV
Gma1            RSTPESH-SLNQIKTGAFQKPK-----------------------------AITARTLVI
Smo2            ------------------------------------------------------------
Smo1            --------------------------------------------------------TKVL
Sit1            SAVPEEV-PRAAAAAAVGHPWK-----------------LLGSL-----LPKASTAALFL
Bdi1            PAAPPPVDERTEVTAAAGPPWK----------------LLLQSL-----LPKASTAALFL
Ppa2            ------------------------------------------------------------
Sit2            GTAPTTA--ADGEGDAASNTRR----------------RFFQK--------VTSAAAVTL
Hvu1            NPAPEQD---DEASSAVEAPATG-------------FARFFQK--------VASAAAVAF
Bdi2            SPVPHQH-EDDDSAAGEDAPAGA-----------ARVRRFFQK-----------VAVFTL
Cre1            ---PRPT-----------------------------------------------------
Cva1            ------------------------------------------------------------
Csu1            ------------------------------------------------------------
Tps1            TRHPSFR------------------------------------------HDKQSATSLQA
Toc1            -------------------------------------------------HRREEATQLHA
Ptr2            -------------------------------------------------SSSPRPLQIAV
Esi1            ------------------------------------------------------------
Ehu1            AAAPSPL-----------------------------------------------------
Gsp1            ------------------------------------------------------------
Bme2            ------------------------------------------------------------
Gst1            ------------------------------------------------------------
Bsp5            ------------------------------------------------------------
Pte1            ------------------------------------------------------------
Pmu1            ------------------------------------------------------------
Bsp3            ------------------------------------------------------------
Bsp4            ------------------------------------------------------------
Bco1            ------------------------------------------------------------
Bsp2            ------------------------------------------------------------
Bli1            ------------------------------------------------------------
Bme1            ------------------------------------------------------------
Psp1            ------------------------------------------------------------
Bsp6            ------------------------------------------------------------
Bsm1            ------------------------------------------------------------
Apo1            ------------------------------------------------------------
Gka2            ------------------------------------------------------------
Dca1            ------------------------------------------------------------
Cth1            ------------------------------------------------------------
Sce1            ------------------------------------------------------------
Aba1            ------------------------------------------------------------
Kve1            ------------------------------------------------------------
Cfl2            ------------------------------------------------------------
Ppa3            ------------------------------------------------------------
Sce2            ------------------------------------------------------------
Nde1            ------------------------------------------------------------
Mfe1            ------------------------------------------------------------
Rpa1            ------------------------------------------------------------
Orf8            ------------------------------------------------------------
Orf7            ------------------------------------------------------------
Mpe1            ------------------------------------------------------------
Abr1            ------------------------------------------------------------
Abi1            ------------------------------------------------------------
Acl1            ------------------------------------------------------------
Oca1            ------------------------------------------------------------
Bsp7            ------------------------------------------------------------
Bel2            ------------------------------------------------------------
Bsp9            ------------------------------------------------------------
Bsp8            ------------------------------------------------------------
Rpa2            ------------------------------------------------------------
Npe1            ------------------------------------------------------------
Cba1            ------------------------------------------------------------
Nra1            ------------------------------------------------------------
Mst1            ------------------------------------------------------------
Fdo1            ------------------------------------------------------------
Nsa1            ------------------------------------------------------------
Nma1            ------------------------------------------------------------
Nsp3            ------------------------------------------------------------
Nli1            ---PCYQ-----------------------------------------------------
Eol1            ------------------------------------------------------------
Rsl1            ------------------------------------------------------------
Sli1            ------------------------------------------------------------
Hhy1            ------------------------------------------------------------
Mpa1            ------------------------------------------------------------
Fjo1            ------------------------------------------------------------
Hno1            ------------------------------------------------------------
Cul1            ------------------------------------------------------------
Gau3            ------------------------------------------------------------
Chu1            ------------------------------------------------------------
Rxy1            ------------------------------------------------------------
Psp3            ------------------------------------------------------------
Hgi1            ------------------------------------------------------------
Hla1            ------------------------------------------------------------
Gar1            ------------------------------------------------------------
Cag1            ------------------------------------------------------------
Cag2            ------------------------------------------------------------
Orf5            ------------------------------------------------------------
Msp1            ------------------------------------------------------------
Oan1            ------------------------------------------------------------
Orf12           ------------------------------------------------------------
Mam1            ------------------------------------------------------------
Cag3            ------------------------------------------------------------
Sde1            ------------------------------------------------------------
Ttu1            ------------------------------------------------------------
Orf15           ------------------------------------------------------------
Orf11           ------------------------------------------------------------
Cpi1            ------------------------------------------------------------
Fco1            ------------------------------------------------------------
Dbe1            ------------------------------------------------------------
Pso1            ------------------------------------------------------------
Pso4            ------------------------------------------------------------
Pso5            ------------------------------------------------------------
Ala1            ------------------------------------------------------------
Sdi1            ------------------------------------------------------------
Pso2            ------------------------------------------------------------
Ptr1            ------------------------------------------------------------
Gth1            SDYPSSV------------------------------CWN--------------------
Ngr1            ------------------------------------------------------------
Mxa1            ------------------------------------------------------------
Cfu1            ------------------------------------------------------------
Sau2            RQGPGRQ---------------------------------GAPE-----RADRRKPPLGL
Ssp3            ------------------------------------------------------------
Sau1            ------------------------------------------------------------
Sgo1            ------------------------------------------------------------
Ssp5            ------------------------------------------------------------
Ssp7            ------------------------------------------------------------
Nsp2            ------------------------------------------------------------
Tcr1            ------------------------------------------------------------
Gca1            ------------------------------------------------------------
Gka1            ------------------------------------------------------------
Bsp1            ------------------------------------------------------------
Ktu1            ------------------------------------------------------------
Gma2            ------------------------------------------------------------
Aba3            ------------------------------------------------------------
Aba4            ------------------------------------------------------------
Aac2            ------------------------------------------------------------
Hsp2            ------------------------------------------------------------
Hsp3            ------------------------------------------------------------
Ote1            ------------------------------------------------------------
Cak1            ------------------------------------------------------------
Orf9            ------------------------------------------------------------
Sel1            ------------------------------------------------------------
Dar1            ------------------------------------------------------------
Ggi1            ------------------------------------------------------------
Bmu1            ------------------------------------------------------------
Nsp1            ------------------------------------------------------------
Fph1            ------------------------------------------------------------
                                                                            

Psy1            ------------------------------------------------------------
Psp6            ------------------------------------------------------------
Psy2            ------------------------------------------------------------
Pae1            ------------------------------------------------------------
Orf14           ------------------------------------------------------------
Pfl1            ------------------------------------------------------------
Pae2            ------------------------------------------------------------
Ppu1            ------------------------------------------------------------
Pal1            ------------------------------------------------------------
Ahy1            ------------------------------------------------------------
Sno1            ------------------------------------------------------------
Api1            ------------------------------------------------------------
Oan2            ------------------------------------------------------------
Rsp3            ------------------------------------------------------------
Orf10           ------------------------------------------------------------
Asp1            ------------------------------------------------------------
Rso1            ------------------------------------------------------------
Mfe2            ------------------------------------------------------------
Aph1            ------------------------------------------------------------
Orf4            ------------------------------------------------------------
Psp4            ------------------------------------------------------------
Cvi1            ------------------------------------------------------------
Lho1            ------------------------------------------------------------
Ecl1            ------------------------------------------------------------
Orf6            ------------------------------------------------------------
Kox1            ------------------------------------------------------------
Gxi1            ------------------------------------------------------------
Psp9            ------------------------------------------------------------
Psp8            ------------------------------------------------------------
Msp4            ------------------------------------------------------------
Mtr1            ------------------------------------------------------------
Mro1            ------------------------------------------------------------
Tdi1            ------------------------------------------------------------
Orf13           ------------------------------------------------------------
Ssp8            ------------------------------------------------------------
Nni1            ------------------------------------------------------------
Rfr1            ------------------------------------------------------------
Eco1            ------------------------------------------------------------
Eco2            ------------------------------------------------------------
Orf1            ------------------------------------------------------------
Sen1            ------------------------------------------------------------
Orf2            ------------------------------------------------------------
Cfr1            ------------------------------------------------------------
Yre1            ------------------------------------------------------------
Eli1            ------------------------------------------------------------
Ecl2            ------------------------------------------------------------
Hal1            ------------------------------------------------------------
Mmo1            ------------------------------------------------------------
Rsp2            ------------------------------------------------------------
Dda2            ------------------------------------------------------------
Eta1            ------------------------------------------------------------
Vch1            ------------------------------------------------------------
Dda1            ------------------------------------------------------------
Psp2            ------------------------------------------------------------
Eto1            ------------------------------------------------------------
Csp2            ------------------------------------------------------------
Asp2            ------------------------------------------------------------
Vei1            ------------------------------------------------------------
Bel1            ------------------------------------------------------------
Abr2            ------------------------------------------------------------
Nha1            ------------------------------------------------------------
Asp3            ------------------------------------------------------------
Msp5            ------------------------------------------------------------
Rsp1            ------------------------------------------------------------
Nra2            ------------------------------------------------------------
Cfl1            ------------------------------------------------------------
Cfl3            ------------------------------------------------------------
Vsp2            ------------------------------------------------------------
Msp3            ------------------------------------------------------------
Cac1            GSGGNAALSA------------------------------PAGFVVSGAGP---------
Ssp2            EPGQGAGV-----VP-------------------------AVVADLPGADV---------
Shi1            KPGGPALAA--ATPA-------------------------SDRDDAVGSSV---------
Svi1            TAGGPALA---ATVE-------------------------SGRDDAIGSSV---------
Sbi1            APGGPALA----KSA-------------------------DEQSEPPGSAV---------
Sda1            RPGGPALV--------------------------------EEERDAPAASV---------
Sch1            RPGGAALS--------------------------------EEESDAPAASV---------
Fsp1            RPGGPAAT-----DPLT--GP-------------------AAGAGTPGTGTSGTGAAEQA
Fsp2            RPGGPAAA-----DPL----P-------------------PAGA--VGSGTPGDGGSDGT
Cko1            QPGGETAS--------------------------------PATAAKPERSW---------
Csp1            FDKTYNT---------------------------HCLATI-----LNNGEL---------
Ssp6            F------------------LPGVST--------ARCLATI-----IYPDQV---------
Cep1            F------------------LPGVPT--------ARCLATI-----FDREQV---------
Dsa1            FPTQ-----------LGRGVPGLPT--------AHCLATI-----RWQNEI---------
Hsp4            FPTN-----------LGMGLPSLPT--------AHCLATI-----RWGDHI---------
Ssu1            ------------------------------------------------------------
Lsp1            ------------------------------------------------------------
Nno1            LPAD---------DPL-----------------ASCLATI-----VQNGDL---------
Cst1            NASLTSNE-----QA-------------------------LPPSVQSSSRL---------
Npu1            NLSLTSSE-----QA-------------------------PPLLVKSSSRL---------
Sus1            TVAPASPR--------------------------------VETPVAAPPPP---------
Sus2            ------------------------------------------------------------
Hau1            FPIKWPSNF------------------------------------RSDGAI-----ALPT
Dhy1            FPRTGVGSTEVKAESEAGRF--------------------------ESGSL---------
Dsa2            FAK--------KVEGQGASFP-------------------VPAPTADGSGL---------
Mja1            ------------------------------------------------------------
Mfo1            ------------------------------------------------------------
Mok1            ------------------------------------------------------------
Mho1            ------------------------------------------------------------
Mps1            ------------------------------------------------------------
Pba1            ----------------------------------------DEGHEHSGDRI---------
Ami1            LVAKGAGRA----------AGSIRRGH-----EGRAIAVGLTAAAAPPVAR---------
Dor1            ------------------------------------------------------------
Dyo1            ------------------------------------------------------------
Dme1            ------------------------------------------------------------
Aac1            ------------------------------------------------------------
Apo2            ------------------------------------------------------------
Dma1            VPGVAACGF--LLTALG--AAWLPRLEGGWRGRARGALGL--ALALAGLLL---------
Zfo1            LSTGAKPKS-------------------------------QTGAASPHDPP---------
Hbo1            ------------------------------------------------------------
Hsp1            ------------------------------------------------------------
Tsp1            ------------------------------------------------------------
Ssp1            ------------------------------------------------------------
Ssp4            ------------------------------------------------------------
Pma3            ------------------------------------------------------------
Pma1            ------------------------------------------------------------
Pma5            ------------------------------------------------------------
Pma6            ------------------------------------------------------------
Pma2            ------------------------------------------------------------
Pma4            ------------------------------------------------------------
Psp5            ------------------------------------------------------------
Psp7            ------------------------------------------------------------
Zga1            ------------------------------------------------------------
Mfu1            ------------------------------------------------------------
Min1            ------------------------------------------------------------
Vsp1            ------------------------------------------------------------
Rle1            ------------------------------------------------------------
Ppa1            ------------------------------------------------------------
Ade1            ------------------------------------------------------------
Cfu2            ------------------------------------------------------------
Tca1            LSAIVMFLIQ------------------------------P--IFAPA------------
Car1            LSALIVLLIQ------------------------------P--AFAPA------------
Gma3            LSALVLLLIQ------------------------------P--AFAPA------------
Ccl1            LSAAIVFLIH------------------------------P--VFAPA------------
Ptr3            ------------------------------------------------------------
Ptr4            VSGIIMFLIH------------------------------P--VFAFP------------
Ppe1            LSALVLILIQ------------------------------P--AFAPA------------
Sly2            LSAMLVMLLH------------------------------P--VIVSP------------
Car2            LCALATILIQ------------------------------P--AIVPA------------
Csa2            LCVAILVLIQ------------------------------P--VFAPS------------
Vvi2            VSALFVLLVH------------------------------P--IITSS------------
Atr1            LSALIMILTQ------------------------------P--AVAPP------------
Ath3            ISAVAVLLLN------------------------------P--LLAPP------------
Ath4            ISAVAVLLLN------------------------------P--LLAPP------------
Ath1            VSAIAALLLN------------------------------P--ILVPP------------
Gau2            ------------------------------------------------------------
Sly1            LSAVFVMLIH------------------------------P--VIVSP------------
Gau1            ------------------------------------------------------------
Csa1            LSALALILIQ------------------------------P--VFAPA------------
Gma1            LSALAMILIQ------------------------------P--AIAPA------------
Smo2            ------------------------------------------------------------
Smo1            PVVLPVILLR-----------------------------------AAP------------
Sit1            LTTLITGTLH------------------------------S--TIPHS------------
Bdi1            FMTLITSTLH------------------------------S--SLPHP------------
Ppa2            ------------------------------------------------------------
Sit2            LSAIILTLVQ------------------------------P--SWAPP------------
Hvu1            VAALVVAAVG------------------------------PS-SMVPP------------
Bdi2            LAALVLSLLQ------------------------------PSSVFSPG------------
Cre1            ---------S------------------------------PHT-----------------
Cva1            ------------------------------------------------------------
Csu1            ------------------------------------------------------------
Tps1            LPN----------------------------------------IIRTS------------
Toc1            KP------------------------------------------FAAS------------
Ptr2            RPG----------------------------------------TISTH------------
Esi1            ------------------------------------------------------------
Ehu1            ------------------------------------------------------------
Gsp1            ------------------------------------------------------------
Bme2            ------------------------------------------------------------
Gst1            ------------------------------------------------------------
Bsp5            ------------------------------------------------------------
Pte1            ------------------------------------------------------------
Pmu1            ------------------------------------------------------------
Bsp3            ------------------------------------------------------------
Bsp4            ------------------------------------------------------------
Bco1            ------------------------------------------------------------
Bsp2            ------------------------------------------------------------
Bli1            ------------------------------------------------------------
Bme1            ------------------------------------------------------------
Psp1            ------------------------------------------------------------
Bsp6            ------------------------------------------------------------
Bsm1            ------------------------------------------------------------
Apo1            ------------------------------------------------------------
Gka2            ------------------------------------------------------------
Dca1            ------------------------------------------------------------
Cth1            ------------------------------------------------------------
Sce1            ------------------------------------------------------------
Aba1            ------------------------------------------------------------
Kve1            ------------------------------------------------------------
Cfl2            ------------------------------------------------------------
Ppa3            ------------------------------------------------------------
Sce2            ------------------------------------------------------------
Nde1            ------------------------------------------------------------
Mfe1            ------------------------------------------------------------
Rpa1            ------------------------------------------------------------
Orf8            ------------------------------------------------------------
Orf7            ------------------------------------------------------------
Mpe1            ------------------------------------------------------------
Abr1            ------------------------------------------------------------
Abi1            ------------------------------------------------------------
Acl1            ------------------------------------------------------------
Oca1            ------------------------------------------------------------
Bsp7            ------------------------------------------------------------
Bel2            ------------------------------------------------------------
Bsp9            ------------------------------------------------------------
Bsp8            ------------------------------------------------------------
Rpa2            ------------------------------------------------------------
Npe1            ------------------------------------------------------------
Cba1            ------------------------------------------------------------
Nra1            ------------------------------------------------------------
Mst1            ------------------------------------------------------------
Fdo1            ------------------------------------------------------------
Nsa1            ------------------------------------------------------------
Nma1            ------------------------------------------------------------
Nsp3            ------------------------------------------------------------
Nli1            ------------------------------------------------------------
Eol1            ------------------------------------------------------------
Rsl1            ------------------------------------------------------------
Sli1            ------------------------------------------------------------
Hhy1            ------------------------------------------------------------
Mpa1            ------------------------------------------------------------
Fjo1            ------------------------------------------------------------
Hno1            ------------------------------------------------------------
Cul1            ------------------------------------------------------------
Gau3            ------------------------------------------------------------
Chu1            ------------------------------------------------------------
Rxy1            ------------------------------------------------------------
Psp3            ------------------------------------------------------------
Hgi1            ------------------------------------------------------------
Hla1            ------------------------------------------------------------
Gar1            ------------------------------------------------------------
Cag1            ------------------------------------------------------------
Cag2            ------------------------------------------------------------
Orf5            ------------------------------------------------------------
Msp1            ------------------------------------------------------------
Oan1            ------------------------------------------------------------
Orf12           ------------------------------------------------------------
Mam1            ------------------------------------------------------------
Cag3            ------------------------------------------------------------
Sde1            ------------------------------------------------------------
Ttu1            ------------------------------------------------------------
Orf15           ------------------------------------------------------------
Orf11           ------------------------------------------------------------
Cpi1            ------------------------------------------------------------
Fco1            ------------------------------------------------------------
Dbe1            ------------------------------------------------------------
Pso1            ------------------------------------------------------------
Pso4            ------------------------------------------------------------
Pso5            ------------------------------------------------------------
Ala1            ------------------------------------------------------------
Sdi1            ------------------------------------------------------------
Pso2            ------------------------------------------------------------
Ptr1            ------------------------------------------------------------
Gth1            ------------------------------------------------------------
Ngr1            ------------------------------------------------------------
Mxa1            ------------------------------------------------------------
Cfu1            ------------------------------------------------------------
Sau2            CPALRVLRHG---------------LEGG-NHRIVG----RVPGRHPSLDE--------I
Ssp3            ------------------------------------------------------------
Sau1            ------------------------------------------------------------
Sgo1            ------------------------------------------------------------
Ssp5            ------------------------------------------------------------
Ssp7            ------------------------------------------------------------
Nsp2            ------------------------------------------------------------
Tcr1            ------------------------------------------------------------
Gca1            ------------------------------------------------------------
Gka1            ------------------------------------------------------------
Bsp1            ------------------------------------------------------------
Ktu1            ------------------------------------------------------------
Gma2            ------------------------------------------------------------
Aba3            ------------------------------------------------------------
Aba4            ------------------------------------------------------------
Aac2            ------------------------------------------------------------
Hsp2            ------------------------------------------------------------
Hsp3            ------------------------------------------------------------
Ote1            ------------------------------------------------------------
Cak1            ------------------------------------------------------------
Orf9            ------------------------------------------------------------
Sel1            ------------------------------------------------------------
Dar1            ------------------------------------------------------------
Ggi1            ------------------------------------------------------------
Bmu1            ------------------------------------------------------------
Nsp1            ------------------------------------------------------------
Fph1            ------------------------------------------------------------
                                                                            

Psy1            --------------P---------------------------DFAELLQQ----------
Psp6            --------------P---------------------------NFVELLQQ----------
Psy2            --------------P---------------------------DFAELLQQ----------
Pae1            --------------S---------------------------SFADLLQQ----------
Orf14           --------------P---------------------------NFAELLQQ----------
Pfl1            --------------P---------------------------NFAELLQQ----------
Pae2            --------------L---------------------------TFAELLQQ----------
Ppu1            ------------------------------------------GFAELLQQ----------
Pal1            --------------G---------------------------SFSQLLQQ----------
Ahy1            --------------S---------------------------NFAEILQQ----------
Sno1            --------------P---------------------------AFAELLQQ----------
Api1            --------------L---------------------------SFSELIAQ----------
Oan2            --------------P---------------------------SFAELLNE----------
Rsp3            --------------P---------------------------GFAELLSQ----------
Orf10           --------------T---------------------------PFAELLQQ----------
Asp1            --------------T---------------------------DFAHLLQQ----------
Rso1            --------------T---------------------------AFSTLLQQ----------
Mfe2            --------------T---------------------------DFATLLQQ----------
Aph1            --------------T---------------------------SFSTLLAQ----------
Orf4            --------------T---------------------------EFATLLQQ----------
Psp4            --------------A---------------------------DFANLLQQ----------
Cvi1            --------------T---------------------------SFAALLQQ----------
Lho1            --------------T---------------------------EFSTLLQQ----------
Ecl1            --------------N---------------------------DFASLLQQ----------
Orf6            --------------N---------------------------DFTSLLQQ----------
Kox1            --------------N---------------------------DFTSLLQQ----------
Gxi1            --------------E---------------------------TFSTLLAQ----------
Psp9            --------------T---------------------------EFSTLLQQ----------
Psp8            --------------T---------------------------DFSTLIQQ----------
Msp4            --------------A---------------------------NLADLFRD----------
Mtr1            --------------S---------------------------NIADLFRD----------
Mro1            --------------S---------------------------DLSEVFRA----------
Tdi1            --------------M---------------------------DFAALLQQ----------
Orf13           --------------T---------------------------SLSDLLQQ----------
Ssp8            --------------D---------------------------SLADLLQQ----------
Nni1            --------------T---------------------------DLTALLAQ----------
Rfr1            --------------T---------------------------SFTDLIQQ----------
Eco1            --------------T---------------------------EFTTLLQQ----------
Eco2            --------------T---------------------------EFTTLLQQ----------
Orf1            --------------T---------------------------EFTTLLQQ----------
Sen1            --------------G---------------------------EFSTLLQQ----------
Orf2            --------------G---------------------------EFSTLLQQ----------
Cfr1            --------------G---------------------------EFSTLLQQ----------
Yre1            --------------N---------------------------EFTALLSQ----------
Eli1            --------------N---------------------------EFTALIQQ----------
Ecl2            --------------N---------------------------DFTTLFQQ----------
Hal1            --------------N---------------------------EFTTLFQQ----------
Mmo1            --------------T---------------------------DFASLLQQ----------
Rsp2            --------------N---------------------------DFSTLLQQ----------
Dda2            --------------T---------------------------DFSLLLQQ----------
Eta1            --------------D---------------------------TFTALLQQ----------
Vch1            ------------------------------------------DFVALLQQ----------
Dda1            --------------T---------------------------DFVSLLQQ----------
Psp2            --------------T---------------------------DFAALLSQ----------
Eto1            --------------T---------------------------DFATLLNQ----------
Csp2            --------------T---------------------------SLADLFAQ----------
Asp2            --------------P---------------------------DIAALIQQ----------
Vei1            --------------T---------------------------D---LLQQ----------
Bel1            --------------T---------------------------DLSQLLQQ----------
Abr2            --------------S---------------------------DLASLLQQ----------
Nha1            --------------T---------------------------DLAQLLQQ----------
Asp3            --------------T---------------------------DFAQLLQQ----------
Msp5            --------------T---------------------------SLPDLLQQ----------
Rsp1            --------------T---------------------------AMLDLLRQ----------
Nra2            --------------T---------------------------SFSELLQQ----------
Cfl1            --------------T---------------------------TFTEVIQQ----------
Cfl3            ------------AIT---------------------------DLSQMLAQ----------
Vsp2            --------------N---------------------------P-----------------
Msp3            --------------P---------------------------DIAQLLQS----------
Cac1            -ASRA-LEKLNTEVD---------------------------SLIGVRHL----------
Ssp2            -ISGV-LAKVTGAFD---------------------------SLVGAREI----------
Shi1            -LPRG-ADRWTQALT---------------------------SMVARHDI----------
Svi1            -LPRG-ADRWTQALT---------------------------SMVARHDI----------
Sbi1            -LPRG-VDRWTQALT---------------------------NLVARHDI----------
Sda1            -LPRG-ADRWTRALD---------------------------SLVARNDL----------
Sch1            -LPRG-ADRWTRALD---------------------------DLVARHDL----------
Fsp1            RRARG-GDGLTGWVD---------------------------GLVRRDSL----------
Fsp2            RQEAG---GLAGWVG---------------------------GLAGRDSL----------
Cko1            -LQRG-EEWLANALGDP-------------------------------------------
Csp1            -KNYT-LMPKHRVLRV-------------------------ELNKGRGKL----------
Ssp6            -QNYI-FDPNNRELT---------------------------LIQGSIWQ----------
Cep1            -QNVI-FSPENQQIS---------------------------LGQKSFWL----------
Dsa1            -KTQV-FTFTNKQFAIP-------------------LNFQETNLAFPFLK----------
Hsp4            -KTHI-FNATNKQFTLA-------------------LNFQNNGIALPFFQ----------
Ssu1            ------------------------------------------THFLLAEP----------
Lsp1            ------------------------------------------TQLLGAQP----------
Nno1            -TTHV-FTPQDRQLTV--------------------------MPADSAPL----------
Cst1            -DNAL-TGRSNDVFT---------------------------GLITQENQ----------
Npu1            -DNAL-TGRSNDVFT---------------------------SLITQENH----------
Sus1            -PPPG-TVVKGDYLS---------------------------TLLRRSEI----------
Sus2            -------PAQGDYLS---------------------------TLLHQGQI----------
Hau1            AEPSA-PQQPSSSLV---------------------------ARLQTGDS----------
Dhy1            -KPRPQEDSSQAALR---------------------------EYLSRENL----------
Dsa2            -KPSPQEDSSQAALK---------------------------DYLAQENL----------
Mja1            ------------------------------------------------------------
Mfo1            ------------------------------------------------------------
Mok1            ------------------------------------------------------------
Mho1            -----------------------------------------------EVL----------
Mps1            ----------------------------------------------MSVL----------
Pba1            ------------------------------------------KELINQPL----------
Ami1            -SDTPPREGTGGAML---------------------------DALREPVA----------
Dor1            ------------------------------------------------------------
Dyo1            ------------------------------------------------------------
Dme1            ------------------------------------------------------------
Aac1            ------------------------------------------------------------
Apo2            ------------------------------------------------------------
Dma1            -ASRG-FVGEGGAAGLGQFAGWL-----DG--------GRVGDFLKQPTA----------
Zfo1            APPTL-IDLIFRAYQE-------------------------DNIAPLLDYE---------
Hbo1            --------DLHRSLTL--------------------------AITELSRTP---------
Hsp1            --------DLHRSLTL--------------------------AITELSRTP---------
Tsp1            --------QLHRSLTE--------------------------GLHALRDGP---------
Ssp1            ------------------------------------------------------------
Ssp4            ------------------------------------------------------------
Pma3            -----------SAVA--------------------------SAQFHPQSVR---------
Pma1            ------------------------------------------------------------
Pma5            ------------------------------------------------------------
Pma6            ------------------------------------------------------------
Pma2            ------------------------------------------------------------
Pma4            ------------------------------------------------------------
Psp5            ------------------------------------------------------------
Psp7            ----------------------------------------FAGIIHLNNNS---------
Zga1            ------------------------------------------------------------
Mfu1            ------------------------------------------------------------
Min1            ------------------------------------------------------------
Vsp1            ------------------------------------------------------------
Rle1            ------------------------------------------------------------
Ppa1            ------------------------------------------------------------
Ade1            ------------------------------------------------------------
Cfu2            ------------------------------------------------------------
Tca1            ------------AFA---------------------------TLQTAAKTSGTAAAAVG-
Car1            ------------AFA---------------------------TFQNAAKTGGPATTAVG-
Gma3            ------------AFA---------------------------TFQNAAKTSGPAAAAVG-
Ccl1            ------------AFA---------------------------TFQTAARTGGPAAAAVG-
Ptr3            ------------------------------------------------------------
Ptr4            ------------AFA---------------------------TFQTAANTGG-AAAAAG-
Ppe1            ------------AFA---------------------------SFQTATKTGSP-AAAIG-
Sly2            ------------AFA---------------------------SFQTAAKTGGPAAAAVG-
Car2            ------------AFA---------------------------TFQTAATTGGPAATAVG-
Csa2            ------------AFA-----------------------------YSAATTGGPSAATFG-
Vvi2            ------------AYA----------------------------------TGFSAASAVN-
Atr1            ------------AFA---------------------------SVQTAAAKAG------G-
Ath3            ------------AFA---------------------------SFQTA-------------
Ath4            ------------AFA---------------------------SFQTA-------------
Ath1            ------------AFA---------------------------SFQTATNSGG--AAVVG-
Gau2            -----------------------------------------------------PALAVGS
Sly1            ------------AFA---------------------------SFQAAAKAGGPAAAALT-
Gau1            ------------ILA---------------------------FLHAPPSLGATAAATIG-
Csa1            ------------AFA---------------------------SFQNAAKTGGPAAVAVG-
Gma1            ------------AFA---------------------------TFQTAAKTGGPA------
Smo2            ------------------------------------------------------------
Smo1            ------------ALA---------------------------STITLS-----AASSTA-
Sit1            ------------AYA---------------------------SMQPVAKTG---------
Bdi1            ------------AYA---------------------------SVQPIIKS----------
Ppa2            ------------------------------------------------------------
Sit2            ------------ALA---------------------------HYHPTAKAG---------
Hvu1            ------------ALA---------------------------SALH--RHSHSAAVTAG-
Bdi2            -----------AALA---------------------------SALHGHGHGHSAAAVVTA
Cre1            ------------------------------------------------------------
Cva1            ------------TLA---------------------------AICPSPRRSSLPAA----
Csu1            ------------------------------------------------------------
Tps1            ------SSPLSSLLA---F-------------------------------TPPAFSILTP
Toc1            ------ALPA--------------------------------------------------
Ptr2            ------TTPL-STTARLV----------D------------GKIPTPQMRTTTSLAMVAP
Esi1            ------------------------------------------------------------
Ehu1            -----------------------------------------LASARRHRHAPPRASLVLP
Gsp1            ------------------------------------------------------------
Bme2            ------------------------------------------------------------
Gst1            ------------------------------------------------------------
Bsp5            ------------------------------------------------------------
Pte1            ------------------------------------------------------------
Pmu1            ------------------------------------------------------------
Bsp3            ------------------------------------------------------------
Bsp4            ------------------------------------------------------------
Bco1            ------------------------------------------------------------
Bsp2            ------------------------------------------------------------
Bli1            ------------------------------------------------------------
Bme1            ------------------------------------------------------------
Psp1            ------------------------------------------------------------
Bsp6            ------------------------------------------------------------
Bsm1            ------------------------------------------------------------
Apo1            ------------------------------------------------------------
Gka2            ------------------------------------------------------------
Dca1            ------------------------------------------------------------
Cth1            ------------------------------------------------------------
Sce1            ------------------------------------------------------------
Aba1            ------------------------------------------------------------
Kve1            ------------------------------------------------------------
Cfl2            ------------------------------------------------------------
Ppa3            ------------------------------------------------------------
Sce2            ------------------------------------------------------------
Nde1            ------------------------------------------------------------
Mfe1            ------------------------------------------------------------
Rpa1            ------------------------------------------------------------
Orf8            ------------------------------------------------------------
Orf7            ------------------------------------------------------------
Mpe1            ------------------------------------------------------------
Abr1            ------------------------------------------------------------
Abi1            ------------------------------------------------------------
Acl1            ------------------------------------------------------------
Oca1            ------------------------------------------------------------
Bsp7            ------------------------------------------------------------
Bel2            ------------------------------------------------------------
Bsp9            ------------------------------------------------------------
Bsp8            ------------------------------------------------------------
Rpa2            ------------------------------------------------------------
Npe1            ------------------------------------------------------------
Cba1            ------------------------------------------------------------
Nra1            ------------------------------------------------------------
Mst1            ------------------------------------------------------------
Fdo1            ------------------------------------------------------------
Nsa1            ------------------------------------------------------------
Nma1            ------------------------------------------------------------
Nsp3            ---------------EI-------------------------------------------
Nli1            ------ESKQGKLLEEI-------------------------------------------
Eol1            ------------------------------------------------------------
Rsl1            ------------------------------------------------------------
Sli1            ------------------------------------------------------------
Hhy1            ------------------------------------------------------------
Mpa1            ------------------------------------------------------------
Fjo1            ------------------------------------------------------------
Hno1            ------------------------------------------------------------
Cul1            ------------------------------------------------------------
Gau3            ------------------------------------------------------------
Chu1            ------------------------------------------------------------
Rxy1            ------------------------------------------------------------
Psp3            -------DGRLEAWA---------------------------------------------
Hgi1            ------------------------------------------------------------
Hla1            ------------------------------------------------------------
Gar1            ------------------------------------------------------------
Cag1            ------------------------------------------------------------
Cag2            ------------------------------------------------------------
Orf5            ------------------------------------------------------------
Msp1            ------------------------------------------------------------
Oan1            ------------------------------------------------------------
Orf12           ------------------------------------------------------------
Mam1            ------------------------------------------------------------
Cag3            ------------------------------------------------------------
Sde1            ------------------------------------------------------------
Ttu1            ------------------------------------------------------------
Orf15           ------------------------------------------------------------
Orf11           ------------------------------------------------------------
Cpi1            ------------------------------------------------------------
Fco1            ------------------------------------------------------------
Dbe1            ------------------------------------------------------------
Pso1            ------------------------------------------TAGRWLSEE---------
Pso4            ------------------------------------------------------------
Pso5            -------------IS---------------------------TATRLLTEA---------
Ala1            ------------------------------------------------DHS---------
Sdi1            ------------------------------------------------------------
Pso2            ------------------------------------------------ADT---------
Ptr1            ------------------------------------------------------------
Gth1            -----GVVGELDVFS---------------------------SVSRRSSLQ---------
Ngr1            ------------------------------------------------------------
Mxa1            ----------------------------DSRRVIILMKGRFSSPAGLPIEARL-------
Cfu1            ------------------------------------------------------------
Sau2            RVLRLGLLELLRPLVTACPQEQSQQKNRDKRE--RMETGRHEALLCWPCGPG--------
Ssp3            ------------------------------------------------------------
Sau1            ------------------------------------------------------------
Sgo1            ------------------------------------------------------------
Ssp5            ------------------------------------------------------------
Ssp7            ------------------------------------------------------------
Nsp2            ------------------------------------------------------------
Tcr1            ------------------------------------------------------------
Gca1            ------------------------------------------------------------
Gka1            ------------------------------------------------------------
Bsp1            ------------------------------------------------------------
Ktu1            ------------------------------------------------------------
Gma2            ------------------------------------------------------------
Aba3            ------------------------------------------------------------
Aba4            ------------------------------------------GFQSRNGLPT--------
Aac2            ------------------------------------------------------------
Hsp2            ------------------------------------------------------------
Hsp3            ------------------------------------------------------------
Ote1            ------------------------------------------------------------
Cak1            ------------------------------------------AHFSLFMD----------
Orf9            ------------------------------------------------------------
Sel1            ------------------------------------------------------------
Dar1            ------------------------------------------------------------
Ggi1            ------------------------------------------------------------
Bmu1            ------------------------------------------ALAVLR------------
Nsp1            ------------------------------------------GTLVLAVLPH--AYQIGN
Fph1            -----------------------------------------------LAT----------
                                                                            

Psy1            ------GGSHAWLFFPSAILLGALHGLE-PGHSKTMMAAFIV--AI-RG-----------
Psp6            ------GGSHAWLYFPSAILLGALHGLE-PGHSKTMMAAFIV--AI-RG-----------
Psy2            ------GGSHAWLFFPSAILLGALHGLE-PGHSKTMMAAFIV--AI-RG-----------
Pae1            ------GASHAWLYFPSAILLGALHGLE-PGHSKTMMAAFIV--AI-RG-----------
Orf14           ------GGSHAWLYFPSAILLGALHGLE-PGHSKTMMAAFIV--AI-RG-----------
Pfl1            ------GGTHAWLYFPSAILLGALHGLE-PGHSKTMMAAFIV--AI-RG-----------
Pae2            ------GGSQAWLYVPTAILLGALHGLE-PGHSKTMMAAFIV--AI-HG-----------
Ppu1            ------GTAHAWLYFPSAILLGALHGLE-PGHSKTMMAAFIV--AV-RG-----------
Pal1            ------GAAHAWLYFPSAILLGALHGLE-PGHSKTMMAAFIV--AI-RG-----------
Ahy1            ------GTSHAWLYFPSAILLGALHGLE-PGHSKTMMAAFIV--AI-RG-----------
Sno1            ------GAAHAWLFIPSAILLGALHGLE-PGHSKTMMAAFII--AV-RG-----------
Api1            ------GATHAWLFIPSAILLGALHGLE-PGHSKTMMAAFIV--AI-RG-----------
Oan2            ------GSAHAWLFIPSAILLGALHGLE-PGHSKTMMAAFIV--AI-RG-----------
Rsp3            ------GSAHAWLFIPSAILLGALHGLE-PGHSKTMMAAFIV--AI-RG-----------
Orf10           ------GAGNAWLFIPSAILLGALHGLE-PGHSKTMMAAFIV--AV-RG-----------
Asp1            ------GAANAWLFIPSAILLGALHGLE-PGHSKTMMAAFIV--AV-RG-----------
Rso1            --------GNAWLFVPSAILLGALHGLE-PGHSKTMMAAFIV--AI-RG-----------
Mfe2            ------GAGNAWLFIPSAILLGALHGLE-PGHSKTMMAAFIV--AI-RG-----------
Aph1            ------GAGNAWLFIPSAILLGGLHGLE-PGHSKTMMAAFIV--AI-RG-----------
Orf4            --------GNAWLFVPSAILLGALHGLE-PGHSKTMMAAFIV--AI-RG-----------
Psp4            --------GNAWLFIPSAILLGALHGLE-PGHSKTMMAAFIV--AI-RG-----------
Cvi1            --------GNAWLFLPSAIALGALHGLE-PGHSKTMMAAFII--AI-RG-----------
Lho1            --------GNAWLFVPGAILLGALHGLE-PGHSKTMMAAFIV--AI-RG-----------
Ecl1            --------GNAWLFVPSAILLGALHGLE-PGHSKTMMAAFIV--AI-RG-----------
Orf6            --------GNAWLFIPSAILLGALHGLE-PGHSKTMMAAFIV--AV-RG-----------
Kox1            --------GNAWLFIPSAILLGALHGLE-PGHSKTMMAAFIV--AV-RG-----------
Gxi1            --------GNAWLFIPSAILLGALHGLE-PGHSKTLMAAFIV--AI-RG-----------
Psp9            --------GNAWLFVPSAILLGALHGLE-PGHSKTMMAAFIV--AI-RG-----------
Psp8            ------GSASAWLFIPSAILLGALHGLE-PGHSKTMMAAFIV--AI-RG-----------
Msp4            ------GAANAWLFAPTAVALGALHGLE-PGHSKTMMAAFIV--AV-RG-----------
Mtr1            ------GAANAWLFAPTAVALGALHGLE-PGHSKTMMAAFIV--AV-RG-----------
Mro1            ------GAANAWIFAPSAVALGALHGLE-PGHSKTMMAAFIV--AV-RG-----------
Tdi1            ------GGTSAWLFVPSAIFLGALHGLE-PGHSKTMMAAFIV--AV-RG-----------
Orf13           ------GAAHAWLFIPSAILLGALHGLE-PGHSKTMMAAFIV--AV-RG-----------
Ssp8            ------SAAHAWLFVPTAILLGALHGLE-PGHSKTMMAAFII--AV-RG-----------
Nni1            ------NTANGWLFIPSAIVLGALHGLE-PGHSKTMMAAFII--AV-KG-----------
Rfr1            ------SATHAWLFIPTAILLGALHGLE-PGHSKTMMAAFII--AI-RG-----------
Eco1            ------G--NAWFFIPSAILLGALHGLE-PGHSKTMMAAFII--AI-KG-----------
Eco2            ------G--NAWFFIPSAILLGALHGLE-PGHSKTMMAAFII--AI-KG-----------
Orf1            ------G--NAWFFIPSAILLGALHGLE-PGHSKTMMAAFII--AI-KG-----------
Sen1            ------G--NGWFFIPSAILLGILHGLE-PGHSKTMMAAFII--AI-KG-----------
Orf2            ------G--NAWFFIPSAILLGVLHGLE-PGHSKTMMAAFII--AI-KG-----------
Cfr1            ------G--NAWFFIPSAILLGVLHGLE-PGHSKTMMAAFII--AI-KG-----------
Yre1            ------G--NAWFFIPSAILLGALHGLE-PGHSKTMMAAFII--AI-KG-----------
Eli1            ------G--NAWFFIPSAILLGALHGLE-PGHSKTMMAAFII--AI-RG-----------
Ecl2            ------G--NAWFFIPSAILLGALHGLE-PGHSKTMMAAFII--AI-KG-----------
Hal1            ------G--NAWFFIPSAILLGALHGLE-PGHLKTMMAAFII--AI-KG-----------
Mmo1            ------G--NAWFFIPGAIALGALHGLE-PGHSKTMMAAFII--AV-KG-----------
Rsp2            ------G--NAWIFIPSAILLGILHGLE-PGHSKTMMAAFII--AI-KG-----------
Dda2            ------GVANAWLFIPSAVLLGALHGLE-PGHSKAMMAAFIV--AI-RG-----------
Eta1            ------G--NAWWFIPSAILLGILHGLE-PGHSKTMMAAFII--AI-KG-----------
Vch1            ------G--NGWFFIPSAILLGALHGLE-PGHSKTMMAAFIV--AV-KG-----------
Dda1            ------GVANAWLFIPSAVLLGALHGLE-PGHSKTMMAAFII--AI-QG-----------
Psp2            ------GTSSAWLFIPSAILLGALHGLE-PGHSKTMMAAFIV--AI-RG-----------
Eto1            ------GTASAWLFIPSAILLGALHGLE-PGHSKTMMAAFII--AI-RG-----------
Csp2            ------GAAHAWLFIPSALLLGALHGLE-PGHSKTMMAAFIV--AV-RG-----------
Asp2            ------GAVNLWIFVPTAILLGALHGLE-PGHSKTMMAAFIV--AV-RG-----------
Vei1            ------GVGSAWLFIPGAISLGALHGLE-PGHSKAVMAAFIV--AI-RG-----------
Bel1            ------GSAHAWLFVPSAILLGALHGLE-PGHSKTMMAAFII--AI-RG-----------
Abr2            ------SSAHAWLFVPSAILLGALHGLE-PGHSKTMMAAFIV--AI-RG-----------
Nha1            ------SSTHAWLFAPSAILLGALHGLE-PGHSKTMMAAFII--AI-RG-----------
Asp3            ------GTAHAWLFVPSAILLGALHGLE-PGHSKTMMAAFIV--AI-RG-----------
Msp5            ------GTAHAWLFVPSAILLGALHGLE-PGHSKTMMAAFII--AV-RG-----------
Rsp1            ------GATDLWLFVPSAILLGALHGLE-PGHSKTMMAAFIV--AI-QG-----------
Nra2            ------GSSNLWLFIPSALLLGALHGLE-PGHSKTMMAAFII--AI-RG-----------
Cfl1            ------GTTHAWLFIPTAIVLGALHGLE-PGHSKTMMAAFII--AI-RG-----------
Cfl3            ------GTSHAWLYIPTAILLGAMHGLE-PGHSKTMMAAFII--AI-RG-----------
Vsp2            -------EHISWLYIPTAILLGALHGLE-PGHSKTMMAAFII--AI-RG-----------
Msp3            ------G-SNGWLYLPVAVLLGALHGLE-PGHSKTMMAAYIV--AI-RG-----------
Cac1            ------TVGVAALAILLSVVLGASHAAL-PGHGKTVMAAYMA--GR-GG-----------
Ssp2            ------TLPVGLLALFLALVLGASHAAM-PGHGKTIMAAYLA--GR-RG-----------
Shi1            ------TFGFALTAFGIAVMLGAMHALA-PGHGKTMMAAAAAA-GG-RS-----------
Svi1            ------TLGFALTAFATAVLLGAMHALA-PGHGKTMMAAAAAA-GG-RS-----------
Sbi1            ------TPFFAVTAFATAMLLGAMHALA-PGHGKTLMAAAAAA-GG-RS-----------
Sda1            ------TVGFAALALFIAIGLGALHAVA-PGHGKTLMAAVATARGG-RA-----------
Sch1            ------TVGFAALALLIAVVLGAMHALA-PGHGKTIMAATAAARGG-QA-----------
Fsp1            ------TVGVGLLALLAAFVLGTAHAFA-PGHGKTVMAARIV--GG-SV-----------
Fsp2            --------GLGVLALLAAVVLGTAHAFA-PGHGKTVMAARIV--GG-SA-----------
Cko1            ------TPLVLLLAVLMALLLGAAHAAL-PGHGKTVMALYMA--GR-QG-----------
Csp1            ------LSGGGLIAFAVAFSWGAIHALS-PGHGKTLVGAYLV--GS-KA-----------
Ssp6            ------QTGILLVAIFGSFLWGGMHAMS-PGHGKTIVGAYLV--GS-RA-----------
Cep1            ------PASSFLIAIAGSFVWGAMHAVS-PGHGKTIVGAYLV--GS-RA-----------
Dsa1            ------ETTGGLFAIFGALIWGSFHGLS-PGHGKTMVSAYLV--GT-KA-----------
Hsp4            ------GAQGGLIAIFGALIWGGFHALS-PGHGKTMISAYLA--GT-KA-----------
Ssu1            ------TLGSILGGMAIAFSFGAFHALS-PGHGKALVSAYLI--GT-QG-----------
Lsp1            ------RPGAIALGMAIAFGFGAVHALS-PGHGKTLVGAYLV--GS-RG-----------
Nno1            ------GSRAWFLTLVGAFMWGAVHSLS-PGHGKTLVGAYLV--GE-RA-----------
Cst1            ------NFLTIPIALAIAFFWGGLHALS-PGHGKTVVGAYLV--GS-RS-----------
Npu1            ------NFFTILIALAIAFLWGGLHALS-PGHGKTIVGAYLV--GS-RS-----------
Sus1            ------GWQLTLIGIAVAFGLGAMHAMS-PGHGKTIVAAYLV--GS-RG-----------
Sus2            ------GWSVMLLGMLAAFAFGAVHALS-PGHGKTLVAAYLV--GS-RG-----------
Hau1            ------SFGLIAATLGLAFGFGAVHALQ-PGHGKTLVAAYLV--GS-RG-----------
Dhy1            ------GTGTIFFALGLAFVLGMGHALS-PGHGKAMVAAYLI--GR-SG-----------
Dsa2            ------GPGTILFALGLAFFLGMGHALS-PGHGKAMVAAYLI--GR-SG-----------
Mja1            ---------MELLYAITAFILGMLHALE-PGHGKSVVAAYIL--GT-KA-----------
Mfo1            ---------MEFVFIATAFILGMLHALE-PGHGKSVLAAYVL--GT-KA-----------
Mok1            ---------MELLWILTAFTLGFIHALE-PGHGKSVMAAYVL--GT-EA-----------
Mho1            ------LSDMNFVLIISAFLLGALHALE-PGHGKSVMAVFVM--ST-RA-----------
Mps1            ------SSDLNFLIILSAFLLGALHALE-PGHGKSIMAVFVM--GT-DA-----------
Pba1            ------TVQLAIVALVVSFVLGGLHALT-PGHGKAIVAAYLV--GS-KG-----------
Ami1            ------SPWALALLIGVCALLGALHALT-PGHGKAMLAAYLV--GS-RG-----------
Dor1            ---------ELLYTFPVVIGLGALHSLE-PGHGKGVISAYLI--SS-GA-----------
Dyo1            ---------ELMYTFPAVIGLGALHSLE-PGHGKGVITAYLI--SS-GA-----------
Dme1            ---------ELMYTFPVVIGLGALHSLE-PGHGKGVITAYLI--SS-GA-----------
Aac1            ---------QLIYAIPAAMGLGALHSLE-PGHGKGILSAYLI--SN-RG-----------
Apo2            ---------DLLYTIPAAIGLGALHSLE-PGHGKGVMTAYLI--SS-RA-----------
Dma1            ------SPWTLAGVLAGAMAWGGVHALT-PGHGKALVGAYLV--GA-RG-----------
Zfo1            --------AGIWFVLLAAFAHGMLHSLS-PGHGKTMVAAYLV--GE-RG-----------
Hbo1            ------TMATWVSLLSISFAYGVFHAAG-PGHGKAVLATYLA--TH-GG-----------
Hsp1            ------TTATWLSLLGVSFAYGVFHAAG-PGHGKAVLATYLA--SH-GG-----------
Tsp1            ------TTQTAGALILVSLLYGIFHAAG-PGHGKAVISAYLL--TQ-PQ-----------
Ssp1            ----------MLISILTGFAAGAVHVVGGADHLVAM--APFS--LR--------------
Ssp4            -----------------------------------M--APFS--LR--------------
Pma3            --LPLDCFDFMLISILTGFAAGALHVVGGADHLVAI--APSA--LR--------------
Pma1            ------------ISVFAGFLAGAVHVVGGVDHIVAM--APNA--FK--------------
Pma5            ----------MLISILTGFAAGAVHVVGGADHLIAM--APSA--FR--------------
Pma6            ----------MLISVLTGFSAGAVHVVSGADHIVAM--APSS--VR--------------
Pma2            ----------MQVVILTGILAGFIHVVSGADHLIAM--APSS--IT--------------
Pma4            ----------MQAVILTGVLAGFVHVISGADHLIAM--APSA--IN--------------
Psp5            --------ALMQYIVPTGLIAGIIHVISGADHLIAM--APSS--IT--------------
Psp7            --DHINLFSSSKYAIPMGLSAGIIHVVSGADHLVAM--APSS--IT--------------
Zga1            ----------ISFPLFAGIAAAVLHVVSGPDHLAAV--TPLA--IE--------------
Mfu1            --------LSPELVLITGLVAGFIHALTGPDHLSAI--APLA--IE--------------
Min1            --------WILPVALGSGITAGFIHALSGPDHLAAI--APLV--LE--------------
Vsp1            ------VDPLLVAAVGAGIAAGIVHALTGLDHLAAI--APLT--IE--------------
Rle1            --------FVLMTLLASGLLAGFVHVVSGPDHLAAI--APYA--VD--------------
Ppa1            ------------LAALTGLLVGAWHVVSGPDHLAAI--APLA--SE-EASGDERPD----
Ade1            ------------TVALTAAGFGALHAVSGPDHLLSL--APLS--LG--------------
Cfu2            ------------VAALVGLGSGALHAVSGPDHLLSL--APLS--LG--------------
Tca1            --GRV-IRGELLSSAWTGFFAGCLHTLSGPDHLAAL--APLS--IG-RT-----------
Car1            --GKL-IRTELLSSAWTGFFAGCLHTLSGPDHLAAL--APLS--IG-RS-----------
Gma3            --GKL-IRTELLSSAWTGFFAGCLHTLSGPDHLAAL--APLS--IG-RT-----------
Ccl1            --SRL-IRTELLSSAWTGFFAGCLHTLSGPDHLAAL--APLS--IG-RT-----------
Ptr3            ------MRTELLTSAWAGLFAGCLHTLSGPDHLAAL--APLS--IG-RS-----------
Ptr4            --AKL-MRTELLNSGWAGFFAGCLHTLSGPDHLAAL--APLS--IG-RS-----------
Ppe1            --RRL-IQTELLSSAWTGFFAGCLHTLSGPDHLAAL--APLS--IG-RT-----------
Sly2            --TQL-VRNELLTSAWAGFFAGCLHTLSGPDHLAAL--APLS--IG-RT-----------
Car2            --GKL-IRTELLSSAWTGFFAGCLHTLSGPDHLAAL--APLS--IG-RT-----------
Csa2            --GRF-FRSELLSSAWTGFFAGCLHTLSGPDHLAAL--APLS--IG-RT-----------
Vvi2            --GKI-VRTELLSSAWTGFFAGCLHTLSGPDHLAAL--APLS--IG-RT-----------
Atr1            --FAA-VRTELLSSAWTGFFAGCLHTLSGPDHLAAL--APLS--IG-RT-----------
Ath3            ------AKSGWLTSAWTGFLAGCLHTLSGPDHLAAL--APLS--IG-RS-----------
Ath4            ------AKSGWLTSAWTGFLAGCLHTLSGPDHLAAL--APLS--IG-RS-----------
Ath1            --GKL-LRTEVLTSAWTGFFAGCLHTLSGPDHLAAL--APLS--IG-RT-----------
Gau2            -SSSS-VRSELVSSAWTGFLAGCLHTLSGPDHLAAL--APLS--IG-RT-----------
Sly1            --SRF-VRNELLSSAWTGFFAGCLHTLSGPDHLAAL--APLS--IG-RT-----------
Gau1            --GRF-IRSELLSGAWTGFLAGCLHTLSGPDHLAAL--APLS--IG-RT-----------
Csa1            --RRL-IQSELLNSAWTGFFAGCLHTLSGPDHLAAL--APLS--IG-CN-----------
Gma1            -------------------------AAVGPDHLAAL--APLS--IG-RT-----------
Smo2            -----------LVSAWAGLIAGGLHTLTGPDHLAAL--APLC--IGRRS-----------
Smo1            --KGL-RVPELLTSAWTGLMAGCLHTLTGPDHLAAL--APLS--IG-RT-----------
Sit1            --GGL-LTTEILSSGWAGFLAGCLHTLSGPDHLVAL--APLS--IG-RS-----------
Bdi1            --GGL-LSTELLSSGWAGFFAGCLHTLSGPDHLVAL--APLS--IG-RS-----------
Ppa2            ------AGGGLVASAWTGLVAGTLHTLTGPDHLAAL--APLC--IG-RS-----------
Sit2            --TTL-FKSELLGSAWTGFLAGCLHTLSGPDHLAAL--APLS--IG-RS-----------
Hvu1            --RSI-FKSELLGSAWTGFLAGCLHTLSGPDHLAAL--APLS--IG-RS-----------
Bdi2            TRTSI-FKSELLGSAWTGFLAGCLHTLSGPDHLAAL--APLS--IG-RS-----------
Cre1            ------YKLALYISIQTSIVI-----LS-----QAL--TPLT--IG-RN-----------
Cva1            ------GLRTAVRSAWAGLAAGCLHTLAGADHLAAL--TPLT--IG-RS-----------
Csu1            -----------------------------SSRLQAL--TPLT--IG-RS-----------
Tps1            --LLT-TLSTLTATITGGLFAGSLHAIAGPDHLAAL--IPRC--CG-LP-----------
Toc1            --ASL-ATISALELTTGGVFSGSLHAIAGPDHLAAL--IPRC--CG-LK-----------
Ptr2            --AGV-AVAAITGAMTGGLFAGGLHAIAGPDHLAAL--LPRC--CG-QR-----------
Esi1            ------------SFAPGGVLAGGLHAVSGPDHLAAL--LPRI--MG-QK-----------
Ehu1            A-----VSGPLLAAGIGGTFAGSLHAVTGPDHLAAL--LPLS--IG-RR-----------
Gsp1            ---------GLTLTLLFGLLLGMKHATE-PDHVVAV--STIA--SR-TN-----------
Bme2            ---------TVFPILLFGFVLGIKHATE-PDHVIAV--STIA--SR-TN-----------
Gst1            ---------TIWPMLLFGLLLGMKHATE-PDHVIAV--STIA--SR-TK-----------
Bsp5            --------SGLLSILLLGFTLGIKHSTE-PDHIIAV--STIA--SQ-TK-----------
Pte1            --------LGLLSVLGVGFLLGIKHAIE-PDHVIAV--STIA--SH-SK-----------
Pmu1            --------VSLLSILALGFVLGIKHAVE-PDHVIAV--STIT--SQ-SK-----------
Bsp3            --------VSLLSILALGFVLGIKHAIE-PDHVIAV--STIA--SQ-SK-----------
Bsp4            --------TSLLSILALGFVLGIKHAIE-PDHVIAV--STVA--SQ-SK-----------
Bco1            --------VSFISVLALGFVLGIKHAIE-PDHIIAV--STIA--SR-SK-----------
Bsp2            --------VTFFSVLALGLILGIRHAIE-PDHVIAV--STIA--SQ-SK-----------
Bli1            --------GTLFSVLMLALILGIKHAIE-PDHVIAV--STIA--SQ-SK-----------
Bme1            --------TSFFSILILGFLLGIKHALE-PDHIIAV--STIA--SK-SK-----------
Psp1            ---------SLITVLLLGLVLGIKHSIE-PDHIIAV--STMV--SN-QK-----------
Bsp6            --------VTLFSILSLGFILGIKHAIE-PDHIIAV--STIA--SR-SK-----------
Bsm1            --------VDLLSVLTLGFVLGIKHAME-PDHVIAV--STIV--CQ-SK-----------
Apo1            --------TSLLSVLAVAFVLGIKHATE-PDHVIAV--STVA--SR-TK-----------
Gka2            --------AGVVSTLIAGLLLGIKHSFE-PDHVIAV--STIA--SK-SK-----------
Dca1            --------IGMLSILGAGFLIGMKHALD-ADHVVAV--STIV--SE-SK-----------
Cth1            --------LSMWTILGLGLVIGLRHALD-PDHVIAV--STIT--SR-HK-----------
Sce1            --------ASAFPLLLLGFSLGMRHATD-ADHVIAV--ATVV--SR-VR-----------
Aba1            --------VNLAAVIGLGFVLGVRHATD-PDHVIAV--STIV--SR-QR-----------
Kve1            --------IGLISIIAIGFFLGMRHATD-PDHVIAV--TTIV--TQ-QR-----------
Cfl2            --------ISFYSILVLGFFLGMRHATD-ADHVVAI--TNIV--SQ-QR-----------
Ppa3            --------MTLLSFLFLGFFLGMRHAMD-ADHVVAV--TTIV--SR-ER-----------
Sce2            ----------GASALLLGLGLGLRHATD-ADHLVAI--ATLL--QR-ER-----------
Nde1            --------PHTLTILSLGFVLGLRHALD-ADHLAAL--STVL--AE-RP-----------
Mfe1            -----------IEVLLMGFLLGMRHAME-SDHVAAV--ASLV--TK-SP-----------
Rpa1            ------TGGGVFTILAFGFLIGMQHAME-ADHLAAV--ASLV--SG-RR-----------
Orf8            ----------ILSVLLMSLLIGMRHALE-SDHLAAV--ASLA--TR-SP-----------
Orf7            ------------SILLLGFTLGMRHALE-TDHVAAV--SSMA--TA-EK-----------
Mpe1            ----------TGTVLLFGLLFGMQHALE-ADHLAAV--ATLV--TR-EQ-----------
Abr1            -----------FGILGLGFLLGMQHALE-ADHIAAV--SSIA--AR-RS-----------
Abi1            -----------FGILGLGFLIGMQHALE-ADHVAAV--SSIA--AR-RT-----------
Acl1            -----------FGILGLGFLLGMQHALE-ADHIAAV--SSIA--AR-RT-----------
Oca1            -----------FGIMGLGFLLGMHHALE-ADHIAAV--SSIA--AR-RS-----------
Bsp7            -----------FGILGLGFLLGMQHALE-ADHIAAV--SSIA--AR-RT-----------
Bel2            -----------FGILSLGFLLGMQHALE-PDHIAAV--SSIA--AR-RT-----------
Bsp9            -----------FGILSLGFLLGMQHALE-PDHIAAV--SSIA--AR-RT-----------
Bsp8            -----------LAILSLGFVLGLQHALE-ADHVAAV--SSIA--AR-RS-----------
Rpa2            -----------FAILGLGFLLGMQHALE-VDHIAAV--STIA--AR-RS-----------
Npe1            -----------LSLIALGFLAGMGHALE-PDHLAAV--GAMA--TG-RN-----------
Cba1            ----------YSAILLLAFVIGMGHALE-TDHLTAV--SNML--AQ-KG-----------
Nra1            ----------GTSTLVLGFLLGLRHATE-PDHLVAV--ATLA--TR-HG-----------
Mst1            -----------VSPLVFGFVLGLQHAFE-PDHLAAI--SSLI--AD-KT-----------
Fdo1            --------FQLFGLLTTGFFLGIQHSFD-ADHVAAV--STIA--TK-NK-----------
Nsa1            --------LTPILVMGLGFLVGIQHAFE-PDHISAV--STQI--LK-SKFDKKPIKQLI-
Nma1            --------------MGLGLVVGIQHAFE-PDHVAAV--STQI--SK-SKYLQKSVGASL-
Nsp3            -IYSI-GDFTPALIMGLGLMVGIEHAFE-PDHIAAV--GTQL--FK-RKS-KNGIKNKL-
Nli1            -FEQI-GTFTPAIIAGFGLTLGIQHAFE-ADHIAAV--CTQI--TN-SNTIQ-SKKQLV-
Eol1            ----------NVIALVGAAIIGFSHSFE-ADHLVAV--SSIV--TR-RD-----------
Rsl1            -----------VAPLLLAGVVGFTHAFE-ADHLVAV--SSIV--TR-RN-----------
Sli1            ----------TVFPLFLALSVGFAHAFE-ADHLVAV--STIV--TR-RN-----------
Hhy1            -----------TLPLFFAAVVGFGHAFE-VDHLLAV--SNIV--TR-RK-----------
Mpa1            ----------FTFPLLLTIYAGFTHAFE-ADHLLAV--SNIV--SR-RN-----------
Fjo1            ------------IGLLITVYAGLEHAFE-ADHLLAV--NNLV--TN-RT-----------
Hno1            ----------NLLPLVFASVAGAGHAFE-PDHLLAV--SSMV--SR-RD-----------
Cul1            ----------FWMAMGIGILLGLRHALD-ADHVVAV--STMA--LE-ER-----------
Gau3            --------SLLLSAIGVGFLVGFRHAFE-PDHLAAV--TTLA--TH-DG-----------
Chu1            ---------------LTPILIGLSHSVE-SDHVIAV--SNLI--DV-RH-----------
Rxy1            --GFM-HGSGVLVVLLLSLVLGLRHATD-PDHLAAV--TTLI--AS-EKERR--------
Psp3            ------TGAPLAVALIAALLLGLRHASD-PDHLMAI--ATLQ--GT-GG-----------
Hgi1            ---------ALASALVAGGVIGVRHALE-ADHLAAV--ATMV--ED-DD-----------
Hla1            ---------ALTTALVAGGVIGVRHALE-PDHLAAV--ATMV--EG-DN-----------
Gar1            --------GDFLAAVLTGIMFGIIHAFD-VDHIVAM--ATFS--EQ-KN-----------
Cag1            --------AEFLNVVALGLFVGLVHALD-ADHVIAM--SSFA--NT-ST-----------
Cag2            --------VEMLTAIAVGLFVGVLHAFD-ADHVIAM--SSYA--NT-SR-----------
Orf5            --------GINLSILALGFSLGFVHAMD-ADHVMAV--SALS--NR-HHDNGKQRG--I-
Msp1            --------IEQLPIILLGFTLGMMHALD-ADHVMAV--SSLS--NQ-KP-----------
Oan1            --------IEMFSLLVTGLGLGLLHALD-ADHVMAV--SALS--NR-KP-----------
Orf12           ------VPSEAIPLLLLGVGLGLLHALD-ADHIMAV--SIFN--NS-NP-----------
Mam1            --------ISTLTLMFTGLSLGMLHAFD-ADHIMAV--TSLS--AK-RS-----------
Cag3            -----------ILIILFAGMLGMLHAFD-ADHVMAV--SNLM--CK-ESENKSK------
Sde1            --------VAISTFLIMGVGLGILHAFD-PDHVAAV--GGIS--VA-DG-----------
Ttu1            --------MALTTFLFMGFSLGMVHALD-PDHIAAV--SGLS--AS-EK-----------
Orf15           --------SPLFSILFIGFAAGVVHAFD-PDHLAAV--GGMS--GR-DK-----------
Orf11           -----------SLILATGFILGLRHALD-PDHITAV--TQFI--SL-QP-----------
Cpi1            ----------IGYLFTDSLLLGIQHSFE-PDHMAAV--SVLA--SE-KANNKI-------
Fco1            ----------IGYLFTDSLLLGIQHSFE-PDHMVAV--SVLA--SE-RKNNKI-------
Dbe1            ----------IQYLLIDSLLLGVQHSFE-PDHMAAV--SVLA--TE-DKNGANQQNTVLR
Pso1            -HSSL-SGASLGKIISTGLLLGVVHVLTGPDHLSAL--AAMT--TG--------------
Pso4            ----------------------MVSLGAGPDHLSAQ--AAMT--TG--------------
Pso5            -DSSL-EHASVGKIISTGLLLGIVHVLTGPDHLSAL--AAMA--TG--------------
Ala1            -HAAL-ANASLFKVIGTGLLLGFLHVITGPDHLSAL--AAMT--ST--------------
Sdi1            --HGL-EDASVAGLIGTGVLFGVIHVMTGPDHLSAL--ATLS--AG--------------
Pso2            -VAAL-EGASLPGIVGIGLLLGLVHVLTGPDHLSAL--IVLS--AG--------------
Ptr1            ------HAANGISLVGTGIALGIFHVLTGPDHLSAL--ATLS--AN--------------
Gth1            -TSEM-DSLTVAELTGLGITLGIVHVLSGPDHISAM--VTLS--AG--------------
Ngr1            ----------YGFLLAGGFLLGCLHALD-ADHVATV--SSLL--LD-RR-----------
Mxa1            -GCR--VVQPILLAFLLGLSQGMLHAVG-PDHCAAM--ATLG--TL-GG-----------
Cfu1            --------PPLLFAFVYGLGQGLLHAVG-PDHCAAM--ATLG--TL-GP-----------
Sau2            -GTRVAHVPPVLFAFLVGLGQGLLHAVG-PDHCAAM--ATLG--TL-GG-----------
Ssp3            ------------IGLMIIFWYGILHAFG-PDHLSAI--TDFS--IG-KE-----------
Sau1            ------------LGYMIIFWYGILHAFG-SDHLTAI--TDFS--IG-KS-----------
Sgo1            ------------LGLLLIFWYGILHAFG-PDHLTAI--ADFS--IG-KS-----------
Ssp5            ------------LSLLLIFWYGILHAFG-PDHLTAI--ADFS--IG-KN-----------
Ssp7            ------------AGLLLIFWYGILHAFG-PDHLTAI--ADFS--IG-KN-----------
Nsp2            ------------LPLLLIFWYGILHAFG-PDHLTAI--TDFS--IG-KS-----------
Tcr1            ------------LSLLIIFWYGVLHAMG-PDHLTAI--ADFS--IG-KN-----------
Gca1            ----------FVTYAMLAVFLGIRHGMD-SDHVAAI--ADMV--GS-ET-----------
Gka1            ----------------------MRHGMD-SDHVAAI--ADMV--GS-ES-----------
Bsp1            ----------LFTFALLAILLGMKHGVD-GDHVAAI--ADMV--GS-EE-----------
Ktu1            --------TSVAALGGLALALGFRHGID-WDHVAAI--TDLI--AG-GT-----------
Gma2            --------SPLQITLISCAILGFRHGFD-YDHIAAI--SDIT--SV-QT-----------
Aba3            --------SALELALLSCALLGLRHGFD-YDHLAAI--TDIT--SV-QR-----------
Aba4            ------MHHTLYLALLTASLLGFRHGFD-YDHIAAI--TDVV--SV-QQ-----------
Aac2            --------ATIVGLILLAGVLGFRHGID-WDHIAAI--TDLV--GG-ES-----------
Hsp2            --------SSL-------------------TMLPGS--TALT--HE-AG-----------
Hsp3            --------ATALGALATAGVLGVTHAIE-PDHVAGI--ASLT--GE-YG-----------
Ote1            --------AALMTIAATGFTVAFFHAVL-PTHWLPF--VLVA--RA-RG-----------
Cak1            ------PVSSTTVLLSSAVVIGVTHTLLGPDHYLPF--VAMG--KA-RK-----------
Orf9            --------SEILILAGTAVTIGFMHTVLGPDHYLPF--IVIS--RA-RK-----------
Sel1            -----------FSALWLVFVLGLRHGLD-PDHVAVI--DNIVFRAV-EI-----------
Dar1            -------PSDWLSLLILTFVLGMKHGFD-ADHLATI--DGLTRFNA-RS-----------
Ggi1            --------QTTWVALSLAFALGARHGLD-PDHLIAI--DNLTRYNA-SR-----------
Bmu1            ------AHPLLLGTAAIAYGLGLRHAVD-ADHIAAI--DVAT-----RK-----------
Nsp1            ------AGVFGLGVGVTAFLLGARHAFD-ADHITII--DNAT-----RK-----------
Fph1            ------QDLKMLSMIGIAFMLGLRHGFD-ADHIVAI--DNVT-----RQ-----------
                                                                            

Psy1            ---SVKQAVMLGLAATLSHTAVVWL-VAIGGMYL-----------GQGLD----------
Psp6            ---SVKQAVLLGLAATLSHTAVVWL-VAIGGMYL-----------GQGLD----------
Psy2            ---SVKQAVMLGLAATLSHTAVVWL-VAIGGMYL-----------GQGLD----------
Pae1            ---TVKQAILLGLAATISHTAVVWL-VAMGGMYL-----------GQNLN----------
Orf14           ---SVKQAVLLGLAATLSHTAVVWL-VAIGGMYL-----------GQGLD----------
Pfl1            ---SVKQAVLLGLAATLSHTAVVWL-VAIGGMYL-----------GQELD----------
Pae2            ---TVRQAVLLGLAATASHTAVVWL-VAIGGMYL-----------GQHLD----------
Ppu1            ---TAKQAALLGLAATFSHTAVVWL-VAMAGMYL-----------GGNLD----------
Pal1            ---TAKQAVLLGLAATLSHTAVVWA-VAMAGMYL-----------GQGLD----------
Ahy1            ---SVKQAVLLGLAATLSHTAVVWL-IAMAGMYL-----------GQNLN----------
Sno1            ---SVPQAVLLGLAATVSHTLVVWT-IALGGVYL-----------WQGVA----------
Api1            ---TVWQAVLLGLTATISHTLIVWG-IGLGGMYL-----------WRGVA----------
Oan2            ---TVTQAILLGLAATLSHTIVVWG-IALGGMYL-----------WRGVD----------
Rsp3            ---TVLQAALLGIAATISHTAVVWG-IAFAGLYL-----------WRGVD----------
Orf10           ---TVAQAVLLGLAATISHTMVVWV-IAIGGMYI-----------WQGIA----------
Asp1            ---TVGQAVLLGLSATVSHTLIVWL-IALGGLWL-----------GQRWD----------
Rso1            ---TLTQAVLLGLSATISHTAVVWA-VAMAGLYF-----------GRNWS----------
Mfe2            ---TRTQAILLGLSATISHTSVVWI-IALGGMYF-----------GQQWN----------
Aph1            ---TVGQAVLLGVSATISHTAVVWV-IALGGMYF-----------GQKWD----------
Orf4            ---TLGQAVLLGLSATLSHTAVVWA-VAMTGLYF-----------GQNWD----------
Psp4            ---TIGQAVLLGLSATVSHTAVVWG-VALGGLYL-----------GRNWD----------
Cvi1            ---TVRQAVLLGLAATVSHTAVVWL-VALAGLHF-----------GRNWN----------
Lho1            ---TLTQAILLGLAATLSHTAVVWA-IAMTGLYF-----------GQGWS----------
Ecl1            ---TLKQAVLLGLAATLSHTAVVWI-IAMAGLWF-----------GRGWD----------
Orf6            ---TLKQAVLLGLAATVSHTAVVWL-IAMAGLWF-----------GRGWN----------
Kox1            ---TLKQAVLLGLAATVSHTAVVWL-VAMAGLWF-----------GRGWD----------
Gxi1            ---TLGQAVLLGLAATLSHTLVVWA-VAMTGLYL-----------GGNWN----------
Psp9            ---TVGQAVLLGLSATASHTAVVWL-VAFAGLYF-----------GRNWD----------
Psp8            ---TVGQAVLLGLSATISHTAVVWV-VAMLGLYF-----------GQKWS----------
Msp4            ---TVGQAILLGLSATLSHTAIVWI-VALTGLYL-----------GAHWN----------
Mtr1            ---TVAQAVLLGLAATLSHTAIVWI-IALGGVYF-----------GSRWS----------
Mro1            ---TVAQAVLLGLAATISHTAIVWA-VALTGLYL-----------GAQLN----------
Tdi1            ---TIGQAVLLGLAAALSHTAVVWV-IALGGMYL-----------GQQWG----------
Orf13           ---TVKQAILLGLAATISHTAIVWI-VALGGTYL-----------FEGLS----------
Ssp8            ---TVRQAVLLGLAATISHTAVVWI-VALGGMWL-----------FGGLN----------
Nni1            ---TVRQAVLLGLAATLSHTLVVWL-VAMGGMWA-----------FGSFR----------
Rfr1            ---TISQAVMLGVAAAISHTAVVWL-VALGGQYL-----------GRGMN----------
Eco1            ---TIKQAVMLGLAATISHTAVVWL-IAFGGMVI-----------SKRFT----------
Eco2            ---TIKQAVMLGLAATISHTAVVWL-IAFGGMVI-----------SKRFT----------
Orf1            ---TIKQAVMLGLAATISHTAVVWL-IAFGGMVI-----------SKRFT----------
Sen1            ---TVKQAVMLGLAATLSHTAIVWL-IALGGMYL-----------SRAFT----------
Orf2            ---TIKQAVMLGLAATLSHTAVVWL-IALGGMYI-----------SKAFT----------
Cfr1            ---TIKQAVMLGLAATLSHTAVVWL-IALGGMYI-----------SKAFT----------
Yre1            ---TVRQAVILGLAATASHTAIVWL-IAFGGMYI-----------SNKFT----------
Eli1            ---TVRQAVMLGLAATVSHTAIVWL-IAFGGMYI-----------SRKFT----------
Ecl2            ---TVKQAVMLGLAATLSHTVVVWL-IALGGMYL-----------SNQFT----------
Hal1            ---TVRQAVMLGLAATLSHTTIVWL-IAFGGMYV-----------SQKFT----------
Mmo1            ---TVRQAVMLGLAATLSHTLIVWL-IALGGMYI-----------SARFT----------
Rsp2            ---TVRQAILLGLAATVSHTAIVWI-IAFGGMYL-----------SNRFT----------
Dda2            ---TVKQAVMLGVAATLSHTAVVWL-IALGGMYL-----------SQQFT----------
Eta1            ---TVRQAVMLGLAATVSHTAVVWL-IALGGIFL-----------SQRFT----------
Vch1            ---TVKQAVMLGLAATLSHTAIVWL-IAVGGMYI-----------SQKFT----------
Dda1            ---TVRQAIMLGLAATLSHTVVVWL-IALGGMYL-----------SNAFT----------
Psp2            ---TVKQAVMLGLAATLSHTLIVWL-IALGGMYV-----------SRKLT----------
Eto1            ---TVRQAVILGLAATLSHTAVVWL-IAMGGLFI-----------SHKVS----------
Csp2            ---TVLQAVLLGLSATLSHTAIVWA-IGLAGLYF-----------GRNLD----------
Asp2            ---TVKQAALLGLAATISHTAVVWI-IAMVGMYFL----------GGKFD----------
Vei1            ---TVGQAIMLGLAAMVSHTAVVWL-LAFLGM-------------RSQWN----------
Bel1            ---TVVQAVLLGLSATISHTAIVWL-VALAGLHF-----------GQQWS----------
Abr2            ---TVLQAVLLGLSATVSHTAVVWA-VALLGLYF-----------GQDLS----------
Nha1            ---SVPQAVLLGLSAAASHTAIVWV-VALAGLHF-----------GQQWS----------
Asp3            ---TVFQATLLGLSAALSHTAIVWI-VAAAGLYF-----------GREW-----------
Msp5            ---TVAQAVLLGLAATLSHTALVWV-IALAGQSF-----------GQQW-----------
Rsp1            ---TVTQAVLLGLSATASHTAVVWA-AALAGRWL-----------GQSQG----------
Nra2            ---TVMQAVLLGVSAAASHTLVVWV-VALVGLHY-----------GAQID----------
Cfl1            ---TIFQAVLLGVSAAISHSLIIWL-LAAGALRY-----------GATWN----------
Cfl3            ---TVVQAILLGLSAAISHSLIIWL-LAAVALKY-----------GSHWN----------
Vsp2            ---TIAQAVLLGVSAAISHSLIIWA-LAAGALYF-----------GSQWS----------
Msp3            ---TIGQAVLLGICAALSHSLVVWI-VAMLGLSL-----------GRDIL----------
Cac1            ---GIRDAVIVGATVTATHTSGVIV-LGLL-LSA-----------SAGLA----------
Ssp2            ---TRRDALTVGATVTLTHTAGVLV-LGLA-LPV-----------STHLA----------
Shi1            ---ALRDVLTLGASVTVTHTMGVFA-LGLLVT-------------AGSAA----------
Svi1            ---ALRDVLALGASVTVTHTLGVFA-LGLLVT-------------AGSAA----------
Sbi1            ---AMRDVLALGASVTITHTLGVFA-LGLLVT-------------AGSAA----------
Sda1            ---RMKDVLPLAASVTVTHTLGVVA-LGLLVT-------------AGSAA----------
Sch1            ---RMKDVLPMAASVTVTHTLGVVA-LGLLVT-------------AGSAA----------
Fsp1            ---TGRQLAATATAVTLTHTCGVLI-LAIV-LSA-----------SSGFA----------
Fsp2            ---TGRQLAATAGAVTLTHTLGVLV-LAVV-LSA-----------SSGFA----------
Cko1            ---RRRDAVIVGGTVTLTHTAGVLI-LGIATTAF------------AGLA----------
Csp1            ---KAKHALFLGLTTTITHTLGVFA-LGIITLIA-----------SQYLL----------
Ssp6            ---TAQHAIFLGVTTTITHTLAVFA-LGLIALFA-----------SRFVV----------
Cep1            ---TPRHAVFLGLTTTITHTLGVFA-LGLVALFA-----------SKWIV----------
Dsa1            ---SLKQAIVLGLTTTVTHTIGVFI-FGLIAWFA-----------SQYIL----------
Hsp4            ---TFKQAVVLGLTTTITHTIGVFV-FGLMAWFA-----------SQYIL----------
Ssu1            ---TPQQAIVLGVTTTITHTLGVFL-LGAIALFA-----------SQYIL----------
Lsp1            ---TPGAALWLGITTTVTHMATVFA-LGVATLLA-----------SQYIV----------
Nno1            ---NPRHALFLALTTTLTHTIGVFA-LGLITLAA-----------ARYVL----------
Cst1            ---QPQHALFLGLIMTITHTSGIFA-LGLVTLGT-----------SQFIL----------
Npu1            ---KPQHALFLGLTVTVTHTASIFV-LGLVTLGT-----------SQFVL----------
Sus1            ---TFKHAIFLGGMVTFTHTASVFA-LGFVTLFL-----------SRYVL----------
Sus2            ---TPRHAIFLGLMVTFTHTISVFA-LGLVTLYL-----------SRFVL----------
Hau1            ---TIQQATLLGAIVTLTHTASVFA-LGGLMLLF-----------SAWAT----------
Dhy1            ---KIWDAFTLGIIVTITHVASVIV-LGIAALFL-----------SRYFL----------
Dsa2            ---RIRDAFTLGTIVTITHVASVIV-LGIAALLL-----------SRYFL----------
Mja1            ---DLKDAILLGTTITISHTAVIFL-LGILSIYL-----------LESLN----------
Mfo1            ---DIKDAITLGATITLSHTFVVFM-LGILSIYL-----------MKSVS----------
Mok1            ---SLKDALLLGLTVVISHTSTVFL-LGIFSIYL-----------IESMS----------
Mho1            ---DLKDALILGLTVIFSHVIVVIT-LGVASIYL-----------VNILN----------
Mps1            ---DLKDALLLGLTIVISHVIVVMA-LGVASIYL-----------VEALN----------
Pba1            ---RVIDAVFLGLVVTFTHTFSVIA-LGIVMLVA------------QGFA----------
Ami1            ---TPRQAVALGATVTVTHTGSVLL-LGAAVLAA-----------GHYVM----------
Dor1            ---KIKEAVMIGLISALAHTLSITL-LAVSASTA-----------VNVLV----------
Dyo1            ---KIKDAIMIGLISALAHTLSITL-LAISTSTA-----------IKVLV----------
Dme1            ---KVKEAVMIGLISALAHTLSIVL-LAVSASTA-----------VKVFV----------
Aac1            ---KTKDALILGVISAASHTLSILL-LAFVTTLS-----------VNKLV----------
Apo2            ---KAKDAVLLGVISAIAHTLSIIL-LAFAASST-----------VKMLV----------
Dma1            ---TWRHAVWLGLTVAVTHTAGVFL-LGGAAVLA-----------ADEAG----------
Zfo1            ---TARHAVILGVIVTITHTITAFV-IALLLRFV-----------LPEAA----------
Hbo1            ---AVKRALGLSFAASLLQGVTAIV-LVVVLVYG-----------LGWIT----------
Hsp1            ---ATRRALGLSFAASLLQGVTAIA-MVAVLVHG-----------LGWVT----------
Tsp1            ---NLRRGILLSTASALAQGVTAIA-LVGVLIGL-----------FGWLA----------
Ssp1            ---KPMPALRAGFAWGAGHSAGVVI-LALISIGL-----------KDLVH----------
Ssp4            ---RPLQAMKSGMAWGGGHSLGVVL-LGVVAIFF-----------KDLIH----------
Pma3            ---KPATALRNGLAWGIGHSTGVLV-LSTIAIVL-----------KDLVH----------
Pma1            ---SPKLALRDGLAWGLGHSTGILF-LLGLAILL-----------KDLVH----------
Pma5            ---KPKLALRNGLAWGLGHSTGVLI-LSAVAILV-----------KDFAQ----------
Pma6            ---KPRVALINGLAWGIGHSAGVLI-LSILGILA-----------KDLIN----------
Pma2            ---SPKIAARNSISWGLGHSSGIIF-LAFLAIFI-----------KDITP----------
Pma4            ---SPKKALRNSFSWGLGHSSGVLL-LAFLAIFI-----------KDFTP----------
Psp5            ---NPKLALKNGLSWGLGHSSGVII-LSIVAIFF-----------KDIAH----------
Psp7            ---NPKSALNNGLSWGIGHSSGIVI-LSILAIFI-----------RDIIP----------
Zga1            ---TRRKVWKIGLFWGFGHLVGMLL-IGLLFLAF-----------REYIP----------
Mfu1            ---SRKAAWKIGLFWGLGHSGGIWI-LAVILFFF-----------RNLFP----------
Min1            ---KRTSFWRIGLYWGIGHSGGVWI-LTLLLFLL-----------KNILP----------
Vsp1            ---RRTDAWRVGLSWGLGHSGGVWL-LSLLVFWL-----------WGALP----------
Rle1            ---AKARAWRTGIRWGVGHSAGVVG-VGLFALLL-----------RDTMS----------
Ppa1            -WQGARAATAVGLAWGSGHALGVWL-VGGILLAF-----------SSALP----------
Ade1            ---QGRRAWRIGLQWGLGHAAGTAF-AAAVLLAV-----------LSGAG----------
Cfu2            ---MRRKAWRVGLLWGLGHALGTLV-CAAAVLAL-----------ASMLE----------
Tca1            ----RMESAVVGALWGCGHDAGQVI-FGLLFLLL-----------KDRLH----------
Car1            ----RMESAAVGALWGCGHDAGQVI-FGLIFLLL-----------KDRLH----------
Gma3            ----QMESAAVGALWGCGHDAGQVI-FGLIFLLL-----------KDRLH----------
Ccl1            ----RMESAAVGALWGCGHDAGQVI-FGLLFLLL-----------KDRLH----------
Ptr3            ----RMESAAVGALWGCGHDAGQVI-FGLLFLLL-----------KDRLH----------
Ptr4            ----RMESAAVGALWGCGHDAGQVI-FGLLFLLL-----------KDRLH----------
Ppe1            ----RIESALVGALWGCGHDAGQVI-FGLIFLLL-----------KDRLH----------
Sly2            ----PMESAAVGALWGCGHDAGQLI-FGLLFLLL-----------KDRLH----------
Car2            ----RLESAAVGALWGCGHDAGQVI-FGLIFLIL-----------KDRLH----------
Csa2            ----RMESAAVGALWGCGHDAGQVI-FGLIFLLL-----------KDRLH----------
Vvi2            ----RVESALVGALWGCGHDAGQLI-FGLLFLLL-----------KDRLH----------
Atr1            ----RMESAAVGALWGCGHDAGQVI-FGLLFLLL-----------KDRLH----------
Ath3            ----KMESAAVGALWGCGHDAGQVI-FGLLFLLL-----------KDRLH----------
Ath4            ----KMESAAVGALWGCGHDAGQVI-FGLLFLLL-----------KDRLH----------
Ath1            ----RMESAAVGALWGCGHDAGQLI-FGLLFLLL-----------KDRLH----------
Gau2            ----TMESAIVGALWGCGHDAGQLI-FGLLFLLL-----------KERLH----------
Sly1            ----RMESAAVGALWGCGHDAGQLI-FGLLFLLL-----------KDRLH----------
Gau1            ----KIESAAVGALWGCGHDAGQVL-FGLIFLLL-----------KDKLH----------
Csa1            ----RMESAAVGALWGCGHDAGQVI-FGLLFLLL-----------KDKLH----------
Gma1            ----RMESAAVGALWGCGHDAGQVL-FGLIFLIL-----------KDQLH----------
Smo2            ----KLESAAVGAVWGCGHDAGQVL-FGFFFLLL-----------KDRLK----------
Smo1            ----KMEGAFVGALWGCGHDAGQIL-FGLLFLVL-----------KEKLQ----------
Sit1            ----SLESGLVGALWGCGHDAGQVI-FGLLFLLL-----------KDRLH----------
Bdi1            ----RLESGLVGALWGCGHDAGQII-FGLLFLLL-----------KDRLH----------
Ppa2            ----RLQSFSVGALWGCGHDAGQVI-FGIIFLLL-----------KDRLH----------
Sit2            ----RVESAVVGALWGCGHDAGQVI-FGLLFLGL-----------KDRLH----------
Hvu1            ----PVESAAVGALWGCGHDAGQVM-FGLLFLGL-----------KDRLH----------
Bdi2            ----AAESAAVGALWGCGHDAGQVL-FGLLFLGL-----------KDRLR----------
Cre1            ----RFAASALGALWGFGHSTGQLI-LGLVFVVL-----------KERFH----------
Cva1            ----QLKASLLGALWGFGHSTGQLI-LGLLMVVL-----------KDRFQQA-------R
Csu1            ----SFKATLLGALWGFGHSIGQLI-LGLLMVIL-----------KDRFT----------
Tps1            ----WYRAARIGAVWGLGHGVSATL-LGMAGYLV-----------KRGVNLFGHGGVMGG
Toc1            ----WYSAARVGAIWGLGHGFSATL-LGMAGFLL-----------KKGVNLTGFGGF--G
Ptr2            ----WYRAGRVGALWGMGHGVSATI-IGVAAFGL-----------KNTFKNS-----MGS
Esi1            ----WHKSMRIGATWGLGHGFSATV-IGLAAFFF-----------KDRLGL--------G
Ehu1            ----WWTALYTGLYWGLGHGIGAGL-VGLLAFLV-----------RGALN----------
Gsp1            ---KLSLSSLAGVFWGVGHTLTLLV-VGMIVISL-----------KQHIP----------
Bme2            ---KLSRSSLAGIFWGIGHTTTLSV-IGMIMIGM-----------EKQIP----------
Gst1            ---KLSLSSLAGMFWGIGHTLTLLV-VGMAMIAF-----------ERQIP----------
Bsp5            ---RLVRSSLSGVFWGLGHTLMLLL-FGVTVIAL-----------NQHIP----------
Pte1            ---KLWRTSLAGVFWGIGHTTTLFV-VGLILILT-----------KNNIS----------
Pmu1            ---KLSRSSMAGVYWGIGHTATLFI-VGLILILM-----------KNEIP----------
Bsp3            ---KLWRSSLAGVFWGIGHTATLFI-IGTFLIVM-----------KGEIP----------
Bsp4            ---KLLRSSLAGVFWGIGHTATLFI-IGIVLILM-----------NGKMP----------
Bco1            ---KLSQSSLAGVFWGIGHTATLFI-VGICLLII-----------KGEIP----------
Bsp2            ---KLWNASLAGVFWGIGHTVTLFL-VGLVVILM-----------KNEIP----------
Bli1            ---KLWQASLAGIFWGIGHTVTLFI-VGIIVIVM-----------KGQIS----------
Bme1            ---KLWRSSLAGVYWGIGHTLTLFI-FGMILMVL-----------KSSIS----------
Psp1            ---KLWRSTLTGIFWGIGHTSTLFI-VGMVLVLL-----------KGELP----------
Bsp6            ---KISQSALAGVFWGIGHTATLFL-IGLTLILM-----------KNSFP----------
Bsm1            ---KLWRSSLAGVFWGIGHTSTLLI-FGMTIILM-----------KKKIS----------
Apo1            ---RLGSACLAGVFWGIGHTATLFS-IGMILLLL-----------KQEIP----------
Gka2            ---SLFRSLLAGVCWGLGHSFVLFV-VGLLAIIL-----------KFQIP----------
Dca1            ---SLRRASAVGVRWGIGHTSTLFL-AGLLVLGL-----------GIKIP----------
Cth1            ---NVWKAGIAGVYWGVGHTITILL-IGLVVLLL-----------DLSVS----------
Sce1            ---SLGTALLIGAMWGVGHTLTLMV-IGGGILLF-----------GLVVP----------
Aba1            ---SIRQAGVIGVLWGVGHTITIFC-VGAAIILF-----------NVVIP----------
Kve1            ---SAKRAAMIGIFWGVGHTLTIFL-VGCAIILF-----------NLVIP----------
Cfl2            ---SIRSAAWTGVLWGIGHSLTVFV-VGAAIACF-----------GFVVS----------
Ppa3            ---TIRNAAMIGIVWGIGHTLTLLL-AGGMIIFL-----------GVVVP----------
Sce2            ---GPRRAAIVAALWGLGHSATFLG-VGLLVVLL-----------GLRVP----------
Nde1            ---TVQASTAIGFFWGLGHTLMLLC-VGGLLLAL-----------NLTIP----------
Mfe1            ---SMRESIRLGSVWGMGHTLTLFA-FGSAVMLL-----------DQMIP----------
Rpa1            ---SLRESLRQGAVWGLGHSLTLFC-FAGVVVVL-----------DSLIP----------
Orf8            ---SLRQTVRLGATWGLGHTLTLFL-FGSVVLWM-----------DTVMP----------
Orf7            ---SMLESVRLGSVWGLGHTITLSF-FGSIVIWS-----------HTFIP----------
Mpe1            ---DTRRAVRQGVFWGLGHTLTLLL-FGGVVMVI-----------GVVLS----------
Abr1            ---SVTDIVKHGLTWGLGHTITLFM-FAGAAILL-----------GHAIP----------
Abi1            ---SVRDIVKHGLTWGLGHTITLFI-FAGAAILL-----------GHTIP----------
Acl1            ---SVRDIVTHGLTWGLGHTITLFV-FAGVAIVL-----------GHVIP----------
Oca1            ---SVREIVKHGLTWGLGHTLTLFL-FAGAALLL-----------GQMIP----------
Bsp7            ---NIGDIVRHGLTWGLGHTLALFV-FAGVAILL-----------GRAIP----------
Bel2            ---HVGDIVKHGLTWGLGHTLTLFI-FAGAAILL-----------GRAIP----------
Bsp9            ---HVGDIVKHGLTWGLGHTLTLFI-FAGVAILL-----------GRAIP----------
Bsp8            ---DISDIVKHGLTWGLGHTLTLFV-CAGAALLV-----------GHVIP----------
Rpa2            ---GVADIVKHGLTWGLGHTLTLFL-FAGIALVI-----------GQSIP----------
Npe1            ---SRRSMVLRGAAWGLGHTLTLLA-ICSAVILL-----------GMALT----------
Cba1            ---SRRALIARGAFWGLGHTLALFG-FCAAVVLL-----------GLTIS----------
Nra1            ---TLPEALRQGLAWGLGHTLTLLL-IGSIVLVL-----------EQALP----------
Mst1            ---GVRRLTGHGVVWGLGHLLTLTF-VGGLLLFG-----------KMQLD----------
Fdo1            ---NLRKSAMVGAYWGFGHSLSLLA-IGVLVLVF-----------KITLP----------
Nsa1            -KQSVTKSSILGAVWGAGHTTTLVL-IGFLVYAF-----------AITIH----------
Nma1            -KESLTKSSILGALWGAGHTTTLVL-IGFLVYVL-----------AITIQ----------
Nsp3            -KTAFTKSSLVGIFWGAGHTTTLVA-IGFFAYFF-----------TVNIT----------
Nli1            -KSSLTKSSLLGAVWGAGHTTALIL-VGLLVYGF-----------TFSIQ----------
Eol1            ---NTLAAIKDGIFWGLGHTSTILI-VAAIYLIG-----------KFILN----------
Rsl1            ---SPLLAIKDGIYWGLGHTSTILL-VGTVILLG-----------RIAFE----------
Sli1            ---NIWLALKDGVFWGLGHTSTILL-IGSIFMLG-----------KFALR----------
Hhy1            ---TLWEALKDGVYWGLGHTSTILI-IGVLMILA-----------KLSIS----------
Mpa1            ---RIWLSMKDGAFWGLGHSSTIFL-IGILMILF-----------KVGIS----------
Fjo1            ---KIKDALKDGMFWGVGHTATIFI-VGVIMIGF-----------KISIS----------
Hno1            ---STALAMKDGLYWGLGHTTMIAL-VGSVILLS-----------RATFL----------
Cul1            ---NLLRGGWIGFCWGVGHALVLFL-FGGALILS-----------GIRLP----------
Gau3            ---GLRRAARLGVSWGVGHTLSVGL-VALVLIAL-----------GVQVP----------
Chu1            ---GLLKEALRGASWGLGHTVSVMV-SAFILLFI-----------KNSVE----------
Rxy1            ---RTRRAMSMGLCWGLGHGTTLIL-VGLPLVLL-----------GRHLP----------
Psp3            --APARGAARLGAWWGVGHATTMVA-IGVPLIAL-----------DGRLP----------
Hgi1            ------RPSIVGASWGVGHSIPIAV-VGLTFVAL-----------GVRLP----------
Hla1            ------KPSLVGASWGVGHSIPIVV-VGLSFVAL-----------GIRLP----------
Gar1            ---KNKQILTYAFKWGTGHGGILLL-LGMLLIFI-----------GFQLP----------
Cag1            ---KISHILRYASKWGLGHGGMLLF-LSALLVFI-----------GLKLP----------
Cag2            ---KMSHILRYACKWGLGHGGVLLF-LSTVLVLV-----------GFQLP----------
Orf5            -AANLALTLRHCSHWALGHGAVLLL-SAGVVFGL-----------GLSLP----------
Msp1            ---SLRRTVLFSANWAIGHGGVLVV-SGLLLFGL-----------GIALP----------
Oan1            ---SLKRTLKFSANWAIGHGSVLII-LGLLFFGL-----------GIALP----------
Orf12           ---SVKRTLFFALFWALGHGGILIV-GGLLLFGL-----------GISIP----------
Mam1            ---SPRQIAFFCGRWALGHGATVLL-LAILFIVF-----------DWHLS----------
Cag3            ---DWSNTIGQTLKWGIGHGGILSI-IGIVFIWF-----------GLGME----------
Sde1            ---PRSPYWRFAVHWSLGHGTAMLM-LAAAVFIL-----------GFAIP----------
Ttu1            -EQHTWRSMRFGLQWSLGHGSALLI-IALVVFLA-----------GQAIP----------
Orf15           ----GRYSLRFALHWGLGHGLAVLG-VASAVLLA-----------GSAIP----------
Orf11           ---NPRKGIGFGLRWGLGHAITVLA-VGSLIILT-----------NVKIS----------
Cpi1            ---SLSKLIWRSSQWALGHSVTLIL-FSCFALLL-----------KSALP----------
Fco1            ---GLGKLLWRSSQWAMGHSVSLLL-FSAFALLL-----------KSTLP----------
Dbe1            DPALRWKLIWRSSHWALGHSFTLIL-FATLVLLL-----------KSTLS----------
Pso1            ---SSWRAFALGIRWGCGHSIGLVV-MALIFFAA-----------GQTVD----------
Pso4            ---SSWRAFALGIRWGCGHSIGLVV-IALIFFAA-----------GQTVD----------
Pso5            ---GSFKAFALGVRWGCGHSLGLLI-MAGIFFAA-----------GQTID----------
Ala1            ---SSWRSFWLGIRWGCGHSTGLVI-MAIIIIVA-----------DRSID----------
Sdi1            ---SSWRSFALGMRWGMGHSIGLIL-MAVFFILL-----------DGKLN----------
Pso2            ---SSWRSCQLGMRWGCGHSTGLVV-VTACFLAL-----------NRHLD----------
Ptr1            --VDGLQAFCLGIRWGIGHSTGLLL-VGVVFILMTL--NGT--DENIEIP----------
Gth1            ---GSFRAFWKGVQWGLGHSGGLLL-MFGVFRIF-----------DEKID----------
Ngr1            ---SLKQTVLLALRWALGHSLTLLM-LAGLITPL-----------REVFA----------
Mxa1            --GRRRAAIATAVRFALGHAVMLGG-IAALCILA-----------GVGLS----------
Cfu1            --ARRRATLLVALRFAIGHAAVLGS-VATFCLLA-----------GVGLS----------
Sau2            --GRRRAAVMTAVRFACGHAAMLGG-VAAFCLLA-----------GVGLS----------
Ssp3            ----TKKTFLIVGAFAIGHGIMLFI-FAKILQYY-------------TLP----------
Sau1            ----IKKTMLIILAFAFGHGMTLFI-FAKLLEIY-------------HLP----------
Sgo1            ----KKKTMTITTLFAIGHGLTLFI-FAKILDTY-------------NIS----------
Ssp5            ----KKKTLLITFLFAIGHGVSLFV-FAKILQHI-------------DIS----------
Ssp7            ----KQKTLLITALFALGHGLSLFI-FAKILQHI-------------ELS----------
Nsp2            ----KKKTMLITLAFAVGHGVSLFI-FAKILQHI-------------DIS----------
Tcr1            ----LRKTMMVTLLFALGHGITLFL-FAKLLQSI-------------PGI----------
Gca1            ---HRKRQVSLGIMYAFGHGSIVFF-MGLIAIFL-----------GFHLP----------
Gka1            ---RRRQQLALGIMYAIGHGAIVFV-MGVAALMV-----------GARLS----------
Bsp1            ---KKRKQISLGVMYALGHGTIVFL-IGLISIYL-----------GLEMP----------
Ktu1            ---HRLRGLFLAMLYALGHGAVVLL-LGIPVIVA-----------DVHVP----------
Gma2            ---KTSTAMRLGLLYALGHATMIAL-LGSIVILF-----------QLSLP----------
Aba3            ---TWREGMRLGLLYALGHALTVAV-LGAAVIFL-----------HLGLP----------
Aba4            ---SKRAAMRLGMIYAFGHAVTVAL-LGSIVVLF-----------GINLP----------
Aac2            ---DKRRGFILALWYAIGHEVVIVA-FGALATLL-----------GWTLP----------
Hsp2            ---NPKLSALVGGCFAAGHALLVVAWIAAAYALF-----G-----TTSFP----------
Hsp3            ---DSRLSALAGACFSLGHVALVVAWLAAASVLL-----G-----QTDFP----------
Ote1            --WSRAKTLMVTLAAGMGHVALTTL-LGLLIAWF-----------GFQLD----------
Cak1            --WTLSRTLWLTFICGIGHVLGSVL-LGAVGALA-----------GWSLG----------
Orf9            --WSLSKTMLISFLCGLGHVLSSVV-LGFVGIAL-----------GIAVA----------
Sel1            ---RPRLAQWIGTLFALGHSLSVAA-VSIGVSLA----AG-----AFVLP----------
Dar1            ---RPGLARYCGTLFSLGHGAVVMA-IALGVSAL----AG-----QWAVP----------
Ggi1            ---RPLLARWCGFFFAMGHGMVVAC-AALLFSRL----GE-----TTALP----------
Bmu1            LMHDGRRPLTVGLAFSLGHSTVVIA-ATLGIALT-----------AFALR----------
Nsp1            LVNDGKAARSTGLWFALGHSSVVFG-LAAVIALGVTAVAGPVQDADSQLQ----------
Fph1            LITQNRASFKTGLFFALGHSTIVFL-LTLLIVI------------GFSFA----------
                                  :                                         

Psy1            -----AETT------EPYFQL----------------ASSALIIAIALWMLWRTWR-G--
Psp6            -----AETT------EPYFQL----------------ASAALIIAIALRMLWRSWR-G--
Psy2            -----AETT------EPYFQL----------------ASSALIIAIALWMLWRTWR-G--
Pae1            -----AETT------EPYFQF----------------ASAAIIVTIALWMLWRTWR-G--
Orf14           -----AQTT------EPYFQL----------------ASSALIIVIALWMLWRTWR-G--
Pfl1            -----AETT------EPYFQL----------------ASAALIIAIALWMLWRTWR-G--
Pae2            -----AQTT------EPYFQL----------------ASAVLIVVIALWMLWRTWR-G--
Ppu1            -----AETT------EPYFQL----------------GSAAIIIAVALWMLLRTWR-G--
Pal1            -----AETT------EPYFQM----------------GSAALIVAIALWMFWRTWR-G--
Ahy1            -----AETT------EPYFQL----------------ASAVIIIGVALWMLWRTWR-G--
Sno1            -----PETF------EPYLQL----------------ASAAVILAMAAWMIWRTRQ-D--
Api1            -----AEKL------EPYFQL----------------ASGAIIVLIAAWMFWRTWR-E--
Oan2            -----AETF------EPYFQL----------------ASAAIIIGVALWMFWRTWQ-D--
Rsp3            -----AETV------EPYFQL----------------ASAAIIIAIALWMLWRTRQ-D--
Orf10           -----PETF------EPYLQF----------------VSALIIIAMALWMLWRTYE-D--
Asp1            -----ANVA------EPYFQV----------------ASAVVMLGVALWMIWRTWS-Y--
Rso1            -----AEAT------EPYFQV----------------GSAVLIIGVAAWMIWRTWR-D--
Mfe2            -----AETS------EPYLQV----------------ASAVLIVGVAAWMIWRTWQ-Q--
Aph1            -----AETS------EPYLQV----------------ASALVIIGVALWMIWRNWR-Q--
Orf4            -----PGKT------EAYFQL----------------ASAVIIVGVAAWMIWRTWR-N--
Psp4            -----AQAT------EPYFQI----------------ASAVLIVAVACWMVWRTWR-D--
Cvi1            -----AETS------EPYFQI----------------ASAALVIAVAAWMMWRTWR-H--
Lho1            -----AETT------EPYFQL----------------ASGVLIITIALWMLWRTRQ-Q--
Ecl1            -----AHTS------EPWFQL----------------ISGVLIVAIALWMAWRTWK-E--
Orf6            -----AQTS------EPWFQL----------------ISGIAIVLIACWMLWRTWR-E--
Kox1            -----AQTS------EPWFQL----------------ISGILIVLIACWMLRRTWL-E--
Gxi1            -----AEQT------EPYFQL----------------ASGAIIVLVALWMAWRTWR-D--
Psp9            -----ADAS------EPYFQL----------------ASGVLILAVAGWMLWRTWR-D--
Psp8            -----AEAT------EPYLQL----------------ASAVLIIGVALWMMGRTWR-E--
Msp4            -----AEAN------EPYLQI----------------ASGALILSVAAWMTWRIWR-D--
Mtr1            -----TEAN------EPYLQI----------------ASGVLILAVAAWMAWRTWA-D--
Mro1            -----VEAN------EPYLQI----------------VSGVLIIAVALWMMWRSWR-D--
Tdi1            -----AESS------EPYLQL----------------ASALIIIAIGAWMLWRTYQ-D--
Orf13           -----PASV------EPYLQF----------------SSGLLILAVALWMLWRTRR-E--
Ssp8            -----ADAT------EPYFQL----------------ASGVLIVFIAGWMLWRTRR-E--
Nni1            -----AEDT------EPYFQL----------------ASGVVIVGMALWMLWRARA-D--
Rfr1            -----AETT------EPYFQL----------------ASAVIIVGIAAWMLWRTWR-E--
Eco1            -----AQSA------EPWLQL----------------ISAVIIISTAFWMFWRTWR-G--
Eco2            -----AQSA------EPWLQL----------------ISAVIIISTAFWMFWRTWR-G--
Orf1            -----AQSA------EPWLQL----------------ISAVIILGTAFWMFWRTWR-G--
Sen1            -----AQSV------EPWLQL----------------ISAIIILSTACWMFWRTWR-G--
Orf2            -----AQAV------EPWLQF----------------VSAIIILGTAFWMFWRTWQ-G--
Cfr1            -----AQAV------EPWLQF----------------VSAIIILGTAFWMFWRTWQ-G--
Yre1            -----AESA------EPWLQI----------------FSAVIILATAFWMFWRTWQ-G--
Eli1            -----AESA------EPWLQL----------------VSSLIVLGTAFWMFWRTWR-G--
Ecl2            -----AQAV------EPWLQM----------------VSAVIIFGTAVWMFLRTWQ-G--
Hal1            -----AQAV------EPWLQL----------------LSGAIILGTAFWMFWRTWR-G--
Mmo1            -----PEAV------EPWLQM----------------VSAVIILATAFWMFMRTYR-G--
Rsp2            -----AEAV------EPWLQL----------------VSAVIILGTAAWMFWRTFR-G--
Dda2            -----AESA------EPWLQF----------------ISGIIILGTAIWMFWRTWR-D--
Eta1            -----AQSV------EPWLQL----------------ISALVILATACWMFLRTWR-G--
Vch1            -----AEDT------EPWMQL----------------LSGVIIVSTGLWMFWRTWN-D--
Dda1            -----AEAT------EPWLQL----------------CSGFIILGTAAWMFWRTWQ-G--
Psp2            -----ADTA------EPWFQL----------------ISAIIILATALWMIWRTWQ-S--
Eto1            -----ADTA------EPWFQL----------------LSGVVIMLTAGWMFWRTWS-E--
Csp2            -----LQTA------EPWFQL----------------ASALIIIAVASWMIWRTWR-E--
Asp2            -----AETT------EPYFQL----------------ASGGLIIAIAAWMFFQTWK-H--
Vei1            -----AESS------EPYFQL----------------ASGMSIVAIAVWMAWRTWR-G--
Bel1            -----GERS------EAWLQL----------------VSAVIIIAIAAWMAWRTWR-E--
Abr2            -----GERS------EAYLQL----------------ASAVVIIGVAAWMIWRTWR-E--
Nha1            -----GGHS------EAYLQV----------------ASAVIILGIAAWMVWRTRR-E--
Asp3            -----GEQS------EAYFQL----------------GSAIIIVGVAIWMAWRIWR-D--
Msp5            -----GETS------EPYFQL----------------VSALLIVALALWMAWRTWR-E--
Rsp1            -----SEAN------EPYFQL----------------ASAVLILAIALWMVLRIRR-D--
Nra2            -----GERT------EAWFQL----------------ASGALIVTIAVWMLLRMHG-Q--
Cfl1            -----AETV------EPYFHL----------------LSAVLILAMAVWMFWRTRR-N--
Cfl3            -----AETT------EPYFQI----------------ASAVIIAGLALWMFWRTRR-D--
Vsp2            -----AEAI------EPYLQI----------------ASAVLVLAMAVWMFFRTRR-E--
Msp3            -----NSHF------EGWLLI----------------ASGVIIIGIAAWMIWRTGR-S--
Cac1            -----GESL------LAVLGV----------------VSGLLIVSIGAGLLRTAWR-G--
Ssp2            -----GETV------LMWLGA----------------ASGLLVTSIGLWLLLGAVR-G--
Shi1            -----APSV------ISWLGI----------------ASGVLVALAGAGLLRKAVR-R--
Svi1            -----APSV------ISWLGI----------------ASGVLVAVAGAGLLRKALR-R--
Sbi1            -----APSV------IAWLGI----------------ASGVLVALAGAGLLRKALR-R--
Sda1            -----APSV------ITWLGI----------------ASGALVMAAGATLVRRAWH-Q--
Sch1            -----APSV------IAWLGV----------------ASGVLVTLAGASLVRRALR-N--
Fsp1            -----PERI------YPWLGV----------------ASGLLIAGIGASLLRSRLA----
Fsp2            -----PEKI------YPWLGV----------------ASGLLMIGLGASLLRARLT-V--
Cko1            -----AESV------LKWLGV----------------ASGILITAVGLGILINGLR-H--
Csp1            -----PIQF------YPWLSL----------------VSGLMILLIGVNLLKDRLA----
Ssp6            -----PEQL------YPWLSC----------------LSGLMVMAIGLNLFISRLR-N--
Cep1            -----PEQI------YPWLSF----------------ISGLLVVIIGLNLLSNRLP-K--
Dsa1            -----PEQL------SPWLSL----------------ISGMMILLIGLSLIRQRMK-G--
Hsp4            -----PEQL------SPWLSL----------------VSGVIIFTIGLNLIRKRLP-Q--
Ssu1            -----PEQL------YPVLSV----------------LSGIMICLVGVGLVRKRLQ-S--
Lsp1            -----LDRV------YPILGA----------------LSGVVICLVGLKLLAVRLR-S--
Nno1            -----PEQI------YPWLSL----------------CSGGLIVYIGATLIAQRSQ-R--
Cst1            -----TEQL------YPWLSV----------------LSGVLVTVIGLNLFISRLQ-G--
Npu1            -----TEQL------YPWLSV----------------ISGLVVIGIGLNLFISRVQ-G--
Sus1            -----PETL------FPILGA----------------ISGLSIVWVGAMLFFRRLH-R--
Sus2            -----PETI------TPILGA----------------ISGITIVWVGAMLLYRRTI-G--
Hau1            -----PERF------IPILTF----------------VSGVLVAGLGLRMLWERLQ-A--
Dhy1            -----PGDL------YPWLGA----------------FSGVLVFFVGYIMLAKRAV----
Dsa2            -----PGDL------YPWLGA----------------FSGALVFGVGYMMLARRAV----
Mja1            -----VDVV------HDMMSV----------------VGGLILIAVGIWIIRSYL-----
Mfo1            -----AGIA------HDLMSV----------------IGGAILIGVGLWILNNYF-----
Mok1            -----SEMT------HDIMSV----------------IGGGILITIGFWILKNNYF----
Mho1            -----ADIT------HDIMSV----------------LGGLILIGVGAWILRRFY-----
Mps1            -----VDLT------HDIMSL----------------VGGLILIGVGVWILRKFY-----
Pba1            -----PDDI------VPWLSL----------------FSGVLIVGIGAWLLARNMK-Q--
Ami1            -----PDLL------VPGLKV----------------VTGVVVLALGVRVLRRRVR-G--
Dor1            -----PEKL------THWLQL----------------FSGIVVIYIGFNIITQRFF-D--
Dyo1            -----PENL------IHWLQL----------------VSGIVVIYIGLSIITQRIF-D--
Dme1            -----PENL------IHWLQL----------------ISGIVVIYIGLNIITQRIF-E--
Aac1            -----PEQL------LFLIEL----------------CSGTVVTAMGLRMLYSQFR-P--
Apo2            -----PANL------SHWIEL----------------VSGAIITMLGARILYSRFY-P--
Dma1            -----RQRL------MPWLAL----------------ASGLGMCAVGGTMAARGLW-R--
Zfo1            -----PRFV------QGLLGF----------------FGGLLIAGIGVWLFVVRLS-G--
Hbo1            -----RQAMG----SVAWVEQ----------------ASFLLVAALGAWLCWRAVK-Q--
Hsp1            -----RQAMG----SVVWVEQ----------------ASFILVAMLGAWLCWRAIK-Q--
Tsp1            -----RDTLG----QVRTLEI----------------ASFALVAVLGLWLMVRALR-H--
Ssp1            -----VETM------SSWAEF----------------LVGVALLVVGALAVRTAFG-L--
Ssp4            -----AESM------SAWAEF----------------LVGVSLLVIGALAIRTAFG-L--
Pma3            -----IERM------SSWAEF----------------CVGVALLVVGAMAIRTALG-L--
Pma1            -----IQRM------SSFAEF----------------SVGVVLLVGGTVAIKTSFG-L--
Pma5            -----IERM------SSFAEL----------------SVGVFLLVVGFLTIRTSLG-L--
Pma6            -----IELM------SSYAEF----------------LVGISLLIVGGVAIRTSLK-V--
Pma2            -----LSKF------SIFAEF----------------LVGISLLIVGFFAIRNSLH-L--
Pma4            -----LNKF------SNIAEF----------------LVGISLLIVGLIAIKNSFQ-L--
Psp5            -----ITKF------SNFAEF----------------LVGISLLIIGIIAIKNSFK-F--
Psp7            -----LERF------SSFAEF----------------FVGISLLIIGVIAIRNSRN-F--
Zga1            -----IERI------SEHSEQ----------------LVGVVLIAIGLWALVSLFY-K--
Mfu1            -----IAQL------SRWSEK----------------AVGIVLMGIGIWSIRRVFQ-K--
Min1            -----LSSI------SQGSEK----------------MVGIVLIGIGAWGLKKNLQ-K--
Vsp1            -----TALL------SYWGER----------------LVGGVLVAIGLWCCLRALS-R--
Rle1            -----IDIV------SAWGER----------------FVGVMLCGIGIWGLRAAFA-D--
Ppa1            --EHALESL------SVWSER----------------LVGVAIVGVGLWGLWRLRS-G--
Ade1            -----LHVV------DAWAER----------------AAGLALVAMGAANLVALHR-G--
Cfu2            -----LELV------SSWGDR----------------LAGGALFVMGVVGLRRWRA-L--
Tca1            -----VEVI------RTWGTR----------------VVGLTLLAIGAMGIREASE-V--
Car1            -----IEII------QTWGTR----------------VVGITLLVIGAMGIKEASE-A--
Gma3            -----IEII------QTWGTR----------------VVGLTLLVIGAMGIKEASE-V--
Ccl1            -----IEVI------RTWGTR----------------VVGMTLLVIGAMGIKEASE-V--
Ptr3            -----IEII------RTWGTR----------------VVGLTLLVIGAMGIKEASE-V--
Ptr4            -----IEVI------RTWGTR----------------VVGITLLVIGAMGIREASE-V--
Ppe1            -----IEII------RTWGTR----------------VVGITLLVIGAMGIKEASE-V--
Sly2            -----IEVI------RTWGTR----------------VVGFTLLVIGAMGIKEASE-V--
Car2            -----IEII------RTWGTR----------------VVGLTLLVIGAMGIKEASE-V--
Csa2            -----IEII------RTWGTR----------------VVGITLLVIGALGIREATE-V--
Vvi2            -----IEIL------RTWGTR----------------VVGFTLLVIGAMGIREASE-S--
Atr1            -----IEVI------RTWGTR----------------VVGLTLLVIGLMGIREASE-V--
Ath3            -----IEVL------QTWGTR----------------IVGLTLVIIGAMGIKEASE-I--
Ath4            -----IEVL------QTWGTR----------------IVGLTLVIIGAMGIKEASE-I--
Ath1            -----IEVI------RTWGTR----------------VVGLTLLVIGAMGIKEASE-M--
Gau2            -----IEII------RTWGTR----------------VVGFTLLAIGAMGIRESSS-A--
Sly1            -----IEVI------RTWGTR----------------VVGFTLLVIGAMGIKEASE-V--
Gau1            -----IEVI------RTWGSI----------------IVGFTLLVIGIIGITEASS-S--
Csa1            -----IEIL------RTWGTI----------------IVGVTLFIIGIMGIREASE-I--
Gma1            -----IEII------RTWGTR----------------VVGLTLLIIGALGIKEASE-V--
Smo2            -----IEVL------RTWGAR----------------VVGLTLIAIGAVGIKEAQE-S--
Smo1            -----IDLL------RTWSAR----------------VVGVTLLVIGAVGIKEAQE-V--
Sit1            -----IEVF------RAWGTR----------------VVGLTLLIIGAMGIREASE-V--
Bdi1            -----IEIL------RIWGTR----------------VVGLTLLMIGATGIREASE-V--
Ppa2            -----LDII------QTWAAR----------------VVGLMLITVGATGLKEAYE-I--
Sit2            -----IEII------RTWSTR----------------VVALTLLVIGALGIREASE-V--
Hvu1            -----IEVL------RTWGTR----------------VVGLTLLVIGAIGIREATQ-A--
Bdi2            -----LEVL------RAWGTR----------------VVGLTLLVIGAIGIREATQ-P--
Cre1            ---DFVPFL------DKWAGT----------------VVPLTLIAIGLMGIYESFF-E--
Cva1            GQHARPACL------QCWGGA----------------TVGLTLLAIGAMGLYETFF-E--
Csu1            ---SLVPAL------SKYGSV----------------TVGVTLLVIGVGGLYENFL-E--
Tps1            GKFDVLHHA------GSFMEL----------------AIGVSLIVIGLLGIKEARE-W--
Toc1            LGMDWTKHA------GSAMEL----------------AIGISLIIIGLLGVKEARE-W--
Ptr2            RLQTLVAGA------THVTEI----------------AVGLSLILIGMMGIREARE-W--
Esi1            HNKRLVAMM------GSWTEG----------------LVGVSLIAIGLLGLKESLL-D--
Ehu1            -----LDAI------CVYMEA----------------AVGISILIIGVNGAREWSS-DVQ
Gsp1            ------ETV------ATWMEM----------------AVGVMIIVLAVASFRATRA-M--
Bme2            ------EKT------AMWLEL----------------AVGVMIVALGIASFRSAYM-N--
Gst1            ------EQI------ASYLEM----------------GVGIMIVILGIASFRSTMR-L--
Bsp5            ------GPL------ALSLEL----------------AVGIMLIYLGFTGFKDNKQ-Q--
Pte1            ------EKV------SGSLEF----------------LVGIMLVYLGISSLISVGR-S--
Pmu1            ------EKW------AMSLEF----------------LVGIMLVYLGITTTLSFRK-L--
Bsp3            ------EKW------AMSLEF----------------LVGIMLVYLGVTTLLSFKN-I--
Bsp4            ------ENW------AMSLEF----------------IVGIMLVYLGITSLLSFKN-F--
Bco1            ------EKW------AMSLEF----------------LVGIMLVYLGITTLSAFKR-V--
Bsp2            ------EKW------AMSLEF----------------LVGIMLVYLGVRTILAFRN-I--
Bli1            ------EKW------SMSLEF----------------LVGVMLVYLGVKTILSFKN-S--
Bme1            ------ERM------SMSLEF----------------LVGIMLVYLGFTSFLSYK-----
Psp1            ------EVW------ALSLEF----------------LVGVMLVYLGYKNVVSVKR-A--
Bsp6            ------DKV------SMSLEF----------------LVGVMLVYLGTVNVLAANK-N--
Bsm1            ------QEW------SMSLEF----------------LVGIILVYFGISAILSLKK-T--
Apo1            ------EKW------AMSLEF----------------LVGAMIVYLGVGSVFSYKK-R--
Gka2            ------PEI------ESGFEI----------------VVGMMLVYLGVNSLFAMSR-R--
Dca1            ------EKI------SLSMEF----------------AVGLVLLWLGVSTIGGYLV-N--
Cth1            ------EQY------DVYFEW----------------LVAVVLIYLGISAVRDARK-G--
Sce1            ------PHV------GLAMEL----------------SVALMLIGLGVYHLARLYR-AVR
Aba1            ------PRI------GLAMEL----------------AVGMMLILLGILNLTGITQ-R--
Kve1            ------ARL------GLAMEF----------------SVSLMLILLGGWNLASFKQ-A--
Cfl2            ------KRI------GLSLEL----------------SVGIMLIVLGWLNLHAAFR-W--
Ppa3            ------TRL------GLSLEF----------------SVALMLILLGFLNFKNFAA-S--
Sce2            ------APF------ETAAEL----------------LVALMLIALGAWQLARPRR----
Nde1            ------DTL------ASLFEF----------------AVGVMLVVLGLSLARRIYR-E--
Mfe1            ------EHM------ALMLEF----------------TVGIMLVALGIDVMRRFIQ-E--
Rpa1            ------ASI------AQLLEQ----------------LVGLMLILLGIDLLRRLIR-E--
Orf8            ------ERL------AHWLEF----------------AVGLMLVGLGIDVLRRLWR-E--
Orf7            ------EHL------SRSLEF----------------AVGGMLVILGVMVIRRLVR-D--
Mpe1            ------ERW------VHGLEG----------------AVGVMLVLLGLDLLRRLWR-E--
Abr1            ------EHL------ARPLET----------------AVGVMLVGLGAHVLWRLWR-D--
Abi1            ------EHL------AAPLET----------------VVGIMLVGLGAHVLWRLWR-D--
Acl1            ------EHV------SGPLET----------------AVGIMLVGLGAHLLWRLWR-D--
Oca1            ------EHL------AERLEF----------------AVGIMLVILGGYVLWQLWR-D--
Bsp7            ------ESL------AQPLET----------------AVGVMLIGLGINVLWKLWR-D--
Bel2            ------ETV------SQPIET----------------AVGIMLVGLGAHVWWRLWR-D--
Bsp9            ------ETV------SQPIET----------------AVGVMLVGLGAHVWWRLWR-D--
Bsp8            ------ELL------SRRLET----------------AVGIMLIGLGAHLIWRLWR-D--
Rpa2            ------EQI------AQPLEG----------------AVGFMLVALGGHLLWRLWR-D--
Npe1            ------GRT------AALLES----------------AVGFMLILLGGDVLWRMRK-A--
Cba1            ------GQM------QAGLEF----------------AVGVMIVALGTQTLWRLHR-D--
Nra1            ------PHF------EQVLEL----------------GVCLMLVVLGADVLRRTFI-E--
Mst1            ------AKV------TGTLTL----------------AAGAMLIALGLNVFYRLLR-D--
Fdo1            ------DII------SQYFDV----------------AVGVLLVYLGLAMLRSYYL-K--
Nsa1            ------DHI------FSGFEF----------------VVGIMLVFLGITTIINKKI-Q--
Nma1            ------DQI------FFGFEF----------------AVGLMLVFLGITTIVNKKI-Q--
Nsp3            ------TEI------FTGLEL----------------MVGVMLIFLGITAIWKKKS-K--
Nli1            ------KEV------FSGFEF----------------LVGIMLIFLAITRITNKSILK--
Eol1            ------END------FKYFEA----------------GVGIMLIGLGFVRFYRIFQ-E--
Rsl1            ------ESD------FRYFEA----------------GVGVMLVALGVYRFFKLYK-T--
Sli1            ------AGD------FRYLEA----------------GVGVMLVTLGGLRLYKLTV-F--
Hhy1            ------EQT------FHFFEA----------------GVGLMLMILGVHRIWKTWQ-H--
Mpa1            ------EHS------FHYFEA----------------AVGAMLIILAIYRLIQFGR-G--
Fjo1            ------ENV------FSYLEA----------------VVGLMLIVLGIIRLFKLLY-K--
Hno1            ------QSG--------YFEA----------------AVGLMLIVMGLSRLAG-------
Cul1            ------EVV------GRWLEG----------------GVGVMLILIALGSWRRMRR-S--
Gau3            ------DRF------YATAEL----------------GVALMLLVLGVGSIVAESR----
Chu1            ------FSP------EFSLEL----------------LVGIMMVVIGVIRLFAIAA-K--
Rxy1            ------EPV------QQGAEV----------------AIGGIIVLLAARLLLRWRR-G--
Psp3            ------APV------QAWAER----------------LVGVLIVALALRAAARWWR-G--
Hgi1            ------ESV------THFFEV----------------VVGAILVLLGARMLLRAAGVS--
Hla1            ------ESV------THFFEA----------------VVGVILVALGARMLLRTAGVS--
Gar1            ------NWF------VHYSEI----------------MVGVLLIYLGVKLLVLLHR-KGT
Cag1            ------NWL------VYCSEL----------------AVGLLLIYLGIRLLRTVAH-R--
Cag2            ------SWF------VHYSEM----------------AVGLLLIYLGLRLLMLVVR-Q--
Orf5            ------ASL------GHFAEL----------------AVGLVLVVIGGSLLWQLRR-E--
Msp1            ------EAL------IHVAEM----------------SVGVLLIVLGLYSFWQFRQ-Q--
Oan1            ------EAI------QQIAES----------------SVGVLLIALGLACFWQFHK-E--
Orf12           ------ESL------AFFAEV----------------CVALLLIGLGIYFIWQLRY-Q--
Mam1            ------EQA------SLWAER----------------FIGVLLLSVGLFLAYRFIH-P--
Cag3            ------EAW------VQSAEM----------------FAGVLLCVLGIATLFSLRQ-K--
Sde1            ------AQL------SSFAEQ----------------TVAYMLIAIGGYSLWRFYS-G--
Ttu1            ------VHL------SEVAER----------------SVAFVLIAIGALALWRLWQ-G--
Orf15           ------YDF------SATAEA----------------LVAWMLIGIGLLSFYHLWR----
Orf11           ------LRF------EKWAEI----------------LVGFTLIGLALWRLKLLYQ-M--
Cpi1            ------LDL------SGYAEM----------------IVGPVMIWLGISAIRRNHQ-L--
Fco1            ------LNL------STYAEI----------------LVGPVMIWLGISAIRRNHE-L--
Dbe1            ------LQI------ADQVEM----------------LVGPLMIWLGILAIRRNFK-K--
Pso1            -----LDAV------GGYLNY----------------VVGFFMIALGIWTAVHVRK----
Pso4            -----LDAV------GGYLNY----------------AVGFFMTALGIWAAVHVRE----
Pso5            -----LDDV------GGYLNY----------------VVGVFMIALGVWTGRSIYR----
Ala1            -----FSRI------NGYVNY----------------GIGVLMILLGLYSIYQSIQ-K--
Sdi1            -----LDKL------TIVTDV----------------IVGVFMVALGGYGLFSGHK----
Pso2            -----VDTF------GSYCDF----------------MVGFLMMGLGLWSLRYYVLLG--
Ptr1            ------RQV------SEFFES----------------LVGIFMLLLGVYGIRRAWE-R--
Gth1            -----FDQV------GQYADIVKAAGMLRTPLMVLMQIVGLLMILLGTYAAAQIFK-KIL
Ngr1            ------QVN------LGVMER----------------VVGLSMIYLAVWLALREVR----
Mxa1            ------ETF------ERWAEI----------------FGGAVLVALAVAALLFPSSLD--
Cfu1            ------ETF------ERWAEI----------------FGGAVLVALAVAAFLFPNVLR--
Sau2            ------EAF------ERWAEV----------------FGGVVLVALAVTALLFPNSLN--
Ssp3            ------EAV------LAYGDV----------------IASSVILSIGLYLLYLVYA-N--
Sau1            ------ESA------TAYGDV----------------ISSAVIIAMGIYLLYMVFT-D--
Sgo1            ------ESI------LGYGDI----------------ISASVILAMGIYLLYMVFN-D--
Ssp5            ------DKI------LAYGDI----------------ISASVIIAMGVYLLFMVAT-D--
Ssp7            ------EEI------LAYGDM----------------ISAMVIIGIGIYLLTMVLT-N--
Nsp2            ------GTI------LAWGDY----------------ASSSVIIAIGLFLLFMALT-G--
Tcr1            ------QAY------TDYGDV----------------ISASVILLMGMYLLYMALS-D--
Gca1            ------SST------IRILEA----------------TVGCTLIILGGMMLFSLFY-K--
Gka1            ------ESS------AAAIEL----------------LVGVTLVLLGGMMLFSLFR-R--
Bsp1            ------DST------REVMEG----------------LVCVTLIILGGFMIYSLFR-Q--
Ktu1            ------GWP------GRVMEP----------------VVGATLIALGGWVLVMLFT-G--
Gma2            ------QRM------DSWAER----------------LVGVTLIILAVYVMGSLVW-G--
Aba3            ------SHL------DAIGER----------------LVGATLIVLAIYVLFTFFR-R--
Aba4            ------ASV------DRWAER----------------LVGLTLLLLGIYVLSTLVL-K--
Aac2            ------HWI------DGVMER----------------FVGITLLILAILLIISLIR-N--
Hsp2            ------PAY------EEFGTL----------------FVGTVLALLSLYLGGTGVR-K--
Hsp3            ------AVL------DAVGTA----------------GVGVVLGALGAAMAIGGAR-R--
Ote1            ------ERL------GHAFPW----------------IVGGLLVGIGLYYFLRQLR-G--
Cak1            ----SLEAF------ESMRGD----------------LAAWLLVAFGLGYLLWALR-RLN
Orf9            ----RLEGV------ESLRGG----------------AAAWLLIGFGFAYFVWGVH-RAI
Sel1            ------AWT------APMIDL----------------AVIGLLLIVGTLNLRGLRT-Q--
Dar1            ------AWF------GTLGAL----------------ISIGFLVALGSLNLAAVLR----
Ggi1            ------YWL------ECLGAY----------------FTIGVLLALGLANLYSALN----
Bmu1            ---THFDAF--RDIGGTIGTA----------------VSATFLLALACVNLMILRD--VW
Nsp1            ------HTL------GVIGSS----------------AAGFFLVAVGLMNMNALTG----
Fph1            ----SIEKTSALDIGAFFGTI----------------VSAVFLLLTGTMSLLSLKK-M-L
                                                          :   .             

Psy1            -----EQLFNF-------------EEENS--------------------A----------
Psp6            -----EQLYQF-------------EQANG-------------A------H--------AH
Psy2            -----EQLFNF-------------EEENS--------------------A----------
Pae1            -----EQMWRF-------------EEDGS--------------------H----------
Orf14           -----EQMFKF-------------EQGDH--------------------HH------GEH
Pfl1            -----EQMFRF-------------AQSHD-------------------------------
Pae2            -----EQMWRF-------------EQDDD--------------------HH------LHH
Ppu1            -----EQMWKF-------------EQGDG--------------------H--------DH
Pal1            -----ERGWLA-------------ESAHD--------------------H----------
Ahy1            -----AKMWEF-------------EQAAH--------------------S----------
Sno1            -----RIAEAA----------------HD--------------------H--------HH
Api1            -----QHGEAH---------------GHS--------------------HHDHDHGDHHH
Oan2            -----QQAAKA-------------AAGQS--------------------H-----GDHDH
Rsp3            -----QKMAKA-------------AAGHS--------------------HDGH-HGSHDH
Orf10           -----QRQAKL-------------ASGHS--------------------H-GH-HGD-DH
Asp1            -----RQGGDQ---------------GHD--------------------H-------GHH
Rso1            -----QRMAHT--------------------------------------H--------DH
Mfe2            -----QFAEDD--------------------------------------H--------EH
Aph1            -----QQLAEQ-----------------------------------------------DH
Orf4            -----QQCAHA--------------------------------------H--------DH
Psp4            -----QHHHD-----------------HH--------------------H--------GH
Cvi1            -----SR------------------------------------------H--------GH
Lho1            -----QHAVHA--------------------------------------H----------
Ecl1            -----NQPHD---------------------------------------H--------HH
Orf6            -----SQPHTH----------------HD--------------------H--------HH
Kox1            -----SRTHQR-----------------------------------------------DR
Gxi1            -----QHHH----------------------------------------H--------HH
Psp9            -----NARAHA--------------------------------------H--------DH
Psp8            -----ERQRR-----------------QE--------------------H--------QH
Msp4            -----RPRAHA----------------HD--------------------H--------SH
Mtr1            -----RREVAA----------------HS--------------------H----------
Mro1            -----IAAKGAVTASARESGLLPAGASAA--------------------H--------GH
Tdi1            -----QRACF-----------------HH--------------------H-------GHH
Orf13           -----QM------------------------------------------H--------GH
Ssp8            -----QIAGE-----------------HY--------------------H--------HH
Nni1            -----LHAAHA----------------HG--------------------H----------
Rfr1            -----QQLETA--------------HHHD--------------------HHHHDHG-HHH
Eco1            -----ERNWLE----------------NM--------------------H--------EH
Eco2            -----ERNWLE----------------NM--------------------H--------EH
Orf1            -----ERNWLE----------------NM--------------------H--------EH
Sen1            -----EQQWLA----------------GN--------------------H--------HH
Orf2            -----EQNWLA----------------QT--------------------H--------HD
Cfr1            -----EQNWLA----------------QT--------------------H--------HN
Yre1            -----EQNWLQ----------------KM--------------------Q--------SR
Eli1            -----ENGMFA----------------EA--------------------H--------AH
Ecl2            -----ERSWLA----------------GH--------------------H--------HH
Hal1            -----ERNWLE----------------RM--------------------H--------AD
Mmo1            -----EKNWLT----------------EM--------------------Q--------QE
Rsp2            -----EQLWKK-------------------------------E------H--------AH
Dda2            -----ERAWRQ----------------HQ--------------------H--------SH
Eta1            -----ERGWLA----------------HH--------------------H----------
Vch1            -----ERAWHK-------------------------------A------H----------
Dda1            -----ERQWDT----------------HH--------------------H--------EH
Psp2            -----EQQRKQ----------------HQ--------------------H----------
Eto1            -----EHQWQS-------------------------------------------------
Csp2            -----QQATE---------------------------------------H--------EH
Asp2            -----QPEYKR-----------------------------------------------GH
Vei1            ------------------------------------------------------------
Bel1            -----QTAEHD-------------------------------------------------
Abr2            -----QTEE---------------------------------------------------
Nha1            -----QNLEHD-------------------------------------------------
Asp3            -----NHAEHD-------------------------------------------------
Msp5            -----QH-----------------------------------------------------
Rsp1            -----QSAEHDF--------------AHE--------------------HHEHAHG-HSH
Nra2            -----QQEAAK-------------------------------V------H----------
Cfl1            -----VRAAHE----------------HH--------------------H----------
Cfl3            -----LKAAAD----------------HE--------------------H-------HGH
Vsp2            -----VREAYA-------------HSHHH--------------------H--------HH
Msp3            -----LGWFRQ--------------RHHG--------------------H--------HH
Cac1            -----RT-----------------------------------A------H--------HH
Ssp2            -----RP-----------------------------------Q------H----------
Shi1            -----HRHVK--------------------------------A------H--------QH
Svi1            -----HRQAR--------------------------------A------Q--------HH
Sbi1            -----RAPAH--------------------------------H------H--------HH
Sda1            -----RGHHHP----------------HSPAPERTPTPVLVGA------H--------TH
Sch1            -----RAHTHH----------------HG-----------AGG------H--------TH
Fsp1            ------------------------------------------------------------
Fsp2            -----SPYRHLL------------TVGHVPE----------E-------H--------SH
Cko1            -----RRGLGH-------------SHGHS--------------------H--------HH
Csp1            -----------FPVK---------KGKH--------------I------H----------
Ssp6            -----TQF-----------------------------------------H----------
Cep1            -----INLLSKW------------------------------------------------
Dsa1            ------------------------------------------------------------
Hsp4            -----S------------------------------------------------------
Ssu1            -----QS------------------------------------------H----------
Lsp1            -----DHH-----------------------------------------H--------SH
Nno1            -----QRPDHH---------------GDQ-------------A------H--------SH
Cst1            -----TEVF----------------------------------------H----------
Npu1            -------------------------------------------------H----------
Sus1            -------------------------------------------------H----------
Sus2            -----R------------------------------------------------------
Hau1            -----LRSGNQ-------------------------------------------------
Dhy1            -------------------------------------------------H----------
Dsa2            -------------------------------------------------H----------
Mja1            ------------------------------------------------------------
Mfo1            ------------------------------------------------------------
Mok1            ------------------------------------------------------------
Mho1            ------------------------------------------------------------
Mps1            ------------------------------------------------------------
Pba1            -----YYGGGA-----------------Q-------------S------H--------AH
Ami1            -----EGRGHA--------------------------------------H--------GH
Dor1            -----YCEGKI-------------------------------I------H----------
Dyo1            -----YYEEKQ-------------------------------K------P----------
Dme1            -----YREKKQ-------------------------------K------H----------
Aac1            -----QVVVVR-------------------------------------------------
Apo2            -----KIVVVG-------------------------------T-----------------
Dma1            -----LRGRAG---------------DER-------------A------H--------SH
Zfo1            ------------------------------------------------GH----------
Hbo1            -----LRRAYQ-------------SERAA------------HS------H----------
Hsp1            -----LRRAYA------------------------------VS------H----------
Tsp1            -----AWRLHR-------------------------------A------HR---------
Ssp1            -----E------------------------------------L------H----------
Ssp4            -----E------------------------------------L------H----------
Pma3            -----D------------------------------------I------H----------
Pma1            -----K------------------------------------I------H----------
Pma5            -----N------------------------------------I------H----------
Pma6            -----N------------------------------------I------H----------
Pma2            -----N------------------------------------L------H----------
Pma4            -----S------------------------------------M------H----------
Psp5            -----N------------------------------------I------H----------
Psp7            -----G------------------------------------I------H----------
Zga1            ----AK------------------------------------N------H----------
Mfu1            -----K------------------------------------I------H----------
Min1            -----R------------------------------------V------H----------
Vsp1            -----Q------------------------------------I------H----------
Rle1            -----R------------------------------------A------P----------
Ppa1            -----R------------------------------------D------A----------
Ade1            -----R------------------------------------------------------
Cfu2            -----R------------------------------------A------A----------
Tca1            -----P------------------------------------A------P-----C----
Car1            -----P------------------------------------T------P-----C----
Gma3            -----P------------------------------------I------L-----C----
Ccl1            -----P------------------------------------T------P-----C----
Ptr3            -----P------------------------------------T------P-----C----
Ptr4            -----P------------------------------------T------P-----C----
Ppe1            -----P------------------------------------S------P-----C----
Sly2            -----A------------------------------------T------P-----C----
Car2            -----P------------------------------------A------P-----C----
Csa2            -----P------------------------------------T------P-----C----
Vvi2            -----P------------------------------------A------P-----C----
Atr1            -----P------------------------------------A------P-----C----
Ath3            -----P------------------------------------E------P-----C----
Ath4            -----P------------------------------------E------P-----C----
Ath1            -----P------------------------------------E------P-----C----
Gau2            ------------------------------------------------------------
Sly1            -----N------------------------------------S------Q-----F----
Gau1            -----S------------------------------------SSSSVSLP-----P----
Csa1            -----R------------------------------------T------P----FV----
Gma1            -----H------------------------------------A------P-----I----
Smo2            -----P------------------------------------A-----------------
Smo1            -----P------------------------------------I------P-----C----
Sit1            -----Q------------------------------------E------S-----T----
Bdi1            -----Q------------------------------------E------S-----G----
Ppa2            -----D------------------------------------A------A-----A----
Sit2            -----P------------------------------------T------P-----C----
Hvu1            ------------------------------------------A------P-----C----
Bdi2            -----A------------------------------------A------P-----C----
Cre1            -----A------------------------------------K------E----------
Cva1            -----H------------------------------------N------D----------
Csu1            -----G------------------------------------A------E----------
Tps1            -----E------------------------------------S------P------GESA
Toc1            -----S------------------------------------S------P----------
Ptr2            -----E------------------------------------D------E----------
Esi1            -----Y------------------------------------E------E----------
Ehu1            AA---R------------------------------------A--L--------------
Gsp1            -----G------------------------------------E------Q----------
Bme2            -----P------------------------------------I------R----------
Gst1            -----D------------------------------------H------H----------
Bsp5            -----R------------------------------------P------N----------
Pte1            -----KK-----------------------------------A------Y----------
Pmu1            -----S------------------------------------V------H----------
Bsp3            -----H------------------------------------L------H----------
Bsp4            -----H------------------------------------V------H----------
Bco1            -----R------------------------------------I------N----------
Bsp2            -----H------------------------------------K------H----------
Bli1            -----P------------------------------------V------H----------
Bme1            ------------------------------------------------------------
Psp1            -----Y------------------------------------Q------H----------
Bsp6            -----Q------------------------------------R------H----------
Bsm1            -----H------------------------------------E------H----------
Apo1            -----K------------------------------------I------H----------
Gka2            -----S------------------------------------G------H----------
Dca1            -----K------------------------------------V------H----------
Cth1            -----Q------------------------------------F------T----------
Sce1            -----R--------------------GEPPAPD-----VAPVE------H----------
Aba1            -----I------------------------------------T------H----------
Kve1            -----I------------------------------------P------G----------
Cfl2            -----P------------------------------------G------K----------
Ppa3            -----L------------------------------------T------R----------
Sce2            -------------------------------------------------P----------
Nde1            -----Q------------------------------------W------H----------
Mfe1            -----R------------------------------------M------H----------
Rpa1            -----R------------------------------------V------H----------
Orf8            -----R------------------------------------V------H----------
Orf7            -----R------------------------------------V------H----------
Mpe1            -----R------------------------------------V------H----------
Abr1            -----R------------------------------------V------H----------
Abi1            -----G------------------------------------V------H----------
Acl1            -----R------------------------------------V------H----------
Oca1            -----R------------------------------------V------H----------
Bsp7            -----R------------------------------------V------H----------
Bel2            -----R------------------------------------V------H----------
Bsp9            -----R------------------------------------V------H----------
Bsp8            -----R------------------------------------V------H----------
Rpa2            -----R------------------------------------V------H----------
Npe1            -----R------------------------------------V------H----------
Cba1            -----R------------------------------------V------H----------
Nra1            -----R------------------------------------P------H----------
Mst1            -----R------------------------------------I------H----------
Fdo1            -----K------------------------------------D------Q----------
Nsa1            -----F------------------------------------K------H----------
Nma1            -----L------------------------------------K------H----------
Nsp3            -----I------------------------------------Q------H----------
Nli1            -----I------------------------------------K------H----------
Eol1            -----R------------------------------------S------H----------
Rsl1            -----PQIT---------------------------------L------H----------
Sli1            -----REV----------------------------------A------D----------
Hhy1            -----EK-----------------------------------W------H----------
Mpa1            -----KNIL---------------------------------L------H----------
Fjo1            -----K------------------------------------R------H--------SH
Hno1            ------------------------------------------------------------
Cul1            -----K------------------------------------L------H----------
Gau3            -----R-------------------------------------------HR------SSQ
Chu1            -----K------------------------------------------------------
Rxy1            -----M------------------------------------F------H----------
Psp3            -----R------------------------------------A------ARADDPV----
Hgi1            -----V------------------------------------P------T----------
Hla1            -----V------------------------------------P------S----------
Gar1            FSVPES------------------------------------L------D----------
Cag1            -----S------------------------------------F------D----------
Cag2            -----T------------------------------------K------D----------
Orf5            -----R------------------------------------VVVL--RH----------
Msp1            -----K------------------------------------L------V----------
Oan1            -----K------------------------------------IVLN--KH----------
Orf12           -----Y------------------------------------I------R----------
Mam1            -----N------------------------------------AGL----K----------
Cag3            -----S------------------------------------L------T----------
Sde1            ------------------------------------------------------------
Ttu1            ------------------------------------------------------------
Orf15           ------------------------------------------------------------
Orf11           -----K------------------------------------R------H----------
Cpi1            -----K----------------------------------QMMAT----HK---------
Fco1            -----K----------------------------------KIMAD----HR---------
Dbe1            -----A------------------------------------AAA----E----------
Pso1            -----K------------------------------------Y------Q-------TQL
Pso4            -----N------------------------------------M-----------------
Pso5            -----K------------------------------------Y------H-------QAH
Ala1            -----R------------------------------------K------P-------KSA
Sdi1            -----K------------------------------------Y------H-------ATL
Pso2            -----R------------------------------------------------------
Ptr1            -----R----------------------------------PKV------Y-------GTI
Gth1            N----R-----------------------------------TAS----NH----------
Ngr1            -------------------------------------------------H----------
Mxa1            -----H--------------------GH--------------P------H----------
Cfu1            -----H--------------------GH--------------P------H----------
Sau2            -----H--------------------GH--------------P------H----------
Ssp3            -----R------------------------------------I------H----------
Sau1            -----K------------------------------------I------H----------
Sgo1            -----R------------------------------------I------Q----------
Ssp5            -----R------------------------------------I------H----------
Ssp7            -----R------------------------------------I------Q----------
Nsp2            -----R------------------------------------I------N----------
Tcr1            -----R------------------------------------I------L----------
Gca1            -----NE-----------------------------------------------------
Gka1            -----G------------------------------------------------------
Bsp1            -----K------------------------------------G------D----------
Ktu1            -----R------------------------------------H------E----------
Gma2            -----N------------------------------------A------R----------
Aba3            -----KPGDGH-------------------------------R------H----------
Aba4            -----R-------------------------------------------D----------
Aac2            -----R------------------------------------S------E----------
Hsp2            -----L------------------------------------V------H----------
Hsp3            -----A------------------------------------L------S----------
Ote1            -----R-GV---------------------------------C------H----------
Cak1            -----R---GH-------------------------------S------H----------
Orf9            -----K---NR-------------------------------P------H----------
Sel1            A----R-------------------------------------------Y----------
Dar1            ------------------------------------------------------------
Ggi1            ------------------------------------------------------------
Bmu1            -----RR---------------------------------Y-R------R----------
Nsp1            -----------------------------------------IL------H----------
Fph1            -----K------------------------------------N------K----------
                                                                            

Psy1            ----------------------------------HHGHD----------E----------
Psp6            A--------------H--DD--------------HHEHD----------A----------
Psy2            ----------------------------------HHGHD----------E----------
Pae1            ----------------------------------DHHHD----------E----------
Orf14           D---------------------------------HDHHD----------E----------
Pfl1            ----------------------------------HHHHD---------------------
Pae2            P--------------H------------------DHHHY----------E----------
Ppu1            G--------------H------------------EHAHD----------E----------
Pal1            ----------------------------------HHDHD----------E----------
Ahy1            ----------------------------------HHGHD----------E----------
Sno1            ---------------H--DRS-------------HHAHG----------DKS--------
Api1            N-----------DHHH--AN--------------HHHAD----------HHH-ADHH---
Oan2            G--------------H--DH--------------GHSHE----------H----HGH---
Rsp3            G---------VQGHHH--AH--------------GHDHD----------HGH-GHGH---
Orf10           G--------------H--DH--------------HHGHD----------A----HAH---
Asp1            H--------------H--DH--------------DHDHD----------H----------
Rso1            D--------------H------------------DHGHD----------E----------
Mfe2            E--------------H--NH--------------DH-HD----------E----------
Aph1            D--------------H------------------DHHHD----------D----------
Orf4            D--------------H--HH--------------DHDHD----------E----------
Psp4            D--------------H--SH--------------DHEHD----------E----------
Cvi1            D--------------H------------------HHHAG----------E----------
Lho1            ----------------------------------HHHAT----------E----------
Ecl1            D--------------H--DH--------------HHHHD---------------------
Orf6            E--------------H--EH--------------HHEHD----------H----------
Kox1            D--------------H--NH--------------NHDHD---------------------
Gxi1            H--------------H--DH--------------DHDHD---------------------
Psp9            D--------------H--DH--------------DHDHD----------H----------
Psp8            P--------------H--GH-----------------HD----------E----------
Msp4            D--------------H--AH--------------GHDHD---------------------
Mtr1            ---------------H--EH--------------DHHHD---------------------
Mro1            P--------------H--DG--------------AHVHG---------------------
Tdi1            T--------------D--DH--------------DHDHD---------------------
Orf13           D--------------R--DH--------------RHDHD---------------------
Ssp8            D--------------H--DH--------------DHDHG----------H----------
Nni1            ---------------H------------------HHDHD---------------------
Rfr1            D--------------H--DH--------------DHHHD----------D----------
Eco1            E-----------------------------------------------------------
Eco2            H-----------------HH--------------DHEHHQ---------D----------
Orf1            H-----------------HH--------------DHEHH---------------------
Sen1            D-----------------------------------------------------------
Orf2            H-----------------DH--------------GHHHH---------------------
Cfr1            H-----------------DH--------------GHHHH---------------------
Yre1            D-----------------EH--------------QHHHD---------------------
Eli1            H-----------------------------------------------------------
Ecl2            ------------------------------------------------------------
Hal1            D---------------------------------NHTHN----------E----------
Mmo1            S--------------H--TH--------------SDHHH----------E----------
Rsp2            G-----------------------------------------------------------
Dda2            D--------------H--GH--------------DHHHH----------HHH-HHHH---
Eta1            ----------------------------------HHHHD----------E----------
Vch1            ----------------------------------NHTHE----------W----------
Dda1            ---------------H--HH--------------EHHHD----------E----------
Psp2            ----------------------------------DRRPD---------------------
Eto1            ------------------------------------------------------------
Csp2            D--------------H-GHH--------------RHNHD----------E----------
Asp2            D--------------H--TH--------------GHSHD----------E----------
Vei1            ------------------------------------------------------------
Bel1            ---------------H--DH--------------HHHHD----------E----------
Abr2            ----------------------------------HHHHV----------G----------
Nha1            ---------------H--DH--------------DHAHA----------H----------
Asp3            ----------------------------------HHHHD----------E----------
Msp5            ---------------H--DH--------------PHHHG----------E----------
Rsp1            H--------------H--DH--------------DHAHE----------E----------
Nra2            ------------------GH--------------HHHGD----------D----------
Cfl1            ---------------H---H--------------HHGHD----------D----------
Cfl3            G-------------EH--NN--------------GHAHD----------D----------
Vsp2            G--------------H--GH--------------GHGHD----------HGH-HHHHHHH
Msp3            D--------------H--DA--------------HHHGD----------E----------
Cac1            G--------------H--SH--------------GHSHS---------------------
Ssp2            -------------NHH--HHG------------PGHSHS----------D----------
Shi1            D--------------H--HH---------------HDHE---------------------
Svi1            G--------------H--DH--------------GHDHA---------------------
Sbi1            D--EHEHEHARGG-DH--SH--------------GHEHA---------------------
Sda1            G--------------H--GH--------------GHDHS---------------------
Sch1            THDDES---------H--SH--------------AHDHD---------------------
Fsp1            G-ASGLLSPSVAG-LD--HQ--------------ALVPD---------------------
Fsp2            G-PSHDHDHAHAH-QH--DH--------------AHQHD---------------------
Cko1            G------------LGH--SH---------HGKTLGHSHD----------DNH-DLSH---
Csp1            -----------------------------------HDH----------------------
Ssp6            ------------------ST--------------THHHD----------R----------
Cep1            ------------------SS--------------GHSHD----------H----------
Dsa1            ----------------------------------LRHH----------------------
Hsp4            ----------------------------------KHHH----------------------
Ssu1            ----------------------------------DHHHH----------D----------
Lsp1            G-----------------PP--------------DHHHD----------S----------
Nno1            GQPGRQ-------LAY--AHGRD--------SGSDHGHG----------D----------
Cst1            ------------------SH--------------DHEHS----------H----------
Npu1            ------------------SH--------------DHEHE----------N----------
Sus1            ----------------------------------GHDH----------------------
Sus2            ----------------------------------VHVHT----------A----------
Hau1            ----------------------------------GHSHG----------GLF--------
Dhy1            ----------------------------------SHHHD---------------------
Dsa2            ------------------SH--------------GHSHD---------------------
Mja1            ------------------------------------------------------------
Mfo1            ------------------------------------------------------------
Mok1            ------------------------------------------------------------
Mho1            ------------------------------------------------------------
Mps1            ------------------------------------------------------------
Pba1            G--------------H--QH--------PH----DHSHD----------HD---------
Ami1            S--------------H--EH--------------AHGHD----------D----------
Dor1            ------------------DH-------------TVHAQS----------C----------
Dyo1            ------------------RH-------------SAHGHS----------C----------
Dme1            ------------------LK--------------TVSHN----------C----------
Aac1            ----------------KLGE--------------IEGHG----------D----------
Apo2            -----------------IGR--------------AHADT----------CD---------
Dma1            G-----------------GL--------------AHSHG----------G----------
Zfo1            ----------------------------------DHVHV----------GSS--------
Hbo1            ------------------SP--------------GHEHN----------QDR-E------
Hsp1            ------------------HD--------------AVEHS---------------------
Tsp1            ------------------AQ--------------AHDHD---------------------
Ssp1            ------------------SH--------------EHHHE----------GDQ-P------
Ssp4            ------------------TH--------------DHHHD----------GSA-L------
Pma3            ------------------TH--------------QHTHQQNYG------HAH-D------
Pma1            ------------------TH--------------LHNHG----------EGH-N------
Pma5            ------------------TH--------------DHHHG----------SGN-K------
Pma6            ------------------MH--------------QHMHG----------EEA-T------
Pma2            ------------------SH--------------SHQH-----------NGV-A------
Pma4            ------------------SH--------------SHKHV----------NGF-A------
Psp5            ------------------NH--------------QHEHN----------NGI-T------
Psp7            ------------------SH--------------QHEHN----------NGI-T------
Zga1            ------------------KH--------------PHVHD----------GDE-P------
Mfu1            ------------------IH--------------SHHHD----------GIE--------
Min1            ------------------VH--------------THCHD----------GVV--------
Vsp1            ------------------VH--------------RHCHD----------GVS--------
Rle1            ------------------TH--------------SHGHC----------G----------
Ppa1            -----------------GHH--------------DHDHG----------A----------
Ade1            -------------------------------------------------GMA-AGG----
Cfu2            ------------------PK----------------------------------------
Tca1            ----------------VALE----------------------------------------
Car1            ----------------VALE----------------------------------------
Gma3            ----------------VALE----------------------------------------
Ccl1            ----------------VALE----------------------------------------
Ptr3            ----------------VALE----------------------------------------
Ptr4            ----------------VALE----------------------------------------
Ppe1            ----------------VALE----------------------------------------
Sly2            ----------------VALE----------------------------------------
Car2            ----------------VALE----------------------------------------
Csa2            ----------------VALD----------------------------------------
Vvi2            ----------------VVLE----------------------------------------
Atr1            ----------------VALE----------------------------------------
Ath3            ----------------VALE----------------------------------------
Ath4            ----------------VALE----------------------------------------
Ath1            ---------------VVTLE----------------------------------------
Gau2            ------------------------------------------------------------
Sly1            ----------------VPLE----------------------------------------
Gau1            ----------------TEFI----------------------------------------
Csa1            ----------------VALD----------------------------------------
Gma1            ----------------VALE----------------------------------------
Smo2            ------------------------------------------------------------
Smo1            ----------------LAGE----------------------------------------
Sit1            ---------------QLVLE----------------------------------------
Bdi1            ----------------LVLE----------------------------------------
Ppa2            ----------------PVLA----------------------------------------
Sit2            ----------------VALD----------------------------------------
Hvu1            --------------VAAALE----------------------------------------
Bdi2            ----------------VALH----------------------------------------
Cre1            ------------------GE--------------GHGHG----------EEE-A------
Cva1            ------------------EA--------------AHVES----------DPT-A------
Csu1            ------------------LA--------------DEPQA----------AYA-G------
Tps1            CE---------------VTDAATGEEEG------GQQPQ---------------------
Toc1            ----------------------------------SGSPQ---------------------
Ptr2            ------------------LD--------------GVQPQ---------------------
Esi1            ------------------TP--------------AFEAK---------------------
Ehu1            ------------------AE--------------DERAA----------GDA-AGS----
Gsp1            ------------------KP----------------------------------------
Bme2            ------------------KE----------------------------------------
Gst1            ------------------HQ----------------------------------------
Bsp5            ------------------------------------------------------------
Pte1            ------------------LH--------------QHQH----------------------
Pmu1            ------------------KH--------------QHGGM----------S----------
Bsp3            ------------------KH--------------DHNGE----------EDK--------
Bsp4            ------------------EH--------------KQDAE------------V--------
Bco1            ------------------HH--------------YHEP----------------------
Bsp2            ------------------KH--------------KHVHD----------GEE--------
Bli1            ------------------TH--------------QH------------------------
Bme1            ------------------------------------------------------------
Psp1            ------------------SH--------------RH------------------------
Bsp6            ------------------IH--------------R-------------------------
Bsm1            ------------------SH--------------SR------------------------
Apo1            ------------------VH--------------PHAHG----------EVV--------
Gka2            ------------------LS--------------LDNT----------------------
Dca1            ------------------AH--------------RHEHDH---------EHS-S------
Cth1            ------------------AR--------------Q-------------------------
Sce1            --------------AAPVAH--------------VAHHD----------G----------
Aba1            ------------------RHTPDHSH-DSVVHSHRHTHD----------GLV--------
Kve1            ------------------SAGADR----------EHDHS---------------------
Cfl2            ------------------AG--------------G-------------------------
Ppa3            ------------------STGMDGMRPNEFKPGDVAQHE----------GFA--------
Sce2            ------------------AP--------------APDHG----------DAA--------
Nde1            ------------------LH--------------THEHD----------GQP--------
Mfe1            ------------------IH--------------VHRHA----------DGS-R------
Rpa1            ------------------FH--------------AHRHG----------DLQ--------
Orf8            ------------------FH--------------VHRHN----------DGT-V------
Orf7            ------------------FH--------------VHRHG----------DGT-T------
Mpe1            ------------------FH--------------AHVHAPAETVESASLDGA-AA-----
Abr1            ------------------FH--------------QHRHG----------DGT-A------
Abi1            ------------------FH--------------RHRHG----------DGT-A------
Acl1            ------------------FH--------------QHRHG----------DGT-A------
Oca1            ------------------FH--------------SHAH-----------DGA-S------
Bsp7            ------------------FH--------------RHGHF----------DGT-K------
Bel2            ------------------FH--------------THSHG----------DGT-T------
Bsp9            ------------------FH--------------SHSHG----------D-T-T------
Bsp8            ------------------FH--------------RHSHR----------DGT-A------
Rpa2            ------------------VH--------------VHQHG----------DGV-R------
Npe1            ------------------FH--------------LHDHS----------DGE-R------
Cba1            ------------------IH--------------MHEH-----------DGS-Q------
Nra1            ------------------FH--------------AHRHA----------PGEPA------
Mst1            ------------------FH--------------AHDHAE---------EDR-R------
Fdo1            ------------------SV--------------MPGEA----------N-P-R------
Nsa1            ------------------KH--------------PHQHK----------DGT-I------
Nma1            ------------------KH--------------PHQHK----------DGT-I------
Nsp3            ------------------IH--------------PHQHS----------DGH-L------
Nli1            ------------------RH--------------PHMHK----------DGS-I------
Eol1            ------------------GH--------------IHA-----------------------
Rsl1            ------------------TH--------------PHP-----------------------
Sli1            ------------------AH--------------SRVH----------------------
Hhy1            ------------------AD--------------QHHHL---------------------
Mpa1            ------------------QH--------------QHAHNYAPRAYQKSPVYL-A------
Fjo1            T--------------YYHSH--------------EHTHS----------NGV-T------
Hno1            ----------------------------------------------KEPLGF-K------
Cul1            ------------------IH--------------VHQHD----------GER-Y------
Gau3            GR----------------PH--------------RLAHD----------QMA-H------
Chu1            -------------------H--------------MHPHR---------------------
Rxy1            ------------------AH--------------AHEHD----------GEV--------
Psp3            ------------------IA--------------ARGAD----------FAD-A------
Hgi1            ------------------LR--------------DHDHD----------SGV--------
Hla1            ------------------LR--------------KHDHG----------GDA--------
Gar1            ------------------LA----------------------------------------
Cag1            ------------------LT----------------------------------------
Cag2            ------------------LH----------------------------------------
Orf5            ------------------KH--------------QHEHG----------ELE--------
Msp1            ------------------IT--------------KHRHG----------DVE--------
Oan1            ------------------TH--------------EHSQG----------SIE--------
Orf12           ------------------IE--------------QHRHG----------DIV--------
Mam1            ------------------IT--------------THQHA----------DGT-K------
Cag3            ------------------LH--------------THSHK----------GLT--------
Sde1            ------------------LS--------------KGQNT----------DVE--------
Ttu1            ------------------------------------------------------------
Orf15           ----------------------------------QHQHH----------DS---------
Orf11           ------------------TH--------------LHQHD----------SEI--------
Cpi1            -----------------TFS--------------EHEHI----------NNA-L------
Fco1            -----------------AIP--------------DHEHT----------TNV-L------
Dbe1            ------------------FQ----------------------------------------
Pso1            KE---------------GVQ--------------SLVSA----------EGG-R---A--
Pso4            ------------------------------------------------------------
Pso5            DE---------------EKA--------------SNDGL----------EGP-K------
Ala1            SS---------------SLL--------------KTDSV----------EGQ-GSCASS-
Sdi1            AE---------------LDT--------------SNTNS----------AKK-R---SY-
Pso2            -----------------RLR--------------LKHQP----------AGE-R---TP-
Ptr1            GE-------------SLVLEE---SPENVEILTVSESH----------------------
Gth1            ------------------LQ--------------NNDYP----------PEQ-LSS----
Ngr1            ------------------KRD-------------AHVDA----------GGV--------
Mxa1            ------------------LP--------------GHTQE----------P----------
Cfu1            ------------------LP--------------GHTHE----------P----------
Sau2            ------------------LP--------------GHTHE----------P----------
Ssp3            ------------------LK--------------THTHE----------HKK--------
Sau1            ------------------LN--------------KHIHE----------GKE--------
Sgo1            ------------------LK--------------KHIHD----------GKE--------
Ssp5            ------------------LH--------------KHMHD----------GQE--------
Ssp7            ------------------LR--------------KHKHG----------DKE--------
Nsp2            ------------------VG--------------WHEHD----------GKK--------
Tcr1            ------------------LN--------------KHTHD----------GQE--------
Gca1            ----------------------------------VKSRI---------------------
Gka1            -------------------E--------------VKSRF---------------------
Bsp1            ------------------YK--------------YKSRV---------------------
Ktu1            ------------------LA--------------VRSRW---------------------
Gma2            ------------------AV--------------PPSRA---------------------
Aba3            ------------------AV--------------PASRI---------------------
Aba4            ------------------YL--------------PKSRY---------------------
Aac2            ------------------WV--------------VMSRW---------------------
Hsp2            ------------------RH--------------RHEHG----------DTQ--------
Hsp3            ------------------TA--------------EHDHG----------DTT--------
Ote1            ---------------HPVPG--------------SHHHA----------TEA--------
Cak1            ------------------SH--------------VHAHA----------DGT-V------
Orf9            ------------------KH--------------LHIHA----------DGV-E------
Sel1            ------------------TP----------------------------------------
Dar1            ----------------------------------AEPHE----------VVQ-P------
Ggi1            ----------------------------------ARPGD---------------------
Bmu1            ------------------AP--------------AHAHD----------GA---------
Nsp1            ------------------AR--------------RHIKA----------GTF-D------
Fph1            -----------------TSM--------------AHDHT----------S----------
                                                                            

Psy1            ---------------------TH-------------------------------------
Psp6            ---------------------THRIATGHGHV----------------------------
Psy2            ---------------------TH-------------------------------------
Pae1            ---------------------TRRIDTGHGRIELSIFEEGV-PPRWRLRTLSG---HTWP
Orf14           ---------------------THRIDTGHGRVELSIFEQGM-PPHWRLKVLTG---HAWP
Pfl1            ------------------------------------------------------------
Pae2            ---------------------SRRIDTGHGRVELSICEDGV-PPRWRLNVLSG---HAWR
Ppu1            ---------------------TRRVDTGHGRVELSIFEIGQ-PPRWRLKTLDG---HPWQ
Pal1            ---------------------TRVIDTGHGALELSIFEVGV-PPRWRIRSLSG---TTWT
Ahy1            ---------------------VHRINTGHGVVELAIYEDGV-PPRWRVNNISG---QKWY
Sno1            ------------------------------------------------------------
Api1            -----------------HGAARHEIDTGHGRVALEVFEDGM-PARWRLTRLGG---NDWQ
Oan2            ----------------AHGEDIRRIDTGHGVIAVEVFEDGV-PPRWRIRTERG---HAWK
Rsp3            ---------------RGHGEEVRRIDTGHGVVALEIFEAGV-PPVFRLRTERG---HVWQ
Orf10           -----------------PTSDIRLIDTGHGLHKLELHDHGHGDAHWRFRPERG---KPWA
Asp1            ---------------------------GHD------------------------------
Rso1            ---------------------AKHIDTGHGTVRLEVFENGV-PPRFRLYQESPH-SHTWL
Mfe2            ---------------------PRLIDTGHGIVRLTVFEDGV-PPRFRLYPEKG--DQIWT
Aph1            ---------------------SKRIDTGHGVVRLDVFEDGV-PPRFRLFAESGH-GHTWT
Orf4            ---------------------GQTIDTGHGKVRLQVFEDGV-PPRFRLYHASQR-GHVWA
Psp4            ---------------------TRVIDTGHGLVRLAIFEEGV-PPRFRLSRQGHH-GQDWA
Cvi1            ---------------------AKEIDTGHGVVALEIFETGA-PPRFRLAAADGQ-RLSWR
Lho1            ---------------------AKPVTTDHGTVRLEVFEDGV-PPRFRLFFEDAH-DHGWQ
Ecl1            ------------------------------------------------------------
Orf6            ------------------------------------------------------------
Kox1            ------------------------------------------------------------
Gxi1            ------------------------------------------------------------
Psp9            ---------------------------NHG------------------------------
Psp8            ---------------------VRHIDTGHGVVRLEIFEEGV-PPRFRLRAGAAG-SHRWA
Msp4            ------------------------------------------------------------
Mtr1            ------------------------------------------------------------
Mro1            ------------------------------------------------------------
Tdi1            ------------------------------------------------------------
Orf13           ------------------------------------------------------------
Ssp8            ------------------------------------------------------------
Nni1            ------------------------------------------------------------
Rfr1            ---------------------ARRIDTGHGMMDLEVFENGV-PPRFRVRFESG---HGWA
Eco1            ------------------------------------------------------------
Eco2            ------------------------------------HDHDH-------------------
Orf1            ------------------------------------------------------------
Sen1            ------------------------------------------------------------
Orf2            ------------------------------------------------------------
Cfr1            ------------------------------------------------------------
Yre1            ------------------------------------------------------------
Eli1            ------------------------------------------------------------
Ecl2            ------------------------------------------------------------
Hal1            ---------------------AQQINTNSGNVELSIHEENH-VARFRLKQITG---HADF
Mmo1            ------------------------------------------------------------
Rsp2            ------------------------------------------------------------
Dda2            ------------------------------------HEHHH-------------------
Eta1            ---------------------CCYLDGETGRLRLAIHDEAQ-GAYFQLRAEAG---RLPP
Vch1            --------------------TTQVVDTGHGHVSLSLIEEGA-HNRFQLRILHG---KPLK
Dda1            ---------------------QRIVDTGHGRVMLTIIEETG-EPRWRLTALSG---AQWA
Psp2            ---------------------AQVIDTGHGHVELALHQG-----YWQLRTLDG---AAWQ
Eto1            -------------------------------------------------------GQRQI
Csp2            ---------------------TRVIDSGHGVVELSIFEEGQ-APTFRLAARSG---HLPR
Asp2            ---------------------TRVIDTGHGLVKLEIFEAGQ-PPRFRLSAESKNALLHYR
Vei1            ------------------------------------------------------------
Bel1            ---------------------TRRLVLAGQSLSLEVFEDGV-PPRWRLRSEAG---VLPA
Abr2            ---------------------PQVVTLAGRTLSIEVFEDGV-PPRWRIRSEAG---DLPS
Nha1            ---------------------AQQVELDGNLLSLEIFEDGV-PPRWRIRSENA---AVPA
Asp3            ---------------------PQSVEAGQSLLTLEVFEDGV-PPRWRIGAERG---PLPD
Msp5            ---------------------ARAVATRDGLLALEVFEDGV-PPRWRLRAERG---PLPD
Rsp1            ---------------------RHRLNTSAGPLILEVFEDGV-PPRWRILSAES--DPLPS
Nra2            ------------------------------------------------------------
Cfl1            ---------------------VKRFETPWGEVKLTVFEEDV-PPVFRLIFPESV-HHALK
Cfl3            ---------------------TKIIKTGSGVVQLSVFETGV-PPVFRLAFQERGKAYLPE
Vsp2            HHGDHSTHAHAHVHDHGHG-EVKWINTGHGRYGIEIHEDGV-PPVFRMRVPSG--ARLPA
Msp3            ---------------------ARIIDTGHGVVELSIFEDGV-PPRWRLRILSG---SAWR
Cac1            ------------------------------------------------------------
Ssp2            ------------------------------------------------------------
Shi1            ------------------------------------------------------------
Svi1            ------------------------------------------------------------
Sbi1            ------------------------------------------------------------
Sda1            ------------------------------------------------------------
Sch1            ------------------------------------------------------------
Fsp1            ------------------------------------------------------------
Fsp2            ------------------------------------------------------------
Cko1            --GD------------GH---------GHGLV----------------------------
Csp1            ------------------------------------------------------------
Ssp6            ------------------------------------------------------------
Cep1            ------------------------------------------------------------
Dsa1            ------------------------------------------------------------
Hsp4            ------------------------------------------------------------
Ssu1            ------------------------------------------------------------
Lsp1            ------------------------------------------------------------
Nno1            ------------------------------------------------------------
Cst1            ------------------------------------------------------------
Npu1            ------------------------------------------------------------
Sus1            ------------------------------------------------------------
Sus2            ------------------------------------------------------------
Hau1            ------------------------------------------------------------
Dhy1            ------------------------------------------------------------
Dsa2            ------------------------------------------------------------
Mja1            ------------------------------------------------------------
Mfo1            ------------------------------------------------------------
Mok1            ------------------------------------------------------------
Mho1            ------------------------------------------------------------
Mps1            ------------------------------------------------------------
Pba1            ------------------------------------------------------------
Ami1            ------------------------------------------------------------
Dor1            ------------------------------------------------------------
Dyo1            ------------------------------------------------------------
Dme1            ------------------------------------------------------------
Aac1            ------------------------------------------------------------
Apo2            ------------------------------------------------------------
Dma1            ------------------------------------------------------------
Zfo1            ------------------------------------------------------------
Hbo1            ------------------------------------------------------------
Hsp1            ------------------------------------------------------------
Tsp1            ------------------------------------------------------------
Ssp1            ------------------------------------------------------------
Ssp4            ------------------------------------------------------------
Pma3            ------------------------------------------------------------
Pma1            ------------------------------------------------------------
Pma5            ------------------------------------------------------------
Pma6            ------------------------------------------------------------
Pma2            ------------------------------------------------------------
Pma4            ------------------------------------------------------------
Psp5            ------------------------------------------------------------
Psp7            ------------------------------------------------------------
Zga1            ------------------------------------------------------------
Mfu1            ------------------------------------------------------------
Min1            ------------------------------------------------------------
Vsp1            ------------------------------------------------------------
Rle1            ------------------------------------------------------------
Ppa1            ------------------------------------------------------------
Ade1            ------------------------------------------------------------
Cfu2            ------------------------------------------------------------
Tca1            ------------------------------------------------------------
Car1            ------------------------------------------------------------
Gma3            ------------------------------------------------------------
Ccl1            ------------------------------------------------------------
Ptr3            ------------------------------------------------------------
Ptr4            ------------------------------------------------------------
Ppe1            ------------------------------------------------------------
Sly2            ------------------------------------------------------------
Car2            ------------------------------------------------------------
Csa2            ------------------------------------------------------------
Vvi2            ------------------------------------------------------------
Atr1            ------------------------------------------------------------
Ath3            ------------------------------------------------------------
Ath4            ------------------------------------------------------------
Ath1            ------------------------------------------------------------
Gau2            ------------------------------------------------------------
Sly1            ------------------------------------------------------------
Gau1            ------------------------------------------------------------
Csa1            ------------------------------------------------------------
Gma1            ------------------------------------------------------------
Smo2            ------------------------------------------------------------
Smo1            ------------------------------------------------------------
Sit1            ------------------------------------------------------------
Bdi1            ------------------------------------------------------------
Ppa2            ------------------------------------------------------------
Sit2            ------------------------------------------------------------
Hvu1            ------------------------------------------------------------
Bdi2            ------------------------------------------------------------
Cre1            ------------------------------------------------------------
Cva1            ------------------------------------------------------------
Csu1            ------------------------------------------------------------
Tps1            ------------------------------------------------------------
Toc1            ------------------------------------------------------------
Ptr2            ------------------------------------------------------------
Esi1            ------------------------------------------------------------
Ehu1            ------------------------------------------------------------
Gsp1            ------------------------------------------------------------
Bme2            ------------------------------------------------------------
Gst1            ------------------------------------------------------------
Bsp5            ------------------------------------------------------------
Pte1            ------------------------------------------------------------
Pmu1            ------------------------------------------------------------
Bsp3            ------------------------------------------------------------
Bsp4            ------------------------------------------------------------
Bco1            ------------------------------------------------------------
Bsp2            ------------------------------------------------------------
Bli1            ------------------------------------------------------------
Bme1            ------------------------------------------------------------
Psp1            ------------------------------------------------------------
Bsp6            ------------------------------------------------------------
Bsm1            ------------------------------------------------------------
Apo1            ------------------------------------------------------------
Gka2            ------------------------------------------------------------
Dca1            ------------------------------------------------------------
Cth1            ------------------------------------------------------------
Sce1            ------------------------------------------------------------
Aba1            ------------------------------------------------------------
Kve1            ------------------------------------------------------------
Cfl2            ------------------------------------------------------------
Ppa3            ------------------------------------------------------------
Sce2            ------------------------------------------------------------
Nde1            ------------------------------------------------------------
Mfe1            ------------------------------------------------------------
Rpa1            ------------------------------------------------------------
Orf8            ------------------------------------------------------------
Orf7            ------------------------------------------------------------
Mpe1            ------------------------------------------------------------
Abr1            ------------------------------------------------------------
Abi1            ------------------------------------------------------------
Acl1            ------------------------------------------------------------
Oca1            ------------------------------------------------------------
Bsp7            ------------------------------------------------------------
Bel2            ------------------------------------------------------------
Bsp9            ------------------------------------------------------------
Bsp8            ------------------------------------------------------------
Rpa2            ------------------------------------------------------------
Npe1            ------------------------------------------------------------
Cba1            ------------------------------------------------------------
Nra1            ------------------------------------------------------------
Mst1            ------------------------------------------------------------
Fdo1            ------------------------------------------------------------
Nsa1            ------------------------------------------------------------
Nma1            ------------------------------------------------------------
Nsp3            ------------------------------------------------------------
Nli1            ------------------------------------------------------------
Eol1            ------------------------------------------------------------
Rsl1            ------------------------------------------------------------
Sli1            ------------------------------------------------------------
Hhy1            ------------------------------------------------------------
Mpa1            ------------------------------------------------------------
Fjo1            ------------------------------------------------------------
Hno1            ------------------------------------------------------------
Cul1            ------------------------------------------------------------
Gau3            ------------------------------------------------------------
Chu1            ------------------------------------------------------------
Rxy1            ------------------------------------------------------------
Psp3            ------------------------------------------------------------
Hgi1            ------------------------------------------------------------
Hla1            ------------------------------------------------------------
Gar1            ------------------------------------------------------------
Cag1            ------------------------------------------------------------
Cag2            ------------------------------------------------------------
Orf5            ------------------------------------------------------------
Msp1            ------------------------------------------------------------
Oan1            ------------------------------------------------------------
Orf12           ------------------------------------------------------------
Mam1            ------------------------------------------------------------
Cag3            ------------------------------------------------------------
Sde1            ------------------------------------------------------------
Ttu1            ------------------------------------------------------------
Orf15           ------------------------------------------------------------
Orf11           ------------------------------------------------------------
Cpi1            ------------------------------------------------------------
Fco1            ------------------------------------------------------------
Dbe1            ------------------------------------------------------------
Pso1            ------------------------------------------------------------
Pso4            ------------------------------------------------------------
Pso5            ------------------------------------------------------------
Ala1            ---------------------------------IYFVT----------------------
Sdi1            ------------------------------------------------------------
Pso2            ---------------------------------LQLE-----------------------
Ptr1            ------------------------------------------------------------
Gth1            ------------------------------------------------------------
Ngr1            ------------------------------------------------------------
Mxa1            ------------------------------------------------------------
Cfu1            ------------------------------------------------------------
Sau2            ------------------------------------------------------------
Ssp3            ------------------------------------------------------------
Sau1            ------------------------------------------------------------
Sgo1            ------------------------------------------------------------
Ssp5            ------------------------------------------------------------
Ssp7            ------------------------------------------------------------
Nsp2            ------------------------------------------------------------
Tcr1            ------------------------------------------------------------
Gca1            ----------------------------------KVL-----------------------
Gka1            ----------------------------------QLL-----------------------
Bsp1            ----------------------------------QIV-----------------------
Ktu1            ----------------------------------MVL-----------------------
Gma2            ----------------------------------AII-----------------------
Aba3            ----------------------------------ALL-----------------------
Aba4            ----------------------------------ALL-----------------------
Aac2            ----------------------------------RLL-----------------------
Hsp2            ------------------------------------------------------------
Hsp3            ------------------------------------------------------------
Ote1            ------------------------------------------------------------
Cak1            ------------------------------------------------------------
Orf9            ------------------------------------------------------------
Sel1            ------------------------------------------------------------
Dar1            ------------------------------------------------------------
Ggi1            ------------------------------------------------------------
Bmu1            ------------------------------------------------------------
Nsp1            ------------------------------------------------------------
Fph1            ------------------------------------------------------------
                                                                            

Psy1            ------------------------------------------------------------
Psp6            ----------------------------------------EPHAFSARLSLG--------
Psy2            ------------------------------------------------------------
Pae1            AEEISLATTRPDGA-LQQFRFVHR-----GEYLESVAEIPEPHQFSARLSLG--------
Orf14           ASDVRLTTTRPDGS-IQAFSFVER-----EGFLESTVDIPEPHEFSARLSLG--------
Pfl1            ------------------------------------------------------------
Pae2            AAEVWLQTTRTDGR-MRRFAFVER-----DGYLESVDEIPEPHAFNVRLSLG--------
Ppu1            AAQVKALTTRPNGE-TMSFAFEKR-----DGFLESIDSIPEPHEFSVRLTLG--------
Pal1            QDDVHLITRRPDSV-EQSFTFIDR-----GGFLESRDEIPEPHEFTVRLSLG--------
Ahy1            ASDVSLMTTRSDGQ-CHMFSFIDK-----GDYLESTSEIPEPHQFTACLKLG--------
Sno1            ------------------------------------------------------------
Api1            AQEVTVTTERIDGQ-QQVFRFTQK-----NGFLESLEEIPEPHEFMARLTLV--------
Oan2            AGDVTIVTERADGA-RQAFVFTDK-----GGYLESVDEIPEPHEFMARVSLG--------
Rsp3            PDDVKITTERPDGS-VQVFAFADR-----GDYLESLTEIPEPHEFMARLSLG--------
Orf10           ADEVKLTTERPDGR-VQTFAFAER-----GGYIESVATIPMPFDFMVRLALG--------
Asp1            ------------------------------------------------------------
Rso1            ASDVRVETERPDGT-RQSFNFVQR-----DGFVESGQTIPEPHEFVARVSLG--------
Mfe2            ADQVTIETERADGS-FQSFAFVQQ-----DGFMESAQEIPEPHEFIARLRLG--------
Aph1            ADQVRIETERPDGS-RQSFRFVQR-----DGFVESEQEIQEPHEFVARLRLG--------
Orf4            AEHIRVETLRPDGQ-RQAFTFVQR-----DGFVESEQLIPEPHKFVARLSLG--------
Psp4            AENVRLETERPGGA-KQTFTFVPR-----DGYLESVEEIPEPHAFTARLLLE--------
Cvi1            ADQVALETERADGG-RQVFAFRDA-----GAFLESVEEIPEPHEFVARLKLG--------
Lho1            ADQVRLETERPDGS-RQQFTFAQH-----DGFIESHQQVPEPHEFIARLCLR--------
Ecl1            ------------------------------------------------------------
Orf6            ------------------------------------------------------------
Kox1            ------------------------------------------------------------
Gxi1            ------------------------------------------------------------
Psp9            ------------------------------------------HDHSHDHSHD--------
Psp8            ASQVKVQTKRQDGK-VQVFSFTDK-----VGFLESRQEIPEPHEFAAQLQLG--------
Msp4            ------------------------------------------------------------
Mtr1            ------------------------------------------------------------
Mro1            ------------------------------------------------------------
Tdi1            ------------------------------------------------------------
Orf13           ------------------------------------------------------------
Ssp8            ---------KHDGN----------------------------------------------
Nni1            ------------------------------------------------------------
Rfr1            AKDVTIVTEREEGA-RQGFTFVDR-----GGYLESVEEIPEPHEFKARISLG--------
Eco1            ------------------------------------------------------------
Eco2            ------------------------------------------------------------
Orf1            ------------------------------------------------------------
Sen1            ------------------------------------------------------------
Orf2            ------------------------------------------------------------
Cfr1            ------------------------------------------------------------
Yre1            ------------------------------------------------------------
Eli1            ------------------------------------------------------------
Ecl2            ------------------------------------------------------------
Hal1            AENISAIVDRGNGE-QEIYRFTHK-----KGWAESESEIPEPHEFSVILKLGIADDIREY
Mmo1            ------------------------------------------------------------
Rsp2            ------------------------------------------------------------
Dda2            ------------GS----------------------------------------------
Eta1            TDEVTLQLTRESGE-VEQYRFRSC-----ADDYQSVEAIPEPHSFTVRLLLG--------
Vch1            AEGVKILVPSHNGQGTDIYNFIER-----DGYLESDTCIEVSDAISVKLVIG--------
Dda1            AEQVYVETERSAGE-RQRFCFVER-----EGYLESAQTIPEPHSFLASLTLG--------
Psp2            ANQVSVATRRGMGF-SQIFTFAAQ-----DGVLQSTLAVPQPHTFNARLSLG--------
Eto1            AARVS----------------------------NSVQGHPAPRQPLVFYKIE--------
Csp2            ASEVTVTTTRDDGA-SQVFRFVAREGLTKGGFLESTTDIPEPHAFAARLTIS--------
Asp2            AGDMHVRTTRPDGT-DQNFEFAQR-----GGFFETLDDIPEPHQFVVRLSLS--------
Vei1            ------------------------------------------------------------
Bel1            AGDVAVVTIRPDGS-EQRFRFAGH-----GGYLESIDEIPEPHAFKARVSV---------
Abr2            AGMIRLTTARPDGA-EQTFAFAER-----DGRLESVDEIPEPHAFKARVML---------
Nha1            VAEVAVTTIRSDGS-RQSFRFVGE-----RDYLESVDEIPEPHAFKAHVMV---------
Asp3            AGSVRLETLRSDGS-RQFFNFVRS-----GDVLESVEEIPEPHAFQVRLSLP--------
Msp5            PGRVRLEILRPDGT-RQAFAFVRA-----GAVLESREEIPEPHAFTARLHLD--------
Rsp1            AGDVAVTTVRPDGA-TQTFSFVAR-----EGFLESVSEIPEPHAFTARLDLRI-------
Nra2            ------------------------------------------------------------
Cfl1            PADVAVETLRIGGA-QETYSFAVR-----EGYFESTTEIPEPHEFDLTLTVT--------
Cfl3            SSEVSIETVRPNGA-RQKFAFVRK-----EGFLESTNDIPEPHDFDLTLTLA--------
Vsp2            ASQVALATIREGGV-RESFALRQQ-----GDWLESEQHIREPHEFEVEMSLS--------
Msp3            AEDVLVETIRDDGS-GERFRFVER-----DGYLESAGEIPEPHAFTARLRLS--------
Cac1            ------------------------------------------------------------
Ssp2            ------------------------------------------------------------
Shi1            ------------------------------------------------------------
Svi1            ------------------------------------------------------------
Sbi1            ------------------------------------------------------------
Sda1            ------------------------------------------------------------
Sch1            ------------------------------------------------------------
Fsp1            ------------------------------------------------------------
Fsp2            ------------------------------------------------------------
Cko1            -----------DGD-------------GHGGGKRS-------------------------
Csp1            ------------------------------------------------------------
Ssp6            ------------------------------------------------------------
Cep1            ------------------------------------------------------------
Dsa1            ------------------------------------------------------------
Hsp4            ------------------------------------------------------------
Ssu1            ------------------------------------------------------------
Lsp1            ------------------------------------------------------------
Nno1            ------------------------------------------------------------
Cst1            ------------------------------------------------------------
Npu1            ------------------------------------------------------------
Sus1            ------------------------------------------------------------
Sus2            ------------------------------------------------------------
Hau1            ------------------------------------------------------------
Dhy1            ------------------------------------------------------------
Dsa2            ------------------------------------------------------------
Mja1            ------------------------------------------------------------
Mfo1            ------------------------------------------------------------
Mok1            ------------------------------------------------------------
Mho1            ------------------------------------------------------------
Mps1            ------------------------------------------------------------
Pba1            ------------------------------------------------------------
Ami1            ------------------------------------------------------------
Dor1            ------------------------------------------------------------
Dyo1            ------------------------------------------------------------
Dme1            ------------------------------------------------------------
Aac1            ------------------------------------------------------------
Apo2            ------------------------------------------------------------
Dma1            --------------------------------------VP--------------------
Zfo1            ------------------------------------------------------------
Hbo1            ------------------------------------------------------------
Hsp1            ------------------------------------------------------------
Tsp1            ------------------------------------------------------------
Ssp1            ------------------------------------------------------------
Ssp4            ------------------------------------------------------------
Pma3            ------------------------------------------------------------
Pma1            ------------------------------------------------------------
Pma5            ------------------------------------------------------------
Pma6            ------------------------------------------------------------
Pma2            ------------------------------------------------------------
Pma4            ------------------------------------------------------------
Psp5            ------------------------------------------------------------
Psp7            ------------------------------------------------------------
Zga1            ------------------------------------------------------------
Mfu1            ------------------------------------------------------------
Min1            ------------------------------------------------------------
Vsp1            ------------------------------------------------------------
Rle1            ------------------------------------------------------------
Ppa1            ------------------------------------------------------------
Ade1            ------------------------------------------------------------
Cfu2            -----------EAT----------------------------------------------
Tca1            -----------NVECDVSV-----------------------------------------
Car1            -----------NGECDVSA-----------------------------------------
Gma3            -----------NGECDVSV-----------------------------------------
Ccl1            -----------NGECDVSV-----------------------------------------
Ptr3            -----------NGECDVSA-----------------------------------------
Ptr4            -----------NGDRDVSV-----------------------------------------
Ppe1            -----------NGECDVSV-----------------------------------------
Sly2            -----------NGDCDVSV-----------------------------------------
Car2            -----------NGECDVGV-----------------------------------------
Csa2            -----------NGEGDVSI-----------------------------------------
Vvi2            -----------NGECDVSM-----------------------------------------
Atr1            -----------NGECDVSL-----------------------------------------
Ath3            --------------TDISM-----------------------------------------
Ath4            --------------TDISM-----------------------------------------
Ath1            -----------NGETD--------------------------------------------
Gau2            ------------SEAEAAA-----------------------------------------
Sly1            -----------NGDSDVSV-----------------------------------------
Gau1            -----------SGTAEAAL-----------------------------------------
Csa1            -----------NGECDVGI-----------------------------------------
Gma1            -----------SDECNVNV-----------------------------------------
Smo2            ------------------------------------------------------------
Smo1            -----------GCEAD--------------------------------------------
Sit1            -----------GVDASMSS-----------------------------------------
Bdi1            -----------GV-----------------------------------------------
Ppa2            -----------EG-----------------------------------------------
Sit2            -----------GGECDVGGVVD--------------------------------------
Hvu1            -----------GGTGSA-------------------------------------------
Bdi2            -----------DAAIGTGT-----------------------------------------
Cre1            -----------AAS----------------------------------------------
Cva1            -----------EALTG--------------------------------------------
Csu1            -----------AGSPG--------------------------------------------
Tps1            -----------SLS---AAVTP--------------------------------------
Toc1            -----------SLS---SAASP--------------------------------------
Ptr2            -----------SLS---SAAAD--------------------------------------
Esi1            -----------SAG---SAVVE--------------------------------------
Ehu1            ----AI-----DGS--VAAAVAP---------------LGAPG-----------------
Gsp1            ------------------------------------------------------------
Bme2            ------------------------------------------------------------
Gst1            ------------------------------------------------------------
Bsp5            ------------------------------------------------------------
Pte1            ------------------------------------------------------------
Pmu1            ------------------------------------------------------------
Bsp3            ------------------------------------------------------------
Bsp4            ------------------------------------------------------------
Bco1            ------------------------------------------------------------
Bsp2            ------------------------------------------------------------
Bli1            ------------------------------------------------------------
Bme1            ------------------------------------------------------------
Psp1            ------------------------------------------------------------
Bsp6            ------------------------------------------------------------
Bsm1            ------------------------------------------------------------
Apo1            ------------------------------------------------------------
Gka2            ------------------------------------------------------------
Dca1            ------------------------------------------------------------
Cth1            ------------------------------------------------------------
Sce1            ------------------------------------------------------------
Aba1            ------------------------------------------------------------
Kve1            ------------------------------------------------------------
Cfl2            ------------------------------------------------------------
Ppa3            ------------------------------------------------------------
Sce2            ------------------------------------------------------------
Nde1            ------------------------------------------------------------
Mfe1            ------------------------------------------------------------
Rpa1            ------------------------------------------------------------
Orf8            ------------------------------------------------------------
Orf7            ------------------------------------------------------------
Mpe1            ----------PAGA---------------------------------------------V
Abr1            ------------------------------------------------------------
Abi1            ------------------------------------------------------------
Acl1            ------------------------------------------------------------
Oca1            ------------------------------------------------------------
Bsp7            ------------------------------------------------------------
Bel2            ------------------------------------------------------------
Bsp9            ------------------------------------------------------------
Bsp8            ------------------------------------------------------------
Rpa2            ------------------------------------------------------------
Npe1            ------------------------------------------------------------
Cba1            ------------------------------------------------------------
Nra1            ------------------------------------------------------------
Mst1            ------------------------------------------------------------
Fdo1            ------------------------------------------------------------
Nsa1            ------------------------------------------------------------
Nma1            ------------------------------------------------------------
Nsp3            ------------------------------------------------------------
Nli1            ------------------------------------------------------------
Eol1            ------------------------------------------------------------
Rsl1            ------------------------------------------------------------
Sli1            ------------------------------------------------------------
Hhy1            ------------------------------------------------------------
Mpa1            ------------------------------------------------------------
Fjo1            ------------------------------------------------------------
Hno1            ------------------------------------------------------------
Cul1            ------------------------------------------------------------
Gau3            ------------------------------------------------------------
Chu1            ------------------------------------------------------------
Rxy1            ------------------------------------------------------------
Psp3            ------GTRAPAGE-GIAA-----------------------------------------
Hgi1            ------------------------------------------------------------
Hla1            ------------------------------------------------------------
Gar1            ------------------------------------------------------------
Cag1            ------------------------------------------------------------
Cag2            ------------------------------------------------------------
Orf5            ------------------------------------------------------------
Msp1            ------------------------------------------------------------
Oan1            ------------------------------------------------------------
Orf12           ------------------------------------------------------------
Mam1            ------------------------------------------------------------
Cag3            ------------------------------------------------------------
Sde1            ------------------------------------------------------------
Ttu1            ------------------------------------------------------------
Orf15           ------------------------------------------------------------
Orf11           ------------------------------------------------------------
Cpi1            ------------------------------------------------------------
Fco1            ------------------------------------------------------------
Dbe1            ------------------------------------------------------------
Pso1            ---------ESNRASRSSTGATPTNLVELMPLSQRIVSIASPSS----------------
Pso4            -----------------SFENPATQKVGLVALRTR-------------------------
Pso5            ------------------------------------------------------------
Ala1            -----------DNE----------------------------------------------
Sdi1            -----EKCPDADSSSDSEVDLKEVHLAPIGTTSEDEATIAS-------------------
Pso2            ----AELQEDVDSDSEVQKIL---------------------------------------
Ptr1            ------------------------------------------------------------
Gth1            ------------------------------------------------------------
Ngr1            ------------------------------------------------------------
Mxa1            ------------------------------------------------------------
Cfu1            ------------------------------------------------------------
Sau2            ------------------------------------------------------------
Ssp3            ------------------------------------------------------------
Sau1            ------------------------------------------------------------
Sgo1            ------------------------------------------------------------
Ssp5            ------------------------------------------------------------
Ssp7            ------------------------------------------------------------
Nsp2            ------------------------------------------------------------
Tcr1            ------------------------------------------------------------
Gca1            ------------------------------------------------------------
Gka1            ------------------------------------------------------------
Bsp1            ------------------------------------------------------------
Ktu1            ------------------------------------------------------------
Gma2            ------------------------------------------------------------
Aba3            ------------------------------------------------------------
Aba4            ------------------------------------------------------------
Aac2            ------------------------------------------------------------
Hsp2            ------------------------------------------------------------
Hsp3            ------------------------------------------------------------
Ote1            -----------CGR----------------------------------------------
Cak1            ------------------------------------------------------------
Orf9            ------------------------------------------------------------
Sel1            ------------------------------------------------------------
Dar1            ------------------------------------------------------------
Ggi1            -----------------------------------------------------------I
Bmu1            ------------------------------------------------------------
Nsp1            -----------EHR----------------------------------------------
Fph1            ------------------------------------------------------------
                                                                            

Psy1            ----------H--------HSHDHDLE-------HRHGH----------SHVH-------
Psp6            ----------H-----AS-HSHDHDLNFKE----HSPGH----------SHDH-------
Psy2            ----------H-----HD-HDHDHDLE-------HHHGH----------SHVH-------
Pae1            ----------H-----AG-HSHDYDLDFHE------HDH----------GHGH-------
Orf14           ----------H-----AG-HSHDYDLEYQE------HDH----------GHAH-------
Pfl1            -------------------HDHDHDHHHHH------HEH----------DHGH-------
Pae2            ----------H-----GG-HTHDYDLDFRE------PGH----------AHAH-------
Ppu1            ----------H-----SD-HAHDYDLEFAE-----AHDH-----------HHH-------
Pal1            ----------H-----GG-HFHYFDVEY--------HEG----------EHHH-------
Ahy1            ----------H-----GS-HTHDYQMEFSDHDHDHDHHH----------EHTH-------
Sno1            ----------H--------HDRSH------------HDH----------CHDG-------
Api1            ----------H-----GG-HAHSYDVAFVEP---DGHRH----------DPIH-------
Oan2            ----------H-----GN-HTHDYDLSFVE-----GHGH----------DHIH-------
Rsp3            ----------H-----GN-HSHDYDLSFVE-----GDGH----------DHMH-------
Orf10           ----------H-----GN-HSHDFDVSFLK----STQGH----------DHLH-------
Asp1            ----------H-----DD-HGHDHH-----------HDHH---------DHDH-------
Rso1            ----------R-----DH-HRHDYDVEFVE----HEHDHH---------HHAI-------
Mfe2            ----------H-----DH-HGHDYDVEFVE------HDHH---------HHAI-------
Aph1            ----------H-----EH-HSHDYDVEFVE------HDHQ---------HHAI-------
Orf4            ----------H-----GQ-HSHDYEVQYVE------HGH----------DHAV-------
Psp4            ----------H-----GF-HRHGYDVEFTE------HDH----------SH---------
Cvi1            ----------H-----GH-HSHDYDVEFAE------HGH----------SHAA-------
Lho1            ----------H-----EK-HDHDYEIGFAE-----PHAH----------NHAA-------
Ecl1            -------------------HDHDHH-----------HEHH---------HHEH-------
Orf6            ----------H--------HEHDHHH---------EHNH----------YYEH-------
Kox1            -------------------HHHAHHH---------PHQHH---------PHAHP------
Gxi1            -------------------HDHDHD-----------HSH----------SHQQ-------
Psp9            ----------HG-------HDHGHD-----------HGH----------AHAS-------
Psp8            ----------H-----GD-HTHNYDVQYTE----ADHGH----------KH---------
Msp4            -------------------HDHSHR-----------HAH----------DHAA-------
Mtr1            -------------------HDHHHE-----------HSH----------D----------
Mro1            ----------H----VHE-HVHVHD-------GGVPHSH----------QEEE-------
Tdi1            -------------------HDHDHD-----------HDY----------DHKD-------
Orf13           -------------------HHHDHD-----------HHH-----------HGE-------
Ssp8            ----------H--------HLHGHD-----------HHHD---------EPSE-------
Nni1            -------------------HGHDHH-----------HNH----------EASE-------
Rfr1            ----------H-----GN-HTHDYDVTYSE------GAH----------NH---------
Eco1            ----------H----EHD-HEHHHH-----------HEH---------------------
Eco2            -DHDHDHDHDH----DHD-HEHHHH-----------HEH---------------------
Orf1            ----------H----DHD-HEHHHH-----------HEH---------------------
Sen1            ----------H----DHD-HDHDHD-----------HDH----------DH-H-------
Orf2            ----------H----DHD-DHHHHHHD---------HDH----------DHNH-------
Cfr1            ----------H----VHD-DYHHHHHDHDDD-HHHHHDH----------DHNH-------
Yre1            ----------H----DHD-HDHHHEHD------DHHHEHD---------DHQH-------
Eli1            ----------H----AHH-HGHHHG-----------HAHANV------LAVPR-------
Ecl2            ----------H----AHD-HSHAHRAPSLVL-QPVTHAR----------VTAQ-------
Hal1            QTYF------H----DHD-HDHDHD-----------HDH---------------------
Mmo1            ----------H----DHH-HSHEHD-----------HDHH--------HHHAE-------
Rsp2            ----------H----HAD-HDHHHGHS---------RTHANV------QRHVQPRGL---
Dda2            ----------HHHDDHHE-HSHHHHAH-------HHHEHN--------HDHPH-------
Eta1            ----------P-----RE-APQRLNCAFHE-----PDDH----------HHGH-------
Vch1            ----------H-----HD-HTHDFDVHFIA------GSH----------S----------
Dda1            ----------H-----GD-YHHDYPLVFSD----DGHGQP--------------------
Psp2            ----------H-----GG-HSHDYDVSWQQ----GEVQHA--P-----------------
Eto1            ----------H--QLEAG-HK---------------AGH----------QHHH-------
Csp2            ----------H-----GH-HSHDFDVDYSE------DGH----------HHGH-------
Asp2            ----------H-----GN-HSHDYDVEFTE------DGH----------HHAS-------
Vei1            -----------------S-HHHGH------------------------------------
Bel1            -------------------RADMAEVLFEE------HDH----------AH---------
Abr2            -------------------AGDTAEMLFEE------HAH----------DH---------
Nha1            -------------------GGNTAELVFEE------HDH----------AH---------
Asp3            -------------------GHPTFELAFEE------HDH----------SH---------
Msp5            ----------G-----PA-GAETHEAAFEE----PAHPH----------AH---------
Rsp1            ----------D-----ED-RTESHTIVLEE------HDH----------DH---------
Nra2            -------------------HGHGHH-----------HDHAD--------DH---------
Cfl1            ----------H-----EG-KPHLYLAQFRE----HDHDHDHG------HHHHH-------
Cfl3            ----------H-----DG-HTHTYPVQFWEDAHGHGHSHDHG------HDHDH-------
Vsp2            ----------H-----GD-HSHTYRVAFRE----GGEDEP--------------------
Msp3            ----------H-----GD-HAHTYKATFAE----HDHGH----------HHDH-------
Cac1            -------------------HHHDHG---------GAHDHHP-------------------
Ssp2            -------------------HDHDHW---------GDSPHHHGPLTPASAHHSAP----AG
Shi1            -------------------HGHSH-------------------------DHGH------T
Svi1            -------------------HGHAHG---------DAHDHDH--------DHAH------G
Sbi1            -------------------HEHAHG---------HSHTHER--------EKEH------E
Sda1            -------------------HGHEH-----------SHDHEH--------DHER------P
Sch1            -------------------HDHQHH--------DHDHDHPH--------DHNR------P
Fsp1            -------------------HTHHR----------HSHSDAN--------AHAH------A
Fsp2            -------------------HAHQKG---------HAHQHSR--------THEH------G
Cko1            ---R------H-----GKAHSHGHHDDSVVH---GGKGHHH--------GHDH-------
Csp1            ---D------H-----DH-HHH----------------HDH--------HH---------
Ssp6            ---D------G-----HS-HHH----------------HDR--------DRGD-------
Cep1            ---H------G-----HD-HHHVPHHQ-----HDHDHTHDH--------DHDH-------
Dsa1            -------------------HHH---------------PHD---------HH---------
Hsp4            -------------------HHH---------------HHH---------HH---------
Ssu1            -------------------HHH---------------DHP---------DH---------
Lsp1            ----------------DH-HHH---------------NHD---------HH---------
Nno1            ---P------H-----HASHSHAS------------HNHAY-------HEHSH-------
Cst1            ----------Q-----HS-HHHHH-------------HHHH--------HH---------
Npu1            ----------------HV-HTHQH-------------SHHH--------HH---------
Sus1            -------------------HHH----------------HGD--------GH---------
Sus2            ----------------GL-AHH----------------HGD-------------------
Hau1            -------------------HSHGD------------------------------------
Dhy1            -------------------HHHTSD-----------------------------------
Dsa2            -------------------HHHGH-------------SH---------------------
Mja1            -------------------HPHEH------------------------------------
Mfo1            -------------------HPHEH------------------------------------
Mok1            -------------------HPHEH------------------------------------
Mho1            -------------------HHHEN------------------------------------
Mps1            -------------------HPHEH------------------------------------
Pba1            -------------------HDHPHA-------DDHDHGHGDS------HEHSH--DDDPG
Ami1            ---V------H-----GDLHGHVHE-------EFHGHVHEE--------FHGHVREE---
Dor1            -------------------HDHCS----------------H-------------------
Dyo1            -------------------GGHCS----------------H-------------------
Dme1            -------------------SSHCN----------------C-------------------
Aac1            -------------------HHHHH-------------HHHH-------------------
Apo2            -------------------HHHHG------------------------------------
Dma1            -------------------HSHGG----------VAGGHDEA-------RHSH------G
Zfo1            -------------------HSHGP------------------------------------
Hbo1            -------------------HSH--------------------------------------
Hsp1            -------------------HRH--------------------------------------
Tsp1            -------------------HNH--------------------------------------
Ssp1            -------------------HQHLH-------------LH---------------------
Ssp4            -------------------HRHLH-------------LH---------------------
Pma3            -------------------HQHVH-------------LH---------------------
Pma1            -------------------HQHFH-------------LH---------------------
Pma5            -------------------HKHFH-------------LH---------------------
Pma6            -------------------HKHFH-------------FH---------------------
Pma2            -------------------HHHLH-------------FH---------------------
Pma4            -------------------HRHYH-------------FH---------------------
Psp5            -------------------HKHFH-------------YH---------------------
Psp7            -------------------HKHYH-------------YH---------------------
Zga1            -------------------YIHVH-------------EH----------DHDANK-----
Mfu1            -------------------HCHIH-------------YH----------EETPAVS----
Min1            -------------------HSHIH-------------FH----------KDKPTED----
Vsp1            -------------------HAHLH-------------LH----------LHRSGAH----
Rle1            -------------------HSH--------------------------------------
Ppa1            ------------------------------------------------------------
Ade1            ------------------------------------------------------------
Cfu2            ------------------------------------------------------------
Tca1            -------------------------------------YETL--------EN---------
Car1            -------------------------------------YESL--------DN---------
Gma3            -------------------------------------YESR--------DS---------
Ccl1            -------------------------------------YEAL--------EN---------
Ptr3            -------------------------------------YEAL--------ET---------
Ptr4            -------------------------------------YEAL--------ET---------
Ppe1            -------------------------------------YESL--------ET---------
Sly2            -------------------------------------YEGI--------DT---------
Car2            -------------------------------------YESL--------DN---------
Csa2            -------------------------------------YEAL--------EN---------
Vvi2            -------------------------------------YDSL--------EA---------
Atr1            -------------------------------------IESM--------ETT--------
Ath3            -------------------------------------VSTE--------KEA--------
Ath4            -------------------------------------VSTE--------KEA--------
Ath1            --------------------------------------------------E---------
Gau2            -------------------------------------VSSA--------SE---------
Sly1            -------------------------------------YEDI--------NTP--------
Gau1            ---------------------------------------VM--------EA---------
Csa1            -------------------------------------YETL--------EKP--------
Gma1            -------------------------------------YESL--------DN---------
Smo2            ----------------------------------------VE-------EE---------
Smo1            -------------------------------------YEDS--------GG---------
Sit1            -------------------------------------SDPL--------QA---------
Bdi1            -------------------------------------SEPLQ-------QT---------
Ppa2            -------------------------------------------------EM---------
Sit2            -------------------HRHHH-------------HHTVG-------ET---------
Hvu1            -------------------HQHGN-------------KDAL--------EKA--------
Bdi2            -------------------HDPS--------------SSSL--------EKA--------
Cre1            ------------------------------------------------------------
Cva1            ----------------------------------------M--------EMQ--GGV---
Csu1            ----------------------------------------L--------ETV--GTQ---
Tps1            ------------------------------------------------------------
Toc1            ------------------------------------------------------------
Ptr2            ------------------------------------------------------------
Esi1            ------------------------------------------------------------
Ehu1            -------------------------------------------------EDDPAAAL---
Gsp1            ------------------------------------------------------------
Bme2            ------------------------------------------------------------
Gst1            ------------------------------------------------------------
Bsp5            ------------------------------------------------------------
Pte1            -------------------HHEEH-------------TH----------YVS--------
Pmu1            -----------------------H-------------SH----------TSAG-------
Bsp3            -------------------HKHIH-------------TH----------EHSG-------
Bsp4            -------------------HKHIH-------------SH----------KHND-------
Bco1            -------------------------------------GH----------K----------
Bsp2            -------------------QTHVH-------------SL----------QKNG-------
Bli1            --------------------KHLH-------------TH----------QSSG-------
Bme1            --------------------KQVH-------------TH---------------------
Psp1            ------------------------------------------------------------
Bsp6            -------------------------------------NH----------SQYG-------
Bsm1            --------------------LHLH-------------TD---------------------
Apo1            -------------------HNHFH-------------SH----------ERTE-------
Gka2            ------------------------------------------------------------
Dca1            -------------------HLHFH-------------YH----------KESE-------
Cth1            ------------------------------------------------------------
Sce1            -------------------HRHDL------------------------------------
Aba1            -------------------HEHIH-------------GH----------RPE--------
Kve1            -------------------HDHPH-------------SH----------E----------
Cfl2            ----------------------------------------------------E-------
Ppa3            -------------------CDHLR-------------EA---------------------
Sce2            ------------------------------------------------------------
Nde1            -------------------HVHLH-------------SH---------------------
Mfe1            -------------------HIHFH-------------SH----------ADK--------
Rpa1            -------------------HFHAH-------------SH----------RQS--------
Orf8            -------------------HFHAH-------------SH----------QGQ--------
Orf7            -------------------HIHAH-------------SH----------AGE--------
Mpe1            ------------------PHFHAH-------------SH----------RGD--------
Abr1            -------------------HLHLH-------------SH----------AAE--------
Abi1            -------------------HLHLH-------------SH----------GVD--------
Acl1            -------------------HLHLH-------------SH----------GTD--------
Oca1            -------------------HFHAH-------------SH----------RDD--------
Bsp7            -------------------HTHVH-------------SH----------RNE--------
Bel2            -------------------HFHAH-------------SH----------AGEAVAAT---
Bsp9            -------------------HFHAH-------------SH----------AGE--------
Bsp8            -------------------HFHAH-------------SH----------AGE--------
Rpa2            -------------------HVHLH-------------SH----------AER--------
Npe1            -------------------HFHAH-------------SH----------LGE--------
Cba1            -------------------HMHAH-------------SH----------KGE--------
Nra1            -------------------HLHEH-------------SH----------RQSL-GGD---
Mst1            -------------------HFHAH-------------SH----------RTE--------
Fdo1            -------------------HQHIH------------------------------------
Nsa1            -------------------HLDEH-------------NH----------DDS--------
Nma1            -------------------HLDEH-------------NH----------NDS--------
Nsp3            -------------------HFDAH-------------EH----------NDD--------
Nli1            -------------------HFDVH-------------NH----------EDK--------
Eol1            ------------------------------------------------------------
Rsl1            ------------------------------------------------------------
Sli1            ------------------------------------------------------------
Hhy1            ------------------------------------------------------------
Mpa1            -------------------TQYTL-------------KP----------LPY--------
Fjo1            -------------------HTHMH-------------AH----------TYFH-------
Hno1            ------------------------------------------------------------
Cul1            -------------------HTHFH-------------VH----------DDSP-------
Gau3            -------------------HHHVA------------------------------------
Chu1            ------------------------------------------------------------
Rxy1            -------------------HRHLH-------------SH----------AGHR-------
Psp3            -------------------------------------------------DRRPAAGV---
Hgi1            -------------------HRHL-------------------------------------
Hla1            -------------------HQHL-------------------------------------
Gar1            -------------------ARSLN-------------KH---------------------
Cag1            -------------------KSRLA-------------EH---------------------
Cag2            -------------------RSRIV-------------QH---------------------
Orf5            -------------------HVHLV-------------KS----------STVND------
Msp1            -------------------HSHWH-------------HD----------EHGKD------
Oan1            -------------------HTHLH-------------VT----------DHVVA------
Orf12           -------------------HTHLY-------------TD----------KDHAENK----
Mam1            -------------------HTHIVE-----------------------------------
Cag3            -------------------HTHWV-------------SK----------SKL--------
Sde1            ------------------------------------------------------------
Ttu1            -------------------------------------------------GDAP-------
Orf15           ------------------------------------------------------------
Orf11           -------------------HSHPH-------------SH----------LDSS-------
Cpi1            -------------------HIHGK------------------------------------
Fco1            -------------------HIHGK------------------------------------
Dbe1            ------------------------------------------------------------
Pso1            --SF------HLLIKEDG-ASSAA-------------DA----------TGTAVSP-REK
Pso4            ------------------------------------------------------------
Pso5            ------------------------------------------------------------
Ala1            -------------------ASDSE-----------------------VLSGNESTP-NAK
Sdi1            --------------------------------------S----------TGSPTVP-DID
Pso2            -------------------HAHHL-------------DH----------KGPS-------
Ptr1            -------------------HDHSE-------------AHSTV-------EHADSAE----
Gth1            -------------------HKKAE-------------KHSILR----TLR----------
Ngr1            ------------------------------------------------------------
Mxa1            -------------------HQHVH------------------------------------
Cfu1            -------------------HSHIH------------------------------------
Sau2            -------------------HMHKH------------------------------------
Ssp3            -------------------HVHIW----------FGNEH----------QHE--------
Sau1            -------------------HIHIY----------FGKEH----------SHD--------
Sgo1            -------------------HIHIW----------FGKNH----------EHD--------
Ssp5            -------------------HIHIW----------FGRSH----------KHD--------
Ssp7            -------------------HIHIW----------FGKSH----------EHH--------
Nsp2            -------------------HIHIW----------YGKKH----------KHN--------
Tcr1            -------------------HIHIS----------FSRTH----------QHR--------
Gca1            -------------------YELIDKMTRYFQ--K--------------------------
Gka1            -------------------YEFGHTVTRWLR--G--------------------------
Bsp1            -------------------FQFFGKLIQKTN--L--------------------------
Ktu1            -------------------YEGVRRGWRRL------------------------------
Gma2            -------------------IRCYRKLRRKI------------------------------
Aba3            -------------------ISGARYTEWKL------------------------------
Aba4            -------------------HQSYNWIRLAVN--G--------------------------
Aac2            -------------------FIGFYSVFSFM-------ANR---------FSKR-------
Hsp2            -------------------HSHFH-------------LH---------------------
Hsp3            -------------------HSHPH------------------------------------
Ote1            ----------------DEDHSH--------------------------------------
Cak1            -------------------HDHEH-------------SH----------D----------
Orf9            -------------------HEHLH-------------KH----------E----------
Sel1            ------------------------------------------------------------
Dar1            ------------------------------------------------------------
Ggi1            -------------------HRH--------------------------------------
Bmu1            -------------------HRHRR------------------------------------
Nsp1            --LE------H--------HLHSR------------------------------------
Fph1            ------------------------------------------------------------
                                                                            

Psy1            -------------SNPGGL----------TLTAEGYQD-------AHEK-----------
Psp6            -------------GDLDGL----------SLTGEGYQD-------AHEK-----------
Psy2            -------------SNPGGL----------TLTAEGYQD-------AHEK-----------
Pae1            -------------ADLQGL----------ELSLEGYQD-------AHER-----------
Orf14           -------------SELEGL----------ELSIDGYQD-------AHER-----------
Pfl1            -------------PEPKGL----------ALSLEGYQD-------AHEQ-----------
Pae2            -------------SELEGL----------ELSLEGYQD-------AHER-----------
Ppu1            -------------GELDQL----------ELSVDGYQD-------AHER-----------
Pal1            -------------GEHEGL----------ELSVEGYQD-------AHER-----------
Ahy1            -------------DHSGLL----------DLSAEGYED-------AHEK-----------
Sno1            -------------NDDHVF----------ELATEGYQD-------AHEL-----------
Api1            -------------EELRGL----------DVAGEGYQD-------AHQL-----------
Oan2            -------------EELRGL----------EVSGSEYQD-------AHEL-----------
Rsp3            -------------EELRGL----------DVATDGYQD-------AHEL-----------
Orf10           -------------EEMRGL----------ELGTDGYQD-------AHEL-----------
Asp1            --------------------------------DPAYAD-------AHEQ-----------
Rso1            -------------KDYEGL----------DISAPGYQD-------AHEL-----------
Mfe2            -------------KDYEGL----------DVIAPGYQD-------PHEL-----------
Aph1            -------------KDYEGL----------DVSAPGYQD-------PHEL-----------
Orf4            -------------NDSDGL----------NVSTDGYQD-------PHEL-----------
Psp4            ----------------GGL----------DVASDDYQD-------AHER-----------
Cvi1            -------------AEHAGL----------DVSAPGYQD-------PHER-----------
Lho1            -----------------TV----------VMPETEYQD-------AHER-----------
Ecl1            -----------------------------PLVEEEWQD-------AHQR-----------
Orf6            -------------ASSSAA----------PLVAEEWQD-------AHQR-----------
Kox1            -----------------------------LVATAEWQD-------AHQR-----------
Gxi1            --------------GGLEL----------ALAQGEYQD-------AHER-----------
Psp9            ------------HSHSHGV----------DLSSDDYQD-------AHER-----------
Psp8            --------------EGVGL----------DVASPGFQD-------AHER-----------
Msp4            -------------ADSVSL-----------ILDEETMD-------AHER-----------
Mtr1            -----------------AL----------LALDEETLG-------AHER-----------
Mro1            -------------FESELL----------DVDPTVYAD-------AHER-----------
Tdi1            -------------FA--------------HLSGQAYQD-------AHER-----------
Orf13           -------------SLDHVL----------DVTDGSYQD-------AHER-----------
Ssp8            -------------AEERGL----------EVATGGFMD-------AHEM-----------
Nni1            -------------ETVHEL----------ELATGGYVD-------AHEA-----------
Rfr1            ----------------HGL----------AVGDGEYMD-------AHER-----------
Eco1            ---------------------------------GEYQD-------AHAR-----------
Eco2            ------------------------------GDNEEYQD-------AHAR-----------
Orf1            ------------------------------GQSDEYQD-------AHAL-----------
Sen1            -------------GHIHPE----------GATSKAYQD-------AHER-----------
Orf2            -------------AALAGL----------NEGSKEYQD-------AHER-----------
Cfr1            -------------AALAGL----------SEGSKEYQD-------AHER-----------
Yre1            -------------AALTDM----------DKQSKEYQD-------AHEL-----------
Eli1            -------------RELTGF----------TVRATEYQD-------AHER-----------
Ecl2            -------------PTILSLR--------KVTKEEEYQD-------AHER-----------
Hal1            --------------QFKGL----------NKDSREYQD-------AHAL-----------
Mmo1            -----------------------------HHHDGEYQD-------AHAR-----------
Rsp2            ----------NNLRGMKRI----------SLSPQEYQD-------AHEL-----------
Dda2            ------------AGHPHDH----------ALAHDEYQD-------AHER-----------
Eta1            -------------------------------DDAEYQD-------AHAK-----------
Vch1            -----------------------------GSETNEYQD-------AHER-----------
Dda1            -----------------------------VGHNDEYQD-------AHEQ-----------
Psp2            -----------------------------GENDGSFQD-------AHER-----------
Eto1            -------------AELIGL----------EEGSQEYQD-------AHQR-----------
Csp2            ----------------DGL----------DVSSPGFQD-------AHER-----------
Asp2            -------------PELAGL----------EAGSLEYQD-------AHEL-----------
Vei1            ----------------AALP---------EGAASAGQD-------PHEL-----------
Bel1            ------------------------------MDLGDEDD-------AHAR-----------
Abr2            ------------------------------MDLDEQND-------AHAR-----------
Nha1            ------------------------------MDLGEEDD-------AHAR-----------
Asp3            ------------------------------MDLGEEDD-------AHAR-----------
Msp5            ------------------------------MNLGEEDD-------AHAR-----------
Rsp1            ------------------------------LDLGTADD-------AHAL-----------
Nra2            --------------------------------SDDHED-------AHAR-----------
Cfl1            -------------GHEHG---------------AEYED-------EHEA-----------
Cfl3            -------------GHSHGDHDH-----ADLPQGPGFQD-------AHEL-----------
Vsp2            -----------------------------PASDEEYQD-------AHER-----------
Msp3            -------------A-------------------EHDED-------AHER-----------
Cac1            ---------------------------------------------HHHH-----------
Ssp2            ELRA--------ASAVATLAPP-----------------------DHEH-----------
Shi1            H------------GHTHT---------------HDHGD-------GHTH-----------
Svi1            H------------AHTHA---------------HDHGD-------GHTH-----------
Sbi1            H------------AHVHS-----------------H--------GGFTH-----------
Sda1            K------------EHTHT---------------HTH--------GGTTH-----------
Sch1            H------------SHPHTIE-------------HTH--------GGSTH-----------
Fsp1            H------------PHGHG---------------HGH-G-------GRWH-----------
Fsp2            H------------LREHG---------------HTH-G-------GRWH-----------
Cko1            --------------------------------------------HGHSH-----------
Csp1            ---------------------------------------------HHSH-----------
Ssp6            --------------------------------------------DGSNH-----------
Cep1            -------------DHSHA---------------HHGGN------SHHDH-----------
Dsa1            ---------------------------------------------HHEV-----------
Hsp4            ---------------------------------------------HHEA-----------
Ssu1            ---------------------------------------------HHDH-----------
Lsp1            ---------------------------------------------HHDH-----------
Nno1            --------------------------------------------GGHSH-----------
Cst1            --------------------------------------------VHHEH-----------
Npu1            --------------------------------------------HEHLP-----------
Sus1            ---------------------------------------------THSH-----------
Sus2            ---------------------------------------------GRIH-----------
Hau1            --------------------------------------------GGAGH-----------
Dhy1            ------------------------------------------------------------
Dsa2            ---------------------------------------------DHSH-----------
Mja1            ------------------------------------------------------------
Mfo1            ------------------------------------------------------------
Mok1            ------------------------------------------------------------
Mho1            ---------------------------------------------DHSH-----------
Mps1            ------------------------------------------------------------
Pba1            H------------SSDHAL------------T-HSH--------GGQTH-----------
Ami1            --------------------------------FHGQVQ------GEHDHVLADEEQ--RL
Dor1            ---------------------------------------------HHGH-----------
Dyo1            ---------------------------------------------NHTK-----------
Dme1            ---------------------------------------------HHGH-----------
Aac1            ---------------------------------------------HHFHQ----------
Apo2            ---------------------------------------------SHLH-----------
Dma1            GLR------------------------------HSH--------GGLAH-----------
Zfo1            --------------------------------------------TPEEF-----------
Hbo1            ---------------------------------------------GHDH-----------
Hsp1            ---------------------------------------------SHDH-----------
Tsp1            ---------------------------------------------AHEHD----------
Ssp1            --------------------------------------------VRGQSN----------
Ssp4            --------------------------------------------LRGQNN----------
Pma3            --------------------------------------------LRGRHK----------
Pma1            --------------------------------------------FRGAKK----------
Pma5            --------------------------------------------FRGSRK----------
Pma6            --------------------------------------------SLGNKL----------
Pma2            --------------------------------------------SEDQKK----------
Pma4            --------------------------------------------TKEQKN----------
Psp5            --------------------------------------------QKRDMR----------
Psp7            ---------------------------------------------QNKNL----------
Zga1            --------------------------------------------LEHSH-----------
Mfu1            -----------------------------------STS------PLHEHS----------
Min1            ---------------------------------------------SHEKL----------
Vsp1            -----------------------------------SSS-------LHEA-----------
Rle1            ------------------------------------------------------------
Ppa1            ------------------------------------------------------------
Ade1            ------------------------------------------------------------
Cfu2            ---------------------------------------------PASK-----------
Tca1            ----------------------------------------------PAV-----------
Car1            ----------------------------------------------PVV-----------
Gma3            ---------------------------------------------NPVV-----------
Ccl1            ----------------------------------------------PAV-----------
Ptr3            ----------------------------------------------PTV-----------
Ptr4            ----------------------------------------------PTV-----------
Ppe1            ----------------------------------------------PTV-----------
Sly2            ----------------------------------------------PVI-----------
Car2            ----------------------------------------------PTP-----------
Csa2            ----------------------------------------------PSE-----------
Vvi2            ----------------------------------------------PVV-----------
Atr1            -------------------------------------------APAPVG-----------
Ath3            ---------------------------------------------LPLP-----------
Ath4            ---------------------------------------------LPLP-----------
Ath1            ----------------------------------------------KSL-----------
Gau2            ----------------------------------------------SSV-----------
Sly1            ---------------------------------------------VIGK-----------
Gau1            ----------------------------------------------PAM-----------
Csa1            -------------------------------------------MVVGNK-----------
Gma1            ----------------------------------------------PTV-----------
Smo2            ---------------------------------------------AAVT-----------
Smo1            ----------------------------------------------VQE-----------
Sit1            ---------------------------------------------PSAP-----------
Bdi1            ---------------------------------------------PAAP-----------
Ppa2            ---------------------------------------------PAVS-----------
Sit2            ----------------------------------------------LPG-----------
Hvu1            -------------------------------------------LLGAGG-----------
Bdi2            -------------------------------------------LLSGGG-----------
Cre1            ------------------------------------------------------------
Cva1            --------------------------------------------LVAKK-----------
Csu1            --------------------------------------------PVSSS-----------
Tps1            ---------------------------------------------NSSP-----------
Toc1            ---------------------------------------------EALA-----------
Ptr2            ------------------------------------------------------------
Esi1            ---------------------------------------------GGGA-----------
Ehu1            ------------------LP----------------------------------------
Gsp1            ------------------------------------------------------------
Bme2            ------------------------------------------------------------
Gst1            ------------------------------------------------------------
Bsp5            ------------------------------------------------------------
Pte1            ---------------------------------------------QPTA-----------
Pmu1            -------------------------------------------AAD--------------
Bsp3            -------------------------------------------KHEHKH-----------
Bsp4            -------------------------------------------EHEHKH-----------
Bco1            ------------------------------------------------------------
Bsp2            -------------------------------------------EHEHKN-----------
Bli1            ---------------------------------------------DHKR-----------
Bme1            ------------------------------------------------------------
Psp1            ------------------------------------------------------------
Bsp6            ------------------------------------------------------------
Bsm1            ---------------------------------------------HPIY-----------
Apo1            ---------------------------------------------THNH-----------
Gka2            ------------------------------------------------------------
Dca1            ---------------------------------------------MHEH-----------
Cth1            ------------------------------------------------------------
Sce1            -------------------------------------------------------GW---
Aba1            ---------------------------------------------VHMHLDPRVD-----
Kve1            ----------------------------------------------------------TL
Cfl2            -------------------------------------------EQTDAAEAARLDRWLRF
Ppa3            ---------------------------------------------ELQACENRVSGW-RF
Sce2            ------------------------------------------------------------
Nde1            ----------------------------------HLKP-------DHAH-----------
Mfe1            --------------------------------ALHADN-------SHEH-----------
Rpa1            -------------------------------GLDHAVD-------PHQH-----------
Orf8            --------------------------------RAHDTD-------AHRH-----------
Orf7            --------------------------------SSHDPK-------LHQH-----------
Mpe1            -------------------------------TGPHDRH-------QHRH-----------
Abr1            -------------------------------SVPHQRS-------GHDH-----------
Abi1            -------------------------------SVPHQRS-------CHDH-----------
Acl1            -------------------------------AVPHQDS-------RHDH-----------
Oca1            -------------------------------AVPHQRS-------THDH-----------
Bsp7            -------------------------------RTIDQQN-------SHTH-----------
Bel2            -----------STVAVTSTVARASTVALAS-TVPHVRA-------AHSH-----------
Bsp9            -------------------------------TGPHARA-------AHSH-----------
Bsp8            -------------------------------TLPHARA-------VHAH-----------
Rpa2            -------------------------------LSHDAPT-------AHRH-----------
Npe1            -------------------------------RAPHDAS-------RHEH-----------
Cba1            -------------------------------TLPHGEV-------WHNH-----------
Nra1            -----------GSASFAAMQFRPLA------ARPHEAL-------PHVH-----------
Mst1            -------------------------------ALPHRQS-------PHDH-----------
Fdo1            ------------------------------------------------------------
Nsa1            ---------------------------------------------NHRH-----------
Nma1            ---------------------------------------------DHRH-----------
Nsp3            ---------------------------------------------DHKH-----------
Nli1            ---------------------------------------------NHSH-----------
Eol1            ------------------------------------------------------------
Rsl1            ------------------------------------------------------------
Sli1            ------------------------------------------------------------
Hhy1            ------------------------------------------------------------
Mpa1            -------------------------Y-----AQPIHTH-------HH-------------
Fjo1            -------------------------------SHPIASF-------KHAH-----------
Hno1            ------------------------------------------------------------
Cul1            ---------------------------------------------RHLE-----------
Gau3            ------------------------------------------------------------
Chu1            ------------------------------------------------------------
Rxy1            ---------------------------------------------SHDH-----------
Psp3            ---------------------------------------------APPA-----------
Hgi1            ------------------------------------------------------------
Hla1            ------------------------------------------------------------
Gar1            ------------------------------------------------------------
Cag1            ------------------------------------------------------------
Cag2            ------------------------------------------------------------
Orf5            ------------------------AGANSS-----NST-------KHSA-----------
Msp1            ---------------------------------------------VEQA-----------
Oan1            --------------------------TENGH----EQA-------LESP-----------
Orf12           ------------------------ASNIDGHI---DKK-------IENP-----------
Mam1            ------------------------------------------------------------
Cag3            ------------------------------------------------------------
Sde1            ------------------------------------------------------------
Ttu1            ------------------------------------------------------------
Orf15           ------------------------------------------------------------
Orf11           ---------------------------------------------EHVH-----------
Cpi1            ------------------------------------------------------------
Fco1            ------------------------------------------------------------
Dbe1            ------------------------------------------------------------
Pso1            ASKLH----------------------------PHSWNCCR----SVSF-----------
Pso4            ---------------------------------------CG----SVGK-----------
Pso5            ---------------------------------TFKQNYCA----NLSF-----------
Ala1            LSKEI-----------------TDSYVMEE---TGNENVTV----KDRL-----------
Sdi1            DEMEELDLDEIEGALEAQLEE-KSALVHSPAPVCGRRSCLP----TINM-----------
Pso2            --------------------E-TSTEVQEDQPVT--KTCC-FGLVTADI-----------
Ptr1            -----------------GLRV-QTTAVEEEDV----------------------------
Gth1            ------------------------------------------------------------
Ngr1            ------------------------------------------------------------
Mxa1            ------------------------------------------------------------
Cfu1            ------------------------------------------------------------
Sau2            ------------------------------------------------------------
Ssp3            ------------------------------------------------------------
Sau1            ------------------------------------------------------------
Sgo1            ------------------------------------------------------------
Ssp5            ------------------------------------------------------------
Ssp7            ------------------------------------------------------------
Nsp2            ------------------------------------------------------------
Tcr1            ------------------------------------------------------------
Gca1            -----------------------------------NKK------KESAV-----------
Gka1            -----------------------------------RRE------MDSCR-----------
Bsp1            -----------------------------------IEK------GKNLS-----------
Ktu1            -----------------------------------WRK-------DSGG-----------
Gma2            -----------------------------------WPS------GAASD-----------
Aba3            -----------------------------------RSF------ANPAL-----------
Aba4            -----------------------------------RRA------ASPSQ-----------
Aac2            -----------------------------------YRT-------SGAI-----------
Hsp2            ------------------LPASIRPATDD-------HS-------EHAH-----------
Hsp3            -------V---------ALPLPGFDA------------------SDHDH-----------
Ote1            --------------------------------------------WEHEL-----------
Cak1            --------------------------------------------GSHAH-----------
Orf9            --------------------------------------------TDHAH-----------
Sel1            ------------------------------------------------------------
Dar1            ------------------------------------------------------------
Ggi1            ------------------------------------------------------------
Bmu1            ------------------------------------------------------------
Nsp1            ------------------------------------------------------------
Fph1            ------------------------------------------------------------
                                                                            

Psy1            -------AHADDI-----RKRFTH----REVS----NGQILMFGLTGGLIPCPA---AIT
Psp6            -------AHASDI-----RKRFTN----REVS----NGQILMFGLTGGLIPCPA---AIT
Psy2            -------AHADDI-----RKRFTH----REVS----NGQILMFGLTGGLIPCPA---AIT
Pae1            -------AHANDI-----RNRFTN----RNVT----TGQIILFGLTGGLIPCPA---AIT
Orf14           -------AHANDI-----RKRFTN----REVT----TGQIVMFGLTGGLIPCPA---AIT
Pfl1            -------AHANDI-----RKRFTN----REVT----TGQIIVFGLTGGLIPCPA---AIT
Pae2            -------AHANDI-----RRRFAS----RNVS----TGQVILFGLTGGLIPCPA---AIT
Ppu1            -------AHANDI-----KKRFAN----RDVT----TGQIILFGLTGGLIPCPA---AIT
Pal1            -------AHANDI-----KNRFSN----RDVT----TTQVILFGLTGGLIPCPA---AIT
Ahy1            -------AHADDI-----RKRFTN----KNVT----TGQIVIFGLTGGLIPCPA---AIT
Sno1            -------AHADDI-----RRRFAG----RQVS----TWQIVLFGLTGGLIPCPA---AIT
Api1            -------AHANDI-----RRRFAN----RNVT----NWQIALFGLTGGLIPCPA---AIT
Oan2            -------AHATDI-----RRKFAD----RNVT----TWQIIMFGLTGGLIPCPA---AIT
Rsp3            -------AHANDI-----RRRFAD----RKVT----TWQIVLFGLTGGLIPCPA---AIT
Orf10           -------AHANDI-----RKRFAD----RKVT----TWQIVLFGLTGGLIPCPA---AIT
Asp1            -------AHAEDI-----TRHFAG----QTVT----TPQIIIFGLTGGLIPCPA---SIT
Rso1            -------AHANDI-----RRRFAN----RHVT----TGQIIVFGLTGGLIPCPA---SIT
Mfe2            -------AHANDI-----RHRFAN----REVT----TGQIVMFGLTGGLIPCPA---SIT
Aph1            -------AHANDI-----RHRFTN----REVT----TGQIVMFGLTGGLIPCPA---SIT
Orf4            -------AHANDI-----RRRFAG----REVT----TGQIVMFGLTGGLIPCPA---SIT
Psp4            -------AHADDI-----KRRFAN----RDVT----TGQIVMFGLTGGLVPCPA---SIT
Cvi1            -------AHANDI-----RRRFAG----RDVT----TGQIVAFGLTGGLVPCPA---SIT
Lho1            -------AHAEDI-----RRRFAN----REAT----TGQIVLFGLTGGLIPCPA---SIT
Ecl1            -------AHAQDI-----NRRFSG----QNVT----TGQIVMFGLTGGLIPCPA---SIT
Orf6            -------AHAQEI-----NRRFDG----RQVT----TGQIVLFGLTGGLIPCPA---SIT
Kox1            -------AHAEEI-----NRRFNG----QRVT----TGQIVLFGLTGGLIPCPA---SIT
Gxi1            -------AHALDI-----QRRFAN----REVT----TGQIALFGLTGGLIPCPA---SIT
Psp9            -------AHARDI-----QKRFTG----REVT----TGQIVMFGLTGGLVPCPA---SIT
Psp8            -------AHADQI-----RSRFAS----QQVT----TGQIIVFGLTGGLIPCPA---AIT
Msp4            -------AHAQDI-----KRRFAS----RHVT----TGQIIVFGLTGGLIPCPA---SIT
Mtr1            -------AHAEEI-----ERRFSN----RRVT----TGQILLFGLTGGLIPCPA---SIT
Mro1            -------EHALDI-----ERRFAS----RRVT----TGQIILFGLTGGLIPCPA---SIT
Tdi1            -------AHAQDI-----QKRFAN----RTVT----TWQIALFGLTGGLIPCPA---SIT
Orf13           -------QHAEDI-----RRRFAG----REVT----TGQIILFGLTGGLIPCPG---AIT
Ssp8            -------EHAEDI-----RRRFTN----QNVT----TGQIVLFGLTGGLIPCPG---AIT
Nni1            -------AHAEDI-----RQRFAG----RAVT----TGQIVIFGLTGGLVPCPG---AIT
Rfr1            -------AHAQDI-----ARRFKN----QTVT----NWQIVMFGLTGGLIPCPA---AIT
Eco1            -------AHANDI-----KRRFDG----REVT----NWQILLFGLTGGLIPCPA---AIT
Eco2            -------AHANDI-----KRRFDG----REVT----NWQILLFGLTGGLIPCPA---AIT
Orf1            -------AHASDI-----KRRFDG----REVT----NWQILLFGLTGGLIPCPA---AIT
Sen1            -------AHAADI-----QRRFDG----QTVT----NGQILLFGLTGGLIPCPA---AIT
Orf2            -------AHATDI-----QRRFAG----KEVT----NGQILLFGLTGGLIPCPA---AIT
Cfr1            -------AHATDI-----QRRFAG----KEVT----NGQILLFGLTGGLIPCPA---AIT
Yre1            -------AHANDI-----KRRFTG----QEVT----NGQILLFGLTGGLIPCPA---AIT
Eli1            -------AHADDI-----KRRFAGT---TEVS----NGQILLFGLTGGLIPCPA---AIT
Ecl2            -------AHARDI-----ERRFTG----SEVT----NGQILLFGLTGGLIPCPA---AIT
Hal1            -------AHANDI-----KKRFTS----NKVT----NWQILLFGLTGGLMPCPA---AIT
Mmo1            -------AHAHEI-----KTRFTG----GKAT----NSQVLLFGLTGGLIPCPA---AIT
Rsp2            -------AHASDI-----ERRFAS----TEVT----NGQILFFGLTGGLIPCPA---AIT
Dda2            -------AHANEI-----RQRFAN----REAT----NGQILLFGLTGGLIPCPA---AIT
Eta1            -------AHAEEI-----QRRFVGK---RSVS----NGQIVLFGLTGGLIPCPA---AIT
Vch1            -------AHALDI-----QKRFEN----RDVT----NGQILLFGLTGGLIPCPA---AVT
Dda1            -------AHASEI-----RRRFAD----GRAT----NGQILLFGLTGGLLPCPA---AIT
Psp2            -------THASDI-----KKRFAS----REVT----NGQIILFGLTGGLIPCPA---AIT
Eto1            -------AHAADI-----RQRFAD----RRVT----NGQIVLFGLTGGLIPCPA---AIT
Csp2            -------AHANDI-----KRRFAG----QQVT----TGQIILFGLTGGLIPCPA---AIT
Asp2            -------AHADDI-----RRRFAGQ---QKVT----TGQIIVFGLTGGLIPCPA---SIT
Vei1            -------AHANEI-----RQRFGD----GKAS----NRQIMLFGITSGLIPCPA---AIT
Bel1            -------AHAADI-----RKRFAG----RTVT----TWQIILFGLTGGLIPCPA---AIT
Abr2            -------AHAADI-----RKRFAG----RTVT----TPQIVLFGLTGGLIPCPA---AIT
Nha1            -------AHAADI-----RKRFAG----RTVT----TAQIVLFGLTGGLIPCPA---AIT
Asp3            -------AHAADI-----RKRFAG----RTVT----TWQIVLFGLSGGLIPCPA---AIT
Msp5            -------AHAQDI-----RRRFAG----RRVT----TGQIVLFGLTGGLIPCPA---AIT
Rsp1            -------AHAADI-----RRRFAG----RTAT----TGQIVAFGLTGGLIPCPA---AIT
Nra2            -------AHAADI-----EQRFGD----RRPS----TSQIVAFGLTGGLVPCPA---SIT
Cfl1            -------EHAAEI-----RSWLKN----REVT----TAQIIAFGLTGGLMPCPA---AFT
Cfl3            -------AHAMDI-----QKRFMN----RKVT----TPQIILFGLTGGLLPCPA---AFT
Vsp2            -------EHADEI-----RRRFEG----RTVT----TPQIALFGITGGLMPCPA---AFS
Msp3            -------EHAEQI-----ARQLAAN--GGNVT----TAQIALFGITGGLIPCPA---SIT
Cac1            -------EHDDDR-----SSQPDRA--PRRAG----RRALIGMGVAGGLVPSPS---ALV
Ssp2            --------HPADT-----STAPPNA---RRTR----RSGLIGMGIAGGLVPSPS---ALV
Shi1            -------THE------------------IRPT----LRGTLLMGFAGGMVPSPS---AVV
Svi1            -------THE------------------VRPT----LRGTLLLGFAGGMVPSPS---AVI
Sbi1            -------SHPLPS---------------GRLT----LRGTLLLGFAGGLVPSPS---AVV
Sda1            -------THA------------------TAPT----IRGTILLGFAGGLVPSPS---AVV
Sch1            -------SHP------------------VAPT----LRGTILMGFAGGLVPSPS---AVV
Fsp1            -------AHPH-----------PAA---DGSQ----LRSLLAAGFAGGMVPTPS---AIV
Fsp2            -------VHP------------SAG---DQPG----LRSLLATGLVGGMVPTPS---AVV
Cko1            -------GHG--------------------------RKNLAVLGIAGGLVPSPT---ALV
Csp1            -------THLLPA---------QDE---SLMS----WRGLMALGIAGGLVPCPA---ALV
Ssp6            -------SHLSI----------TDE---APLS----WRSLLTLGISGGLVPCPS---ALV
Cep1            -------SHLPPG---------ANG---EPVT----WRSLLALGISGGIVPCPS---ALV
Dsa1            ----------------------------SVAS----WRDIFALGISGGLVPCPA---ATV
Hsp4            ----------------------------TSAS----WRDIFALGISGGLVPCPA---ALV
Ssu1            ----------------------------SSHT----LSDLVKLGIAGGLVPCPS---AMV
Lsp1            -------NHH------------------HPED----WRSLVAVGISGGLVPCPS---ALV
Nno1            -------SHLPLA---------SDG---NDVT----WRSLMMLGLSAGLVPCPA---ALV
Cst1            -------SHADV----------------SPMK----WSSLLALGISGGLLPCPS---ALV
Npu1            -------PHSDL----------------ISMK----WSSLLALGISGGLLPCPS---ALV
Sus1            -------SHVPE----------------GEIT----MGSLIALGASGGLVPCPS---ALV
Sus2            -------THVP-----------------EEMS----IGGLIALGASGGLVPCPS---ALV
Hau1            ----------------------------SHVS----NRKLLGLGISGGLVPCPE---ALV
Dhy1            ----------------------------GKVS----WWSMLSLGVAGGMVPCPT---ALV
Dsa2            -------EHGNES---------------EPVS----WWSMLSLGIAGGMVPCPT---ALV
Mja1            ----------------------------KVDT----KKGVITLGLSAGLVPCPA---ALA
Mfo1            ----------------------------KIDT----KKGVIAIGLSAGLIPCPA---ALA
Mok1            ----------------------------KLNI----KKGVLAIGLSAGLVPCPA---ALA
Mho1            ----------------------------QIDT----RKGVIAIGLSTGLVPCPA---ALA
Mps1            ----------------------------TIDT----RKGVIAIGLSTGLIPCPA---ALA
Pba1            -------SHAPP----------------ERTG----FWGLLSLGISGGIVPCVD---ALI
Ami1            HDGETAPSHGTLS-PYLVKERERTA-RVSTAS----RREIAAMGAAGGLIPCPE---ALG
Dor1            -------HLTDRGA--------------GPAS----RLNLFLTGFFTGILPCPS---ALA
Dyo1            ----------PMS---------------HPTN----RFNLFLTGFFTGIVPCPS---ALA
Dme1            -------SHSSMT---------------TPST----PLNLFLTGFFTGIVPCPS---ALA
Aac1            ------LEHMESE---------------TPNS----FRRLCIVGFFTGLIPCPS---ALA
Apo2            -------SHG------------------APTS----LSRLFAIGFFTGLIPCPS---ALA
Dma1            -------SHGDDPA--------------GPVG----WRALLALGVSGGLVPCPS---ALA
Zfo1            ----------------------------ASVS----SWRLLLLGISGGMIPCWG---AIL
Hbo1            -------SHC----CG-GAHHIEPH---QALD----WRTAMMTVGAIGMRPCSG---AVL
Hsp1            -------AHC----CG-GAHHIEPQ---QALD----WRTALMTVGAIGMRPCTG---AVL
Tsp1            -------AHCG---CG-TPHHVDPN---QRGT-------WWGTVLAVGIRPCSG---AVL
Ssp1            ----------------------------HRRH----AHAASGLGLLHGLAGASH----LL
Ssp4            ----------------------------HRRH----AHAASGLGLLHGLAGAGH----LL
Pma3            ----------------------------HGRH----AYAASSLGLLHGLAGASH----LL
Pma1            ----------------------------HAQH----SHASTSLGVLHGLAGASH----LF
Pma5            ----------------------------HSRH----SHASTSLGLLHGLAGASH----LL
Pma6            ----------------------------HRSH----THAATGLGVLHGFAGASH----LV
Pma2            ----------------------------HNKH----SHALTGLGLLHGLAGGSH----FL
Pma4            ----------------------------NNKH----SHALTGLGLLHGIAGGSH----FL
Psp5            ----------------------------HNRH----SHALTSLGILHGLAGGSH----LI
Psp7            ----------------------------HNKN----AHALTGLGLLHGIAGGSH----LV
Zga1            -------PHD----------------KKVKQN----VWSSFGIGVLHGLAGVAH----FI
Mfu1            ----------------------------PHYH----THASLGIGLLHGIAGSNH----FL
Min1            ----------------------------AHRH----CHFPLAIGILHGFAGSNH----FL
Vsp1            -------AE-------------------DHRH----PHAPLWIGLLHGVAGSHH----LL
Rle1            ----------------------------GHRH----KHPAFAIGTVHGLAGSSH----LL
Ppa1            ----------------------------PAHG----RRSAGIIGLVHGLAGSAH----VY
Ade1            ----------------------------TRGG----RRAVFSVGLVHGVTGAAA----LL
Cfu2            ----------------------------GKVS----SWEVLSIGLLHGVSGAAA----VL
Tca1            -------G--------------------KKKL----GFATFATGIIHGLQPDA-----LM
Car1            -------G--------------------KKKI----GFATFATGIVHGLQPDA-----LM
Gma3            -------G--------------------KKKI----GFATFATGIVHGLEPDA-----LM
Ccl1            -------G--------------------KKKV----GFATFATGIVHGLQPDA-----LM
Ptr3            -------GK-------------------KKKI----GFATFATGIVHGLQPDA-----LM
Ptr4            -------GK-------------------KKRV----GFATFATGIVHGLQPDA-----LM
Ppe1            -------G--------------------KKKI----GFATFATGIVHGLQPDA-----LM
Sly2            -------GK-------------------KKKI----GFATFATGIVHGLQPDA-----LM
Car2            -------R--------------------KKKI----GFATFATGIVHGLQPDA-----LM
Csa2            -------G--------------------KKKI----GFATFATGIVHGLQPDA-----LM
Vvi2            -------G--------------------KKKI----GFATFATGIVHGLQPDA-----LM
Atr1            -------G--------------------KKKI----GLATFATGIVHGLQPDA-----LM
Ath3            -------K--------------------KKKI----GFATFATGVVHGLQPDA-----LM
Ath4            -------K--------------------KKKI----GFATFATGVVHGLQPDA-----LM
Ath1            -------K--------------------KKKI----GFATFATGIVHGLQPDA-----LM
Gau2            -------A--------------------KKKM----GFATFGTGIIHGLQPDA-----LM
Sly1            -------K--------------------KKKV----GFATFATGIVHGLQPDA-----LL
Gau1            -------K--------------------KKKM----GFATFATGIVHGLQPDA-----LM
Csa1            -------K--------------------SKKL----GFATFATGVVHGLQPDA-----LM
Gma1            -------G--------------------KKKI----GFATFATGIVHGLQPDA-----LM
Smo2            -------K--------------------KKSL----GF-TFATGIVYGLQPDA-----LL
Smo1            -------R--------------------KKPF----GFATFGTGVVHGLQPDA-----LL
Sit1            -------R--------------------KKKV----GFATFATGIVHGLQPDA-----LL
Bdi1            -------R--------------------KKKV----GFATFATGVVHGLQPDA-----LL
Ppa2            -------V--------------------KKSV----GPATFITGIVHGLQPDA-----LL
Sit2            -------G--------------------KKKI----NFATFATGIVHGLQPDA-----LM
Hvu1            -------K--------------------KKEI----SFATFATGIVHGLQPDA-----LM
Bdi2            -------K--------------------KKEI----SFATFATGIVHGLQPDA-----LM
Cre1            ----------------------------GLKA----GFATYATGIVYGLQPDA-----LF
Cva1            -------E--------------------RGGF----GLATFATGIVYGLQPDA-----LF
Csu1            -------SGGGLP---------------ADGN----SLRTLFTGIVFGLQPDA-----LF
Tps1            ----------------------------IKTA----KSAILFNGILHGFSWDG-----AP
Toc1            -------VN-------------------PNQP----TKRVLLNGLLHGFSWDG-----AP
Ptr2            -------AGI------------------KTAQ----KRAVVFNGLLHGFSWDG-----AP
Esi1            -------PGGGGMT-------------KSGGG----ERAIFFNGVLHGFSWDG-----AP
Ehu1            -------SGGGPS---------------ERQS----VASTLLTGILHGCSGSGH----LL
Gsp1            -------LH-------------------IHHL----HMKSMLIGVVHGMAGSAG-----M
Bme2            -------MK-------------------INHL----HAKSILIGIIHGLAGSAG-----M
Gst1            -------GD-------------------IHHL----HVKSTLIGIVHGLAGSAG-----M
Bsp5            ----------------------------TKHY----HKKSFIIGGIHGLAGSAA-----L
Pte1            -------SH-------------------KGIS----YIKSMVIGLVHGIAGSGA-----M
Pmu1            -------EQ-------------------PKVS----YVKSMLIGLVHGLAGSGA-----M
Bsp3            -------QH-------------------HKVS----YFRSLMIGLVHGLAGSGA-----M
Bsp4            -------QH-------------------KDTS----YRKSMVVGLVHGLAGSAA-----M
Bco1            ----------------------------RNYS----YIKSVCIGFVHGLAGSGA-----M
Bsp2            -------KH-------------------KYTS----YLGSMFIGFVHGLAGSGA-----M
Bli1            -------RH-------------------KNVT----YLRSTFIGLVHGLAGSGA-----M
Bme1            --------H-------------------EKTS----YLKSLGIGFVHGLAGSAA-----M
Psp1            ----------------------------DKSS----LIKVTVIGFIHGLAGSAA-----M
Bsp6            ----------------------------DKHY----FIKSSLIGLVHGLAGSAA-----M
Bsm1            -------TY-------------------KGIP----YVKSLFIGIIHGLAGSAA-----M
Apo1            -------PH-------------------QDVS----YAKSLIIGLVHGLAGSAG-----M
Gka2            ----------------------------NNKV----YVKSVAIGGVHGLAGSAA-----L
Dca1            -------EH-------------------KPKV----FRSPMLIGMVHGLAGSGA-----L
Cth1            -------AE-------------------VKRG----YHRSLLTGMVHGLAGSAA-----L
Sce1            --ADRVFGGS------------------RVYA----SLRPLLIGVVHGLAGSAA-----V
Aba1            ANPDRSILRRL-----------------GLYQ----FLRPLAVGLVHGLAGSAA-----V
Kve1            DKLDRKLGQR------------------SFYQ----LVRPLMVGIVHGLAGSAA-----V
Cfl2            ---------F------------------STGS----PFRPLVIGIVHGLAGSAA-----V
Ppa3            LGLELKWGHL------------------SSYQ----TLRPLIIGIVHGLAGSAA-----V
Sce2            ------------------------------------HARSVAVGLVHGLAGSAG-----I
Nde1            -------GH-------------------WYQG----SLRPLLIGMAHGLAGSAA-----L
Mfe1            -------LH-------------------AGRF----PMRALLVGIMHGMAGSAA-----L
Rpa1            -------KH-------------------PKGF----PLRALLVGMTHGLAGSAA-----L
Orf8            -------EH-------------------PQGF----PLRALLVGLVHGMAGSAA-----L
Orf7            -------EH--------------------KKF----PFHALAVGMMHGMAGSAV-----L
Mpe1            -------EH--------------------RPL----PLRALLVGMVHGLAGSAA-----L
Abr1            -------QH---------------------GF----RWRSLLVGLMHGMAGSAA-----L
Abi1            -------RH---------------------GF----RWRTLLVGLMHGMAGSAA-----L
Acl1            -------AH---------------------GF----RWRSLLVGLMHGMAGSAA-----L
Oca1            -------GH---------------------GF----RWRTLLVGLVHGMAGSAA-----L
Bsp7            -------AH---------------------GF----RWRSLLVGLVHGIAGSAA-----L
Bel2            -------AH---------------------GF----RWRTLLVGLMHGMAGSAA-----L
Bsp9            -------GH---------------------GF----RWRTLLVGLMHGMAGSAA-----L
Bsp8            -------AH---------------------GF----RWRTLFIGLMHGMAGSAA-----L
Rpa2            -------EH---------------------GF----RWRTLLVGLMHGMAGSAA-----L
Npe1            -------SH-------------------PHKF----PLKALAVGLVHGAAGSAA-----L
Cba1            -------SH--------------------HRT----NAKALGIGLVHGAAGSGA-----L
Nra1            -------RH-------------------PPLL----PLRALLVGMMHGMAGSAA-----L
Mst1            -------DH---------------------RS----LLRPLAVGVMHGLAGSGA-----M
Fdo1            --------------------------------------KSFFIGILHGLAGSAA-----V
Nsa1            -------AH-----------------------------KSYMIGLVHGLAGSGS-----I
Nma1            -------AH-----------------------------KSYLIGLIHGLAGSGS-----L
Nsp3            -------EH-----------------------------KSYLIGLIHGLAGSGS-----L
Nli1            -------NH-----------------------------KSYLIGMIHGLAGSGT-----L
Eol1            ----------------------------NEPT----FGLAYGVGLVHGLAGSGG-----L
Rsl1            ----------------------------TPKD----FKLAYGVGLVHGFAGSGA-----L
Sli1            ----------------------------EGHA----HRLAYGVGLIHGLAGSGA-----L
Hhy1            ----------------------------QAHD----HRLAYGVGLVHGLAGSGA-----L
Mpa1            -------------------------------T----HKLAYGVGLVHGLAGSGA-----L
Fjo1            -------YD-------------------GSTN----YKTAFGVGLVHGLAGSGS-----L
Hno1            -------IK-------------------ATSE----HRVAYTVGLIHGLAGSGA-----L
Cul1            -------KH-------------------HGWK----GSHSFLIGTVHGLAGTGA-----V
Gau3            ------VGS-------------------GFKA----QLRALGFGVLHGLAGSGA-----V
Chu1            ------------------------------EN----KYVFFNVGIIHGLAGSGT-----I
Rxy1            -------DHAS-----------------PLHT----PLSAYAIGLVHGVGGSGG-----L
Psp3            --------------------------GPPSRT----PLAAFAIGVLHGLAGTGA-----I
Hgi1            -------SLGNVA-----------FGTKHTHV----HDESFGVGVLHGFAGSGA-----L
Hla1            -------SFGSFA-----------LGAEHSHV----HDESFAVGVLHGFAGSGA-----L
Gar1            ------------------------------------DHTPLFIGMLHGVAGSAP----LL
Cag1            ------------------------------------DHTPLFIGMLHGVAGSAP----VL
Cag2            ------------------------------------DHTPLFIGMLHGVAGSAP----ML
Orf5            ---------------------------MPAAI----AHTPVMVGALHGLAGSAP----AL
Msp1            ----------------------------ATKD----GHLPVMVGVLHGLAGSAP----AL
Oan1            ---------------------------QQVKE----AHTPVMVGILHGLAGSAP----AL
Orf12           --------------------------IEDHIA----NHKPVMVGVLHGLAGSAP----AL
Mam1            --------------------------VSKPHR----SHLPVSVGIVHGVAGSGP----LL
Cag3            ----------------------------NSHV----NHTPVLVGMVHGMAGSAS----IV
Sde1            ----------------------------SPRA----ITSAPLIGLIHGTAGSAP----LL
Ttu1            ----------------------------GLSA----RFGAPAVGLLHGTAGSAP----LL
Orf15           ----------------------------KQGV----RRSAVWVGLIHGSAGSAP----LL
Orf11           ------------------------------------SHAPTLVGMLHGAAGTLA----VF
Cpi1            ---------------------------QGQEIAMNPLSRSFWVGMLHGLAGTGG----AC
Fco1            ---------------------------QGEEISMNLLSRTFWVGMLHGLAGTGG----AC
Dbe1            ----------------------------GERT----VSRSFWVGMVHGLAGTGG----AC
Pso1            -------EN-------------------PATQ----KIMALLVGIIHGFAGPGG----IL
Pso4            -------RS-------------------HHSL----HIMALLVGIIHGFAGPGG----IL
Pso5            -------EN-------------------PMMQ----RVAALCVGIVHGIAGPGG----IL
Ala1            -------EH-------------------PLSQ----KLTALCVGICHGIAGPGG----AL
Sdi1            -------DN-------------------PATQ----KATALCVGIVHGIAGPGG----IL
Pso2            -------KN-------------------PHTQ----KLTAFAYGTAHGLAGTGG----IL
Ptr1            -------AEVTPL--------FPRI-VRSVST----KSMAIVAGIIHGLAGPGG----VL
Gth1            ----------------------------AVGS----KSVSLVVGLVHGLAGPGG----IL
Ngr1            ----------------------------PQRS----GWVLFGMGVLHGTAGWAG----VL
Mxa1            -------------------------------------TVSTTAGALMAVSGVRS----LL
Cfu1            ------------------------------------DQVSTTAGALMAFSGVRA----LL
Sau2            --------------------------------------VSTAAGAFMAVSGVRS----LL
Ssp3            -----------------------------SST----TASAFGVGVLMGIGGVRG----ML
Sau1            ----------------------------TSVA----TTSAWTIGALMGMGGVRG----ML
Sgo1            -----------------------------NRD----TASAFTVGALMGIGGVRG----ML
Ssp5            ----------------------------DAVV----ESSSFTMGLLMGAGGVRG----ML
Ssp7            -----------------------------GIE----NSSSFSLGLLMGAGGVRG----ML
Nsp2            ----------------------------EKKQ----VTSALTVGTLMGIGGVRG----ML
Tcr1            -----------------------------WTD----MMPALSLGVLMGIGGVRG----ML
Gca1            -------SF-------------------LRFG----WISAFIIGILHGIGVESPT--QLA
Gka1            -------SF-------------------SHVG----WAGALIIGIIHGIGVESPT--QLA
Bsp1            -------S--------------------FKIG----ILSAAIIGTIHGIGVESPT--QIA
Ktu1            -------AD-------------------PELG----AGGAFTVGVIHGAGAETPT--QLM
Gma2            -------SRTDDD---------------VNYT----GPVAFGIGLIHGLGAETPS--QLA
Aba3            -------PRPEPFR--------------FQYD----RGSVFLVGVIHGLGAETPS--QLL
Aba4            -------QCATP----------------RSFD----ARSVFVIGVVHGLGAETPS--QLL
Aac2            -------RS-------------------TQVS----WRTALSIGMIHGIGAETPT--QLL
Hsp2            -------EH-------------------TTLE----YLKIGTVGALFTLSPPVS----MI
Hsp3            ----------------------------DTVA----YLRTGAVGALFTLSPPVS-----M
Ote1            -------EESELV---------------SSRR-G-DWTAISGLFLLLTLSPCEG---FLP
Cak1            -------AHTED----------------ATVK----SITGWSLFVIFVFGPCEA---LIP
Orf9            -------VHTEK----------------GKV-----SLTPWILFIIFVFGPCEP---LIP
Sel1            --------------VGWRSALVPKR--LRNSTH---PLAVIAIGAIFGLVFDTATQ-AAA
Dar1            --------------VGIKGRLLGNL---RHVSH---PALIALVGALFALSFDTLSQ-AAF
Ggi1            --------------IGLRASIFSNL---LRVSN---PWLISGVGAGFAISFDTMSQ-AGL
Bmu1            --------------GGLLSRLLRPL--FRFVSK---SWHMYPIGVLFGLGFDTATEIGLL
Nsp1            ---------------GILAKLFSRV--IKKIDK---PWHLYPAGLLMGLGFDTATQVALL
Fph1            --------------NSVLAKLFRPI--IKVIDR---PYKMYFVGFLFGLGFDTATEIALL
                                                                            

Psy1            VLLLCLQVKQ--VTLGAAMVLCFSIGLAITLVTVGAAAAIGARK-ASN---RF-------
Psp6            VLLLCLQVKQ--TTLGAVMVLCFSLGLAMTLVTVGAAAAIGARK-ASN---RF-------
Psy2            VLLLCLQVKQ--VTLGAAMVLCFSIGLAITLVTVGAAXAQCRRP-ART------------
Pae1            VLLLCLQVKE--VALGAVLVLCFSIGLAVTLVAVGAAAAVGARQ-ATN---RW-------
Orf14           VLLLCLQVKE--VALGGILVLCFSIGLAITLVAVGAAAAIGARQ-ASN---RW-------
Pfl1            VLLLCLQVKE--VALGGLLVLCFSIGLAITLVTVGAAAAIGARQ-ASN---RW-------
Pae2            VLLLCLQVKE--VTLGAVLVLGFSVGLALTLVAVGVAAAVGTRH-ASN---RW-------
Ppu1            VLLLCLQVKE--IALGAVLVLCFSIGLAMTLVTVGVAAAVGAKR-ASN---RW-------
Pal1            VLLLCLQVKE--VALGAVLVLCFSIGLALTLVAVGVAAALGARH-ASN---RW-------
Ahy1            VLLLCLQVKE--IALGAVLVFCFSIGLALTLVAVGVAAAIGARQ-ASN---KW-------
Sno1            VLLLCLQLRE--LALGFTLVLSFSVGLALTLVAVGVVAALSVQH-ATK---RI-------
Api1            VLLLCLQLKE--FTLGAVLVLCFSIGLAITLVTVGAVAALSVRH-VTR---RA-------
Oan2            VLLLCLQLKE--FTLGFALVLCFSIGLAITLVTVGAAAALSVRH-ATK---RW-------
Rsp3            VLLLCLQLKE--FTLGFILVLCFSIGLAITLVTVGAIAALSVRH-ATK---RW-------
Orf10           VLLLCLQLKQ--FTLGFGLVLCFSIGLALTLVAVGAAAALSVQH-ATK---RL-------
Asp1            VLLLCLQLKR--IALGATLVLCFSIGLALTMVASGVLAAMSVRH-ISK---RF-------
Rso1            VLLLCLQLKK--ITLGAALVLCFSIGLAMTMVASGALAALSVKH-VSK---RW-------
Mfe2            VLLLCLQLKQ--IALGATLVLSFSVGLALTLVTSGLLAALSVKQ-VSS---RW-------
Aph1            VLLLCLQLKE--IALGATLVLSFSIGLALTMVLSGALAALSVKH-VSR---RW-------
Orf4            VLLLCLQLKK--VALGAVLVLCFSIGLALTMVASGALAALSVRH-ARK---HW-------
Psp4            VLLLCLQLKK--FALGAGLVLCFSIGLALTMVASGTLAALSVKH-VSR---RW-------
Cvi1            VLLLCLQLKQ--VALGATLVLCFSIGLALTMVASGVLAALSVRH-MAG---RW-------
Lho1            VLLLCLQLKK--VALGATLVLGFSVGLALTIVASGVLAALSVRH-LAG---HW-------
Ecl1            VLLICLQLKH--FALGATLVFSFSIGLALTLVASGAIAALSLKH-ATK---RW-------
Orf6            VLLICLQLKK--FSLGATLVLGFSVGLALTLVASGAIAALSLKQ-ATR---RW-------
Kox1            VLLICLQLKK--VSLGATLVLSFSVGLALTLVASGAIAALSLKH-VAN---RW-------
Gxi1            VLLLCLQLKK--VALGATLVLSFSVGLALTLVASGVLAALGVRH-ASK---RF-------
Psp9            VLLLCLQLKR--FALGAGLVLCFSIGLAMTMVASGALAALSVRH-VSR---RW-------
Psp8            VLLLCLQLKE--VTLGAALVLCFSIGLALTLVLSGAVAAIGARH-AAK---KW-------
Msp4            VLLLCLQLGQ--MALGAALVLCFSIGLAITMVAVGVAAALGVRH-ASD---RW-------
Mtr1            VLLLCLQLDR--MILGAALVLAFSIGLALTMIAVGVAAAIGVRH-AST---RF-------
Mro1            VLLLCLQVGR--IGLGALLVLCFSVGLALTLVLVGVAAALGMRH-AAS---RW-------
Tdi1            VLLLCLQLKQ--FVLGAALVLCFSIGLALTLVTVGAVAAWSVNH-ASK---KW-------
Orf13           VLLLCLQLKR--VALGSVLVLCFSIGLALTMVASGVIAALSVKY-AER---RF-------
Ssp8            VLLLCLQLQR--LTLGAVLVLCFSIGLAITMVASGVIAAVSVRQ-VAK---RW-------
Nni1            VLMLCLQLHQ--VALGAVLVTGFSVGLALTMVTSGVLAALSLRH-LEK---RW-------
Rfr1            VLLLCLQLKQ--LSLGAVLVVCFSIGLAVTMVSAGVLASLSVRH-VQK---RW-------
Eco1            VLLICIQLKA--LTLGATLVVSFSIGLALTLVTVGVGAAISVQQ-VAK---RW-------
Eco2            VLLICIQLKA--LTLGATLVVSFSIGLALTLVTVGVGAAISVQQ-VAK---RW-------
Orf1            VLLICIQLKA--LTLGATLVVSFSIGLALTLVTVGVGAAISVQQ-VAK---RW-------
Sen1            VLLICIQLKA--FTLGATMVLSFSLGLALTLVTVGVGAAISVQQ-AAK---RW-------
Orf2            VLLICIQLKA--FTLGATMVLCFSLGLAITLVTVGVGAAISVQQ-AAK---RW-------
Cfr1            VLLICIQLKA--FTLGATMVLCFSLGLALTLVTVGVGAAISVQQ-AAK---RW-------
Yre1            VLLICIQLKA--LTLGATLVVSFSIGLALTLVAVGVSAAIGVRQ-VAK---RW-------
Eli1            VLLICLQLKA--LTLGATMVVCFSIGLALTLVTVGVGAAVSVRQ-AAK---RW-------
Ecl2            ILLICIQLKA--ITLGATLVVSFSIGLALTLVAVGVGAAISVQQ-AAK---RW-------
Hal1            ILLICIQLKA--LTLGATLVVCFSVGLALTLVTVGVGAAVGVRE-AQK---RW-------
Mmo1            VLLICLQLKA--FTLGATMVLSFSIGLALTLVTVGVVTAVGLRQ-VSR---RW-------
Rsp2            VLLICIQLKQ--LALGATMVVCFSIGLALTLVTVGVAAAVSVRQ-AAK---RW-------
Dda2            VLLLCIQVKA--FTLGAALVVCFSIGLALTLVAVGVGAALSVQR-ASR---RW-------
Eta1            ILLICIQLKA--IALGATMVLCFSLGLAITLVTVGVAAAVSVRQ-ASK---RW-------
Vch1            VLLICLQLKA--ITLGATLVVSFSIGLALTLVAVGVVAALGVQK-ATS---KW-------
Dda1            VLLLCLQVKA--FSLGAALVVCFSIGLALTLVAVGVGAAISVKQ-VSR---RW-------
Psp2            VLLLCIQVKA--FSLGAALVLCFSIGLALTLVGVGAAAALSVQK-ATQ---RW-------
Eto1            VLLLCIQVKK--FSLGAALVVCFSIGLALTLLIVGSAAALSVRH-VTQ---RW-------
Csp2            VLLLCLQLKQ--VALGATLVLCFSTGLAVTMVSVGVAAAIGVRH-AEK---RF-------
Asp2            ILLLCLQLKQ--VPLGALLVLCFSIGLALTLVLSGVIAAISVKQ-VSK---RW-------
Vei1            VLLLCLQLKQ--VALGATLVLCFSIGLALTMVLSGVVAAISVRH-VSR---RW-------
Bel1            VLLLCLQLKQ--FSLGFVLVLCFGIGLAITMVSAGVAAALSLRH-VER---HW-------
Abr2            VLLLCIQLKQ--FSLGFVLVLCFGIGLAITMVSAGVAAALSIRH-VER---HW-------
Nha1            VLLLCIQLKQ--FSLGFALVLCFGIGLAATMVSAGVVAALGIRH-VER---HW-------
Asp3            ILLLCIQLKQ--LSLGFVLVLCFGFGLALTMVSAGVIAALSIQH-IEK---RW-------
Msp5            VLLLCIQLKQ--FSLGFALVVCFSLGLAATMVSAGVLAALSVTH-VAS---RW-------
Rsp1            VLLVCMQLDR--IALGVLLVVCFSVGLAVTMVSAGVVAALGVRH-VAS---RW-------
Nra2            VLLLCLQLKK--YSLGLTLVLGFSIGLALVMVLSGVLAALSLRA-ASN---RWGGF----
Cfl1            VLLVCLQVKQ--FTLGFALVGAFSFGLALTMVTVGAIAAWSVHH-AEK---KF-------
Cfl3            VLLVCLQVKR--FTLGFALVGAFSFGLALTMVSVGALAALSLRH-AEK---RF-------
Vsp2            VLLICLQLKK--FTLGFAMVAAFSTGLALTMVATGVLAAWSLRH-AEK---RF-------
Msp3            VLLICLQLGQ--FTLGAATVAAFSLGLAITMVSIGVAAAWGVQH-AAK---RV-------
Cac1            VLLGAVALGR--TVLGIILVLAYGLGMAATLTAAGLALVMLGHR-MRR---ERHA-----
Ssp2            VLLGAVALGR--TAFGVLLVIGYGLGMAATLTLAGLLLVRLRER-IES---HDRARTL--
Shi1            VLVGAAALGQ--AWFGVVLVIAYGLGLALTLTAAGFTAVRVGQE-AAE---RLMARRERA
Svi1            VLVGAAALGQ--AWFGFVLVVAYGIGLALTLTLAGFAAVRLGVR-ATE---RLAARKASG
Sbi1            VLVGAAALGQ--AWFGFLLVLAYGAGLALTLTLAGIAVVRLGRR-ATE---RLAARASDG
Sda1            VLVGAAALGH--AWFGLLLVVAYGVGLALTLTAAGYAVVRLGAG-ASR---WVERRPS--
Sch1            VLVGAAALGQ--AWFGLLLVVAYGVGLALTLTAAGYAVVKAGSG-MNR---LLDRRPR--
Fsp1            VLLGAVALGR--AWFGLLLVLAYGAGMALTLIGAGFLLDRTLVP-LLH---RVRA-----
Fsp2            VLLGAAALGR--AWFGVLLVLAYGVGMAATLVGVGFLLDRTLLP-LLR---RAST-----
Cko1            VLLGAAALGR--LWLGIVLIIAYGLGMAAMLTAAGLLLLRIRDK-WAW------------
Csp1            LLLSMIALGQ--TGLGLLLVFIFSLGLTGTLTAIGLLLVSAKHL-FER---IP-------
Ssp6            VLLSAVALGR--VGFGLVMVLAFSLGLAGVLTGLGLLLVRTKRL-FDR---LP-------
Cep1            VLLSSVALNR--TGFGLLLVLAFSLGLAATLTGIGLLLVGGKRI-FDR---FP-------
Dsa1            LLLSTIALGE--IAYGLMLVFIFSLGLTVTLTGLGIIFIYGKKQ-FQK---LP-------
Hsp4            LLLSTIALGK--IGYGLMLVLVFSIGLAVTLISLGALFIYGKTQ-FQK---LP-------
Ssu1            MLLGAIALHQ--IVYGLFLVTGFSLGLALVLVLLGLIAVYARQW-LEK---FP-------
Lsp1            LLLTAIALHQ--ITYGLVLVGWFSLGLASMLTALGLVAVYARQW-LEE---TS-------
Nno1            LLLGAIAFGN--PISGLLLVVAFSLGLASVLAGLGLLLVSAKRM-FKQ---VP-------
Cst1            VLLSAIALGR--IGFGLALVTAFSLGLAAVLTGIGLMLVYAKDR-FEQ---LP-------
Npu1            VLLSAIAMGR--IGFGLALVSAFSLGLAAVLTGIGLILVYAKDR-FEH---LP-------
Sus1            LLLSAISLGR--VGLGMLLLVGFSAGLATVLMGMGVLVLCVGNL-LPA---TQK------
Sus2            LLLTSVSLGR--VAFGLTLLVAFSLGLAVVLSAIGLAVLYARHL-LPD---SKN------
Hau1            IMIVAATLGR--IGLGLAMIVAFSAGLAAVLIGIGIVLVTLGSR-LIK---TS-------
Dhy1            VLLASVAFGR--ITFGLLLISAFSLGLAAVLIIIGILTVRASKL-TEK---FS-------
Dsa2            VLLASVAFGR--IVFGLMLILAFSLGLAAVLIIIGILTVRASKL-TER---FS-------
Mja1            VLLLSISSGN--LIDGLIYVAIFSIGLAISLTGLAVAFVESKEL-IKK---YV-------
Mfo1            VLLLSIAEGD--VLNGLIYVVVFSIGLALSLTTLSVLFVKSKRF-IKK---YA-------
Mok1            VLLFSISSGN--LYDGLIYVFIFSLGLSLSISLLSVLFVKGKQF-IEK---YI-------
Mho1            VLLLGIATDH--VYNGLIYILVFSIGLALSIVCLSVLFVKGRGF-LQS---YV-------
Mps1            ILLFSISNDQ--VYNGLFYVLVFSAGLAISITLLSIVFVKGKGF-IEG---YV-------
[truncated: 54,640 more chars]
