# Supplementary material for: The LysE Superfamily of Transport Proteins Involved in Cell Physiology and Pathogenesis
Source: PLoS One. 2015 Oct 16;10(10):e0137184. doi: 10.1371/journal.pone.0137184 (PMC4608589; doi:10.1371/journal.pone.0137184)
Supplement: S2 Supporting Information — The corresponding zip file contains the multiple sequence alignment (MSE) outputs generated using ClustalX, Mafft, and ProbCons. These MSEs have been used to generate S17–S28 Figs. (ZIP) [file pone.0137184.s031.zip › Alignment_zip/NicO/NicO_probcons.aln]

CLUSTAL 2.1 multiple sequence alignment

Psy1     M--P-------------------------------D-------F----A-----------
Eco1     M--T-------------------------------E-------F----T-----------
Sno1     M--P-------------------------------A-------F----A-----------
Asp1     M--T-------------------------------D-------F----A-----------
Pae1     M--S-------------------------------S-------F----A-----------
Ssp1     M--L--------------------------------------------------------
Sen1     M--G-------------------------------E-------F----S-----------
Cac1     M--R-------------------------------R-------R----P-----------
Pso1     M--E-------------------------------T-------A----G-----------
Asp2     M--P-------------------------------D-------I----A-----------
Csp1     M--V-------------------------------E-------M----R-----------
Pma1     M--I--------------------------------------------------------
Gsp1     M--S-------------------------------G-------L----------------
Dda1     M--LTM--T--------------------------D-------F----V-----------
Tca1     M--E-------------------------------R-------L----L-----------
Orf1     M--T-------------------------------E-------F----T-----------
Ahy1     M--S-------------------------------N-------F----A-----------
Hbo1     M--S-------------------------------L-------T----R-----------
Pte1     M--G-------------------------------L------------------------
Eco2     M--T-------------------------------E-------F----T-----------
Pmu1     M--E-------------------------------V------------------------
Ssp2     M--N-------------------------------H-------T----L-----------
Hvu1     M--D-------------------------------R-------L----I-----------
Cre1     M--P-------------------------------G-------S----P-----------
Dhy1     M--R-------------------------------S-------I----Y-----------
Cst1     M--K-------------------------------K-------L----L-----------
Orf2     M--G-------------------------------E-------F----S-----------
Gca1     M--E-------------------------------F-------V----------------
Sus1     M--T-------------------------------K-------R----L-----------
Ssp3     M--E-------------------------------I-------G----------------
Tps1     M--M-------------------------------C-------L----L-----------
Sus2     M--P-------------------------------A-------Q----------------
Mfe1     M--I-------------------------------E------------------------
Csa1     M--E-------------------------------R-------L----L-----------
Ath1     M--D-------------------------------R-------L----L-----------
Gar1     M--I-------------------------------D-------G----------------
Cva1     M--H-------------------------------A-------Q----A-----------
Rxy1     M--A-------------------------------E-------I----D-----------
Sel1     M--I-------------------------------E-------F----------------
Ppu1     M--G---------------------------------------F----A-----------
Eta1     M--D-------------------------------T-------F----T-----------
Psy2     M--P-------------------------------D-------F----A-----------
Ssp4     M-----------------------------------------------------------
Eol1     M--E-------------------------------N-------V----------------
Cfr1     M--G-------------------------------E-------F----S-----------
Gka1     ------------------------------------------------------------
Vei1     M--T-------------------------------D------------------------
Sce1     M--L-------------------------------A-------S----A-----------
Mja1     M--V-------------------------------M-------I----M-----------
Zga1     M--I-------------------------------S-------F----------------
Bsp1     M--K-------------------------------L-------F----------------
Hal1     M--N-------------------------------E-------F----T-----------
Tcr1     M--E-------------------------------L-------S----------------
Bel1     M--NAM--T--------------------------D-------L----S-----------
Ath3     M--E-------------------------------R-------L----L-----------
Rso1     M--T-------------------------------A-------F----S-----------
Sde1     M--E-------------------------------I-------V----A-----------
Dor1     M--E-------------------------------L-------L----Y-----------
Orf4     M--T-------------------------------E-------F----A-----------
Eli1     M--N-------------------------------E-------F----T-----------
Dca1     M--E-------------------------------I------------------------
Ade1     M--T-------------------------------V------------------------
Dsa1     M--ISL--GVYFNDKLFNYINSYLNQESLLDADMKQ-------S----------------
Lho1     M--T-------------------------------E-------F----S-----------
Bmu1     M--L-------------------------------S-------A----T-----------
Cfl1     M--T-------------------------------T-------F----T-----------
Chu1     M-----------------------------------------------------------
Mfe2     M--T-------------------------------D-------F----A-----------
Ssu1     M--T-------------------------------S-------T----F-----------
Hgi1     M--A-------------------------------L-------A----------------
Abr1     M-----------------------------------------------------------
Nra1     M--T-------------------------------G-------T----------------
Psp1     M--G--------------------------------------------------------
Ote1     M--N-------------------------------S-------A----A-----------
Cak1     M--C-------------------------------C-------S----T-----------
Ppa1     M--L-------------------------------A------------------------
Psp2     M--T-------------------------------D-------F----A-----------
Ppa2     A-----------------------------------------------------------
Orf5     M--S-------------------------------G-------I----N-----------
Pal1     M--G-------------------------------S-------F----S-----------
Pba1     M--K-------------------------------N-------R----Y-----------
Msp1     M--L-------------------------------I-------E----Q-----------
Ecl1     M--N-------------------------------D-------F----A-----------
Mxa1     M--T-------------------------------A-------D----S-----------
Ssp5     M--E-------------------------------L-------S----------------
Pma2     M--Q--------------------------------------------------------
Yre1     M--N-------------------------------E-------F----T-----------
Sce2     M--T-------------------------------G-------A----------------
Orf6     M--N-------------------------------D-------F----T-----------
Cpi1     M--I-------------------------------G-------Y----L-----------
Bsp2     M--E-------------------------------V------------------------
Car1     M--D-------------------------------R-------L----L-----------
Csu1     M--D--------------------------------------------------------
Gma1     M--D-------------------------------R-------L----L-----------
Shi1     A--M--------------------------------------------------------
Hsp1     M--P-------------------------------L-------T----R-----------
Ccl1     M--E-------------------------------R-------L----L-----------
Hla1     M--A-------------------------------L-------T----------------
Atr1     M--E-------------------------------R-------L----I-----------
Sau1     M--E-------------------------------L-------G----------------
Psp3     M--R-------------------------------F-------D----W-----------
Hsp2     M--V-------------------------------S-------S----------------
Ssp6     M--Q-------------------------------R-------K----W-----------
Dda2     M--T-------------------------------D-------F----S-----------
Ptr1     M--L-------------------------------E-------H----------------
Rsp1     M--T-------------------------------A-------M----L-----------
Smo1     I--T-------------------------------K-------V----L-----------
Aac1     M--Q-------------------------------L-------I----Y-----------
Rpa1     M--T-------------------------------R-------I----I-----------
Oan1     M--T-------------------------------I-------E----M-----------
Cfu1     M--P-------------------------------P------------------------
Ecl2     M--N-------------------------------D-------F----T-----------
Mok1     M--E-------------------------------L------------------------
Psp4     M--A-------------------------------D-------F----A-----------
Rpa2     M--F-------------------------------A------------------------
Dar1     M--E-------------------------------T-------L----P-----------
Gth1     M--L-------------------------------R-------W----R-----------
Sit1     M--E-------------------------------R-------L----I-----------
Gau1     I--I-------------------------------L-------A----F-----------
Ptr2     M--T-------------------------------P-------R----S-----------
Orf7     M--S--------------------------------------------------------
Dma1     M--P-------------------------------S-------R----L-----------
Ggi1     M--D-------------------------------L-------Q----------------
Nsa1     M--L-------------------------------T------------------------
Bme1     M--E-------------------------------T------------------------
Aba1     M--V--------------------------------------------------------
Nde1     M--F-------------------------------D-------P----------------
Psp5     ALMQ--------------------------------------------------------
Sdi1     M--T-------------------------------P-------H----G-----------
Mfu1     M--D-------------------------------L-------S----P-----------
Ptr3     M-----------------------------------------------------------
Hno1     M--E-------------------------------N-------L----------------
Abr2     M--S-------------------------------D-------L----A-----------
Rsl1     M--E-------------------------------V-------A----------------
Ath4     M--F-------------------------------T-------R----SI----------
Cvi1     M--T-------------------------------S-------F----A-----------
Psp6     M--P-------------------------------N-------F----V-----------
Vch1     M--D---------------------------------------F----V-----------
Msp3     M--P-------------------------------D-------I----A-----------
Ppe1     M--E-------------------------------R-------L----L-----------
Nma1     M-----------------------------------------------------------
Fjo1     M--I-------------------------------G-------L----------------
Ttu1     M--E-------------------------------S-------M----A-----------
Bme2     M--S-------------------------------T-------V----------------
Zfo1     M--K-------------------------------S-------F----F-----------
Orf8     M--TIL-----------------------------S------------------------
Mho1     M--N-------------------------------I-------L----P-----------
Cep1     M--K-------------------------------K-------K----W-----------
Apo1     M--G-------------------------------T------------------------
Pfl1     M--P-------------------------------N-------F----A-----------
Asp3     M--T-------------------------------D-------F----A-----------
Ssp7     M--E-------------------------------A-------G----------------
Ptr4     M--E-------------------------------R-------L----L-----------
Gau2     M--G-------------------------------R-------L----P-----------
Hsp3     M--S-------------------------------A-------T----------------
Mam1     M--D-------------------------------I-------S----T-----------
Api1     M--L-------------------------------S-------F----S-----------
Pso2     M--G-------------------------------A-------A----D-----------
Pma3     M--L-------------------------------T-------S----L-----------
Mmo1     M--T-------------------------------D-------F----A-----------
Psp7     M--T--------------------------------------------------------
Cth1     M--E-------------------------------L------------------------
Nno1     M--T-------------------------------Q-------Q----L-----------
Aph1     M--T-------------------------------S-------F----S-----------
Svi1     M--T-------------------------------F-------P----HPAPSRAGDRPP
Bsp3     M--G-------------------------------V------------------------
Bsp4     M--E-------------------------------T------------------------
Sda1     M--T-------------------------------P-------R----R-----------
Dyo1     M--E-------------------------------L-------M----Y-----------
Orf9     M--S-------------------------------S-------E----------------
Msp4     M--A-------------------------------N-------L----A-----------
Bsm1     M--D-------------------------------Q-------V----------------
Sbi1     M--N-------------------------------R-------L----IRR---------
Nli1     M--RNS--RSW--------KFFLPCYQESKQGKLLE-------E----I-----------
Sgo1     M--E-------------------------------NL------G----------------
Orf10    M--T-------------------------------P-------F----A-----------
Bdi1     M--E-------------------------------R-------L----I-----------
Dme1     M--E-------------------------------L-------M----Y-----------
Orf11    M--E-------------------------------K-------S----------------
Toc1     M--V-------------------------------K-------F----A-----------
Car2     M--D-------------------------------R-------L----L-----------
Orf12    M--F-------------------------------ELFSTVPSE----A-----------
Vvi2     M--E-------------------------------R-------L----I-----------
Vsp1     M--L-------------------------------V-------D----P-----------
Orf13    M--T-------------------------------S-------L----S-----------
Bsp5     M--LE------------------------------S------------------------
Oan2     M--P-------------------------------S-------F----A-----------
Cfl2     M--T-------------------------------I------------------------
Csa2     M--D-------------------------------R-------L----L-----------
Cul1     M--F-------------------------------W------------------------
Ktu1     M--T-------------------------------T-------S----------------
Ala1     M--T-------------------------------H-------A----D-----------
Gma2     M--T-------------------------------S-------P----------------
Cag1     M--L-------------------------------E-------A----------------
Cag2     M--F-------------------------------G-------V----------------
Rle1     M--P-------------------------------P-------F----------------
Mro1     M--S-------------------------------D-------L----S-----------
Mtr1     M--S-------------------------------N-------I----A-----------
Lsp1     M--A-------------------------------L-------C----P-----------
Nsp1     M--S-------------------------------Q-------S----R-----------
Ppa3     M--M-------------------------------T-------L----------------
Gka2     M--E-------------------------------A------------------------
Orf14    M--P-------------------------------N-------F----A-----------
Rfr1     M--T-------------------------------S-------F----T-----------
Npe1     M--QL------------------------------S------------------------
Mst1     M--V-------------------------------S------------------------
Bel2     M--F-------------------------------G------------------------
Bsp6     M--D-------------------------------V------------------------
Pma4     M--Q--------------------------------------------------------
Fsp1     M--T-------------------------------R-------T----E-----------
Psp8     M--T-------------------------------D-------F----S-----------
Dbe1     M--I-------------------------------Q-------Y----L-----------
Gst1     M--G-------------------------------T-------I----------------
Npu1     M--K-------------------------------K-------L----L-----------
Gxi1     M--E-------------------------------T-------F----S-----------
Psp9     M--T-------------------------------E-------F----S-----------
Aba3     M--S-------------------------------S-------A----------------
Bco1     M--D-------------------------------V------------------------
Sau2     M--P-------------------------------S-------F----G-----------
Hhy1     M--V-------------------------------T-------L----------------
Gau3     M--I-------------------------------S-------L----------------
Cag3     M--E-------------------------------S-------I----L-----------
Ami1     M--I-------------------------------T-------K----I-----------
Sly1     M--E-------------------------------K-------L----I-----------
Rsp2     M--N-------------------------------D-------F----S-----------
Kox1     M--N-------------------------------D-------F----T-----------
Sly2     M--E-------------------------------R-------L----I-----------
Pae2     M--L-------------------------------T-------F----A-----------
Cko1     M--I-------------------------------T-------T----I-----------
Mpa1     M--N-------------------------------K-------L----N-----------
Nha1     M--T-------------------------------D-------L----A-----------
Ngr1     M--E-------------------------------YG------F----L-----------
Kve1     M--I--------------------------------------------------------
Bsp7     M--F-------------------------------G------------------------
Pma5     M--L--------------------------------------------------------
Msp5     M--T-------------------------------S-------L----P-----------
Tdi1     M--M-------------------------------D-------F----A-----------
Csp2     M--T-------------------------------S-------L----A-----------
Dsa2     M--R-------------------------------K-------L----F-----------
Cfu2     M--V-------------------------------A-------A----------------
Hau1     M--K-------------------------------R-------C----L-----------
Pma6     M--L--------------------------------------------------------
Fdo1     M--F-------------------------------F------------------------
Nra2     M--T-------------------------------S-------F----S-----------
Tsp1     M--R-------------------------------T-------D----Q-----------
Smo2     L--V--------------------------------------------------------
Fco1     M--I-------------------------------G-------Y----L-----------
Ehu1     M--L-------------------------------L-------L----L-----------
Orf15    M--S-------------------------------P-------L----------------
Bli1     M--E-------------------------------G------------------------
Aba4     M--E-------------------------------H-------E----G-----------
Cfl3     M--PFLAIT--------------------------D-------L----S-----------
Pso4     M--V-------------------------------S-------L----------------
Mps1     M--E-------------------------------L-------L----P-----------
Nsp2     M--D-------------------------------S-------L----------------
Nsp3     M--F-------------------------------E-------E----I-----------
Esi1     M--N-------------------------------A-------S----F-----------
Cba1     M-----------------------------------------------------------
Nni1     M--T-------------------------------D-------L----T-----------
Rsp3     M--P-------------------------------G-------F----A-----------
Pso5     M--D-------------------------------P-------VISTAT-----------
Fph1     M--R-------------------------------K-------N----I-----------
Mfo1     M--E-------------------------------F------------------------
Eto1     M--T-------------------------------D-------F----A-----------
Sli1     M--Q-------------------------------T-------V----------------
Sch1     M--T-------------------------------V-------R----R-----------
Abi1     M--L-------------------------------R-------A----G-----------
Min1     M--I-------------------------------G-------W----I-----------
Vsp2     M--N-------------------------------P-------E----------------
Bdi2     M--E-------------------------------R-------L----I-----------
Sit2     M--E-------------------------------R-------L----I-----------
Apo2     M--D-------------------------------L-------L----Y-----------
Oca1     M-----------------------------------------------------------
Bsp8     M-----------------------------------------------------------
Ssp8     M--D-------------------------------S-------L----A-----------
Bsp9     M--F-------------------------------G------------------------
Acl1     M-----------------------------------------------------------
Aac2     M--S-------------------------------H-------A----------------
Mpe1     M--I-------------------------------T------------------------
Gma3     M--A-------------------------------A-------I----T-----------
Hsp4     M--K-------------------------------R-------F----------------
Fsp2     M--T-------------------------------T-------P----------------
                   :               :.  :..:                          

Psy1     ---------------E--------------------------------------------
Eco1     ---------------T--------------------------------------------
Sno1     ---------------E--------------------------------------------
Asp1     ---------------H--------------------------------------------
Pae1     ---------------D--------------------------------------------
Ssp1     ------------------------------------------------------------
Sen1     ---------------T--------------------------------------------
Cac1     ---------------Y----------------------------------------RAAA
Pso1     ---------------R----------------------------------------W---
Asp2     ---------------A--------------------------------------------
Csp1     ---------------RI---------K----------------------------RW---
Pma1     ------------------------------------------------------------
Gsp1     ------------------------------------------------------------
Dda1     ---------------S--------------------------------------------
Tca1     ---------------Y--------------------------------------------
Orf1     ---------------T--------------------------------------------
Ahy1     ---------------E--------------------------------------------
Hbo1     ---------------P----------------------------------------F---
Pte1     ------------------------------------------------------------
Eco2     ---------------T--------------------------------------------
Pmu1     ------------------------------------------------------------
Ssp2     ---------------R----------------------------------------QAVT
Hvu1     ---------------S--------------------------------------------
Cre1     ---------------S--------------------------------------------
Dhy1     ---------------S----------------------------------------F---
Cst1     ---------------H----------------------------------------H---
Orf2     ---------------T--------------------------------------------
Gca1     ------------------------------------------------------------
Sus1     ---------------P----------------------------------------L---
Ssp3     ------------------------------------------------------------
Tps1     ---------------L--------------------------------------------
Sus2     ------------------------------------------------------------
Mfe1     ------------------------------------------------------------
Csa1     ---------------F--------------------------------------------
Ath1     ---------------Q--------------------------------------------
Gar1     ------------------------------------------------------------
Cva1     ---------------T--------------------------------------------
Rxy1     ---------------A--------------------------------------------
Sel1     ------------------------------------------------------------
Ppu1     ---------------E--------------------------------------------
Eta1     ---------------A--------------------------------------------
Psy2     ---------------E--------------------------------------------
Ssp4     ------------------------------------------------------------
Eol1     ------------------------------------------------------------
Cfr1     ---------------T--------------------------------------------
Gka1     ------------------------------------------------------------
Vei1     ------------------------------------------------------------
Sce1     ------------------------------------------------------------
Mja1     ---------------E--------------------------------------------
Zga1     ------------------------------------------------------------
Bsp1     ------------------------------------------------------------
Hal1     ---------------T--------------------------------------------
Tcr1     ------------------------------------------------------------
Bel1     ---------------Q--------------------------------------------
Ath3     ---------------Q--------------------------------------------
Rso1     ---------------T--------------------------------------------
Sde1     ------------------------------------------------------------
Dor1     ---------------T--------------------------------------------
Orf4     ---------------T--------------------------------------------
Eli1     ---------------A--------------------------------------------
Dca1     ------------------------------------------------------------
Ade1     ------------------------------------------------------------
Dsa1     ---------------K----------------------------------------W---
Lho1     ---------------T--------------------------------------------
Bmu1     ---------------P--------------------------------------------
Cfl1     ---------------E--------------------------------------------
Chu1     ------------------------------------------------------------
Mfe2     ---------------T--------------------------------------------
Ssu1     ---------------L----------------------------------------L---
Hgi1     ------------------------------------------------------------
Abr1     ------------------------------------------------------------
Nra1     ------------------------------------------------------------
Psp1     ------------------------------------------------------------
Ote1     ------------------------------------------------------------
Cak1     ---------------E----------------------------------------H---
Ppa1     ------------------------------------------------------------
Psp2     ---------------A--------------------------------------------
Ppa2     ------------------------------------------------------------
Orf5     ------------------------------------------------------------
Pal1     ---------------Q--------------------------------------------
Pba1     ---------------F----------------------------------------C---
Msp1     ------------------------------------------------------------
Ecl1     ---------------S--------------------------------------------
Mxa1     ---------------R--------------------------------------------
Ssp5     ------------------------------------------------------------
Pma2     ------------------------------------------------------------
Yre1     ---------------A--------------------------------------------
Sce2     ------------------------------------------------------------
Orf6     ---------------S--------------------------------------------
Cpi1     ------------------------------------------------------------
Bsp2     ------------------------------------------------------------
Car1     ---------------S--------------------------------------------
Csu1     ------------------------------------------------------------
Gma1     ---------------S--------------------------------------------
Shi1     ------------------------------------------------------------
Hsp1     ---------------H----------------------------------------R---
Ccl1     ---------------Y--------------------------------------------
Hla1     ------------------------------------------------------------
Atr1     ---------------S--------------------------------------------
Sau1     ------------------------------------------------------------
Psp3     ---------------M--------------------------------------------
Hsp2     ------------------------------------------------------------
Ssp6     ---------------R----------------------------------------L---
Dda2     ---------------L--------------------------------------------
Ptr1     ------------------------------------------------------------
Rsp1     ---------------D--------------------------------------------
Smo1     ---------------P--------------------------------------------
Aac1     ---------------A--------------------------------------------
Rpa1     ---------------A--------------------------------------------
Oan1     ------------------------------------------------------------
Cfu1     ------------------------------------------------------------
Ecl2     ---------------T--------------------------------------------
Mok1     ------------------------------------------------------------
Psp4     ---------------N--------------------------------------------
Rpa2     ------------------------------------------------------------
Dar1     ------------------------------------------------------------
Gth1     ---------------WK---------LLCSFLSDYPSSVCWNGVVGELDVFSSVSRR---
Sit1     ---------------S--------------------------------------------
Gau1     ---------------L--------------------------------------------
Ptr2     ---------------L--------------------------------------------
Orf7     ------------------------------------------------------------
Dma1     ---------------L----------------------------------------A---
Ggi1     ------------------------------------------------------------
Nsa1     ------------------------------------------------------------
Bme1     ------------------------------------------------------------
Aba1     ------------------------------------------------------------
Nde1     ------------------------------------------------------------
Psp5     ------------------------------------------------------------
Sdi1     ------------------------------------------------------------
Mfu1     ---------------E--------------------------------------------
Ptr3     ------------------------------------------------------------
Hno1     ------------------------------------------------------------
Abr2     ---------------S--------------------------------------------
Rsl1     ------------------------------------------------------------
Ath4     ---------------Y--------------------------------------------
Cvi1     ---------------A--------------------------------------------
Psp6     ---------------E--------------------------------------------
Vch1     ---------------A--------------------------------------------
Msp3     ---------------Q--------------------------------------------
Ppe1     ---------------S--------------------------------------------
Nma1     ------------------------------------------------------------
Fjo1     ------------------------------------------------------------
Ttu1     ------------------------------------------------------------
Bme2     ------------------------------------------------------------
Zfo1     ---------------Q----------------------------------------S---
Orf8     ------------------------------------------------------------
Mho1     ---------------E--------------------------------------------
Cep1     ---------------R----------------------------------------G---
Apo1     ------------------------------------------------------------
Pfl1     ---------------E--------------------------------------------
Asp3     ---------------Q--------------------------------------------
Ssp7     ------------------------------------------------------------
Ptr4     ---------------Y--------------------------------------------
Gau2     ---------------A--------------------------------------------
Hsp3     ------------------------------------------------------------
Mam1     ------------------------------------------------------------
Api1     ---------------E--------------------------------------------
Pso2     ---------------T--------------------------------------------
Pma3     ---------------L--------------------------------------------
Mmo1     ---------------S--------------------------------------------
Psp7     ------------------------------------------------------------
Cth1     ------------------------------------------------------------
Nno1     ---------------RPYFPRFPRHRR----------------------------RY---
Aph1     ---------------T--------------------------------------------
Svi1     APGETRSTPPKRRTRW----------------------------------------R---
Bsp3     ------------------------------------------------------------
Bsp4     ------------------------------------------------------------
Sda1     ---------------L----------------------------------------I---
Dyo1     ---------------T--------------------------------------------
Orf9     ------------------------------------------------------------
Msp4     ---------------D--------------------------------------------
Bsm1     ------------------------------------------------------------
Sbi1     -------------ARR----------------------------------------I---
Nli1     ---------------F--------------------------------------------
Sgo1     ------------------------------------------------------------
Orf10    ---------------E--------------------------------------------
Bdi1     ---------------S--------------------------------------------
Dme1     ---------------T--------------------------------------------
Orf11    ------------------------------------------------------------
Toc1     ---------------S----------------------------------------S---
Car2     ---------------S--------------------------------------------
Orf12    ------------------------------------------------------------
Vvi2     ---------------H--------------------------------------------
Vsp1     ---------------L--------------------------------------------
Orf13    ---------------D--------------------------------------------
Bsp5     ------------------------------------------------------------
Oan2     ---------------E--------------------------------------------
Cfl2     ------------------------------------------------------------
Csa2     ---------------Y--------------------------------------------
Cul1     ------------------------------------------------------------
Ktu1     ------------------------------------------------------------
Ala1     ---------------H--------------------------------------------
Gma2     ------------------------------------------------------------
Cag1     ------------------------------------------------------------
Cag2     ------------------------------------------------------------
Rle1     ------------------------------------------------------------
Mro1     ---------------E--------------------------------------------
Mtr1     ---------------D--------------------------------------------
Lsp1     ---------------I----------------------------------------L---
Nsp1     ---------------R--------------------------------------------
Ppa3     ------------------------------------------------------------
Gka2     ------------------------------------------------------------
Orf14    ---------------E--------------------------------------------
Rfr1     ---------------D--------------------------------------------
Npe1     ------------------------------------------------------------
Mst1     ------------------------------------------------------------
Bel2     ------------------------------------------------------------
Bsp6     ------------------------------------------------------------
Pma4     ------------------------------------------------------------
Fsp1     ---------------A----------------------------------------PTRT
Psp8     ---------------T--------------------------------------------
Dbe1     ------------------------------------------------------------
Gst1     ------------------------------------------------------------
Npu1     ---------------H----------------------------------------Y---
Gxi1     ---------------T--------------------------------------------
Psp9     ---------------T--------------------------------------------
Aba3     ------------------------------------------------------------
Bco1     ------------------------------------------------------------
Sau2     ---------------P--------------------------------------------
Hhy1     ------------------------------------------------------------
Gau3     ------------------------------------------------------------
Cag3     ------------------------------------------------------------
Ami1     ---------------G----------------------------------------A---
Sly1     ---------------Y--------------------------------------------
Rsp2     ---------------T--------------------------------------------
Kox1     ---------------S--------------------------------------------
Sly2     ---------------Y--------------------------------------------
Pae2     ---------------E--------------------------------------------
Cko1     ---------------L----------------------------------------L---
Mpa1     ---------------T----------------------------------------L---
Nha1     ---------------Q--------------------------------------------
Ngr1     ------------------------------------------------------------
Kve1     ------------------------------------------------------------
Bsp7     ------------------------------------------------------------
Pma5     ------------------------------------------------------------
Msp5     ---------------D--------------------------------------------
Tdi1     ---------------A--------------------------------------------
Csp2     ---------------D--------------------------------------------
Dsa2     ---------------I----------------------------------------I---
Cfu2     ------------------------------------------------------------
Hau1     ---------------C----------------------------------------A---
Pma6     ------------------------------------------------------------
Fdo1     ------------------------------------------------------------
Nra2     ---------------E--------------------------------------------
Tsp1     ---------------D----------------------------------------L---
Smo2     ------------------------------------------------------------
Fco1     ------------------------------------------------------------
Ehu1     ---------------L--------------------------------------------
Orf15    ------------------------------------------------------------
Bli1     ------------------------------------------------------------
Aba4     ---------------F--------------------------------------------
Cfl3     ---------------Q--------------------------------------------
Pso4     ------------------------------------------------------------
Mps1     ---------------P--------------------------------------------
Nsp2     ------------------------------------------------------------
Nsp3     ---------------I--------------------------------------------
Esi1     ------------------------------------------------------------
Cba1     ------------------------------------------------------------
Nni1     ---------------A--------------------------------------------
Rsp3     ---------------E--------------------------------------------
Pso5     ---------------R----------------------------------------L---
Fph1     ---------------T--------------------------------------------
Mfo1     ------------------------------------------------------------
Eto1     ---------------T--------------------------------------------
Sli1     ------------------------------------------------------------
Sch1     ---------------L----------------------------------------F---
Abi1     ---------------I--------------------------------------------
Min1     ---------------L--------------------------------------------
Vsp2     ------------------------------------------------------------
Bdi2     ---------------S--------------------------------------------
Sit2     ---------------S--------------------------------------------
Apo2     ---------------T--------------------------------------------
Oca1     ------------------------------------------------------------
Bsp8     ------------------------------------------------------------
Ssp8     ---------------D--------------------------------------------
Bsp9     ------------------------------------------------------------
Acl1     ------------------------------------------------------------
Aac2     ------------------------------------------------------------
Mpe1     ------------------------------------------------------------
Gma3     ------------------------------------------------------------
Hsp4     ---------------Q----------------------------------------W---
Fsp2     ------------------------------------------------------------
                      :*                                        * : :

Psy1     ------------------------------------------------------------
Eco1     ------------------------------------------------------------
Sno1     ------------------------------------------------------------
Asp1     ------------------------------------------------------------
Pae1     ------------------------------------------------------------
Ssp1     ------------------------------------------------------------
Sen1     ------------------------------------------------------------
Cac1     WI-------------------KASCALT--FAL-------AA---PIL--AAA--PASAH
Pso1     --------------------------L------------------------------S--
Asp2     ------------------------------------------------------------
Csp1     --------------------------IK--HNL---LIFLGALILSNF--FAL--PSQSH
Pma1     ------------------------------------------------------------
Gsp1     ------------------------------------------------------------
Dda1     ------------------------------------------------------------
Tca1     ------------------------------------------------------------
Orf1     ------------------------------------------------------------
Ahy1     ------------------------------------------------------------
Hbo1     --------------------------KRHLGLMLGLLLVAVV---LIIAWQGGFQ-----
Pte1     ------------------------------------------------------------
Eco2     ------------------------------------------------------------
Pmu1     ------------------------------------------------------------
Ssp2     TL-------------------TA---AI--LAA-------VA---SVA--AAP--AAAAH
Hvu1     ------------------------------------------------------------
Cre1     ------------------------------------------------------------
Dhy1     --------------------------II--FLT------------ILL--NPL--QTDAH
Cst1     --------------------------LA--WST---A--IIAI--CLV--WMP--RADAH
Orf2     ------------------------------------------------------------
Gca1     ------------------------------------------------------------
Sus1     --------------------------LA--ALC---A---------------A--LAAGH
Ssp3     ------------------------------------------------------------
Tps1     ------------------------------------------------------------
Sus2     ------------------------------------------------------------
Mfe1     ------------------------------------------------------------
Csa1     ------------------------------------------------------------
Ath1     ------------------------------------------------------------
Gar1     ------------------------------------------------------------
Cva1     ------------------------------------------------------------
Rxy1     ------------------------------------------------------------
Sel1     ------------------------------------------------------------
Ppu1     ------------------------------------------------------------
Eta1     ------------------------------------------------------------
Psy2     ------------------------------------------------------------
Ssp4     ------------------------------------------------------------
Eol1     ------------------------------------------------------------
Cfr1     ------------------------------------------------------------
Gka1     ------------------------------------------------------------
Vei1     ------------------------------------------------------------
Sce1     ------------------------------------------------------------
Mja1     ------------------------------------------------------------
Zga1     ------------------------------------------------------------
Bsp1     ------------------------------------------------------------
Hal1     ------------------------------------------------------------
Tcr1     ------------------------------------------------------------
Bel1     ------------------------------------------------------------
Ath3     ------------------------------------------------------------
Rso1     ------------------------------------------------------------
Sde1     ------------------------------------------------------------
Dor1     ------------------------------------------------------------
Orf4     ------------------------------------------------------------
Eli1     ------------------------------------------------------------
Dca1     ------------------------------------------------------------
Ade1     ------------------------------------------------------------
Dsa1     --------------------------LG--LGL---ISFLTVLLFSAV--FPS--KTIAD
Lho1     ------------------------------------------------------------
Bmu1     ------------------------------------------------------------
Cfl1     ------------------------------------------------------------
Chu1     ------------------------------------------------------------
Mfe2     ------------------------------------------------------------
Ssu1     --------------------------A------------------------------HLA
Hgi1     ------------------------------------------------------------
Abr1     ------------------------------------------------------------
Nra1     ------------------------------------------------------------
Psp1     ------------------------------------------------------------
Ote1     ------------------------------------------------------------
Cak1     --------------------------FG--LAVIGL------------------------
Ppa1     ------------------------------------------------------------
Psp2     ------------------------------------------------------------
Ppa2     ------------------------------------------------------------
Orf5     ------------------------------------------------------------
Pal1     ------------------------------------------------------------
Pba1     --------------------------FS--SAACKRV--LQAL--IIF------------
Msp1     ------------------------------------------------------------
Ecl1     ------------------------------------------------------------
Mxa1     ------------------------------------------------------------
Ssp5     ------------------------------------------------------------
Pma2     ------------------------------------------------------------
Yre1     ------------------------------------------------------------
Sce2     ------------------------------------------------------------
Orf6     ------------------------------------------------------------
Cpi1     ------------------------------------------------------------
Bsp2     ------------------------------------------------------------
Car1     ------------------------------------------------------------
Csu1     ------------------------------------------------------------
Gma1     ------------------------------------------------------------
Shi1     ------------------------------------------A--VLV--PAG--SAEAH
Hsp1     --------------------------I--IWVALGLLGAALI---VF-VVQSNFQ-----
Ccl1     ------------------------------------------------------------
Hla1     ------------------------------------------------------------
Atr1     ------------------------------------------------------------
Sau1     ------------------------------------------------------------
Psp3     ------------------------------------------------------------
Hsp2     ------------------------------------------------------------
Ssp6     --------------------------VS--LSI---ISLFASLLLSFT--FAS--SSYAH
Dda2     ------------------------------------------------------------
Ptr1     ------------------------------------------------------------
Rsp1     ------------------------------------------------------------
Smo1     ------------------------------------------------------------
Aac1     ------------------------------------------------------------
Rpa1     ------------------------------------------------------------
Oan1     ------------------------------------------------------------
Cfu1     ------------------------------------------------------------
Ecl2     ------------------------------------------------------------
Mok1     ------------------------------------------------------------
Psp4     ------------------------------------------------------------
Rpa2     ------------------------------------------------------------
Dar1     ------------------------------------------------------------
Gth1     --------------------------S------------------------------S--
Sit1     ------------------------------------------------------------
Gau1     ------------------------------------------------------------
Ptr2     ------------------------------------------------------------
Orf7     ------------------------------------------------------------
Dma1     --------------------------VC--LAA-------LA---IVLG-RAE--PALAH
Ggi1     ------------------------------------------------------------
Nsa1     ------------------------------------------------------------
Bme1     ------------------------------------------------------------
Aba1     ------------------------------------------------------------
Nde1     ------------------------------------------------------------
Psp5     ------------------------------------------------------------
Sdi1     ------------------------------------------------------------
Mfu1     ------------------------------------------------------------
Ptr3     ------------------------------------------------------------
Hno1     ------------------------------------------------------------
Abr2     ------------------------------------------------------------
Rsl1     ------------------------------------------------------------
Ath4     ------------------------------------------------------------
Cvi1     ------------------------------------------------------------
Psp6     ------------------------------------------------------------
Vch1     ------------------------------------------------------------
Msp3     ------------------------------------------------------------
Ppe1     ------------------------------------------------------------
Nma1     ------------------------------------------------------------
Fjo1     ------------------------------------------------------------
Ttu1     ------------------------------------------------------------
Bme2     ------------------------------------------------------------
Zfo1     --------------------------FI--VAL-------FG---LVF--FAS--PVAAH
Orf8     ------------------------------------------------------------
Mho1     ------------------------------------------------------------
Cep1     --------------------------FR--FSI---LAFLGTLLLSIA--FAS--PSHAH
Apo1     ------------------------------------------------------------
Pfl1     ------------------------------------------------------------
Asp3     ------------------------------------------------------------
Ssp7     ------------------------------------------------------------
Ptr4     ------------------------------------------------------------
Gau2     ------------------------------------------------------------
Hsp3     ------------------------------------------------------------
Mam1     ------------------------------------------------------------
Api1     ------------------------------------------------------------
Pso2     ------------------------------------------------------------
Pma3     ------------------------------------------------------------
Mmo1     ------------------------------------------------------------
Psp7     ------------------------------------------------------------
Cth1     ------------------------------------------------------------
Nno1     --------------------------GV--LGL---LAAIACLVIGLA--IAP--PAAAD
Aph1     ------------------------------------------------------------
Svi1     --------------------------LT----AAGVLMAAVAL--VVL--PTG--SAEAH
Bsp3     ------------------------------------------------------------
Bsp4     ------------------------------------------------------------
Sda1     --------------------------AS----GAAVFAAVGAL--VLV--PSS--VASAH
Dyo1     ------------------------------------------------------------
Orf9     ------------------------------------------------------------
Msp4     ------------------------------------------------------------
Bsm1     ------------------------------------------------------------
Sbi1     --------------------------GA----AASVLFGAAAI--VVL--PAG--AAEAH
Nli1     ------------------------------------------------------------
Sgo1     ------------------------------------------------------------
Orf10    ------------------------------------------------------------
Bdi1     ------------------------------------------------------------
Dme1     ------------------------------------------------------------
Orf11    ------------------------------------------------------------
Toc1     ------------------------------------------------------------
Car2     ------------------------------------------------------------
Orf12    ------------------------------------------------------------
Vvi2     ------------------------------------------------------------
Vsp1     ------------------------------------------------------------
Orf13    ------------------------------------------------------------
Bsp5     ------------------------------------------------------------
Oan2     ------------------------------------------------------------
Cfl2     ------------------------------------------------------------
Csa2     ------------------------------------------------------------
Cul1     ------------------------------------------------------------
Ktu1     ------------------------------------------------------------
Ala1     ------------------------------------------------------------
Gma2     ------------------------------------------------------------
Cag1     ------------------------------------------------------------
Cag2     ------------------------------------------------------------
Rle1     ------------------------------------------------------------
Mro1     ------------------------------------------------------------
Mtr1     ------------------------------------------------------------
Lsp1     --------------------------P------------------------PL--LAHLE
Nsp1     ------------------------------------------------------------
Ppa3     ------------------------------------------------------------
Gka2     ------------------------------------------------------------
Orf14    ------------------------------------------------------------
Rfr1     ------------------------------------------------------------
Npe1     ------------------------------------------------------------
Mst1     ------------------------------------------------------------
Bel2     ------------------------------------------------------------
Bsp6     ------------------------------------------------------------
Pma4     ------------------------------------------------------------
Fsp1     WIPPRPHPRSWARTWTWTWPRRA-AALA--TAV-------VAL--VLA--GGG--AASAH
Psp8     ------------------------------------------------------------
Dbe1     ------------------------------------------------------------
Gst1     ------------------------------------------------------------
Npu1     --------------------------LA--WNT---A--IIAI--CLF--WMP--KADAH
Gxi1     ------------------------------------------------------------
Psp9     ------------------------------------------------------------
Aba3     ------------------------------------------------------------
Bco1     ------------------------------------------------------------
Sau2     ------------------------------------------------------------
Hhy1     ------------------------------------------------------------
Gau3     ------------------------------------------------------------
Cag3     ------------------------------------------------------------
Ami1     --------------------------IG--LA-----------------------LLAAL
Sly1     ------------------------------------------------------------
Rsp2     ------------------------------------------------------------
Kox1     ------------------------------------------------------------
Sly2     ------------------------------------------------------------
Pae2     ------------------------------------------------------------
Cko1     --------------------------SA---------------------------AIAAH
Mpa1     --------------------------N------------------------------S--
Nha1     ------------------------------------------------------------
Ngr1     ------------------------------------------------------------
Kve1     ------------------------------------------------------------
Bsp7     ------------------------------------------------------------
Pma5     ------------------------------------------------------------
Msp5     ------------------------------------------------------------
Tdi1     ------------------------------------------------------------
Csp2     ------------------------------------------------------------
Dsa2     --------------------------FI--VLI------------YCL--SGV--VAQAH
Cfu2     ------------------------------------------------------------
Hau1     --------------------------C-----WL------LLL--FAS--QPQ--TAQAH
Pma6     ------------------------------------------------------------
Fdo1     ------------------------------------------------------------
Nra2     ------------------------------------------------------------
Tsp1     --------------------------FR--RPSLNLLLLLLA---LLFGGSGLVQAETGH
Smo2     ------------------------------------------------------------
Fco1     ------------------------------------------------------------
Ehu1     ------------------------------------------------------------
Orf15    ------------------------------------------------------------
Bli1     ------------------------------------------------------------
Aba4     ------------------------------------------------------------
Cfl3     ------------------------------------------------------------
Pso4     ------------------------------------------------------------
Mps1     ------------------------------------------------------------
Nsp2     ------------------------------------------------------------
Nsp3     ------------------------------------------------------------
Esi1     ------------------------------------------------------------
Cba1     ------------------------------------------------------------
Nni1     ------------------------------------------------------------
Rsp3     ------------------------------------------------------------
Pso5     --------------------------L------------------------------T--
Fph1     ------------------------------------------------------------
Mfo1     ------------------------------------------------------------
Eto1     ------------------------------------------------------------
Sli1     ------------------------------------------------------------
Sch1     --------------------------AS----GAAVLTAACAL--TLL--PAG--AASAH
Abi1     ------------------------------------------------------------
Min1     ------------------------------------------------------------
Vsp2     ------------------------------------------------------------
Bdi2     ------------------------------------------------------------
Sit2     ------------------------------------------------------------
Apo2     ------------------------------------------------------------
Oca1     ------------------------------------------------------------
Bsp8     ------------------------------------------------------------
Ssp8     ------------------------------------------------------------
Bsp9     ------------------------------------------------------------
Acl1     ------------------------------------------------------------
Aac2     ------------------------------------------------------------
Mpe1     ------------------------------------------------------------
Gma3     ------------------------------------------------------------
Hsp4     --------------------------FI--WGC---LGVILTLLMSVI--FPA--KTVAH
Fsp2     --------------------RRA-AVLA--VTV-------ALF--VLT--AGG--SASAH
          :                  * * ..   :             ::        .*     

Psy1     ------------------------------------------------------------
Eco1     ------------------------------------------------------------
Sno1     ------------------------------------------------------------
Asp1     ------------------------------------------------------------
Pae1     ------------------------------------------------------------
Ssp1     ------------------------------------------------------------
Sen1     ------------------------------------------------------------
Cac1     PLGNFTVN----HYNGITVRPD--R----IDDLSVVDSAEIPTLQAQAGRDAS-------
Pso1     ------------------------E----E------------------------------
Asp2     ------------------------------------------------------------
Csp1     VADL--------SLLDVVIKPE--E----AQVNLSLSTH------LLAWADEDQ------
Pma1     ------------------------------------------------------------
Gsp1     ------------------------------------------------------------
Dda1     ------------------------------------------------------------
Tca1     ------------------------------------------------------------
Orf1     ------------------------------------------------------------
Ahy1     ------------------------------------------------------------
Hbo1     ------------------------------------------------------------
Pte1     ------------------------------------------------------------
Eco2     ------------------------------------------------------------
Pmu1     ------------------------------------------------------------
Ssp2     PLGNFSVN----YHTGLVLRPD--R----IDALIVVDRAEIAALQERPVVDSDH------
Hvu1     ------------------------------------------------------------
Cre1     ------------------------------------------------------------
Dhy1     PLGEVVQE----TTVMNE--EG--R----LLVAYRTSIGPSITAMLIP--DSDH------
Cst1     PLGNFTIN----HYAGVQVTPD--G----VGIDYVLDMAEIPAFQEINQLERNR------
Orf2     ------------------------------------------------------------
Gca1     ------------------------------------------------------------
Sus1     PMGNFSVN----HYARFEPSAR--G----LAIRYVMDLAEIPTFELFQQWGPGA------
Ssp3     ------------------------------------------------------------
Tps1     ------------------------------------------------------------
Sus2     ------------------------------------------------------------
Mfe1     ------------------------------------------------------------
Csa1     ------------------------------------------------------------
Ath1     ------------------------------------------------------------
Gar1     ------------------------------------------------------------
Cva1     ------------------------------------------------------------
Rxy1     ------------------------------------------------------------
Sel1     ------------------------------------------------------------
Ppu1     ------------------------------------------------------------
Eta1     ------------------------------------------------------------
Psy2     ------------------------------------------------------------
Ssp4     ------------------------------------------------------------
Eol1     ------------------------------------------------------------
Cfr1     ------------------------------------------------------------
Gka1     ------------------------------------------------------------
Vei1     ------------------------------------------------------------
Sce1     ------------------------------------------------------------
Mja1     ------------------------------------------------------------
Zga1     ------------------------------------------------------------
Bsp1     ------------------------------------------------------------
Hal1     ------------------------------------------------------------
Tcr1     ------------------------------------------------------------
Bel1     ------------------------------------------------------------
Ath3     ------------------------------------------------------------
Rso1     ------------------------------------------------------------
Sde1     ------------------------------------------------------------
Dor1     ------------------------------------------------------------
Orf4     ------------------------------------------------------------
Eli1     ------------------------------------------------------------
Dca1     ------------------------------------------------------------
Ade1     ------------------------------------------------------------
Dsa1     IDDL--------SIANVEVSSQ--T----AVVTFTLPIE------FISFVDDNK------
Lho1     ------------------------------------------------------------
Bmu1     ------------------------------------------------------------
Cfl1     ------------------------------------------------------------
Chu1     ------------------------------------------------------------
Mfe2     ------------------------------------------------------------
Ssu1     QSR---------------------------------------------------------
Hgi1     ------------------------------------------------------------
Abr1     ------------------------------------------------------------
Nra1     ------------------------------------------------------------
Psp1     ------------------------------------------------------------
Ote1     ------------------------------------------------------------
Cak1     ------------------------------------------------------------
Ppa1     ------------------------------------------------------------
Psp2     ------------------------------------------------------------
Ppa2     ------------------------------------------------------------
Orf5     ------------------------------------------------------------
Pal1     ------------------------------------------------------------
Pba1     ------------------------------------------------------------
Msp1     ------------------------------------------------------------
Ecl1     ------------------------------------------------------------
Mxa1     ------------------------------------------------------------
Ssp5     ------------------------------------------------------------
Pma2     ------------------------------------------------------------
Yre1     ------------------------------------------------------------
Sce2     ------------------------------------------------------------
Orf6     ------------------------------------------------------------
Cpi1     ------------------------------------------------------------
Bsp2     ------------------------------------------------------------
Car1     ------------------------------------------------------------
Csu1     ------------------------------------------------------------
Gma1     ------------------------------------------------------------
Shi1     PLGNFTVN----RYDGLVITQD--A----VRVDHVEDLAEIPSAQAKAQIDKNG------
Hsp1     ------------------------------------------------------------
Ccl1     ------------------------------------------------------------
Hla1     ------------------------------------------------------------
Atr1     ------------------------------------------------------------
Sau1     ------------------------------------------------------------
Psp3     ------------------------------------------------------------
Hsp2     ------------------------------------------------------------
Ssp6     WADL--------SVAEVVVGET--K----TQITLTFPTG------LTAFADDNK------
Dda2     ------------------------------------------------------------
Ptr1     ------------------------------------------------------------
Rsp1     ------------------------------------------------------------
Smo1     ------------------------------------------------------------
Aac1     ------------------------------------------------------------
Rpa1     ------------------------------------------------------------
Oan1     ------------------------------------------------------------
Cfu1     ------------------------------------------------------------
Ecl2     ------------------------------------------------------------
Mok1     ------------------------------------------------------------
Psp4     ------------------------------------------------------------
Rpa2     ------------------------------------------------------------
Dar1     ------------------------------------------------------------
Gth1     ------------------------L----Q------------------------------
Sit1     ------------------------------------------------------------
Gau1     ------------------------------------------------------------
Ptr2     ------------------------------------------------------------
Orf7     ------------------------------------------------------------
Dma1     LVSADVGD----FYA------G--LFHPLTSWEHLLPLAGLAFLA---------------
Ggi1     ------------------------------------------------------------
Nsa1     ------------------------------------------------------------
Bme1     ------------------------------------------------------------
Aba1     ------------------------------------------------------------
Nde1     ------------------------------------------------------------
Psp5     ------------------------------------------------------------
Sdi1     ------------------------------------------------------------
Mfu1     ------------------------------------------------------------
Ptr3     ------------------------------------------------------------
Hno1     ------------------------------------------------------------
Abr2     ------------------------------------------------------------
Rsl1     ------------------------------------------------------------
Ath4     ------------------------------------------------------------
Cvi1     ------------------------------------------------------------
Psp6     ------------------------------------------------------------
Vch1     ------------------------------------------------------------
Msp3     ------------------------------------------------------------
Ppe1     ------------------------------------------------------------
Nma1     ------------------------------------------------------------
Fjo1     ------------------------------------------------------------
Ttu1     ------------------------------------------------------------
Bme2     ------------------------------------------------------------
Zfo1     PVPESDFD----RLIVAEVHSD--L----VVIDYQLEIDEFTLLALVA--DPEYGVYLKT
Orf8     ------------------------------------------------------------
Mho1     ------------------------------------------------------------
Cep1     WADL--------AVAEIVVGDT--Q----TKVTLTFPTG------LVASADDNR------
Apo1     ------------------------------------------------------------
Pfl1     ------------------------------------------------------------
Asp3     ------------------------------------------------------------
Ssp7     ------------------------------------------------------------
Ptr4     ------------------------------------------------------------
Gau2     ------------------------------------------------------------
Hsp3     ------------------------------------------------------------
Mam1     ------------------------------------------------------------
Api1     ------------------------------------------------------------
Pso2     ------------------------------------------------------------
Pma3     ------------------------------------------------------------
Mmo1     ------------------------------------------------------------
Psp7     ------------------------------------------------------------
Cth1     ------------------------------------------------------------
Nno1     WNNL--------ATAEITLDEL--Q----TRMTLTYPTG------VTAFADDDS------
Aph1     ------------------------------------------------------------
Svi1     PLGNFTVN----RYDGLVVTPG--T----LRVDHVEDLAEIPSAQAKPEIDRDG------
Bsp3     ------------------------------------------------------------
Bsp4     ------------------------------------------------------------
Sda1     PLGNFTVN----RYDGLVVASG--T----LRVDHVEDLAEIPATQAKPDIERLG------
Dyo1     ------------------------------------------------------------
Orf9     ------------------------------------------------------------
Msp4     ------------------------------------------------------------
Bsm1     ------------------------------------------------------------
Sbi1     PLGNFTVN----RYDGLVVAPG--E----LRVDHVEDLAEIPAAQAKPRIDKDG------
Nli1     ------------------------------------------------------------
Sgo1     ------------------------------------------------------------
Orf10    ------------------------------------------------------------
Bdi1     ------------------------------------------------------------
Dme1     ------------------------------------------------------------
Orf11    ------------------------------------------------------------
Toc1     ------------------------------------------------------------
Car2     ------------------------------------------------------------
Orf12    ------------------------------------------------------------
Vvi2     ------------------------------------------------------------
Vsp1     ------------------------------------------------------------
Orf13    ------------------------------------------------------------
Bsp5     ------------------------------------------------------------
Oan2     ------------------------------------------------------------
Cfl2     ------------------------------------------------------------
Csa2     ------------------------------------------------------------
Cul1     ------------------------------------------------------------
Ktu1     ------------------------------------------------------------
Ala1     ------------------------------------------------------------
Gma2     ------------------------------------------------------------
Cag1     ------------------------------------------------------------
Cag2     ------------------------------------------------------------
Rle1     ------------------------------------------------------------
Mro1     ------------------------------------------------------------
Mtr1     ------------------------------------------------------------
Lsp1     AVS---------------------------------------------------------
Nsp1     ------------------------------------------------------------
Ppa3     ------------------------------------------------------------
Gka2     ------------------------------------------------------------
Orf14    ------------------------------------------------------------
Rfr1     ------------------------------------------------------------
Npe1     ------------------------------------------------------------
Mst1     ------------------------------------------------------------
Bel2     ------------------------------------------------------------
Bsp6     ------------------------------------------------------------
Pma4     ------------------------------------------------------------
Fsp1     PLGNFTVN----SASVLRVGVE--T----VHIDVIVDFAEIPTAQLRPDVDALG------
Psp8     ------------------------------------------------------------
Dbe1     ------------------------------------------------------------
Gst1     ------------------------------------------------------------
Npu1     PLGNFTIN----HYAGVQVATD--G----VGIDYVLDMAEIPAFQEINHLDTNR------
Gxi1     ------------------------------------------------------------
Psp9     ------------------------------------------------------------
Aba3     ------------------------------------------------------------
Bco1     ------------------------------------------------------------
Sau2     ------------------------------------------------------------
Hhy1     ------------------------------------------------------------
Gau3     ------------------------------------------------------------
Cag3     ------------------------------------------------------------
Ami1     PATPAEAHSLDEVIQQVYLTPAATT----LDVQIDIVAGALVAPGFARSLDTDR------
Sly1     ------------------------------------------------------------
Rsp2     ------------------------------------------------------------
Kox1     ------------------------------------------------------------
Sly2     ------------------------------------------------------------
Pae2     ------------------------------------------------------------
Cko1     PLTPFSAD----QLVEVTLHQE--R----VDVSVVIEVGSVAAKQFTP------------
Mpa1     ------------------------T----LRLSHI-------------------------
Nha1     ------------------------------------------------------------
Ngr1     ------------------------------------------------------------
Kve1     ------------------------------------------------------------
Bsp7     ------------------------------------------------------------
Pma5     ------------------------------------------------------------
Msp5     ------------------------------------------------------------
Tdi1     ------------------------------------------------------------
Csp2     ------------------------------------------------------------
Dsa2     PLGEVVQE----TTVMNE--GT--R----LLIVYDTSIGPSITATLIP--DADH------
Cfu2     ------------------------------------------------------------
Hau1     SLDQLFQD----MRVQIQPTQI--V----LTVHLIAG--PLITPRLWEHLDTDR------
Pma6     ------------------------------------------------------------
Fdo1     ------------------------------------------------------------
Nra2     ------------------------------------------------------------
Tsp1     PLGAPTG------------------------------------APAER--DAPA------
Smo2     ------------------------------------------------------------
Fco1     ------------------------------------------------------------
Ehu1     ------------------------------------------------------------
Orf15    ------------------------------------------------------------
Bli1     ------------------------------------------------------------
Aba4     ------------------------------------------------------------
Cfl3     ------------------------------------------------------------
Pso4     ------------------------------------------------------------
Mps1     ------------------------------------------------------------
Nsp2     ------------------------------------------------------------
Nsp3     ------------------------------------------------------------
Esi1     ------------------------------------------------------------
Cba1     ------------------------------------------------------------
Nni1     ------------------------------------------------------------
Rsp3     ------------------------------------------------------------
Pso5     ------------------------E----A------------------------------
Fph1     ------------------------------------------------------------
Mfo1     ------------------------------------------------------------
Eto1     ------------------------------------------------------------
Sli1     ------------------------------------------------------------
Sch1     PLGNFTVN----RYDGLVAAPG--E----LRVHHVEDLAEIPATQAGPDIERLG------
Abi1     ------------------------------------------------------------
Min1     ------------------------------------------------------------
Vsp2     ------------------------------------------------------------
Bdi2     ------------------------------------------------------------
Sit2     ------------------------------------------------------------
Apo2     ------------------------------------------------------------
Oca1     ------------------------------------------------------------
Bsp8     ------------------------------------------------------------
Ssp8     ------------------------------------------------------------
Bsp9     ------------------------------------------------------------
Acl1     ------------------------------------------------------------
Aac2     ------------------------------------------------------------
Mpe1     ------------------------------------------------------------
Gma3     ------------------------------------------------------------
Hsp4     INDL--------SLANIKISSQ--Q----AVIQFTLPID------FIRFADENN------
Fsp2     PLGSFTVN----SASVLRVGVE--E----VLVDVVADFAEIPAAQVRPDVEAQG------
                .                                                    

Psy1     ------------------------------------------------------------
Eco1     ------------------------------------------------------------
Sno1     ------------------------------------------------------------
Asp1     ------------------------------------------------------------
Pae1     ------------------------------------------------------------
Ssp1     ------------------------------------------------------------
Sen1     ------------------------------------------------------------
Cac1     --------------------------PAGVARSCTEVASHVAVTVDGHRVKWVVTS---S
Pso1     ------------------------------------------------------------
Asp2     ------------------------------------------------------------
Csp1     NQR----------------LS-SSEIEKNRQNLAAFFNEYLLITNGKG------------
Pma1     ------------------------------------------------------------
Gsp1     ------------------------------------------------------------
Dda1     ------------------------------------------------------------
Tca1     ------------------------------------------------------------
Orf1     ------------------------------------------------------------
Ahy1     ------------------------------------------------------------
Hbo1     ------------------------------------------------------------
Pte1     ------------------------------------------------------------
Eco2     ------------------------------------------------------------
Pmu1     ------------------------------------------------------------
Ssp2     DDA----------------VS-DGESRAYAEEACSVLRKQLHLSLDGNRADWKQSS---A
Hvu1     ------------------------------------------------------------
Cre1     ------------------------------------------------------------
Dhy1     DGV----------------VS-SIEEAQLARSIHKILHPNLEVYLDDKPVVLDLYY---D
Cst1     DRFQRGAAHREQRGAAHRQTQ-PVETVQYPSQKCQFVNSHLELLINKQPLSLSLVK---S
Orf2     ------------------------------------------------------------
Gca1     ------------------------------------------------------------
Sus1     DPK----------------AK-ALD-------QAREWAAHLAITVAGKPVKARVEH---A
Ssp3     ------------------------------------------------------------
Tps1     ------------------------------------------------------------
Sus2     ------------------------------------------------------------
Mfe1     ------------------------------------------------------------
Csa1     ------------------------------------------------------------
Ath1     ------------------------------------------------------------
Gar1     ------------------------------------------------------------
Cva1     ------------------------------------------------------------
Rxy1     ------------------------------------------------------------
Sel1     ------------------------------------------------------------
Ppu1     ------------------------------------------------------------
Eta1     ------------------------------------------------------------
Psy2     ------------------------------------------------------------
Ssp4     ------------------------------------------------------------
Eol1     ------------------------------------------------------------
Cfr1     ------------------------------------------------------------
Gka1     ------------------------------------------------------------
Vei1     ------------------------------------------------------------
Sce1     ------------------------------------------------------------
Mja1     ------------------------------------------------------------
Zga1     ------------------------------------------------------------
Bsp1     ------------------------------------------------------------
Hal1     ------------------------------------------------------------
Tcr1     ------------------------------------------------------------
Bel1     ------------------------------------------------------------
Ath3     ------------------------------------------------------------
Rso1     ------------------------------------------------------------
Sde1     ------------------------------------------------------------
Dor1     ------------------------------------------------------------
Orf4     ------------------------------------------------------------
Eli1     ------------------------------------------------------------
Dca1     ------------------------------------------------------------
Ade1     ------------------------------------------------------------
Dsa1     NGE----------------IE-SIEVENNQEQLEDFMRDRFRLSNQDD------------
Lho1     ------------------------------------------------------------
Bmu1     ------------------------------------------------------------
Cfl1     ------------------------------------------------------------
Chu1     ------------------------------------------------------------
Mfe2     ------------------------------------------------------------
Ssu1     ------------------------------------------------------------
Hgi1     ------------------------------------------------------------
Abr1     ------------------------------------------------------------
Nra1     ------------------------------------------------------------
Psp1     ------------------------------------------------------------
Ote1     ------------------------------------------------------------
Cak1     ------------------------------------------------------------
Ppa1     ------------------------------------------------------------
Psp2     ------------------------------------------------------------
Ppa2     ------------------------------------------------------------
Orf5     ------------------------------------------------------------
Pal1     ------------------------------------------------------------
Pba1     ------------------------------------------------------------
Msp1     ------------------------------------------------------------
Ecl1     ------------------------------------------------------------
Mxa1     ------------------------------------------------------------
Ssp5     ------------------------------------------------------------
Pma2     ------------------------------------------------------------
Yre1     ------------------------------------------------------------
Sce2     ------------------------------------------------------------
Orf6     ------------------------------------------------------------
Cpi1     ------------------------------------------------------------
Bsp2     ------------------------------------------------------------
Car1     ------------------------------------------------------------
Csu1     ------------------------------------------------------------
Gma1     ------------------------------------------------------------
Shi1     DDA----------------LS-RSELNTWADARCATAAEKARLTVDGRKTDVRVQR---S
Hsp1     ------------------------------------------------------------
Ccl1     ------------------------------------------------------------
Hla1     ------------------------------------------------------------
Atr1     ------------------------------------------------------------
Sau1     ------------------------------------------------------------
Psp3     ------------------------------------------------------------
Hsp2     ------------------------------------------------------------
Ssp6     DNQ----------------LS-IPEVRSHQAQLQRFFGDRLRLTNDKG------------
Dda2     ------------------------------------------------------------
Ptr1     ------------------------------------------------------------
Rsp1     ------------------------------------------------------------
Smo1     ------------------------------------------------------------
Aac1     ------------------------------------------------------------
Rpa1     ------------------------------------------------------------
Oan1     ------------------------------------------------------------
Cfu1     ------------------------------------------------------------
Ecl2     ------------------------------------------------------------
Mok1     ------------------------------------------------------------
Psp4     ------------------------------------------------------------
Rpa2     ------------------------------------------------------------
Dar1     ------------------------------------------------------------
Gth1     ------------------------------------------------------------
Sit1     ------------------------------------------------------------
Gau1     ------------------------------------------------------------
Ptr2     ------------------------------------------------------------
Orf7     ------------------------------------------------------------
Dma1     --------------------------------------------AQAGRGGGRLAV---G
Ggi1     ------------------------------------------------------------
Nsa1     ------------------------------------------------------------
Bme1     ------------------------------------------------------------
Aba1     ------------------------------------------------------------
Nde1     ------------------------------------------------------------
Psp5     ------------------------------------------------------------
Sdi1     ------------------------------------------------------------
Mfu1     ------------------------------------------------------------
Ptr3     ------------------------------------------------------------
Hno1     ------------------------------------------------------------
Abr2     ------------------------------------------------------------
Rsl1     ------------------------------------------------------------
Ath4     ------------------------------------------------------------
Cvi1     ------------------------------------------------------------
Psp6     ------------------------------------------------------------
Vch1     ------------------------------------------------------------
Msp3     ------------------------------------------------------------
Ppe1     ------------------------------------------------------------
Nma1     ------------------------------------------------------------
Fjo1     ------------------------------------------------------------
Ttu1     ------------------------------------------------------------
Bme2     ------------------------------------------------------------
Zfo1     TGK----------------LGRQDIANAFLKRLQSIVPANLRFRWNGRQISLQQLS---G
Orf8     ------------------------------------------------------------
Mho1     ------------------------------------------------------------
Cep1     DGQ----------------LT-PNEVSIHQAELQGFLSDRIRLTDNQG------------
Apo1     ------------------------------------------------------------
Pfl1     ------------------------------------------------------------
Asp3     ------------------------------------------------------------
Ssp7     ------------------------------------------------------------
Ptr4     ------------------------------------------------------------
Gau2     ------------------------------------------------------------
Hsp3     ------------------------------------------------------------
Mam1     ------------------------------------------------------------
Api1     ------------------------------------------------------------
Pso2     ------------------------------------------------------------
Pma3     ------------------------------------------------------------
Mmo1     ------------------------------------------------------------
Psp7     ------------------------------------------------------------
Cth1     ------------------------------------------------------------
Nno1     SGR----------------LS-NDELARHREALTQQLEAAIALKDSRS------------
Aph1     ------------------------------------------------------------
Svi1     DDT----------------LS-GRELGAWAARRCASAAEGARLTVDGRRVPVRDGR---A
Bsp3     ------------------------------------------------------------
Bsp4     ------------------------------------------------------------
Sda1     -------------------------LEQWAGRRCASAARDSELTVEGRSVALTVKS---S
Dyo1     ------------------------------------------------------------
Orf9     ------------------------------------------------------------
Msp4     ------------------------------------------------------------
Bsm1     ------------------------------------------------------------
Sbi1     DDK----------------LS-RPELAAWADRRCASAARDARLTVRGRSVSVRSEG---A
Nli1     ------------------------------------------------------------
Sgo1     ------------------------------------------------------------
Orf10    ------------------------------------------------------------
Bdi1     ------------------------------------------------------------
Dme1     ------------------------------------------------------------
Orf11    ------------------------------------------------------------
Toc1     ------------------------------------------------------------
Car2     ------------------------------------------------------------
Orf12    ------------------------------------------------------------
Vvi2     ------------------------------------------------------------
Vsp1     ------------------------------------------------------------
Orf13    ------------------------------------------------------------
Bsp5     ------------------------------------------------------------
Oan2     ------------------------------------------------------------
Cfl2     ------------------------------------------------------------
Csa2     ------------------------------------------------------------
Cul1     ------------------------------------------------------------
Ktu1     ------------------------------------------------------------
Ala1     ------------------------------------------------------------
Gma2     ------------------------------------------------------------
Cag1     ------------------------------------------------------------
Cag2     ------------------------------------------------------------
Rle1     ------------------------------------------------------------
Mro1     ------------------------------------------------------------
Mtr1     ------------------------------------------------------------
Lsp1     ------------------------------------------------------------
Nsp1     ------------------------------------------------------------
Ppa3     ------------------------------------------------------------
Gka2     ------------------------------------------------------------
Orf14    ------------------------------------------------------------
Rfr1     ------------------------------------------------------------
Npe1     ------------------------------------------------------------
Mst1     ------------------------------------------------------------
Bel2     ------------------------------------------------------------
Bsp6     ------------------------------------------------------------
Pma4     ------------------------------------------------------------
Fsp1     P-------------------------ARWQEAECARTSRQTRLVLDSRVSPLVGTG---G
Psp8     ------------------------------------------------------------
Dbe1     ------------------------------------------------------------
Gst1     ------------------------------------------------------------
Npu1     DRK----------------AE-PVETVQYPAQKCQQVNSHLELLIDKQPLALSLIK---S
Gxi1     ------------------------------------------------------------
Psp9     ------------------------------------------------------------
Aba3     ------------------------------------------------------------
Bco1     ------------------------------------------------------------
Sau2     ------------------------------------------------------------
Hhy1     ------------------------------------------------------------
Gau3     ------------------------------------------------------------
Cag3     ------------------------------------------------------------
Ami1     DRR----------------LS-ASETSAH----DVRVKSALALATGGASADFTLTGSDYP
Sly1     ------------------------------------------------------------
Rsp2     ------------------------------------------------------------
Kox1     ------------------------------------------------------------
Sly2     ------------------------------------------------------------
Pae2     ------------------------------------------------------------
Cko1     ----------------------------D----CEALASQLDGRAGSEALRWTVQ----S
Mpa1     ------------------------------------------------------------
Nha1     ------------------------------------------------------------
Ngr1     ------------------------------------------------------------
Kve1     ------------------------------------------------------------
Bsp7     ------------------------------------------------------------
Pma5     ------------------------------------------------------------
Msp5     ------------------------------------------------------------
Tdi1     ------------------------------------------------------------
Csp2     ------------------------------------------------------------
Dsa2     DGK----------------VS-GAEERKLSRDINYLLLPNLEIYLDEKPVVPELYY---D
Cfu2     ------------------------------------------------------------
Hau1     SQT----------------LD-QIEIERW----CAEFNRNLELAFDHQALSLTLYE---V
Pma6     ------------------------------------------------------------
Fdo1     ------------------------------------------------------------
Nra2     ------------------------------------------------------------
Tsp1     ------------------------------------------------------------
Smo2     ------------------------------------------------------------
Fco1     ------------------------------------------------------------
Ehu1     ------------------------------------------------------------
Orf15    ------------------------------------------------------------
Bli1     ------------------------------------------------------------
Aba4     ------------------------------------------------------------
Cfl3     ------------------------------------------------------------
Pso4     ------------------------------------------------------------
Mps1     ------------------------------------------------------------
Nsp2     ------------------------------------------------------------
Nsp3     ------------------------------------------------------------
Esi1     ------------------------------------------------------------
Cba1     ------------------------------------------------------------
Nni1     ------------------------------------------------------------
Rsp3     ------------------------------------------------------------
Pso5     ------------------------------------------------------------
Fph1     ------------------------------------------------------------
Mfo1     ------------------------------------------------------------
Eto1     ------------------------------------------------------------
Sli1     ------------------------------------------------------------
Sch1     -------------------------IAMWARERCATAAADSRVTVDGRGTPLTAER---S
Abi1     ------------------------------------------------------------
Min1     ------------------------------------------------------------
Vsp2     ------------------------------------------------------------
Bdi2     ------------------------------------------------------------
Sit2     ------------------------------------------------------------
Apo2     ------------------------------------------------------------
Oca1     ------------------------------------------------------------
Bsp8     ------------------------------------------------------------
Ssp8     ------------------------------------------------------------
Bsp9     ------------------------------------------------------------
Acl1     ------------------------------------------------------------
Aac2     ------------------------------------------------------------
Mpe1     ------------------------------------------------------------
Gma3     ------------------------------------------------------------
Hsp4     NGK----------------IE-AEEVRNNETDLETFLRDRVQLLNQND------------
Fsp2     A-------------------------ARWREAECARTSGQATLAVDGRIHPLVLTG---S
                                                                     

Psy1     ------------------------------------------------------------
Eco1     ------------------------------------------------------------
Sno1     ------------------------------------------------------------
Asp1     ------------------------------------------------------------
Pae1     ------------------------------------------------------------
Ssp1     ------------------------------------------------------------
Sen1     ------------------------------------------------------------
Cac1     ALIFP-------PG--------------AAGLPTSRLTCALTTAFT-----A-GK-SVAV
Pso1     ------------------------------------------------------------
Asp2     ------------------------------------------------------------
Csp1     ------------------------------------------------------------
Pma1     ------------------------------------------------------------
Gsp1     ------------------------------------------------------------
Dda1     ------------------------------------------------------------
Tca1     ------------------------------------------------------------
Orf1     ------------------------------------------------------------
Ahy1     ------------------------------------------------------------
Hbo1     ------------------------------------------------------------
Pte1     ------------------------------------------------------------
Eco2     ------------------------------------------------------------
Pmu1     ------------------------------------------------------------
Ssp2     ALVYE-------NG--------------EAGLKTSRLTCELTTRADL---TE-PT-GIRA
Hvu1     ------------------------------------------------------------
Cre1     ------------------------------------------------------------
Dhy1     SVAPA-------LGGYNNGLQSNLIYSLPVTGDKLI-----------------KH-YLKI
Cst1     AVEFP-------PG--------------VGGLSTLRLSCNFHGSVEL---VG-ANQLIEF
Orf2     ------------------------------------------------------------
Gca1     ------------------------------------------------------------
Sus1     AIVLA-------EG--------------AGNMQVARITADLIVDA------A-GG-RVAF
Ssp3     ------------------------------------------------------------
Tps1     ------------------------------------------------------------
Sus2     ------------------------------------------------------------
Mfe1     ------------------------------------------------------------
Csa1     ------------------------------------------------------------
Ath1     ------------------------------------------------------------
Gar1     ------------------------------------------------------------
Cva1     ------------------------------------------------------------
Rxy1     ------------------------------------------------------------
Sel1     ------------------------------------------------------------
Ppu1     ------------------------------------------------------------
Eta1     ------------------------------------------------------------
Psy2     ------------------------------------------------------------
Ssp4     ------------------------------------------------------------
Eol1     ------------------------------------------------------------
Cfr1     ------------------------------------------------------------
Gka1     ------------------------------------------------------------
Vei1     ------------------------------------------------------------
Sce1     ------------------------------------------------------------
Mja1     ------------------------------------------------------------
Zga1     ------------------------------------------------------------
Bsp1     ------------------------------------------------------------
Hal1     ------------------------------------------------------------
Tcr1     ------------------------------------------------------------
Bel1     ------------------------------------------------------------
Ath3     ------------------------------------------------------------
Rso1     ------------------------------------------------------------
Sde1     ------------------------------------------------------------
Dor1     ------------------------------------------------------------
Orf4     ------------------------------------------------------------
Eli1     ------------------------------------------------------------
Dca1     ------------------------------------------------------------
Ade1     ------------------------------------------------------------
Dsa1     ------------------------------------------------------------
Lho1     ------------------------------------------------------------
Bmu1     ------------------------------------------------------------
Cfl1     ------------------------------------------------------------
Chu1     ------------------------------------------------------------
Mfe2     ------------------------------------------------------------
Ssu1     ------------------------------------------------------------
Hgi1     ------------------------------------------------------------
Abr1     ------------------------------------------------------------
Nra1     ------------------------------------------------------------
Psp1     ------------------------------------------------------------
Ote1     ------------------------------------------------------------
Cak1     ------------------------------------------------------------
Ppa1     ------------------------------------------------------------
Psp2     ------------------------------------------------------------
Ppa2     ------------------------------------------------------------
Orf5     ------------------------------------------------------------
Pal1     ------------------------------------------------------------
Pba1     ----------------------------------------------V---G-IVGCAFVF
Msp1     ------------------------------------------------------------
Ecl1     ------------------------------------------------------------
Mxa1     ------------------------------------------------------------
Ssp5     ------------------------------------------------------------
Pma2     ------------------------------------------------------------
Yre1     ------------------------------------------------------------
Sce2     ------------------------------------------------------------
Orf6     ------------------------------------------------------------
Cpi1     ------------------------------------------------------------
Bsp2     ------------------------------------------------------------
Car1     ------------------------------------------------------------
Csu1     ------------------------------------------------------------
Gma1     ------------------------------------------------------------
Shi1     AARNR-------PG--------------QAGLPTLRVDCRLTAGLAH---AQ-KA-TIGY
Hsp1     ------------------------------------------------------------
Ccl1     ------------------------------------------------------------
Hla1     ------------------------------------------------------------
Atr1     ------------------------------------------------------------
Sau1     ------------------------------------------------------------
Psp3     ------------------------------------------------------------
Hsp2     ------------------------------------------------------------
Ssp6     ------------------------------------------------------------
Dda2     ------------------------------------------------------------
Ptr1     ------------------------------------------------------------
Rsp1     ------------------------------------------------------------
Smo1     ------------------------------------------------------------
Aac1     ------------------------------------------------------------
Rpa1     ------------------------------------------------------------
Oan1     ------------------------------------------------------------
Cfu1     ------------------------------------------------------------
Ecl2     ------------------------------------------------------------
Mok1     ------------------------------------------------------------
Psp4     ------------------------------------------------------------
Rpa2     ------------------------------------------------------------
Dar1     ------------------------------------------------------------
Gth1     ------------------------------------------------------------
Sit1     ------------------------------------------------------------
Gau1     ------------------------------------------------------------
Ptr2     ------------------------------------------------------------
Orf7     ------------------------------------------------------------
Dma1     LLPLA-------LVVGVCGGALWPLPRTAAGLAGLS-----------------LA-ACGA
Ggi1     ------------------------------------------------------------
Nsa1     ------------------------------------------------------------
Bme1     ------------------------------------------------------------
Aba1     ------------------------------------------------------------
Nde1     ------------------------------------------------------------
Psp5     ------------------------------------------------------------
Sdi1     ------------------------------------------------------------
Mfu1     ------------------------------------------------------------
Ptr3     ------------------------------------------------------------
Hno1     ------------------------------------------------------------
Abr2     ------------------------------------------------------------
Rsl1     ------------------------------------------------------------
Ath4     ------------------------------------------------------------
Cvi1     ------------------------------------------------------------
Psp6     ------------------------------------------------------------
Vch1     ------------------------------------------------------------
Msp3     ------------------------------------------------------------
Ppe1     ------------------------------------------------------------
Nma1     ------------------------------------------------------------
Fjo1     ------------------------------------------------------------
Ttu1     ------------------------------------------------------------
Bme2     ------------------------------------------------------------
Zfo1     EVTFG-------DSVKFSVRSMTRVVALPV-----------------------PV-SYEV
Orf8     ------------------------------------------------------------
Mho1     ------------------------------------------------------------
Cep1     ------------------------------------------------------------
Apo1     ------------------------------------------------------------
Pfl1     ------------------------------------------------------------
Asp3     ------------------------------------------------------------
Ssp7     ------------------------------------------------------------
Ptr4     ------------------------------------------------------------
Gau2     ------------------------------------------------------------
Hsp3     ------------------------------------------------------------
Mam1     ------------------------------------------------------------
Api1     ------------------------------------------------------------
Pso2     ------------------------------------------------------------
Pma3     ------------------------------------------------------------
Mmo1     ------------------------------------------------------------
Psp7     ------------------------------------------------------------
Cth1     ------------------------------------------------------------
Nno1     ------------------------------------------------------------
Aph1     ------------------------------------------------------------
Svi1     QARRR-------PG--------------QAGLPTLRVECGLTAALGH---AE-RA-KVAY
Bsp3     ------------------------------------------------------------
Bsp4     ------------------------------------------------------------
Sda1     HARVR-------PG--------------QAGLDTLRVECALRAPLPD---SE-TL-TLDF
Dyo1     ------------------------------------------------------------
Orf9     ------------------------------------------------------------
Msp4     ------------------------------------------------------------
Bsm1     ------------------------------------------------------------
Sbi1     QARSR-------AG--------------QAGLPTLRVECRLTAALPR---DG-RA-SLAY
Nli1     ------------------------------------------------------------
Sgo1     ------------------------------------------------------------
Orf10    ------------------------------------------------------------
Bdi1     ------------------------------------------------------------
Dme1     ------------------------------------------------------------
Orf11    ------------------------------------------------------------
Toc1     ------------------------------------------------------------
Car2     ------------------------------------------------------------
Orf12    ------------------------------------------------------------
Vvi2     ------------------------------------------------------------
Vsp1     ------------------------------------------------------------
Orf13    ------------------------------------------------------------
Bsp5     ------------------------------------------------------------
Oan2     ------------------------------------------------------------
Cfl2     ------------------------------------------------------------
Csa2     ------------------------------------------------------------
Cul1     ------------------------------------------------------------
Ktu1     ------------------------------------------------------------
Ala1     ------------------------------------------------------------
Gma2     ------------------------------------------------------------
Cag1     ------------------------------------------------------------
Cag2     ------------------------------------------------------------
Rle1     ------------------------------------------------------------
Mro1     ------------------------------------------------------------
Mtr1     ------------------------------------------------------------
Lsp1     ------------------------------------------------------------
Nsp1     ------------------------------------------------------------
Ppa3     ------------------------------------------------------------
Gka2     ------------------------------------------------------------
Orf14    ------------------------------------------------------------
Rfr1     ------------------------------------------------------------
Npe1     ------------------------------------------------------------
Mst1     ------------------------------------------------------------
Bel2     ------------------------------------------------------------
Bsp6     ------------------------------------------------------------
Pma4     ------------------------------------------------------------
Fsp1     SVTFP-------PG--------------SGGLATMRLVCRYSAQTGGP-----VS-AVQY
Psp8     ------------------------------------------------------------
Dbe1     ------------------------------------------------------------
Gst1     ------------------------------------------------------------
Npu1     TVEFP-------PG--------------VGGLSTLRLSCNFQGARAL---VN-AN-QLTF
Gxi1     ------------------------------------------------------------
Psp9     ------------------------------------------------------------
Aba3     ------------------------------------------------------------
Bco1     ------------------------------------------------------------
Sau2     ------------------------------------------------------------
Hhy1     ------------------------------------------------------------
Gau3     ------------------------------------------------------------
Cag3     ------------------------------------------------------------
Ami1     EYDLL-------AA--------------GGGVITVRATAPLPA---------STG-AFAV
Sly1     ------------------------------------------------------------
Rsp2     ------------------------------------------------------------
Kox1     ------------------------------------------------------------
Sly2     ------------------------------------------------------------
Pae2     ------------------------------------------------------------
Cko1     GQLDK-------LG--------------AAGSETSRLMCKLSAPAAL---AT-PT-SISI
Mpa1     ------------------------------------------------------------
Nha1     ------------------------------------------------------------
Ngr1     ------------------------------------------------------------
Kve1     ------------------------------------------------------------
Bsp7     ------------------------------------------------------------
Pma5     ------------------------------------------------------------
Msp5     ------------------------------------------------------------
Tdi1     ------------------------------------------------------------
Csp2     ------------------------------------------------------------
Dsa2     SVSAA-------PGGYNNGLRSNLVYAIPLPDEDFG-----------------KH-YLKF
Cfu2     ------------------------------------------------------------
Hau1     -SEFPTTKADFIGS--------------NATNLTWTVQAAL-GPIAT---GEHLL-SLKS
Pma6     ------------------------------------------------------------
Fdo1     ------------------------------------------------------------
Nra2     ------------------------------------------------------------
Tsp1     --------------------------------------------------------SGNQ
Smo2     ------------------------------------------------------------
Fco1     ------------------------------------------------------------
Ehu1     ------------------------------------------------------------
Orf15    ------------------------------------------------------------
Bli1     ------------------------------------------------------------
Aba4     ------------------------------------------------------------
Cfl3     ------------------------------------------------------------
Pso4     ------------------------------------------------------------
Mps1     ------------------------------------------------------------
Nsp2     ------------------------------------------------------------
Nsp3     ------------------------------------------------------------
Esi1     ------------------------------------------------------------
Cba1     ------------------------------------------------------------
Nni1     ------------------------------------------------------------
Rsp3     ------------------------------------------------------------
Pso5     ------------------------------------------------------------
Fph1     ------------------------------------------------------------
Mfo1     ------------------------------------------------------------
Eto1     ------------------------------------------------------------
Sli1     ------------------------------------------------------------
Sch1     HARVR-------PG--------------QAGLDTLRVECELTAPLPS---GQETL-SLGF
Abi1     ------------------------------------------------------------
Min1     ------------------------------------------------------------
Vsp2     ------------------------------------------------------------
Bdi2     ------------------------------------------------------------
Sit2     ------------------------------------------------------------
Apo2     ------------------------------------------------------------
Oca1     ------------------------------------------------------------
Bsp8     ------------------------------------------------------------
Ssp8     ------------------------------------------------------------
Bsp9     ------------------------------------------------------------
Acl1     ------------------------------------------------------------
Aac2     ------------------------------------------------------------
Mpe1     ------------------------------------------------------------
Gma3     ------------------------------------------------------------
Hsp4     ------------------------------------------------------------
Fsp2     SLSLP-------PG--------------DDGLPTMRLVCRYSAATAGTATAG-TT-TIRY
                                 :             .        .            

Psy1     ------------------------------------------------------------
Eco1     ------------------------------------------------------------
Sno1     ------------------------------------------------------------
Asp1     ------------------------------------------------------------
Pae1     ------------------------------------------------------------
Ssp1     ------------------------------------------------------------
Sen1     ------------------------------------------------------------
Cac1     VDDQ---D-PD---RI---------------------------GW----------QEITA
Pso1     ------------------------------------------------------------
Asp2     ------------------------------------------------------------
Csp1     ------------------------------------------------------------
Pma1     ------------------------------------------------------------
Gsp1     ------------------------------------------------------------
Dda1     ------------------------------------------------------------
Tca1     ------------------------------------------------------------
Orf1     ------------------------------------------------------------
Ahy1     ------------------------------------------------------------
Hbo1     ---------SVSYQLL---------------------------GW----------QRDL-
Pte1     ------------------------------------------------------------
Eco2     ------------------------------------------------------------
Pmu1     ------------------------------------------------------------
Ssp2     ETDY---D-TT---RI---------------------------GW----------HEMTA
Hvu1     ------------------------------------------------------------
Cre1     ------------------------------------------------------------
Dhy1     SDNN---FKAG---EL---------------------------KW----------LKWSV
Cst1     EDKL---Y-PQ---RL---------------------------GW----------REITV
Orf2     ------------------------------------------------------------
Gca1     ------------------------------------------------------------
Sus1     EDRN---Y-EG---RS---------------------------GW----------KEIVR
Ssp3     ------------------------------------------------------------
Tps1     ------------------------------------------------------------
Sus2     ------------------------------------------------------------
Mfe1     ------------------------------------------------------------
Csa1     ------------------------------------------------------------
Ath1     ------------------------------------------------------------
Gar1     ------------------------------------------------------------
Cva1     ------------------------------------------------------------
Rxy1     ------------------------------------------------------------
Sel1     ------------------------------------------------------------
Ppu1     ------------------------------------------------------------
Eta1     ------------------------------------------------------------
Psy2     ------------------------------------------------------------
Ssp4     ------------------------------------------------------------
Eol1     ------------------------------------------------------------
Cfr1     ------------------------------------------------------------
Gka1     ------------------------------------------------------------
Vei1     ------------------------------------------------------------
Sce1     ------------------------------------------------------------
Mja1     ------------------------------------------------------------
Zga1     ------------------------------------------------------------
Bsp1     ------------------------------------------------------------
Hal1     ------------------------------------------------------------
Tcr1     ------------------------------------------------------------
Bel1     ------------------------------------------------------------
Ath3     ------------------------------------------------------------
Rso1     ------------------------------------------------------------
Sde1     ------------------------------------------------------------
Dor1     ------------------------------------------------------------
Orf4     ------------------------------------------------------------
Eli1     ------------------------------------------------------------
Dca1     ------------------------------------------------------------
Ade1     ------------------------------------------------------------
Dsa1     ------------------------------------------------------------
Lho1     ------------------------------------------------------------
Bmu1     ------------------------------------------------------------
Cfl1     ------------------------------------------------------------
Chu1     ------------------------------------------------------------
Mfe2     ------------------------------------------------------------
Ssu1     ------------------------------------------------------------
Hgi1     ------------------------------------------------------------
Abr1     ------------------------------------------------------------
Nra1     ------------------------------------------------------------
Psp1     ------------------------------------------------------------
Ote1     ------------------------------------------------------------
Cak1     ------------------------------------------------------------
Ppa1     ------------------------------------------------------------
Psp2     ------------------------------------------------------------
Ppa2     ------------------------------------------------------------
Orf5     ------------------------------------------------------------
Pal1     ------------------------------------------------------------
Pba1     ADEG---H----------------------------------------------------
Msp1     ------------------------------------------------------------
Ecl1     ------------------------------------------------------------
Mxa1     ------------------------------------------------------------
Ssp5     ------------------------------------------------------------
Pma2     ------------------------------------------------------------
Yre1     ------------------------------------------------------------
Sce2     ------------------------------------------------------------
Orf6     ------------------------------------------------------------
Cpi1     ------------------------------------------------------------
Bsp2     ------------------------------------------------------------
Car1     ------------------------------------------------------------
Csu1     ------------------------------------------------------------
Gma1     ------------------------------------------------------------
Shi1     RPHD---V-GT---GP---------------------------GW----------REVTA
Hsp1     ---------GASFQLL---------------------------SW----------QRDL-
Ccl1     ------------------------------------------------------------
Hla1     ------------------------------------------------------------
Atr1     ------------------------------------------------------------
Sau1     ------------------------------------------------------------
Psp3     ------------------------------------------------------------
Hsp2     ------------------------------------------------------------
Ssp6     ------------------------------------------------------------
Dda2     ------------------------------------------------------------
Ptr1     ------------------------------------------------------------
Rsp1     ------------------------------------------------------------
Smo1     ------------------------------------------------------------
Aac1     ------------------------------------------------------------
Rpa1     ------------------------------------------------------------
Oan1     ------------------------------------------------------------
Cfu1     ------------------------------------------------------------
Ecl2     ------------------------------------------------------------
Mok1     ------------------------------------------------------------
Psp4     ------------------------------------------------------------
Rpa2     ------------------------------------------------------------
Dar1     ------------------------------------------------------------
Gth1     ------------------------------------------------------------
Sit1     ------------------------------------------------------------
Gau1     ------------------------------------------------------------
Ptr2     ------------------------------------------------------------
Orf7     ------------------------------------------------------------
Dma1     LAAW---PRPC---RPGLVGLCAAGLGLALGWRGGADWAASRAGW---------------
Ggi1     ------------------------------------------------------------
Nsa1     ------------------------------------------------------------
Bme1     ------------------------------------------------------------
Aba1     ------------------------------------------------------------
Nde1     ------------------------------------------------------------
Psp5     ------------------------------------------------------------
Sdi1     ------------------------------------------------------------
Mfu1     ------------------------------------------------------------
Ptr3     ------------------------------------------------------------
Hno1     ------------------------------------------------------------
Abr2     ------------------------------------------------------------
Rsl1     ------------------------------------------------------------
Ath4     ------------------------------------------------------------
Cvi1     ------------------------------------------------------------
Psp6     ------------------------------------------------------------
Vch1     ------------------------------------------------------------
Msp3     ------------------------------------------------------------
Ppe1     ------------------------------------------------------------
Nma1     ------------------------------------------------------------
Fjo1     ------------------------------------------------------------
Ttu1     ------------------------------------------------------------
Bme2     ------------------------------------------------------------
Zfo1     EDRN---F-PS---KP---------------------------GRLAIQFTAPSPLIFDT
Orf8     ------------------------------------------------------------
Mho1     ------------------------------------------------------------
Cep1     ------------------------------------------------------------
Apo1     ------------------------------------------------------------
Pfl1     ------------------------------------------------------------
Asp3     ------------------------------------------------------------
Ssp7     ------------------------------------------------------------
Ptr4     ------------------------------------------------------------
Gau2     ------------------------------------------------------------
Hsp3     ------------------------------------------------------------
Mam1     ------------------------------------------------------------
Api1     ------------------------------------------------------------
Pso2     ------------------------------------------------------------
Pma3     ------------------------------------------------------------
Mmo1     ------------------------------------------------------------
Psp7     ------------------------------------------------------------
Cth1     ------------------------------------------------------------
Nno1     ------------------------------------------------------------
Aph1     ------------------------------------------------------------
Svi1     RPQD---I-GT---GP---------------------------GW----------REVTA
Bsp3     ------------------------------------------------------------
Bsp4     ------------------------------------------------------------
Sda1     RAAG---A-ES---GP---------------------------GW----------REVTA
Dyo1     ------------------------------------------------------------
Orf9     ------------------------------------------------------------
Msp4     ------------------------------------------------------------
Bsm1     ------------------------------------------------------------
Sbi1     RPAD---I-GT---GP---------------------------GW----------REMTA
Nli1     ------------------------------------------------------------
Sgo1     ------------------------------------------------------------
Orf10    ------------------------------------------------------------
Bdi1     ------------------------------------------------------------
Dme1     ------------------------------------------------------------
Orf11    ------------------------------------------------------------
Toc1     ------------------------------------------------------------
Car2     ------------------------------------------------------------
Orf12    ------------------------------------------------------------
Vvi2     ------------------------------------------------------------
Vsp1     ------------------------------------------------------------
Orf13    ------------------------------------------------------------
Bsp5     ------------------------------------------------------------
Oan2     ------------------------------------------------------------
Cfl2     ------------------------------------------------------------
Csa2     ------------------------------------------------------------
Cul1     ------------------------------------------------------------
Ktu1     ------------------------------------------------------------
Ala1     ------------------------------------------------------------
Gma2     ------------------------------------------------------------
Cag1     ------------------------------------------------------------
Cag2     ------------------------------------------------------------
Rle1     ------------------------------------------------------------
Mro1     ------------------------------------------------------------
Mtr1     ------------------------------------------------------------
Lsp1     ------------------------------------------------------------
Nsp1     ------------------------------------------------------------
Ppa3     ------------------------------------------------------------
Gka2     ------------------------------------------------------------
Orf14    ------------------------------------------------------------
Rfr1     ------------------------------------------------------------
Npe1     ------------------------------------------------------------
Mst1     ------------------------------------------------------------
Bel2     ------------------------------------------------------------
Bsp6     ------------------------------------------------------------
Pma4     ------------------------------------------------------------
Fsp1     RLAT---Y-TD---RI---------------------------GW----------RETVA
Psp8     ------------------------------------------------------------
Dbe1     ------------------------------------------------------------
Gst1     ------------------------------------------------------------
Npu1     EDKF---Y-PQ---RL---------------------------GW----------REITV
Gxi1     ------------------------------------------------------------
Psp9     ------------------------------------------------------------
Aba3     ------------------------------------------------------------
Bco1     ------------------------------------------------------------
Sau2     ------------------------------------------------------------
Hhy1     ------------------------------------------------------------
Gau3     ------------------------------------------------------------
Cag3     ------------------------------------------------------------
Ami1     TDGYVAEQ-KT---RI---------------------------QM----------SVLVA
Sly1     ------------------------------------------------------------
Rsp2     ------------------------------------------------------------
Kox1     ------------------------------------------------------------
Sly2     ------------------------------------------------------------
Pae2     ------------------------------------------------------------
Cko1     TNRY---L-TD---RV---------------------------GA----------NQIVV
Mpa1     ------------------------------------------------------------
Nha1     ------------------------------------------------------------
Ngr1     ------------------------------------------------------------
Kve1     ------------------------------------------------------------
Bsp7     ------------------------------------------------------------
Pma5     ------------------------------------------------------------
Msp5     ------------------------------------------------------------
Tdi1     ------------------------------------------------------------
Csp2     ------------------------------------------------------------
Dsa2     SDNN---FQTG---EL---------------------------KW----------LKWKV
Cfu2     ------------------------------------------------------------
Hau1     NNYH---D-IS---VV---------------------------DW----------SKTRG
Pma6     ------------------------------------------------------------
Fdo1     ------------------------------------------------------------
Nra2     ------------------------------------------------------------
Tsp1     APTPLVEPPSHLERLT-----------------------GWMLQT----------QRQL-
Smo2     ------------------------------------------------------------
Fco1     ------------------------------------------------------------
Ehu1     ------------------------------------------------------------
Orf15    ------------------------------------------------------------
Bli1     ------------------------------------------------------------
Aba4     ------------------------------------------------------------
Cfl3     ------------------------------------------------------------
Pso4     ------------------------------------------------------------
Mps1     ------------------------------------------------------------
Nsp2     ------------------------------------------------------------
Nsp3     ------------------------------------------------------------
Esi1     ------------------------------------------------------------
Cba1     ------------------------------------------------------------
Nni1     ------------------------------------------------------------
Rsp3     ------------------------------------------------------------
Pso5     ------------------------------------------------------------
Fph1     ------------------------------------------------------------
Mfo1     ------------------------------------------------------------
Eto1     ------------------------------------------------------------
Sli1     ------------------------------------------------------------
Sch1     RGAG---A-SS---GP---------------------------GW----------REITA
Abi1     ------------------------------------------------------------
Min1     ------------------------------------------------------------
Vsp2     ------------------------------------------------------------
Bdi2     ------------------------------------------------------------
Sit2     ------------------------------------------------------------
Apo2     ------------------------------------------------------------
Oca1     ------------------------------------------------------------
Bsp8     ------------------------------------------------------------
Ssp8     ------------------------------------------------------------
Bsp9     ------------------------------------------------------------
Acl1     ------------------------------------------------------------
Aac2     ------------------------------------------------------------
Mpe1     ------------------------------------------------------------
Gma3     ------------------------------------------------------------
Hsp4     ------------------------------------------------------------
Fsp2     SLAA---Y-AD---RL---------------------------GW----------RETVA
             :.*      :                         .                    

Psy1     ------------------------------------------------------------
Eco1     ------------------------------------------------------------
Sno1     ------------------------------------------------------------
Asp1     ------------------------------------------------------------
Pae1     ------------------------------------------------------------
Ssp1     ------------------------------------------------------------
Sen1     ------------------------------------------------------------
Cac1     IGVGVHLTDSTVPTQTISDELRHYPNDLLA----------------------SP-LGVRD
Pso1     ------------------------------------------------------------
Asp2     ------------------------------------------------------------
Csp1     ----------------EPGFVTVNASKKGLFGTNLS-ASNSHKSITLKYRWAEP-ITELK
Pma1     ------------------------------------------------------------
Gsp1     ------------------------------------------------------------
Dda1     ------------------------------------------------------------
Tca1     ------------------------------------------------------------
Orf1     ------------------------------------------------------------
Ahy1     ------------------------------------------------------------
Hbo1     ------------------------------------------------------------
Pte1     ------------------------------------------------------------
Eco2     ------------------------------------------------------------
Pmu1     ------------------------------------------------------------
Ssp2     SGQGVRITRTDVPAASATRELRQYPQDPLA----------------------SP-LDQRT
Hvu1     ------------------------------------------------------------
Cre1     ------------------------------------------------------------
Dhy1     QADP-----------------RFSIVKTSP--------------------------DSRE
Cst1     AANNVPIQ-GNFTSNSITNRLRDYPTDLLS----------------------SP-LDQRR
Orf2     ------------------------------------------------------------
Gca1     ------------------------------------------------------------
Sus1     PGA-----------ADRSAGLTAYPSDPML----------------------APPQDVKT
Ssp3     ------------------------------------------------------------
Tps1     ------------------------------------------------------------
Sus2     ------------------------------------------------------------
Mfe1     ------------------------------------------------------------
Csa1     ------------------------------------------------------------
Ath1     ------------------------------------------------------------
Gar1     ------------------------------------------------------------
Cva1     ------------------------------------------------------------
Rxy1     ------------------------------------------------------------
Sel1     ------------------------------------------------------------
Ppu1     ------------------------------------------------------------
Eta1     ------------------------------------------------------------
Psy2     ------------------------------------------------------------
Ssp4     ------------------------------------------------------------
Eol1     ------------------------------------------------------------
Cfr1     ------------------------------------------------------------
Gka1     ------------------------------------------------------------
Vei1     ------------------------------------------------------------
Sce1     ------------------------------------------------------------
Mja1     ------------------------------------------------------------
Zga1     ------------------------------------------------------------
Bsp1     ------------------------------------------------------------
Hal1     ------------------------------------------------------------
Tcr1     ------------------------------------------------------------
Bel1     ------------------------------------------------------------
Ath3     ------------------------------------------------------------
Rso1     ------------------------------------------------------------
Sde1     ------------------------------------------------------------
Dor1     ------------------------------------------------------------
Orf4     ------------------------------------------------------------
Eli1     ------------------------------------------------------------
Dca1     ------------------------------------------------------------
Ade1     ------------------------------------------------------------
Dsa1     ----------------NLNALTVQPSSKLVIPPNSQITTATHTTIILNYSWQQP-LETLN
Lho1     ------------------------------------------------------------
Bmu1     ------------------------------------------------------------
Cfl1     ------------------------------------------------------------
Chu1     ------------------------------------------------------------
Mfe2     ------------------------------------------------------------
Ssu1     ------------------------------------------------------------
Hgi1     ------------------------------------------------------------
Abr1     ------------------------------------------------------------
Nra1     ------------------------------------------------------------
Psp1     ------------------------------------------------------------
Ote1     ------------------------------------------------------------
Cak1     ------------------------------------------------------------
Ppa1     ------------------------------------------------------------
Psp2     ------------------------------------------------------------
Ppa2     ------------------------------------------------------------
Orf5     ------------------------------------------------------------
Pal1     ------------------------------------------------------------
Pba1     ------------------------------------------------------------
Msp1     ------------------------------------------------------------
Ecl1     ------------------------------------------------------------
Mxa1     ------------------------------------------------------------
Ssp5     ------------------------------------------------------------
Pma2     ------------------------------------------------------------
Yre1     ------------------------------------------------------------
Sce2     ------------------------------------------------------------
Orf6     ------------------------------------------------------------
Cpi1     ------------------------------------------------------------
Bsp2     ------------------------------------------------------------
Car1     ------------------------------------------------------------
Csu1     ------------------------------------------------------------
Gma1     ------------------------------------------------------------
Shi1     QGDRMTLTDSTASTRSVSHRLTRYPKGQLS----------------------SP-LDQRT
Hsp1     ------------------------------------------------------------
Ccl1     ------------------------------------------------------------
Hla1     ------------------------------------------------------------
Atr1     ------------------------------------------------------------
Sau1     ------------------------------------------------------------
Psp3     ------------------------------------------------------------
Hsp2     ------------------------------------------------------------
Ssp6     ----------------DRAAMTLILQEAT--QTALQATAGTHSTLLLTYTWLQP-VQGLK
Dda2     ------------------------------------------------------------
Ptr1     ------------------------------------------------------------
Rsp1     ------------------------------------------------------------
Smo1     ------------------------------------------------------------
Aac1     ------------------------------------------------------------
Rpa1     ------------------------------------------------------------
Oan1     ------------------------------------------------------------
Cfu1     ------------------------------------------------------------
Ecl2     ------------------------------------------------------------
Mok1     ------------------------------------------------------------
Psp4     ------------------------------------------------------------
Rpa2     ------------------------------------------------------------
Dar1     ------------------------------------------------------------
Gth1     ------------------------------------------------------------
Sit1     ------------------------------------------------------------
Gau1     ------------------------------------------------------------
Ptr2     ------------------------------------------------------------
Orf7     ------------------------------------------------------------
Dma1     ------------------------------------------------------------
Ggi1     ------------------------------------------------------------
Nsa1     ------------------------------------------------------------
Bme1     ------------------------------------------------------------
Aba1     ------------------------------------------------------------
Nde1     ------------------------------------------------------------
Psp5     ------------------------------------------------------------
Sdi1     ------------------------------------------------------------
Mfu1     ------------------------------------------------------------
Ptr3     ------------------------------------------------------------
Hno1     ------------------------------------------------------------
Abr2     ------------------------------------------------------------
Rsl1     ------------------------------------------------------------
Ath4     ------------------------------------------------------------
Cvi1     ------------------------------------------------------------
Psp6     ------------------------------------------------------------
Vch1     ------------------------------------------------------------
Msp3     ------------------------------------------------------------
Ppe1     ------------------------------------------------------------
Nma1     ------------------------------------------------------------
Fjo1     ------------------------------------------------------------
Ttu1     ------------------------------------------------------------
Bme2     ------------------------------------------------------------
Zfo1     RNDL-----------------ADYRRAGMA--------------------------GEPT
Orf8     ------------------------------------------------------------
Mho1     ------------------------------------------------------------
Cep1     ----------------QLGVLTVKPSDTTAVPSNMQVTAGTHSTLMLLYSWLKP-VAGIK
Apo1     ------------------------------------------------------------
Pfl1     ------------------------------------------------------------
Asp3     ------------------------------------------------------------
Ssp7     ------------------------------------------------------------
Ptr4     ------------------------------------------------------------
Gau2     ------------------------------------------------------------
Hsp3     ------------------------------------------------------------
Mam1     ------------------------------------------------------------
Api1     ------------------------------------------------------------
Pso2     ------------------------------------------------------------
Pma3     ------------------------------------------------------------
Mmo1     ------------------------------------------------------------
Psp7     ------------------------------------------------------------
Cth1     ------------------------------------------------------------
Nno1     ----------------QTPSLTIQPTVD-VASTNARVAPNTHTTLQLVYAWATP-PSGLI
Aph1     ------------------------------------------------------------
Svi1     QGDRMTLTDADAPKTSASHRLTRYPAGQLS----------------------SP-PDQRS
Bsp3     ------------------------------------------------------------
Bsp4     ------------------------------------------------------------
Sda1     RGDRMTLAESDVPKESLSGELTTYPEELLS----------------------SP-ADTAS
Dyo1     ------------------------------------------------------------
Orf9     ------------------------------------------------------------
Msp4     ------------------------------------------------------------
Bsm1     ------------------------------------------------------------
Sbi1     QGDRMTLAASDVSTSSASRRLTRYPQDQLS----------------------SP-PDERT
Nli1     ------------------------------------------------------------
Sgo1     ------------------------------------------------------------
Orf10    ------------------------------------------------------------
Bdi1     ------------------------------------------------------------
Dme1     ------------------------------------------------------------
Orf11    ------------------------------------------------------------
Toc1     ------------------------------------------------------------
Car2     ------------------------------------------------------------
Orf12    ------------------------------------------------------------
Vvi2     ------------------------------------------------------------
Vsp1     ------------------------------------------------------------
Orf13    ------------------------------------------------------------
Bsp5     ------------------------------------------------------------
Oan2     ------------------------------------------------------------
Cfl2     ------------------------------------------------------------
Csa2     ------------------------------------------------------------
Cul1     ------------------------------------------------------------
Ktu1     ------------------------------------------------------------
Ala1     ------------------------------------------------------------
Gma2     ------------------------------------------------------------
Cag1     ------------------------------------------------------------
Cag2     ------------------------------------------------------------
Rle1     ------------------------------------------------------------
Mro1     ------------------------------------------------------------
Mtr1     ------------------------------------------------------------
Lsp1     ------------------------------------------------------------
Nsp1     ------------------------------------------------------------
Ppa3     ------------------------------------------------------------
Gka2     ------------------------------------------------------------
Orf14    ------------------------------------------------------------
Rfr1     ------------------------------------------------------------
Npe1     ------------------------------------------------------------
Mst1     ------------------------------------------------------------
Bel2     ------------------------------------------------------------
Bsp6     ------------------------------------------------------------
Pma4     ------------------------------------------------------------
Fsp1     VGDGTTLLASDVPDRSPTDLLTRYPDDPLR----------------------GP-SDVTS
Psp8     ------------------------------------------------------------
Dbe1     ------------------------------------------------------------
Gst1     ------------------------------------------------------------
Npu1     AANGVPIQ-GDFTSSSITNRLRDYPNELLS----------------------SP-LDQRR
Gxi1     ------------------------------------------------------------
Psp9     ------------------------------------------------------------
Aba3     ------------------------------------------------------------
Bco1     ------------------------------------------------------------
Sau2     ------------------------------------------------------------
Hhy1     ------------------------------------------------------------
Gau3     ------------------------------------------------------------
Cag3     ------------------------------------------------------------
Ami1     KGAG---RA-AGSI------------------------------------------RRGH
Sly1     ------------------------------------------------------------
Rsp2     ------------------------------------------------------------
Kox1     ------------------------------------------------------------
Sly2     ------------------------------------------------------------
Pae2     ------------------------------------------------------------
Cko1     VGAGVSLPE-DLPP------------------------------------------YERS
Mpa1     ------------------------------------------------------------
Nha1     ------------------------------------------------------------
Ngr1     ------------------------------------------------------------
Kve1     ------------------------------------------------------------
Bsp7     ------------------------------------------------------------
Pma5     ------------------------------------------------------------
Msp5     ------------------------------------------------------------
Tdi1     ------------------------------------------------------------
Csp2     ------------------------------------------------------------
Dsa2     QADP-----------------QFSVVRTSP--------------------------DSRE
Cfu2     ------------------------------------------------------------
Hau1     R---AGIVAQDAST--MDLHSAQFP---IK----------------------WP-SNFRS
Pma6     ------------------------------------------------------------
Fdo1     ------------------------------------------------------------
Nra2     ------------------------------------------------------------
Tsp1     ------------------------------------------------------------
Smo2     ------------------------------------------------------------
Fco1     ------------------------------------------------------------
Ehu1     ------------------------------------------------------------
Orf15    ------------------------------------------------------------
Bli1     ------------------------------------------------------------
Aba4     ------------------------------------------------------------
Cfl3     ------------------------------------------------------------
Pso4     ------------------------------------------------------------
Mps1     ------------------------------------------------------------
Nsp2     ------------------------------------------------------------
Nsp3     ------------------------------------------------------------
Esi1     ------------------------------------------------------------
Cba1     ------------------------------------------------------------
Nni1     ------------------------------------------------------------
Rsp3     ------------------------------------------------------------
Pso5     ------------------------------------------------------------
Fph1     ------------------------------------------------------------
Mfo1     ------------------------------------------------------------
Eto1     ------------------------------------------------------------
Sli1     ------------------------------------------------------------
Sch1     RGDRMTLTESDVPERTISAELTRYPEELLS----------------------SP-ADTAA
Abi1     ------------------------------------------------------------
Min1     ------------------------------------------------------------
Vsp2     ------------------------------------------------------------
Bdi2     ------------------------------------------------------------
Sit2     ------------------------------------------------------------
Apo2     ------------------------------------------------------------
Oca1     ------------------------------------------------------------
Bsp8     ------------------------------------------------------------
Ssp8     ------------------------------------------------------------
Bsp9     ------------------------------------------------------------
Acl1     ------------------------------------------------------------
Aac2     ------------------------------------------------------------
Mpe1     ------------------------------------------------------------
Gma3     ------------------------------------------------------------
Hsp4     ----------------TLGTLTVAPNAELVVPSSSEITTETHTTLNLNYTWRES-LEKLK
Fsp2     VGNGTTVVSSDVPSSSSTGLLTRYPEDPLG----------------------SG-SDVTR
               :     .                   .    :. :*.:: * * *         

Psy1     ------------------------------------------------------------
Eco1     ------------------------------------------------------------
Sno1     ------------------------------------------------------------
Asp1     ------------------------------------------------------------
Pae1     ------------------------------------------------------------
Ssp1     ------------------------------------------------------------
Sen1     ------------------------------------------------------------
Cac1     ----ASFTIG-------S----G--GNAALS---AP--A---GFVVS----GA-------
Pso1     ------------------------------------------------------------
Asp2     ------------------------------------------------------------
Csp1     ----IDYNLFDK-----------T-YN---------------------------------
Pma1     ------------------------------------------------------------
Gsp1     ------------------------------------------------------------
Dda1     ------------------------------------------------------------
Tca1     ------------------------------------------------------------
Orf1     ------------------------------------------------------------
Ahy1     ------------------------------------------------------------
Hbo1     ------------------------------------------------------------
Pte1     ------------------------------------------------------------
Eco2     ------------------------------------------------------------
Pmu1     ------------------------------------------------------------
Ssp2     ----ASLRSE-------P----G--QGAGV----VP--AVV--ADLP----GA-------
Hvu1     ------------------------------------------------------------
Cre1     ------------------------------------------------------------
Dhy1     ----LNYQFF-------PRTGVG--STEVKA----ESEAGR-F-E------SG-------
Cst1     ----LSFKLN-------A----SLTSNEQAL----P-P-----SVQS----SS-------
Orf2     ------------------------------------------------------------
Gca1     ------------------------------------------------------------
Sus1     -----SFLWT-------V----APASPRVET-P---------------VAAPP-------
Ssp3     ------------------------------------------------------------
Tps1     ------------------------------------------------------------
Sus2     ------------------------------------------------------------
Mfe1     ------------------------------------------------------------
Csa1     ------------------------------------------------------------
Ath1     ------------------------------------------------------------
Gar1     ------------------------------------------------------------
Cva1     ------------------------------------------------------------
Rxy1     ------------------------------------------------------------
Sel1     ------------------------------------------------------------
Ppu1     ------------------------------------------------------------
Eta1     ------------------------------------------------------------
Psy2     ------------------------------------------------------------
Ssp4     ------------------------------------------------------------
Eol1     ------------------------------------------------------------
Cfr1     ------------------------------------------------------------
Gka1     ------------------------------------------------------------
Vei1     ------------------------------------------------------------
Sce1     ------------------------------------------------------------
Mja1     ------------------------------------------------------------
Zga1     ------------------------------------------------------------
Bsp1     ------------------------------------------------------------
Hal1     ------------------------------------------------------------
Tcr1     ------------------------------------------------------------
Bel1     ------------------------------------------------------------
Ath3     ------------------------------------------------------------
Rso1     ------------------------------------------------------------
Sde1     ------------------------------------------------------------
Dor1     ------------------------------------------------------------
Orf4     ------------------------------------------------------------
Eli1     ------------------------------------------------------------
Dca1     ------------------------------------------------------------
Ade1     ------------------------------------------------------------
Dsa1     ----IKYNLFPTQLGRGV----PGLPT---------------------------------
Lho1     ------------------------------------------------------------
Bmu1     ------------------------------------------------------------
Cfl1     ------------------------------------------------------------
Chu1     ------------------------------------------------------------
Mfe2     ------------------------------------------------------------
Ssu1     ------------------------------------------------------------
Hgi1     ------------------------------------------------------------
Abr1     ------------------------------------------------------------
Nra1     ------------------------------------------------------------
Psp1     ------------------------------------------------------------
Ote1     ------------------------------------------------------------
Cak1     ------------------------------------------------------------
Ppa1     ------------------------------------------------------------
Psp2     ------------------------------------------------------------
Ppa2     ------------------------------------------------------------
Orf5     ------------------------------------------------------------
Pal1     ------------------------------------------------------------
Pba1     ------------------------------------------------------------
Msp1     ------------------------------------------------------------
Ecl1     ------------------------------------------------------------
Mxa1     ------------------------------------------------------------
Ssp5     ------------------------------------------------------------
Pma2     ------------------------------------------------------------
Yre1     ------------------------------------------------------------
Sce2     ------------------------------------------------------------
Orf6     ------------------------------------------------------------
Cpi1     ------------------------------------------------------------
Bsp2     ------------------------------------------------------------
Car1     ------------------------------------------------------------
Csu1     ------------------------------------------------------------
Gma1     ------------------------------------------------------------
Shi1     ----ATLRVK-------P----G--GPALAA-A-TP-ASDR--DDAV----GS-------
Hsp1     ------------------------------------------------------------
Ccl1     ------------------------------------------------------------
Hla1     ------------------------------------------------------------
Atr1     ------------------------------------------------------------
Sau1     ------------------------------------------------------------
Psp3     ------------------------------------------------------------
Hsp2     ------------------------------------------------------------
Ssp6     ----LYYNLF-------L----PGVST---------------------------------
Dda2     ------------------------------------------------------------
Ptr1     ------------------------------------------------------------
Rsp1     ------------------------------------------------------------
Smo1     ------------------------------------------------------------
Aac1     ------------------------------------------------------------
Rpa1     ------------------------------------------------------------
Oan1     ------------------------------------------------------------
Cfu1     ------------------------------------------------------------
Ecl2     ------------------------------------------------------------
Mok1     ------------------------------------------------------------
Psp4     ------------------------------------------------------------
Rpa2     ------------------------------------------------------------
Dar1     ------------------------------------------------------------
Gth1     ------------------------------------------------------------
Sit1     ------------------------------------------------------------
Gau1     ------------------------------------------------------------
Ptr2     ------------------------------------------------------------
Orf7     ------------------------------------------------------------
Dma1     -------QFV-------P---------GVAACGFL-L---TAL--------GA-------
Ggi1     ------------------------------------------------------------
Nsa1     ------------------------------------------------------------
Bme1     ------------------------------------------------------------
Aba1     ------------------------------------------------------------
Nde1     ------------------------------------------------------------
Psp5     ------------------------------------------------------------
Sdi1     ------------------------------------------------------------
Mfu1     ------------------------------------------------------------
Ptr3     ------------------------------------------------------------
Hno1     ------------------------------------------------------------
Abr2     ------------------------------------------------------------
Rsl1     ------------------------------------------------------------
Ath4     ------------------------------------------------------------
Cvi1     ------------------------------------------------------------
Psp6     ------------------------------------------------------------
Vch1     ------------------------------------------------------------
Msp3     ------------------------------------------------------------
Ppe1     ------------------------------------------------------------
Nma1     ------------------------------------------------------------
Fjo1     ------------------------------------------------------------
Ttu1     ------------------------------------------------------------
Bme2     ------------------------------------------------------------
Zfo1     ----SGKAAI-------HLLSTG--AKPKSQ-----TG--AAS---P--HDPP-------
Orf8     ------------------------------------------------------------
Mho1     ------------------------------------------------------------
Cep1     ----INYNLF-------L----PGVPT---------------------------------
Apo1     ------------------------------------------------------------
Pfl1     ------------------------------------------------------------
Asp3     ------------------------------------------------------------
Ssp7     ------------------------------------------------------------
Ptr4     ------------------------------------------------------------
Gau2     ------------------------------------------------------------
Hsp3     ------------------------------------------------------------
Mam1     ------------------------------------------------------------
Api1     ------------------------------------------------------------
Pso2     ------------------------------------------------------------
Pma3     ------------------------------------------------------------
Mmo1     ------------------------------------------------------------
Psp7     ------------------------------------------------------------
Cth1     ------------------------------------------------------------
Nno1     ----VNYTFLPA-----------DDPL---------------------------------
Aph1     ------------------------------------------------------------
Svi1     ----AALRVT-------A----G--GPALAA-T--V-ESGR--DDAI----GS-------
Bsp3     ------------------------------------------------------------
Bsp4     ------------------------------------------------------------
Sda1     ----ASLTVR-------P----G--GPALVE--------EE--RDAP----AA-------
Dyo1     ------------------------------------------------------------
Orf9     ------------------------------------------------------------
Msp4     ------------------------------------------------------------
Bsm1     ------------------------------------------------------------
Sbi1     ----AALRTA-------P----G--GPALAK-S--A--DEQ--SEPP----GS-------
Nli1     ------------------------------------------------------------
Sgo1     ------------------------------------------------------------
Orf10    ------------------------------------------------------------
Bdi1     ------------------------------------------------------------
Dme1     ------------------------------------------------------------
Orf11    ------------------------------------------------------------
Toc1     ------------------------------------------------------------
Car2     ------------------------------------------------------------
Orf12    ------------------------------------------------------------
Vvi2     ------------------------------------------------------------
Vsp1     ------------------------------------------------------------
Orf13    ------------------------------------------------------------
Bsp5     ------------------------------------------------------------
Oan2     ------------------------------------------------------------
Cfl2     ------------------------------------------------------------
Csa2     ------------------------------------------------------------
Cul1     ------------------------------------------------------------
Ktu1     ------------------------------------------------------------
Ala1     ------------------------------------------------------------
Gma2     ------------------------------------------------------------
Cag1     ------------------------------------------------------------
Cag2     ------------------------------------------------------------
Rle1     ------------------------------------------------------------
Mro1     ------------------------------------------------------------
Mtr1     ------------------------------------------------------------
Lsp1     ------------------------------------------------------------
Nsp1     ------------------------------------------------------------
Ppa3     ------------------------------------------------------------
Gka2     ------------------------------------------------------------
Orf14    ------------------------------------------------------------
Rfr1     ------------------------------------------------------------
Npe1     ------------------------------------------------------------
Mst1     ------------------------------------------------------------
Bel2     ------------------------------------------------------------
Bsp6     ------------------------------------------------------------
Pma4     ------------------------------------------------------------
Fsp1     ----ATLTVR-------P----G--GPAATD-P-LT-GP---A--AGAGTPGTGTSGTGA
Psp8     ------------------------------------------------------------
Dbe1     ------------------------------------------------------------
Gst1     ------------------------------------------------------------
Npu1     ----ISFNLN-------L----SLTSSEQAP----P-L-----LVKS----SS-------
Gxi1     ------------------------------------------------------------
Psp9     ------------------------------------------------------------
Aba3     ------------------------------------------------------------
Bco1     ------------------------------------------------------------
Sau2     ------------------------------------------------------------
Hhy1     ------------------------------------------------------------
Gau3     ------------------------------------------------------------
Cag3     ------------------------------------------------------------
Ami1     ----EGRAIA-------V----G--LTAAAA----P-P-----VARS----DT-------
Sly1     ------------------------------------------------------------
Rsp2     ------------------------------------------------------------
Kox1     ------------------------------------------------------------
Sly2     ------------------------------------------------------------
Pae2     ------------------------------------------------------------
Cko1     ----AEVTVQ-------P----G--GETASP-A-T--------AAKP----ER-------
Mpa1     ------------------------------------------------------------
Nha1     ------------------------------------------------------------
Ngr1     ------------------------------------------------------------
Kve1     ------------------------------------------------------------
Bsp7     ------------------------------------------------------------
Pma5     ------------------------------------------------------------
Msp5     ------------------------------------------------------------
Tdi1     ------------------------------------------------------------
Csp2     ------------------------------------------------------------
Dsa2     ----LNYQFF-------AKK-VE--GQGASF-P-VP-AP---T--AD----GS-------
Cfu2     ------------------------------------------------------------
Hau1     DGAIALPTAE-------P----S--AP-----------------QQP----SS-------
Pma6     ------------------------------------------------------------
Fdo1     ------------------------------------------------------------
Nra2     ------------------------------------------------------------
Tsp1     ------------------------------------------------------------
Smo2     ------------------------------------------------------------
Fco1     ------------------------------------------------------------
Ehu1     ------------------------------------------------------------
Orf15    ------------------------------------------------------------
Bli1     ------------------------------------------------------------
Aba4     ------------------------------------------------------------
Cfl3     ------------------------------------------------------------
Pso4     ------------------------------------------------------------
Mps1     ------------------------------------------------------------
Nsp2     ------------------------------------------------------------
Nsp3     ------------------------------------------------------------
Esi1     ------------------------------------------------------------
Cba1     ------------------------------------------------------------
Nni1     ------------------------------------------------------------
Rsp3     ------------------------------------------------------------
Pso5     ------------------------------------------------------------
Fph1     ------------------------------------------------------------
Mfo1     ------------------------------------------------------------
Eto1     ------------------------------------------------------------
Sli1     ------------------------------------------------------------
Sch1     ----AALRVR-------P----G--GAALSE--------EE--SDAP----AA-------
Abi1     ------------------------------------------------------------
Min1     ------------------------------------------------------------
Vsp2     ------------------------------------------------------------
Bdi2     ------------------------------------------------------------
Sit2     ------------------------------------------------------------
Apo2     ------------------------------------------------------------
Oca1     ------------------------------------------------------------
Bsp8     ------------------------------------------------------------
Ssp8     ------------------------------------------------------------
Bsp9     ------------------------------------------------------------
Acl1     ------------------------------------------------------------
Aac2     ------------------------------------------------------------
Mpe1     ------------------------------------------------------------
Gma3     ------------------------------------------------------------
Hsp4     ----IKYNLFPTNLGMGL----PSLPT---------------------------------
Fsp2     ----ATLTVR-------P----G--GPAAAD-P-LP-PA---GAVGS-GT-------PGD
                     :** *   ..                   *               .* 

Psy1     ------------------------------------------------------------
Eco1     ------------------------------------------------------------
Sno1     ------------------------------------------------------------
Asp1     ------------------------------------------------------------
Pae1     ------------------------------------------------------------
Ssp1     ------------------------------------------------------------
Sen1     ------------------------------------------------------------
Cac1     ---GPASR----------------------------------------AL-EKLNTEVDS
Pso1     ----------------------------------------------------------HS
Asp2     ------------------------------------------------------------
Csp1     ------------------------------------------------------THCLAT
Pma1     ------------------------------------------------------------
Gsp1     ------------------------------------------------------------
Dda1     ------------------------------------------------------------
Tca1     ------------------------------------------------------------
Orf1     ------------------------------------------------------------
Ahy1     ------------------------------------------------------------
Hbo1     ----------------------------------------------HRSLTLA----ITE
Pte1     ------------------------------------------------------------
Eco2     ------------------------------------------------------------
Pmu1     ------------------------------------------------------------
Ssp2     ---DVISG----------------------------------------VL-AKVTGAFDS
Hvu1     ------------------------------------------------------------
Cre1     ------------------------------------------------------------
Dhy1     ---SLKPR----------------------------------------PQEDSSQAALRE
Cst1     ---RLDNA----------------------------------------LT-GRSNDVFTG
Orf2     ------------------------------------------------------------
Gca1     ------------------------------------------------------------
Sus1     ---PPPPP----------------------------------------GT-VVKGDYLST
Ssp3     ------------------------------------------------------------
Tps1     ------------------------------------------------------------
Sus2     ------------------------------------------------------GDYLST
Mfe1     ------------------------------------------------------------
Csa1     ------------------------------------------------------------
Ath1     ------------------------------------------------------------
Gar1     ------------------------------------------------------------
Cva1     ------------------------------------------------------------
Rxy1     ------------------------------------------------------------
Sel1     ------------------------------------------------------------
Ppu1     ------------------------------------------------------------
Eta1     ------------------------------------------------------------
Psy2     ------------------------------------------------------------
Ssp4     ------------------------------------------------------------
Eol1     ------------------------------------------------------------
Cfr1     ------------------------------------------------------------
Gka1     ------------------------------------------------------------
Vei1     ------------------------------------------------------------
Sce1     ------------------------------------------------------------
Mja1     ------------------------------------------------------------
Zga1     ------------------------------------------------------------
Bsp1     ------------------------------------------------------------
Hal1     ------------------------------------------------------------
Tcr1     ------------------------------------------------------------
Bel1     ------------------------------------------------------------
Ath3     ------------------------------------------------------------
Rso1     ------------------------------------------------------------
Sde1     ------------------------------------------------------------
Dor1     ------------------------------------------------------------
Orf4     ------------------------------------------------------------
Eli1     ------------------------------------------------------------
Dca1     ------------------------------------------------------------
Ade1     ------------------------------------------------------------
Dsa1     ------------------------------------------------------AHCLAT
Lho1     ------------------------------------------------------------
Bmu1     ------------------------------------------------------------
Cfl1     ------------------------------------------------------------
Chu1     ------------------------------------------------------------
Mfe2     ------------------------------------------------------------
Ssu1     --------------------------------------------------------ELTH
Hgi1     ------------------------------------------------------------
Abr1     ------------------------------------------------------------
Nra1     ------------------------------------------------------------
Psp1     ------------------------------------------------------------
Ote1     ------------------------------------------------------------
Cak1     ---------------------------------------------------EA----HFS
Ppa1     ------------------------------------------------------------
Psp2     ------------------------------------------------------------
Ppa2     ------------------------------------------------------------
Orf5     ------------------------------------------------------------
Pal1     ------------------------------------------------------------
Pba1     ---------------------------------------------------EHSGDRIKE
Msp1     ------------------------------------------------------------
Ecl1     ------------------------------------------------------------
Mxa1     ------------------------------------------------------------
Ssp5     ------------------------------------------------------------
Pma2     ------------------------------------------------------------
Yre1     ------------------------------------------------------------
Sce2     ------------------------------------------------------------
Orf6     ------------------------------------------------------------
Cpi1     ------------------------------------------------------------
Bsp2     ------------------------------------------------------------
Car1     ------------------------------------------------------------
Csu1     ------------------------------------------------------------
Gma1     ------------------------------------------------------------
Shi1     ---SVLPR----------------------------------------GA-DRWTQALTS
Hsp1     ----------------------------------------------HRSLTLA----ITE
Ccl1     ------------------------------------------------------------
Hla1     ------------------------------------------------------------
Atr1     ------------------------------------------------------------
Sau1     ------------------------------------------------------------
Psp3     ------------------------------------------------------------
Hsp2     ------------------------------------------------------------
Ssp6     ------------------------------------------------------ARCLAT
Dda2     ------------------------------------------------------------
Ptr1     ------------------------------------------------------------
Rsp1     ------------------------------------------------------------
Smo1     ------------------------------------------------------------
Aac1     ------------------------------------------------------------
Rpa1     ------------------------------------------------------------
Oan1     ------------------------------------------------------------
Cfu1     ------------------------------------------------------------
Ecl2     ------------------------------------------------------------
Mok1     ------------------------------------------------------------
Psp4     ------------------------------------------------------------
Rpa2     ------------------------------------------------------------
Dar1     ------------------------------------------------------------
Gth1     ----------------------------------------------------------TS
Sit1     ------------------------------------------------------------
Gau1     ------------------------------------------------------------
Ptr2     ------------------------------------------------------------
Orf7     ------------------------------------------------------------
Dma1     ---AWLPRLEGGWRGRARGALGLALALAGLLLASRGFVGEGGAAGLGQFAGWLDGGRVGD
Ggi1     ------------------------------------------------------------
Nsa1     ------------------------------------------------------------
Bme1     ------------------------------------------------------------
Aba1     ------------------------------------------------------------
Nde1     ------------------------------------------------------------
Psp5     ------------------------------------------------------------
Sdi1     ------------------------------------------------------------
Mfu1     ------------------------------------------------------------
Ptr3     ------------------------------------------------------------
Hno1     ------------------------------------------------------------
Abr2     ------------------------------------------------------------
Rsl1     ------------------------------------------------------------
Ath4     ------------------------------------------------------------
Cvi1     ------------------------------------------------------------
Psp6     ------------------------------------------------------------
Vch1     ------------------------------------------------------------
Msp3     ------------------------------------------------------------
Ppe1     ------------------------------------------------------------
Nma1     ------------------------------------------------------------
Fjo1     ------------------------------------------------------------
Ttu1     ------------------------------------------------------------
Bme2     ------------------------------------------------------------
Zfo1     ---APPTL----------------------------------------IDLIFRAYQEDN
Orf8     ------------------------------------------------------------
Mho1     ------------------------------------------------------------
Cep1     ------------------------------------------------------ARCLAT
Apo1     ------------------------------------------------------------
Pfl1     ------------------------------------------------------------
Asp3     ------------------------------------------------------------
Ssp7     ------------------------------------------------------------
Ptr4     ------------------------------------------------------------
Gau2     ------------------------------------------------------------
Hsp3     ------------------------------------------------------------
Mam1     ------------------------------------------------------------
Api1     ------------------------------------------------------------
Pso2     ------------------------------------------------------------
Pma3     ------------------------------------------------------------
Mmo1     ------------------------------------------------------------
Psp7     ------------------------------------------------------------
Cth1     ------------------------------------------------------------
Nno1     ------------------------------------------------------ASCLAT
Aph1     ------------------------------------------------------------
Svi1     ---SVLPR----------------------------------------GA-DRWTQALTS
Bsp3     ------------------------------------------------------------
Bsp4     ------------------------------------------------------------
Sda1     ---SVLPR----------------------------------------GA-DRWTRALDS
Dyo1     ------------------------------------------------------------
Orf9     ------------------------------------------------------------
Msp4     ------------------------------------------------------------
Bsm1     ------------------------------------------------------------
Sbi1     ---AVLPR----------------------------------------GV-DRWTQALTN
Nli1     ------------------------------------------------------------
Sgo1     ------------------------------------------------------------
Orf10    ------------------------------------------------------------
Bdi1     ------------------------------------------------------------
Dme1     ------------------------------------------------------------
Orf11    ------------------------------------------------------------
Toc1     ------------------------------------------------------------
Car2     ------------------------------------------------------------
Orf12    ------------------------------------------------------------
Vvi2     ------------------------------------------------------------
Vsp1     ------------------------------------------------------------
Orf13    ------------------------------------------------------------
Bsp5     ------------------------------------------------------------
Oan2     ------------------------------------------------------------
Cfl2     ------------------------------------------------------------
Csa2     ------------------------------------------------------------
Cul1     ------------------------------------------------------------
Ktu1     ------------------------------------------------------------
Ala1     ------------------------------------------------------------
Gma2     ------------------------------------------------------------
Cag1     ------------------------------------------------------------
Cag2     ------------------------------------------------------------
Rle1     ------------------------------------------------------------
Mro1     ------------------------------------------------------------
Mtr1     ------------------------------------------------------------
Lsp1     --------------------------------------------------------QLTQ
Nsp1     ------------------------------------------------------------
Ppa3     ------------------------------------------------------------
Gka2     ------------------------------------------------------------
Orf14    ------------------------------------------------------------
Rfr1     ------------------------------------------------------------
Npe1     ------------------------------------------------------------
Mst1     ------------------------------------------------------------
Bel2     ------------------------------------------------------------
Bsp6     ------------------------------------------------------------
Pma4     ------------------------------------------------------------
Fsp1     AEQARRAR----------------------------------------GG-DGLTGWVDG
Psp8     ------------------------------------------------------------
Dbe1     ------------------------------------------------------------
Gst1     ------------------------------------------------------------
Npu1     ---RLDNA----------------------------------------LT-GRSNDVFTS
Gxi1     ------------------------------------------------------------
Psp9     ------------------------------------------------------------
Aba3     ------------------------------------------------------------
Bco1     ------------------------------------------------------------
Sau2     ------------------------------------------------------------
Hhy1     ------------------------------------------------------------
Gau3     ------------------------------------------------------------
Cag3     ------------------------------------------------------------
Ami1     ---PPREG----------------------------------------TG-GAMLDA---
Sly1     ------------------------------------------------------------
Rsp2     ------------------------------------------------------------
Kox1     ------------------------------------------------------------
Sly2     ------------------------------------------------------------
Pae2     ------------------------------------------------------------
Cko1     ---SWLQR----------------------------------------GE-EWLANA---
Mpa1     ----------------------------------------------------------TN
Nha1     ------------------------------------------------------------
Ngr1     ------------------------------------------------------------
Kve1     ------------------------------------------------------------
Bsp7     ------------------------------------------------------------
Pma5     ------------------------------------------------------------
Msp5     ------------------------------------------------------------
Tdi1     ------------------------------------------------------------
Csp2     ------------------------------------------------------------
Dsa2     ---GLKPS----------------------------------------PQEDSSQAALKD
Cfu2     ------------------------------------------------------------
Hau1     --------------------------------------------------------SLVA
Pma6     ------------------------------------------------------------
Fdo1     ------------------------------------------------------------
Nra2     ------------------------------------------------------------
Tsp1     ----------------------------------------------HRSLTEG----LHA
Smo2     ------------------------------------------------------------
Fco1     ------------------------------------------------------------
Ehu1     ------------------------------------------------------------
Orf15    ------------------------------------------------------------
Bli1     ------------------------------------------------------------
Aba4     ------------------------------------------------------------
Cfl3     ------------------------------------------------------------
Pso4     ------------------------------------------------------------
Mps1     ------------------------------------------------------------
Nsp2     ------------------------------------------------------------
Nsp3     ------------------------------------------------------------
Esi1     ------------------------------------------------------------
Cba1     ------------------------------------------------------------
Nni1     ------------------------------------------------------------
Rsp3     ------------------------------------------------------------
Pso5     ----------------------------------------------------------DS
Fph1     ------------------------------------------------------------
Mfo1     ------------------------------------------------------------
Eto1     ------------------------------------------------------------
Sli1     ------------------------------------------------------------
Sch1     ---SVLPR----------------------------------------GA-DRWTRALDD
Abi1     ------------------------------------------------------------
Min1     ------------------------------------------------------------
Vsp2     ------------------------------------------------------------
Bdi2     ------------------------------------------------------------
Sit2     ------------------------------------------------------------
Apo2     ------------------------------------------------------------
Oca1     ------------------------------------------------------------
Bsp8     ------------------------------------------------------------
Ssp8     ------------------------------------------------------------
Bsp9     ------------------------------------------------------------
Acl1     ------------------------------------------------------------
Aac2     ------------------------------------------------------------
Mpe1     ------------------------------------------------------------
Gma3     ------------------------------------------------------------
Hsp4     ------------------------------------------------------AHCLAT
Fsp2     GGSDGTRQ----------------------------------------EA-GGLAGWVGG
         . .                                            :            

Psy1     LL-------------------------------------Q--------------------
Eco1     LL-------------------------------------Q--------------------
Sno1     LL-------------------------------------Q--------------------
Asp1     LL-------------------------------------Q--------------------
Pae1     LL-------------------------------------Q--------------------
Ssp1     ------------------------------------------------------------
Sen1     LL-------------------------------------Q--------------------
Cac1     LI-------------------------------------G--------------------
Pso1     -S----------------------------------------------------------
Asp2     LI-------------------------------------Q--------------------
Csp1     IL-------------------------------------N--------------------
Pma1     ------------------------------------------------------------
Gsp1     ------------------------------------------------------------
Dda1     LL-------------------------------------Q--------------------
Tca1     SS-------------------------------------SPTAL-K----ISP---R-PS
Orf1     LL-------------------------------------Q--------------------
Ahy1     IL-------------------------------------Q--------------------
Hbo1     LS-------------------------------------R--------------------
Pte1     ------------------------------------------------------------
Eco2     LL-------------------------------------Q--------------------
Pmu1     ------------------------------------------------------------
Ssp2     LV-------------------------------------G--------------------
Hvu1     SP-------------------------------------PH-------------------
Cre1     PA-------------------------------------N--------------------
Dhy1     YL-------------------------------------S--------------------
Cst1     LI-------------------------------------T--------------------
Orf2     LL-------------------------------------Q--------------------
Gca1     ------------------------------------------------------------
Sus1     LL-------------------------------------R--------------------
Ssp3     ------------------------------------------------------------
Tps1     LA-------------------------------------N--------------------
Sus2     LL-------------------------------------H--------------------
Mfe1     ------------------------------------------------------------
Csa1     SS-------------------------------------S--------------------
Ath1     PP-------------------------------------SSHSI-A-PSKFQS---R-PS
Gar1     ------------------------------------------------------------
Cva1     PT-------------------------------------L--------------------
Rxy1     WL-------------------------------------EG-------------------
Sel1     ------------------------------------------------------------
Ppu1     LL-------------------------------------Q--------------------
Eta1     LL-------------------------------------Q--------------------
Psy2     LL-------------------------------------Q--------------------
Ssp4     ------------------------------------------------------------
Eol1     ------------------------------------------------------------
Cfr1     LL-------------------------------------Q--------------------
Gka1     ------------------------------------------------------------
Vei1     LL-------------------------------------Q--------------------
Sce1     ------------------------------------------------------------
Mja1     ------------------------------------------------------------
Zga1     ------------------------------------------------------------
Bsp1     ------------------------------------------------------------
Hal1     LF-------------------------------------Q--------------------
Tcr1     ------------------------------------------------------------
Bel1     LL-------------------------------------Q--------------------
Ath3     PS-------------------------------------SSSSSIS-P--SK-FPSR-TS
Rso1     LL-------------------------------------Q--------------------
Sde1     ------------------------------------------------------------
Dor1     ------------------------------------------------------------
Orf4     LL-------------------------------------Q--------------------
Eli1     LI-------------------------------------Q--------------------
Dca1     ------------------------------------------------------------
Ade1     ------------------------------------------------------------
Dsa1     IR-------------------------------------W--------------------
Lho1     LL-------------------------------------Q--------------------
Bmu1     AL-------------------------------------RR-------------------
Cfl1     VI-------------------------------------Q--------------------
Chu1     ------------------------------------------------------------
Mfe2     LL-------------------------------------Q--------------------
Ssu1     FL-------------------------------------L--------------------
Hgi1     ------------------------------------------------------------
Abr1     ------------------------------------------------------------
Nra1     ------------------------------------------------------------
Psp1     ------------------------------------------------------------
Ote1     ------------------------------------------------------------
Cak1     LF-------------------------------------M--------------------
Ppa1     ------------------------------------------------------------
Psp2     LL-------------------------------------S--------------------
Ppa2     ------------------------------------------------------------
Orf5     ------------------------------------------------------------
Pal1     LL-------------------------------------Q--------------------
Pba1     LI-------------------------------------N--------------------
Msp1     ------------------------------------------------------------
Ecl1     LL-------------------------------------Q--------------------
Mxa1     RV-------------------------------------II-------------------
Ssp5     ------------------------------------------------------------
Pma2     ------------------------------------------------------------
Yre1     LL-------------------------------------S--------------------
Sce2     ------------------------------------------------------------
Orf6     LL-------------------------------------Q--------------------
Cpi1     ------------------------------------------------------------
Bsp2     ------------------------------------------------------------
Car1     SS-------------------------------------SLPSL-K----TNL---K-PI
Csu1     ------------------------------------------------------------
Gma1     SP-------------------------------------SPPSF------TFL--T----
Shi1     MV-------------------------------------A--------------------
Hsp1     LS-------------------------------------R--------------------
Ccl1     SS-------------------------------------SPTHFTK----THL---K-FS
Hla1     ------------------------------------------------------------
Atr1     TS-------------------------------------H--SP--MPTSLKT---R-AL
Sau1     ------------------------------------------------------------
Psp3     F-----------------------------------------------------------
Hsp2     ------------------------------------------------------------
Ssp6     II-------------------------------------Y--------------------
Dda2     LL-------------------------------------Q--------------------
Ptr1     ------------------------------------------------------------
Rsp1     LL-------------------------------------R--------------------
Smo1     VV-------------------------------------LP-------------------
Aac1     ------------------------------------------------------------
Rpa1     T-----------------------------------------------------------
Oan1     ------------------------------------------------------------
Cfu1     ------------------------------------------------------------
Ecl2     LF-------------------------------------Q--------------------
Mok1     ------------------------------------------------------------
Psp4     LL-------------------------------------Q--------------------
Rpa2     ------------------------------------------------------------
Dar1     ------------------------------------------------------------
Gth1     -E----------------------------------------------------------
Sit1     TP-------------------------------------A--------------------
Gau1     ------------------------------------------------------------
Ptr2     LS-------------------------------------L--------------------
Orf7     ------------------------------------------------------------
Dma1     FL-------------------------------------K--------------------
Ggi1     ------------------------------------------------------------
Nsa1     ------------------------------------------------------------
Bme1     ------------------------------------------------------------
Aba1     ------------------------------------------------------------
Nde1     ------------------------------------------------------------
Psp5     ------------------------------------------------------------
Sdi1     ------------------------------------------------------------
Mfu1     ------------------------------------------------------------
Ptr3     ------------------------------------------------------------
Hno1     ------------------------------------------------------------
Abr2     LL-------------------------------------Q--------------------
Rsl1     ------------------------------------------------------------
Ath4     IC-------------------------------------VS-------------------
Cvi1     LL-------------------------------------Q--------------------
Psp6     LL-------------------------------------Q--------------------
Vch1     LL-------------------------------------Q--------------------
Msp3     LL-------------------------------------Q--------------------
Ppe1     SS-------------------------------------SPTPL-K----LHL---K-PS
Nma1     ------------------------------------------------------------
Fjo1     ------------------------------------------------------------
Ttu1     ------------------------------------------------------------
Bme2     ------------------------------------------------------------
Zfo1     IA-------------------------------------P--------------------
Orf8     ------------------------------------------------------------
Mho1     PE-------------------------------------V--------------------
Cep1     IF-------------------------------------D--------------------
Apo1     ------------------------------------------------------------
Pfl1     LL-------------------------------------Q--------------------
Asp3     LL-------------------------------------Q--------------------
Ssp7     ------------------------------------------------------------
Ptr4     SP-------------------------------------PSTPL-K----THL---KRPT
Gau2     LA-------------------------------------V--------------------
Hsp3     ------------------------------------------------------------
Mam1     ------------------------------------------------------------
Api1     LI-------------------------------------A--------------------
Pso2     VA-------------------------------------A--------------------
Pma3     LC-------------------------------------A--------------------
Mmo1     LL-------------------------------------Q--------------------
Psp7     ------------------------------------------------------------
Cth1     ------------------------------------------------------------
Nno1     IV-------------------------------------Q--------------------
Aph1     LL-------------------------------------A--------------------
Svi1     MV-------------------------------------A--------------------
Bsp3     ------------------------------------------------------------
Bsp4     ------------------------------------------------------------
Sda1     LV-------------------------------------A--------------------
Dyo1     ------------------------------------------------------------
Orf9     ------------------------------------------------------------
Msp4     LF-------------------------------------R--------------------
Bsm1     ------------------------------------------------------------
Sbi1     LV-------------------------------------A--------------------
Nli1     EQ-------------------------------------I--------------------
Sgo1     ------------------------------------------------------------
Orf10    LL-------------------------------------Q--------------------
Bdi1     RT-------------------------------------V--------------------
Dme1     ------------------------------------------------------------
Orf11    ------------------------------------------------------------
Toc1     VA-------------------------------------I--------------------
Car2     SS-------------------------------------SPPSL-K-----SL---K-PL
Orf12    ------------------------------------------------------------
Vvi2     SS-------------------------------------SSLLS-K----PFL---K-PA
Vsp1     ------------------------------------------------------------
Orf13    LL-------------------------------------Q--------------------
Bsp5     ------------------------------------------------------------
Oan2     LL-------------------------------------N--------------------
Cfl2     ------------------------------------------------------------
Csa2     SP-------------------------------------SPTPL-K----PHL---N-RL
Cul1     ------------------------------------------------------------
Ktu1     ------------------------------------------------------------
Ala1     SH-------------------------------------A--------------------
Gma2     ------------------------------------------------------------
Cag1     ------------------------------------------------------------
Cag2     ------------------------------------------------------------
Rle1     ------------------------------------------------------------
Mro1     VF-------------------------------------R--------------------
Mtr1     LF-------------------------------------R--------------------
Lsp1     LL-------------------------------------G--------------------
Nsp1     QL-------------------------------------TL-------------------
Ppa3     ------------------------------------------------------------
Gka2     ------------------------------------------------------------
Orf14    LL-------------------------------------Q--------------------
Rfr1     LI-------------------------------------Q--------------------
Npe1     ------------------------------------------------------------
Mst1     ------------------------------------------------------------
Bel2     ------------------------------------------------------------
Bsp6     ------------------------------------------------------------
Pma4     ------------------------------------------------------------
Fsp1     LV-------------------------------------R--------------------
Psp8     LI-------------------------------------Q--------------------
Dbe1     ------------------------------------------------------------
Gst1     ------------------------------------------------------------
Npu1     LI-------------------------------------T--------------------
Gxi1     LL-------------------------------------A--------------------
Psp9     LL-------------------------------------Q--------------------
Aba3     ------------------------------------------------------------
Bco1     ------------------------------------------------------------
Sau2     VRVDFLAGRVRSRLEPNQLRLALHERLLHLLAPCLSGHAQL-------------------
Hhy1     ------------------------------------------------------------
Gau3     ------------------------------------------------------------
Cag3     ------------------------------------------------------------
Ami1     -L----------------------------------------------------------
Sly1     ST-------------------------------------TQCPS-K----LHH-QNR-SH
Rsp2     LL-------------------------------------Q--------------------
Kox1     LL-------------------------------------Q--------------------
Sly2     TN-------------------------------------SPPSK------LHL---K---
Pae2     LL-------------------------------------Q--------------------
Cko1     -L----------------------------------------------------------
Mpa1     IV----------------------------------------------------------
Nha1     LL-------------------------------------Q--------------------
Ngr1     ------------------------------------------------------------
Kve1     ------------------------------------------------------------
Bsp7     ------------------------------------------------------------
Pma5     ------------------------------------------------------------
Msp5     LL-------------------------------------Q--------------------
Tdi1     LL-------------------------------------Q--------------------
Csp2     LF-------------------------------------A--------------------
Dsa2     YL-------------------------------------A--------------------
Cfu2     ------------------------------------------------------------
Hau1     RL-------------------------------------Q--------------------
Pma6     ------------------------------------------------------------
Fdo1     ------------------------------------------------------------
Nra2     LL-------------------------------------Q--------------------
Tsp1     LR-------------------------------------D--------------------
Smo2     ------------------------------------------------------------
Fco1     ------------------------------------------------------------
Ehu1     AA-------------------------------------P--------------------
Orf15    ------------------------------------------------------------
Bli1     ------------------------------------------------------------
Aba4     QS-------------------------------------R--------------------
Cfl3     ML-------------------------------------A--------------------
Pso4     ------------------------------------------------------------
Mps1     GM-------------------------------------S--------------------
Nsp2     ------------------------------------------------------------
Nsp3     YS-------------------------------------I--------------------
Esi1     ------------------------------------------------------------
Cba1     ------------------------------------------------------------
Nni1     LL-------------------------------------A--------------------
Rsp3     LL-------------------------------------S--------------------
Pso5     -S----------------------------------------------------------
Fph1     IF-------------------------------------SV-------------------
Mfo1     ------------------------------------------------------------
Eto1     LL-------------------------------------N--------------------
Sli1     ------------------------------------------------------------
Sch1     LV-------------------------------------A--------------------
Abi1     GY-------------------------------------G--------------------
Min1     ------------------------------------------------------------
Vsp2     ------------------------------------------------------------
Bdi2     SP-------------------------------------LH-------------------
Sit2     SS-------------------------------------PL-------------------
Apo2     ------------------------------------------------------------
Oca1     ------------------------------------------------------------
Bsp8     ------------------------------------------------------------
Ssp8     LL-------------------------------------Q--------------------
Bsp9     ------------------------------------------------------------
Acl1     ------------------------------------------------------------
Aac2     ------------------------------------------------------------
Mpe1     ------------------------------------------------------------
Gma3     ------------------------------------------------------------
Hsp4     IR-------------------------------------W--------------------
Fsp2     LA-------------------------------------G--------------------
                                                        *:.     ..   

Psy1     ------------------------------------------------------------
Eco1     ------------------------------------------------------------
Sno1     ------------------------------------------------------------
Asp1     ------------------------------------------------------------
Pae1     ------------------------------------------------------------
Ssp1     ------------------------------------------------------------
Sen1     ------------------------------------------------------------
Cac1     ------------------------------------------------------------
Pso1     ------------------------------------------------------------
Asp2     ------------------------------------------------------------
Csp1     ------------------------------------------------------------
Pma1     ------------------------------------------------------------
Gsp1     ------------------------------------------------------------
Dda1     ------------------------------------------------------------
Tca1     PFLSRLG---RFDSPKVN-----------------FLPS--------LTQPQL-------
Orf1     ------------------------------------------------------------
Ahy1     ------------------------------------------------------------
Hbo1     ------------------------------------------------------------
Pte1     ------------------------------------------------------------
Eco2     ------------------------------------------------------------
Pmu1     ------------------------------------------------------------
Ssp2     ------------------------------------------------------------
Hvu1     --------------LTRA-PASS----------SASRP-RAGGHHHLLPATAA-------
Cre1     ------------------------------------------------------------
Dhy1     ------------------------------------------------------------
Cst1     ------------------------------------------------------------
Orf2     ------------------------------------------------------------
Gca1     ------------------------------------------------------------
Sus1     ------------------------------------------------------------
Ssp3     ------------------------------------------------------------
Tps1     --------------GNI------------------------QSVDAFSQ-QR--------
Sus2     ------------------------------------------------------------
Mfe1     ------------------------------------------------------------
Csa1     ------------------------------------------------------------
Ath1     PLL--LH---RLHSTNLS-----------------TFPS--------SRRLES-------
Gar1     ------------------------------------------------------------
Cva1     ------------------------------------------------------------
Rxy1     ------------------------------------------------------------
Sel1     ------------------------------------------------------------
Ppu1     ------------------------------------------------------------
Eta1     ------------------------------------------------------------
Psy2     ------------------------------------------------------------
Ssp4     ------------------------------------------------------------
Eol1     ------------------------------------------------------------
Cfr1     ------------------------------------------------------------
Gka1     ------------------------------------------------------------
Vei1     ------------------------------------------------------------
Sce1     ------------------------------------------------------------
Mja1     ------------------------------------------------------------
Zga1     ------------------------------------------------------------
Bsp1     ------------------------------------------------------------
Hal1     ------------------------------------------------------------
Tcr1     ------------------------------------------------------------
Bel1     ------------------------------------------------------------
Ath3     PFLP------RLRSSGLS------------------FVS--------THRPES-------
Rso1     ------------------------------------------------------------
Sde1     ------------------------------------------------------------
Dor1     ------------------------------------------------------------
Orf4     ------------------------------------------------------------
Eli1     ------------------------------------------------------------
Dca1     ------------------------------------------------------------
Ade1     ------------------------------------------------------------
Dsa1     ------------------------------------------------------------
Lho1     ------------------------------------------------------------
Bmu1     ---------------------------------LLI------------------------
Cfl1     ------------------------------------------------------------
Chu1     ------------------------------------------------------------
Mfe2     ------------------------------------------------------------
Ssu1     ------------------------------------------------------------
Hgi1     ------------------------------------------------------------
Abr1     ------------------------------------------------------------
Nra1     ------------------------------------------------------------
Psp1     ------------------------------------------------------------
Ote1     ------------------------------------------------------------
Cak1     ------------------------------------------------------------
Ppa1     ------------------------------------------------------------
Psp2     ------------------------------------------------------------
Ppa2     ------------------------------------------------------------
Orf5     ------------------------------------------------------------
Pal1     ------------------------------------------------------------
Pba1     ------------------------------------------------------------
Msp1     ------------------------------------------------------------
Ecl1     ------------------------------------------------------------
Mxa1     ------------------------------------------------------------
Ssp5     ------------------------------------------------------------
Pma2     ------------------------------------------------------------
Yre1     ------------------------------------------------------------
Sce2     ------------------------------------------------------------
Orf6     ------------------------------------------------------------
Cpi1     ------------------------------------------------------------
Bsp2     ------------------------------------------------------------
Car1     TFLPPTT---RFGSARFN------------------FLP-------S-NRCSF-------
Csu1     ------------------------------------------------------------
Gma1     ----------RFESATAR------------------FIF-------TRSHSHL-------
Shi1     ------------------------------------------------------------
Hsp1     ------------------------------------------------------------
Ccl1     PFRSRLS---PIDSPKLA------------------FLC--------SLRSES-------
Hla1     ------------------------------------------------------------
Atr1     PIQNLLS-FT------------------TTSRHIGSFPS--------LSTINS-------
Sau1     ------------------------------------------------------------
Psp3     ------------------------------------------------------------
Hsp2     ------------------------------------------------------------
Ssp6     ------------------------------------------------------------
Dda2     ------------------------------------------------------------
Ptr1     ------------------------------------------------------------
Rsp1     ------------------------------------------------------------
Smo1     ------------------------------------------------------------
Aac1     ------------------------------------------------------------
Rpa1     ------------------------------------------------------------
Oan1     ------------------------------------------------------------
Cfu1     ------------------------------------------------------------
Ecl2     ------------------------------------------------------------
Mok1     ------------------------------------------------------------
Psp4     ------------------------------------------------------------
Rpa2     ------------------------------------------------------------
Dar1     ------------------------------------------------------------
Gth1     ------------------------------------------------------------
Sit1     ------------------------------------------------------------
Gau1     ------------------------------------------------------------
Ptr2     --------------AYVL-----------------------------------ACVFRVG
Orf7     ------------------------------------------------------------
Dma1     ------------------------------------------------------------
Ggi1     ------------------------------------------------------------
Nsa1     ------------------------------------------------------------
Bme1     ------------------------------------------------------------
Aba1     ------------------------------------------------------------
Nde1     ------------------------------------------------------------
Psp5     ------------------------------------------------------------
Sdi1     ------------------------------------------------------------
Mfu1     ------------------------------------------------------------
Ptr3     ------------------------------------------------------------
Hno1     ------------------------------------------------------------
Abr2     ------------------------------------------------------------
Rsl1     ------------------------------------------------------------
Ath4     ------------------------------------------------------------
Cvi1     ------------------------------------------------------------
Psp6     ------------------------------------------------------------
Vch1     ------------------------------------------------------------
Msp3     ------------------------------------------------------------
Ppe1     PFLHRLG---RIDSGKLN------------------LPA--------SQLPNL-------
Nma1     ------------------------------------------------------------
Fjo1     ------------------------------------------------------------
Ttu1     ------------------------------------------------------------
Bme2     ------------------------------------------------------------
Zfo1     ------------------------------------------------------------
Orf8     ------------------------------------------------------------
Mho1     ------------------------------------------------------------
Cep1     ------------------------------------------------------------
Apo1     ------------------------------------------------------------
Pfl1     ------------------------------------------------------------
Asp3     ------------------------------------------------------------
Ssp7     ------------------------------------------------------------
Ptr4     PLLPRLS---KLESPKLG------------------FPS--------LTRPGF-------
Gau2     ------------------------------------------------------------
Hsp3     ------------------------------------------------------------
Mam1     ------------------------------------------------------------
Api1     ------------------------------------------------------------
Pso2     ------------------------------------------------------------
Pma3     ------------------------------------------------------------
Mmo1     ------------------------------------------------------------
Psp7     ------------------------------------------------------------
Cth1     ------------------------------------------------------------
Nno1     ------------------------------------------------------------
Aph1     ------------------------------------------------------------
Svi1     ------------------------------------------------------------
Bsp3     ------------------------------------------------------------
Bsp4     ------------------------------------------------------------
Sda1     ------------------------------------------------------------
Dyo1     ------------------------------------------------------------
Orf9     ------------------------------------------------------------
Msp4     ------------------------------------------------------------
Bsm1     ------------------------------------------------------------
Sbi1     ------------------------------------------------------------
Nli1     ------------------------------------------------------------
Sgo1     ------------------------------------------------------------
Orf10    ------------------------------------------------------------
Bdi1     ------------------------------------------------------------
Dme1     ------------------------------------------------------------
Orf11    ------------------------------------------------------------
Toc1     --------------LLLL-------------------AM-DNSCHAFTP-TN--------
Car2     PFFNRFH---Y-------------------------------------------------
Orf12    ------------------------------------------------------------
Vvi2     HSPHRLS---RNDALPFR------------------LSF--------LKRPYF---VQLG
Vsp1     ------------------------------------------------------------
Orf13    ------------------------------------------------------------
Bsp5     ------------------------------------------------------------
Oan2     ------------------------------------------------------------
Cfl2     ------------------------------------------------------------
Csa2     PHLPRLP---RIDPSKLH------------------FPS--------STRSEF-------
Cul1     ------------------------------------------------------------
Ktu1     ------------------------------------------------------------
Ala1     ------------------------------------------------------------
Gma2     ------------------------------------------------------------
Cag1     ------------------------------------------------------------
Cag2     ------------------------------------------------------------
Rle1     ------------------------------------------------------------
Mro1     ------------------------------------------------------------
Mtr1     ------------------------------------------------------------
Lsp1     ------------------------------------------------------------
Nsp1     ------------------------------------------------------------
Ppa3     ------------------------------------------------------------
Gka2     ------------------------------------------------------------
Orf14    ------------------------------------------------------------
Rfr1     ------------------------------------------------------------
Npe1     ------------------------------------------------------------
Mst1     ------------------------------------------------------------
Bel2     ------------------------------------------------------------
Bsp6     ------------------------------------------------------------
Pma4     ------------------------------------------------------------
Fsp1     ------------------------------------------------------------
Psp8     ------------------------------------------------------------
Dbe1     ------------------------------------------------------------
Gst1     ------------------------------------------------------------
Npu1     ------------------------------------------------------------
Gxi1     ------------------------------------------------------------
Psp9     ------------------------------------------------------------
Aba3     ------------------------------------------------------------
Bco1     ------------------------------------------------------------
Sau2     ------------------------------------------------------------
Hhy1     ------------------------------------------------------------
Gau3     ------------------------------------------------------------
Cag3     ------------------------------------------------------------
Ami1     ------------------------------------------------------------
Sly1     PLLP--T---RIRHVDFK------------------LPS--------LLRLES-------
Rsp2     ------------------------------------------------------------
Kox1     ------------------------------------------------------------
Sly2     ----------T-------FP----------RLPKLHFSS--------LLHVEP-------
Pae2     ------------------------------------------------------------
Cko1     ------------------------------------------------------------
Mpa1     ------------------------------------------------------------
Nha1     ------------------------------------------------------------
Ngr1     ------------------------------------------------------------
Kve1     ------------------------------------------------------------
Bsp7     ------------------------------------------------------------
Pma5     ------------------------------------------------------------
Msp5     ------------------------------------------------------------
Tdi1     ------------------------------------------------------------
Csp2     ------------------------------------------------------------
Dsa2     ------------------------------------------------------------
Cfu2     ------------------------------------------------------------
Hau1     ------------------------------------------------------------
Pma6     ------------------------------------------------------------
Fdo1     ------------------------------------------------------------
Nra2     ------------------------------------------------------------
Tsp1     ------------------------------------------------------------
Smo2     ------------------------------------------------------------
Fco1     ------------------------------------------------------------
Ehu1     ------------------------------------------------------------
Orf15    ------------------------------------------------------------
Bli1     ------------------------------------------------------------
Aba4     ------------------------------------------------------------
Cfl3     ------------------------------------------------------------
Pso4     ------------------------------------------------------------
Mps1     ------------------------------------------------------------
Nsp2     ------------------------------------------------------------
Nsp3     ------------------------------------------------------------
Esi1     ------------------------------------------------------------
Cba1     ------------------------------------------------------------
Nni1     ------------------------------------------------------------
Rsp3     ------------------------------------------------------------
Pso5     ------------------------------------------------------------
Fph1     ------------------------------------------------------------
Mfo1     ------------------------------------------------------------
Eto1     ------------------------------------------------------------
Sli1     ------------------------------------------------------------
Sch1     ------------------------------------------------------------
Abi1     ------------------------------------------------------------
Min1     ------------------------------------------------------------
Vsp2     ------------------------------------------------------------
Bdi2     --LT--RAPS-----------------------------------------------RPR
Sit2     --LR--RAP-V----------AAADGVTK-------P---------RTHRP---------
Apo2     ------------------------------------------------------------
Oca1     ------------------------------------------------------------
Bsp8     ------------------------------------------------------------
Ssp8     ------------------------------------------------------------
Bsp9     ------------------------------------------------------------
Acl1     ------------------------------------------------------------
Aac2     ------------------------------------------------------------
Mpe1     ------------------------------------------------------------
Gma3     ------------------------------------------------------------
Hsp4     ------------------------------------------------------------
Fsp2     ------------------------------------------------------------
                * :         * ::     .             . .           .:  

Psy1     ------------------------------------------------------------
Eco1     ------------------------------------------------------------
Sno1     ------------------------------------------------------------
Asp1     ------------------------------------------------------------
Pae1     ------------------------------------------------------------
Ssp1     ------------------------------------------------------------
Sen1     ------------------------------------------------------------
Cac1     ------------------------------------------------------------
Pso1     ------------------------------------------------------------
Asp2     ------------------------------------------------------------
Csp1     ------------------------------------------------------------
Pma1     ------------------------------------------------------------
Gsp1     ------------------------------------------------------------
Dda1     ------------------------------------------------------------
Tca1     ------------RRVISI----SC----KT-D-N--PSQF----------S-------SP
Orf1     ------------------------------------------------------------
Ahy1     ------------------------------------------------------------
Hbo1     ------------------------------------------------------------
Pte1     ------------------------------------------------------------
Eco2     ------------------------------------------------------------
Pmu1     ------------------------------------------------------------
Ssp2     ------------------------------------------------------------
Hvu1     ------------P-----RSFVPL-----H-GLR-------LPRLAAPL-FPRPPPSLLA
Cre1     ------------------------------------------------------------
Dhy1     ------------------------------------------------------------
Cst1     ------------------------------------------------------------
Orf2     ------------------------------------------------------------
Gca1     ------------------------------------------------------------
Sus1     ------------------------------------------------------------
Ssp3     ------------------------------------------------------------
Tps1     ------------RQRSTF----S-------------------------------------
Sus2     ------------------------------------------------------------
Mfe1     ------------------------------------------------------------
Csa1     ------------------------------------------------------------
Ath1     ------------RRISSI----SC----FFRQ-N--PSPD----------T-------SP
Gar1     ------------------------------------------------------------
Cva1     ------------------------------------------------------------
Rxy1     ------------------------------------------------------------
Sel1     ------------------------------------------------------------
Ppu1     ------------------------------------------------------------
Eta1     ------------------------------------------------------------
Psy2     ------------------------------------------------------------
Ssp4     ------------------------------------------------------------
Eol1     ------------------------------------------------------------
Cfr1     ------------------------------------------------------------
Gka1     ------------------------------------------------------------
Vei1     ------------------------------------------------------------
Sce1     ------------------------------------------------------------
Mja1     ------------------------------------------------------------
Zga1     ------------------------------------------------------------
Bsp1     ------------------------------------------------------------
Hal1     ------------------------------------------------------------
Tcr1     ------------------------------------------------------------
Bel1     ------------------------------------------------------------
Ath3     ------------RRVSSI----SC----NS-SQI--PSLY----------T-------PI
Rso1     ------------------------------------------------------------
Sde1     ------------------------------------------------------------
Dor1     ------------------------------------------------------------
Orf4     ------------------------------------------------------------
Eli1     ------------------------------------------------------------
Dca1     ------------------------------------------------------------
Ade1     ------------------------------------------------------------
Dsa1     ------------------------------------------------------------
Lho1     ------------------------------------------------------------
Bmu1     ------------------------------------------------------------
Cfl1     ------------------------------------------------------------
Chu1     ------------------------------------------------------------
Mfe2     ------------------------------------------------------------
Ssu1     ------------------------------------------------------------
Hgi1     ------------------------------------------------------------
Abr1     ------------------------------------------------------------
Nra1     ------------------------------------------------------------
Psp1     ------------------------------------------------------------
Ote1     ------------------------------------------------------------
Cak1     ------------------------------------------------------------
Ppa1     ------------------------------------------------------------
Psp2     ------------------------------------------------------------
Ppa2     ------------------------------------------------------------
Orf5     ------------------------------------------------------------
Pal1     ------------------------------------------------------------
Pba1     ------------------------------------------------------------
Msp1     ------------------------------------------------------------
Ecl1     ------------------------------------------------------------
Mxa1     ------------------------------------------------------------
Ssp5     ------------------------------------------------------------
Pma2     ------------------------------------------------------------
Yre1     ------------------------------------------------------------
Sce2     ------------------------------------------------------------
Orf6     ------------------------------------------------------------
Cpi1     ------------------------------------------------------------
Bsp2     ------------------------------------------------------------
Car1     ------------RWVTSI----SR----NH-E-N--PSPF----------L-------SS
Csu1     ------------------------------------------------------------
Gma1     ------------KRVTSI----CC----QH-A-N--PSPF----------T-------PF
Shi1     ------------------------------------------------------------
Hsp1     ------------------------------------------------------------
Ccl1     ------------KRVGSV----SC----KY-E-N--PSHF----------S-------HP
Hla1     ------------------------------------------------------------
Atr1     ------------FSLTSF----SLSPSNVQNR-E--QPPF----------S--------P
Sau1     ------------------------------------------------------------
Psp3     ------------------------------------------------------------
Hsp2     ------------------------------------------------------------
Ssp6     ------------------------------------------------------------
Dda2     ------------------------------------------------------------
Ptr1     ------------------------------------------------------------
Rsp1     ------------------------------------------------------------
Smo1     ------------------------------------------------------------
Aac1     ------------------------------------------------------------
Rpa1     ------------------------------------------------------------
Oan1     ------------------------------------------------------------
Cfu1     ------------------------------------------------------------
Ecl2     ------------------------------------------------------------
Mok1     ------------------------------------------------------------
Psp4     ------------------------------------------------------------
Rpa2     ------------------------------------------------------------
Dar1     ------------------------------------------------------------
Gth1     ------------------------------------------------------------
Sit1     ------------------------------------------------------------
Gau1     ------------------------------------------------------------
Ptr2     AFTSSSPRPLQIAVRPGT----I----------------------------------ST-
Orf7     ------------------------------------------------------------
Dma1     ------------------------------------------------------------
Ggi1     ------------------------------------------------------------
Nsa1     ------------------------------------------------------------
Bme1     ------------------------------------------------------------
Aba1     ------------------------------------------------------------
Nde1     ------------------------------------------------------------
Psp5     ------------------------------------------------------------
Sdi1     ------------------------------------------------------------
Mfu1     ------------------------------------------------------------
Ptr3     ------------------------------------------------------------
Hno1     ------------------------------------------------------------
Abr2     ------------------------------------------------------------
Rsl1     ------------------------------------------------------------
Ath4     ------------------------------------------------------------
Cvi1     ------------------------------------------------------------
Psp6     ------------------------------------------------------------
Vch1     ------------------------------------------------------------
Msp3     ------------------------------------------------------------
Ppe1     ------------RRVSLV----SC----KR-Q-N--PSPL----------S-------SS
Nma1     ------------------------------------------------------------
Fjo1     ------------------------------------------------------------
Ttu1     ------------------------------------------------------------
Bme2     ------------------------------------------------------------
Zfo1     ------------------------------------------------------------
Orf8     ------------------------------------------------------------
Mho1     ------------------------------------------------------------
Cep1     ------------------------------------------------------------
Apo1     ------------------------------------------------------------
Pfl1     ------------------------------------------------------------
Asp3     ------------------------------------------------------------
Ssp7     ------------------------------------------------------------
Ptr4     ------------RRVNSV----SC----KY-E-N--PST---------------------
Gau2     ------------------------------------------------------------
Hsp3     ------------------------------------------------------------
Mam1     ------------------------------------------------------------
Api1     ------------------------------------------------------------
Pso2     ------------------------------------------------------------
Pma3     ------------------------------------------------------------
Mmo1     ------------------------------------------------------------
Psp7     ------------------------------------------------------------
Cth1     ------------------------------------------------------------
Nno1     ------------------------------------------------------------
Aph1     ------------------------------------------------------------
Svi1     ------------------------------------------------------------
Bsp3     ------------------------------------------------------------
Bsp4     ------------------------------------------------------------
Sda1     ------------------------------------------------------------
Dyo1     ------------------------------------------------------------
Orf9     ------------------------------------------------------------
Msp4     ------------------------------------------------------------
Bsm1     ------------------------------------------------------------
Sbi1     ------------------------------------------------------------
Nli1     ------------------------------------------------------------
Sgo1     ------------------------------------------------------------
Orf10    ------------------------------------------------------------
Bdi1     ------------------------------------------------------------
Dme1     ------------------------------------------------------------
Orf11    ------------------------------------------------------------
Toc1     ------------RRTSSI----S-------------------------------------
Car2     ---ANRFNLSPLKRTSSI----CC----NI-Q-N--PSPL----------S-------SY
Orf12    ------------------------------------------------------------
Vvi2     -----SAFCALE---------------------N--SSSS----------S-------SS
Vsp1     ------------------------------------------------------------
Orf13    ------------------------------------------------------------
Bsp5     ------------------------------------------------------------
Oan2     ------------------------------------------------------------
Cfl2     ------------------------------------------------------------
Csa2     ------------AGVHSF----SS----RN-E-N--PILS----------S--------S
Cul1     ------------------------------------------------------------
Ktu1     ------------------------------------------------------------
Ala1     ------------------------------------------------------------
Gma2     ------------------------------------------------------------
Cag1     ------------------------------------------------------------
Cag2     ------------------------------------------------------------
Rle1     ------------------------------------------------------------
Mro1     ------------------------------------------------------------
Mtr1     ------------------------------------------------------------
Lsp1     ------------------------------------------------------------
Nsp1     ------------------------------------------------------------
Ppa3     ------------------------------------------------------------
Gka2     ------------------------------------------------------------
Orf14    ------------------------------------------------------------
Rfr1     ------------------------------------------------------------
Npe1     ------------------------------------------------------------
Mst1     ------------------------------------------------------------
Bel2     ------------------------------------------------------------
Bsp6     ------------------------------------------------------------
Pma4     ------------------------------------------------------------
Fsp1     ------------------------------------------------------------
Psp8     ------------------------------------------------------------
Dbe1     ------------------------------------------------------------
Gst1     ------------------------------------------------------------
Npu1     ------------------------------------------------------------
Gxi1     ------------------------------------------------------------
Psp9     ------------------------------------------------------------
Aba3     ------------------------------------------------------------
Bco1     ------------------------------------------------------------
Sau2     ------------------------------------------------------------
Hhy1     ------------------------------------------------------------
Gau3     ------------------------------------------------------------
Cag3     ------------------------------------------------------------
Ami1     ------------------------------------------------------------
Sly1     ------------RRVNSL----SI----KC-S-HDSSSSF----------S-GTQNGY--
Rsp2     ------------------------------------------------------------
Kox1     ------------------------------------------------------------
Sly2     ------------RRPNSL----SC----KC-I-H--QFSSSGSIASSRFGD-GHAGNS--
Pae2     ------------------------------------------------------------
Cko1     ------------------------------------------------------------
Mpa1     ------------------------------------------------------------
Nha1     ------------------------------------------------------------
Ngr1     ------------------------------------------------------------
Kve1     ------------------------------------------------------------
Bsp7     ------------------------------------------------------------
Pma5     ------------------------------------------------------------
Msp5     ------------------------------------------------------------
Tdi1     ------------------------------------------------------------
Csp2     ------------------------------------------------------------
Dsa2     ------------------------------------------------------------
Cfu2     ------------------------------------------------------------
Hau1     ------------------------------------------------------------
Pma6     ------------------------------------------------------------
Fdo1     ------------------------------------------------------------
Nra2     ------------------------------------------------------------
Tsp1     ------------------------------------------------------------
Smo2     ------------------------------------------------------------
Fco1     ------------------------------------------------------------
Ehu1     ------------------------------------------------------------
Orf15    ------------------------------------------------------------
Bli1     ------------------------------------------------------------
Aba4     ------------------------------------------------------------
Cfl3     ------------------------------------------------------------
Pso4     ------------------------------------------------------------
Mps1     ------------------------------------------------------------
Nsp2     ------------------------------------------------------------
Nsp3     ------------------------------------------------------------
Esi1     ------------------------------------------------------------
Cba1     ------------------------------------------------------------
Nni1     ------------------------------------------------------------
Rsp3     ------------------------------------------------------------
Pso5     ------------------------------------------------------------
Fph1     ------------------------------------------------------------
Mfo1     ------------------------------------------------------------
Eto1     ------------------------------------------------------------
Sli1     ------------------------------------------------------------
Sch1     ------------------------------------------------------------
Abi1     ------------------------------------------------------------
Min1     ------------------------------------------------------------
Vsp2     ------------------------------------------------------------
Bdi2     SAAAHLLPPTAAPPSSFPHRAGLG-----F-GAR-------LPQLAPLLLLRRPPPVVAQ
Sit2     ------------PFVAFP----PC---NGG-GLG--PSLI-RPPLASLLSRHRPTPP---
Apo2     ------------------------------------------------------------
Oca1     ------------------------------------------------------------
Bsp8     ------------------------------------------------------------
Ssp8     ------------------------------------------------------------
Bsp9     ------------------------------------------------------------
Acl1     ------------------------------------------------------------
Aac2     ------------------------------------------------------------
Mpe1     ------------------------------------------------------------
Gma3     ------------------------------------------------------------
Hsp4     ------------------------------------------------------------
Fsp2     ------------------------------------------------------------
         : ::              :        *  .           .  :. :           

Psy1     ------------------------------------------------------------
Eco1     ------------------------------------------------------------
Sno1     ------------------------------------------------------------
Asp1     ------------------------------------------------------------
Pae1     ------------------------------------------------------------
Ssp1     ------------------------------------------------------------
Sen1     ------------------------------------------------------------
Cac1     ------------------------------------------------------------
Pso1     ------------------------------------------------------------
Asp2     ------------------------------------------------------------
Csp1     ------------------------------------------------------------
Pma1     ------------------------------------------------------------
Gsp1     ------------------------------------------------------------
Dda1     ------------------------------------------------------------
Tca1     --------Q------SNPSN-EL-------------------------------PSLLS-
Orf1     ------------------------------------------------------------
Ahy1     ------------------------------------------------------------
Hbo1     ------------------------------------------------------------
Pte1     ------------------------------------------------------------
Eco2     ------------------------------------------------------------
Pmu1     ------------------------------------------------------------
Ssp2     ------------------------------------------------------------
Hvu1     -----AASA---SFR--------------------------------------AVNP---
Cre1     ------------------------------------------------------------
Dhy1     ------------------------------------------------------------
Cst1     ------------------------------------------------------------
Orf2     ------------------------------------------------------------
Gca1     ------------------------------------------------------------
Sus1     ------------------------------------------------------------
Ssp3     ------------------------------------------------------------
Tps1     -----------------------RNSSSSSSNNIGSNFIGGGTGSAAIHHRLTS------
Sus2     ------------------------------------------------------------
Mfe1     ------------------------------------------------------------
Csa1     ------------------------------------------------------------
Ath1     --------G------LNQSS-NF-------------------------------LIA---
Gar1     ------------------------------------------------------------
Cva1     ------------------------------------------------------------
Rxy1     ------------------------------------------------------------
Sel1     ------------------------------------------------------------
Ppu1     ------------------------------------------------------------
Eta1     ------------------------------------------------------------
Psy2     ------------------------------------------------------------
Ssp4     ------------------------------------------------------------
Eol1     ------------------------------------------------------------
Cfr1     ------------------------------------------------------------
Gka1     ------------------------------------------------------------
Vei1     ------------------------------------------------------------
Sce1     ------------------------------------------------------------
Mja1     ------------------------------------------------------------
Zga1     ------------------------------------------------------------
Bsp1     ------------------------------------------------------------
Hal1     ------------------------------------------------------------
Tcr1     ------------------------------------------------------------
Bel1     ------------------------------------------------------------
Ath3     --------G------SNTTN-NS-------------------------------FNG---
Rso1     ------------------------------------------------------------
Sde1     ------------------------------------------------------------
Dor1     ------------------------------------------------------------
Orf4     ------------------------------------------------------------
Eli1     ------------------------------------------------------------
Dca1     ------------------------------------------------------------
Ade1     ------------------------------------------------------------
Dsa1     ------------------------------------------------------------
Lho1     ------------------------------------------------------------
Bmu1     ------------------------------------------------------------
Cfl1     ------------------------------------------------------------
Chu1     ------------------------------------------------------------
Mfe2     ------------------------------------------------------------
Ssu1     ------------------------------------------------------------
Hgi1     ------------------------------------------------------------
Abr1     ------------------------------------------------------------
Nra1     ------------------------------------------------------------
Psp1     ------------------------------------------------------------
Ote1     ------------------------------------------------------------
Cak1     ------------------------------------------------------------
Ppa1     ------------------------------------------------------------
Psp2     ------------------------------------------------------------
Ppa2     ------------------------------------------------------------
Orf5     ------------------------------------------------------------
Pal1     ------------------------------------------------------------
Pba1     ------------------------------------------------------------
Msp1     ------------------------------------------------------------
Ecl1     ------------------------------------------------------------
Mxa1     ------------------------------------------------------------
Ssp5     ------------------------------------------------------------
Pma2     ------------------------------------------------------------
Yre1     ------------------------------------------------------------
Sce2     ------------------------------------------------------------
Orf6     ------------------------------------------------------------
Cpi1     ------------------------------------------------------------
Bsp2     ------------------------------------------------------------
Car1     --------TPHFVNRMMQPN-NP-------------------------------LSL---
Csu1     ------------------------------------------------------------
Gma1     ------------LASSNHPN-TF-------------------------------PSI---
Shi1     ------------------------------------------------------------
Hsp1     ------------------------------------------------------------
Ccl1     --------S------SSELN-DS-------------------------------RSLTP-
Hla1     ------------------------------------------------------------
Atr1     -------LGL----RLQSSH-HR-------------------------------CCA---
Sau1     ------------------------------------------------------------
Psp3     ------------------------------------------------------------
Hsp2     ------------------------------------------------------------
Ssp6     ------------------------------------------------------------
Dda2     ------------------------------------------------------------
Ptr1     ------------------------------------------------------------
Rsp1     ------------------------------------------------------------
Smo1     ------------------------------------------------------------
Aac1     ------------------------------------------------------------
Rpa1     ------------------------------------------------------------
Oan1     ------------------------------------------------------------
Cfu1     ------------------------------------------------------------
Ecl2     ------------------------------------------------------------
Mok1     ------------------------------------------------------------
Psp4     ------------------------------------------------------------
Rpa2     ------------------------------------------------------------
Dar1     ------------------------------------------------------------
Gth1     ------------------------------------------------------------
Sit1     ------------------------------------------------------------
Gau1     ------------------------------------------------------------
Ptr2     -------HTTPL------------------------------------------------
Orf7     ------------------------------------------------------------
Dma1     ------------------------------------------------------------
Ggi1     ------------------------------------------------------------
Nsa1     ------------------------------------------------------------
Bme1     ------------------------------------------------------------
Aba1     ------------------------------------------------------------
Nde1     ------------------------------------------------------------
Psp5     ------------------------------------------------------------
Sdi1     ------------------------------------------------------------
Mfu1     ------------------------------------------------------------
Ptr3     ------------------------------------------------------------
Hno1     ------------------------------------------------------------
Abr2     ------------------------------------------------------------
Rsl1     ------------------------------------------------------------
Ath4     ------------------------------------------------------------
Cvi1     ------------------------------------------------------------
Psp6     ------------------------------------------------------------
Vch1     ------------------------------------------------------------
Msp3     ------------------------------------------------------------
Ppe1     --------SPPP---SAPSN-IL-------------------------------PYLSS-
Nma1     ------------------------------------------------------------
Fjo1     ------------------------------------------------------------
Ttu1     ------------------------------------------------------------
Bme2     ------------------------------------------------------------
Zfo1     ------------------------------------------------------------
Orf8     ------------------------------------------------------------
Mho1     ------------------------------------------------------------
Cep1     ------------------------------------------------------------
Apo1     ------------------------------------------------------------
Pfl1     ------------------------------------------------------------
Asp3     ------------------------------------------------------------
Ssp7     ------------------------------------------------------------
Ptr4     ---------------------------------------------------------PP-
Gau2     ------------------------------------------------------------
Hsp3     ------------------------------------------------------------
Mam1     ------------------------------------------------------------
Api1     ------------------------------------------------------------
Pso2     ------------------------------------------------------------
Pma3     ------------------------------------------------------------
Mmo1     ------------------------------------------------------------
Psp7     ------------------------------------------------------------
Cth1     ------------------------------------------------------------
Nno1     ------------------------------------------------------------
Aph1     ------------------------------------------------------------
Svi1     ------------------------------------------------------------
Bsp3     ------------------------------------------------------------
Bsp4     ------------------------------------------------------------
Sda1     ------------------------------------------------------------
Dyo1     ------------------------------------------------------------
Orf9     ------------------------------------------------------------
Msp4     ------------------------------------------------------------
Bsm1     ------------------------------------------------------------
Sbi1     ------------------------------------------------------------
Nli1     ------------------------------------------------------------
Sgo1     ------------------------------------------------------------
Orf10    ------------------------------------------------------------
Bdi1     ------------------------------------------------------------
Dme1     ------------------------------------------------------------
Orf11    ------------------------------------------------------------
Toc1     -----------------------R------------------------IARVEQ------
Car2     --------STPISASSKKPN-NF-------------------------------ISLSSS
Orf12    ------------------------------------------------------------
Vvi2     SSFRRLKFH----AHCSKKGPSF-------------------------------SSS---
Vsp1     ------------------------------------------------------------
Orf13    ------------------------------------------------------------
Bsp5     ------------------------------------------------------------
Oan2     ------------------------------------------------------------
Cfl2     ------------------------------------------------------------
Csa2     --------SLPI-----SSN-TL-------------------------------LSL---
Cul1     ------------------------------------------------------------
Ktu1     ------------------------------------------------------------
Ala1     ------------------------------------------------------------
Gma2     ------------------------------------------------------------
Cag1     ------------------------------------------------------------
Cag2     ------------------------------------------------------------
Rle1     ------------------------------------------------------------
Mro1     ------------------------------------------------------------
Mtr1     ------------------------------------------------------------
Lsp1     ------------------------------------------------------------
Nsp1     ------------------------------------------------------------
Ppa3     ------------------------------------------------------------
Gka2     ------------------------------------------------------------
Orf14    ------------------------------------------------------------
Rfr1     ------------------------------------------------------------
Npe1     ------------------------------------------------------------
Mst1     ------------------------------------------------------------
Bel2     ------------------------------------------------------------
Bsp6     ------------------------------------------------------------
Pma4     ------------------------------------------------------------
Fsp1     ------------------------------------------------------------
Psp8     ------------------------------------------------------------
Dbe1     ------------------------------------------------------------
Gst1     ------------------------------------------------------------
Npu1     ------------------------------------------------------------
Gxi1     ------------------------------------------------------------
Psp9     ------------------------------------------------------------
Aba3     ------------------------------------------------------------
Bco1     ------------------------------------------------------------
Sau2     ------------------------------------------------------------
Hhy1     ------------------------------------------------------------
Gau3     ------------------------------------------------------------
Cag3     ------------------------------------------------------------
Ami1     ------------------------------------------------------------
Sly1     ------------------------------------------------------EEN---
Rsp2     ------------------------------------------------------------
Kox1     ------------------------------------------------------------
Sly2     ------------------------------------------------------SES---
Pae2     ------------------------------------------------------------
Cko1     ------------------------------------------------------------
Mpa1     ------------------------------------------------------------
Nha1     ------------------------------------------------------------
Ngr1     ------------------------------------------------------------
Kve1     ------------------------------------------------------------
Bsp7     ------------------------------------------------------------
Pma5     ------------------------------------------------------------
Msp5     ------------------------------------------------------------
Tdi1     ------------------------------------------------------------
Csp2     ------------------------------------------------------------
Dsa2     ------------------------------------------------------------
Cfu2     ------------------------------------------------------------
Hau1     ------------------------------------------------------------
Pma6     ------------------------------------------------------------
Fdo1     ------------------------------------------------------------
Nra2     ------------------------------------------------------------
Tsp1     ------------------------------------------------------------
Smo2     ------------------------------------------------------------
Fco1     ------------------------------------------------------------
Ehu1     ------------------------------------------------------------
Orf15    ------------------------------------------------------------
Bli1     ------------------------------------------------------------
Aba4     ------------------------------------------------------------
Cfl3     ------------------------------------------------------------
Pso4     ------------------------------------------------------------
Mps1     ------------------------------------------------------------
Nsp2     ------------------------------------------------------------
Nsp3     ------------------------------------------------------------
Esi1     ------------------------------------------------------------
Cba1     ------------------------------------------------------------
Nni1     ------------------------------------------------------------
Rsp3     ------------------------------------------------------------
Pso5     ------------------------------------------------------------
Fph1     ------------------------------------------------------------
Mfo1     ------------------------------------------------------------
Eto1     ------------------------------------------------------------
Sli1     ------------------------------------------------------------
Sch1     ------------------------------------------------------------
Abi1     ------------------------------------------------------------
Min1     ------------------------------------------------------------
Vsp2     ------------------------------------------------------------
Bdi2     --------ALPAEAS--------------------------------------AHSP---
Sit2     ------------------------------------------------------PAP---
Apo2     ------------------------------------------------------------
Oca1     ------------------------------------------------------------
Bsp8     ------------------------------------------------------------
Ssp8     ------------------------------------------------------------
Bsp9     ------------------------------------------------------------
Acl1     ------------------------------------------------------------
Aac2     ------------------------------------------------------------
Mpe1     ------------------------------------------------------------
Gma3     ------------------------------------------------------------
Hsp4     ------------------------------------------------------------
Fsp2     ------------------------------------------------------------
                                *                          *:      . 

Psy1     ------------------------------------------------------------
Eco1     ------------------------------------------------------------
Sno1     ------------------------------------------------------------
Asp1     ------------------------------------------------------------
Pae1     ------------------------------------------------------------
Ssp1     ------------------------------------------------------------
Sen1     ------------------------------------------------------------
Cac1     ------------------------------------------------------------
Pso1     ------------------------------------------------------------
Asp2     ------------------------------------------------------------
Csp1     ------------------------------------------------------------
Pma1     ------------------------------------------------------------
Gsp1     ------------------------------------------------------------
Dda1     ------------------------------------------------------------
Tca1     PRL-----DSANGSTPSFNF-LKLIAIG-AS------------AQ---------------
Orf1     ------------------------------------------------------------
Ahy1     ------------------------------------------------------------
Hbo1     ------------------------------------------------------------
Pte1     ------------------------------------------------------------
Eco2     ------------------------------------------------------------
Pmu1     ------------------------------------------------------------
Ssp2     ------------------------------------------------------------
Hvu1     --A-----P--------EQ---DDEASS-AV---EAPA-----TG---FA----------
Cre1     ------------------------------------------------------------
Dhy1     ------------------------------------------------------------
Cst1     ------------------------------------------------------------
Orf2     ------------------------------------------------------------
Gca1     ------------------------------------------------------------
Sus1     ------------------------------------------------------------
Ssp3     ------------------------------------------------------------
Tps1     --------------TRHPSF----------------------------------------
Sus2     ------------------------------------------------------------
Mfe1     ------------------------------------------------------------
Csa1     ------------------------------------------------------------
Ath1     --S-----SQTDASKPNPGF-IQRIVSS-FE-------------Q---------------
Gar1     ------------------------------------------------------------
Cva1     ------------------------------------------------------------
Rxy1     ------------------------FMH---------------------------------
Sel1     ------------------------------------------------------------
Ppu1     ------------------------------------------------------------
Eta1     ------------------------------------------------------------
Psy2     ------------------------------------------------------------
Ssp4     ------------------------------------------------------------
Eol1     ------------------------------------------------------------
Cfr1     ------------------------------------------------------------
Gka1     ------------------------------------------------------------
Vei1     ------------------------------------------------------------
Sce1     ------------------------------------------------------------
Mja1     ------------------------------------------------------------
Zga1     ------------------------------------------------------------
Bsp1     ------------------------------------------------------------
Hal1     ------------------------------------------------------------
Tcr1     ------------------------------------------------------------
Bel1     ------------------------------------------------------------
Ath3     --S-----PKSDESKPNPGF-LTRIATS-AS------------EQ---RKETYEKFVYSL
Rso1     ------------------------------------------------------------
Sde1     ------------------------------------------------------------
Dor1     ------------------------------------------------------------
Orf4     ------------------------------------------------------------
Eli1     ------------------------------------------------------------
Dca1     ------------------------------------------------------------
Ade1     ------------------------------------------------------------
Dsa1     ------------------------------------------------------------
Lho1     ------------------------------------------------------------
Bmu1     ------------------------LYA---------------------------------
Cfl1     ------------------------------------------------------------
Chu1     ------------------------------------------------------------
Mfe2     ------------------------------------------------------------
Ssu1     ------------------------------------------------------------
Hgi1     ------------------------------------------------------------
Abr1     ------------------------------------------------------------
Nra1     ------------------------------------------------------------
Psp1     ------------------------------------------------------------
Ote1     ------------------------------------------------------------
Cak1     ------------------------------------------------------------
Ppa1     ------------------------------------------------------------
Psp2     ------------------------------------------------------------
Ppa2     ------------------------------------------------------------
Orf5     ------------------------------------------------------------
Pal1     ------------------------------------------------------------
Pba1     ------------------------------------------------------------
Msp1     ------------------------------------------------------------
Ecl1     ------------------------------------------------------------
Mxa1     ------------------------LMK---------------------------------
Ssp5     ------------------------------------------------------------
Pma2     ------------------------------------------------------------
Yre1     ------------------------------------------------------------
Sce2     ------------------------------------------------------------
Orf6     ------------------------------------------------------------
Cpi1     ------------------------------------------------------------
Bsp2     ------------------------------------------------------------
Car1     --V----T-NSNNPIIEPQP-LNQINAS-DF------------RK---------------
Csu1     ------------------------------------------------------------
Gma1     --S-----SPSVRSTPESHS-LNQIKTG-AF------------QK---------------
Shi1     ------------------------------------------------------------
Hsp1     ------------------------------------------------------------
Ccl1     HRV-----DSPNESMPSSNF-LKQIAKR-TT------------EG---------------
Hla1     ------------------------------------------------------------
Atr1     --S-----HSQSSASPV-GFKLQEEAASTTQSRKDAGGGGVALFL---------------
Sau1     ------------------------------------------------------------
Psp3     ------------------------------------------------------------
Hsp2     ------------------------------------------------------------
Ssp6     ------------------------------------------------------------
Dda2     ------------------------------------------------------------
Ptr1     ------------------------------------------------------------
Rsp1     ------------------------------------------------------------
Smo1     ------------------------------------------------------------
Aac1     ------------------------------------------------------------
Rpa1     ------------------------------------------------------------
Oan1     ------------------------------------------------------------
Cfu1     ------------------------------------------------------------
Ecl2     ------------------------------------------------------------
Mok1     ------------------------------------------------------------
Psp4     ------------------------------------------------------------
Rpa2     ------------------------------------------------------------
Dar1     ------------------------------------------------------------
Gth1     ------------------------------------------------------------
Sit1     ------------------------------------------------------------
Gau1     ------------------------------------------------------------
Ptr2     --------------STTARL----------------------------------------
Orf7     ------------------------------------------------------------
Dma1     ------------------------------------------------------------
Ggi1     ------------------------------------------------------------
Nsa1     ------------------------------------------------------------
Bme1     ------------------------------------------------------------
Aba1     ------------------------------------------------------------
Nde1     ------------------------------------------------------------
Psp5     ------------------------------------------------------------
Sdi1     ------------------------------------------------------------
Mfu1     ------------------------------------------------------------
Ptr3     ------------------------------------------------------------
Hno1     ------------------------------------------------------------
Abr2     ------------------------------------------------------------
Rsl1     ------------------------------------------------------------
Ath4     ------------------------------------------------------------
Cvi1     ------------------------------------------------------------
Psp6     ------------------------------------------------------------
Vch1     ------------------------------------------------------------
Msp3     ------------------------------------------------------------
Ppe1     NRA-----ESPNGSEPKYQL-LNQIATG-AS------------KQ---------------
Nma1     ------------------------------------------------------------
Fjo1     ------------------------------------------------------------
Ttu1     ------------------------------------------------------------
Bme2     ------------------------------------------------------------
Zfo1     ------------------------------------------------------------
Orf8     ------------------------------------------------------------
Mho1     ------------------------------------------------------------
Cep1     ------------------------------------------------------------
Apo1     ------------------------------------------------------------
Pfl1     ------------------------------------------------------------
Asp3     ------------------------------------------------------------
Ssp7     ------------------------------------------------------------
Ptr4     LQV-----DSSTGSTPKSNH-VKQIVGG-VS------------VK---------------
Gau2     ------------------------------------------------------------
Hsp3     ------------------------------------------------------------
Mam1     ------------------------------------------------------------
Api1     ------------------------------------------------------------
Pso2     ------------------------------------------------------------
Pma3     ------------------------------------------------------------
Mmo1     ------------------------------------------------------------
Psp7     ------------------------------------------------------------
Cth1     ------------------------------------------------------------
Nno1     ------------------------------------------------------------
Aph1     ------------------------------------------------------------
Svi1     ------------------------------------------------------------
Bsp3     ------------------------------------------------------------
Bsp4     ------------------------------------------------------------
Sda1     ------------------------------------------------------------
Dyo1     ------------------------------------------------------------
Orf9     ------------------------------------------------------------
Msp4     ------------------------------------------------------------
Bsm1     ------------------------------------------------------------
Sbi1     ------------------------------------------------------------
Nli1     ------------------------------------------------------------
Sgo1     ------------------------------------------------------------
Orf10    ------------------------------------------------------------
Bdi1     ------------------------------------------------------------
Dme1     ------------------------------------------------------------
Orf11    ------------------------------------------------------------
Toc1     --------------VALSHD----------------------------------------
Car2     SSS-----SSSDRSVPQPNS-LNQIATG-SS------------QK---------------
Orf12    ------------------------------------------------------------
Vvi2     --P-----DPDVSSTPGSHF-LKRIVGA-AS------------NQ---------------
Vsp1     ------------------------------------------------------------
Orf13    ------------------------------------------------------------
Bsp5     ------------------------------------------------------------
Oan2     ------------------------------------------------------------
Cfl2     ------------------------------------------------------------
Csa2     --N-----DSRDGSVPKPQF-HQQIEDF-PS------------GE---------------
Cul1     ------------------------------------------------------------
Ktu1     ------------------------------------------------------------
Ala1     ------------------------------------------------------------
Gma2     ------------------------------------------------------------
Cag1     ------------------------------------------------------------
Cag2     ------------------------------------------------------------
Rle1     ------------------------------------------------------------
Mro1     ------------------------------------------------------------
Mtr1     ------------------------------------------------------------
Lsp1     ------------------------------------------------------------
Nsp1     -------------------------VA---------------------------------
Ppa3     ------------------------------------------------------------
Gka2     ------------------------------------------------------------
Orf14    ------------------------------------------------------------
Rfr1     ------------------------------------------------------------
Npe1     ------------------------------------------------------------
Mst1     ------------------------------------------------------------
Bel2     ------------------------------------------------------------
Bsp6     ------------------------------------------------------------
Pma4     ------------------------------------------------------------
Fsp1     ------------------------------------------------------------
Psp8     ------------------------------------------------------------
Dbe1     ------------------------------------------------------------
Gst1     ------------------------------------------------------------
Npu1     ------------------------------------------------------------
Gxi1     ------------------------------------------------------------
Psp9     ------------------------------------------------------------
Aba3     ------------------------------------------------------------
Bco1     ------------------------------------------------------------
Sau2     ------------------------LGQ---------------------------------
Hhy1     ------------------------------------------------------------
Gau3     ------------------------------------------------------------
Cag3     ------------------------------------------------------------
Ami1     ------------------------------------------------------------
Sly1     ---PFVFPGSAYGSGSKTHF-LKLIGER-IS------------QQ---------------
Rsp2     ------------------------------------------------------------
Kox1     ------------------------------------------------------------
Sly2     --K-----HLQDGSGSKPHL-LNWVAEI-LS------------QQ---------------
Pae2     ------------------------------------------------------------
Cko1     ------------------------------------------------------------
Mpa1     ------------------------------------------------------------
Nha1     ------------------------------------------------------------
Ngr1     ------------------------------------------------------------
Kve1     ------------------------------------------------------------
Bsp7     ------------------------------------------------------------
Pma5     ------------------------------------------------------------
Msp5     ------------------------------------------------------------
Tdi1     ------------------------------------------------------------
Csp2     ------------------------------------------------------------
Dsa2     ------------------------------------------------------------
Cfu2     ------------------------------------------------------------
Hau1     ------------------------------------------------------------
Pma6     ------------------------------------------------------------
Fdo1     ------------------------------------------------------------
Nra2     ------------------------------------------------------------
Tsp1     ------------------------------------------------------------
Smo2     ------------------------------------------------------------
Fco1     ------------------------------------------------------------
Ehu1     ------------------------------------------------------------
Orf15    ------------------------------------------------------------
Bli1     ------------------------------------------------------------
Aba4     ------------------------------------------------------------
Cfl3     ------------------------------------------------------------
Pso4     ------------------------------------------------------------
Mps1     ------------------------------------------------------------
Nsp2     ------------------------------------------------------------
Nsp3     ------------------------------------------------------------
Esi1     ------------------------------------------------------------
Cba1     ------------------------------------------------------------
Nni1     ------------------------------------------------------------
Rsp3     ------------------------------------------------------------
Pso5     ------------------------------------------------------------
Fph1     ------------------------------------------------------------
Mfo1     ------------------------------------------------------------
Eto1     ------------------------------------------------------------
Sli1     ------------------------------------------------------------
Sch1     ------------------------------------------------------------
Abi1     ------------------------------------------------------------
Min1     ------------------------------------------------------------
Vsp2     ------------------------------------------------------------
Bdi2     -------VP--------HQH-EDDDSAA-GE---DAP------AGAARVR----------
Sit2     -------AASGGAGTAPTTA-ADGEGDA-AS------------NT---RR----------
Apo2     ------------------------------------------------------------
Oca1     ------------------------------------------------------------
Bsp8     ------------------------------------------------------------
Ssp8     ------------------------------------------------------------
Bsp9     ------------------------------------------------------------
Acl1     ------------------------------------------------------------
Aac2     ------------------------------------------------------------
Mpe1     ------------------------------------------------------------
Gma3     ------------------------------------------------------------
Hsp4     ------------------------------------------------------------
Fsp2     ------------------------------------------------------------
                                           :* .                      

Psy1     ------------------------------------------------------------
Eco1     ------------------------------------------------------------
Sno1     ------------------------------------------------------------
Asp1     ------------------------------------------------------------
Pae1     ------------------------------------------------------------
Ssp1     ------------------------------------------------------------
Sen1     ------------------------------------------------------------
Cac1     ------------------------------------------------------------
Pso1     ------------------------------------------------------------
Asp2     ------------------------------------------------------------
Csp1     ------------------------------------------------------------
Pma1     ------------------------------------------------------------
Gsp1     ------------------------------------------------------------
Dda1     ------------------------------------------------------------
Tca1     ------------RKASHGSAVVICFVMHCIAVNIAITAGTFI------------------
Orf1     ------------------------------------------------------------
Ahy1     ------------------------------------------------------------
Hbo1     ------------------------------------------------------------
Pte1     ------------------------------------------------------------
Eco2     ------------------------------------------------------------
Pmu1     ------------------------------------------------------------
Ssp2     ------------------------------------------------------------
Hvu1     ---------RFFQK--------------------VASAAAVA------------------
Cre1     ------------------------------------------------------------
Dhy1     ------------------------------------------------------------
Cst1     ------------------------------------------------------------
Orf2     ------------------------------------------------------------
Gca1     ------------------------------------------------------------
Sus1     ------------------------------------------------------------
Ssp3     ------------------------------------------------------------
Tps1     -----------RHD--------------------KQSATSLQ------------------
Sus2     ------------------------------------------------------------
Mfe1     ------------------------------------------------------------
Csa1     ------------------------------------------------------------
Ath1     ------------RK--------------------TISAGMVI------------------
Gar1     ------------------------------------------------------------
Cva1     ------------------------------------------------------------
Rxy1     -------------G----------------------------------------------
Sel1     ------------------------------------------------------------
Ppu1     ------------------------------------------------------------
Eta1     ------------------------------------------------------------
Psy2     ------------------------------------------------------------
Ssp4     ------------------------------------------------------------
Eol1     ------------------------------------------------------------
Cfr1     ------------------------------------------------------------
Gka1     ------------------------------------------------------------
Vei1     ------------------------------------------------------------
Sce1     ------------------------------------------------------------
Mja1     ------------------------------------------------------------
Zga1     ------------------------------------------------------------
Bsp1     ------------------------------------------------------------
Hal1     ------------------------------------------------------------
Tcr1     ------------------------------------------------------------
Bel1     ------------------------------------------------------------
Ath3     LEKKIPRITKSSNF--------------------TLSTGTVI------------------
Rso1     ------------------------------------------------------------
Sde1     ------------------------------------------------------------
Dor1     ------------------------------------------------------------
Orf4     ------------------------------------------------------------
Eli1     ------------------------------------------------------------
Dca1     ------------------------------------------------------------
Ade1     ------------------------------------------------------------
Dsa1     ------------------------------------------------------------
Lho1     ------------------------------------------------------------
Bmu1     -------------G--------------------LIAANAAV------------------
Cfl1     ------------------------------------------------------------
Chu1     ------------------------------------------------------------
Mfe2     ------------------------------------------------------------
Ssu1     ------------------------------------------------------------
Hgi1     ------------------------------------------------------------
Abr1     ------------------------------------------------------------
Nra1     ------------------------------------------------------------
Psp1     ------------------------------------------------------------
Ote1     ------------------------------------------------------------
Cak1     ------------------------------------------------------------
Ppa1     ------------------------------------------------------------
Psp2     ------------------------------------------------------------
Ppa2     ------------------------------------------------------------
Orf5     ------------------------------------------------------------
Pal1     ------------------------------------------------------------
Pba1     ------------------------------------------------------------
Msp1     ------------------------------------------------------------
Ecl1     ------------------------------------------------------------
Mxa1     -------------G--------------------RFSSPAGL------------------
Ssp5     ------------------------------------------------------------
Pma2     ------------------------------------------------------------
Yre1     ------------------------------------------------------------
Sce2     ------------------------------------------------------------
Orf6     ------------------------------------------------------------
Cpi1     ------------------------------------------------------------
Bsp2     ------------------------------------------------------------
Car1     ------------PK--------------------GITVQTFV------------------
Csu1     ------------------------------------------------------------
Gma1     ------------PK--------------------AITARTLV------------------
Shi1     ------------------------------------------------------------
Hsp1     ------------------------------------------------------------
Ccl1     ------------KK--------------------AIAAGTLV------------------
Hla1     ------------------------------------------------------------
Atr1     ------------KK--------------------AVPAGAVI------------------
Sau1     ------------------------------------------------------------
Psp3     ------------------------------------------------------------
Hsp2     ------------------------------------------------------------
Ssp6     ------------------------------------------------------------
Dda2     ------------------------------------------------------------
Ptr1     ------------------------------------------------------------
Rsp1     ------------------------------------------------------------
Smo1     ------------------------------------------------------------
Aac1     ------------------------------------------------------------
Rpa1     ------------------------------------------------------------
Oan1     ------------------------------------------------------------
Cfu1     ------------------------------------------------------------
Ecl2     ------------------------------------------------------------
Mok1     ------------------------------------------------------------
Psp4     ------------------------------------------------------------
Rpa2     ------------------------------------------------------------
Dar1     ------------------------------------------------------------
Gth1     ------------------------------------------------------------
Sit1     ------------------------------------------------------------
Gau1     ------------------------------------------------------------
Ptr2     -----------VDG--------------------KIPTPQMR------------------
Orf7     ------------------------------------------------------------
Dma1     ------------------------------------------------------------
Ggi1     ------------------------------------------------------------
Nsa1     ------------------------------------------------------------
Bme1     ------------------------------------------------------------
Aba1     ------------------------------------------------------------
Nde1     ------------------------------------------------------------
Psp5     ------------------------------------------------------------
Sdi1     ------------------------------------------------------------
Mfu1     ------------------------------------------------------------
Ptr3     ------------------------------------------------------------
Hno1     ------------------------------------------------------------
Abr2     ------------------------------------------------------------
Rsl1     ------------------------------------------------------------
Ath4     ------------LQ--------------------TLSTGTVI------------------
Cvi1     ------------------------------------------------------------
Psp6     ------------------------------------------------------------
Vch1     ------------------------------------------------------------
Msp3     ------------------------------------------------------------
Ppe1     ------------RK--------------------AITTGAFV------------------
Nma1     ------------------------------------------------------------
Fjo1     ------------------------------------------------------------
Ttu1     ------------------------------------------------------------
Bme2     ------------------------------------------------------------
Zfo1     ------------------------------------------------------------
Orf8     ------------------------------------------------------------
Mho1     ------------------------------------------------------------
Cep1     ------------------------------------------------------------
Apo1     ------------------------------------------------------------
Pfl1     ------------------------------------------------------------
Asp3     ------------------------------------------------------------
Ssp7     ------------------------------------------------------------
Ptr4     ------------SK--------------------AATLGIFV------------------
Gau2     ------------------------------------------------------------
Hsp3     ------------------------------------------------------------
Mam1     ------------------------------------------------------------
Api1     ------------------------------------------------------------
Pso2     ------------------------------------------------------------
Pma3     ------------------------------------------------------------
Mmo1     ------------------------------------------------------------
Psp7     ------------------------------------------------------------
Cth1     ------------------------------------------------------------
Nno1     ------------------------------------------------------------
Aph1     ------------------------------------------------------------
Svi1     ------------------------------------------------------------
Bsp3     ------------------------------------------------------------
Bsp4     ------------------------------------------------------------
Sda1     ------------------------------------------------------------
Dyo1     ------------------------------------------------------------
Orf9     ------------------------------------------------------------
Msp4     ------------------------------------------------------------
Bsm1     ------------------------------------------------------------
Sbi1     ------------------------------------------------------------
Nli1     ------------------------------------------------------------
Sgo1     ------------------------------------------------------------
Orf10    ------------------------------------------------------------
Bdi1     ------------------------------------------------------------
Dme1     ------------------------------------------------------------
Orf11    ------------------------------------------------------------
Toc1     -----------IHR--------------------REEATQLH------------------
Car2     ------------PK--------------------TITARTVV------------------
Orf12    ------------------------------------------------------------
Vvi2     ------------QK--------------------VITAGAVL------------------
Vsp1     ------------------------------------------------------------
Orf13    ------------------------------------------------------------
Bsp5     ------------------------------------------------------------
Oan2     ------------------------------------------------------------
Cfl2     ------------------------------------------------------------
Csa2     ------------RK--------------------AKITKTFM------------------
Cul1     ------------------------------------------------------------
Ktu1     ------------------------------------------------------------
Ala1     ------------------------------------------------------------
Gma2     ------------------------------------------------------------
Cag1     ------------------------------------------------------------
Cag2     ------------------------------------------------------------
Rle1     ------------------------------------------------------------
Mro1     ------------------------------------------------------------
Mtr1     ------------------------------------------------------------
Lsp1     ------------------------------------------------------------
Nsp1     -------------V--------------------VA---LAL------------------
Ppa3     ------------------------------------------------------------
Gka2     ------------------------------------------------------------
Orf14    ------------------------------------------------------------
Rfr1     ------------------------------------------------------------
Npe1     ------------------------------------------------------------
Mst1     ------------------------------------------------------------
Bel2     ------------------------------------------------------------
Bsp6     ------------------------------------------------------------
Pma4     ------------------------------------------------------------
Fsp1     ------------------------------------------------------------
Psp8     ------------------------------------------------------------
Dbe1     ------------------------------------------------------------
Gst1     ------------------------------------------------------------
Npu1     ------------------------------------------------------------
Gxi1     ------------------------------------------------------------
Psp9     ------------------------------------------------------------
Aba3     ------------------------------------------------------------
Bco1     ------------------------------------------------------------
Sau2     -------------G--------------------LTDGTLGIHRVRSRPGCARRRQGPGR
Hhy1     ------------------------------------------------------------
Gau3     ------------------------------------------------------------
Cag3     ------------------------------------------------------------
Ami1     ------------------------------------------------------------
Sly1     ------------NK--------------------ALSASTIV------------------
Rsp2     ------------------------------------------------------------
Kox1     ------------------------------------------------------------
Sly2     ------------RK--------------------VVSTSTVV------------------
Pae2     ------------------------------------------------------------
Cko1     ------------------------------------------------------------
Mpa1     ------------------------------------------------------------
Nha1     ------------------------------------------------------------
Ngr1     ------------------------------------------------------------
Kve1     ------------------------------------------------------------
Bsp7     ------------------------------------------------------------
Pma5     ------------------------------------------------------------
Msp5     ------------------------------------------------------------
Tdi1     ------------------------------------------------------------
Csp2     ------------------------------------------------------------
Dsa2     ------------------------------------------------------------
Cfu2     ------------------------------------------------------------
Hau1     ------------------------------------------------------------
Pma6     ------------------------------------------------------------
Fdo1     ------------------------------------------------------------
Nra2     ------------------------------------------------------------
Tsp1     ------------------------------------------------------------
Smo2     ------------------------------------------------------------
Fco1     ------------------------------------------------------------
Ehu1     ------------------------------------------------------------
Orf15    ------------------------------------------------------------
Bli1     ------------------------------------------------------------
Aba4     ------------------------------------------------------------
Cfl3     ------------------------------------------------------------
Pso4     ------------------------------------------------------------
Mps1     ------------------------------------------------------------
Nsp2     ------------------------------------------------------------
Nsp3     ------------------------------------------------------------
Esi1     ------------------------------------------------------------
Cba1     ------------------------------------------------------------
Nni1     ------------------------------------------------------------
Rsp3     ------------------------------------------------------------
Pso5     ------------------------------------------------------------
Fph1     ----------------------------------LL---LAL------------------
Mfo1     ------------------------------------------------------------
Eto1     ------------------------------------------------------------
Sli1     ------------------------------------------------------------
Sch1     ------------------------------------------------------------
Abi1     ------------------------------------------------------------
Min1     ------------------------------------------------------------
Vsp2     ------------------------------------------------------------
Bdi2     ---------RFFQK--------------------V---AVFT------------------
Sit2     ---------RFFQK--------------------VTSAAAVT------------------
Apo2     ------------------------------------------------------------
Oca1     ------------------------------------------------------------
Bsp8     ------------------------------------------------------------
Ssp8     ------------------------------------------------------------
Bsp9     ------------------------------------------------------------
Acl1     ------------------------------------------------------------
Aac2     ------------------------------------------------------------
Mpe1     ------------------------------------------------------------
Gma3     -------------------------------------ARTFA------------------
Hsp4     ------------------------------------------------------------
Fsp2     ------------------------------------------------------------
                  :                                                  

Psy1     ------------------------------------------------------------
Eco1     ------------------------------------------------------------
Sno1     ------------------------------------------------------------
Asp1     ------------------------------------------------------------
Pae1     ------------------------------------------------------------
Ssp1     ------------------------------------------------------------
Sen1     ------------------------------------------------------------
Cac1     ------------------------------------------------------------
Pso1     ------------------------------------------------------------
Asp2     ------------------------------------------------------------
Csp1     ------------------------------------------------------------
Pma1     ------------------------------------------------------------
Gsp1     ------------------------------------------------------------
Dda1     ------------------------------------------------------------
Tca1     -------------------------------------------------ALSAIVMFLIQ
Orf1     ------------------------------------------------------------
Ahy1     ------------------------------------------------------------
Hbo1     ------------------------------------------------------------
Pte1     ------------------------------------------------------------
Eco2     ------------------------------------------------------------
Pmu1     ------------------------------------------------------------
Ssp2     ------------------------------------------------------------
Hvu1     -------------------------------------------------FVAALVVAAVG
Cre1     ------------------------------------------------------------
Dhy1     ------------------------------------------------------------
Cst1     ------------------------------------------------------------
Orf2     ------------------------------------------------------------
Gca1     ------------------------------------------------------------
Sus1     ------------------------------------------------------------
Ssp3     ------------------------------------------------------------
Tps1     -------------------------------------------------ALPNIIRTSSS
Sus2     ------------------------------------------------------------
Mfe1     ------------------------------------------------------------
Csa1     ------------------------------------------------------------
Ath1     -------------------------------------------------LVSAIAALLLN
Gar1     ------------------------------------------------------------
Cva1     ------------------------------------------------------------
Rxy1     ------------------------------------------------------------
Sel1     ------------------------------------------------------------
Ppu1     ------------------------------------------------------------
Eta1     ------------------------------------------------------------
Psy2     ------------------------------------------------------------
Ssp4     ------------------------------------------------------------
Eol1     ------------------------------------------------------------
Cfr1     ------------------------------------------------------------
Gka1     ------------------------------------------------------------
Vei1     ------------------------------------------------------------
Sce1     ------------------------------------------------------------
Mja1     ------------------------------------------------------------
Zga1     ------------------------------------------------------------
Bsp1     ------------------------------------------------------------
Hal1     ------------------------------------------------------------
Tcr1     ------------------------------------------------------------
Bel1     ------------------------------------------------------------
Ath3     -------------------------------------------------LISAVAVLLLN
Rso1     ------------------------------------------------------------
Sde1     ------------------------------------------------------------
Dor1     ------------------------------------------------------------
Orf4     ------------------------------------------------------------
Eli1     ------------------------------------------------------------
Dca1     ------------------------------------------------------------
Ade1     ------------------------------------------------------------
Dsa1     ------------------------------------------------------------
Lho1     ------------------------------------------------------------
Bmu1     ------------------------------------------------------------
Cfl1     ------------------------------------------------------------
Chu1     ------------------------------------------------------------
Mfe2     ------------------------------------------------------------
Ssu1     ------------------------------------------------------------
Hgi1     ------------------------------------------------------------
Abr1     ------------------------------------------------------------
Nra1     ------------------------------------------------------------
Psp1     ------------------------------------------------------------
Ote1     ------------------------------------------------------------
Cak1     ------------------------------------------------------------
Ppa1     ------------------------------------------------------------
Psp2     ------------------------------------------------------------
Ppa2     ------------------------------------------------------------
Orf5     ------------------------------------------------------------
Pal1     ------------------------------------------------------------
Pba1     ------------------------------------------------------------
Msp1     ------------------------------------------------------------
Ecl1     ------------------------------------------------------------
Mxa1     ------------------------------------------------------------
Ssp5     ------------------------------------------------------------
Pma2     ------------------------------------------------------------
Yre1     ------------------------------------------------------------
Sce2     ------------------------------------------------------------
Orf6     ------------------------------------------------------------
Cpi1     ------------------------------------------------------------
Bsp2     ------------------------------------------------------------
Car1     -------------------------------------------------ILSALIVLLIQ
Csu1     ------------------------------------------------------------
Gma1     -------------------------------------------------ILSALAMILIQ
Shi1     ------------------------------------------------------------
Hsp1     ------------------------------------------------------------
Ccl1     -------------------------------------------------ALSAAIVFLIH
Hla1     ------------------------------------------------------------
Atr1     -------------------------------------------------LLSALIMILTQ
Sau1     ------------------------------------------------------------
Psp3     ------------------------------------------------------------
Hsp2     ------------------------------------------------------------
Ssp6     ------------------------------------------------------------
Dda2     ------------------------------------------------------------
Ptr1     ------------------------------------------------------------
Rsp1     ------------------------------------------------------------
Smo1     -------------------------------------------------------VILLR
Aac1     ------------------------------------------------------------
Rpa1     ------------------------------------------------------------
Oan1     ------------------------------------------------------------
Cfu1     ------------------------------------------------------------
Ecl2     ------------------------------------------------------------
Mok1     ------------------------------------------------------------
Psp4     ------------------------------------------------------------
Rpa2     ------------------------------------------------------------
Dar1     ------------------------------------------------------------
Gth1     ------------------------------------------------------------
Sit1     ------------------------------------------------------------
Gau1     ------------------------------------------------------------
Ptr2     -------------------------------------------------T----------
Orf7     ------------------------------------------------------------
Dma1     ------------------------------------------------------------
Ggi1     ------------------------------------------------------------
Nsa1     ------------------------------------------------------------
Bme1     ------------------------------------------------------------
Aba1     ------------------------------------------------------------
Nde1     ------------------------------------------------------------
Psp5     ------------------------------------------------------------
Sdi1     ------------------------------------------------------------
Mfu1     ------------------------------------------------------------
Ptr3     ------------------------------------------------------------
Hno1     ------------------------------------------------------------
Abr2     ------------------------------------------------------------
Rsl1     ------------------------------------------------------------
Ath4     -------------------------------------------------LISAVAVLLLN
Cvi1     ------------------------------------------------------------
Psp6     ------------------------------------------------------------
Vch1     ------------------------------------------------------------
Msp3     ------------------------------------------------------------
Ppe1     -------------------------------------------------VLSALVLILIQ
Nma1     ------------------------------------------------------------
Fjo1     ------------------------------------------------------------
Ttu1     ------------------------------------------------------------
Bme2     ------------------------------------------------------------
Zfo1     ------------------------------------------------------------
Orf8     ------------------------------------------------------------
Mho1     ------------------------------------------------------------
Cep1     ------------------------------------------------------------
Apo1     ------------------------------------------------------------
Pfl1     ------------------------------------------------------------
Asp3     ------------------------------------------------------------
Ssp7     ------------------------------------------------------------
Ptr4     -------------------------------------------------VVSGIIMFLIH
Gau2     ------------------------------------------------------------
Hsp3     ------------------------------------------------------------
Mam1     ------------------------------------------------------------
Api1     ------------------------------------------------------------
Pso2     ------------------------------------------------------------
Pma3     ------------------------------------------------------------
Mmo1     ------------------------------------------------------------
Psp7     ------------------------------------------------------------
Cth1     ------------------------------------------------------------
Nno1     ------------------------------------------------------------
Aph1     ------------------------------------------------------------
Svi1     ------------------------------------------------------------
Bsp3     ------------------------------------------------------------
Bsp4     ------------------------------------------------------------
Sda1     ------------------------------------------------------------
Dyo1     ------------------------------------------------------------
Orf9     ------------------------------------------------------------
Msp4     ------------------------------------------------------------
Bsm1     ------------------------------------------------------------
Sbi1     ------------------------------------------------------------
Nli1     ------------------------------------------------------------
Sgo1     ------------------------------------------------------------
Orf10    ------------------------------------------------------------
Bdi1     ------------------------------------------------------------
Dme1     ------------------------------------------------------------
Orf11    ------------------------------------------------------------
Toc1     -------------------------------------------------A----------
Car2     -------------------------------------------------ILCALATILIQ
Orf12    ------------------------------------------------------------
Vvi2     -------------------------------------------------LVSALFVLLVH
Vsp1     ------------------------------------------------------------
Orf13    ------------------------------------------------------------
Bsp5     ------------------------------------------------------------
Oan2     ------------------------------------------------------------
Cfl2     ------------------------------------------------------------
Csa2     -------------------------------------------------ALCVAILVLIQ
Cul1     ------------------------------------------------------------
Ktu1     ------------------------------------------------------------
Ala1     ------------------------------------------------------------
Gma2     ------------------------------------------------------------
Cag1     ------------------------------------------------------------
Cag2     ------------------------------------------------------------
Rle1     ------------------------------------------------------------
Mro1     ------------------------------------------------------------
Mtr1     ------------------------------------------------------------
Lsp1     ------------------------------------------------------------
Nsp1     ------------------------------------------------------------
Ppa3     ------------------------------------------------------------
Gka2     ------------------------------------------------------------
Orf14    ------------------------------------------------------------
Rfr1     ------------------------------------------------------------
Npe1     ------------------------------------------------------------
Mst1     ------------------------------------------------------------
Bel2     ------------------------------------------------------------
Bsp6     ------------------------------------------------------------
Pma4     ------------------------------------------------------------
Fsp1     ------------------------------------------------------------
Psp8     ------------------------------------------------------------
Dbe1     ------------------------------------------------------------
Gst1     ------------------------------------------------------------
Npu1     ------------------------------------------------------------
Gxi1     ------------------------------------------------------------
Psp9     ------------------------------------------------------------
Aba3     ------------------------------------------------------------
Bco1     ------------------------------------------------------------
Sau2     QGAPERADRRKPPLGLCPALRVLRHGLEGGNHRIVGRVPGRHPSLDEIRVLRLGLLELLR
Hhy1     ------------------------------------------------------------
Gau3     ------------------------------------------------------------
Cag3     ------------------------------------------------------------
Ami1     ------------------------------------------------------------
Sly1     -------------------------------------------------LLSAVFVMLIH
Rsp2     ------------------------------------------------------------
Kox1     ------------------------------------------------------------
Sly2     -------------------------------------------------LLSAMLVMLLH
Pae2     ------------------------------------------------------------
Cko1     ------------------------------------------------------------
Mpa1     ------------------------------------------------------------
Nha1     ------------------------------------------------------------
Ngr1     ------------------------------------------------------------
Kve1     ------------------------------------------------------------
Bsp7     ------------------------------------------------------------
Pma5     ------------------------------------------------------------
Msp5     ------------------------------------------------------------
Tdi1     ------------------------------------------------------------
Csp2     ------------------------------------------------------------
Dsa2     ------------------------------------------------------------
Cfu2     ------------------------------------------------------------
Hau1     ------------------------------------------------------------
Pma6     ------------------------------------------------------------
Fdo1     ------------------------------------------------------------
Nra2     ------------------------------------------------------------
Tsp1     ------------------------------------------------------------
Smo2     ------------------------------------------------------------
Fco1     ------------------------------------------------------------
Ehu1     ------------------------------------------------------------
Orf15    ------------------------------------------------------------
Bli1     ------------------------------------------------------------
Aba4     ------------------------------------------------------------
Cfl3     ------------------------------------------------------------
Pso4     ------------------------------------------------------------
Mps1     ------------------------------------------------------------
Nsp2     ------------------------------------------------------------
Nsp3     ------------------------------------------------------------
Esi1     ------------------------------------------------------------
Cba1     ------------------------------------------------------------
Nni1     ------------------------------------------------------------
Rsp3     ------------------------------------------------------------
Pso5     ------------------------------------------------------------
Fph1     ------------------------------------------------------------
Mfo1     ------------------------------------------------------------
Eto1     ------------------------------------------------------------
Sli1     ------------------------------------------------------------
Sch1     ------------------------------------------------------------
Abi1     ------------------------------------------------------------
Min1     ------------------------------------------------------------
Vsp2     ------------------------------------------------------------
Bdi2     -------------------------------------------------LLAALVLSLLQ
Sit2     -------------------------------------------------LLSAIILTLVQ
Apo2     ------------------------------------------------------------
Oca1     ------------------------------------------------------------
Bsp8     ------------------------------------------------------------
Ssp8     ------------------------------------------------------------
Bsp9     ------------------------------------------------------------
Acl1     ------------------------------------------------------------
Aac2     ------------------------------------------------------------
Mpe1     ------------------------------------------------------------
Gma3     -------------------------------------------------ILSALVLLLIQ
Hsp4     ------------------------------------------------------------
Fsp2     ------------------------------------------------------------
                                                           :         

Psy1     ------------------------------------------------------------
Eco1     ------------------------------------------------------------
Sno1     ------------------------------------------------------------
Asp1     ------------------------------------------------------------
Pae1     ------------------------------------------------------------
Ssp1     ------------------------------------------------------------
Sen1     ------------------------------------------------------------
Cac1     ------------------------------------------------------------
Pso1     ------------------------------------------------------------
Asp2     ------------------------------------------------------------
Csp1     ------------------------------------------------------------
Pma1     ------------------------------------------------------------
Gsp1     ------------------------------------------------------------
Dda1     ------------------------------------------------------------
Tca1     P-----I-F-AP----------------------------------A-AFAT--L-----
Orf1     ------------------------------------------------------------
Ahy1     ------------------------------------------------------------
Hbo1     ------------------------------------------------------------
Pte1     ------------------------------------------------------------
Eco2     ------------------------------------------------------------
Pmu1     ------------------------------------------------------------
Ssp2     ------------------------------------------------------------
Hvu1     P-----SSM-VP----------------------------------P-ALAS--ALHR--
Cre1     ------------------------------------------------------------
Dhy1     ------------------------------------------------------------
Cst1     ------------------------------------------------------------
Orf2     ------------------------------------------------------------
Gca1     ------------------------------------------------------------
Sus1     ------------------------------------------------------------
Ssp3     ------------------------------------------------------------
Tps1     PLSSLLA-F-TP----------------------------------P-AFSI--L-----
Sus2     ------------------------------------------------------------
Mfe1     ------------------------------------------------------------
Csa1     ------------------------------------------------------------
Ath1     P-----I-L-VP----------------------------------P-AFAS--F-----
Gar1     ------------------------------------------------------------
Cva1     ------------------------------------------------------------
Rxy1     ------------------------------------------------------------
Sel1     ------------------------------------------------------------
Ppu1     ------------------------------------------------------------
Eta1     ------------------------------------------------------------
Psy2     ------------------------------------------------------------
Ssp4     ------------------------------------------------------------
Eol1     ------------------------------------------------------------
Cfr1     ------------------------------------------------------------
Gka1     ------------------------------------------------------------
Vei1     ------------------------------------------------------------
Sce1     ------------------------------------------------------------
Mja1     ------------------------------------------------------------
Zga1     ------------------------------------------------------------
Bsp1     ------------------------------------------------------------
Hal1     ------------------------------------------------------------
Tcr1     ------------------------------------------------------------
Bel1     ------------------------------------------------------------
Ath3     P-----L-L-AP----------------------------------P-AFAS--F-----
Rso1     ------------------------------------------------------------
Sde1     ------------------------------------------------------------
Dor1     ------------------------------------------------------------
Orf4     ------------------------------------------------------------
Eli1     ------------------------------------------------------------
Dca1     ------------------------------------------------------------
Ade1     ------------------------------------------------------------
Dsa1     ------------------------------------------------------------
Lho1     ------------------------------------------------------------
Bmu1     ---------------------------------------WL-------------------
Cfl1     ------------------------------------------------------------
Chu1     ------------------------------------------------------------
Mfe2     ------------------------------------------------------------
Ssu1     ------------------------------------------------------------
Hgi1     ------------------------------------------------------------
Abr1     ------------------------------------------------------------
Nra1     ------------------------------------------------------------
Psp1     ------------------------------------------------------------
Ote1     ------------------------------------------------------------
Cak1     ------------------------------------------------------------
Ppa1     ------------------------------------------------------------
Psp2     ------------------------------------------------------------
Ppa2     ------------------------------------------------------------
Orf5     ------------------------------------------------------------
Pal1     ------------------------------------------------------------
Pba1     ------------------------------------------------------------
Msp1     ------------------------------------------------------------
Ecl1     ------------------------------------------------------------
Mxa1     ------------------------------------------------------------
Ssp5     ------------------------------------------------------------
Pma2     ------------------------------------------------------------
Yre1     ------------------------------------------------------------
Sce2     ------------------------------------------------------------
Orf6     ------------------------------------------------------------
Cpi1     ------------------------------------------------------------
Bsp2     ------------------------------------------------------------
Car1     P-----A-F-AP----------------------------------A-AFAT--F-----
Csu1     ------------------------------------------------------------
Gma1     P-----A-I-AP----------------------------------A-AFAT--F-----
Shi1     ------------------------------------------------------------
Hsp1     ------------------------------------------------------------
Ccl1     P-----V-F-AP----------------------------------A-AFAT--F-----
Hla1     ------------------------------------------------------------
Atr1     P-----A-V-AP----------------------------------P-AFAS--V-----
Sau1     ------------------------------------------------------------
Psp3     ------------------------------------------------------------
Hsp2     ------------------------------------------------------------
Ssp6     ------------------------------------------------------------
Dda2     ------------------------------------------------------------
Ptr1     ------------------------------------------------------------
Rsp1     ------------------------------------------------------------
Smo1     ----------AA----------------------------------P-ALASTIT-----
Aac1     ------------------------------------------------------------
Rpa1     ------------------------------------------------------------
Oan1     ------------------------------------------------------------
Cfu1     ------------------------------------------------------------
Ecl2     ------------------------------------------------------------
Mok1     ------------------------------------------------------------
Psp4     ------------------------------------------------------------
Rpa2     ------------------------------------------------------------
Dar1     ------------------------------------------------------------
Gth1     ------------------------------------------------------------
Sit1     ------------------------------------------------------------
Gau1     ------------------------------------------------------------
Ptr2     -----TT-S-LA---------------------------------------M--V-----
Orf7     ------------------------------------------------------------
Dma1     ------------------------------------------------------------
Ggi1     ------------------------------------------------------------
Nsa1     ------------------------------------------------------------
Bme1     ------------------------------------------------------------
Aba1     ------------------------------------------------------------
Nde1     ------------------------------------------------------------
Psp5     ------------------------------------------------------------
Sdi1     ------------------------------------------------------------
Mfu1     ------------------------------------------------------------
Ptr3     ------------------------------------------------------------
Hno1     ------------------------------------------------------------
Abr2     ------------------------------------------------------------
Rsl1     ------------------------------------------------------------
Ath4     P-----L-L-AP----------------------------------P-AFAS--F-----
Cvi1     ------------------------------------------------------------
Psp6     ------------------------------------------------------------
Vch1     ------------------------------------------------------------
Msp3     ------------------------------------------------------------
Ppe1     P-----A-F-AP----------------------------------A-AFAS--F-----
Nma1     ------------------------------------------------------------
Fjo1     ------------------------------------------------------------
Ttu1     ------------------------------------------------------------
Bme2     ------------------------------------------------------------
Zfo1     ------------------------------------------------------------
Orf8     ------------------------------------------------------------
Mho1     ------------------------------------------------------------
Cep1     ------------------------------------------------------------
Apo1     ------------------------------------------------------------
Pfl1     ------------------------------------------------------------
Asp3     ------------------------------------------------------------
Ssp7     ------------------------------------------------------------
Ptr4     P-----V-F-AF----------------------------------P-AFAT--F-----
Gau2     ------------------------------------------------------------
Hsp3     ------------------------------------------------------------
Mam1     ------------------------------------------------------------
Api1     ------------------------------------------------------------
Pso2     ------------------------------------------------------------
Pma3     ------------------------------------------------------------
Mmo1     ------------------------------------------------------------
Psp7     ------------------------------------------------------------
Cth1     ------------------------------------------------------------
Nno1     ------------------------------------------------------------
Aph1     ------------------------------------------------------------
Svi1     ------------------------------------------------------------
Bsp3     ------------------------------------------------------------
Bsp4     ------------------------------------------------------------
Sda1     ------------------------------------------------------------
Dyo1     ------------------------------------------------------------
Orf9     ------------------------------------------------------------
Msp4     ------------------------------------------------------------
Bsm1     ------------------------------------------------------------
Sbi1     ------------------------------------------------------------
Nli1     ------------------------------------------------------------
Sgo1     ------------------------------------------------------------
Orf10    ------------------------------------------------------------
Bdi1     ------------------------------------------------------------
Dme1     ------------------------------------------------------------
Orf11    ------------------------------------------------------------
Toc1     -----KP-F-AA---------------------------------------S--A-----
Car2     P-----A-I-VP----------------------------------A-AFAT--F-----
Orf12    ------------------------------------------------------------
Vvi2     P-----I-I-TS----------------------------------S-AYAT--G-----
Vsp1     ------------------------------------------------------------
Orf13    ------------------------------------------------------------
Bsp5     ------------------------------------------------------------
Oan2     ------------------------------------------------------------
Cfl2     ------------------------------------------------------------
Csa2     P-----V-F-AP----------------------------------S-AFAY--------
Cul1     ------------------------------------------------------------
Ktu1     ------------------------------------------------------------
Ala1     ------------------------------------------------------------
Gma2     ------------------------------------------------------------
Cag1     ------------------------------------------------------------
Cag2     ------------------------------------------------------------
Rle1     ------------------------------------------------------------
Mro1     ------------------------------------------------------------
Mtr1     ------------------------------------------------------------
Lsp1     ------------------------------------------------------------
Nsp1     ---------------------------------------NVVGWGTL-VLAV--L-----
Ppa3     ------------------------------------------------------------
Gka2     ------------------------------------------------------------
Orf14    ------------------------------------------------------------
Rfr1     ------------------------------------------------------------
Npe1     ------------------------------------------------------------
Mst1     ------------------------------------------------------------
Bel2     ------------------------------------------------------------
Bsp6     ------------------------------------------------------------
Pma4     ------------------------------------------------------------
Fsp1     ------------------------------------------------------------
Psp8     ------------------------------------------------------------
Dbe1     ------------------------------------------------------------
Gst1     ------------------------------------------------------------
Npu1     ------------------------------------------------------------
Gxi1     ------------------------------------------------------------
Psp9     ------------------------------------------------------------
Aba3     ------------------------------------------------------------
Bco1     ------------------------------------------------------------
Sau2     P-----L-V-TACPQEQSQQKNRDKRERMETGRHEALLCW----------PC--G-----
Hhy1     ------------------------------------------------------------
Gau3     ------------------------------------------------------------
Cag3     ------------------------------------------------------------
Ami1     ------------------------------------------------------------
Sly1     P-----V-I-VS----------------------------------P-AFAS--F-----
Rsp2     ------------------------------------------------------------
Kox1     ------------------------------------------------------------
Sly2     P-----V-I-VS----------------------------------P-AFAS--F-----
Pae2     ------------------------------------------------------------
Cko1     ------------------------------------------------------------
Mpa1     ------------------------------------------------------------
Nha1     ------------------------------------------------------------
Ngr1     ------------------------------------------------------------
Kve1     ------------------------------------------------------------
Bsp7     ------------------------------------------------------------
Pma5     ------------------------------------------------------------
Msp5     ------------------------------------------------------------
Tdi1     ------------------------------------------------------------
Csp2     ------------------------------------------------------------
Dsa2     ------------------------------------------------------------
Cfu2     ------------------------------------------------------------
Hau1     ------------------------------------------------------------
Pma6     ------------------------------------------------------------
Fdo1     ------------------------------------------------------------
Nra2     ------------------------------------------------------------
Tsp1     ------------------------------------------------------------
Smo2     ------------------------------------------------------------
Fco1     ------------------------------------------------------------
Ehu1     ------------------------------------------------------------
Orf15    ------------------------------------------------------------
Bli1     ------------------------------------------------------------
Aba4     ------------------------------------------------------------
Cfl3     ------------------------------------------------------------
Pso4     ------------------------------------------------------------
Mps1     ------------------------------------------------------------
Nsp2     ------------------------------------------------------------
Nsp3     ------------------------------------------------------------
Esi1     ------------------------------------------------------------
Cba1     ------------------------------------------------------------
Nni1     ------------------------------------------------------------
Rsp3     ------------------------------------------------------------
Pso5     ------------------------------------------------------------
Fph1     ---------------------------------------LL-------------------
Mfo1     ------------------------------------------------------------
Eto1     ------------------------------------------------------------
Sli1     ------------------------------------------------------------
Sch1     ------------------------------------------------------------
Abi1     ------------------------------------------------------------
Min1     ------------------------------------------------------------
Vsp2     ------------------------------------------------------------
Bdi2     P-----SSVFSP----------------------------------GAALAS--ALHGHG
Sit2     P-----S-W-AP----------------------------------P-ALAH--Y-----
Apo2     ------------------------------------------------------------
Oca1     ------------------------------------------------------------
Bsp8     ------------------------------------------------------------
Ssp8     ------------------------------------------------------------
Bsp9     ------------------------------------------------------------
Acl1     ------------------------------------------------------------
Aac2     ------------------------------------------------------------
Mpe1     ------------------------------------------------------------
Gma3     P-----A-F-AP----------------------------------A-AFAT--F-----
Hsp4     ------------------------------------------------------------
Fsp2     ------------------------------------------------------------
         *      *                                :       . .    **   

Psy1     ---------Q------------------------G-------------------------
Eco1     ---------Q------------------------G-------------------------
Sno1     ---------Q------------------------G-------------------------
Asp1     ---------Q------------------------G-------------------------
Pae1     ---------Q------------------------G-------------------------
Ssp1     ------------------------------------------------------------
Sen1     ---------Q------------------------G-------------------------
Cac1     ---------V-----------RHL----------T-------------------------
Pso1     -----------------------L----------S-------------------------
Asp2     ---------Q------------------------G-------------------------
Csp1     ---------N------------------------GELKNYTLMPKHRVLRVELNK-----
Pma1     ------------------------------------------------------------
Gsp1     ------------------------------------------------------------
Dda1     ---------Q------------------------G-------------------------
Tca1     --------QT------------------------A-----------------A-------
Orf1     ---------Q------------------------G-------------------------
Ahy1     ---------Q------------------------G-------------------------
Hbo1     ---------T------------------------P-------------------------
Pte1     ------------------------------------------------------------
Eco2     ---------Q------------------------G-------------------------
Pmu1     ------------------------------------------------------------
Ssp2     ---------A-----------REI----------T-------------------------
Hvu1     HSHSAA--VT------------------------------------------A-------
Cre1     ---------P-------------------PPPP---------------------------
Dhy1     ---------R-----------ENL----------G-------------------------
Cst1     ---------Q------------------------EN------------------------
Orf2     ---------Q------------------------G-------------------------
Gca1     ------------------------------------------------------------
Sus1     ---------R------------------------SE------------------------
Ssp3     ------------------------------------------------------------
Tps1     --------TP------------------------L-------------------------
Sus2     ---------Q------------------------GQ------------------------
Mfe1     ------------------------------------------------------------
Csa1     ---------S------------------------PS------------------------
Ath1     --------QT------------------------A-----------------T-------
Gar1     ------------------------------------------------------------
Cva1     ---------AA-----------------ICPSP---------------------------
Rxy1     ------------------------------------------------------------
Sel1     ------------------------------------------------------------
Ppu1     ---------Q------------------------G-------------------------
Eta1     ---------Q------------------------G-------------------------
Psy2     ---------Q------------------------G-------------------------
Ssp4     ------------------------------------------------------------
Eol1     ------------------------------------------------------------
Cfr1     ---------Q------------------------G-------------------------
Gka1     ------------------------------------------------------------
Vei1     ---------Q------------------------G-------------------------
Sce1     ------------------------------------------------------------
Mja1     ------------------------------------------------------------
Zga1     ------------------------------------------------------------
Bsp1     ------------------------------------------------------------
Hal1     ---------Q------------------------G-------------------------
Tcr1     ------------------------------------------------------------
Bel1     ---------Q------------------------G-------------------------
Ath3     --------QT------------------------A-----------------A-------
Rso1     ---------Q------------------------G-------------------------
Sde1     ------------------------------------------------------------
Dor1     ------------------------------------------------------------
Orf4     ---------Q------------------------G-------------------------
Eli1     ---------Q------------------------G-------------------------
Dca1     ------------------------------------------------------------
Ade1     ------------------------------------------------------------
Dsa1     ---------Q------------------------NEIKTQVFTFTNKQFAIPLNFQETNL
Lho1     ---------Q------------------------G-------------------------
Bmu1     ------------------------------------------------------------
Cfl1     ---------Q------------------------G-------------------------
Chu1     ------------------------------------------------------------
Mfe2     ---------Q------------------------G-------------------------
Ssu1     ---------------------AEP----------T-------------------------
Hgi1     ------------------------------------------------------------
Abr1     ------------------------------------------------------------
Nra1     ------------------------------------------------------------
Psp1     ------------------------------------------------------------
Ote1     ------------------------------------------------------------
Cak1     ---------D------------------------P-------------------------
Ppa1     ------------------------------------------------------------
Psp2     ---------Q------------------------G-------------------------
Ppa2     ------------------------------------------------------------
Orf5     ------------------------------------------------------------
Pal1     ---------Q------------------------G-------------------------
Pba1     ---------Q------------------------P-------------------------
Msp1     ------------------------------------------------------------
Ecl1     ---------Q------------------------G-------------------------
Mxa1     ------------------------------------------------------------
Ssp5     ------------------------------------------------------------
Pma2     ------------------------------------------------------------
Yre1     ---------Q------------------------G-------------------------
Sce2     ------------------------------------------------------------
Orf6     ---------Q------------------------G-------------------------
Cpi1     ------------------------------------------------------------
Bsp2     ------------------------------------------------------------
Car1     --------QN------------------------A-----------------A-------
Csu1     ------------------------------------------------------------
Gma1     --------QT------------------------A-----------------A-------
Shi1     ---------R-----------HDI----------T-------------------------
Hsp1     ---------T------------------------P-------------------------
Ccl1     --------QT------------------------A-----------------A-------
Hla1     ------------------------------------------------------------
Atr1     --------QT------------------------A-----------------A-------
Sau1     ------------------------------------------------------------
Psp3     ------------------------------------------------------------
Hsp2     ------------------------------------------------------------
Ssp6     ---------P------------------------DQVQNYIFDPNNRELTLIQ-------
Dda2     ---------Q------------------------G-------------------------
Ptr1     ------------------------------------------------------------
Rsp1     ---------Q------------------------G-------------------------
Smo1     --------LS------------------------A-------------------------
Aac1     ------------------------------------------------------------
Rpa1     ------------------------------------------------------------
Oan1     ------------------------------------------------------------
Cfu1     ------------------------------------------------------------
Ecl2     ---------Q------------------------G-------------------------
Mok1     ------------------------------------------------------------
Psp4     ---------Q------------------------G-------------------------
Rpa2     ------------------------------------------------------------
Dar1     ------------------------------------------------------------
Gth1     -----------------------M----------D-------------------------
Sit1     ---------AS-----------------PTPSPSPS------------------------
Gau1     ------------------------------------------------------------
Ptr2     --------AP------------------------A-------------------------
Orf7     ------------------------------------------------------------
Dma1     ---------Q-----------PTA----------S-------------------------
Ggi1     ------------------------------------------------------------
Nsa1     ------------------------------------------------------------
Bme1     ------------------------------------------------------------
Aba1     ------------------------------------------------------------
Nde1     ------------------------------------------------------------
Psp5     ------------------------------------------------------------
Sdi1     ------------------------------------------------------------
Mfu1     ------------------------------------------------------------
Ptr3     ------------------------------------------------------------
Hno1     ------------------------------------------------------------
Abr2     ---------Q------------------------S-------------------------
Rsl1     ------------------------------------------------------------
Ath4     --------QT------------------------A-----------------A-------
Cvi1     ---------Q------------------------G-------------------------
Psp6     ---------Q------------------------G-------------------------
Vch1     ---------Q------------------------G-------------------------
Msp3     ---------S------------------------G-------------------------
Ppe1     --------QT------------------------A-----------------T-------
Nma1     ------------------------------------------------------------
Fjo1     ------------------------------------------------------------
Ttu1     ------------------------------------------------------------
Bme2     ------------------------------------------------------------
Zfo1     ---------L-----------LD-----------Y-------------------------
Orf8     ------------------------------------------------------------
Mho1     ----------------------------------L-------------------------
Cep1     ---------R------------------------EQVQNVIFSPENQQISLGQ-------
Apo1     ------------------------------------------------------------
Pfl1     ---------Q------------------------G-------------------------
Asp3     ---------Q------------------------G-------------------------
Ssp7     ------------------------------------------------------------
Ptr4     --------QT------------------------A-----------------A-------
Gau2     ---------G------------------------------------------S-------
Hsp3     ------------------------------------------------------------
Mam1     ------------------------------------------------------------
Api1     ---------Q------------------------G-------------------------
Pso2     ------------------------------------------------------------
Pma3     ---------PNSSRPMHEQSLTTMPIGLIC---SA-------------------------
Mmo1     ---------Q------------------------G-------------------------
Psp7     ------------------------------------------------------------
Cth1     ------------------------------------------------------------
Nno1     ---------N------------------------GDLTTHVFTPQDRQLTV-M------P
Aph1     ---------Q------------------------G-------------------------
Svi1     ---------R-----------HDI----------T-------------------------
Bsp3     ------------------------------------------------------------
Bsp4     ------------------------------------------------------------
Sda1     ---------R-----------NDL----------T-------------------------
Dyo1     ------------------------------------------------------------
Orf9     ------------------------------------------------------------
Msp4     ---------D------------------------G-------------------------
Bsm1     ------------------------------------------------------------
Sbi1     ---------R-----------HDI----------T-------------------------
Nli1     ----------------------------------G-------------------------
Sgo1     ------------------------------------------------------------
Orf10    ---------Q------------------------G-------------------------
Bdi1     ---------S------------------------PA------------------------
Dme1     ------------------------------------------------------------
Orf11    ------------------------------------------------------------
Toc1     --------LP------------------------A-------------------------
Car2     --------QT------------------------A-----------------A-------
Orf12    ------------------------------------------------------------
Vvi2     --------FS------------------------A-------------------------
Vsp1     ------------------------------------------------------------
Orf13    ---------Q------------------------G-------------------------
Bsp5     ------------------------------------------------------------
Oan2     ---------E------------------------G-------------------------
Cfl2     ------------------------------------------------------------
Csa2     ---------S------------------------A-----------------A-------
Cul1     ------------------------------------------------------------
Ktu1     ------------------------------------------------------------
Ala1     ----------------------------------A-------------------------
Gma2     ------------------------------------------------------------
Cag1     ------------------------------------------------------------
Cag2     ------------------------------------------------------------
Rle1     ------------------------------------------------------------
Mro1     ---------A------------------------G-------------------------
Mtr1     ---------D------------------------G-------------------------
Lsp1     ---------------------AQP----------R-------------------------
Nsp1     ------------------------------------------------------------
Ppa3     ------------------------------------------------------------
Gka2     ------------------------------------------------------------
Orf14    ---------Q------------------------G-------------------------
Rfr1     ---------Q------------------------S-------------------------
Npe1     ------------------------------------------------------------
Mst1     ------------------------------------------------------------
Bel2     ------------------------------------------------------------
Bsp6     ------------------------------------------------------------
Pma4     ------------------------------------------------------------
Fsp1     ---------R-----------DSL----------T-------------------------
Psp8     ---------Q------------------------G-------------------------
Dbe1     ------------------------------------------------------------
Gst1     ------------------------------------------------------------
Npu1     ---------Q------------------------EN------------------------
Gxi1     ---------Q------------------------G-------------------------
Psp9     ---------Q------------------------G-------------------------
Aba3     ------------------------------------------------------------
Bco1     ------------------------------------------------------------
Sau2     ------------------------------------------------------------
Hhy1     ------------------------------------------------------------
Gau3     ------------------------------------------------------------
Cag3     ------------------------------------------------------------
Ami1     ---------------------REP----------V-------------------------
Sly1     --------QA------------------------A-----------------A-------
Rsp2     ---------Q------------------------G-------------------------
Kox1     ---------Q------------------------G-------------------------
Sly2     --------QT------------------------A-----------------A-------
Pae2     ---------Q------------------------G-------------------------
Cko1     ---------------------GDP----------T-------------------------
Mpa1     -----------------------F----------K-------------------------
Nha1     ---------Q------------------------S-------------------------
Ngr1     ------------------------------------------------------------
Kve1     ------------------------------------------------------------
Bsp7     ------------------------------------------------------------
Pma5     ------------------------------------------------------------
Msp5     ---------Q------------------------G-------------------------
Tdi1     ---------Q------------------------G-------------------------
Csp2     ---------Q------------------------G-------------------------
Dsa2     ---------Q-----------ENL----------G-------------------------
Cfu2     ------------------------------------------------------------
Hau1     ---------T-----------GDS----------S-------------------------
Pma6     ------------------------------------------------------------
Fdo1     ------------------------------------------------------------
Nra2     ---------Q------------------------G-------------------------
Tsp1     ---------G------------------------P-------------------------
Smo2     ------------------------------------------------------------
Fco1     ------------------------------------------------------------
Ehu1     ---------A------------------------LS------------------------
Orf15    ------------------------------------------------------------
Bli1     ------------------------------------------------------------
Aba4     ---------N------------------------GL------------------------
Cfl3     ---------Q------------------------G-------------------------
Pso4     ------------------------------------------------------------
Mps1     ----------------------------------V-------------------------
Nsp2     ------------------------------------------------------------
Nsp3     ----------------------------------G-------------------------
Esi1     ------------------------------------------------------------
Cba1     ------------------------------------------------------------
Nni1     ---------Q------------------------N-------------------------
Rsp3     ---------Q------------------------G-------------------------
Pso5     -----------------------L----------E-------------------------
Fph1     ------------------------------------------------------------
Mfo1     ------------------------------------------------------------
Eto1     ---------Q------------------------G-------------------------
Sli1     ------------------------------------------------------------
Sch1     ---------R-----------HDL----------T-------------------------
Abi1     ---------R------------------------PS------------------------
Min1     ------------------------------------------------------------
Vsp2     ----------------------------------H-------------------------
Bdi2     HGHSAAAVVT------------------------A-----------------T-------
Sit2     --------HP------------------------T-----------------A-------
Apo2     ------------------------------------------------------------
Oca1     ------------------------------------------------------------
Bsp8     ------------------------------------------------------------
Ssp8     ---------Q------------------------S-------------------------
Bsp9     ------------------------------------------------------------
Acl1     ------------------------------------------------------------
Aac2     ------------------------------------------------------------
Mpe1     ------------------------------------------------------------
Gma3     --------QN------------------------A-----------------A-------
Hsp4     ---------G------------------------DHIKTHIFNATNKQFTLALNFQNNGI
Fsp2     ---------R-----------DS-------------------------------------
         *.****                        *.**  : .  :   .: : :  * *:.. 

Psy1     ------------------------------------------------------------
Eco1     ------------------------------------------------------------
Sno1     ------------------------------------------------------------
Asp1     ------------------------------------------------------------
Pae1     ------------------------------------------------------------
Ssp1     ------------------------------------------------------------
Sen1     ------------------------------------------------------------
Cac1     ------------------------------------------------------------
Pso1     ------------------------------------------------------------
Asp2     ------------------------------------------------------------
Csp1     -G-------------RG-------------------------------------------
Pma1     ------------------------------------------------------------
Gsp1     ------------------------------------------------------------
Dda1     ------------------------------------------------------------
Tca1     -K--TSGTAAAAVG-GR-------------------------------------------
Orf1     ------------------------------------------------------------
Ahy1     ------------------------------------------------------------
Hbo1     ------------------------------------------------------------
Pte1     ------------------------------------------------------------
Eco2     ------------------------------------------------------------
Pmu1     ------------------------------------------------------------
Ssp2     ------------------------------------------------------------
Hvu1     -G-------------RS-------------------------------------------
Cre1     ------------------------------------------------------------
Dhy1     ------------------------------------------------------------
Cst1     ------------------------------------------------------------
Orf2     ------------------------------------------------------------
Gca1     ------------------------------------------------------------
Sus1     ------------------------------------------------------------
Ssp3     ------------------------------------------------------------
Tps1     ----------------L-------------------------------------------
Sus2     ------------------------------------------------------------
Mfe1     ------------------------------------------------------------
Csa1     -SLNIN-PNSSLLL--PRFPRIFDSLKPNFPLPTRHGLRPLPEISSKYHNPSFSSPN-SS
Ath1     -N--SGG--AAVVG-GK-------------------------------------------
Gar1     ------------------------------------------------------------
Cva1     ------------------------------------------------------------
Rxy1     ------------------------------------------------------------
Sel1     ------------------------------------------------------------
Ppu1     ------------------------------------------------------------
Eta1     ------------------------------------------------------------
Psy2     ------------------------------------------------------------
Ssp4     ------------------------------------------------------------
Eol1     ------------------------------------------------------------
Cfr1     ------------------------------------------------------------
Gka1     ------------------------------------------------------------
Vei1     ------------------------------------------------------------
Sce1     ------------------------------------------------------------
Mja1     ------------------------------------------------------------
Zga1     ------------------------------------------------------------
Bsp1     ------------------------------------------------------------
Hal1     ------------------------------------------------------------
Tcr1     ------------------------------------------------------------
Bel1     ------------------------------------------------------------
Ath3     -K----------------------------------------------------------
Rso1     ------------------------------------------------------------
Sde1     ------------------------------------------------------------
Dor1     ------------------------------------------------------------
Orf4     ------------------------------------------------------------
Eli1     ------------------------------------------------------------
Dca1     ------------------------------------------------------------
Ade1     ------------------------------------------------------------
Dsa1     AF-------------PF-------------------------------------------
Lho1     ------------------------------------------------------------
Bmu1     -----------WALAVL-------------------------------------------
Cfl1     ------------------------------------------------------------
Chu1     ------------------------------------------------------------
Mfe2     ------------------------------------------------------------
Ssu1     ------------------------------------------------------------
Hgi1     ------------------------------------------------------------
Abr1     ------------------------------------------------------------
Nra1     ------------------------------------------------------------
Psp1     ------------------------------------------------------------
Ote1     ------------------------------------------------------------
Cak1     ------------------------------------------------------------
Ppa1     ------------------------------------------------------------
Psp2     ------------------------------------------------------------
Ppa2     ------------------------------------------------------------
Orf5     ------------------------------------------------------------
Pal1     ------------------------------------------------------------
Pba1     ------------------------------------------------------------
Msp1     ------------------------------------------------------------
Ecl1     ------------------------------------------------------------
Mxa1     -------PIEARLG-CR-------------------------------------------
Ssp5     ------------------------------------------------------------
Pma2     ------------------------------------------------------------
Yre1     ------------------------------------------------------------
Sce2     ------------------------------------------------------------
Orf6     ------------------------------------------------------------
Cpi1     ------------------------------------------------------------
Bsp2     ------------------------------------------------------------
Car1     -K--TGGPATTAVG-GK-------------------------------------------
Csu1     ------------------------------------------------------------
Gma1     -K--TGGPA---------------------------------------------------
Shi1     ------------------------------------------------------------
Hsp1     ------------------------------------------------------------
Ccl1     -R--TGGPAAAAVG-SR-------------------------------------------
Hla1     ------------------------------------------------------------
Atr1     AK--AGG--F------A-------------------------------------------
Sau1     ------------------------------------------------------------
Psp3     ------------------------------------------------------------
Hsp2     ------------------------------------------------------------
Ssp6     -G-------------SI-------------------------------------------
Dda2     ------------------------------------------------------------
Ptr1     ------------------------------------------------------------
Rsp1     ------------------------------------------------------------
Smo1     ---------ASSTA-KG-------------------------------------------
Aac1     ------------------------------------------------------------
Rpa1     ------------------------------------------------------------
Oan1     ------------------------------------------------------------
Cfu1     ------------------------------------------------------------
Ecl2     ------------------------------------------------------------
Mok1     ------------------------------------------------------------
Psp4     ------------------------------------------------------------
Rpa2     ------------------------------------------------------------
Dar1     ------------------------------------------------------------
Gth1     ------------------------------------------------------------
Sit1     -QTRIRLPGGSPLL--PS-------------RRL----PAAAW--PRLRLLQPARPGAIA
Gau1     ------------------------------------------------------------
Ptr2     ----------------G-------------------------------------------
Orf7     ------------------------------------------------------------
Dma1     ------------------------------------------------------------
Ggi1     ------------------------------------------------------------
Nsa1     ------------------------------------------------------------
Bme1     ------------------------------------------------------------
Aba1     ------------------------------------------------------------
Nde1     ------------------------------------------------------------
Psp5     ------------------------------------------------------------
Sdi1     ------------------------------------------------------------
Mfu1     ------------------------------------------------------------
Ptr3     ------------------------------------------------------------
Hno1     ------------------------------------------------------------
Abr2     ------------------------------------------------------------
Rsl1     ------------------------------------------------------------
Ath4     -K----------------------------------------------------------
Cvi1     ------------------------------------------------------------
Psp6     ------------------------------------------------------------
Vch1     ------------------------------------------------------------
Msp3     ------------------------------------------------------------
Ppe1     -K--TGSPAA-AIG-RR-------------------------------------------
Nma1     ------------------------------------------------------------
Fjo1     ------------------------------------------------------------
Ttu1     ------------------------------------------------------------
Bme2     ------------------------------------------------------------
Zfo1     ------------------------------------------------------------
Orf8     ------------------------------------------------------------
Mho1     ------------------------------------------------------------
Cep1     -K-------------SF-------------------------------------------
Apo1     ------------------------------------------------------------
Pfl1     ------------------------------------------------------------
Asp3     ------------------------------------------------------------
Ssp7     ------------------------------------------------------------
Ptr4     -N--TGGAAA-AAG-AK-------------------------------------------
Gau2     -S-------------SS-------------------------------------------
Hsp3     ------------------------------------------------------------
Mam1     ------------------------------------------------------------
Api1     ------------------------------------------------------------
Pso2     ------------------------------------------------------------
Pma3     ------------------------------------------------------------
Mmo1     ------------------------------------------------------------
Psp7     ------------------------------------------------------------
Cth1     ------------------------------------------------------------
Nno1     AD-------------SA-------------------------------------------
Aph1     ------------------------------------------------------------
Svi1     ------------------------------------------------------------
Bsp3     ------------------------------------------------------------
Bsp4     ------------------------------------------------------------
Sda1     ------------------------------------------------------------
Dyo1     ------------------------------------------------------------
Orf9     ------------------------------------------------------------
Msp4     ------------------------------------------------------------
Bsm1     ------------------------------------------------------------
Sbi1     ------------------------------------------------------------
Nli1     ------------------------------------------------------------
Sgo1     ------------------------------------------------------------
Orf10    ------------------------------------------------------------
Bdi1     -QPRIHLPARSPFL--PA-------------RRATGSRSAAPWTGLCAQPPRLGGPVAAA
Dme1     ------------------------------------------------------------
Orf11    ------------------------------------------------------------
Toc1     ---------------AS-------------------------------------------
Car2     -T--TGGPAATAVG-GK-------------------------------------------
Orf12    ------------------------------------------------------------
Vvi2     ---------ASAVN-GK-------------------------------------------
Vsp1     ------------------------------------------------------------
Orf13    ------------------------------------------------------------
Bsp5     ------------------------------------------------------------
Oan2     ------------------------------------------------------------
Cfl2     ------------------------------------------------------------
Csa2     -T--TGGPSAATFG-GR-------------------------------------------
Cul1     ------------------------------------------------------------
Ktu1     ------------------------------------------------------------
Ala1     ------------------------------------------------------------
Gma2     ------------------------------------------------------------
Cag1     ------------------------------------------------------------
Cag2     ------------------------------------------------------------
Rle1     ------------------------------------------------------------
Mro1     ------------------------------------------------------------
Mtr1     ------------------------------------------------------------
Lsp1     ------------------------------------------------------------
Nsp1     -------PHAYQIG-N--------------------------------------------
Ppa3     ------------------------------------------------------------
Gka2     ------------------------------------------------------------
Orf14    ------------------------------------------------------------
Rfr1     ------------------------------------------------------------
Npe1     ------------------------------------------------------------
Mst1     ------------------------------------------------------------
Bel2     ------------------------------------------------------------
Bsp6     ------------------------------------------------------------
Pma4     ------------------------------------------------------------
Fsp1     ------------------------------------------------------------
Psp8     ------------------------------------------------------------
Dbe1     ------------------------------------------------------------
Gst1     ------------------------------------------------------------
Npu1     ------------------------------------------------------------
Gxi1     ------------------------------------------------------------
Psp9     ------------------------------------------------------------
Aba3     ------------------------------------------------------------
Bco1     ------------------------------------------------------------
Sau2     -------P----GG-TR-------------------------------------------
Hhy1     ------------------------------------------------------------
Gau3     ------------------------------------------------------------
Cag3     ------------------------------------------------------------
Ami1     -A----------------------------------------------------------
Sly1     -K--AGGPAAAALT-SR-------------------------------------------
Rsp2     ------------------------------------------------------------
Kox1     ------------------------------------------------------------
Sly2     -K--TGGPAAAAVG-TQ-------------------------------------------
Pae2     ------------------------------------------------------------
Cko1     ------------------------------------------------------------
Mpa1     ------------------------------------------------------------
Nha1     ------------------------------------------------------------
Ngr1     ------------------------------------------------------------
Kve1     ------------------------------------------------------------
Bsp7     ------------------------------------------------------------
Pma5     ------------------------------------------------------------
Msp5     ------------------------------------------------------------
Tdi1     ------------------------------------------------------------
Csp2     ------------------------------------------------------------
Dsa2     ------------------------------------------------------------
Cfu2     ------------------------------------------------------------
Hau1     ------------------------------------------------------------
Pma6     ------------------------------------------------------------
Fdo1     ------------------------------------------------------------
Nra2     ------------------------------------------------------------
Tsp1     ------------------------------------------------------------
Smo2     ------------------------------------------------------------
Fco1     ------------------------------------------------------------
Ehu1     -ATRPL-SRPRLAA--P-------------------------------------------
Orf15    ------------------------------------------------------------
Bli1     ------------------------------------------------------------
Aba4     -P----------------------------------------------------------
Cfl3     ------------------------------------------------------------
Pso4     ------------------------------------------------------------
Mps1     ------------------------------------------------------------
Nsp2     ------------------------------------------------------------
Nsp3     ------------------------------------------------------------
Esi1     ------------------------------------------------------------
Cba1     ------------------------------------------------------------
Nni1     ------------------------------------------------------------
Rsp3     ------------------------------------------------------------
Pso5     ------------------------------------------------------------
Fph1     -----------FLA-T--------------------------------------------
Mfo1     ------------------------------------------------------------
Eto1     ------------------------------------------------------------
Sli1     ------------------------------------------------------------
Sch1     ------------------------------------------------------------
Abi1     -H----------------------------------------------------------
Min1     ------------------------------------------------------------
Vsp2     ------------------------------------------------------------
Bdi2     -R-------------TS-------------------------------------------
Sit2     -K--A--------G-TT-------------------------------------------
Apo2     ------------------------------------------------------------
Oca1     ------------------------------------------------------------
Bsp8     ------------------------------------------------------------
Ssp8     ------------------------------------------------------------
Bsp9     ------------------------------------------------------------
Acl1     ------------------------------------------------------------
Aac2     ------------------------------------------------------------
Mpe1     ------------------------------------------------------------
Gma3     -K--TSGPAAAAVG-GK-------------------------------------------
Hsp4     AL-------------PF-------------------------------------------
Fsp2     ------------------------------------------------------------
         *  .   .                            .  . .  .   :    . * * :

Psy1     ------------------------------------------G-----------------
Eco1     ------------------------------------------------------------
Sno1     ------------------------------------------A-----------------
Asp1     ------------------------------------------A-----------------
Pae1     ------------------------------------------A-----------------
Ssp1     ------------------------------------------------------------
Sen1     ------------------------------------------------------------
Cac1     ------------------------------------------V-----------------
Pso1     ------------------------------------------G-----------------
Asp2     ------------------------------------------A-----------------
Csp1     -------------------------------------KL--LS-----------------
Pma1     ------------------------------------------------------------
Gsp1     ------------------------------------------------------------
Dda1     ------------------------------------------V-----------------
Tca1     --------------------------------------V--IR-----------------
Orf1     ------------------------------------------------------------
Ahy1     ------------------------------------------T-----------------
Hbo1     ------------------------------------------T-----------------
Pte1     ------------------------------------------------------------
Eco2     ------------------------------------------------------------
Pmu1     ------------------------------------------------------------
Ssp2     ------------------------------------------L-----------------
Hvu1     --------------------------------------I--FK-----------------
Cre1     ------------------------------------------------------------
Dhy1     ------------------------------------------T-----------------
Cst1     --------------------------------------Q--NF-----------------
Orf2     ------------------------------------------------------------
Gca1     ------------------------------------------------------------
Sus1     --------------------------------------I--GW-----------------
Ssp3     ------------------------------------------------------------
Tps1     --------------------------------------T--TL-----------------
Sus2     --------------------------------------I--GW-----------------
Mfe1     ------------------------------------------------------------
Csa1     THSIFHSDSPPASPKP----------------HSLKPFA-PKD-----------------
Ath1     --------------------------------------L--LR-----------------
Gar1     ------------------------------------------------------------
Cva1     ------------------------------------------------------------
Rxy1     ------------------------------------------------------------
Sel1     ------------------------------------------------------------
Ppu1     ------------------------------------------T-----------------
Eta1     ------------------------------------------------------------
Psy2     ------------------------------------------G-----------------
Ssp4     ------------------------------------------------------------
Eol1     ------------------------------------------------------------
Cfr1     ------------------------------------------------------------
Gka1     ------------------------------------------------------------
Vei1     ------------------------------------------V-----------------
Sce1     ------------------------------------------------------------
Mja1     ------------------------------------------------------------
Zga1     ------------------------------------------------------------
Bsp1     ------------------------------------------------------------
Hal1     ------------------------------------------------------------
Tcr1     ------------------------------------------------------------
[truncated: 519,584 more chars]
