# Supplementary material for: The LysE Superfamily of Transport Proteins Involved in Cell Physiology and Pathogenesis
Source: PLoS One. 2015 Oct 16;10(10):e0137184. doi: 10.1371/journal.pone.0137184 (PMC4608589; doi:10.1371/journal.pone.0137184)
Supplement: S2 Supporting Information — The corresponding zip file contains the multiple sequence alignment (MSE) outputs generated using ClustalX, Mafft, and ProbCons. These MSEs have been used to generate S17–S28 Figs. (ZIP) [file pone.0137184.s031.zip › Alignment_zip/RhtB/RhtB_clustal.aln]

CLUSTAL 2.0.12 multiple sequence alignment


Cfu1            ---------------------------MSAFFHTLGITDVWQLIVATMVFLALPGAGTFC
Hfr1            ---------------------------MQAIFHSLGITDIWQLIAATMVFLLLPGPGTFC
Sma1            -------------------------------MPWMGIQDLWTFLVAVLVFLALPGPGTFT
Ppu1            ---------------------------------MLGVTDYGAFVIAFIIVLAIPGPGNFA
Ppu2            ---------------------------------MLGVTDYGAFVIAFIILLAIPGPGNFA
Pst1            ---------------------------------MFGVTDYGAFVVAFIILLAIPGPGNLA
Asp1            ---------------------------------MFGIADYGAFVAAIVLFLLIPGPGNLA
Cda1            ---------------------------------MPGIIHYGTFVVSFILLLIIPGPGNLI
Spr1            ---------------------------------MLGVTDLPTYLAGLVLIVLLPGPNSLY
Svi1            ---------------------------------MFGVIDLPTYLAGLVLIILLPGPNSLY
Ssp3            ---------------------------------MFGVIDLPTYLAGVALIVLLPGPNSLY
Sso1            ---------------------------------MLGVTDLPTYLAGLLVIVLLPGPNSLY
Scl1            ---------------------------------MLGVTDLPTYLAGLVLIILLPGPNSLY
Ssp1            -------------------------------MHMLGVTDLPTYIAGLILIILLPGPNSLY
Ssp2            ------------------------MCPHGTLLLMLGVTDLPTYLAAVVLIVLLPGPNSLY
Sgr1            ---------------------------------MFGVIDLPTYLAGLVLIVLLPGPNSLY
Sgl1            ---------------------------------MLGVTDLPTYLAGLALIVLLPGPNSLY
Nal1            ---------------------------------MLGIIDLPTYLAGLILIVLLPGPNSIY
Sal1            ---------------------------------MLGVTDLPTYLAGLAVIVLLPGPNSLY
Shi1            ---------------------------------MLGITDLSTYLAGLALIILLPGPNSLY
Sri1            --------------------------------------------MGVALIVLLPGPNSLY
Orf1            --------------------------MWCHTGNVYGVIDLPTFLAGLVVIILLPGPNSMY
Sna1            --------------------------------MLLGVTDLWTYVIATVLVILLPGPNSLY
Cac1            ---------------------------------MLGTVDLPTFVLGALLIVLLPGPNSLY
Kse1            ---------------------------------MLGVHDLATYVLGALAIVLLPGPNSLY
Ssp4            ---------------------------------MLGVQNLLTYALGALLIILLPGPSSLF
Hgr1            -------------------------------MSFYGVTDLWTYVLGAIGIVLLPGPNSLF
Rfe1            -------------------------------MSFYGVTDLWTYVVGAFGIILLPGPNSLY
Hef1            -------------------------------MNGFGIIDLPTYLLGTLVVVLLPGPNSLF
Rso1            --------------------------MNAFMLAHFGITEFWTFLLGTIFIVLLPGPNSMY
Cne1            --------------------------MNALMHATFGITDFWTYLLGTIFIVLLPGPNSMY
Jli1            --------------------------MNALFHANLGITDFWTFFLGTIFIVILPGPNSMY
Rsp1            --------------------------MNALMST-FGITDFWTFLLGTIVIVLLPGPNSLY
Sro1            --------------------------------MFFGITDIWTYVIGAFFIILLPGPNSLY
Tin1            ------------------------------MDHMFGVVNLWTYVLGVIFIVLLPGPNSLY
Pae1            -------------------------------MPTLGITDFWTYVLGVVFVILLPGPNSLF
Psp3            -----------------------------MAWSELGITDLWTYIAGVIFVVLLPGPNSLF
Pps1            ------------------------------MLANLGVIDFWTYVVGTLFVILLPGPNSFF
Bth1            -----------------------------MFGHALGITDLWTYVFGVVFIILLPGPNSMY
Asp3            ---------------------------------MLGITDFWTYVLGVVAIILLPGPNSIF
Psp2            -----------------------------MLGNSIGIVNLWTYLAGVVVVILLPGPNSLY
Ggi1            -------------------------------MQSLGMINFWTFLIGSVFVITIPGPNMLY
Pfe1            ---------------------------------MLGITDPLTYLIGTIFIILLPGPNSLY
Lho1            ---------------------------------MFGITDLATYLIGTIFIVLLPGPNSLY
Cvi1            ---------------------------------MLGITDLTTYLIGTLIVILLPGPNAMY
Asp5            --------------------------------MFYGVTDLTTFILGTIFIVLLPGPNSIY
Dsu1            --------------------------------MTYGITDLATFILGTIFIVLLPGPNSMY
Tli1            --------------------------------MFYGITDLTAFILGTIFIVLLPGPNSLY
Asp2            --------------------------------MSYGITDPLTFLLGTIFIVLLPGPNSLY
Aph1            --------------------------------MFYGINNIATFVAGTIVIILLPGPNSLY
Tbi1            --------------------------------MFFGITNIWAYITGTILVILLPGPNSLY
Pne1            ---------------------MEWFTLNLLSPTNAGIIDFPTYLLGTLITILFPGPNSLY
Spr2            --------------------------------MFLGIPDYGTFFVAALLIVLLPGPNSMF
Aha1            ---------------------------------MFGITDLTTYIIGTILIILLPGPNSIY
Aba3            --------------------------------------------------MLLPGPNSLY
Aba1            ---------------------------------MFGITDLTTYIIGTFLIVLLPGPNSLY
Asp4            ---------------------------------MFGITDLTTYIVGTLLIVLLPGPNSIY
Aso1            ---------------------------------MLGITDLTTYIIGTLFIVLLPGPNSLY
Ara1            ---------------------------------MFGIADLTTYIIGTVLIILLPGPNSLY
Abo1            ---------------------------------MFGITDLTTYIIGTILIVLLPGPNSIY
Asc1            ---------------------------------MFGITDLTTFIIGTALIVMLPGPNSLY
Alw1            ---------------------MPHRLFCSCEFFVFGITDLTTFIIGTTLIVLLPGPNSLY
Ato1            ---------------------------------MFGISDLSTFIIGTTLIVLLPGPNSLY
Abe1            ---------------------------------MFGITDVVTYILGTIFIVILPGPNSLY
Age1            ---------------------------------MFGITDIATYIIGTIFIVILPGPNSLY
Alw2            ---------------------------------MFGIIDIGTYIIGTILIVILPGPNSLY
Ata1            ---------------------------------MFGITDLSTYIIGTILIVILPGPNSLY
Aru1            ---------------------------------MFGITDIWTYIIGAIFIIILPGPNSIY
Abr1            ---------------------------------MFGIIDLPRFIIGTILIVLLPGPNSLY
Psp1            ---------------------------------MFGITDLTAYIIGTIAIILLPGPNSLY
Mca1            ---------------------------------MFGTINLLTYFLAVVVVIVLPDPNSLY
Cho1            ---------------------------------MNGIIDLYQYIAGVIAVILVPGPNSLY
Nwe1            MRQYLLPNSLGIGFLIAVSKHFSILPNLSDFPSMFGITDLTTYVIGTVAVILLPGPNSMF
Nwa1            ---------------------------------MLGTINLTTYIIGTIAVILLPGPNSMF
Eco1            ---------------------------------MFGIINPLSYLIGTIILIIMPGPNSMF
Kor1            ---------------------------------MYGIIDFPLYLIGAVTIVLIPGPNSLY
Afa1            ------------------------------MLEQIGVVNFWAFVVGTVVIVLLPGPNSLY
Pmi1            --------------MIAHIYSILFFKKRRHMLESIGISNIWTYLLGVIFITLVPGPNSIF
Pre1            ------------------------------MLENLGITNLWTYLIGVIFITLVPGPNSLF
Vme1            ------------------------------MLESIGIVNLWAYLVGVFLIVIVPGPNSIF
Kox1            ------------------------------MFAEFGVLNYLTYLVGAIFIILVPGPNTFF
Aba2            ------------------------------MFAEFGVLNFWTYVVGAFFIVLVPGPNTLF
Sen2            ------------------------------MFAEYGVLNYWTYLVGAIFIVLVPGPNTLF
Cfr1            ------------------------------MFAEYGVLNYWTYLVGAIFIVLVPGPNTIF
Kra1            ------------------------------MFAEFGVISYWTYFIGAIFIILVPGPNTFF
Sbo1            --------------------------------------------------MLVPGPNTLF
Swa1            ------------------------------MFEQFGIINPWIYIAGAFMIVIAPGPNSLY
Swa2            ------------------------------MLETFGILNIWAYALGALIIVMIPGPNTLF
Sod1            ------------------------------------------------------------
Ahy1            ------------------------------MFESLGVINVWTYLVGLFFIIIAPGPNSIY
Eta1            ------------------------------MLESFGVLNIWTYVLGAVFIILVPGPNTLF
Hal1            ------------------------------MFESYGVLNIWTYVLGAIFIIMVPGPNTLF
Mmo1            ------------------------------MFENLGILNIGTYIIGVIFIILVPGPNSLY
Pre2            ------------------------------MFENLGVLNFWTYLAGLVLIIIVPGPNSLY
Pmi2            --------------------MYSKSMGVTVWLEQFGVLNIWTYLAGMFFIIIVPGPNSLY
Ppe1            ------------------------------------------------------------
Vfu1            ------------------------------------------------MIILAPGPNSLY
Pin1            ------------------------------MFESFGVINIWTYIAGLIFIILAPGPNSLY
Aca1            ------------------------------MFSDLGIINFWTYLLGVTLIILAPGPETMF
Kox2            ------------------------------MFADFGVVNFWTYLPGATLIVLAPGPETMF
Psp6            ------------------------------MFHDYGVVNFWTFLAGAVVIVMIPGPNSLY
Rsp2            -------------------------------MESFGVIQFWTFLAGVVVIILMPGPNSLF
Psp4            ---------------------------------MFGIENYWGFLAAGLLLNLTPGADSLY
Psp5            ---------------------------------MLDIMHFPLFLASVFLLCITPGPDLAY
                                                                            

Cfu1            ILTSAGREGVRGGYASLFGIMLGDAVLMFLAAIGVAALLTANPMVFKAVQYLGAAYLAYL
Hfr1            VLTCAAKGGLRGGFMAQAGLMLGDIVLMFLAAAGVAALLHANPLLFHGLQYLGAAYLAYL
Sma1            LLTATGRGGVRGGYTALAGLLVGDQILMWLALAGVAALLKANPLVFHAVQYLGAGYLVWV
Ppu1            LITATGKGGIKAGLAATCGVILGDQVLLWLAVAGVATLLAAYPAAFHVVQWAGAAYLAYL
Ppu2            LITATGKGGIKAGLAATCGVIVGDQVLLWLAVAGVATLLATYPAAFHIVQWAGAAYLAYL
Pst1            LILSTGKGGIRGGLASTFGIIFGDQVLMWLAVAGVAALLKAYPTAFHLVQWLGAAYLIWL
Asp1            LITSTSKGGIRGGLAATMGVIAGDQVLMWAAVAGVATLLATYPAAFNAVQWLGAAYLAWL
Cda1            LITSASKGGARSGYLCLMGILLGDQVLLWLAIAGVAALLESSPHVFLVIKWLGAAYLLWM
Spr1            VLSVAARRGVRTGYQAAAGVWCGDTVLMVLSAAGVASLLQANAVLFGIVKYAGAGYLTWL
Svi1            VLSVAARRGVRAGYTAAGGVWCGDTVLMTLSAAGVASLLQANAVLFGIVKYAGAGYLTWL
Ssp3            VLSVGARRGVRTGYKAAAGVFLGDTVLMTLSAAGVASLLQANEVLFSIVKYAGAGYLTWL
Sso1            VLSVAARRGTRPGYAAASGVFCGDLVLMTLSAAGAASLLQANAVLFGIVKYAGAAYLTWL
Scl1            VLSVAARRGVRQGYTAAAGVFLGDTVLMVLAAAGAASLLQTNALLFGAVKLLGAGYLTWM
Ssp1            VLSVAARRGVRTGYKAAAGVFTGDAVLMVLAAAGAASLLRTSPMLFGVVKLLGAGYLTWL
Ssp2            VLSVASRRGIKEGYKAACGVFTGDTVLMVLAAVGAGALLQASPVLFTVVKVLGAGYLGWL
Sgr1            VLSVAARKGVRTGYAAAAGVWTGDAVLMTLAALGAASVLSTTPVLFLVVKYAGAGYLAWM
Sgl1            VLSVAARRGVRTGYKAAAGVWTGDTVLMTLAALGAASLLTTTPLLFAIVKYAGAAYLTWM
Nal1            VLSVAARSGTRAGYTAAAGVFTGDAVLMILAAAGAATLLGTNPLVFAVVKFVGAAYLVWM
Sal1            VLSVAARRGPRAGYAAAAGVFTGDAILMTLAAAGAASLLRTNPLVFAVIKYAGAAYLTWM
Shi1            VVSVAARRGPRTAYRAAGGVLCGDAVLMTLSAGGVASLLQASPALFAVVKFAGAGYLTWL
Sri1            VVSVAARRGPRIAYRAAAGVLCGDTVLMTLSAGGVASLLQTSPVLFAIVKFAGAGYLTWL
Orf1            VLSLAARKGAATAYQGVAGVFLGDTVLMTLSAAGVASLLRANPVAFMVVRWAGALYLAYL
Sna1            VLSVAARKGVRDGYRAAAAVFVGDSVLMIASAAGVASLLQTSPVLFTIVKYAGAIYLAYL
Cac1            VLTVGARKGVRTGYRAASGVFLGDAVLLTLTAAGAASMLKRSPATFDVVKFLGAGYLAWL
Kse1            VLSVAARKGIRTGYRAACGVFLGDLVLISLTALGAASLLRTNPAVFAVVKFGGAAYLLWI
Ssp4            TLSVAARLGVRAGYRAAAGMFLGETLLMVATAAGLASLLQANELVFAVVKYAGAGYLTWI
Hgr1            VLSVATARGVRVGYHAACGVFLGDSILLLFTALGAASLLRGYPALFMVVKYVGAAYLFWV
Rfe1            VLSVATVRGVRAGYQGAFGVFVGDTILLLCTALGAASLLRTHPAVFMVVKYAGAAYLFWV
Hef1            VLGTAAAHGVGAGYRAACGVFLGDAVLMVLAAGGVASLLKAYPAAFIVFKYVGAAYLAWI
Rso1            VLSVAARRGVRLGYQAACGVFLGDAILMVLSAAGVASLLKASPAVFYVVKYTGAAYLAWI
Cne1            VLSVAAQRGVRAGYRGACGVFLGDAILMVLSAAGVASLLKASPGLFYVIKYIGAAYLAWI
Jli1            VLSVAAQRGVRPAYQGAFGIFAGDLILMVLSACGVASLLKASPALFYVVKYIGAAYLGWI
Rsp1            VLSVAAQRGVAAGYRGACGVFLGDAILMLLSAGGVASLLKTSPELFYVVKYIGAAYLAWI
Sro1            VLTTAAQRGVRQGYRGVAGVFLGDTVLMVLAAAGAASLLRSSPVLFNVVKYAGAAYLAWI
Tin1            VLSVAAQRGVRQGYRGAFGVFLGDTVLMVLAAAGAASLLETNLALYHLVQAAGALYLGWL
Pae1            VLATSAQRGVATGYRAACGVFLGDAVLMLLSALGVASLLKAEPMLFIGLKYLGAAYLFYL
Psp3            VLASSARRGVAAGYRAAFGVFFGDALLMTLSALGVASLLKAEPLFFMGLKYLGAAYLLYL
Pps1            VLATSAQRGIRSGYQAASAVFLGDAVLMLLSALGVASLLKAEPLFFQILKYLGAAYLFYL
Bth1            VLSLAAQRGVKAGYRAACGVFVGDTVLMVLSAAGVASLLKANPLLFSVVKYGGAAYLLYI
Asp3            VLSVGARRGVRAGYQAACGVFLGDTVLMVLSATGVSSLLGAYPPLFLVLKYAGAGYLAWV
Psp2            VLSVAAQRGVRHGYAGACGVFLGDTILMTLAAAGVASLLHAQPALFFVVKYLGAAYLCWM
Ggi1            VLSVSAQRGVRHAYRAVCGIFLGDSILMTLSAAGVASLLKAYPILFFIIKYGGAAYLLYM
Pfe1            VLSVGAQRGVRPGFKAAGGVLVGDTLLMVATAAGAASLLKNYPALFWVVKYIGAAYLAWM
Lho1            VLSVAAGRGVKAGYQGAAGVFVGDTVLMVLSATGMAAMLKVYPALFWGLKAAGAAYLGWV
Cvi1            VLSVAAQRGKRAGFAAAGGVVSGDFILMTLAATGAAGLLQANPALFAVVKYIGGGYLAWL
Asp5            VMSVASRWGIGAGYRGACGIFVGDTVLMILSATGVASLLQTTPALFMVLKYAGAAYLAWV
Dsu1            VTLVASRWGIAAGYRGACGIFLGDLILMILAASGVASLLVAVPALFMVLKYAGGAYLVWL
Tli1            VMATASRWGVAAGYRGAAGIFVGDTILMLLAVTGMASLLRATPELFMAIKYAGAAYLAWV
Asp2            VMSVASRHGIAAGYRGAFGIFVGDTVLMLLSATGMASLLHTTPALFMVVKYAGAGYLAWL
Aph1            VMSVAARWGVAAGYRGACGVLVGDTILMLLSATGAASLLQANPAVFMGVKYAGALYLAWM
Tbi1            VLSTAARHGVKAGYRAAMGVFVGDGVLMFLSAAGAASLLKSTPWLFMIVKYLGAGYLAWI
Pne1            VLTITTLKGWRYGAWGALGIFIGDSVLMGAVVLGAVSLLISSPIAFNVVRLMGAAYLGWI
Spr2            VLSEAARRGVRRGWAAALGVFVGDSVLMGLTFLGAASLLQGNPVVFSLVKYLGAAYLAWI
Aha1            VMSVASRYGIRTGYAAACGVFTGDFILIVCTILGAASLLKAFPILFVILKLTGACYLAYL
Aba3            VMSVASRYGIRTGYAAACGVFTGDFILILCTVLGAASLLKAFPILFVILKITGAAYLAYL
Aba1            VMSIASRYGIKTGYMGALGIFTGDLILMLCTVLGAASLLKAFPWVFIVLKLVGALYLSYL
Asp4            VMSIASRYGIRTGYRGAFGVFTGDSILIIATVLGAASLMNTFPWIFTTLKIVGALYLSYL
Aso1            VMSIASRYGIQTGYRGAMGIVTGDAILILCTVLGAASLMHAFPWIFTTLKVIGAAYLSYL
Ara1            VMSIASRYGIKAGYQGAFGVFVGDVILMFCTVLGAASLLLAFPWVFTVVKVLGASYLTYL
Abo1            VMTIASRYGIKAGYISAFGVYTGDMILIILTALGAASLLHAFPWLFILLKVIGAAYLSYL
Asc1            VMSVASRYGIKTGYQAAFGVYAGDMVLIFLTALGAASLLHAFPVLFTILKIIGAVYLSYL
Alw1            VMSIASRFGIKTGYMGALGVYTGDLILIICTALGAASLLHAFPVLFIALKVIGAIYLSYL
Ato1            VMSVASRFGIRTGYAAAFGVFTGDLILIVCTILGAASLLHAFPWLFTLLKVVGALYLGYL
Abe1            VMSIASRFGIKIGYIGAFGVFTGDLILILCTVLGAASLLHAFPWLFVILKVVGATYLSYL
Age1            VMSIASRFGIKAGYLGAFGVFTGDLILILCTVLGAASLLHAFPWLFVLLKVVGAAYLSYL
Alw2            VMSIASRFGPKIGYWGALGVFTGDLILILCTVLGAASLLHTFPWLFILLKIVGALYLSYL
Ata1            VMSIASRFGTRIGYLAALGVFTGDLILILCTIFGAASLLHSFPWLFIILKVVGAAYLSYL
Aru1            VMSVASRFGVKTGYQAAFGVFVGDLILILATVLGAASLLKAFPWIFILLKVVGAGYLSYL
Abr1            LLATASRYGIKRGYQAALGILTGDSILILATVLGAVSLIHAYPVIFTILKVLGAGYLAYL
Psp1            CLAVAAAHGVRKGYQAIAGIFVGDGILILVTIFGAGGLLKLYPSLFNGIKLIGGLYLMYL
Mca1            CLSVSASHGYTAGLRAIAGVLLGDLILIMATVFGVGAILKQYPQVFDVIKLIGGTYLAYL
Cho1            CLSVAGQYGARNAYRVIAGIILGDSILILSTIFGAGALMRAYPPIFHVIKLAGGLYLAWL
Nwe1            CLSMAAQYGIKAAYRAIAGIILGDTLLMLATVLGAGALLKLHPTLFHLLKLAGGLYLAYI
Nwa1            CLSMAAQHGVKAAYRAIAGIILGDSLLILATVLGAGTLLKLYPPLFHGLKLVGGLYLAYI
Eco1            CLSVAAQHGARKAYRAVCGVLLGDLVLILLTVLGAGTVLKLYPALFHAMKLAGGLYLAYI
Kor1            CLAVATQQGARQAAKVMAAIFLGDSVLILCAVGGAASLLKSHPLLFGALKCAGGLYLAYL
Afa1            VLASGAGHGVREGYKAALGVVVGDGILMTLTALGAASLLKTLPMLYTGIRWLGAAYLLYL
Pmi1            VLTSSAKHGVKGGYKAALGVFTGDALLIFLAFLGVASLVKTSPVFFIVIKYAGALYLTYL
Pre1            VLTSSAKYGVKNGYKAALGVFTGDAMLIFLSFLGVASLVKTSPIFFSVIKYAGAAYLFYL
Vme1            VLTASAKYGVRGGYKAAMGVFTGDALLIFLAFLGVATVVKNSPALFHAIQYLGAAYLLYL
Kox1            VLKTGIAHGVKKGYLAAAGVFIGDAVLMFLAFAGVATLIKTTPVLFNIVRYLGAIYLLWM
Aba2            VLKTGIGHGVKKGYLAATGVFIGDAVLMFLTWAGVAALIQTTPVLFNIVRYLGAFYLLWL
Sen2            VLKNSVGRGVKGGYLAACGVFIGDAILMFLAYAGVATLIKTTPVLFNIVRYLGAFYLLY-
Cfr1            VLKNSVGRGVKGGYLAASGVFIGDAVLMFLAYAGVAALIKTTPVLFNIVRYLGAFYLLYL
Kra1            VLKTSIAGGLRNGYTAAAGVFIGDAVLMFLAYAGVATLIKTTPVLFNIVRYLGAIYLLWL
Sbo1            VLKNSVSSGMKGGYLAACGVFIGDAVLMFLAWAGVATLIKTTPILFNIVRYLGAFYLLYL
Swa1            VLKTSVLDGRRAGCAGLLAVLIGDAVLIFLAYLGVAAMIKSHPLAFSMVKIGGGIYLAWI
Swa2            VLKTSIVDGRRAGFTAAAGVFTGDAVLVFLAYLGIAALVLAHPEVFFWLKILGAAYLAWL
Sod1            ------------------------------------------------MRYLGALYLLFL
Ahy1            VLRTGASRGVGPGYQAALGVFVGDAILIFCAYLGIASLIRTTPLLFTLVRYLGALYLLYL
Eta1            VLKTGITGGVREGYKAASAVLIGDGVLIFLAYLGIASLIRSSPFLFNLIKMLGALYLLYL
Hal1            VLKTGITRGVREGYKAALAVFIGDAVLIFCAYIGIASLIRSSPFLFSLVKMLGALYLLYL
Mmo1            VLKSSATFGYKKGYQAALGVFTGDAVLIMLSFLGVASVIKASPALFTAVRYLGAAYLLYL
Pre2            VLKTSTSSGTRFGYRAALGVFTGDGILIFLSFIGVASVIKASPTLFMIVRYLGAAYLLYL
Pmi2            VLKTSASRGVGAGYRAALGVFIGDAILIFLAFIGVASVIKASPVLFTIVRFLGAFYLLYL
Ppe1            MLKTSASGGVRDGYRAAFGVFLGDAILIFLAFIGVASVIKASPILFTIVRFLGAFYLLYL
Vfu1            VLKSSSSFGVKAGYKAASGVLIGDAVLILLSYLGVASLIQTSPVLFTVIRYLGAAYLLYL
Pin1            VLKTGASYGIATGYRAVAGVLLGDAILILLSYLGVASLVQASPILFTAMRYLGAAYLLYL
Aca1            VIKTSIKSGVRKGFAAILSIVVSDILLVLMAWAGLAAVISSTPFLFNTIKYAGAAYLFYL
Kox2            VIKTSITSGIKRGFAAIFSILLSDVILVLLAWCGLAAVISSTPALFNAIKYAGAAYLFWL
Psp6            VLRTGISRGMRAAYRGVAGVVLGDVFLIFLAWAGIATLIQTSPHIFTAVKYLGALFLSWL
Rsp2            VLKTSMVQGPQHAWCALAAVLLGDATLILLSYLGLASVLLASPELFRWIRYLGAAYLLFI
Psp4            IIMRSISQGSKAGVFSALGITSGILVHTLLAALGLSVLLSRHPMAFNMVKYIGALYLCYL
Psp5            VVGQSVANGRRSGVISAAGVALGSCTHAIASAIGLTALIAASPLLFTVIKYIGAAYLIFL
                                                                .:  *. :* : 

Cfu1            GCKLLFARKGEGASA----------------AVGFTGVSN-----------------FTR
Hfr1            GGRLLFAR-GEGGGT----------------VVPFSNAAE-----------------FRR
Sma1            GIGLLRTPKHEGGDAG---------------PIRMQPGRY-----------------FQQ
Ppu1            GMRMLLSK--PGGEPR---------------KSRMDNGHY-----------------LRQ
Ppu2            GLRMLLSK--PGDAPR---------------TSRMDNGQY-----------------LRQ
Pst1            GARMLLAK--PGAAP----------------TLTIQPRQY-----------------LWQ
Asp1            GFKMLTAK--PGDAP----------------VLNIEPRHY-----------------FKQ
Cda1            GAQLLMKA--KTGAPP---------------PPVTGKRTP-----------------FLQ
Spr1            AIGMLRAAWSMWRTRGE------------RTADEVTTDVPAA--------ERP----FRK
Svi1            AIGMLRAAWGMWRTRGE------------RSAEAAEAPASAE--------ERP----FRR
Ssp3            AYGMIRSALALWRTRRE------------RAAGAAGEEVPAGR-------ERP----FRR
Sso1            AVGMLRAAWGMWRTRGEQAVPE-------RVADAAG-PAPAG--------ERP----FRR
Scl1            AIGMLRAAWAMWRTRREQG--S-------DTGSAAGAESGPG--------ERP----FRR
Ssp1            AIGMMRGAWALWRSRHGEQD----------VAAEAAAPEGDG--------ERP----YRR
Ssp2            AVGMMRAAWGMWRTRRARHE----------ELVTGEEPAGAA--------ERP----YRR
Sgr1            AYGMLRSAWSMWRTRGEPT-----------PAEAPEAVASAE--------EHP----YRR
Sgl1            AIGMLRAAVALWRERHRRTAELVETVEVEGAGEPSGAAAGPV--------ERP----YRR
Nal1            AIGMLRTAHAMWTSRHQRAEEQ--------RAADAAPAPSTG--------ERP----YRR
Sal1            AIGMLRSAWRLWRDR--REESG--------PEPEAAPADAAR--------ERP----YRR
Shi1            AVGMLRGARKLWRQGPGSGARAAEAT---AGASEDGADGVASG-----AVERP----YRR
Sri1            AIGMLRGAWSLWRNR--EAAKSLRKK---ATADEAGRTKEVR--------ERP----YRR
Orf1            AFGILRRAFTLWRKRHE--------------GNEALTAVMAET-----GIERP----FRR
Sna1            GVMLIRSGIKTWRARR--------------TDDADAPAETTN-------LERP----FRR
Cac1            GFGMLRAAVKAWRRR---AAAP-------VSDTDAAAMAEAVE-----AAERP----FRR
Kse1            GYGMLRAARQMWRER---ALA--------VADGAAAGTSADDA-----NGERP----FRR
Ssp4            AVGMIRAAWAMWRRRDEKSTET-------TAEATAEMTSEATD-----AAPAANGGLFRR
Hgr1            GMNLAWSAWR--KWRAA-------------GIATQLVEPTALAAAQSAHLLAP----FQR
Rfe1            GLNLLRGAIAGLRARAD-------------VLPSTAAAPAPKPAAAAAHLQRP----FRR
Hef1            GVSMLRSVFKG---------------------RTASPEDPARPAPAAATTAAP----FRR
Rso1            GLQMLRGAVRNWRTRQQ-------------QSVPAEPGTG------TADQAHP----FKK
Cne1            GFQMLRGALRNWSS-HG-------------KGAEAAAGQGEA-QVQVTDPTNP----FRK
Jli1            GLQMLIACWRKLRTPAP-------------ADGETAAAPA------PVKESAP----FRK
Rsp1            GLQMLRGAWRNWRERGV-------------LTPVEAPPQR-------EDLLQP----FRK
Sro1            GFQMLRGAWRSWRSAGT-------------EEAAAAPVTA---------MEDP----FRK
Tin1            GINMLRAAWKRWHTPDT-------------GLHAHAPQPHAHPEQTGKRLENP----FQK
Pae1            GVGMLRGAWRKLR---N-------------PE-ATAAQAEK------VDVHQP----FRK
Psp3            GVGILRGAWRQWR---Y-------------PLSPIEQQTQE------EGIDKP----FRK
Pps1            GWGMLRGGLKSWR---S-------------PAQGQAEATLR------EDVHQP----FRK
Bth1            GSGMLRGAWRKLA---R-------------PADAGADVRRA------VDGERP----FRK
Asp3            GAGILRGARARWRG-RG-------------EVSATEATEEP------AEMQRP----FRR
Psp2            GLNMLRGALANARAARA-------------NEGAAVVAPKP------VDADHP----FKR
Ggi1            GLTILRTAWLN----RG-------------SLPAPASANK-------AESGHC----FKR
Pfe1            GINMLRAALRRWSAP-------------------APAALSAP---ITLGHRDP----FRR
Lho1            GIHMLLSAWRSWRIAGG-------------SMRAAAAAVVPA---TQVSFGNP----FRK
Cvi1            GVNMLKSGILAWRRAR-----------------RGDESPTRP---SALSGGHP----YRK
Asp5            GLGLLRSAVRNWKT------------------PAAEAPTPKA-----VDAKRP----FRT
Dsu1            GIGLLRAAVQRWRG------------------VEAPASRLSE-----GDARQP----FRT
Tli1            GVGLLRASLAAWRRGND-------------APAEAVPDYPGV-----GGTPHP----FRT
Asp2            GIGLLRAAIAGWRQR---------------AAQSGSMAATPV-----PDAARP----FRT
Aph1            GVGLLRSSFATWRDN----------------CATSSENTQTA-----ADTSRP----FHT
Tbi1            GLGLLRAAWKTWRGK---------------AAAQALPEHAQA-----RSGRSP----FRT
Pne1            GIGLVRSGWQRWNS----------------KADSANINVLQVR----IMLLHP----LAA
Spr2            GLRLVRGGIAAIR-----------------RPAPATADAPAAP----TRRGTS----FTT
Aha1            GFKLLQSGYQTWK-----------------KPPHHTELADLPR----LDKVHP----YRT
Aba3            GFKLLQGAYQTWN-----------------KSPHHAELAALPN----LDQIHP----YRT
Aba1            GFKLLQGSIQRWKL----------------RNQPQAEMADLPA----LDKVHP----YKT
Asp4            GFKLLYASYIRWNN----------------APAQDIEMADLPQ----LDQIHP----YRT
Aso1            GFKLLQASYLRYKN----------------RHISMPEMTDLPK----LDQIHP----YRT
Ara1            GFKLLKASISTWRK----------------AVYNRQVEAELQT----IYRIRP----FRT
Abo1            GIKLLLASYKTWTA----------------TAAPEQLLQKQ----ESLEQLHP----FRT
Asc1            GIKLLIAAYHTWNT----------------VHSNAQIQQAE----QNLEQLHP----FRT
Alw1            GIKLIIAAYQTFFP----------------EKSSQRVQIKKTTP-DTVESVQP----FRT
Ato1            GIKLLIAAYKTWFP----------------QTRTSHANLSTTATSNTTERVHP----YRT
Abe1            GIRLLIASVKTWRS----------------TPQTIQSDALSST---TTEQFHP----FRT
Age1            GIKLLIACVKTWQH----------------KPQKITS-SQTTQ---SLEQAHP----YRT
Alw2            GGKLLFAGVKTWHS----------------SPQHLEA-SANQN---TLQTLHP----FRS
Ata1            GSRLIIASIRTWKG----------------TTAQALEGSNTQL---TYKEAQP----YRT
Aru1            GIRLCIAAYKTWNN----------------ATKNIQGQSKQQE----LQSFHP----FRS
Abr1            GIKLFLHSIGIWKN----------------AKNPVVATEVTSTSEPTMTALHP----FRT
Psp1            GIKLLVGAYHTFKQ----------------RALLADAKPKLAVPN---PNQNF----FYR
Mca1            GTRLIIGAYHTFKN----------------RQAIMKSELSIKPPK----KQNY----FYR
Cho1            GYNLLKGGWLAWQT----------------RRNTQPVTPKIQ-------KQRF----FRR
Nwe1            GWNLLRGAVRKWQL----------------DTSKLMSDAPAAAQ----PVPHI----FQR
Nwa1            GFNLLRGAVRKWQL----------------APSKFPTGSEAAAE----PAPHI----FKR
Eco1            GFGLLRGAVRKWFA----------------PPPVLAAGLPPTP-----PAGHI----FKR
Kor1            GINMLRGAWAARRR----------------TAAQAPAQTLSNIH----THDNV----FRH
Afa1            GLRLLQSAFRQGGP-------------------VQSVDTRLR-------HETR----FRK
Pmi1            GLKTLYATFHKKKEQPEQVAV-----------EVVKAKN----------------GLYIK
Pre1            GIKTLYSVLHKK-ENTGDVDS-----------IILETK-----------------GTYKK
Vme1            GIKTITQSLRVKESQPE---V-----------KSVQSSK----------------GIYFK
Kox1            GAKMLYAVLTQRDGHSS---------------ADSEPGS----------------AILKR
Aba2            GGKMLWSVMTRQKNAHE---------------SSAEPAS----------------AILKR
Sen2            ------------------------------------------------------------
Cfr1            GAKILYVTLKSKASDAA---------------PEEVPFG----------------AIFKR
Kra1            GGKMLYSTFVQRTQPQS---------------DDDAHKG----------------DILKR
Sbo1            ESKILYATLKGKNNEAK---------------SDEPQYG----------------AIFKR
Swa1            GAKVIWNTFFVKRAKPAGTAA-----------ELSVSEQTKPAK-------GAALRAFRT
Swa2            GGKAIHATFFAKKAEKAEGES-----------EVVVKKSRSLVK------------VYRN
Sod1            GAKLLYATFIQKNQ-TAQQP-------------LESSNS-----------------ILRK
Ahy1            GVKILHANFIARRE-GQASV-------------VEHGER-----------------YFSK
Eta1            GIKILYSTLRQRDTPHQGEE-------------RIEVSH-----------------TFRK
Hal1            GLKILYSTLAKKGQ-EQSAA-------------KEEPEH-----------------TFRK
Mmo1            GLKILYATFMQKKGHHEDK--------------PLKAEN-----------------AFNK
Pre2            GCKILYSTFMHKKSNQDGTDT-----------ISIKTEN-----------------HFTR
Pmi2            GIKIIHANFFAKKQSHTET--------------NCVQEY-----------------VFRK
Ppe1            GIKIIHATFFSKKVHSEQT--------------TTAQKH-----------------VFRK
Vfu1            GLKILHSLVRKDGEDESGVER------------PKKSEH-----------------VFAK
Pin1            GVSLIYSNWVAPKVKTSSPK--------------IKTEK-----------------VFRK
Aca1            GIETLYSLIKPKVKNEIEE--------------TEIKDHG---------------GIIGQ
Kox2            GVQTIRTVLKPAIETIEEK--------------KSSAEAG---------------GIIGR
Psp6            GIKIIWSALHQPLKDSSVP--------------AVRKEN-----------------YFLK
Rsp2            GVQILLSLRQSKASTDAQTPP-----------VVAAATCA---------------SVFRK
Psp4            GIRLLWPKKRAQVAEQL------------AEDIPSRSRDSVNGW-----------QIYKQ
Psp5            GSKMVWGTLMRQQAASS------------ADEPVAKTTASTR-------------SLLSR
                                                                            

Cfu1            GFLVTLVNPKAIVFYMAFFPLFIDPATQRGSLTFLTMAAIISSCALFYGSLLVLLGNTAA
Hfr1            GFLVTLFNPKAIVFYMAFFPLFLDPATQQGSLTFFTMGAVISTCTLFYGSFLIFVGNAAA
Sma1            AILVSLLNPKAILFYMAFLPLFIDPKAHQGIATFAALAGIILVVSIAYCSMLIGAGNLAR
Ppu1            TMMITLLNPKAIMFYMAFFPLFVDPVKHQGLITFGFLAATVAVVTFLYGLIAVVLTQQLA
Ppu2            TMLITLLNPKAIMFYMAFFPLFIDPVKHQGLVTFGFMAATVAVITFLYGLIAVVLTHRLA
Pst1            TLVITLFNPKAIVFYMAFFPLFIDPQRHQGLVTFAFMAVTIMLLTFLYGLLVVLLTHRLA
Asp1            AGLITLLNPKAIVFYMAFFPLFVDPARHQGMLTFGVMAATVAALTFLYGLIAVLLTHHLA
Cda1            GLVITLMNPKPILFYVMFLPLFIDPASCLGIPTFAILAGTAAALTFIYCSIMIFLTTSLA
Spr1            AFVISLLNPKAILFFIAFFVQFVDPAYAYPALSFTVLGALAQLASVLYLSVLIFTGTHLA
Svi1            AFVVSLFNPKAILFFVAFFVQFVDPGYAYPAVSFVVLGAFAQLASVLYLSALIFGGTRLA
Ssp3            AFVISLFNPKAILFFIAFFVQFVDPAYAHPALSFVVLGFFAQLASALYLSVLIFTGTRLA
Sso1            AFAISLLNPKAILFFVAFFVQFVDPAYPYPALSFALLGALGQAASVLYLSLLIFAGTRLA
Scl1            ALVISLLNPKAILFLLAFFVQFVDPAYPYPALSFLLLGGCLQLGSFLYLSGLIFTGTRLA
Ssp1            ALLISLFNPKAILFLVSFFVQFVDPGYAYPALSFLVLGGLLQTGSFLYLTLLIFAGTRLS
Ssp2            ALLVSLLNPKAILFLLSFFVQFVDPGYAYPALSFLLLGTVSQLISFLYLSTLIFAGTRLS
Sgr1            ALVVSLLNPKAILFLISFFVQFVDPGYAYPALSFVVLGTLLQTASFLYLSLLIFGGTRLA
Sgl1            ALVVSLINPKAILFLISFFVQFVDPGYAYPALSFLVLGTLLQLASFAYLSVL--------
Nal1            ALVVSLFNPKVILFLISFFVQFVDPNYAYPALSFLVLGLLLQLVSFLYLSALIFSGTRLA
Sal1            ALVASLLNPKAILFLLSFFVQFVDPAYAYPALSFLILGALLQLASFAYLSTLIFAGHRLA
Shi1            ALVVSLLNPKAILFFISFFVQFVDPEYAHPALSFVALGLWAQLFSITYLSLLIFGGTYLA
Sri1            ALVISLLNPKAILFFISFFVQFVDPHYAHPVLSFLTLGAWAQLFSFTYLTILIFSGTYLA
Orf1            AFTVSLLNPKAILFFVAFFVQFVDPNYPYPALSFLVLGAIAQIGSILYLSVLIFTGTRLA
Sna1            AFIASLLNPKAILFFVAFFVQFVDPAYPYPALSFLLLGAIVQVCSLTYLSVLIFSGNALA
Cac1            ALVVSLLNPKAILFDLAFLTQFVSPHAAHPTEAFALLSTIVMLFSAGYLSVLIFTGHRLA
Kse1            ALVISLFNPKAILFLLSFFTQFVDPSYGAPALSFALLGGVLQTFSFLYLSLLIFTGTTLA
Ssp4            SLVITVLNPKAILFFLSFFVQFVDPGYAYPGLSFALLAVVYQAISIAYVTVLIFSGTYLA
Hgr1            ALVISLLNPKAILFLLSFFVQFIDPAYDTPAIPFLILSVIVMAFSAVYLSVLIVAGARLA
Rfe1            ALLISLLNPKAILFLLSFFVQFIDPAYAQPEVPFLILSAILMSFSAAYLTALIFAGARLA
Hef1            ALVISLLNPKAILFFMAFFIQFVDPAYAHSVLAFTILGLIAQAMSFVYLSALIFGGARLA
Rso1            ALIISLLNPKAILFFISFFIQFVDPHTALPALSFVVLGLVCQVCSFLYLTTIIFVGARLA
Cne1            ALLISLLNPKAILFFVSFFIQFVDPQFAYPVLSFAALGLVCQVCSFAYLTAIIFVGAKLA
Jli1            ALIISLMNPKAILFFISFFIQFVDPAFPNPVLSFIGLGMTCQVISFTYLTAIIFVGARLA
Rsp1            ALLVSLLNPKAILFFVSFFIQFVDPAYAHPALSFAILGVACELVSATYLTVVIFLGARLA
Sro1            ALVISLMNPKAILFFISFFIQFVDPAYGTPALPFLILGAICQLFSVLYLSALIFGGTFLA
Tin1            ALFISLLNPKAILFFVSFFIQFVDPHYPHPALSFLLLGLIVQFFSLLYLSVLIFGGVRVA
Pae1            ALLLSLSNPKAILFFISFFIQFVDPGYAYPGLSFLVLAVILELVSALYLSFLIFTGVRLA
Psp3            ALLLSLSNPKAILFFVSFFIQFVDPGYAHPGLAFGVLGLILEVISAIYLSFLIFTGVRLA
Pps1            ALLLSLSNPKAILFFVSFFIQFVDPGYAHPALSFLVLGAVLEAISFCYLSFLIFCGVRLA
Bth1            ALVVSLLNPKAILFFISFFIQFVDPSYAHPALSFVVLGAIAQFASFVYLSTLIFTGARLA
Asp3            AAVISLLNPKAILFFVSFFIQFVQPGYPHPALSFLVLGAVVQFFSALYLTALIFGGRFLV
Psp2            ALFISLLNPKAILFCVSFFIQFVDPGYAYPAVSFAVLGVIVQTCSFLYLSTLILAGYRLA
Ggi1            ALLISLCNPKAILFFVSFFIQFVDPAYPYPALSFLALGAIDQLISLSYLSLLIFTGVRLS
Pfe1            ALTLSLMNPKAILFFLSFFVQFVDPAYPYPALTFVALGGMLQVCSISYLTALILAGSRLA
Lho1            ALTISLLNPKAILFFISFFIQFVDPAYPRPALTFLALGLILQVCSMTYLTAVILIGSRVA
Cvi1            ALLISLMNPKAILFFVSFFVQFVDPVYPHPAVTFAALGAIVQCCSIANLSMLILLGDKLA
Asp5            ALVISLMNPKAILFFVSFFIQFVDPAYGHPALSFGILGTIVQICSAIYLSALIFGGAHLA
Dsu1            ALVISLMNPKAILFFVSFFIQFVSPDYPHPALSFLILGAIVQFCSALYLSALIFGGSYLA
Tli1            ALVISLMNPKAILFFVSFFIQFVDPAYAHPALSFVILGVIVQTCSVLYLSVLILAGAKLA
Asp2            ALLISLLNPKAILFFVSFFVQFVDPGYAWPALTFLILGVIVQVCSIAYLSALIFGGARLA
Aph1            ALIISLMNPKAILFFISFFVQFVDSSYPHAALSFCILGLIVQFFSALYLSVLILGGAHLA
Tbi1            ALTISLLNPKAILFFVAFFVQFVDPSYSAPALSFLILALILQLCSFTYLTVLIFGGSYIA
Pne1            ALVLSLTNPKAIFFFIAFFSQFIRPDFEYPLHTFFYLAIVLQLMSMAYLGTLICVGQYCL
Spr2            ALVLSLLNPKAILFFVAFFVQFLRPDSPRPLGDFLVLASTLQVLSMIYLGALIVAGTALA
Aha1            ALGISLLNPKAILFFLSFFVQFVEPSYPYPMISFLVLALVLQIISFSYLTALIFSGVKLA
Aba3            ALSISLLNPKAILFFLSFFVQFVEPSYAYPALSFLILAIILQLVSFSYLTALIFSGIKLA
Aba1            ALSISLLNPKAILFFLSFFVQFVEPDYAYPALSFLILAVILQIISFSYLTALIFSGIKLS
Asp4            ALGISLLNPKAILFFLSFFVQFVDPVYPYPALSFVSLALILQCISFGYLTTLIFSGVKLS
Aso1            ALSISLLNPKAILFFLSFFIQFVDPDYPYPAISFIALAIILQCISLGYLTALIFSGVRLS
Ara1            ALTVSLLNPKAILFFLSFFVQFIDPDYPHPALSFITLAIILQVTSMSYLTLLIFSGRKLS
Abo1            ALTISILNPKAILFYLSFFVQFVDPAYPYPALTFTALAIVLQIISMSYLTVLIFSGAKLA
Asc1            AMTISILNPKAILFYLSFFVQFVDPSYSYPALTFTILAIILQIISMSYLSILIFSGATLA
Alw1            ALTISILNPKAILFYLSFFVQFVDPAYPYPALTFTLLAVILQLISMTYLSILIFSGVKLA
Ato1            ALMISVINPKAILFYLSFFVQFVNPDYTYPMLSFAVLAIVLQIISMGYLSILIFSGVKLA
Abe1            ALTISLLNPKAILFYLSFFVQFVDPDYPYPALSFAALSVILQIISMSYLTILIFSGVKLA
Age1            ALTISILNPKAIFFYLSFFVQFVDPNYTYPALSFAALSVILQIISLTYLTILIFSGVKLA
Alw2            ALTISLLNPKAILFYLSFFVQFVNPKYAYPALSFTLLSVILQIISMAYLSILIFSGIKLA
Ata1            ALTISILNPKAILFYLSFFVQFVDPNYAYPAISFTLMSVILQIISMLYLSILIFSGVRFA
Aru1            ALTISLINPKAILFYLSFFIQFVDPAYAHPAISFTLLATILQFLSMTYLTLLIFSGIKLA
Abr1            ALTISLLNPKAILFFLSFFVQFVDPNSSAPMLSFLILAVILQFISFSYLTSLIFGGRKLA
Psp1            AMLLSLTNPKAILFFLSFFVQFVDPAYPHPLLSFLVLAIILQCVSFTYLTVLAFSGQKLA
Mca1            SLSLSVTNPKAILFFLSFFVQFVDPNYDKPLLSFLVLAVILQMVSVSYLTLLVYTGKALA
Cho1            ALTLSLMNPKAILFFLSFFTQFVRADAPNPVLSFLVLGLILQCVSFSYLNVLAFAGARLS
Nwe1            ALLLSLTNPKAILFFLSFFVQFVDPAYPHPALSFTVLAVILQASSFLYLNTLVFAGHNMT
Nwa1            ALLLSLTNPKAILFFLSFFVQFVDPAYPHPALSFLVLALILQATSFIYLNMLVFAGHNMT
Eco1            ALLLSLTNPKAILFLLSFFVQFVDPAYPHPALSFLLLALVMQTVSFSYLTLLVFAGHRLA
Kor1            ALLLSLSNPKAALFFLSFFIPFVNPRYPHPALSFFILAAVMQTLSMCYLATLALAGDKLL
Afa1            ALLLSLLNPKAILFFLSFFVQFVDPSKGHTGLAFMVLGLVVEIISICYLSLLIFGGDRLA
Pmi1            ALFLSLLNPKMIIFYVSFFIQFIDPKYENAGVPFFVLGVILEICSMLYLSVLIFGGVAIT
Pre1            AVFLSLLNPKMIIFYVSFFIQFIDPAYPSAGVPFFILGAILEACSMIYLSLLIFGAVAVT
Vme1            ALGLSILNPKMIIFYVSFFIQFIDFNAQSTGLSFLVLGAILQLCSMLYLSLLIFAGFGIT
Kox1            SLTLSLTNPKAILFYVSFFVQFIDVSAKTPGLAFFILALTLEIISFIYMSFLILSGSFVT
Aba2            ------------------------------------------------------------
Sen2            ------------------------------------------------------------
Cfr1            ALILSLTNPKAILFYVSFFVQFIDVNAPHSGLSFFILAITLEIVSFFYLSFLIFSGAFVT
Kra1            SLVLSLTNPKAILFYVSFFVQFIDIHYARPGVSFFILASTLEIISFCYFSFLIVTGSYVT
Sbo1            ALILSLTNPKAILFYVSFGN-----------------AANLLI-----------------
Swa1            ALGLSLTNPKSILFYVSFFVQFIDSSYAHPGISYFILAMILESFSVMWFAVLITLGAALL
Swa2            ALALSLTNPKSILFYVSFFVQFIDPAFDNPAISYTILALILECFSMAWMTLLITAGADLL
Sod1            SLTLSLTNPKAILFYVSFFVQFIDFNYAHPGLSYTILALILESVSFVYMTTLIFAGSMLA
Ahy1            ALTLSLTNPKAILFYVSFFVQFVDFNYAHTWLSYLVLASMLEAMSFVYLTLLIFGGTLMA
Eta1            ALTLSLTNPKSILFYVSFFVQFIDLNYAHTGLSFLILATILECISICYMTFLIFSGAALA
Hal1            ALTLSLTNPKAILFYVSFFVQFIDMDYAHTGVSFAILAVILEMISFCYMTLLIFSGAALA
Mmo1            ALILSLTNPKAILFYVSFFIQFIDFNYSHPAVSYGVLALILETVSFLYLSFLIYSGTKLS
Pre2            ALVLSLTNPKAILFYISFFIQFVDFNYSHAWVPYLVLATILELVSFLYLSLLIFSGYLIA
Pmi2            ALTLSLTNPKAILFYISFFVQFIDFNYAHTGLSYLILASMLEAFSFVYLSFLIFGGVALA
Ppe1            ALTLSMTNPKAILFYISFFL----FN-----LSILIMH---------ILDYLI-------
Vfu1            SLSLSLTNPKAILFYVSFFIQFIDYTYDHTWISYLILAVILEIFSIAYLSALIFLGTSLT
Pin1            SLSLSLTNPKALLFYVSFFIQFVDYSYHSTWISYSILATILEVFSLIYLSVLIVLGSAMT
Aca1            GMLVTLLNPKTLLFHISFFSQFINISAPHIWMAFIILTAIMLAITLIYLSFLVFCGAYLI
Kox2            GMLVTLLNPKTLLFYISFFAQFINAQAEHSWAAFIILAVVMFAITLVYFGFLVFCGAYLL
Psp6            AFMLSITNPKSILFYVSFFIQFIDPASEHSAAAFSLLGAVLQLISLSWMTFLLIAGAAVA
Rsp2            SLLLSLTNPKAILFFLSFFIQFIDSGFTPNWVPYLVLAVVLEIISLLYLTTLIYAGAAIA
Psp4            GVLTNVFNPKVALFFLAFFPQFIDANYGSAMLSFSLLGLSFAATSLAWCISLALLAARFS
Psp5            GLITSITNPKVLLFFIAFFPQFVVIDGAHHAQSFLILGLTYALIGFATDTCFALVAGGAA
                                                                            

Cfu1            KRLGHNRRIAAFASRAAGIFLIGFGIKLTTN------
Hfr1            RRMARNRTIAKLASRAAGIFLIGFGIKLTTQ------
Sma1            RRLIQHPRISDALRRVAGLFLVGFGIRLGLNG-----
Ppu1            ERMRANPRISNLFERLAGACLVGFGIKLAAMR-----
Ppu2            ERMRANPRITNMFERLAGACLVGFGIKLAAMR-----
Pst1            ERMRANPRIARGLEKLAGLFLVGFGVKLTLN------
Asp1            ERMRANPRIGRALEKVAGVFLIGFGIKLAISK-----
Cda1            EKVRTRPGMVYLLEKATGLFLALFAFKLAFFS-----
Spr1            AAFRRRRRLSAGATSAAGALFLGFAVKLSLSGT----
Svi1            AAFRRRKRLSAGATSAAGALFLGFAVKLSLAGA----
Ssp3            AAFTRRRRLRATVTSAAGALFLGFAVKLSLSGV----
Sso1            EAFRRRGRLSATATSAAGVLFLGFAAKLSLGGA----
Scl1            DAFRRRRALSAGATSAAGALFLGFAVKLSLSSA----
Ssp1            EAFRRRKRLSVGATSAASVLFLGFAAKLAVG------
Ssp2            AAFRRRKRLSAGATSAAGVIFLGFAAKLAVS------
Sgr1            DAFRRRRRLAAGATSAAGALFLGFAAKLSVASA----
Sgl1            -------------------------------------
Nal1            AAFSRRRRLSAGATSVAGALFLGFAVKLSLSTA----
Sal1            AAFRRRRSLSAGATTAAGALFLGFAVKLSVSGV----
Shi1            AVFRRRKRLTAGLSAGAGAAFLGFAAKLSLSSAG---
Sri1            ATFRRRKRLTAGLSAGAGAAFLGFAAKLSLASAG---
Orf1            EMFRQRKVLTVGANTTVGVAFLIFAAKMTLTG-----
Sna1            SAFRRRRRLSSLGTGGIGAVMLGFAAKLSTASM----
Cac1            TAFRRRKRLAASMTGGIGSLFLGFALKLATASLGAA-
Kse1            NAFRRRKRLSAGLTSSVAVLFAGFAAKLAVSSA----
Ssp4            SQFRRRRKLSAGLTTGAGALFLGFAAKLATTGN----
Hgr1            DAFRQRRRTSAGLSGAVGALFLWFGTKLATASLN---
Rfe1            QAFSQRKRLSSGLSSLVGGLFVWFGAKLATASLN---
Hef1            GAFRRRQRLSAGLTGGAGALFLGFGAKLATASLN---
Rso1            AAFRARRRLAAGMSSGVGAMFIGFSAKLATATLN---
Cne1            EAFRRRRRLSAGMASGVGAMFIGFGAKLATATLN---
Jli1            ETFRRRRRLSAGMGGGVGAMFIGFGAKLATATL----
Rsp1            DHFRRRRALSAGLGGGVGTLFIGFGAKLATATLN---
Sro1            RQFRARRKLSAGLTSGVGALFIGFGARLATATLG---
Tin1            DAFRRRRRLSALTMGATGTGFFGFGVKLALAATARTH
Pae1            AWFRRRQRLAAGATSGVGALFVGFGVKLATATLS---
Psp3            AWFRQRQRLAASANTGVGALFVGFGVKLATATLT---
Pps1            AWFRQRRRLSAGATGGVGALFVGFGVKLATATLT---
Bth1            DHFRRRRKLAAGASGGVGGLFVGFSVKLALATMS---
Asp3            GQFQRRRRLAAGAATGVGALFVGFSIKLATASLS---
Psp2            EHFRQRRRLSAGATGGVGALFVGFGVKLATATLS---
Ggi1            EAFRRHRCLSIGASGSAGALLIGFSLKLATATLG---
Pfe1            EAFRARRRLASAATGGTGALFLGFGAKLAAASLN---
Lho1            DSFRQRRRLSAGLSGGVGALFIGFGVKLATASL----
Cvi1            AAFRRRRKLTAALGGSVGAVFVGFGAKLAAASL----
Asp5            DQFRRRRRLAAAATGGVGGLFIGFGAKLANATLS---
Dsu1            DAFRRRRRLSAGATGAVGGLFIGFGVKLAGASLR---
Tli1            AQFRRHRRAAAGATAGVGGVFIGFGAKLATATLG---
Asp2            ELFRRRQRLAAAATGSVGGLFIGFSAKLANATLG---
Aph1            LQFRRRRRLSALATGGVGGLFISFSAKLAGATLS---
Tbi1            ERFRRGRRLSAGFSTGVGALFLGFGIKLATASLG---
Pne1            TYFQRHQRLAAGLWIVAGLLFIGFALRLALA------
Spr2            RGFQRHRRTSGGLTGLVGVVFVGFGVKLAATSL----
Aha1            GFFRHNYKLAASGVFLVGILFFGFGIRLATSTI----
Aba3            NFFKHNYKIAAAGIFLVGILFFGFGLRLATSTLS---
Aba1            TFFKQNHKIAASGFFLVGILFFGFGLKLATSTM----
Asp4            SFFKTRHKISAMSICLVGFLFFGFGLKLATSSL----
Aso1            DFFKSKHKTSAICIALVGVLFFGFGLRLATSTL----
Ara1            GFFRQSPKISSVSVFLVGLLFFSFGVKLATSSLT---
Abo1            SYFSNRLKLTACCVASVGLLFCGFGLKLATSSL----
Asc1            QFFGHRYRLTSLCVASVAILFCGFGLKLATSTL----
Alw1            SYFNQNYKVTASCVAAVGILFCGFGLKLATSTF----
Ato1            SYFNQRYKIAAICVASIGILFCGFGFRLASSTL----
Abe1            TFFNTRYKVAAGCVAAVGLLFCAFGIKLAVSTM----
Age1            NFFNTQYKIAAIGVACVGILFCGFGLKLATSTL----
Alw2            SYFNRQFKVAAVAVATVGLLFCGFGLKLALSTL----
Ata1            AFFNQRYRLTSVAVAIVGFAFLGFGMKLAFSTL----
Aru1            HYFNRYYKLAAVGITVVGISFCIFGFKLATSSLS---
Abr1            RYFSQQQRLASLATCAVGILFLTFGAKLAFSTI----
Psp1            KKFSQHPWLIVSSMSAVGLLFIGFAIKLWQAQLM---
Mca1            EKFSKRPVLSSLAMFSAAMLFIGFGVNLWISQI----
Cho1            QFFSRSRALAAIGMAGVGLLFIGFAVKLWTASL----
Nwe1            RIFRRHHKLSSAAMAAVGLMFAGFAVKMWMAGI----
Nwa1            RLFRRHHKLSAAAMGAVGLMFAAFAVRMWVAAI----
Eco1            NLFRRHRRVTTACTAATGLLFIGFAVSLWLAGIEF--
Kor1            AKLRHKRNLAALGAAAVGLLFCLFAVKLWQSVFFA--
Afa1            GMFRRHQRLSRMGNGSVGLLFMGFAARMIGD------
Pmi1            NKVKHNKRLASLSNSCIGAVFLLFGAKLALTA-----
Pre1            NMVKHNKKLSKLSNSCIGAVFLMFGAKLALTA-----
Vme1            NKVKQHKKLATLSNTFIGSLFVMFALRLALTA-----
Kox1            RYVKTKKKLAKIGNSLIGLVFVGFAARLAMLQS----
Aba2            -------------------------------------
Sen2            -------------------------------------
Cfr1            QYIRTKKKLAKVGNSLIGLIFVGFAARLATLQS----
Kra1            QWVKTKKRLTRLGNSLIGLIFVGFAARLATLQS----
Sbo1            -------------------------------------
Swa1            RSLARVPSLRKLGNTALGSLFLFFASKLVLDA-----
Swa2            KFFGRRPSVAKLGNTAMGSMFLLFASKLALDA-----
Sod1            HFFSHKKRLAKLGNGLIALLFLGFATRLATLSS----
Ahy1            RFFARKVRLARLGNGLIGLFFMGFAARLATLSS----
Eta1            HFLGQKQRLARLGNSLVGVMFLGFASKLASATA----
Hal1            HFLSEKKRLAKLGNSMVGLLFLGFATKLATSA-----
Mmo1            QFFRHKKQAAKVGNSTIGLFFMGFAAKLALFTA----
Pre2            RFLREKQLLAKLGNCTVGAFFMGFAAKLAIFSN----
Pmi2            RFFGSRKNIAKLGNGIVGLFFMGFATKLATLSS----
Ppe1            -------------------------------------
Vfu1            QMFKNNKRLAQLGNGLLGMFFMGFAARLASLS-----
Pin1            QYFHRNKSLAKLGNSLLGVFFMGFAARLSILN-----
Aca1            SRLKGNRILSILGNMFIGFFFIGFAAKLLYSSY----
Kox2            SRIKGNRRLSAIGNALVGVFFIGFAARLASATS----
Psp6            RWLGSRRRLVRMGNSLTGLLFIGFAARLAAAQG----
Rsp2            SFFKGQPKAGQAGNLLLGLLFTGFAVRLALA------
Psp4            EQLRQNPRIETVLNKISGVVFIGLGIRLMGAKL----
Psp5            SAVAKNAAMQRLLDRVVGITFIGLGIRLALTRRG---
                                                     
