# Supplementary material for: The LysE Superfamily of Transport Proteins Involved in Cell Physiology and Pathogenesis
Source: PLoS One. 2015 Oct 16;10(10):e0137184. doi: 10.1371/journal.pone.0137184 (PMC4608589; doi:10.1371/journal.pone.0137184)
Supplement: S2 Supporting Information — The corresponding zip file contains the multiple sequence alignment (MSE) outputs generated using ClustalX, Mafft, and ProbCons. These MSEs have been used to generate S17–S28 Figs. (ZIP) [file pone.0137184.s031.zip › Alignment_zip/RhtB/RhtB_mafft.aln]

CLUSTAL format alignment by MAFFT G-INS-i (v7.221)


Sso1            ----------------M---------------------------------LGVTDLPTYL
Spr1            ----------------M---------------------------------LGVTDLPTYL
Svi1            ----------------M---------------------------------FGVIDLPTYL
Ssp3            ----------------M---------------------------------FGVIDLPTYL
Sgr1            ----------------M---------------------------------FGVIDLPTYL
Scl1            ----------------M---------------------------------LGVTDLPTYL
Nal1            ----------------M---------------------------------LGIIDLPTYL
Sal1            ----------------M---------------------------------LGVTDLPTYL
Ssp1            --------------MHM---------------------------------LGVTDLPTYI
Ssp2            MCPH-------GTLLLM---------------------------------LGVTDLPTYL
Shi1            ----------------M---------------------------------LGITDLSTYL
Kse1            ----------------M---------------------------------LGVHDLATYV
Ssp4            ----------------M---------------------------------LGVQNLLTYA
Cac1            ----------------M---------------------------------LGTVDLPTFV
Sro1            ----------------M--------------------------------FFGITDIWTYV
Jli1            ----------------MNA-----------------LF---------HANLGITDFWTFF
Rsp1            ----------------MNA-----------------LM----------STFGITDFWTFL
Rso1            ----------------MNA-----------------FM---------LAHFGITEFWTFL
Cne1            ----------------MNA-----------------LM---------HATFGITDFWTYL
Tbi1            ----------------M--------------------------------FFGITNIWAYI
Bth1            ----------------M--------------------F---------GHALGITDLWTYV
Pps1            ----------------M------------------------------LANLGVIDFWTYV
Pae1            ----------------M-------------------------------PTLGITDFWTYV
Psp3            ----------------M--------------------A---------WSELGITDLWTYI
Psp2            ----------------M--------------------L---------GNSIGIVNLWTYL
Asp2            ----------------M--------------------------------SYGITDPLTFL
Asp5            ----------------M--------------------------------FYGVTDLTTFI
Dsu1            ----------------M--------------------------------TYGITDLATFI
Tli1            ----------------M--------------------------------FYGITDLTAFI
Aph1            ----------------M--------------------------------FYGINNIATFV
Pfe1            ----------------M---------------------------------LGITDPLTYL
Lho1            ----------------M---------------------------------FGITDLATYL
Asp3            ----------------M---------------------------------LGITDFWTYV
Hef1            ----------------M-------------------------------NGFGIIDLPTYL
Sna1            ----------------M--------------------------------LLGVTDLWTYV
Cvi1            ----------------M---------------------------------LGITDLTTYL
Hgr1            ----------------M-------------------------------SFYGVTDLWTYV
Rfe1            ----------------M-------------------------------SFYGVTDLWTYV
Tin1            ----------------M------------------------------DHMFGVVNLWTYV
Ggi1            ----------------M-------------------------------QSLGMINFWTFL
Orf1            ----------------M--------------------W------CHTGNVYGVIDLPTFL
Aba1            ----------------M---------------------------------FGITDLTTYI
Aha1            ----------------M---------------------------------FGITDLTTYI
Asp4            ----------------M---------------------------------FGITDLTTYI
Aso1            ----------------M---------------------------------LGITDLTTYI
Abo1            ----------------M---------------------------------FGITDLTTYI
Asc1            ----------------M---------------------------------FGITDLTTFI
Abe1            ----------------M---------------------------------FGITDVVTYI
Age1            ----------------M---------------------------------FGITDIATYI
Alw2            ----------------M---------------------------------FGIIDIGTYI
Ato1            ----------------M---------------------------------FGISDLSTFI
Ata1            ----------------M---------------------------------FGITDLSTYI
Alw1            ----------------MPHRLF-----------CSCEF----------FVFGITDLTTFI
Aru1            ----------------M---------------------------------FGITDIWTYI
Ara1            ----------------M---------------------------------FGIADLTTYI
Abr1            ----------------M---------------------------------FGIIDLPRFI
Psp1            ----------------M---------------------------------FGITDLTAYI
Mca1            ----------------M---------------------------------FGTINLLTYF
Eco1            ----------------M---------------------------------FGIINPLSYL
Nwe1            ----------------MRQYLLPNSLGIGFLIAVSKHFSILPNLSDFPSMFGITDLTTYV
Nwa1            ----------------M---------------------------------LGTINLTTYI
Cho1            ----------------M---------------------------------NGIIDLYQYI
Spr2            ----------------M--------------------F------------LGIPDYGTFF
Vme1            ----------------M--------------------L----------ESIGIVNLWAYL
Pmi1            MIAHIYSILFFKKRRHM--------------------L----------ESIGISNIWTYL
Pre1            ----------------M--------------------L----------ENLGITNLWTYL
Kox1            ----------------M--------------------F----------AEFGVLNYLTYL
Cfr1            ----------------M--------------------F----------AEYGVLNYWTYL
Kra1            ----------------M--------------------F----------AEFGVISYWTYF
Mmo1            ----------------M--------------------F----------ENLGILNIGTYI
Pre2            ----------------M--------------------F----------ENLGVLNFWTYL
Pmi2            ----------------M--------------------YSKSMGVTVWLEQFGVLNIWTYL
Ahy1            ----------------M--------------------F----------ESLGVINVWTYL
Eta1            ----------------M--------------------L----------ESFGVLNIWTYV
Hal1            ----------------M--------------------F----------ESYGVLNIWTYV
Pin1            ----------------M--------------------F----------ESFGVINIWTYI
Psp6            ----------------M--------------------F----------HDYGVVNFWTFL
Swa1            ----------------M--------------------F----------EQFGIINPWIYI
Swa2            ----------------M--------------------L----------ETFGILNIWAYA
Afa1            ----------------M--------------------L----------EQIGVVNFWAFV
Rsp2            ----------------M-------------------------------ESFGVIQFWTFL
Aca1            ----------------M--------------------F----------SDLGIINFWTYL
Kox2            ----------------M--------------------F----------ADFGVVNFWTYL
Kor1            ----------------M---------------------------------YGIIDFPLYL
Pne1            ----------------MEW------------------FTLN---LLSPTNAGIIDFPTYL
Sma1            ----------------M-------------------------------PWMGIQDLWTFL
Asp1            ----------------M---------------------------------FGIADYGAFV
Pst1            ----------------M---------------------------------FGVTDYGAFV
Ppu1            ----------------M---------------------------------LGVTDYGAFV
Ppu2            ----------------M---------------------------------LGVTDYGAFV
Cda1            ----------------M---------------------------------PGIIHYGTFV
Cfu1            ----------------MSA-----------------FF----------HTLGITDVWQLI
Hfr1            ----------------MQA-----------------IF----------HSLGITDIWQLI
Psp4            ----------------M---------------------------------FGIENYWGFL
Psp5            ----------------M---------------------------------LDIMHFPLFL
                                *                                  .        

Sso1            AGLLVIVLLPGPNSLYVLSVAARRGTRPGYAAASGVFCGDLVLMTLSAAGAASLLQANAV
Spr1            AGLVLIVLLPGPNSLYVLSVAARRGVRTGYQAAAGVWCGDTVLMVLSAAGVASLLQANAV
Svi1            AGLVLIILLPGPNSLYVLSVAARRGVRAGYTAAGGVWCGDTVLMTLSAAGVASLLQANAV
Ssp3            AGVALIVLLPGPNSLYVLSVGARRGVRTGYKAAAGVFLGDTVLMTLSAAGVASLLQANEV
Sgr1            AGLVLIVLLPGPNSLYVLSVAARKGVRTGYAAAAGVWTGDAVLMTLAALGAASVLSTTPV
Scl1            AGLVLIILLPGPNSLYVLSVAARRGVRQGYTAAAGVFLGDTVLMVLAAAGAASLLQTNAL
Nal1            AGLILIVLLPGPNSIYVLSVAARSGTRAGYTAAAGVFTGDAVLMILAAAGAATLLGTNPL
Sal1            AGLAVIVLLPGPNSLYVLSVAARRGPRAGYAAAAGVFTGDAILMTLAAAGAASLLRTNPL
Ssp1            AGLILIILLPGPNSLYVLSVAARRGVRTGYKAAAGVFTGDAVLMVLAAAGAASLLRTSPM
Ssp2            AAVVLIVLLPGPNSLYVLSVASRRGIKEGYKAACGVFTGDTVLMVLAAVGAGALLQASPV
Shi1            AGLALIILLPGPNSLYVVSVAARRGPRTAYRAAGGVLCGDAVLMTLSAGGVASLLQASPA
Kse1            LGALAIVLLPGPNSLYVLSVAARKGIRTGYRAACGVFLGDLVLISLTALGAASLLRTNPA
Ssp4            LGALLIILLPGPSSLFTLSVAARLGVRAGYRAAAGMFLGETLLMVATAAGLASLLQANEL
Cac1            LGALLIVLLPGPNSLYVLTVGARKGVRTGYRAASGVFLGDAVLLTLTAAGAASMLKRSPA
Sro1            IGAFFIILLPGPNSLYVLTTAAQRGVRQGYRGVAGVFLGDTVLMVLAAAGAASLLRSSPV
Jli1            LGTIFIVILPGPNSMYVLSVAAQRGVRPAYQGAFGIFAGDLILMVLSACGVASLLKASPA
Rsp1            LGTIVIVLLPGPNSLYVLSVAAQRGVAAGYRGACGVFLGDAILMLLSAGGVASLLKTSPE
Rso1            LGTIFIVLLPGPNSMYVLSVAARRGVRLGYQAACGVFLGDAILMVLSAAGVASLLKASPA
Cne1            LGTIFIVLLPGPNSMYVLSVAAQRGVRAGYRGACGVFLGDAILMVLSAAGVASLLKASPG
Tbi1            TGTILVILLPGPNSLYVLSTAARHGVKAGYRAAMGVFVGDGVLMFLSAAGAASLLKSTPW
Bth1            FGVVFIILLPGPNSMYVLSLAAQRGVKAGYRAACGVFVGDTVLMVLSAAGVASLLKANPL
Pps1            VGTLFVILLPGPNSFFVLATSAQRGIRSGYQAASAVFLGDAVLMLLSALGVASLLKAEPL
Pae1            LGVVFVILLPGPNSLFVLATSAQRGVATGYRAACGVFLGDAVLMLLSALGVASLLKAEPM
Psp3            AGVIFVVLLPGPNSLFVLASSARRGVAAGYRAAFGVFFGDALLMTLSALGVASLLKAEPL
Psp2            AGVVVVILLPGPNSLYVLSVAAQRGVRHGYAGACGVFLGDTILMTLAAAGVASLLHAQPA
Asp2            LGTIFIVLLPGPNSLYVMSVASRHGIAAGYRGAFGIFVGDTVLMLLSATGMASLLHTTPA
Asp5            LGTIFIVLLPGPNSIYVMSVASRWGIGAGYRGACGIFVGDTVLMILSATGVASLLQTTPA
Dsu1            LGTIFIVLLPGPNSMYVTLVASRWGIAAGYRGACGIFLGDLILMILAASGVASLLVAVPA
Tli1            LGTIFIVLLPGPNSLYVMATASRWGVAAGYRGAAGIFVGDTILMLLAVTGMASLLRATPE
Aph1            AGTIVIILLPGPNSLYVMSVAARWGVAAGYRGACGVLVGDTILMLLSATGAASLLQANPA
Pfe1            IGTIFIILLPGPNSLYVLSVGAQRGVRPGFKAAGGVLVGDTLLMVATAAGAASLLKNYPA
Lho1            IGTIFIVLLPGPNSLYVLSVAAGRGVKAGYQGAAGVFVGDTVLMVLSATGMAAMLKVYPA
Asp3            LGVVAIILLPGPNSIFVLSVGARRGVRAGYQAACGVFLGDTVLMVLSATGVSSLLGAYPP
Hef1            LGTLVVVLLPGPNSLFVLGTAAAHGVGAGYRAACGVFLGDAVLMVLAAGGVASLLKAYPA
Sna1            IATVLVILLPGPNSLYVLSVAARKGVRDGYRAAAAVFVGDSVLMIASAAGVASLLQTSPV
Cvi1            IGTLIVILLPGPNAMYVLSVAAQRGKRAGFAAAGGVVSGDFILMTLAATGAAGLLQANPA
Hgr1            LGAIGIVLLPGPNSLFVLSVATARGVRVGYHAACGVFLGDSILLLFTALGAASLLRGYPA
Rfe1            VGAFGIILLPGPNSLYVLSVATVRGVRAGYQGAFGVFVGDTILLLCTALGAASLLRTHPA
Tin1            LGVIFIVLLPGPNSLYVLSVAAQRGVRQGYRGAFGVFLGDTVLMVLAAAGAASLLETNLA
Ggi1            IGSVFVITIPGPNMLYVLSVSAQRGVRHAYRAVCGIFLGDSILMTLSAAGVASLLKAYPI
Orf1            AGLVVIILLPGPNSMYVLSLAARKGAATAYQGVAGVFLGDTVLMTLSAAGVASLLRANPV
Aba1            IGTFLIVLLPGPNSLYVMSIASRYGIKTGYMGALGIFTGDLILMLCTVLGAASLLKAFPW
Aha1            IGTILIILLPGPNSIYVMSVASRYGIRTGYAAACGVFTGDFILIVCTILGAASLLKAFPI
Asp4            VGTLLIVLLPGPNSIYVMSIASRYGIRTGYRGAFGVFTGDSILIIATVLGAASLMNTFPW
Aso1            IGTLFIVLLPGPNSLYVMSIASRYGIQTGYRGAMGIVTGDAILILCTVLGAASLMHAFPW
Abo1            IGTILIVLLPGPNSIYVMTIASRYGIKAGYISAFGVYTGDMILIILTALGAASLLHAFPW
Asc1            IGTALIVMLPGPNSLYVMSVASRYGIKTGYQAAFGVYAGDMVLIFLTALGAASLLHAFPV
Abe1            LGTIFIVILPGPNSLYVMSIASRFGIKIGYIGAFGVFTGDLILILCTVLGAASLLHAFPW
Age1            IGTIFIVILPGPNSLYVMSIASRFGIKAGYLGAFGVFTGDLILILCTVLGAASLLHAFPW
Alw2            IGTILIVILPGPNSLYVMSIASRFGPKIGYWGALGVFTGDLILILCTVLGAASLLHTFPW
Ato1            IGTTLIVLLPGPNSLYVMSVASRFGIRTGYAAAFGVFTGDLILIVCTILGAASLLHAFPW
Ata1            IGTILIVILPGPNSLYVMSIASRFGTRIGYLAALGVFTGDLILILCTIFGAASLLHSFPW
Alw1            IGTTLIVLLPGPNSLYVMSIASRFGIKTGYMGALGVYTGDLILIICTALGAASLLHAFPV
Aru1            IGAIFIIILPGPNSIYVMSVASRFGVKTGYQAAFGVFVGDLILILATVLGAASLLKAFPW
Ara1            IGTVLIILLPGPNSLYVMSIASRYGIKAGYQGAFGVFVGDVILMFCTVLGAASLLLAFPW
Abr1            IGTILIVLLPGPNSLYLLATASRYGIKRGYQAALGILTGDSILILATVLGAVSLIHAYPV
Psp1            IGTIAIILLPGPNSLYCLAVAAAHGVRKGYQAIAGIFVGDGILILVTIFGAGGLLKLYPS
Mca1            LAVVVVIVLPDPNSLYCLSVSASHGYTAGLRAIAGVLLGDLILIMATVFGVGAILKQYPQ
Eco1            IGTIILIIMPGPNSMFCLSVAAQHGARKAYRAVCGVLLGDLVLILLTVLGAGTVLKLYPA
Nwe1            IGTVAVILLPGPNSMFCLSMAAQYGIKAAYRAIAGIILGDTLLMLATVLGAGALLKLHPT
Nwa1            IGTIAVILLPGPNSMFCLSMAAQHGVKAAYRAIAGIILGDSLLILATVLGAGTLLKLYPP
Cho1            AGVIAVILVPGPNSLYCLSVAGQYGARNAYRVIAGIILGDSILILSTIFGAGALMRAYPP
Spr2            VAALLIVLLPGPNSMFVLSEAARRGVRRGWAAALGVFVGDSVLMGLTFLGAASLLQGNPV
Vme1            VGVFLIVIVPGPNSIFVLTASAKYGVRGGYKAAMGVFTGDALLIFLAFLGVATVVKNSPA
Pmi1            LGVIFITLVPGPNSIFVLTSSAKHGVKGGYKAALGVFTGDALLIFLAFLGVASLVKTSPV
Pre1            IGVIFITLVPGPNSLFVLTSSAKYGVKNGYKAALGVFTGDAMLIFLSFLGVASLVKTSPI
Kox1            VGAIFIILVPGPNTFFVLKTGIAHGVKKGYLAAAGVFIGDAVLMFLAFAGVATLIKTTPV
Cfr1            VGAIFIVLVPGPNTIFVLKNSVGRGVKGGYLAASGVFIGDAVLMFLAYAGVAALIKTTPV
Kra1            IGAIFIILVPGPNTFFVLKTSIAGGLRNGYTAAAGVFIGDAVLMFLAYAGVATLIKTTPV
Mmo1            IGVIFIILVPGPNSLYVLKSSATFGYKKGYQAALGVFTGDAVLIMLSFLGVASVIKASPA
Pre2            AGLVLIIIVPGPNSLYVLKTSTSSGTRFGYRAALGVFTGDGILIFLSFIGVASVIKASPT
Pmi2            AGMFFIIIVPGPNSLYVLKTSASRGVGAGYRAALGVFIGDAILIFLAFIGVASVIKASPV
Ahy1            VGLFFIIIAPGPNSIYVLRTGASRGVGPGYQAALGVFVGDAILIFCAYLGIASLIRTTPL
Eta1            LGAVFIILVPGPNTLFVLKTGITGGVREGYKAASAVLIGDGVLIFLAYLGIASLIRSSPF
Hal1            LGAIFIIMVPGPNTLFVLKTGITRGVREGYKAALAVFIGDAVLIFCAYIGIASLIRSSPF
Pin1            AGLIFIILAPGPNSLYVLKTGASYGIATGYRAVAGVLLGDAILILLSYLGVASLVQASPI
Psp6            AGAVVIVMIPGPNSLYVLRTGISRGMRAAYRGVAGVVLGDVFLIFLAWAGIATLIQTSPH
Swa1            AGAFMIVIAPGPNSLYVLKTSVLDGRRAGCAGLLAVLIGDAVLIFLAYLGVAAMIKSHPL
Swa2            LGALIIVMIPGPNTLFVLKTSIVDGRRAGFTAAAGVFTGDAVLVFLAYLGIAALVLAHPE
Afa1            VGTVVIVLLPGPNSLYVLASGAGHGVREGYKAALGVVVGDGILMTLTALGAASLLKTLPM
Rsp2            AGVVVIILMPGPNSLFVLKTSMVQGPQHAWCALAAVLLGDATLILLSYLGLASVLLASPE
Aca1            LGVTLIILAPGPETMFVIKTSIKSGVRKGFAAILSIVVSDILLVLMAWAGLAAVISSTPF
Kox2            PGATLIVLAPGPETMFVIKTSITSGIKRGFAAIFSILLSDVILVLLAWCGLAAVISSTPA
Kor1            IGAVTIVLIPGPNSLYCLAVATQQGARQAAKVMAAIFLGDSVLILCAVGGAASLLKSHPL
Pne1            LGTLITILFPGPNSLYVLTITTLKGWRYGAWGALGIFIGDSVLMGAVVLGAVSLLISSPI
Sma1            VAVLVFLALPGPGTFTLLTATGRGGVRGGYTALAGLLVGDQILMWLALAGVAALLKANPL
Asp1            AAIVLFLLIPGPGNLALITSTSKGGIRGGLAATMGVIAGDQVLMWAAVAGVATLLATYPA
Pst1            VAFIILLAIPGPGNLALILSTGKGGIRGGLASTFGIIFGDQVLMWLAVAGVAALLKAYPT
Ppu1            IAFIIVLAIPGPGNFALITATGKGGIKAGLAATCGVILGDQVLLWLAVAGVATLLAAYPA
Ppu2            IAFIILLAIPGPGNFALITATGKGGIKAGLAATCGVIVGDQVLLWLAVAGVATLLATYPA
Cda1            VSFILLLIIPGPGNLILITSASKGGARSGYLCLMGILLGDQVLLWLAIAGVAALLESSPH
Cfu1            VATMVFLALPGAGTFCILTSAGREGVRGGYASLFGIMLGDAVLMFLAAIGVAALLTANPM
Hfr1            AATMVFLLLPGPGTFCVLTCAAKGGLRGGFMAQAGLMLGDIVLMFLAAAGVAALLHANPL
Psp4            AAGLLLNLTPGADSLYIIMRSISQGSKAGVFSALGITSGILVHTLLAALGLSVLLSRHPM
Psp5            ASVFLLCITPGPDLAYVVGQSVANGRRSGVISAAGVALGSCTHAIASAIGLTALIAASPL
                 .       *..            *   .     .:  .          *   ::     

Sso1            LFGIVKYAGAAYLTWLAVGMLRAAWGMW----RTRGEQAVPER---------VADAA-GP
Spr1            LFGIVKYAGAGYLTWLAIGMLRAAWSMW----RTRGERTAD-------------EVT-TD
Svi1            LFGIVKYAGAGYLTWLAIGMLRAAWGMW----RTRGERSAE-------------AAE-AP
Ssp3            LFSIVKYAGAGYLTWLAYGMIRSALALW----RTRRERAAG------------AAGE-EV
Sgr1            LFLVVKYAGAGYLAWMAYGMLRSAWSMW----RTRGEPTPA------------EAPE-AV
Scl1            LFGAVKLLGAGYLTWMAIGMLRAAWAMW----RTRREQGSDTG----------SAAG-AE
Nal1            VFAVVKFVGAAYLVWMAIGMLRTAHAMW----TSRHQRAEEQR---------AADAA-PA
Sal1            VFAVIKYAGAAYLTWMAIGMLRSAWRLW----RDRREESGPE-----------PEAA-PA
Ssp1            LFGVVKLLGAGYLTWLAIGMMRGAWALW----RSRHGEQDVA-----------AEAA-AP
Ssp2            LFTVVKVLGAGYLGWLAVGMMRAAWGMW----RTRRARHEEL-----------VTGE-EP
Shi1            LFAVVKFAGAGYLTWLAVGMLRGARKLW----RQGPGSGARAA-EATAGASEDGADG-VA
Kse1            VFAVVKFGGAAYLLWIGYGMLRAARQMW----RERALAVADGA---------AAGTS-AD
Ssp4            VFAVVKYAGAGYLTWIAVGMIRAAWAMW----RRRDEKSTETTAEATAEM-TSEATD-AA
Cac1            TFDVVKFLGAGYLAWLGFGMLRAAVKAW----RRRAAAPVSDT--------DAAAMA-EA
Sro1            LFNVVKYAGAAYLAWIGFQMLRGAWRSW----RSAGTEE---------------AAA-AP
Jli1            LFYVVKYIGAAYLGWIGLQMLIACWRKL----RTPAPADGE------------TAAA-PA
Rsp1            LFYVVKYIGAAYLAWIGLQMLRGAWRNW----RERGVLTPV-------------EAP-PQ
Rso1            VFYVVKYTGAAYLAWIGLQMLRGAVRNW----RTRQQQSVP------------AEPG-TG
Cne1            LFYVIKYIGAAYLAWIGFQMLRGALRNW----SSHGKGAEAAA--------GQGEAQ-VQ
Tbi1            LFMIVKYLGAGYLAWIGLGLLRAAWKTW----RGKAAAQAL-------------PEH-AQ
Bth1            LFSVVKYGGAAYLLYIGSGMLRGAWRKL----ARPADA---------------GADV-RR
Pps1            FFQILKYLGAAYLFYLGWGMLRGGLKSW----RSPAQGQ---------------AEA-TL
Pae1            LFIGLKYLGAAYLFYLGVGMLRGAWRKL----RNPEAT----------------AAQ-AE
Psp3            FFMGLKYLGAAYLLYLGVGILRGAWRQW----RYPLSPI---------------EQQ-TQ
Psp2            LFFVVKYLGAAYLCWMGLNMLRGALANA----RAARANEGA------------AVVA-PK
Asp2            LFMVVKYAGAGYLAWLGIGLLRAAIAGW----RQRAAQSGS-------------MAA-TP
Asp5            LFMVLKYAGAAYLAWVGLGLLRSAVRNW----KTPAAEAPT-----------------PK
Dsu1            LFMVLKYAGGAYLVWLGIGLLRAAVQRW----RGVEAPASR-----------------LS
Tli1            LFMAIKYAGAAYLAWVGVGLLRASLAAW----RRGNDAPAE-----------AVPDY-PG
Aph1            VFMGVKYAGALYLAWMGVGLLRSSFATW----RDNCATSSE--------------NT-QT
Pfe1            LFWVVKYIGAAYLAWMGINMLRAALRRW----SAPAPA---------------ALSA-PI
Lho1            LFWGLKAAGAAYLGWVGIHMLLSAWRSW----RIAGGSMRAAA---------AAVVP-AT
Asp3            LFLVLKYAGAGYLAWVGAGILRGARARW----RGRGEVSAT-------------EAT-EE
Hef1            AFIVFKYVGAAYLAWIGVSMLRSVFKGR----TASPEDP--------------ARPA-PA
Sna1            LFTIVKYAGAIYLAYLGVMLIRSGIKTW----RARRTDD--------------ADAP-AE
Cvi1            LFAVVKYIGGGYLAWLGVNMLKSGILAW----RRARRGDES-------------PTR-PS
Hgr1            LFMVVKYVGAAYLFWVGMNLAWSAWRKW----RAAGIATQLVE--------PTALAA-AQ
Rfe1            VFMVVKYAGAAYLFWVGLNLLRGAIAGL----RARADVLPSTAAA------PAPKPA-AA
Tin1            LYHLVQAAGALYLGWLGINMLRAAWKRW----HTPDTGLHAHAPQ------PHAHPE-QT
Ggi1            LFFIIKYGGAAYLLYMGLTILRTAWLNR----GSLP-----------------APAS-AN
Orf1            AFMVVRWAGALYLAYLAFGILRRAFTLW----RKRHEGNEA------------LTAV-MA
Aba1            VFIVLKLVGALYLSYLGFKLLQGSIQRW----KLRNQPQAE-------------MAD-LP
Aha1            LFVILKLTGACYLAYLGFKLLQSGYQTW----KKPPHHTE--------------LAD-LP
Asp4            IFTTLKIVGALYLSYLGFKLLYASYIRW----NNAPAQDIE-------------MAD-LP
Aso1            IFTTLKVIGAAYLSYLGFKLLQASYLRY----KNRHISMPE-------------MTD-LP
Abo1            LFILLKVIGAAYLSYLGIKLLLASYKTW----TATAAPEQL-------------LQK-QE
Asc1            LFTILKIIGAVYLSYLGIKLLIAAYHTW----NTVHSNAQI-------------QQA-EQ
Abe1            LFVILKVVGATYLSYLGIRLLIASVKTW----RSTPQTIQS------------DALS-ST
Age1            LFVLLKVVGAAYLSYLGIKLLIACVKTW----QHKPQKITS-------------SQT-TQ
Alw2            LFILLKIVGALYLSYLGGKLLFAGVKTW----HSSPQHLEA-------------SAN-QN
Ato1            LFTLLKVVGALYLGYLGIKLLIAAYKTWFPQTRTSHANLST-------------TAT-SN
Ata1            LFIILKVVGAAYLSYLGSRLIIASIRTW----KGTTAQALE------------GSNT-QL
Alw1            LFIALKVIGAIYLSYLGIKLIIAAYQTFFP--EKSSQRVQI------------KKTT-PD
Aru1            IFILLKVVGAGYLSYLGIRLCIAAYKTW----NNATKNIQG-------------QSK-QQ
Ara1            VFTVVKVLGASYLTYLGFKLLKASISTW----RKAVYNRQV-------------EAE-LQ
Abr1            IFTILKVLGAGYLAYLGIKLFLHSIGIW----KNAKNPVVATE---------VTSTS-EP
Psp1            LFNGIKLIGGLYLMYLGIKLLVGAYHTF----KQRALLADA------------KPKL-AV
Mca1            VFDVIKLIGGTYLAYLGTRLIIGAYHTF----KNRQAIMKS-------------ELS-IK
Eco1            LFHAMKLAGGLYLAYIGFGLLRGAVRKW----FAPPPVLAAGL---------------PP
Nwe1            LFHLLKLAGGLYLAYIGWNLLRGAVRKW----QLDTSKLMS-------------DAP-AA
Nwa1            LFHGLKLVGGLYLAYIGFNLLRGAVRKW----QLAPSKFPT-------------GSE-AA
Cho1            IFHVIKLAGGLYLAWLGYNLLKGGWLAW----QTRRNTQPV-----------------TP
Spr2            VFSLVKYLGAAYLAWIGLRLVRGGIAAI----RRPAPAT--------------ADAP-AA
Vme1            LFHAIQYLGAAYLLYLGIKTITQSLRVK----ESQPEV--------------------KS
Pmi1            FFIVIKYAGALYLTYLGLKTLYATFHKK----KEQPEQVAV-----------------EV
Pre1            FFSVIKYAGAAYLFYLGIKTLYSVLHKK----ENTGDVD-------------------SI
Kox1            LFNIVRYLGAIYLLWMGAKMLYAVLTQR----DGHSSAD---------------------
Cfr1            LFNIVRYLGAFYLLYLGAKILYVTLKSK----ASDAAPE---------------------
Kra1            LFNIVRYLGAIYLLWLGGKMLYSTFVQR----TQPQSDD---------------------
Mmo1            LFTAVRYLGAAYLLYLGLKILYATFMQK----KGHHEDK---------------------
Pre2            LFMIVRYLGAAYLLYLGCKILYSTFMHK----KSNQDGTD------------------TI
Pmi2            LFTIVRFLGAFYLLYLGIKIIHANFFAK----KQSHTET---------------------
Ahy1            LFTLVRYLGALYLLYLGVKILHANFIAR----REGQASV---------------------
Eta1            LFNLIKMLGALYLLYLGIKILYSTLRQR----DTPHQGE--------------------E
Hal1            LFSLVKMLGALYLLYLGLKILYSTLAKK----GQEQSAA---------------------
Pin1            LFTAMRYLGAAYLLYLGVSLIYSNWVAP----KVKTSSP---------------------
Psp6            IFTAVKYLGALFLSWLGIKIIWSALHQP----LKDSSVP---------------------
Swa1            AFSMVKIGGGIYLAWIGAKVIWNTFFVK----RAKPAGTAAELSV-------SEQTK-PA
Swa2            VFFWLKILGAAYLAWLGGKAIHATFFAK----KAEKAEGES------------EVVV-KK
Afa1            LYTGIRWLGAAYLLYLGLRLLQSAFRQG----GPVQSV--------------------DT
Rsp2            LFRWIRYLGAAYLLFIGVQILLSLRQSK----ASTDAQTPP---V-------------VA
Aca1            LFNTIKYAGAAYLFYLGIETLYSLIKPK----VKNEIEE-------------------TE
Kox2            LFNAIKYAGAAYLFWLGVQTIRTVLKPA----IETIEEK-------------------KS
Kor1            LFGALKCAGGLYLAYLGINMLRGAWAAR----RRTAAQAPA-------------QTL-SN
Pne1            AFNVVRLMGAAYLGWIGIGLVRSGWQRW----NSKADSANI-------------NVL-QV
Sma1            VFHAVQYLGAGYLVWVGIGLLRTPKHEG-------------------------GDAG-PI
Asp1            AFNAVQWLGAAYLAWLGFKMLTAK----------------------------PGDAP-VL
Pst1            AFHLVQWLGAAYLIWLGARMLLAK----------------------------PGAAP-TL
Ppu1            AFHVVQWAGAAYLAYLGMRMLLSK----------------------------PGGEPRKS
Ppu2            AFHIVQWAGAAYLAYLGLRMLLSK----------------------------PGDAPRTS
Cda1            VFLVIKWLGAAYLLWMGAQLLMKA---------------------------KTGAPP-PP
Cfu1            VFKAVQYLGAAYLAYLGCKLLFARK--------------------------GEGASA-AV
Hfr1            LFHGLQYLGAAYLAYLGGRLLFAR---------------------------GEGGGT-VV
Psp4            AFNMVKYIGALYLCYLGIRLLWPKKRAQ----VAEQLAEDI------------PSRS-RD
Psp5            LFTVIKYIGAAYLIFLGSKMVWGTLMRQ----QAASSADEPVA---------------KT
                 :  .:  *. :* ::.                                           

Sso1            APAGERPFRRAFAISLLNPKAILFFVAFFVQFVDPAYPYPALSFALLGALGQAASVLYLS
Spr1            VPAAERPFRKAFVISLLNPKAILFFIAFFVQFVDPAYAYPALSFTVLGALAQLASVLYLS
Svi1            ASAEERPFRRAFVVSLFNPKAILFFVAFFVQFVDPGYAYPAVSFVVLGAFAQLASVLYLS
Ssp3            PAGRERPFRRAFVISLFNPKAILFFIAFFVQFVDPAYAHPALSFVVLGFFAQLASALYLS
Sgr1            ASAEEHPYRRALVVSLLNPKAILFLISFFVQFVDPGYAYPALSFVVLGTLLQTASFLYLS
Scl1            SGPGERPFRRALVISLLNPKAILFLLAFFVQFVDPAYPYPALSFLLLGGCLQLGSFLYLS
Nal1            PSTGERPYRRALVVSLFNPKVILFLISFFVQFVDPNYAYPALSFLVLGLLLQLVSFLYLS
Sal1            DAARERPYRRALVASLLNPKAILFLLSFFVQFVDPAYAYPALSFLILGALLQLASFAYLS
Ssp1            EGDGERPYRRALLISLFNPKAILFLVSFFVQFVDPGYAYPALSFLVLGGLLQTGSFLYLT
Ssp2            AGAAERPYRRALLVSLLNPKAILFLLSFFVQFVDPGYAYPALSFLLLGTVSQLISFLYLS
Shi1            SGAVERPYRRALVVSLLNPKAILFFISFFVQFVDPEYAHPALSFVALGLWAQLFSITYLS
Kse1            DANGERPFRRALVISLFNPKAILFLLSFFTQFVDPSYGAPALSFALLGGVLQTFSFLYLS
Ssp4            PAANGGLFRRSLVITVLNPKAILFFLSFFVQFVDPGYAYPGLSFALLAVVYQAISIAYVT
Cac1            VEAAERPFRRALVVSLLNPKAILFDLAFLTQFVSPHAAHPTEAFALLSTIVMLFSAGYLS
Sro1            VTAMEDPFRKALVISLMNPKAILFFISFFIQFVDPAYGTPALPFLILGAICQLFSVLYLS
Jli1            PVKESAPFRKALIISLMNPKAILFFISFFIQFVDPAFPNPVLSFIGLGMTCQVISFTYLT
Rsp1            REDLLQPFRKALLVSLLNPKAILFFVSFFIQFVDPAYAHPALSFAILGVACELVSATYLT
Rso1            TADQAHPFKKALIISLLNPKAILFFISFFIQFVDPHTALPALSFVVLGLVCQVCSFLYLT
Cne1            VTDPTNPFRKALLISLLNPKAILFFVSFFIQFVDPQFAYPVLSFAALGLVCQVCSFAYLT
Tbi1            ARSGRSPFRTALTISLLNPKAILFFVAFFVQFVDPSYSAPALSFLILALILQLCSFTYLT
Bth1            AVDGERPFRKALVVSLLNPKAILFFISFFIQFVDPSYAHPALSFVVLGAIAQFASFVYLS
Pps1            REDVHQPFRKALLLSLSNPKAILFFVSFFIQFVDPGYAHPALSFLVLGAVLEAISFCYLS
Pae1            KVDVHQPFRKALLLSLSNPKAILFFISFFIQFVDPGYAYPGLSFLVLAVILELVSALYLS
Psp3            EEGIDKPFRKALLLSLSNPKAILFFVSFFIQFVDPGYAHPGLAFGVLGLILEVISAIYLS
Psp2            PVDADHPFKRALFISLLNPKAILFCVSFFIQFVDPGYAYPAVSFAVLGVIVQTCSFLYLS
Asp2            VPDAARPFRTALLISLLNPKAILFFVSFFVQFVDPGYAWPALTFLILGVIVQVCSIAYLS
Asp5            AVDAKRPFRTALVISLMNPKAILFFVSFFIQFVDPAYGHPALSFGILGTIVQICSAIYLS
Dsu1            EGDARQPFRTALVISLMNPKAILFFVSFFIQFVSPDYPHPALSFLILGAIVQFCSALYLS
Tli1            VGGTPHPFRTALVISLMNPKAILFFVSFFIQFVDPAYAHPALSFVILGVIVQTCSVLYLS
Aph1            AADTSRPFHTALIISLMNPKAILFFISFFVQFVDSSYPHAALSFCILGLIVQFFSALYLS
Pfe1            TLGHRDPFRRALTLSLMNPKAILFFLSFFVQFVDPAYPYPALTFVALGGMLQVCSISYLT
Lho1            QVSFGNPFRKALTISLLNPKAILFFISFFIQFVDPAYPRPALTFLALGLILQVCSMTYLT
Asp3            PAEMQRPFRRAAVISLLNPKAILFFVSFFIQFVQPGYPHPALSFLVLGAVVQFFSALYLT
Hef1            AATTAAPFRRALVISLLNPKAILFFMAFFIQFVDPAYAHSVLAFTILGLIAQAMSFVYLS
Sna1            TTNLERPFRRAFIASLLNPKAILFFVAFFVQFVDPAYPYPALSFLLLGAIVQVCSLTYLS
Cvi1            ALSGGHPYRKALLISLMNPKAILFFVSFFVQFVDPVYPHPAVTFAALGAIVQCCSIANLS
Hgr1            SAHLLAPFQRALVISLLNPKAILFLLSFFVQFIDPAYDTPAIPFLILSVIVMAFSAVYLS
Rfe1            AAHLQRPFRRALLISLLNPKAILFLLSFFVQFIDPAYAQPEVPFLILSAILMSFSAAYLT
Tin1            GKRLENPFQKALFISLLNPKAILFFVSFFIQFVDPHYPHPALSFLLLGLIVQFFSLLYLS
Ggi1            KAESGHCFKRALLISLCNPKAILFFVSFFIQFVDPAYPYPALSFLALGAIDQLISLSYLS
Orf1            ETGIERPFRRAFTVSLLNPKAILFFVAFFVQFVDPNYPYPALSFLVLGAIAQIGSILYLS
Aba1            ALDKVHPYKTALSISLLNPKAILFFLSFFVQFVEPDYAYPALSFLILAVILQIISFSYLT
Aha1            RLDKVHPYRTALGISLLNPKAILFFLSFFVQFVEPSYPYPMISFLVLALVLQIISFSYLT
Asp4            QLDQIHPYRTALGISLLNPKAILFFLSFFVQFVDPVYPYPALSFVSLALILQCISFGYLT
Aso1            KLDQIHPYRTALSISLLNPKAILFFLSFFIQFVDPDYPYPAISFIALAIILQCISLGYLT
Abo1            SLEQLHPFRTALTISILNPKAILFYLSFFVQFVDPAYPYPALTFTALAIVLQIISMSYLT
Asc1            NLEQLHPFRTAMTISILNPKAILFYLSFFVQFVDPSYSYPALTFTILAIILQIISMSYLS
Abe1            TTEQFHPFRTALTISLLNPKAILFYLSFFVQFVDPDYPYPALSFAALSVILQIISMSYLT
Age1            SLEQAHPYRTALTISILNPKAIFFYLSFFVQFVDPNYTYPALSFAALSVILQIISLTYLT
Alw2            TLQTLHPFRSALTISLLNPKAILFYLSFFVQFVNPKYAYPALSFTLLSVILQIISMAYLS
Ato1            TTERVHPYRTALMISVINPKAILFYLSFFVQFVNPDYTYPMLSFAVLAIVLQIISMGYLS
Ata1            TYKEAQPYRTALTISILNPKAILFYLSFFVQFVDPNYAYPAISFTLMSVILQIISMLYLS
Alw1            TVESVQPFRTALTISILNPKAILFYLSFFVQFVDPAYPYPALTFTLLAVILQLISMTYLS
Aru1            ELQSFHPFRSALTISLINPKAILFYLSFFIQFVDPAYAHPAISFTLLATILQFLSMTYLT
Ara1            TIYRIRPFRTALTVSLLNPKAILFFLSFFVQFIDPDYPHPALSFITLAIILQVTSMSYLT
Abr1            TMTALHPFRTALTISLLNPKAILFFLSFFVQFVDPNSSAPMLSFLILAVILQFISFSYLT
Psp1            PNPNQNFFYRAMLLSLTNPKAILFFLSFFVQFVDPAYPHPLLSFLVLAIILQCVSFTYLT
Mca1            PPKKQNYFYRSLSLSVTNPKAILFFLSFFVQFVDPNYDKPLLSFLVLAVILQMVSVSYLT
Eco1            TPPAGHIFKRALLLSLTNPKAILFLLSFFVQFVDPAYPHPALSFLLLALVMQTVSFSYLT
Nwe1            AQPVPHIFQRALLLSLTNPKAILFFLSFFVQFVDPAYPHPALSFTVLAVILQASSFLYLN
Nwa1            AEPAPHIFKRALLLSLTNPKAILFFLSFFVQFVDPAYPHPALSFLVLALILQATSFIYLN
Cho1            KIQKQRFFRRALTLSLMNPKAILFFLSFFTQFVRADAPNPVLSFLVLGLILQCVSFSYLN
Spr2            PTRRGTSFTTALVLSLLNPKAILFFVAFFVQFLRPDSPRPLGDFLVLASTLQVLSMIYLG
Vme1            VQSSKGIYFKALGLSILNPKMIIFYVSFFIQFIDFNAQSTGLSFLVLGAILQLCSMLYLS
Pmi1            VKAKNGLYIKALFLSLLNPKMIIFYVSFFIQFIDPKYENAGVPFFVLGVILEICSMLYLS
Pre1            ILETKGTYKKAVFLSLLNPKMIIFYVSFFIQFIDPAYPSAGVPFFILGAILEACSMIYLS
Kox1            SEPGSAILKRSLTLSLTNPKAILFYVSFFVQFIDVSAKTPGLAFFILALTLEIISFIYMS
Cfr1            EVPFGAIFKRALILSLTNPKAILFYVSFFVQFIDVNAPHSGLSFFILAITLEIVSFFYLS
Kra1            DAHKGDILKRSLVLSLTNPKAILFYVSFFVQFIDIHYARPGVSFFILASTLEIISFCYFS
Mmo1            PLKAENAFNKALILSLTNPKAILFYVSFFIQFIDFNYSHPAVSYGVLALILETVSFLYLS
Pre2            SIKTENHFTRALVLSLTNPKAILFYISFFIQFVDFNYSHAWVPYLVLATILELVSFLYLS
Pmi2            NCVQEYVFRKALTLSLTNPKAILFYISFFVQFIDFNYAHTGLSYLILASMLEAFSFVYLS
Ahy1            VEHGERYFSKALTLSLTNPKAILFYVSFFVQFVDFNYAHTWLSYLVLASMLEAMSFVYLT
Eta1            RIEVSHTFRKALTLSLTNPKSILFYVSFFVQFIDLNYAHTGLSFLILATILECISICYMT
Hal1            KEEPEHTFRKALTLSLTNPKAILFYVSFFVQFIDMDYAHTGVSFAILAVILEMISFCYMT
Pin1            KIKTEKVFRKSLSLSLTNPKALLFYVSFFIQFVDYSYHSTWISYSILATILEVFSLIYLS
Psp6            AVRKENYFLKAFMLSITNPKSILFYVSFFIQFIDPASEHSAAAFSLLGAVLQLISLSWMT
Swa1            KGAALRAFRTALGLSLTNPKSILFYVSFFVQFIDSSYAHPGISYFILAMILESFSVMWFA
Swa2            SRSLVKVYRNALALSLTNPKSILFYVSFFVQFIDPAFDNPAISYTILALILECFSMAWMT
Afa1            RLRHETRFRKALLLSLLNPKAILFFLSFFVQFVDPSKGHTGLAFMVLGLVVEIISICYLS
Rsp2            AATCASVFRKSLLLSLTNPKAILFFLSFFIQFIDSGFTPNWVPYLVLAVVLEIISLLYLT
Aca1            IKDHGGIIGQGMLVTLLNPKTLLFHISFFSQFINISAPHIWMAFIILTAIMLAITLIYLS
Kox2            SAEAGGIIGRGMLVTLLNPKTLLFYISFFAQFINAQAEHSWAAFIILAVVMFAITLVYFG
Kor1            IHTHDNVFRHALLLSLSNPKAALFFLSFFIPFVNPRYPHPALSFFILAAVMQTLSMCYLA
Pne1            RIMLLHPLAAALVLSLTNPKAIFFFIAFFSQFIRPDFEYPLHTFFYLAIVLQLMSMAYLG
Sma1            RMQPGRYFQQAILVSLLNPKAILFYMAFLPLFIDPKAHQGIATFAALAGIILVVSIAYCS
Asp1            NIEPRHYFKQAGLITLLNPKAIVFYMAFFPLFVDPARHQGMLTFGVMAATVAALTFLYGL
Pst1            TIQPRQYLWQTLVITLFNPKAIVFYMAFFPLFIDPQRHQGLVTFAFMAVTIMLLTFLYGL
Ppu1            RMDNGHYLRQTMMITLLNPKAIMFYMAFFPLFVDPVKHQGLITFGFLAATVAVVTFLYGL
Ppu2            RMDNGQYLRQTMLITLLNPKAIMFYMAFFPLFIDPVKHQGLVTFGFMAATVAVITFLYGL
Cda1            VTGKRTPFLQGLVITLMNPKPILFYVMFLPLFIDPASCLGIPTFAILAGTAAALTFIYCS
Cfu1            GFTGVSNFTRGFLVTLVNPKAIVFYMAFFPLFIDPATQRGSLTFLTMAAIISSCALFYGS
Hfr1            PFSNAAEFRRGFLVTLFNPKAIVFYMAFFPLFLDPATQQGSLTFFTMGAVISTCTLFYGS
Psp4            SVNGWQIYKQGVLTNVFNPKVALFFLAFFPQFIDANYGSAMLSFSLLGLSFAATSLAWCI
Psp5            TASTRSLLSRGLITSITNPKVLLFFIAFFPQFVVIDGAHHAQSFLILGLTYALIGFATDT
                              .: ***  .* : *:  *:          :  :             

Sso1            LLIFAGTRLAEAFRRRGRLSATATSAAGVLFLGFAAKLSLGGA----
Spr1            VLIFTGTHLAAAFRRRRRLSAGATSAAGALFLGFAVKLSLSGT----
Svi1            ALIFGGTRLAAAFRRRKRLSAGATSAAGALFLGFAVKLSLAGA----
Ssp3            VLIFTGTRLAAAFTRRRRLRATVTSAAGALFLGFAVKLSLSGV----
Sgr1            LLIFGGTRLADAFRRRRRLAAGATSAAGALFLGFAAKLSVASA----
Scl1            GLIFTGTRLADAFRRRRALSAGATSAAGALFLGFAVKLSLSSA----
Nal1            ALIFSGTRLAAAFSRRRRLSAGATSVAGALFLGFAVKLSLSTA----
Sal1            TLIFAGHRLAAAFRRRRSLSAGATTAAGALFLGFAVKLSVSGV----
Ssp1            LLIFAGTRLSEAFRRRKRLSVGATSAASVLFLGFAAKLAVG------
Ssp2            TLIFAGTRLSAAFRRRKRLSAGATSAAGVIFLGFAAKLAVS------
Shi1            LLIFGGTYLAAVFRRRKRLTAGLSAGAGAAFLGFAAKLSLSSA---G
Kse1            LLIFTGTTLANAFRRRKRLSAGLTSSVAVLFAGFAAKLAVSSA----
Ssp4            VLIFSGTYLASQFRRRRKLSAGLTTGAGALFLGFAAKLATTGN----
Cac1            VLIFTGHRLATAFRRRKRLAASMTGGIGSLFLGFALKLATASLG-AA
Sro1            ALIFGGTFLARQFRARRKLSAGLTSGVGALFIGFGARLATATL---G
Jli1            AIIFVGARLAETFRRRRRLSAGMGGGVGAMFIGFGAKLATATL----
Rsp1            VVIFLGARLADHFRRRRALSAGLGGGVGTLFIGFGAKLATATL---N
Rso1            TIIFVGARLAAAFRARRRLAAGMSSGVGAMFIGFSAKLATATL---N
Cne1            AIIFVGAKLAEAFRRRRRLSAGMASGVGAMFIGFGAKLATATL---N
Tbi1            VLIFGGSYIAERFRRGRRLSAGFSTGVGALFLGFGIKLATASL---G
Bth1            TLIFTGARLADHFRRRRKLAAGASGGVGGLFVGFSVKLALATM---S
Pps1            FLIFCGVRLAAWFRQRRRLSAGATGGVGALFVGFGVKLATATL---T
Pae1            FLIFTGVRLAAWFRRRQRLAAGATSGVGALFVGFGVKLATATL---S
Psp3            FLIFTGVRLAAWFRQRQRLAASANTGVGALFVGFGVKLATATL---T
Psp2            TLILAGYRLAEHFRQRRRLSAGATGGVGALFVGFGVKLATATL---S
Asp2            ALIFGGARLAELFRRRQRLAAAATGSVGGLFIGFSAKLANATL---G
Asp5            ALIFGGAHLADQFRRRRRLAAAATGGVGGLFIGFGAKLANATL---S
Dsu1            ALIFGGSYLADAFRRRRRLSAGATGAVGGLFIGFGVKLAGASL---R
Tli1            VLILAGAKLAAQFRRHRRAAAGATAGVGGVFIGFGAKLATATL---G
Aph1            VLILGGAHLALQFRRRRRLSALATGGVGGLFISFSAKLAGATL---S
Pfe1            ALILAGSRLAEAFRARRRLASAATGGTGALFLGFGAKLAAASL---N
Lho1            AVILIGSRVADSFRQRRRLSAGLSGGVGALFIGFGVKLATASL----
Asp3            ALIFGGRFLVGQFQRRRRLAAGAATGVGALFVGFSIKLATASL---S
Hef1            ALIFGGARLAGAFRRRQRLSAGLTGGAGALFLGFGAKLATASL---N
Sna1            VLIFSGNALASAFRRRRRLSSLGTGGIGAVMLGFAAKLSTASM----
Cvi1            MLILLGDKLAAAFRRRRKLTAALGGSVGAVFVGFGAKLAAASL----
Hgr1            VLIVAGARLADAFRQRRRTSAGLSGAVGALFLWFGTKLATASL---N
Rfe1            ALIFAGARLAQAFSQRKRLSSGLSSLVGGLFVWFGAKLATASL---N
Tin1            VLIFGGVRVADAFRRRRRLSALTMGATGTGFFGFGVKLALAATARTH
Ggi1            LLIFTGVRLSEAFRRHRCLSIGASGSAGALLIGFSLKLATATL---G
Orf1            VLIFTGTRLAEMFRQRKVLTVGANTTVGVAFLIFAAKMTLTG-----
Aba1            ALIFSGIKLSTFFKQNHKIAASGFFLVGILFFGFGLKLATSTM----
Aha1            ALIFSGVKLAGFFRHNYKLAASGVFLVGILFFGFGIRLATSTI----
Asp4            TLIFSGVKLSSFFKTRHKISAMSICLVGFLFFGFGLKLATSSL----
Aso1            ALIFSGVRLSDFFKSKHKTSAICIALVGVLFFGFGLRLATSTL----
Abo1            VLIFSGAKLASYFSNRLKLTACCVASVGLLFCGFGLKLATSSL----
Asc1            ILIFSGATLAQFFGHRYRLTSLCVASVAILFCGFGLKLATSTL----
Abe1            ILIFSGVKLATFFNTRYKVAAGCVAAVGLLFCAFGIKLAVSTM----
Age1            ILIFSGVKLANFFNTQYKIAAIGVACVGILFCGFGLKLATSTL----
Alw2            ILIFSGIKLASYFNRQFKVAAVAVATVGLLFCGFGLKLALSTL----
Ato1            ILIFSGVKLASYFNQRYKIAAICVASIGILFCGFGFRLASSTL----
Ata1            ILIFSGVRFAAFFNQRYRLTSVAVAIVGFAFLGFGMKLAFSTL----
Alw1            ILIFSGVKLASYFNQNYKVTASCVAAVGILFCGFGLKLATSTF----
Aru1            LLIFSGIKLAHYFNRYYKLAAVGITVVGISFCIFGFKLATSSL---S
Ara1            LLIFSGRKLSGFFRQSPKISSVSVFLVGLLFFSFGVKLATSSL---T
Abr1            SLIFGGRKLARYFSQQQRLASLATCAVGILFLTFGAKLAFSTI----
Psp1            VLAFSGQKLAKKFSQHPWLIVSSMSAVGLLFIGFAIKLWQAQL---M
Mca1            LLVYTGKALAEKFSKRPVLSSLAMFSAAMLFIGFGVNLWISQI----
Eco1            LLVFAGHRLANLFRRHRRVTTACTAATGLLFIGFAVSLWLAGI--EF
Nwe1            TLVFAGHNMTRIFRRHHKLSSAAMAAVGLMFAGFAVKMWMAGI----
Nwa1            MLVFAGHNMTRLFRRHHKLSAAAMGAVGLMFAAFAVRMWVAAI----
Cho1            VLAFAGARLSQFFSRSRALAAIGMAGVGLLFIGFAVKLWTASL----
Spr2            ALIVAGTALARGFQRHRRTSGGLTGLVGVVFVGFGVKLAATSL----
Vme1            LLIFAGFGITNKVKQHKKLATLSNTFIGSLFVMFALRLALTA-----
Pmi1            VLIFGGVAITNKVKHNKRLASLSNSCIGAVFLLFGAKLALTA-----
Pre1            LLIFGAVAVTNMVKHNKKLSKLSNSCIGAVFLMFGAKLALTA-----
Kox1            FLILSGSFVTRYVKTKKKLAKIGNSLIGLVFVGFAARLAMLQS----
Cfr1            FLIFSGAFVTQYIRTKKKLAKVGNSLIGLIFVGFAARLATLQS----
Kra1            FLIVTGSYVTQWVKTKKRLTRLGNSLIGLIFVGFAARLATLQS----
Mmo1            FLIYSGTKLSQFFRHKKQAAKVGNSTIGLFFMGFAAKLALFTA----
Pre2            LLIFSGYLIARFLREKQLLAKLGNCTVGAFFMGFAAKLAIFSN----
Pmi2            FLIFGGVALARFFGSRKNIAKLGNGIVGLFFMGFATKLATLSS----
Ahy1            LLIFGGTLMARFFARKVRLARLGNGLIGLFFMGFAARLATLSS----
Eta1            FLIFSGAALAHFLGQKQRLARLGNSLVGVMFLGFASKLASATA----
Hal1            LLIFSGAALAHFLSEKKRLAKLGNSMVGLLFLGFATKLATSA-----
Pin1            VLIVLGSAMTQYFHRNKSLAKLGNSLLGVFFMGFAARLSILN-----
Psp6            FLLIAGAAVARWLGSRRRLVRMGNSLTGLLFIGFAARLAAAQG----
Swa1            VLITLGAALLRSLARVPSLRKLGNTALGSLFLFFASKLVLDA-----
Swa2            LLITAGADLLKFFGRRPSVAKLGNTAMGSMFLLFASKLALDA-----
Afa1            LLIFGGDRLAGMFRRHQRLSRMGNGSVGLLFMGFAARMIGD------
Rsp2            TLIYAGAAIASFFKGQPKAGQAGNLLLGLLFTGFAVRLALA------
Aca1            FLVFCGAYLISRLKGNRILSILGNMFIGFFFIGFAAKLLYSSY----
Kox2            FLVFCGAYLLSRIKGNRRLSAIGNALVGVFFIGFAARLASATS----
Kor1            TLALAGDKLLAKLRHKRNLAALGAAAVGLLFCLFAVKLWQSVF--FA
Pne1            TLICVGQYCLTYFQRHQRLAAGLWIVAGLLFIGFALRLALA------
Sma1            MLIGAGNLARRRLIQHPRISDALRRVAGLFLVGFGIRLGLNG-----
Asp1            IAVLLTHHLAERMRANPRIGRALEKVAGVFLIGFGIKLAISK-----
Pst1            LVVLLTHRLAERMRANPRIARGLEKLAGLFLVGFGVKLTLN------
Ppu1            IAVVLTQQLAERMRANPRISNLFERLAGACLVGFGIKLAAMR-----
Ppu2            IAVVLTHRLAERMRANPRITNMFERLAGACLVGFGIKLAAMR-----
Cda1            IMIFLTTSLAEKVRTRPGMVYLLEKATGLFLALFAFKLAFFS-----
Cfu1            LLVLLGNTAAKRLGHNRRIAAFASRAAGIFLIGFGIKLTTN------
Hfr1            FLIFVGNAAARRMARNRTIAKLASRAAGIFLIGFGIKLTTQ------
Psp4            SLALLAARFSEQLRQNPRIETVLNKISGVVFIGLGIRLMGAKL----
Psp5            CFALVAGGAASAVAKNAAMQRLLDRVVGITFIGLGIRLALTRR---G
                            .              .  :  :.  :         
