# Supplementary material for: The LysE Superfamily of Transport Proteins Involved in Cell Physiology and Pathogenesis
Source: PLoS One. 2015 Oct 16;10(10):e0137184. doi: 10.1371/journal.pone.0137184 (PMC4608589; doi:10.1371/journal.pone.0137184)
Supplement: S2 Supporting Information — The corresponding zip file contains the multiple sequence alignment (MSE) outputs generated using ClustalX, Mafft, and ProbCons. These MSEs have been used to generate S17–S28 Figs. (ZIP) [file pone.0137184.s031.zip › Alignment_zip/RhtB/RhtB_probcons.aln]

CLUSTAL 2.0.12 multiple sequence alignment

Sso1    ---------------------------------M--------------------------
Sma1    ---------------------------------M--------------------------
Scl1    ---------------------------------M--------------------------
Vme1    ---------------------------------M----------------L---------
Sro1    ---------------------------------M----------------F---------
Shi1    ---------------------------------M--------------------------
Swa1    ---------------------------------M----------------F---------
Asp1    ---------------------------------M--------------------------
Aba1    ---------------------------------M--------------------------
Bth1    ---------------------------------M----------------FG--------
Kox1    ---------------------------------M----------------F---------
Cfu1    ---------------------------------MSA-------------FF---------
Pmi1    ---------------------------------MIAHIYSILFFKKRRHML---------
Asp2    ---------------------------------M--------------------------
Spr1    ---------------------------------M--------------------------
Cda1    ---------------------------------M--------------------------
Abo1    ---------------------------------M--------------------------
Mmo1    ---------------------------------M----------------F---------
Ssp1    M-------------------------------HM--------------------------
Cac1    ---------------------------------M--------------------------
Pps1    ---------------------------------M----------------L---------
Ato1    ---------------------------------M--------------------------
Asp3    ---------------------------------M--------------------------
Pmi2    ---------------------------------M----------------YSKSMGVTVW
Psp1    ---------------------------------M--------------------------
Ara1    ---------------------------------M--------------------------
Psp2    ---------------------------------M----------------LG--------
Orf1    ---------------------------------M----------------WCH------T
Ssp2    MCPH------------------------GTLLLM--------------------------
Aha1    ---------------------------------M--------------------------
Mca1    ---------------------------------M--------------------------
Abe1    ---------------------------------M--------------------------
Ppu1    ---------------------------------M--------------------------
Cho1    ---------------------------------M--------------------------
Pne1    ---------------------------------MEWFTLNL-------LSP---------
Pae1    ---------------------------------M----------------P---------
Alw1    MPHRLFC---------------------SCEFFV--------------------------
Jli1    ---------------------------------M----------------NAL------F
Pre1    ---------------------------------M----------------L---------
Abr1    ---------------------------------M--------------------------
Asc1    ---------------------------------M--------------------------
Ggi1    ---------------------------------M--------------------------
Rsp1    MNA---------------------------LMST--------------------------
Rso1    MNAF--------------------------MLAH--------------------------
Asp4    ---------------------------------M--------------------------
Psp3    ---------------------------------M----------------AW--------
Sgr1    ---------------------------------M--------------------------
Pfe1    ---------------------------------M--------------------------
Alw2    ---------------------------------M--------------------------
Pst1    ---------------------------------M--------------------------
Ssp3    ---------------------------------M--------------------------
Lho1    ---------------------------------M--------------------------
Hgr1    ---------------------------------M--------------------------
Psp4    ---------------------------------M--------------------------
Ppu2    ---------------------------------M--------------------------
Kor1    ---------------------------------M--------------------------
Cne1    ---------------------------------MNAL------------MH---------
Eco1    ---------------------------------M--------------------------
Nal1    ---------------------------------M--------------------------
Kse1    ---------------------------------M--------------------------
Psp5    ---------------------------------M--------------------------
Spr2    ---------------------------------M--------------------------
Aca1    ---------------------------------M----------------F---------
Pre2    ---------------------------------M----------------F---------
Aso1    ---------------------------------M--------------------------
Afa1    ---------------------------------M----------------L---------
Nwe1    MRQYLLPNSLGIGFLIAVSKHFSILPNLSDFPSM--------------------------
Asp5    ---------------------------------M--------------------------
Tbi1    ---------------------------------M--------------------------
Swa2    ---------------------------------M----------------L---------
Pin1    ---------------------------------M----------------F---------
Ahy1    ---------------------------------M----------------F---------
Hfr1    ---------------------------------MQA-------------IF---------
Kox2    ---------------------------------M----------------F---------
Nwa1    ---------------------------------M--------------------------
Svi1    ---------------------------------M--------------------------
Tli1    ---------------------------------M--------------------------
Cfr1    ---------------------------------M----------------F---------
Tin1    ---------------------------------M----------------D---------
Eta1    ---------------------------------M----------------L---------
Rfe1    ---------------------------------M----------------S---------
Aph1    ---------------------------------M----------------F---------
Ata1    ---------------------------------M--------------------------
Ssp4    ---------------------------------M--------------------------
Hal1    ---------------------------------M----------------F---------
Sal1    ---------------------------------M--------------------------
Sna1    ---------------------------------M--------------------------
Rsp2    ---------------------------------M--------------------------
Psp6    ---------------------------------M----------------F---------
Cvi1    ---------------------------------M--------------------------
Kra1    ---------------------------------M----------------F---------
Hef1    ---------------------------------M----------------N---------
Dsu1    ---------------------------------M--------------------------
Aru1    ---------------------------------M--------------------------
Age1    ---------------------------------M--------------------------
        *   *:                      .          .:                   

Sso1    ---LGVTDLPTYLAGLLVIVLLPGPNSLYVLSVAARRGTRPGYAAASGVFCGDLVLMTLS
Sma1    -PWMGIQDLWTFLVAVLVFLALPGPGTFTLLTATGRGGVRGGYTALAGLLVGDQILMWLA
Scl1    ---LGVTDLPTYLAGLVLIILLPGPNSLYVLSVAARRGVRQGYTAAAGVFLGDTVLMVLA
Vme1    -ESIGIVNLWAYLVGVFLIVIVPGPNSIFVLTASAKYGVRGGYKAAMGVFTGDALLIFLA
Sro1    ---FGITDIWTYVIGAFFIILLPGPNSLYVLTTAAQRGVRQGYRGVAGVFLGDTVLMVLA
Shi1    ---LGITDLSTYLAGLALIILLPGPNSLYVVSVAARRGPRTAYRAAGGVLCGDAVLMTLS
Swa1    -EQFGIINPWIYIAGAFMIVIAPGPNSLYVLKTSVLDGRRAGCAGLLAVLIGDAVLIFLA
Asp1    ---FGIADYGAFVAAIVLFLLIPGPGNLALITSTSKGGIRGGLAATMGVIAGDQVLMWAA
Aba1    ---FGITDLTTYIIGTFLIVLLPGPNSLYVMSIASRYGIKTGYMGALGIFTGDLILMLCT
Bth1    -HALGITDLWTYVFGVVFIILLPGPNSMYVLSLAAQRGVKAGYRAACGVFVGDTVLMVLS
Kox1    -AEFGVLNYLTYLVGAIFIILVPGPNTFFVLKTGIAHGVKKGYLAAAGVFIGDAVLMFLA
Cfu1    -HTLGITDVWQLIVATMVFLALPGAGTFCILTSAGREGVRGGYASLFGIMLGDAVLMFLA
Pmi1    -ESIGISNIWTYLLGVIFITLVPGPNSIFVLTSSAKHGVKGGYKAALGVFTGDALLIFLA
Asp2    --SYGITDPLTFLLGTIFIVLLPGPNSLYVMSVASRHGIAAGYRGAFGIFVGDTVLMLLS
Spr1    ---LGVTDLPTYLAGLVLIVLLPGPNSLYVLSVAARRGVRTGYQAAAGVWCGDTVLMVLS
Cda1    ---PGIIHYGTFVVSFILLLIIPGPGNLILITSASKGGARSGYLCLMGILLGDQVLLWLA
Abo1    ---FGITDLTTYIIGTILIVLLPGPNSIYVMTIASRYGIKAGYISAFGVYTGDMILIILT
Mmo1    -ENLGILNIGTYIIGVIFIILVPGPNSLYVLKSSATFGYKKGYQAALGVFTGDAVLIMLS
Ssp1    ---LGVTDLPTYIAGLILIILLPGPNSLYVLSVAARRGVRTGYKAAAGVFTGDAVLMVLA
Cac1    ---LGTVDLPTFVLGALLIVLLPGPNSLYVLTVGARKGVRTGYRAASGVFLGDAVLLTLT
Pps1    -ANLGVIDFWTYVVGTLFVILLPGPNSFFVLATSAQRGIRSGYQAASAVFLGDAVLMLLS
Ato1    ---FGISDLSTFIIGTTLIVLLPGPNSLYVMSVASRFGIRTGYAAAFGVFTGDLILIVCT
Asp3    ---LGITDFWTYVLGVVAIILLPGPNSIFVLSVGARRGVRAGYQAACGVFLGDTVLMVLS
Pmi2    LEQFGVLNIWTYLAGMFFIIIVPGPNSLYVLKTSASRGVGAGYRAALGVFIGDAILIFLA
Psp1    ---FGITDLTAYIIGTIAIILLPGPNSLYCLAVAAAHGVRKGYQAIAGIFVGDGILILVT
Ara1    ---FGIADLTTYIIGTVLIILLPGPNSLYVMSIASRYGIKAGYQGAFGVFVGDVILMFCT
Psp2    -NSIGIVNLWTYLAGVVVVILLPGPNSLYVLSVAAQRGVRHGYAGACGVFLGDTILMTLA
Orf1    GNVYGVIDLPTFLAGLVVIILLPGPNSMYVLSLAARKGAATAYQGVAGVFLGDTVLMTLS
Ssp2    ---LGVTDLPTYLAAVVLIVLLPGPNSLYVLSVASRRGIKEGYKAACGVFTGDTVLMVLA
Aha1    ---FGITDLTTYIIGTILIILLPGPNSIYVMSVASRYGIRTGYAAACGVFTGDFILIVCT
Mca1    ---FGTINLLTYFLAVVVVIVLPDPNSLYCLSVSASHGYTAGLRAIAGVLLGDLILIMAT
Abe1    ---FGITDVVTYILGTIFIVILPGPNSLYVMSIASRFGIKIGYIGAFGVFTGDLILILCT
Ppu1    ---LGVTDYGAFVIAFIIVLAIPGPGNFALITATGKGGIKAGLAATCGVILGDQVLLWLA
Cho1    ---NGIIDLYQYIAGVIAVILVPGPNSLYCLSVAGQYGARNAYRVIAGIILGDSILILST
Pne1    -TNAGIIDFPTYLLGTLITILFPGPNSLYVLTITTLKGWRYGAWGALGIFIGDSVLMGAV
Pae1    --TLGITDFWTYVLGVVFVILLPGPNSLFVLATSAQRGVATGYRAACGVFLGDAVLMLLS
Alw1    ---FGITDLTTFIIGTTLIVLLPGPNSLYVMSIASRFGIKTGYMGALGVYTGDLILIICT
Jli1    HANLGITDFWTFFLGTIFIVILPGPNSMYVLSVAAQRGVRPAYQGAFGIFAGDLILMVLS
Pre1    -ENLGITNLWTYLIGVIFITLVPGPNSLFVLTSSAKYGVKNGYKAALGVFTGDAMLIFLS
Abr1    ---FGIIDLPRFIIGTILIVLLPGPNSLYLLATASRYGIKRGYQAALGILTGDSILILAT
Asc1    ---FGITDLTTFIIGTALIVMLPGPNSLYVMSVASRYGIKTGYQAAFGVYAGDMVLIFLT
Ggi1    -QSLGMINFWTFLIGSVFVITIPGPNMLYVLSVSAQRGVRHAYRAVCGIFLGDSILMTLS
Rsp1    ---FGITDFWTFLLGTIVIVLLPGPNSLYVLSVAAQRGVAAGYRGACGVFLGDAILMLLS
Rso1    ---FGITEFWTFLLGTIFIVLLPGPNSMYVLSVAARRGVRLGYQAACGVFLGDAILMVLS
Asp4    ---FGITDLTTYIVGTLLIVLLPGPNSIYVMSIASRYGIRTGYRGAFGVFTGDSILIIAT
Psp3    -SELGITDLWTYIAGVIFVVLLPGPNSLFVLASSARRGVAAGYRAAFGVFFGDALLMTLS
Sgr1    ---FGVIDLPTYLAGLVLIVLLPGPNSLYVLSVAARKGVRTGYAAAAGVWTGDAVLMTLA
Pfe1    ---LGITDPLTYLIGTIFIILLPGPNSLYVLSVGAQRGVRPGFKAAGGVLVGDTLLMVAT
Alw2    ---FGIIDIGTYIIGTILIVILPGPNSLYVMSIASRFGPKIGYWGALGVFTGDLILILCT
Pst1    ---FGVTDYGAFVVAFIILLAIPGPGNLALILSTGKGGIRGGLASTFGIIFGDQVLMWLA
Ssp3    ---FGVIDLPTYLAGVALIVLLPGPNSLYVLSVGARRGVRTGYKAAAGVFLGDTVLMTLS
Lho1    ---FGITDLATYLIGTIFIVLLPGPNSLYVLSVAAGRGVKAGYQGAAGVFVGDTVLMVLS
Hgr1    -SFYGVTDLWTYVLGAIGIVLLPGPNSLFVLSVATARGVRVGYHAACGVFLGDSILLLFT
Psp4    ---FGIENYWGFLAAGLLLNLTPGADSLYIIMRSISQGSKAGVFSALGITSGILVHTLLA
Ppu2    ---LGVTDYGAFVIAFIILLAIPGPGNFALITATGKGGIKAGLAATCGVIVGDQVLLWLA
Kor1    ---YGIIDFPLYLIGAVTIVLIPGPNSLYCLAVATQQGARQAAKVMAAIFLGDSVLILCA
Cne1    -ATFGITDFWTYLLGTIFIVLLPGPNSMYVLSVAAQRGVRAGYRGACGVFLGDAILMVLS
Eco1    ---FGIINPLSYLIGTIILIIMPGPNSMFCLSVAAQHGARKAYRAVCGVLLGDLVLILLT
Nal1    ---LGIIDLPTYLAGLILIVLLPGPNSIYVLSVAARSGTRAGYTAAAGVFTGDAVLMILA
Kse1    ---LGVHDLATYVLGALAIVLLPGPNSLYVLSVAARKGIRTGYRAACGVFLGDLVLISLT
Psp5    ---LDIMHFPLFLASVFLLCITPGPDLAYVVGQSVANGRRSGVISAAGVALGSCTHAIAS
Spr2    --FLGIPDYGTFFVAALLIVLLPGPNSMFVLSEAARRGVRRGWAAALGVFVGDSVLMGLT
Aca1    -SDLGIINFWTYLLGVTLIILAPGPETMFVIKTSIKSGVRKGFAAILSIVVSDILLVLMA
Pre2    -ENLGVLNFWTYLAGLVLIIIVPGPNSLYVLKTSTSSGTRFGYRAALGVFTGDGILIFLS
Aso1    ---LGITDLTTYIIGTLFIVLLPGPNSLYVMSIASRYGIQTGYRGAMGIVTGDAILILCT
Afa1    -EQIGVVNFWAFVVGTVVIVLLPGPNSLYVLASGAGHGVREGYKAALGVVVGDGILMTLT
Nwe1    ---FGITDLTTYVIGTVAVILLPGPNSMFCLSMAAQYGIKAAYRAIAGIILGDTLLMLAT
Asp5    --FYGVTDLTTFILGTIFIVLLPGPNSIYVMSVASRWGIGAGYRGACGIFVGDTVLMILS
Tbi1    --FFGITNIWAYITGTILVILLPGPNSLYVLSTAARHGVKAGYRAAMGVFVGDGVLMFLS
Swa2    -ETFGILNIWAYALGALIIVMIPGPNTLFVLKTSIVDGRRAGFTAAAGVFTGDAVLVFLA
Pin1    -ESFGVINIWTYIAGLIFIILAPGPNSLYVLKTGASYGIATGYRAVAGVLLGDAILILLS
Ahy1    -ESLGVINVWTYLVGLFFIIIAPGPNSIYVLRTGASRGVGPGYQAALGVFVGDAILIFCA
Hfr1    -HSLGITDIWQLIAATMVFLLLPGPGTFCVLTCAAKGGLRGGFMAQAGLMLGDIVLMFLA
Kox2    -ADFGVVNFWTYLPGATLIVLAPGPETMFVIKTSITSGIKRGFAAIFSILLSDVILVLLA
Nwa1    ---LGTINLTTYIIGTIAVILLPGPNSMFCLSMAAQHGVKAAYRAIAGIILGDSLLILAT
Svi1    ---FGVIDLPTYLAGLVLIILLPGPNSLYVLSVAARRGVRAGYTAAGGVWCGDTVLMTLS
Tli1    --FYGITDLTAFILGTIFIVLLPGPNSLYVMATASRWGVAAGYRGAAGIFVGDTILMLLA
Cfr1    -AEYGVLNYWTYLVGAIFIVLVPGPNTIFVLKNSVGRGVKGGYLAASGVFIGDAVLMFLA
Tin1    -HMFGVVNLWTYVLGVIFIVLLPGPNSLYVLSVAAQRGVRQGYRGAFGVFLGDTVLMVLA
Eta1    -ESFGVLNIWTYVLGAVFIILVPGPNTLFVLKTGITGGVREGYKAASAVLIGDGVLIFLA
Rfe1    --FYGVTDLWTYVVGAFGIILLPGPNSLYVLSVATVRGVRAGYQGAFGVFVGDTILLLCT
Aph1    ---YGINNIATFVAGTIVIILLPGPNSLYVMSVAARWGVAAGYRGACGVLVGDTILMLLS
Ata1    ---FGITDLSTYIIGTILIVILPGPNSLYVMSIASRFGTRIGYLAALGVFTGDLILILCT
Ssp4    ---LGVQNLLTYALGALLIILLPGPSSLFTLSVAARLGVRAGYRAAAGMFLGETLLMVAT
Hal1    -ESYGVLNIWTYVLGAIFIIMVPGPNTLFVLKTGITRGVREGYKAALAVFIGDAVLIFCA
Sal1    ---LGVTDLPTYLAGLAVIVLLPGPNSLYVLSVAARRGPRAGYAAAAGVFTGDAILMTLA
Sna1    --LLGVTDLWTYVIATVLVILLPGPNSLYVLSVAARKGVRDGYRAAAAVFVGDSVLMIAS
Rsp2    -ESFGVIQFWTFLAGVVVIILMPGPNSLFVLKTSMVQGPQHAWCALAAVLLGDATLILLS
Psp6    -HDYGVVNFWTFLAGAVVIVMIPGPNSLYVLRTGISRGMRAAYRGVAGVVLGDVFLIFLA
Cvi1    ---LGITDLTTYLIGTLIVILLPGPNAMYVLSVAAQRGKRAGFAAAGGVVSGDFILMTLA
Kra1    -AEFGVISYWTYFIGAIFIILVPGPNTFFVLKTSIAGGLRNGYTAAAGVFIGDAVLMFLA
Hef1    --GFGIIDLPTYLLGTLVVVLLPGPNSLFVLGTAAAHGVGAGYRAACGVFLGDAVLMVLA
Dsu1    --TYGITDLATFILGTIFIVLLPGPNSMYVTLVASRWGIAAGYRGACGIFLGDLILMILA
Aru1    ---FGITDIWTYIIGAIFIIILPGPNSIYVMSVASRFGVKTGYQAAFGVFVGDLILILAT
Age1    ---FGITDIATYIIGTIFIVILPGPNSLYVMSIASRFGIKAGYLGAFGVFTGDLILILCT
            .         .       *..            *   .     .:  .        

Sso1    AAGAASLLQANAVLFGIVKYAGAAYLTWLAVGMLRAAWGMWRTRGEQ-A-V---PERVA-
Sma1    LAGVAALLKANPLVFHAVQYLGAGYLVWVGIGLLRTPKHEG-GDA---------------
Scl1    AAGAASLLQTNALLFGAVKLLGAGYLTWMAIGMLRAAWAMWRTRREQ-G-S---DT--G-
Vme1    FLGVATVVKNSPALFHAIQYLGAAYLLYLGIKTITQSLRVKESQPEV---K---S-----
Sro1    AAGAASLLRSSPVLFNVVKYAGAAYLAWIGFQMLRGAWRSWRSAGTE-E-A---A-----
Shi1    AGGVASLLQASPALFAVVKFAGAGYLTWLAVGMLRGARKLWRQGPGS-G-A----RAAE-
Swa1    YLGVAAMIKSHPLAFSMVKIGGGIYLAWIGAKVIWNTFFVKRAKPAG-T-A---A---E-
Asp1    VAGVATLLATYPAAFNAVQWLGAAYLAWLGFKMLTAKP----------------G-----
Aba1    VLGAASLLKAFPWVFIVLKLVGALYLSYLGFKLLQGSIQRWKLRNQP-Q-A---E-----
Bth1    AAGVASLLKANPLLFSVVKYGGAAYLLYIGSGMLRGAWRKLARPADA-G-----------
Kox1    FAGVATLIKTTPVLFNIVRYLGAIYLLWMGAKMLYAVLTQRDGHS---------------
Cfu1    AIGVAALLTANPMVFKAVQYLGAAYLAYLGCKLLFARKGEG-A-S---------------
Pmi1    FLGVASLVKTSPVFFIVIKYAGALYLTYLGLKTLYATFHKKKEQPEQ---V---A-----
Asp2    ATGMASLLHTTPALFMVVKYAGAGYLAWLGIGLLRAAIAGWRQRAAQ-S-G---S-----
Spr1    AAGVASLLQANAVLFGIVKYAGAGYLTWLAIGMLRAAWSMWRTRGER-T-A---D-----
Cda1    IAGVAALLESSPHVFLVIKWLGAAYLLWMGAQLLMKAKTG--------------------
Abo1    ALGAASLLHAFPWLFILLKVIGAAYLSYLGIKLLLASYKTWTATAAP-E-Q---L-----
Mmo1    FLGVASVIKASPALFTAVRYLGAAYLLYLGLKILYATFMQKKGHHED-------------
Ssp1    AAGAASLLRTSPMLFGVVKLLGAGYLTWLAIGMMRGAWALWRSRHGE-Q-D---VA--A-
Cac1    AAGAASMLKRSPATFDVVKFLGAGYLAWLGFGMLRAAVKAWRRRAAA-P-V--SDTDAA-
Pps1    ALGVASLLKAEPLFFQILKYLGAAYLFYLGWGMLRGGLKSWRSPAQG-Q-A---E-----
Ato1    ILGAASLLHAFPWLFTLLKVVGALYLGYLGIKLLIAAYKTWFPQTRT-SHANLST-----
Asp3    ATGVSSLLGAYPPLFLVLKYAGAGYLAWVGAGILRGARARWRGRGEV-S-A---T-----
Pmi2    FIGVASVIKASPVLFTIVRFLGAFYLLYLGIKIIHANFFAKKQSHTE-------------
Psp1    IFGAGGLLKLYPSLFNGIKLIGGLYLMYLGIKLLVGAYHTFKQRALL-A-D---AK--P-
Ara1    VLGAASLLLAFPWVFTVVKVLGASYLTYLGFKLLKASISTWRKAVYN-R-Q---V-----
Psp2    AAGVASLLHAQPALFFVVKYLGAAYLCWMGLNMLRGALANARAARAN-E-G---A-----
Orf1    AAGVASLLRANPVAFMVVRWAGALYLAYLAFGILRRAFTLWRKRHEG-N-E---A---L-
Ssp2    AVGAGALLQASPVLFTVVKVLGAGYLGWLAVGMMRAAWGMWRTRRAR-H-E---EL--V-
Aha1    ILGAASLLKAFPILFVILKLTGACYLAYLGFKLLQSGYQTWKKPPHH---T---E-----
Mca1    VFGVGAILKQYPQVFDVIKLIGGTYLAYLGTRLIIGAYHTFKNRQAI-M-K---S-----
Abe1    VLGAASLLHAFPWLFVILKVVGATYLSYLGIRLLIASVKTWRSTPQT-I-Q---S---D-
Ppu1    VAGVATLLAAYPAAFHVVQWAGAAYLAYLGMRMLLSKP----------------G-----
Cho1    IFGAGALMRAYPPIFHVIKLAGGLYLAWLGYNLLKGGWLAWQTRRNT-Q-P---VT--P-
Pne1    VLGAVSLLISSPIAFNVVRLMGAAYLGWIGIGLVRSGWQRWNSKADS-A-N---I-----
Pae1    ALGVASLLKAEPMLFIGLKYLGAAYLFYLGVGMLRGAWRKLRNPEAT-A-----------
Alw1    ALGAASLLHAFPVLFIALKVIGAIYLSYLGIKLIIAAYQTFFPEKSS-QRVQ-IK-----
Jli1    ACGVASLLKASPALFYVVKYIGAAYLGWIGLQMLIACWRKLRTPAPA-D-G---E-----
Pre1    FLGVASLVKTSPIFFSVIKYAGAAYLFYLGIKTLYSVLHKKENTGDV---D---S-----
Abr1    VLGAVSLIHAYPVIFTILKVLGAGYLAYLGIKLFLHSIGIWKNAKNP-V-V---ATEVT-
Asc1    ALGAASLLHAFPVLFTILKIIGAVYLSYLGIKLLIAAYHTWNTVHSN-A-Q---I-----
Ggi1    AAGVASLLKAYPILFFIIKYGGAAYLLYMGLTILRTAWLNRGSLP---------A-----
Rsp1    AGGVASLLKTSPELFYVVKYIGAAYLAWIGLQMLRGAWRNWRERGVL-T-P---V-----
Rso1    AAGVASLLKASPAVFYVVKYTGAAYLAWIGLQMLRGAVRNWRTRQQQ-S-V---P---A-
Asp4    VLGAASLMNTFPWIFTTLKIVGALYLSYLGFKLLYASYIRWNNAPAQ-D-I---E-----
Psp3    ALGVASLLKAEPLFFMGLKYLGAAYLLYLGVGILRGAWRQWRYPLSP-I-E---Q-----
Sgr1    ALGAASVLSTTPVLFLVVKYAGAGYLAWMAYGMLRSAWSMWRTRGEP-T-P---A---E-
Pfe1    AAGAASLLKNYPALFWVVKYIGAAYLAWMGINMLRAALRRWSAPAPA-A-----------
Alw2    VLGAASLLHTFPWLFILLKIVGALYLSYLGGKLLFAGVKTWHSSPQH-L-E---A-----
Pst1    VAGVAALLKAYPTAFHLVQWLGAAYLIWLGARMLLAKP----------------G-----
Ssp3    AAGVASLLQANEVLFSIVKYAGAGYLTWLAYGMIRSALALWRTRRER-A-A---G---A-
Lho1    ATGMAAMLKVYPALFWGLKAAGAAYLGWVGIHMLLSAWRSWRIAGGS-M-R---AAAAA-
Hgr1    ALGAASLLRGYPALFMVVKYVGAAYLFWVGMNLAWSAWRKWRAAGIA-T-Q---LVE-PT
Psp4    ALGLSVLLSRHPMAFNMVKYIGALYLCYLGIRLLWPKKRAQVAEQLAED-I---P-----
Ppu2    VAGVATLLATYPAAFHIVQWAGAAYLAYLGLRMLLSKP----------------G-----
Kor1    VGGAASLLKSHPLLFGALKCAGGLYLAYLGINMLRGAWAARRRTAAQ-A-P---A-----
Cne1    AAGVASLLKASPGLFYVIKYIGAAYLAWIGFQMLRGALRNWSSHGKG-A-E---AAA-GQ
Eco1    VLGAGTVLKLYPALFHAMKLAGGLYLAYIGFGLLRGAVRKWFAPPPV-L-A---A-----
Nal1    AAGAATLLGTNPLVFAVVKFVGAAYLVWMAIGMLRTAHAMWTSRHQR-A-E---EQRAA-
Kse1    ALGAASLLRTNPAVFAVVKFGGAAYLLWIGYGMLRAARQMWRERALA-V-A---DGAAA-
Psp5    AIGLTALIAASPLLFTVIKYIGAAYLIFLGSKMVWGTLMRQQAASSA-D-E---P-----
Spr2    FLGAASLLQGNPVVFSLVKYLGAAYLAWIGLRLVRGGIAAIRRPAPA-T---------A-
Aca1    WAGLAAVISSTPFLFNTIKYAGAAYLFYLGIETLYSLIKPKVKNEIE---E---T-----
Pre2    FIGVASVIKASPTLFMIVRYLGAAYLLYLGCKILYSTFMHKKSNQ---------D-----
Aso1    VLGAASLMHAFPWIFTTLKVIGAAYLSYLGFKLLQASYLRYKNRHIS-M-P---E-----
Afa1    ALGAASLLKTLPMLYTGIRWLGAAYLLYLGLRLLQSAFRQGGPVQS--------------
Nwe1    VLGAGALLKLHPTLFHLLKLAGGLYLAYIGWNLLRGAVRKWQLDTSK-L-M---S-----
Asp5    ATGVASLLQTTPALFMVLKYAGAAYLAWVGLGLLRSAVRNWKTPAAE-A-----------
Tbi1    AAGAASLLKSTPWLFMIVKYLGAGYLAWIGLGLLRAAWKTWRGKAAA-Q-----AL--P-
Swa2    YLGIAALVLAHPEVFFWLKILGAAYLAWLGGKAIHATFFAKKAEKAE-G-E---S---E-
Pin1    YLGVASLVQASPILFTAMRYLGAAYLLYLGVSLIYSNWVAPKVKTSS-------------
Ahy1    YLGIASLIRTTPLLFTLVRYLGALYLLYLGVKILHANFIARREGQAS-------------
Hfr1    AAGVAALLHANPLLFHGLQYLGAAYLAYLGGRLLFARG-EG-G-G---------------
Kox2    WCGLAAVISSTPALFNAIKYAGAAYLFWLGVQTIRTVLKPAIETIEE---K---K-----
Nwa1    VLGAGTLLKLYPPLFHGLKLVGGLYLAYIGFNLLRGAVRKWQLAPSK-F-P---T-----
Svi1    AAGVASLLQANAVLFGIVKYAGAGYLTWLAIGMLRAAWGMWRTRGER-S-A---E-----
Tli1    VTGMASLLRATPELFMAIKYAGAAYLAWVGVGLLRASLAAWRRGNDA-PAE---AV--P-
Cfr1    YAGVAALIKTTPVLFNIVRYLGAFYLLYLGAKILYVTLKSKASDA---------------
Tin1    AAGAASLLETNLALYHLVQAAGALYLGWLGINMLRAAWKRWHTPDTG-L-H---AHA-PQ
Eta1    YLGIASLIRSSPFLFNLIKMLGALYLLYLGIKILYSTLRQRDTPHQ--------------
Rfe1    ALGAASLLRTHPAVFMVVKYAGAAYLFWVGLNLLRGAIAGLRARADV-L-P---S-----
Aph1    ATGAASLLQANPAVFMGVKYAGALYLAWMGVGLLRSSFATWRDNCAT-S-S---E-----
Ata1    IFGAASLLHSFPWLFIILKVVGAAYLSYLGSRLIIASIRTWKGTTAQ-A-L---E---G-
Ssp4    AAGLASLLQANELVFAVVKYAGAGYLTWIAVGMIRAAWAMWRRRDEK-S-T---ETTAE-
Hal1    YIGIASLIRSSPFLFSLVKMLGALYLLYLGLKILYSTLAKKGQEQSA-------------
Sal1    AAGAASLLRTNPLVFAVIKYAGAAYLTWMAIGMLRSAWRLWRDRREE-S-G---PE--P-
Sna1    AAGVASLLQTSPVLFTIVKYAGAIYLAYLGVMLIRSGIKTWRARRTD-D---------A-
Rsp2    YLGLASVLLASPELFRWIRYLGAAYLLFIGVQILLSLRQSKASTDAQ-T-P---------
Psp6    WAGIATLIQTSPHIFTAVKYLGALFLSWLGIKIIWSALHQPLKDS---------------
Cvi1    ATGAAGLLQANPALFAVVKYIGGGYLAWLGVNMLKSGILAWRRARRG-D-E---S-----
Kra1    YAGVATLIKTTPVLFNIVRYLGAIYLLWLGGKMLYSTFVQRTQPQ---------------
Hef1    AGGVASLLKAYPAAFIVFKYVGAAYLAWIGVSMLRSVFKGRTASPED-P-A---R-----
Dsu1    ASGVASLLVAVPALFMVLKYAGGAYLVWLGIGLLRAAVQRWRGVEAP-A-----------
Aru1    VLGAASLLKAFPWIFILLKVVGAGYLSYLGIRLCIAAYKTWNNATKN-I-Q---G-----
Age1    VLGAASLLHAFPWLFVLLKVVGAAYLSYLGIKLLIACVKTWQHKPQK-I-T---S-----
          *   ::      :  .:  *. :* ::.                     :     .  

Sso1    ---DAA---------GPA-------PAGERPFRRAFAISLLNPKAILFFVAFFVQFVDPA
Sma1    -----G---------PIR-------MQPGRYFQQAILVSLLNPKAILFYMAFLPLFIDPK
Scl1    ---SAA--------GAES-------GPGERPFRRALVISLLNPKAILFLLAFFVQFVDPA
Vme1    -----------------V-------QSSKGIYFKALGLSILNPKMIIFYVSFFIQFIDFN
Sro1    -----A---------APV-------TAMEDPFRKALVISLMNPKAILFFISFFIQFVDPA
Shi1    ---ATAGASEDGADGVAS-------GAVERPYRRALVVSLLNPKAILFFISFFVQFVDPE
Swa1    ---LSV---S-EQTKPAK-------GAALRAFRTALGLSLTNPKSILFYVSFFVQFIDSS
Asp1    ---DAP---------VLN-------IEPRHYFKQAGLITLLNPKAIVFYMAFFPLFVDPA
Aba1    ---MAD---------LPA-------LDKVHPYKTALSISLLNPKAILFFLSFFVQFVEPD
Bth1    ---ADV---------RRA-------VDGERPFRKALVVSLLNPKAILFFISFFIQFVDPS
Kox1    -----S---------ADS-------EPGSAILKRSLTLSLTNPKAILFYVSFFVQFIDVS
Cfu1    -----A---------AVG-------FTGVSNFTRGFLVTLVNPKAIVFYMAFFPLFIDPA
Pmi1    ---VE-----------VV-------KAKNGLYIKALFLSLLNPKMIIFYVSFFIQFIDPK
Asp2    ---MAA---------TPV-------PDAARPFRTALLISLLNPKAILFFVSFFVQFVDPG
Spr1    ---EVT---------TDV-------PAAERPFRKAFVISLLNPKAILFFIAFFVQFVDPA
Cda1    ---APP---------PPV-------TGKRTPFLQGLVITLMNPKPILFYVMFLPLFIDPA
Abo1    ---LQK---------QES-------LEQLHPFRTALTISILNPKAILFYLSFFVQFVDPA
Mmo1    ----------------KP-------LKAENAFNKALILSLTNPKAILFYVSFFIQFIDFN
Ssp1    ---EAA---------APE-------GDGERPYRRALLISLFNPKAILFLVSFFVQFVDPG
Cac1    ---AMA---------EAV-------EAAERPFRRALVVSLLNPKAILFDLAFLTQFVSPH
Pps1    -----A---------TLR-------EDVHQPFRKALLLSLSNPKAILFFVSFFIQFVDPG
Ato1    ---TAT---------SNT-------TERVHPYRTALMISVINPKAILFYLSFFVQFVNPD
Asp3    ---EAT---------EEP-------AEMQRPFRRAAVISLLNPKAILFFVSFFIQFVQPG
Pmi2    ----------------TN-------CVQEYVFRKALTLSLTNPKAILFYISFFVQFIDFN
Psp1    ---K-L---------AVP-------NPNQNFFYRAMLLSLTNPKAILFFLSFFVQFVDPA
Ara1    ---EAE---------LQT-------IYRIRPFRTALTVSLLNPKAILFFLSFFVQFIDPD
Psp2    ---AVV---------APK--P----VDADHPFKRALFISLLNPKAILFCVSFFIQFVDPG
Orf1    ---TAV---------MAE-------TGIERPFRRAFTVSLLNPKAILFFVAFFVQFVDPN
Ssp2    ---TGE---------EPA-------GAAERPYRRALLVSLLNPKAILFLLSFFVQFVDPG
Aha1    ---LAD---------LPR-------LDKVHPYRTALGISLLNPKAILFFLSFFVQFVEPS
Mca1    ---ELS---------IKP-------PKKQNYFYRSLSLSVTNPKAILFFLSFFVQFVDPN
Abe1    ---ALS---------STT-------TEQFHPFRTALTISLLNPKAILFYLSFFVQFVDPD
Ppu1    ---GEP--------RKSR-------MDNGHYLRQTMMITLLNPKAIMFYMAFFPLFVDPV
Cho1    ---K---------------------IQKQRFFRRALTLSLMNPKAILFFLSFFTQFVRAD
Pne1    ---NVL---------QVR-------IMLLHPLAAALVLSLTNPKAIFFFIAFFSQFIRPD
Pae1    ----AQ---------AEK-------VDVHQPFRKALLLSLSNPKAILFFISFFIQFVDPG
Alw1    ---KTT---------PDT-------VESVQPFRTALTISILNPKAILFYLSFFVQFVDPA
Jli1    ---TAA---------APA--P----VKESAPFRKALIISLMNPKAILFFISFFIQFVDPA
Pre1    ----------------II-------LETKGTYKKAVFLSLLNPKMIIFYVSFFIQFIDPA
Abr1    ---STS---------EPT-------MTALHPFRTALTISLLNPKAILFFLSFFVQFVDPN
Asc1    ---QQA---------EQN-------LEQLHPFRTAMTISILNPKAILFYLSFFVQFVDPS
Ggi1    ---PAS---------ANK-------AESGHCFKRALLISLCNPKAILFFVSFFIQFVDPA
Rsp1    ---EAP---------PQR-------EDLLQPFRKALLVSLLNPKAILFFVSFFIQFVDPA
Rso1    ---EPG---------TGT-------ADQAHPFKKALIISLLNPKAILFFISFFIQFVDPH
Asp4    ---MAD---------LPQ-------LDQIHPYRTALGISLLNPKAILFFLSFFVQFVDPV
Psp3    -----Q---------TQE-------EGIDKPFRKALLLSLSNPKAILFFVSFFIQFVDPG
Sgr1    ---APE---------AVA-------SAEEHPYRRALVVSLLNPKAILFLISFFVQFVDPG
Pfe1    ---LSA---------PIT-------LGHRDPFRRALTLSLMNPKAILFFLSFFVQFVDPA
Alw2    ---SAN---------QNT-------LQTLHPFRSALTISLLNPKAILFYLSFFVQFVNPK
Pst1    ---AAP---------TLT-------IQPRQYLWQTLVITLFNPKAIVFYMAFFPLFIDPQ
Ssp3    ---AGE---------EVP-------AGRERPFRRAFVISLFNPKAILFFIAFFVQFVDPA
Lho1    ---VVP---------ATQ-------VSFGNPFRKALTISLLNPKAILFFISFFIQFVDPA
Hgr1    --ALAA---------AQS-------AHLLAPFQRALVISLLNPKAILFLLSFFVQFIDPA
Psp4    ---SRS---------RDS-------VNGWQIYKQGVLTNVFNPKVALFFLAFFPQFIDAN
Ppu2    ---DAP--------RTSR-------MDNGQYLRQTMLITLLNPKAIMFYMAFFPLFIDPV
Kor1    ---QTL---------SNI-------HTHDNVFRHALLLSLSNPKAALFFLSFFIPFVNPR
Cne1    --GEAQ---------VQV-------TDPTNPFRKALLISLLNPKAILFFVSFFIQFVDPQ
Eco1    ---G-L---------PPT-------PPAGHIFKRALLLSLTNPKAILFLLSFFVQFVDPA
Nal1    ---DAA---------PAP-------STGERPYRRALVVSLFNPKVILFLISFFVQFVDPN
Kse1    ---GTS---------ADD-------ANGERPFRRALVISLFNPKAILFLLSFFTQFVDPS
Psp5    ---VAK----------TT-------ASTRSLLSRGLITSITNPKVLLFFIAFFPQFVVID
Spr2    ---DAP---------AAP-------TRRGTSFTTALVLSLLNPKAILFFVAFFVQFLRPD
Aca1    ----------------EI-------KDHGGIIGQGMLVTLLNPKTLLFHISFFSQFINIS
Pre2    ---GTD---------TIS-------IKTENHFTRALVLSLTNPKAILFYISFFIQFVDFN
Aso1    ---MTD---------LPK-------LDQIHPYRTALSISLLNPKAILFFLSFFIQFVDPD
Afa1    -----V---------DTR-------LRHETRFRKALLLSLLNPKAILFFLSFFVQFVDPS
Nwe1    ---DAP---------AAA-------QPVPHIFQRALLLSLTNPKAILFFLSFFVQFVDPA
Asp5    ----PT---------PKA-------VDAKRPFRTALVISLMNPKAILFFVSFFIQFVDPA
Tbi1    ---E-H---------AQA-------RSGRSPFRTALTISLLNPKAILFFVAFFVQFVDPS
Swa2    ---VVV---------KKS-------RSLVKVYRNALALSLTNPKSILFYVSFFVQFIDPA
Pin1    ----------------PK-------IKTEKVFRKSLSLSLTNPKALLFYVSFFIQFVDYS
Ahy1    ----------------VV-------EHGERYFSKALTLSLTNPKAILFYVSFFVQFVDFN
Hfr1    -----T---------VVP-------FSNAAEFRRGFLVTLFNPKAIVFYMAFFPLFLDPA
Kox2    ----------------SS-------AEAGGIIGRGMLVTLLNPKTLLFYISFFAQFINAQ
Nwa1    ---GSE---------AAA-------EPAPHIFKRALLLSLTNPKAILFFLSFFVQFVDPA
Svi1    ---AAE---------APA-------SAEERPFRRAFVVSLFNPKAILFFVAFFVQFVDPG
Tli1    ---D-Y---------PGV-------GGTPHPFRTALVISLMNPKAILFFVSFFIQFVDPA
Cfr1    -----A---------PEE-------VPFGAIFKRALILSLTNPKAILFYVSFFVQFIDVN
Tin1    PHAHPE---------QTG-------KRLENPFQKALFISLLNPKAILFFVSFFIQFVDPH
Eta1    -----G---------EER-------IEVSHTFRKALTLSLTNPKSILFYVSFFVQFIDLN
Rfe1    ---TAA---------APAPKPAAAAAHLQRPFRRALLISLLNPKAILFLLSFFVQFIDPA
Aph1    ---N-T---------QTA-------ADTSRPFHTALIISLMNPKAILFFISFFVQFVDSS
Ata1    ---SNT---------QLT-------YKEAQPYRTALTISILNPKAILFYLSFFVQFVDPN
Ssp4    ---ATAEMTS-EATDAAP-------AANGGLFRRSLVITVLNPKAILFFLSFFVQFVDPG
Hal1    ----------------AK-------EEPEHTFRKALTLSLTNPKAILFYVSFFVQFIDMD
Sal1    ---EAA---------PAD-------AARERPYRRALVASLLNPKAILFLLSFFVQFVDPA
Sna1    ---DAP---------AET-------TNLERPFRRAFIASLLNPKAILFFVAFFVQFVDPA
Rsp2    ----PV---------VAA-------ATCASVFRKSLLLSLTNPKAILFFLSFFIQFIDSG
Psp6    -----S---------VPA-------VRKENYFLKAFMLSITNPKSILFYVSFFIQFIDPA
Cvi1    ---PTR---------PSA-------LSGGHPYRKALLISLMNPKAILFFVSFFVQFVDPV
Kra1    -----S---------DDD-------AHKGDILKRSLVLSLTNPKAILFYVSFFVQFIDIH
Hef1    ---P-A---------PAA-------ATTAAPFRRALVISLLNPKAILFFMAFFIQFVDPA
Dsu1    ----SR---------LSE-------GDARQPFRTALVISLMNPKAILFFVSFFIQFVSPD
Aru1    ---QSK---------QQE-------LQSFHPFRSALTISLINPKAILFYLSFFIQFVDPA
Age1    ---SQT---------TQS-------LEQAHPYRTALTISILNPKAIFFYLSFFVQFVDPN
          .     :.          *                 .: ***  .* : *:  *:   

Sso1    YPYPALSFALLGALGQAASVLYLSLLIFAGTRLAEAFRRRGRLSATATSAAGVLFLGFAA
Sma1    AHQGIATFAALAGIILVVSIAYCSMLIGAGNLARRRLIQHPRISDALRRVAGLFLVGFGI
Scl1    YPYPALSFLLLGGCLQLGSFLYLSGLIFTGTRLADAFRRRRALSAGATSAAGALFLGFAV
Vme1    AQSTGLSFLVLGAILQLCSMLYLSLLIFAGFGITNKVKQHKKLATLSNTFIGSLFVMFAL
Sro1    YGTPALPFLILGAICQLFSVLYLSALIFGGTFLARQFRARRKLSAGLTSGVGALFIGFGA
Shi1    YAHPALSFVALGLWAQLFSITYLSLLIFGGTYLAAVFRRRKRLTAGLSAGAGAAFLGFAA
Swa1    YAHPGISYFILAMILESFSVMWFAVLITLGAALLRSLARVPSLRKLGNTALGSLFLFFAS
Asp1    RHQGMLTFGVMAATVAALTFLYGLIAVLLTHHLAERMRANPRIGRALEKVAGVFLIGFGI
Aba1    YAYPALSFLILAVILQIISFSYLTALIFSGIKLSTFFKQNHKIAASGFFLVGILFFGFGL
Bth1    YAHPALSFVVLGAIAQFASFVYLSTLIFTGARLADHFRRRRKLAAGASGGVGGLFVGFSV
Kox1    AKTPGLAFFILALTLEIISFIYMSFLILSGSFVTRYVKTKKKLAKIGNSLIGLVFVGFAA
Cfu1    TQRGSLTFLTMAAIISSCALFYGSLLVLLGNTAAKRLGHNRRIAAFASRAAGIFLIGFGI
Pmi1    YENAGVPFFVLGVILEICSMLYLSVLIFGGVAITNKVKHNKRLASLSNSCIGAVFLLFGA
Asp2    YAWPALTFLILGVIVQVCSIAYLSALIFGGARLAELFRRRQRLAAAATGSVGGLFIGFSA
Spr1    YAYPALSFTVLGALAQLASVLYLSVLIFTGTHLAAAFRRRRRLSAGATSAAGALFLGFAV
Cda1    SCLGIPTFAILAGTAAALTFIYCSIMIFLTTSLAEKVRTRPGMVYLLEKATGLFLALFAF
Abo1    YPYPALTFTALAIVLQIISMSYLTVLIFSGAKLASYFSNRLKLTACCVASVGLLFCGFGL
Mmo1    YSHPAVSYGVLALILETVSFLYLSFLIYSGTKLSQFFRHKKQAAKVGNSTIGLFFMGFAA
Ssp1    YAYPALSFLVLGGLLQTGSFLYLTLLIFAGTRLSEAFRRRKRLSVGATSAASVLFLGFAA
Cac1    AAHPTEAFALLSTIVMLFSAGYLSVLIFTGHRLATAFRRRKRLAASMTGGIGSLFLGFAL
Pps1    YAHPALSFLVLGAVLEAISFCYLSFLIFCGVRLAAWFRQRRRLSAGATGGVGALFVGFGV
Ato1    YTYPMLSFAVLAIVLQIISMGYLSILIFSGVKLASYFNQRYKIAAICVASIGILFCGFGF
Asp3    YPHPALSFLVLGAVVQFFSALYLTALIFGGRFLVGQFQRRRRLAAGAATGVGALFVGFSI
Pmi2    YAHTGLSYLILASMLEAFSFVYLSFLIFGGVALARFFGSRKNIAKLGNGIVGLFFMGFAT
Psp1    YPHPLLSFLVLAIILQCVSFTYLTVLAFSGQKLAKKFSQHPWLIVSSMSAVGLLFIGFAI
Ara1    YPHPALSFITLAIILQVTSMSYLTLLIFSGRKLSGFFRQSPKISSVSVFLVGLLFFSFGV
Psp2    YAYPAVSFAVLGVIVQTCSFLYLSTLILAGYRLAEHFRQRRRLSAGATGGVGALFVGFGV
Orf1    YPYPALSFLVLGAIAQIGSILYLSVLIFTGTRLAEMFRQRKVLTVGANTTVGVAFLIFAA
Ssp2    YAYPALSFLLLGTVSQLISFLYLSTLIFAGTRLSAAFRRRKRLSAGATSAAGVIFLGFAA
Aha1    YPYPMISFLVLALVLQIISFSYLTALIFSGVKLAGFFRHNYKLAASGVFLVGILFFGFGI
Mca1    YDKPLLSFLVLAVILQMVSVSYLTLLVYTGKALAEKFSKRPVLSSLAMFSAAMLFIGFGV
Abe1    YPYPALSFAALSVILQIISMSYLTILIFSGVKLATFFNTRYKVAAGCVAAVGLLFCAFGI
Ppu1    KHQGLITFGFLAATVAVVTFLYGLIAVVLTQQLAERMRANPRISNLFERLAGACLVGFGI
Cho1    APNPVLSFLVLGLILQCVSFSYLNVLAFAGARLSQFFSRSRALAAIGMAGVGLLFIGFAV
Pne1    FEYPLHTFFYLAIVLQLMSMAYLGTLICVGQYCLTYFQRHQRLAAGLWIVAGLLFIGFAL
Pae1    YAYPGLSFLVLAVILELVSALYLSFLIFTGVRLAAWFRRRQRLAAGATSGVGALFVGFGV
Alw1    YPYPALTFTLLAVILQLISMTYLSILIFSGVKLASYFNQNYKVTASCVAAVGILFCGFGL
Jli1    FPNPVLSFIGLGMTCQVISFTYLTAIIFVGARLAETFRRRRRLSAGMGGGVGAMFIGFGA
Pre1    YPSAGVPFFILGAILEACSMIYLSLLIFGAVAVTNMVKHNKKLSKLSNSCIGAVFLMFGA
Abr1    SSAPMLSFLILAVILQFISFSYLTSLIFGGRKLARYFSQQQRLASLATCAVGILFLTFGA
Asc1    YSYPALTFTILAIILQIISMSYLSILIFSGATLAQFFGHRYRLTSLCVASVAILFCGFGL
Ggi1    YPYPALSFLALGAIDQLISLSYLSLLIFTGVRLSEAFRRHRCLSIGASGSAGALLIGFSL
Rsp1    YAHPALSFAILGVACELVSATYLTVVIFLGARLADHFRRRRALSAGLGGGVGTLFIGFGA
Rso1    TALPALSFVVLGLVCQVCSFLYLTTIIFVGARLAAAFRARRRLAAGMSSGVGAMFIGFSA
Asp4    YPYPALSFVSLALILQCISFGYLTTLIFSGVKLSSFFKTRHKISAMSICLVGFLFFGFGL
Psp3    YAHPGLAFGVLGLILEVISAIYLSFLIFTGVRLAAWFRQRQRLAASANTGVGALFVGFGV
Sgr1    YAYPALSFVVLGTLLQTASFLYLSLLIFGGTRLADAFRRRRRLAAGATSAAGALFLGFAA
Pfe1    YPYPALTFVALGGMLQVCSISYLTALILAGSRLAEAFRARRRLASAATGGTGALFLGFGA
Alw2    YAYPALSFTLLSVILQIISMAYLSILIFSGIKLASYFNRQFKVAAVAVATVGLLFCGFGL
Pst1    RHQGLVTFAFMAVTIMLLTFLYGLLVVLLTHRLAERMRANPRIARGLEKLAGLFLVGFGV
Ssp3    YAHPALSFVVLGFFAQLASALYLSVLIFTGTRLAAAFTRRRRLRATVTSAAGALFLGFAV
Lho1    YPRPALTFLALGLILQVCSMTYLTAVILIGSRVADSFRQRRRLSAGLSGGVGALFIGFGV
Hgr1    YDTPAIPFLILSVIVMAFSAVYLSVLIVAGARLADAFRQRRRTSAGLSGAVGALFLWFGT
Psp4    YGSAMLSFSLLGLSFAATSLAWCISLALLAARFSEQLRQNPRIETVLNKISGVVFIGLGI
Ppu2    KHQGLVTFGFMAATVAVITFLYGLIAVVLTHRLAERMRANPRITNMFERLAGACLVGFGI
Kor1    YPHPALSFFILAAVMQTLSMCYLATLALAGDKLLAKLRHKRNLAALGAAAVGLLFCLFAV
Cne1    FAYPVLSFAALGLVCQVCSFAYLTAIIFVGAKLAEAFRRRRRLSAGMASGVGAMFIGFGA
Eco1    YPHPALSFLLLALVMQTVSFSYLTLLVFAGHRLANLFRRHRRVTTACTAATGLLFIGFAV
Nal1    YAYPALSFLVLGLLLQLVSFLYLSALIFSGTRLAAAFSRRRRLSAGATSVAGALFLGFAV
Kse1    YGAPALSFALLGGVLQTFSFLYLSLLIFTGTTLANAFRRRKRLSAGLTSSVAVLFAGFAA
Psp5    GAHHAQSFLILGLTYALIGFATDTCFALVAGGAASAVAKNAAMQRLLDRVVGITFIGLGI
Spr2    SPRPLGDFLVLASTLQVLSMIYLGALIVAGTALARGFQRHRRTSGGLTGLVGVVFVGFGV
Aca1    APHIWMAFIILTAIMLAITLIYLSFLVFCGAYLISRLKGNRILSILGNMFIGFFFIGFAA
Pre2    YSHAWVPYLVLATILELVSFLYLSLLIFSGYLIARFLREKQLLAKLGNCTVGAFFMGFAA
Aso1    YPYPAISFIALAIILQCISLGYLTALIFSGVRLSDFFKSKHKTSAICIALVGVLFFGFGL
Afa1    KGHTGLAFMVLGLVVEIISICYLSLLIFGGDRLAGMFRRHQRLSRMGNGSVGLLFMGFAA
Nwe1    YPHPALSFTVLAVILQASSFLYLNTLVFAGHNMTRIFRRHHKLSSAAMAAVGLMFAGFAV
Asp5    YGHPALSFGILGTIVQICSAIYLSALIFGGAHLADQFRRRRRLAAAATGGVGGLFIGFGA
Tbi1    YSAPALSFLILALILQLCSFTYLTVLIFGGSYIAERFRRGRRLSAGFSTGVGALFLGFGI
Swa2    FDNPAISYTILALILECFSMAWMTLLITAGADLLKFFGRRPSVAKLGNTAMGSMFLLFAS
Pin1    YHSTWISYSILATILEVFSLIYLSVLIVLGSAMTQYFHRNKSLAKLGNSLLGVFFMGFAA
Ahy1    YAHTWLSYLVLASMLEAMSFVYLTLLIFGGTLMARFFARKVRLARLGNGLIGLFFMGFAA
Hfr1    TQQGSLTFFTMGAVISTCTLFYGSFLIFVGNAAARRMARNRTIAKLASRAAGIFLIGFGI
Kox2    AEHSWAAFIILAVVMFAITLVYFGFLVFCGAYLLSRIKGNRRLSAIGNALVGVFFIGFAA
Nwa1    YPHPALSFLVLALILQATSFIYLNMLVFAGHNMTRLFRRHHKLSAAAMGAVGLMFAAFAV
Svi1    YAYPAVSFVVLGAFAQLASVLYLSALIFGGTRLAAAFRRRKRLSAGATSAAGALFLGFAV
Tli1    YAHPALSFVILGVIVQTCSVLYLSVLILAGAKLAAQFRRHRRAAAGATAGVGGVFIGFGA
Cfr1    APHSGLSFFILAITLEIVSFFYLSFLIFSGAFVTQYIRTKKKLAKVGNSLIGLIFVGFAA
Tin1    YPHPALSFLLLGLIVQFFSLLYLSVLIFGGVRVADAFRRRRRLSALTMGATGTGFFGFGV
Eta1    YAHTGLSFLILATILECISICYMTFLIFSGAALAHFLGQKQRLARLGNSLVGVMFLGFAS
Rfe1    YAQPEVPFLILSAILMSFSAAYLTALIFAGARLAQAFSQRKRLSSGLSSLVGGLFVWFGA
Aph1    YPHAALSFCILGLIVQFFSALYLSVLILGGAHLALQFRRRRRLSALATGGVGGLFISFSA
Ata1    YAYPAISFTLMSVILQIISMLYLSILIFSGVRFAAFFNQRYRLTSVAVAIVGFAFLGFGM
Ssp4    YAYPGLSFALLAVVYQAISIAYVTVLIFSGTYLASQFRRRRKLSAGLTTGAGALFLGFAA
Hal1    YAHTGVSFAILAVILEMISFCYMTLLIFSGAALAHFLSEKKRLAKLGNSMVGLLFLGFAT
Sal1    YAYPALSFLILGALLQLASFAYLSTLIFAGHRLAAAFRRRRSLSAGATTAAGALFLGFAV
Sna1    YPYPALSFLLLGAIVQVCSLTYLSVLIFSGNALASAFRRRRRLSSLGTGGIGAVMLGFAA
Rsp2    FTPNWVPYLVLAVVLEIISLLYLTTLIYAGAAIASFFKGQPKAGQAGNLLLGLLFTGFAV
Psp6    SEHSAAAFSLLGAVLQLISLSWMTFLLIAGAAVARWLGSRRRLVRMGNSLTGLLFIGFAA
Cvi1    YPHPAVTFAALGAIVQCCSIANLSMLILLGDKLAAAFRRRRKLTAALGGSVGAVFVGFGA
Kra1    YARPGVSFFILASTLEIISFCYFSFLIVTGSYVTQWVKTKKRLTRLGNSLIGLIFVGFAA
Hef1    YAHSVLAFTILGLIAQAMSFVYLSALIFGGARLAGAFRRRQRLSAGLTGGAGALFLGFGA
Dsu1    YPHPALSFLILGAIVQFCSALYLSALIFGGSYLADAFRRRRRLSAGATGAVGGLFIGFGV
Aru1    YAHPAISFTLLATILQFLSMTYLTLLIFSGIKLAHYFNRYYKLAAVGITVVGISFCIFGF
Age1    YTYPALSFAALSVILQIISLTYLTILIFSGVKLANFFNTQYKIAAIGVACVGILFCGFGL
               :  :                         .              .  :  :. 

Sso1    KLSLG------G-A
Sma1    RLGL-------N-G
Scl1    KLSLS------S-A
Vme1    RLAL-------T-A
Sro1    RLATA------TLG
Shi1    KLSLS---S--A-G
Swa1    KLVL-------D-A
Asp1    KLAI-------S-K
Aba1    KLATS------T-M
Bth1    KLALA---T--M-S
Kox1    RLAML------Q-S
Cfu1    KLT--------T-N
Pmi1    KLAL-------T-A
Asp2    KLANA------TLG
Spr1    KLSLS------G-T
Cda1    KLAF-------F-S
Abo1    KLATS------S-L
Mmo1    KLALF------T-A
Ssp1    KLAV---------G
Cac1    KLATA---SLGA-A
Pps1    KLATA------TLT
Ato1    RLASS------T-L
Asp3    KLATA---S--L-S
Pmi2    KLATL------S-S
Psp1    KLWQA---Q--L-M
Ara1    KLATS------SLT
Psp2    KLATA------TLS
Orf1    KMTL-------T-G
Ssp2    KLAV---------S
Aha1    RLATS------T-I
Mca1    NLWIS------Q-I
Abe1    KLAVS------T-M
Ppu1    KLAA-------M-R
Cho1    KLWTA------S-L
Pne1    RLAL---------A
Pae1    KLATA---T--L-S
Alw1    KLATS------T-F
Jli1    KLATA------T-L
Pre1    KLAL-------T-A
Abr1    KLAFS------T-I
Asc1    KLATS------T-L
Ggi1    KLATA------TLG
Rsp1    KLATA---T--L-N
Rso1    KLATA------TLN
Asp4    KLATS------S-L
Psp3    KLATA------TLT
Sgr1    KLSVA------S-A
Pfe1    KLAAA---S--L-N
Alw2    KLALS------T-L
Pst1    KLTL---------N
Ssp3    KLSLS------G-V
Lho1    KLATA------S-L
Hgr1    KLATA---S--L-N
Psp4    RLMGA------K-L
Ppu2    KLAA-------M-R
Kor1    KLWQS---VF-F-A
Cne1    KLATA---T--L-N
Eco1    SLWLA---GI-E-F
Nal1    KLSLS------T-A
Kse1    KLAVS------S-A
Psp5    RLALT---R--R-G
Spr2    KLAAT------S-L
Aca1    KLLYS------S-Y
Pre2    KLAIF------S-N
Aso1    RLATS------T-L
Afa1    RMI--------G-D
Nwe1    KMWMA------G-I
Asp5    KLANA---T--L-S
Tbi1    KLATA---S--L-G
Swa2    KLAL-------D-A
Pin1    RLSI-------L-N
Ahy1    RLATL------S-S
Hfr1    KLT--------T-Q
Kox2    RLASA------T-S
Nwa1    RMWVA------A-I
Svi1    KLSLA------G-A
Tli1    KLATA---T--L-G
Cfr1    RLATL------Q-S
Tin1    KLALAATAR--T-H
Eta1    KLASA------T-A
Rfe1    KLATA------SLN
Aph1    KLAGA------TLS
Ata1    KLAFS------T-L
Ssp4    KLATT------G-N
Hal1    KLAT-------S-A
Sal1    KLSVS------G-V
Sna1    KLSTA------S-M
Rsp2    RLA--------L-A
Psp6    RLAAA------Q-G
Cvi1    KLAAA------S-L
Kra1    RLATL------Q-S
Hef1    KLATA------SLN
Dsu1    KLAGA---S--L-R
Aru1    KLATS------SLS
Age1    KLATS------T-L
         :       :  * 
