# Supplementary material for: The LysE Superfamily of Transport Proteins Involved in Cell Physiology and Pathogenesis
Source: PLoS One. 2015 Oct 16;10(10):e0137184. doi: 10.1371/journal.pone.0137184 (PMC4608589; doi:10.1371/journal.pone.0137184)
Supplement: S2 Supporting Information — The corresponding zip file contains the multiple sequence alignment (MSE) outputs generated using ClustalX, Mafft, and ProbCons. These MSEs have been used to generate S17–S28 Figs. (ZIP) [file pone.0137184.s031.zip › Alignment_zip/TerC/TerC_clustal.aln]

CLUSTAL 2.0.12 multiple sequence alignment


Afe1            ------------------------------------------------------------
Acl1            ------------------------------------------------------------
Rsp1            ----------------------MSDPSRNDRVGAARDKNACGHRARP--------ARRAG
Csp1            ------------------------------------------------------------
Rsp4            ------------------------------------------------------------
Msp1            ------------------------------------------------------------
Mno1            ------------------------------------------------------------
Rpa1            -------------------------------------------MSDW--------TLTER
Rpa3            ------------------------------------------------------------
Rpa2            -------------------------------------------------------MTELF
Asp4            ------------------------------------------------------------
Sfr1            ------------------------------------------------------------
Ead1            ------------------------------------------------------------
Orf4            ----------------------------------------------M--------AQSGK
Mam1            ------------------------------------------------------------
Mci1            ------------------------------------------------------------
Rle1            ------------------------------------------------------------
Ret2            ------------------------------------------------------------
Csp2            ------------------------------------------------------------
Atu1            ------------------------------------------------------------
Rsp2            MFQDAKSNVWGVSSANGLGTIVKCEEAAPCWHFRSFIHAAMLYVMPT--------SGTWG
Rsp3            ------------------------------------------------------------
Tmo1            ------------------------------------------------------------
Oin1            ------------------------------------------------------------
Bja1            ------------------------------------------------------------
Bja2            ------------------------------------------------------------
Ali1            ------------------------------------------------------------
Rce2            ------------------------------------------------------------
Rce3            -------------------------------------------------------MVREG
Orf2            ------------------------------------------------------------
Mgr1            ------------------------------------------------------------
Mma1            ------------------------------------------------------------
Cvi1            ------------------------------------------------------------
Pzu1            ------------------------------------------------------------
Bdi1            ------------------------------------------------------------
Bsp6            ------------------------------------------------------------
Bsu1            ------------------------------------------------------------
Aex1            ------------------------------------------------------------
Hef1            ------------------------------------------------------------
Sel1            -----------------------------MIDLLLTAAAGG-IGSPL--------DIWQH
Npe1            -----------------------------MSILMTLAASAS-IGGPA--------EIWQH
Swi1            ---------------------------------------------MI--------DLWNH
Ssp7            -------------------------MAIRLEIVRRLGTAFK-VRSML--------ELWQH
Sal1            ----------------------------MLDILMQAGVHAGGFGGPA--------GMWDA
Ssp5            -------------------------MLDILTILAAAPQAAGGIQSPA--------EIWHH
Sya1            ----------------------------MLDLIATAASAAQGLGSPA--------DIWQH
Ssp1            ---------------------------------------------MD--------TLWQH
Ssp2            ---------------------------------------------MT--------DLWQH
Sya2            ---------------------------------------------MN--------DIWTH
Ssp6            ---------------------------------------------MT--------DIWNL
Sma1            -------------------------MGQPVHLLSPLVPSTYLLVSLA--------GIDLA
Ssp3            --------------------------------------------------------MFDT
Sec1            ------------------------------------------------------------
Gdi1            ------------------------------------------------------------
Gha1            -----------------------------------------------------------M
Aac1            ------------------------------------------------------------
Apo1            ------------------------------MTFCVPSRNCCLFGRILPLVFRIGAYVNGF
Gmo1            -----------------------------------------------------------M
Gfr1            -----------------------------------------------------------M
Gbe1            ----------------------------------------------------MEKIMDSL
Acr1            ------------------------------------------------------MGRLRE
Asp5            ------------------------------------------------------------
Rle2            -----------------------------------MHQEYGSFQSLSDLFEETVDCPVDE
Rco1            ------------------------------------------------------------
Hde1            ----------------------------------------------MDWLLNGLHELIST
Orf1            ------------------------------------------------------------
Rba2            ------------------------------------------------------------
Asp6            ------------------------------------------------------------
Rba1            ------------------------------------------------------------
Scl1            ------------------------------------------------------------
Orf5            ------------------------------------------------------------
Pma1            ------------------------------------------------------------
Rce1            ------------------------------------------------------------
Aba1            ------------------------------------------------------------
Orf3            ------------------------------------------------------------
Pub1            ------------------------------------------------------------
Pub2            ------------------------------------------------------------
Orf8            ------------------------------------------------------------
Orf6            ---------------------------------------------------------MEH
Asp1            ------------------------------------------------------------
Bho1            ------------------------------------------------------------
Mpe1            ------------------------------------------------------------
Bma1            -------------------------------------------------MLAQSFRQPRV
Bph1            ------------------------------------------------------------
Bsp2            ------------------------------------------------------------
Nmu1            ------------------------------------------------------------
Nsp1            ------------------------------------------------------------
Asp2            ------------------------------------------------------------
Aar1            ------------------------------------------------------------
Pfe1            ------------------------------------------------------------
Psp4            ------------------------------------------------------------
Asp3            ------------------------------------------------------------
Pre1            ------------------------------------------------------------
Sli1            ------------------------------------------------------------
Gca1            ------------------------------------------------------------
Xau1            ------------------------------------------------------------
Aca1            ------------------------------------------------------------
Pps1            ------------------------------------------------------------
Har2            ------------------------------------------------------------
Bba2            ------------------------------------------------------------
Vpa1            ------------------------------------------------------------
Cte1            ------------------------------------------------------------
Orf7            ------------------------------------------------------------
Har1            ------------------------------------------------------------
Dsp4            ------------------------------------------------------------
Dfr1            ------------------------------------------------------------
Dsp1            ------------------------------------------------------------
Dti1            ------------------------------------------------------------
Pmu1            ------------------------------------------------------------
Pel2            ------------------------------------------------------------
Pcu2            ------------------------------------------------------------
Bbr1            ------------------------------------------------------------
Bce1            ------------------------------------------------------------
Dru1            ------------------------------------------------------------
Tca1            ------------------------------------------------------------
Cul1            ------------------------------------------------------------
Eit1            ------------------------------------------------------------
Eav1            ------------------------------------------------------------
Pfe2            ------------------------------------------------------------
Dme1            ------------------------------------------------------------
Bsp1            ------------------------------------------------------------
Gth1            ------------------------------------------------------------
Pba1            ------------------------------------------------------------
Pvo1            ------------------------------------------------------------
Ppe1            ------------------------------------------------------------
Pde1            ------------------------------------------------------------
Bsp5            ------------------------------------------------------------
Sgl1            ------------------------------------------------------------
Pal1            ------------------------------------------------------------
Ban1            ------------------------------------------------------------
Hmo2            ------------------------------------------------------------
Psp1            ------------------------------------------------------------
Tco1            ------------------------------------------------------------
Pcu1            ------------------------------------------------------------
Psp3            ------------------------------------------------------------
Pba2            ------------------------------------------------------------
Pla1            ------------------------------------------------------------
Ppe2            ------------------------------------------------------------
Bsp4            ------------------------------------------------------------
Bbo3            ------------------------------------------------------------
Psp2            ------------------------------------------------------------
Pmu2            ------------------------------------------------------------
Pel1            ------------------------------------------------------------
Dha1            ------------------------------------------------------------
Dha2            ------------------------------------------------------------
Dsp2            ------------------------------------------------------------
Sgl2            ------------------------------------------------------------
Ktu1            ------------------------------------------------------------
Cul2            ------------------------------------------------------------
Bba1            ------------------------------------------------------------
Rbe1            ------------------------------------------------------------
Ade1            ------------------------------------------------------------
Hsp1            ------------------------------------------------------------
Cba1            ------------------------------------------------------------
Rsp6            ------------------------------------------------------------
Rso1            ------------------------------------------------------------
Cfu1            ------------------------------------------------------------
Rth1            ------------------------------------------------------------
Rfu1            ------------------------------------------------------------
Rsp5            ------------------------------------------------------------
Svi1            ------------------------------------------------------------
Svi2            ------------------------------------------------------------
Bbo1            ------------------------------------------------------------
Bbr2            ------------------------------------------------------------
Bla1            ------------------------------------------------------------
Gka1            ------------------------------------------------------------
Gth2            ------------------------------------------------------------
Ban2            ------------------------------------------------------------
Bha1            ------------------------------------------------------------
Bli1            ------------------------------------------------------------
Cpe1            ------------------------------------------------------------
Ssp4            ------------------------------------------------------------
Mfu1            ------------------------------------------------------------
Dsu1            ------------------------------------------------------------
Dca1            ------------------------------------------------------------
Dru2            ------------------------------------------------------------
Dku1            ------------------------------------------------------------
Hmo1            ------------------------------------------------------------
Mhy1            ------------------------------------------------------------
Opr1            ------------------------------------------------------------
Sth1            ------------------------------------------------------------
Tte1            ------------------------------------------------------------
Bsp3            ------------------------------------------------------------
Bbr3            ------------------------------------------------------------
Bbo2            ------------------------------------------------------------
Bla2            ------------------------------------------------------------
Dsp3            ------------------------------------------------------------
Gsp1            ------------------------------------------------------------
Gka2            ------------------------------------------------------------
Afl1            ------------------------------------------------------------
Bco1            ------------------------------------------------------------
Bsp7            ------------------------------------------------------------
Osc1            ------------------------------------------------------------
Gha2            ------------------------------------------------------------
Bme1            ------------------------------------------------------------
Vpa3            ------------------------------------------------------------
Vra1            ------------------------------------------------------------
Vpa2            ------------------------------------------------------------
Mmi1            ------------------------------------------------------------
Clj1            ------------------------------------------------------------
Ckl1            ------------------------------------------------------------
Cca2            ------------------------------------------------------------
Cac1            ------------------------------------------------------------
Cpa1            ------------------------------------------------------------
Cca1            ----------------------------------------------------MNVALHEI
Ret1            ------------------------------------------------------------
                                                                            

Afe1            ----MFDFIT------------------PDVLTALFQVILIDLVLAGDNAIVIGLAAAGL
Acl1            ----MFELIT------------------PEALTALVQVILIDLVLAGDNAIVIGLAAAGL
Rsp1            VRKDMWDVLTTEL-------------FSAAALGAFAQVVMIDLVLAGDNAVVIGLAAAGL
Csp1            ----MSEMFS------------------AEVLSAFLQVIMIDLVLAGDNAIVIGLAAAGL
Rsp4            ----MGEMFS------------------QEVLTAFIQVIMIDLVLAGDNAIVIGLAAAGL
Msp1            -MFDFSQLLG------------------PEVI-AFLMVIGIDLALAGDNAIVIGMAAAGL
Mno1            ----MSELLT------------------AEALSALFEVIMIDLVLAGDNAIVIGLAAAGL
Rpa1            PMTDFLAIFT------------------PEGLTAFAQVVMIDLVLAGDNAVVIGLAAAGL
Rpa3            -MNEFLTIFT------------------PEGLSALAQVIMIDLVLAGDNAVVIGLAAAGL
Rpa2            SADAFNALLS------------------AEALTAFLQVVMIDLVLAGDNAIVIGLAAAGL
Asp4            ----MTELFT------------------TEALVALLQVIMIDLVLAGDNAIVIGLAAAGL
Sfr1            -----MEIFT------------------SAGLLALMQVIVIDLVLAGDNAVVIGLAAAGL
Ead1            -----MEIFT------------------AAGLAALLQVIVIDLVLAGDNAVVIGLAAAGL
Orf4            KAADYMEIFT------------------AAGLSALLQVIAIDLVLAGDNAIVIGLAAAGL
Mam1            -----MEIFT------------------AAGFSALLQVIAIDLVLAGDNAIVIGLAAAGL
Mci1            -----MDIFFS-----------------AASLTALLQVIAIDLVLAGDNAIVIGLAAAGL
Rle1            -----MDIFT------------------AAGLTALLQVIAIDLVLAGDNAVVIGLAAAGL
Ret2            ----------------------------------------------------MPLPASRP
Csp2            -----MEIFT------------------GPGLVALLQVVVIDLVLAGDNAVVIGLAANGL
Atu1            -----MEIFT------------------AAGFTAFLQVIAIDLVLAGDNAIVIGLAAAGL
Rsp2            RTKIMMEIFT------------------AAGLAAMFQVIAIDLVLAGDNAIVIGLAAAGL
Rsp3            ----MMELFT------------------AAGFAALLEVIAINLVLSGDNAIVIGLAAAGL
Tmo1            ----MPEFLVS-----------------ADGLGALLTVIMIDVVMSGDNAVIIGMAAAGL
Oin1            --MLGFDWLT------------------PDMLSAFFQVLMIDIVLAGDNAIVVGLAAAGL
Bja1            --MI--EFIT------------------ADALTALLQVVLIDLVLAGDNAVVIGLAAAGL
Bja2            --MP--DYFD------------------TDVLSVFLQIVLIDLVLAGDNAIVIGLASAGL
Ali1            ----MDSLDL------------------WPQLVALGQVVAIDLVLAGDNAIVVGMAAAAV
Rce2            ----MDFSAL------------------MPELIALGQVLLIDLVLAGDNAIVVGMAAAGL
Rce3            PFVSPDVFFM------------------FAELTALAQVLFIDIVLAGDNAIVVGMAAAGV
Orf2            MNGAMIEIPF------------------LSELVALASVVLIDIALAGDNAIVVGMAAAGL
Mgr1            ----MLEFFT------------------LDSLSSLLQVIAIDVALAGDNALVVGMAAAAL
Mma1            ---------------------------------------------------MIGIAAAGL
Cvi1            ----MFDALSAHLG------------GLQGPLTALLQVLLIDLVLAGDNAVAVGLAAGGL
Pzu1            ----MFEELLS-----------------PGALSALLQVLMIDLVLAGDNAVAVGLAAGGL
Bdi1            -----MDFLSNP--------------ELVSQASALGKVLMIDLVLAGDNAVAVGLAAAAL
Bsp6            -----MEFLSSP--------------ELASQATALGQVLLMDLVLAGDNAVAVGLAAAAL
Bsu1            -----MEFLSSP--------------ELASQLSALGKVLAIDLVLAGDNAVAVGLAAAAL
Aex1            -----MDFFSNP--------------EFASQVSAFFQVVFIDIVMAGDNAVAVGLAAAGL
Hef1            -----MELMTLPP-------------EWIAAAGALVQVLLIDIVLAGDNAIAVGLAAAGL
Sel1            IVADFSNLGD------------------PAALAAFGSVLMIDLVLAGDNAIVVGALAAGL
Npe1            IVSDFSNITE------------------AAALAAFGQVLMIDLLLAGDNAIVVGALAAGL
Swi1            IVADFSNITS------------------PAAMAAFVQVLMIDIMLAGDNAIVVGALAAGL
Ssp7            IVADFSNIGS------------------PAALAAFGQVLMIDIMLAGDNAIVVGALAAGL
Sal1            IVHDFSNITE------------------PAAFAAFLQVLMIDIVLAGDNAIVVGALAAGL
Ssp5            IVTDFANIGT------------------PAALSAFLQVLMIDVVLAGDNAIVVGALAAGL
Sya1            IVNDFSNIGT------------------PSALAAFGQVLMIDILLAGDNAIVVGALAAGL
Ssp1            ILADFAAIGT------------------PAALAAFIQVVMIDVLLAADNAIVVGALAAGL
Ssp2            IVADFSNIGS------------------PAALSAFGQVVLIDIMLAADNAIVVGALAAGL
Sya2            IVADFSNLGS------------------PSALAAFGQVVLIDIMLAADNAIVVGALAAGL
Ssp6            IVADIAHLFSG----------------DLSAWSAFGKVLLIDIVLAGDNAIVIGALAAGL
Sma1            DHQRFTLIPATLVCVVMTLVGMIVLAFPPSALAAFGQVVLIDVMLAADNAIVVGALAAGL
Ssp3            MASDAMHLAD------------------PVMLASLGQIVLIDVVLAADNAIVVGALAAGF
Sec1            -MFNIADVFT------------------AAGLATLGQVILIDLIFSGDNAMVLGTLAAGL
Gdi1            ------------------------------------------------------------
Gha1            SFA-----------------------VSASSLYALGQVVLIDLTLAGDNAIVVGMAVRGL
Aac1            --M-----------------------LSLSSLTALLQVVLIDITLAGDNAIVVGLAVRKL
Apo1            LDS-----------------------FSLTAFVAFLQVVLIDVTLAGDNAVVIGMAVRSL
Gmo1            ATD-----------------------TLLHAVIALAQITMIDITLAGDNAVVIGMAVRQL
Gfr1            TPD-----------------------TLTHALIALAQVTLIDITLAGDNAVVIGMAVRSL
Gbe1            FPDGL---------------------VFSPAVIKFFQVVFIDVALAGDNALLVGLAVAGL
Acr1            PDAME---------------------FMLADALVLAQVLMIDLVLAGDNAIVIGLAVARL
Asp5            ---MD----------------------ILSLAAILVQILLIDLVLAGDNAIVIGIAVARL
Rle2            SSITMPAFLD------------------QHTFSAYFEVIMINLLLSGDNVIVIGMAAAGL
Rco1            ---------------------------------------MINIILSGDNVIVIGMAAAGL
Hde1            LVLDIGYLLSP--------------EWWRTHSVPLFNILMIDLTLAGDNAIVVGMAASRV
Orf1            --------------------------MLLDQISSLVQVILVDLILAGDNAIVIGMVAATV
Rba2            ---------------------------MIETVMDFGKIIIADLILSGDNALIIGMAAAGL
Asp6            ---------------------------MWDLVSDYGRIIVADLVLSGDNALIIGMAAAGL
Rba1            ---------------------------MLDTVVGFGQIIIADLILSGDNALVIGMAAAGL
Scl1            -----------------MLLGIIGEDMSFEIVVDVIQIIFADIVLSGDNALVIGMAAAGL
Orf5            --------------------------MTLEWITDVLQIIFADIILSGDNALVIGMAAAGL
Pma1            --------------------------MNWAMIADILQIIFADIILSGDNALVIGMAAAGL
Rce1            -----MEELT-------------------GMIGPLAEIIWLNVILSGDNAVVIGLAAAGL
Aba1            -----MEAFT-------------------GMLSGLAEIIWLNIILSGDNAVVIGLAAAGL
Orf3            ---------M------------------IEEAVIFIQIVFIDIIMAADNAIIIGLVAAGF
Pub1            ---------M------------------IEEFIILTQIIFIDIILAADNAIIIGLIAANF
Pub2            ---MFAELFG------------------PEQLVILGQIIFIDLVLAGDNAIIIGMVASKF
Orf8            ---------M------------------SEQIAILIQIILIDLVLAADNAIIIGMLASKF
Orf6            FYAQFLDLFT------------------ANGAIVLLNIILIDIVMSGDNAILIGMATRKL
Asp1            ----------------------MMEFLQTMSWAAVFQIILIDILLGGDNAVVIALACRNL
Bho1            ----------------------MLEFFQTLSWAAVFQIILIDILLGGDNAVVIALACRNL
Mpe1            ----------------------MEQFMTPDFWVAVGQIILIDIVLGGDNAVVIALACRQL
Bma1            GLAGKSGTHADARRSHFLCLASMFEFFASLHWGAVAQIVVIDILLGGDNAVVIALACRNL
Bph1            ----------------------MLEFLTTLHWGAVFQIIVIDILLGGDNAVVIALACRNL
Bsp2            ----------------------MLEFFSTLHWGAVVQIIVIDILLGGDNAVVIALACRNL
Nmu1            -----------------------MDLASPQFWIAVLQIITIDIVLGGDNAVVIALACRRL
Nsp1            -----------------------MAFDSPQFWIAVMQIIAIDIVLGGDNAVVIALACRRL
Asp2            ---------------------MLETMMSGAFWVSVAQIIAIDILLGGDNAVVIALACRKL
Aar1            ---------------------MFEFMTDGAFWVSVLQIIAIDILLGGDNAVVIALACRKL
Pfe1            ---------------------MPEFLFEASFWLSVAQIVAIDILLGGDNAVVIALACRKL
Psp4            ---------------------MTDLMNNPDLWLAVGQIILIDILLGGDNAVVIALACRKL
Asp3            ---------------------MTEMFLDGGWLLAVAQIIAIDILLGGDNAVVIALACRKL
Pre1            ----------------------MEWLSDPVFWMALMQIIAIDILLGGDNAVVIALACRHL
Sli1            ---------------------MLEMMSTTQFWVDVFKIIVIDLLLSGDNAVVIALACRNL
Gca1            ---------------------MLEMFATTSFWVDVLKIIMIDILLSGDNAVVIALACRNL
Xau1            -----------------------MDFTAPTFWVSLLQIIWIDLLLSGDNAVVIALACRSL
Aca1            -----------------------MDLSNPTFWLSLLQIVWIDLLLSGDNAVVIALACRSL
Pps1            ---------------------MFATLSDPAFLTSLLQIVIIDILLGGDNAVVIALACRRL
Har2            ---------------------MLAILSDSTMWVALFQIVIINILLSGDNAVIIALACRSL
Bba2            ----------------------MNFG-SPEFWVALLQIIGVNIVLSGDNAVVIALAARSL
Vpa1            ----------------------MSFLTSPDFWIALSQIILINIVLSGDNAVVIAMASRSL
Cte1            ----------------------MEMLNSADFWIGLVKIIWINIILSGDNAVVIALAARSL
Orf7            ------------------------MLQTADFWAGLFAIIWIDIILSGDNAVVIALAARSL
Har1            ----------------------MDVISTAAFWAALGNIILINIVLSGDNAVVIALAAKSL
Dsp4            ---------------MLDLLN--GFAFSLDFFTALLSIVAIDVVLAGDNAVVIALAVRNL
Dfr1            ---------------MPDFLS--GFSFSPDFLLQLLSIVAIDVVLAGDNAVVIALAVRNL
Dsp1            ---------------MMDVLFPGGIAFTWEFFSALLSIVLIDLVLAGDNAVVIALAVRNL
Dti1            ----------------MDLGILGTVNFDWEFFSGFASIILINIVLSGDNAVVIAMAVRAL
Pmu1            ---------------------------MWDWLLLFMEIMLINIVLSGDNAVVIALASKNL
Pel2            ---------------------------MLDWFILFLQIMLINIVLSGDNAVVIALASKNL
Pcu2            -------------------------MYKLDSLIVFMQIVLINMLLSGDNAVVIGMASNQL
Bbr1            ---------------------------MTDYLLSLLQIIMINLVLSGDNAVVIALACRNL
Bce1            --------------------------MTTEIVMALLSIILIDIVLSGDNAVVIALACRNL
Dru1            -----------------------MEFFSSEFLTALLSIIVINIVLSGDNAVVIALASRKL
Tca1            ----------------------------MEFLVALFSIMMVNIVLSGDNAVVIAMASRSL
Cul1            -----------------------MELFSAGTMAVLASIIVINMVLSGDNAVVIALASRNL
Eit1            ---------------------------MFELTMKVLSIVLLDLILSGDNAVVIALATRKL
Eav1            --------------------------MSIAILSKILSIIVLNLVLSGDNAVVIALATRKL
Pfe2            ---------------------------MEYGLQ-LLSIVLINLLLSGDNALVIALASRNL
Dme1            ---------------------------MAGLLGGVLSIVAIDLILSGDNAVVIALATLRL
Bsp1            -----------------------MEFLSVEFFTALLVIIGIDLVLAGDNAIVIGLAARKL
Gth1            ---------------------MSVDLFSPEFWTALLSIVIIDLVLAGDNAIVIGLAARNL
Pba1            -----------------------MDLLSPEFWMALLSIVLIDLVLAGDNAIVIGLAARNV
Pvo1            -----------------------MDLMSVEFWTALLSIILIDLVLAGDNAIVIGLAARNV
Ppe1            -----------------------MDFLSIEFFTALLSIIIIDLVLAGDNAIVIGLAARNV
Pde1            -----------------------MELFSIEFWTALLSIVVIDLVLAGDNAIVIGLAARNV
Bsp5            -----------------------MDIFSVEFIISLLTIIVTDLILAGDNAIVIGLAARKL
Sgl1            -----------------------MDFFPPEFWSALLAIVITDLVLAGDNAIVIGLAARNV
Pal1            -----------------------MDFFTAEFWSALMAIVVIDLVLAGDNAIVIGLTARNL
Ban1            -----------------------MDFLSAEYLSALLAIIVIDLVLAGDNAIVIGLAARRL
Hmo2            -----------------------MEFITPAFVSSLLAIVAIDLVLAGDNAIVIGLAARNL
Psp1            -----------------------MDVFSVDFLLALLNIVFIDLILAGDNAIVIGMAARNL
Tco1            -----------------------MDPLTLEFWSALITIVFIDLVLAGDNAIVIGMAARNL
Pcu1            ---------------------MELEFLSWAFAVALMQIVFIDLVLAGDNAIVIGMSARNL
Psp3            -------------------------MTPFEFLTTLLSIVFIDLILAGDNAIVIGMAAKRL
Pba2            -----------------------MDLFSAAFFLALINIVFIDLILAGDNAIVIGMAARKL
Pla1            -----------------------MET-TAEFFLALINIVFLDLILAGDNAIVIGLAARNL
Ppe2            -----------------------MSG--FQFIWLLLNVIFIDLLLAGDNAIVIGLAARKL
Bsp4            ----------------------MDLLLSPEFWTALLSIVIIDLVLAGDNALVIGMAARNL
Bbo3            ----------------------MEMLFTPAFWSALLAIIVIDLVLAGDNAIVIGMAARNL
Psp2            ----------------------MD-IFTVEFLVALLSIIMIDLVLAGDNAIVIGMSAKNL
Pmu2            -----------------------MD-FSLEFLLKLLNIVLIDLVLAGDNAIVIALAARNL
Pel1            -----------------------MEWLSVEFLLALLNIVLIDLVLAGDNAIVIALAARNL
Dha1            --------------------MKEMEFFSPEFFSAVLSIVLMDLVLGGDNAIVIGMAARNL
Dha2            -----------------------MELFSPEFFQALFAIVIMDLVLGGDNAIVIGMAARNL
Dsp2            -----------------------MEFFSPDFISALLSVIMIDLVLGGDNAIIIGLAARNL
Sgl2            -----------------------MDFMVPGIVSAVLSVILIDLVLGGDNAIVIGLAARNL
Ktu1            -----------------------MEFLSAAFFSALLAIIIIDLVLAGDNAVVIGMSARTL
Cul2            -----------------------MDSL-FELFTSLMAIILIDLFLAGDNAIVIGMAARNL
Bba1            -----------------------MEFLSSAWFSALLAIILIDIVLAGDNAIVIAMAARNL
Rbe1            -----------------------MEFLSPAWFSALAAIILIDLVLAGDNAIVIALAARQL
Ade1            -----------------------MDMFSTQWLTALLAIILIDLVLAGDNAIVIALAARSL
Hsp1            -----------------------MEFMSAAWWSALLAIILIDLVLAGDNAIVIALAARNL
Cba1            -------------------MEWFTDLFTMQFLTALLSIVVIDLVLAGDNAIVIALAARNL
Rsp6            -------------------MEWLTDLFTMQFLTALVSIIIIDLVLAGDNAIVIALAARNL
Rso1            -------------------MEWLSEIFTMQFAAALASIIVIDLVLAGDNAILIALAARSL
Cfu1            MRLFVNPVGDFMDFSGLLSMLGMADWNAGAFFAALLAIVVIDLVLAGDNAIVIAMAARSL
Rth1            -----------------------MHFTAPDFFSGLLAIVLLDLVLAGDNAIVIAMAASRL
Rfu1            -----------------------MDFFTPDFFSGLLAIVLLDLVLAGDNAIVIAMAASRL
Rsp5            -------------------------MFSTDFLSGLLTIVLLDLVLAGDNAIVIALAARNL
Svi1            -----------------------MELFSAEFLMSLLLIVGIDLILAGDNAIVIALAAARL
Svi2            -----------------------MELFTLAFWSSLVVIIGIDLFLAGDNAIVIAMAARRL
Bbo1            -------------------------MLDAGFFSALLLIITINIVLSGDNAVVIAIACRKL
Bbr2            ----------------------MHPLFESAFFSSLLLIITINLVLSGDNAVVIAIACRKL
Bla1            -------------------------MFETEFIIQLLMIIAIDILLGGDNAVVIAMASRNL
Gka1            ---------------------------MDEYIVSILLIIGIDVILGGDNAVVIALASRNL
Gth2            --------------------------MIGEYVTSILLIIGIDIVLGGDNAVVIALASRNL
Ban2            --------------------------MDLEFLTSVLMIVGIDVVLGGDNAIVIALASRNL
Bha1            -------------------------MFDLDFILSVITIIGIDLILGGDNAIVVALACRHL
Bli1            --------------------------MEHDVLMSFLVIIGIDLILGGDNAVVIAMASRHL
Cpe1            ---------------------MEVELFSSQFFVALFSIIVIDLVLAGDNAVVIAMASNRL
Ssp4            ---------------------MEIELFSSQFFVALFSIIVLDLVLAGDNAVVIAMASNRL
Mfu1            -----------------------MEILSTQFLLALGSIILLDLVLAGDNAVVIAMASRKL
Dsu1            -----------------------MEIFTLQFWLSVGAIILMDLSLGGDNAVVIAMASNRL
Dca1            --------------------------MVWEFLGALFSIVVIDIVLGGDNAIIIALASKNL
Dru2            ----------------------------MEFVVGLLSIICLDIVLGGDNAIIIAMASKNL
Dku1            ----------------------MEWLNAQNLFA-ILTIIIADLMLAGDNALVIGLACRGL
Hmo1            ----------------------MEARMDWAIIAGILNIIVINVVLSGDNAVVIALASKGL
Mhy1            --------------------------MMEDFWIKVAGIVLVDLVLAGDNAVVIGMAVRNL
Opr1            -------------------------MTAEATLLGLFSIVLIDLVLSGDNAVVIGMAVRDL
Sth1            --------------------------MSWQLLASILSIVVIDLVLSGDNALVIGMAAHRL
Tte1            -------------------------MDLLELLGRVLGIVVIDLVLSGDNAVVIGMAARKL
Bsp3            --------------------------MGEHFWLGLVHIFMIDLVLSSDNAVIIGMACRGL
Bbr3            --------------------------MGEYFWLGLVHIFMIDLVLSSDNAVVIGMACRGL
Bbo2            --------------------------MEGQFWIGLLQIFLIDLVLSSDNAVVIGMACRGL
Bla2            -----MEITSNEIDTATAAHTRWGETMETNTLVALFHIFIIDVVLSGDNAVVIGMACRGL
Dsp3            ------------MRIEEWTREGWLEAMDAHFWIGFFNIIILDLVLSGDNAVVIGMAARRL
Gsp1            ------------------------MTISSEALLALLKIIAIDIILSGDNAVVIAMATRKL
Gka2            --------------------MGISLTISAAALLALWKIIAIDIILSGDNAVVIAMATRRL
Afl1            --------------------MG-DWIISSEAIVALLKIIAIDIILSGDNAIVIAMATRRL
Bco1            ------------MKQLPVSIFDFGLVVSAGAFVALLKIIMIDIILSGDNAVVIAMATRKL
Bsp7            ------------MDMLTI----LGLAISSGATIALLKIIAIDIILSGDNAVVIAMATRNL
Osc1            -----------------------MDIFAAETILTLLTVVAIDLVLSGDNAVVIAMATRRL
Gha2            -----------------MNIDILSQFIGQVEWMMLLQLIAIDIVLSGDNALIIAMATKNL
Bme1            -----------------------MEELIGVSVQGLLQIIFLDLILSGDNAIVIAMAARNV
Vpa3            -----------------------MEFLEAATWITISKIILIDILLAGDNAVVIGMAAGKL
Vra1            -----------------------MEFLELATWIMIGKIIVVDILLAGDNAVVIGMAVSKL
Vpa2            -----------------------MDILTVQGLLAMLQIIVIDILLAGDNAIVIGMAARNL
Mmi1            -----------------------MEAELITDIWTIIQVILLDLALGGDNSIVIGMAAKNL
Clj1            ------------------------MDNLTTFLLGALQITLLDIVLSGDNIGVIALATKDL
Ckl1            ------------------------MDNLTVFLIGALQITLLDIVLSGDNIGVIALATRDL
Cca2            ------------------------MDNLITCIIGAFQITLLDIVLSGDNIGVIALATKDL
Cac1            ------------------------MDNLIPIFLGALQITLLDVVLSGDNIGVIALATKDL
Cpa1            ------------------------MDHYILIISGIIKITLLDMVLSGDNIGIIALATKDL
Cca1            YDKLVLDIKQLFNVELEITEGDNNMPDLSLFMMKAFQITVMDLVLSGDNIGVIALATRNL
Ret1            -----------------------MDMFTAAGMTALLQVIAIDLVLAGDNAVVIGLAAAGL
                                                                            

Afe1            PKEQRAKAILIGIGAATLLRIVFAGLTTQLLQI-VG-LLLAGGLLLLWVCWKMWRELR--
Acl1            PKEQRAKAILIGVGAATLLRIVFAALTTQLLAI-VG-LLLAGGILLLWVCWKMWRELS--
Rsp1            PADQRPKAILIGIGAATLLRIGFAGITTQLLDI-VG-LLLAGGLLLLWVCWKMWRELR--
Csp1            PKEQRARAILIGIIAATLLRIGFAAVTTQLLQI-VG-LLLAGGILLLWVCWKMWRELR--
Rsp4            PKEQRNKAILIGIIAATVLRIVFAAATTQLLQI-VG-LLLAGGVLLLWVCWKMWRELR--
Msp1            PKEQRNKAILLGVLAATVLRIAFALVTTQLLQI-VG-LLLAGGILLLWVCWKMWRELR--
Mno1            PREQRNKAILIGIAAATVLRIVFAGLVSQLLAI-VG-LLLAGGILLLWVCWKMWRESR--
Rpa1            PKEQRGKAILIGIVVATTLRIAFASVTVQLLQI-IG-LLLAGGVLLLWVCWKMWRELR--
Rpa3            PKEQRGKAILIGIVAATVLRILFASVTVQLLQI-IG-LLLAGGVLLLWVCWKMWRELR--
Rpa2            PKDQRGKAILVGIIAATVLRILFASVTVQLLQI-IG-LLLAGGVLLLWVCWKMYRELR--
Asp4            PREQRGKAILIGILAATVLRIAFAAVTAQLLQI-IG-LLLAGGVLLLWVCWKMWRELR--
Sfr1            PIEQRKKAILVGIIAATVLRIVLAAFTVQLLAI-IG-LLLAGGILLLWVCWKMWREIR--
Ead1            PTDQRKKVILVGIIAATVLRIALASVTVQLLEI-IG-LLLAGGILLLWVCWKMWREIR--
Orf4            PADQRKKAILVGIAAATVLRIIFALITQQLLQI-GPILLIAGGLLLLYVCWKMWRELS--
Mam1            PSDQRKKAILVGIAAATVLRIFFALITQWLLAI-GPMLLIAGGLLLLWVCWKMWRELR--
Mci1            PADQRKKAILIGVIAATVLRIGFAAITVKLLAI-VG-LLLAGGILLLWVCWKMYRELR--
Rle1            EATQRRKAIIVGIAAATILRILFASVAVYLLAI-VG-LLLAGGLLLLWVCWKMWRELR--
Ret2            RNGVRRSS--SAFLAATVLRILFASVAVYLLAI-VG-LLLAGGLLLLWVCWKMWRELR--
Csp2            APSLRTRAILVGILAATTLRILFATIAIELLQI-VG-LVLVGGFLLLWVCWRMWREIR--
Atu1            PAHLRRKAILVGIIAATVLRIGFAAVTVQLLAI-VG-LQLFGGLLLAWVCWKMWTELR--
Rsp2            PAHQRNKAILVGIIAATVMRIGFALGTAYLLNI-VG-LQLLGGVLLAWVCWKMWVELR--
Rsp3            PAALRKKAILFGISAATVLRLVFAVIATYLLAI-KG-LQLAGGLLLGWVCWKMWSELR--
Tmo1            PAALRRKAIIYGILAATVLRITFAAVTVELLEI-IG-LTLAGGILLLWVAWKMWQELRQA
Oin1            PKDQRVKVIMLGIAAATVLRIIFALMTTQLMQV-IG-LLFAGGILLLWVSWKMWRELRAG
Bja1            PAEQRRRAIVVGIVAATALRIAFAGVATQILQV-IG-LLLAGGVLLLWVCWKMWRELR--
Bja2            PEAQRSKAIFIGIVAATILRVLLAGLATQILQI-VG-LLLAGGILLLWVCWKMWRELR--
Ali1            PMAQRRKVIFWGIAAAIGLRIFFALITAQLLAI-IG-LTLAGGVLLLWVCWKMFRELRSH
Rce2            PPEQRRKAIFWGIAAATIMRIGFAAITTQLLAI-VG-LTFAGGVLLLWVCYKMFRELQRG
Rce3            AKSERRTVIFWGIAAAAVLRILFALLTTHLLAI-IG-LTLAGGILLLWVCWKLWREIVSQ
Orf2            PAHQRRKAILIGIGAAALLRIIFAVFTSQLLQI-VG-LMVAGGILLLWVSWKLWREIRSN
Mgr1            PLAQRRRAIVIGIAAAAVLRIIFAIFTLQLLKV-VG-LLLAGGLLLLWVSWKLWREIKMH
Mma1            APEQRRKAILWGITAAACLRILFSVFAVQLLGV-IG-LLFAGGLLLLWVSWKLWRELRDA
Cvi1            DPKQRRKVILYGLGAAVVLRITFALITTWLLGV-IG-LLLAGGFLLLWVCWKMWRELREQ
Pzu1            PPEQRRKAILWGLGAAVVTRIGFALITTQLLGV-IG-LLFAGGLLLLWVCWKMWKELRNQ
Bdi1            PQEQRRKAILIGLAAAVVMRIGLALITVQLLAI-VG-LLLAGGFLLLWVCWKMWRELREQ
Bsp6            PQDQRKKAILIGLAAAVVMRIGFALITVQLLAL-VG-LLLAGGLLLLWVCWKMWRELQEQ
Bsu1            PQELRRKAILIGLAAAVVLRIVFALVTVQLLAI-VG-LLIAGGVLLLWVCWKMWRELQEA
Aex1            AASDRKKAILYGLIAAVIMRIGFVLVTAKLLLI-VG-LLLAGGLLLLWVAWKMWRELREP
Hef1            EARYRRRAILIGLVAAVIARIVFALMTVQLLQI-KG-LLLVGGLLLLWVCWKMGGDLRTV
Sel1            PADQRKRVILIGIGAALVLRIAFALIVSWLMGI-VG-LIFAGGLLLLWVSWKFWREIRHG
Npe1            PAADRKKVILIGIGAALVLRIVFALAVTWLLGI-VG-LIFAGGLLLLWVAWKFWRDLRDG
Swi1            PADQRRKVILIGIIAALVLRIVFAVSVSLLMGI-VG-LVLAGGLLLLWVSWKMFRELRHA
Ssp7            PADQRRKVIMIGIVAALVLRIAFALVVTQLMQI-VG-LIFAGGLLLLWVSWKMYRELHPA
Sal1            PADQRRKVIIIGVLAALVLRVAFALVVTQLMQI-VG-LIFVGGLLLIWVAWKMWRELRD-
Ssp5            PADQRKKVIAIGVLAALVLRIGFALVVTWLLGI-VG-LVFAGGLLLLWVAWKMYRELHHS
Sya1            PPKQRQQVILIGIIAALVLRIGFALVVSQLMQI-VG-LILAGGLLLLWVSWKMWRELRPN
Ssp1            PPAMRRKVILVGVVAALILRIGFALVVTQLLQI-VG-LVLAGGLLLVWVAWKMWRELRGG
Ssp2            PAAMRRKVIMIGVIAALVLRVAFALVVSQLMQI-VG-LVFAGGLLLIWVAWKMWRELRED
Sya2            PPASRRKVIAIGVIAALVLRIAFALLVTQLMQL-VG-LVFAGGLLLVWVGWKMWRELRAH
Ssp6            PAHQRRQVILIGIIAALVLRIGFALVVTQLLQV-IG-LVFAGGVLLLWVAWKMYREIGHG
Sma1            PADMRRKVILIGVGAALLLRVAFALVVT-------G-LVFAGGLLLVWVAWKMWRELRDH
Ssp3            SPSRRHRIILMGIAAALVLRIVFALAVTQLLQM-KG-LVFAGGLLLLWVGWKFWRELQAS
Sec1            PAKQRKQVLALGVVMAMVCLIGFALIATQLLHV-VG-LLLAGGILLLWVGWKLYREIGAT
Gdi1            ------------MAAAALIRVGLALVAVRLLAI-IG-LTLAGGILLLWVCWRMFRELRGP
Gha1            PAPQRRVAILSGVLGAALIRICLALVAVRLLAV-IG-LTLAGGLLLLWVCWRMYREMRGP
Aac1            EAKQRRIAVLVGVAAAALIRLGLALIATQLLGI-IG-LRFAGGLLLLWVCWKMYRELQTP
Apo1            SGAQRQKAILAGVGLAAIIRILLALVAVRLLEI-VG-LTLAGGFLLLWVCWRMYREMQEN
Gmo1            EGRQRRLAILFGTLAAAILRIGLALLATTLLQI-VG-LTLAGGFLLLWVCWKMYRELRGS
Gfr1            QGRQRRLAILIGTAFAALLRVGLALVAARLLAV-IG-LTLAGGCLLLWVCWKMYRELRHS
Gbe1            PAEQRRKAVFWGIAIATGIRVAAGLLALQLLEI-IG-LTLAGGLLLLWVCWRMYRELRRQ
Acr1            PKAQQKQAILIGVAAATVIRIALALVALRLLAI-IG-LTLAGGILLLYVVWKSWREFN--
Asp5            APEQRRVAILAGIGGATIIRIIFALLALKLLAV-IG-LTLAGGLLLLWVVWKSARELYAH
Rle2            VSELRGKAIAVGIAAAAVIRIVFAVIAAKLLAI-TG-ITLAGGLMLLWICWTMGRELISG
Rco1            APELRGKAIVSGIAAAAVIRIVFAVIAAELLVI-KG-INLIGGLLLLWICWTMFKELREA
Hde1            QPSMRAKVIFWGIAGAVVLRIIFSSIAQQMLQV-IG-LTLAGGILLLFVAWKMYKQIVES
Orf1            AKNKRRQVIFIGIAMAALMRVGFALITVQLLEV-IG-LLLIGGLLLLWISYKLWLEIR--
Rba2            SPELRKKAILYGMIIAAVLRIIFAVVATKLLGI-PG-ILFVGGLLLFWVCWRLYAEIREG
Asp6            APELRKKAILFGMVVAAVLRIIFALVATKMLAI-PG-LLFVGGLLLCWVCWTLYKEIRES
Rba1            PTEQRKKAIFYGMVIAAVLRIVFALIATYLLGV-KG-LLFFGSVLLFWVCWSLFKEIRSG
Scl1            SAKLRKRAIFIGMALAAGLRILFAITATYLLAI-KG-ILLVGAALLAWVCWRFYNDLKEF
Orf5            APQFRRRAIMIGMAMAAIMRILFAVIASYLIAI-KG-ILLIGGALLAWVCWRFYKDLLQF
Pma1            APELRRRAIFIGMMMAAGLRIVFAVLASYLLAF-EG-ILLIGGLLLAWVCWRFYNDLREF
Rce1            PPQQRARAVLFGVIAAAVLRIVFSIFATLLLAL-WW-VDLVGGLALLYIAWSFLRELRHG
Aba1            PAHLRGRAVLFGVIAAAVMRIIFSIFATMLLSL-WW-IDLVGGLALLYIAWTFFKELREE
Orf3            APANRKKIIMWGVFAAFIFRVIFAASATYLFQF-TL-IKLIGGALLLWIVKDLWQDLFSS
Pub1            VPKNRKQIILWGVAGALVFKIIFALFATYLFEF-YY-IKILGGLLLIWIVNDLRKDLVEM
Pub2            PPEQRKKVIFWGIGGAVILRIILTMLTAYLLQI-TG-LRLIGGLLLLYIVYKLYTDVIKG
Orf8            DANIRKKIFFWGITAAVVLRIIFTLLTAYLLQI-SG-LKLVGGLVLLWVVYKLYKDVIQK
Orf6            QGAERKKAIFFGIALATVFRIILAFFAVFLLSL-VG-VKFAGGLLLLYVVWKFYRELRMP
Asp1            PAKQRVKGILWGTAGAIGLRVVLIAFALTLLA--VPYLKVVGALLLVWIGVKLLIPE---
Bho1            PPKQRMQGILWGTAGAILLRVVLIAFALTLLN--IPFLKIVGGVLLLWIGVKLLIPE---
Mpe1            PAAQRTKGILWGTAGAILLRVILIFFALTLLA--IPYLKLVGAVLLVWIGVKLLAPDH--
Bma1            PAQQRVRGVLWGTAGAILLRVVLIAFAVLLLD--VPLLKFAGGVLLLWIGVRLMAPA---
Bph1            PPAQRTKGVLWGTLGAIALRVALIAFAVALLD--VPLLKFAGGLLLIWIGVRLLAPA---
Bsp2            PDRQRTRGIVLGTLGAILLRVILIAFAVMLLD--VPFLKFVGGVLLLWIGVKLMQPD---
Nmu1            PEKQRNLGIFWGVFGAIALRVVLIYFAFTLMA--IPFLKIVAALLLLWIGIKLLQPEP--
Nsp1            PEHQRRLGIMWGVVGAIGLRVVLIFFALSLLA--IPYLKIVGAVLLLWIGIKLLQPEE--
Asp2            PDHQRNKGIAWGVVGAIALRVAMIFFALQLLA--LPFLKIVGGLLLLWIGVKLMQPED--
Aar1            PEHQRNQGIAWGVVGAIGLRIVLIFFALQLLE--LPFLKIVGALLLLWIGVKLMQPEE--
Pfe1            PEAQRRKGILWGVAGAVALRIVLIFFALQLLA--LPLLKVGGALLLLWIGVKLLQPED--
Psp4            PEAQRNKAILGGALGAILLRIVLIFFALELLT--LPYLKLIGALLLAWIGVKLMLPEG--
Asp3            PEDLRNKGIFWGVVGAIALRIVLIFFALQLLS--LPYLKIVGAALLLWIGVKLLQPEE--
Pre1            PEEQRRRAIAGGVAGAILLRIALLFFAMQLLA--LPYLKLVGAALLLWIGVKLLLPED--
Sli1            PPDQRKKGIAYGVAGAILLRVVLTFFAVSLLS--LPYLKLVGALLLIWIGIKLILPEE--
Gca1            PAAQRKKGIWFGMAGAVGLRIVLTFFAVSLLA--LPYLKLVGAFLLIWIGIKLILPED--
Xau1            PPSQRKWGILLGAGAAVGLRILFALAVSALLG--IPFLKVAGGLLLFWIAIKLVTDN---
Aca1            PPSQRRWGIILGAGAAVGLRIIFALAISYLLG--VPFLKIAGAVLLLWIAAKLVLSG---
Pps1            PDAQRRKAILGGVAGAVILRILLLFVASYVLG--WPLLKVVGGVLLLWIGIKLLVPE---
Har2            PPKEQRNAFLIGTVAIVILMTALTAFASYLMT--IPYVEVAGAILLLWIGIKLLLP----
Bba2            PPAQQKKAVAWGSGAAVVMRIILTIVAVQLLQ--LPYLKLVGAVLLIWIALQLLLPDG--
Vpa1            PPAQQKKAILFGSMGAIVLRVVLTFFAVYLLT--LPYLKLVGAALLFWIGIGLLKGD---
Cte1            PPEQQKKAIMFGSGAAVVLRIVLTVVAAKLLE--LSFLQVVGGCLLLWIGYQLLTGDE--
Orf7            PPDQQRKAVFFGAGAAILLRVVLTIFAAFLIQ--LPWLKLVGGLLLFWIAIKLLLPD---
Har1            PPKQKKLAVIWGSAAAIILRIVLTIFALQLLT--LPYLKLIGGVLLFYIGVQLLAED---
Dsp4            PPRTRARGILLGAGAAVILRVALTFFAAKLLD--LPYLKLVGGGLIAWIAVKLLTDA---
Dfr1            PPRSRTKGIAVGAGAAVVLRVALTFVASQLLD--LPFLKLAGGLLVAVIAVKLFAEG---
Dsp1            PHRQKMMGILLGSGAAVVLRIILTFFAAKLLG--LEYVKLVGGALILWIAVKLLMEG---
Dti1            PRAKRQKGIIIGTALAVALRVILTFFVARFLQ--TPYLKLAGGLIIVWLAVKLFADV---
Pmu1            PAEQRRQAVWWGAFGAIALRIVLTIAAVYILG--VPYIHTLGALLLLWIAIKLLTD----
Pel2            PLHQRKQAIWWGAFGAIALRVVLTVIAVYILK--VPFIQALGSVLLLWIAIKLLID----
Pcu2            PPAQRKRAVWWGSAAAVLLRCVLTIAAVTLLQ--IPYLQAAGAVLLGIIAVKLFKDAFNG
Bbr1            SPELQKKATFWGSFGAIGLRIILTFIAIWLLK--IPFVQVVGGLLLIWIAVKLLKG----
Bce1            PEKLRKKAVIIGCAGAIGLRIALTFLAVYLLE--IPYVQFVGGLMLLWIAVKLLKG----
Dru1            PVDQQKKAVFWGSFAAIGLRIILTTVAVVLLK--LPYVQVIGGILLIPIAVKLLVG----
Tca1            PAKQQKMAILWGSAGAIGLRVILTVVAVALLK--IPYLQFAGGVLLVWIAAKLLLE----
Cul1            KGKLRKLAVLWGTAGAVLLRILLTVVIIHLLE--IPFLQVLGGVMLLWIAYKLLSE----
Eit1            EQKQREKAILIGTAGAILLRVALMLVAIQLLA--VPFVKIVGSLLLLYIAYDLLAESG--
Eav1            PASSQNKAIVIGAAGAVVLRILLMLIAVELLT--VPYVKIIGAILLFYIAYDLLKTNG--
Pfe2            PLHQQKKAMLYGCIGAIVLRVALTFIAIFLLK--IPYLQIIAGILLLWIAIKLMAEQK--
Dme1            NDRDRKKGIFWGTFGAVALRIFLATVAIMLLK--LPFIQAVGGVLLSGIAINLLKDKH--
Bsp1            PKQQQKKAIIWGTVGAIAIRIAATLAVVWLLE--IPGLRLVGGILLIWIAYNLLSDD---
Gth1            PKHQQKKAVIWGTVGAVVIRAMATIFVVWLLK--IPGLLLVGGLLLVWIAYKLLVEE---
Pba1            PQQDQKKVIVWGTLGAILIRVVMTLLVVQLLN--IPGLRLAGGLALVWIAYKLLIEE---
Pvo1            QKEDQRKVILWGTVGAIVIRIVATLLVVQLLM--IPGLRLIGGIALLWIAYKLLVDE---
Ppe1            DKANQKKVIIWGTIGAVIIRVIATVLVTFLLQ--IYGLRLIGGLALIYIAYKLLVEE---
Pde1            PKQDQKKVIILGTAGAIVIRAIATLLVVYLLM--VPGLQLFGGLLLLWIAVKLMIEE---
Bsp5            PKEQQKKAIILGTVGAIIIRTIATIVVVYLLK--VPGLHLIGGVLLLWITYKFISDE---
Sgl1            PLEKQKKVIFWGTFGAIAVRTLMTLVVVWLLK--IPGLLLIGGILLIWIAFKLLVEE---
Pal1            PKEQQKKVIFWGTFGAIALRSLLTLAVVWLLK--IPDLLLIGGVLLVWIAYKLLVEE---
Ban1            PKDQQKKVIIWGTIGAIAIRALATLVVVWLLK--IPGLLLIGGVLLIWIAYKLIAEG---
Hmo2            PREHQRKAIIWGTVGAIIIRAIATVAVVGLLK--IPGLLFIGGLLLLWIAYKLIVEE---
Psp1            PQHQQKKAVLWGTAGAIGIRIIATVAVVRLLG--LPWLHLAGGILLLWIAYKLLVQED--
Tco1            PKHQQKAAILWGVAGAVAIRIAATALVVYLLK--VPWLQLAGGLLLVWIACKLLVQEE--
Pcu1            PKSQQRQAVLWGTVGAVVIRAVATLLVVHLLE--IPWLLLVGGFLLLFIAYKLLVQE---
Psp3            PKETQKKAILYGTCGAILLRIVATVLVVYLLQ--IPWLLVAGGVILLWIAYKLLVQE---
Pba2            PHTVQKKAILYGTIGAVVLRIAATLIVVWLLQ--IPWLLAIGGLLLIFIAYKVLADEG--
Pla1            PPTTQKKAIIYGTGGAVVLRIIATILVVWLLN--IPWLLLVGGILLIGIAYKLLTDDN--
Ppe2            PPATQKKAILYGTGGALLIRIAATIVVLWLLQ--IPWLLLIGGVMLIWIAYKLLVDQE--
Bsp4            PAHQQKKAIIWGTVGAIVIRALATLAVVWLLK--IPGLLLVGGLILIWIALKLLIQD---
Bbo3            PAHQQKKAIIWGTVGAVVIRAAATLAVVWLLQ--IPGLLLVGGLMLIWIAMKLLVQD---
Psp2            PIHHRRKAIMWGTAGAVVIRVLATLAIVWILK--IPGLQLVGGLILIWIAYKLLVED---
Pmu2            PKVHQKKAIMWGTVGAVVIRVLATLAVVWLLK--LPYLLLVGGVVLIWIAYKLLVDK---
Pel1            PKEQQKGAVLWGTVGAVIIRVIATLAVVWLLK--LPALLLIGGVVLVWIAYKLLVDK---
Dha1            PRDSQKKVILIGTGGAILIRSLATIVAVWLLK--IPGLMFVGGVLLVWMAYNLLTDD---
Dha2            PKQQQKKVILFGTGGAILIRTLATLVAVYLLK--IPGLMFAGGLLLVWMAYKLLTDE---
Dsp2            PQNKQKKAILWGTLGAVLIRIVATLLVVWLLK--IPGLLLAGGLLLIWMAYKLLVEE---
Sgl2            PKQIQKKVIFWGTAGAIAIRILATFLVVFLLR--IPGLQLAGGLVLIWMAYKLLTDE---
Ktu1            PKDLQKKAIVWGTLIAIVVRILATFVAVWLLE--IPGLLLAGGLLLIWISYKLLIQQS--
Cul2            PHEHQKKAIFWGTLGAVAVRVLLTIGVVYLLQ--IPFLLFVGGSLLVWIAVRLLIEDK--
Bba1            PDHLRKRAVLWGTVGAIAVRAAMTLVVVWLLK--VPGLMLVGGLGLVWIAYRLLVPAG--
Rbe1            PEHLRKRAIVWGTVGAVVVRSTMTLAVVWLLK--VPGLMLVGGLGLVWIAYKLLVPQA--
Ade1            PKHLQKKAIVWGTVGAIVVRSAMTVVVVWLLK--IPGLMLIGGLGLLWIAYKLLAEDG--
Hsp1            PKEHQKKAIVWGTVGAIVVRSAMTLVVVWLLK--IPGLMAIGGIALMWIAYKLIAEDE--
Cba1            PPHLQKKAIIWGTVGAVVVRSAMTVGVVWLLK--IPGLLLIGGAALVWIAYKLLSDDG--
Rsp6            PPHLQKKAIVWGTIGAIVVRSAMTLAVVWLLK--IPGLLLVGGVALVWIAYKLLTDDS--
Rso1            PPDLQKKAILWGAAGAIVVRALMTLAVVWLLK--IPGLMLIGGLALVWIAWKLLADDG--
Cfu1            PDHLRRKAILWGTAGAVITRVLMTIGVVWLLK--IPGLLLVGGIALLWIAYRLLTQ-S--
Rth1            PRELQKKAVFWGTFGAVAVRFALTAIVVYLLK--LPGLMLAGGVLLLPIAWNLLNHGD--
Rfu1            PKELQKKAVFWGTFGAVAVRFALTAVVVYLLK--LPGLMLVGGALLLPIAWNLLRHDG--
Rsp5            PKSLQTKAVFWGTFGAVAVRVALTAVVVYLLK--LPGLMLAGGIVLLPIAWKLLKHD---
Svi1            QDHQRKRAILYGTLGAVAIRAVATLAVVWLLK--MPGLHLVGGLLLVWIAYGLLK-----
Svi2            PDHERVRAILYGTVGAVIIRILCTVTVVYLLM--IPGLHFAGGLLLVWIAYKLLLPDD--
Bbo1            TPAHRKKAIFWATGLAIIVRILATALAVYLLK--IPYLYLIGGLILVWISYKLLLEDD--
Bbr2            PVEQRKQAILWGTFLAIIVRVIATVLAVYLLK--IPYLYLIGGIILLWISYNLLREDD--
Bla1            PLEQKKKAIFWGTGLAVVVRVIATIAAAYLLQ--IPFLFVIGGLLLVWISYNLLVEDG--
Gka1            PEQKRNVAIIVGTALAIAVRIVLTVAVVWLLT--IPFLQLAGGVVLFWIALKLIGQKD--
Gth2            TEQKRNIAIVLGTALAIFIRILLTAAVVMLLK--IPFLQLAGGCVLLWISLKLLTQKD--
Ban2            PESKRNKAILIGTLLAIVLRIILTILAVYLLD--IPFLQLIGGVLLTLIAVNLLTDNS--
Bha1            PKQQRNKAIMIGIGLALLVRVLLTMVAVQLLE--IPFLLGIGGALLIYIAFQLLVDN---
Bli1            PPRQRQKAIIIGTLIAIMMRIALTMAAVYLLA--VPYLQFIGGIFLLYLGYQLLIEK---
Cpe1            PVHLRKRAIYVGTAGAILIRLIMTFFAVQLLS--VPYLQALGGLVLLPIAVKLMKPSG--
Ssp4            PAQLRTRAIYVGTAGAVLVRLIMTFFAVEMLT--VPYLQALGGLVLLPIAVKLMRPSK--
Mfu1            PENMRKRAIYIGTAGAVIIRAIMTLIATYLLT--IPFLQAIGGLILLPIAFKLLKPEK--
Dsu1            PEKERKKAILIGTIGAVGLRMALTAVAVWLLT--IPYLQVLGGILLIPIAIHLLAPGD--
Dca1            PVEQRKKAIIWGTLGAVIVRALLTIIALQLLK--IPLLQFAGGLLLVWIAFKLLRDNH--
Dru2            PPAQRKKAILWGTAGAVAVRVALTFVALELLK--IPLLQFVGGLVLLWIAFKLLKQEP--
Dku1            PPAQKRRALLWGTGGAVVLRIILTCGVTLLLA--VPFLQAAGGILLTWVALKLLLPHK--
Hmo1            PVEYRRKAIFWGAGLAVVLRVVLTFIVAQLLR--IPLIQLTGGLLLAWIALKLLYPEK--
Mhy1            PASLRRQAILVGTLGAVGLRVAFTILAALLLN--VPLLRAIGGVTLFWIAAKLLMEDH--
Opr1            PGRLRRRAILMGTLGAIGLRVTFTILAALLLS--VPFLRALGGVALFWIAAKLLGGEE--
Sth1            PPRQRRWAIILGGAGAIGLRVLFTALAVFLLV--VPFLQAAGGLLLTWIAYKLLRDET--
Tte1            HGKQRRRAIVLGGAAAIVLRMTFTALAAVLLN--IRLLMAVGGAILVWIAFNLLSPES--
Bsp3            PLRERSRAVLYGTIGAVVLRIGLTGVTTWMLD--IPLVKAVGGGLLLWIAIKLMVSNQ--
Bbr3            PQQERRRAILYGTLGAILLRIVLTGMTTWMLD--IPLVKAIGGILLLWIACKLMLGEN--
Bbo2            PPTERKKAIYIGTMGAIVLRVLLTGMTTWMLD--IPLVKVVGGVLLLWIAWKLMFGDQ--
Bla2            APIDRKKAILYGTLGAIILRVLLTVVATWMLA--IPLVKAVGGIMLLYISLKLLGGD---
Dsp3            PDRQRKKAIIYGTGAAVVLRVALTLIAVWLLK--IPLLKTVGGLLLLWIALKLLADEG--
Gsp1            PKHQQNKAIFWGTGGAVFLRILFAAIIVFLLK--IPFVHLAGGLLLLWIAYKVLLE-Q--
Gka2            PKDQRNKAIFWGTAGAVLLRILFAAIIVFLLN--IPFVHFVGGLLLVWIAYKVLVE-R--
Afl1            PEKQRNRAILFGTAGAVILRILFAAVIVFLLQ--IPFVHFVGGLLLLWIAYKVLIN-E--
Bco1            QREQQNKAIFWGTAGAVILRILLAMAIVALLK--IPYVNVIGGLLLLWIAYKVLGG-G--
Bsp7            PKDQQNKAIFWGTAGAVILRILFAAVIVYLLK--IPFVNVIGGLLLLFIAYKVLVE-D--
Osc1            PEHNRNKAIYLGTGFAIVLRIVFAVVIALLLN--IPLVHFFGGLLLLYIAYHVLVN-NG-
Gha2            DKQYQNRAILFGVAGAIVLRIVFASGIVFLLK--IPLIYLVGGMLLIWIGYKITVK-K--
Bme1            PKDLQKRAILIGTGGAIGLRLLFAAIIVPLLK--IPLIGAVGGLMLVWIAYKLLAD-NH-
Vpa3            APELQKKAVIWGTVGAIGMRLVFATLLVEALTL-IPLIHLGGGLVLVWIAIQLLK--GG-
Vra1            EDKYREKAIMWGTFGAIAMRLIFATILVEALEY-IPGLHFVGGLVLLWIAFHLLV--GD-
Vpa2            PAHLQKKAIFWGTAGAIILRLVMAFLFVEALNN-IPALRLVGGILLLWIGYKLVV--DD-
Mmi1            PHELQKKAILYGTAGAIVLRFFMAMIVVYLLQ--IPYLHTVGGLLLVYIGMKLIGKQDG-
Clj1            PKKHAKSASMIGVFAAIFLRIIFACLITYIMLIEWLPIKLIGGILLIKITWNFISPKSEK
Ckl1            PKKHAKSASIIGVFAAIFLRIVFACLITYILLIKWLPIKLIGGILLIKITWNFIKPEPPK
Cca2            PEKYAKKASAIGVFAAVLLRIVFTCFMTYILLIEWLPIKLVGGILLTKITWNFIKPNNEN
Cac1            PKTLAKKASFIGVVAAVTLRIIFACLITYILMIQWLPIKLVGGIILVKITWDFIKPHEES
Cpa1            PLKLAKKASFIGVIFAIVLRIIFSCFITYILMIEGLPIKLVGGIVLIIITFDFIKPKNNN
Cca1            PPKHAKFASFIGIFAAMLLRIIFACFLVYILAIQWLPIRLIGGLLLVKITYDFIKPESNE
Ret1            EATQRRKAIIVGIVAATLLRIVFASVAVYLLAI-VGLLLAGRTPAPVGLLEDVARASRRS
                                                     :          :           

Afe1            --AQAH---------------HSAVDVDSLANDES-------------APRKTLAQATWQ
Acl1            --AGHD---------------EHAVPSDGEASG---------------VPTKTLAQATWQ
Rsp1            --ADAA---------------AAEDHAETHATDAAPP--------AGAKPRKTFVQAAWQ
Csp1            --ANHA---------------QEE-EGAEALEGKDLNADGTI---AGGAPRKTFAQAAWQ
Rsp4            --TTHA---------------EET-DATEALEDQDLNADGTV---AGTVPRKTFAQAAWQ
Msp1            --TTHE---------------EEE-AAEEALEGADLDKDGTI---AGKAPRKTFAQAAWQ
Mno1            --AGHV---------------EKDLEADEALEDRDLGQDGLI---AEHAPRKTFGQAAWQ
Rpa1            --NPP----------------EDVDALD-----GDGGAAT------GAP-TKTMAQAVWQ
Rpa3            --SQSQ---------------HDADALDAL---NDDGTAS------GAP-RKTLGQAVWQ
Rpa2            --TPP----------------HDIEAAEHALEGDENGAAN------GAPPRKTLGQAIWQ
Asp4            --QSQ----------------DEDEAVAAL----EEGGAD------QAGSRKTLGQAVWQ
Sfr1            --SGGH---------------EEVGLDDAN------------------APKKTFSQAATQ
Ead1            --EQQA---------------ANAAGESGQG---------------SEAPRKTFMQAAIQ
Orf4            --TSHE---------------EEHEATEALAGTDYNKDGTVAR--STKGGRKTFAQAAWQ
Mam1            --VTHE---------------QEEDATESLSNVDYDKDGTIG----SKGPRKTFAQAAWQ
Mci1            --TSHA---------------DELEATEALSNSDLNSDQAVA----GKSKRKTLGQAALQ
Rle1            --AGHG---------------NNHDAAGAE-----------------GAPKKTFFQAATQ
Ret2            --NGQS---------------EEHLAESGE-----------------GVPKKTFLQAATQ
Csp2            --SHAS---------------LPQAEPGEGKAGGNPG---------EALVRKTFAQAATQ
Atu1            --DAAG---------------SIEDEVTDEEAD-------------LTKGHKTFFQAATQ
Rsp2            --AAAH---------------VPHHEGETDDVE-------------LNT-DKTFMQAAIQ
Rsp3            --EGQG-----------------DDAHAAAEAK-------------ERAAEKTFFQAATQ
Tmo1            RKAAAA---------------EAAAAASAPGSAPADGVDELPE--EKAAAPKTMRQALTA
Oin1            HAAEQA---------------AANAALDSADESFTDPASKA----APELPRKTFAQAALQ
Bja1            ---EQA---------------AHGSGL-----AFSHGGGGS----AASAPRKTFGQAALQ
Bja2            ----TS---------------STGPAD------AMDAAGAI----AGSKARKTLAQASWQ
Ali1            GTDEVAPDEAMAAPDVSAGSGGAAVGTAAAAA----------------AAGTTVGAAIWQ
Rce2            HQPEVT---------------EAELEQAAEAP----------------GNRKTLRGAIIQ
Rce3            REERTG------AAVVAEAEDESTSTPLAEALP--------------EHATKSRGVAIRQ
Orf2            AHQEEA---------------EGEAALEDADYC--------------TKNQKSFKESVIQ
Mgr1            -EAEES---------------EQEAAAT---------------------GEKSFAAAVTQ
Mma1            CHDDEA---------------TTEDASP---------------------QPKKFSEAVKQ
Cvi1            GRQESA---------------EGAAALDG---AEVPVRQPK-----------TFKAAFLQ
Pzu1            AVDDEA---------------DAEAVLDADPATEPTDRPAK-----------SFKDAFIQ
Bdi1            ATHDQA---------------EAEAEIERAMAIEHGGGPSP---EELGLKRKTFGAALIQ
Bsp6            RTHDQA---------------EAEKELELAMSIEHGTGPSP---EELGLKRKSFGAALLQ
Bsu1            ATHDQA---------------EAQAELELALAIEHGKGPSP---EEMGLKRKSFGAALVQ
Aex1            DTHAQE---------------HAEAVLEDATGADINGNPTTGGATAPAPKRKSFKAAVVQ
Hef1            NAPTN--------------------------ELQAASSPVP----------KTPLQAVLQ
Sel1            ---GESA-------------GSDEIEGDEHSGIRS---------------ARSFAGAAWA
Npe1            A--GESA-------------GSPEIEGDEHSGLRS---------------AKSFAGAAWA
Swi1            ---GAPA-------------G---ADPTEHDGIPQ---------------SKTFLGAAWA
Ssp7            ---GGSA-------------GSPEIAGDEHSGVPS---------------AKSFAGAAWA
Sal1            --GAHSA-------------GSPEVVGDEHSGLKP---------------AKSFAGAAWA
Ssp5            PVGEHSV-------------GSPEIEGDERSGLAP---------------SKSFASAAIS
Sya1            ---AGAH-------------TPDDPSDDDVSGVRP---------------AKSFAAAAWS
Ssp1            ---------------------AENDDP---LVEQA---------------PRRFWSAAWA
Ssp2            ---------------------RSDDEPDSTIAKVA---------------PRSFAGAAWA
Sya2            ---------------------GEPEDAEHMAGKAA---------------PKGFAQAAWA
Ssp6            AAAVESP-------------GSPEIEGDESSGLKP---------------AKSFLGAAWA
Sma1            ---------------------DDTPGEDGTLKAAA---------------PRSFASAAWA
Ssp3            -----------------------GDDAEIAAKPAA---------------PKSFAGAAVA
Sec1            ----------------------AEAASGGHTASKH---------------PKTFAQAALQ
Gdi1            QGTHDA---------------EAASQGTA--------------------RPGALRSAIVR
Gha1            -----G---------------HAGEDGAP--------------------APASLRNAIIR
Aac1            -----E---------------DHDDDSAP--------------------TPGGLRSAITR
Apo1            -----H---------------ANDDTGPA--------------------PPGSLGKAIFR
Gmo1            ---------------------GHHEDVDA--------------------APARLAPAVLK
Gfr1            ---------------------DAEAEVD---------------------APSRLGPAILK
Gbe1            ---------------------EPHLELSP--------------------PTKTMRQAMTQ
Acr1            -----H---------------QPEEAAGE--------------------APGKLRDAALR
Asp5            R----H---------------APEGPGGA--------------------APASLRAAIWK
Rle2            ---------------------GAEEAHDGEASAH--------------IKPKLFRQAIGQ
Rco1            ---------------------GEEEEGGDEAGHHA-------------HKPKLLRQAIGQ
Hde1            DAHSID---------------EVEKSLASTEAHPN---------------ETSFWAALWT
Orf1            --------------------LHTEQGKNRSRQ-----------------TSNSVGRAIFQ
Rba2            TDADAEQ--------------AMLDANNPDAGYTG-------------APRRTLLSALIS
Asp6            LDAKAEE--------------ALITAENPEAGYTG-------------APRRSLLSALWT
Rba1            SHSDGAI--------------SS-DGTIDSLSDSN-------------VPQKTMFAALLS
Scl1            NDPSVLD--------------VPDEAEDTGSDAEV-------------DDSK-FGRALIT
Orf5            NN----------------------EGGDESPGEEE-------------APKK-FGAALVT
Pma1            NSTP------------------EAVDGETESTGDK-------------QGSS-FARALFT
Rce1            ---------------------GGDAAEASEAAQ-----------------EKSLLQALWQ
Aba1            ---------------------KNEAEVASQPML-----------------QKSLGQALGQ
Orf3            K--------------------KIKSPTKKSK-------------------EPSFMRGVYQ
Pub1            KN-------------------KIKSPVKKST-------------------EPSFVKSIYK
Pub2            Q--------------------SGDE-DIKVD-------------------NSSFMKAIWT
Orf8            E--------------------EKKEVNINPK-------------------NKSLISAIGT
Orf6            D---------------------HEEHHIDAK-------------------KAGLIAAIWT
Asp1            --DEGHGN---------------------------------------VEGSATLWKAVKT
Bho1            --DDGHGN---------------------------------------IKGSVSVWAVVKT
Mpe1            --EDGHGN---------------------------------------IQGSDKLWSAIKT
Bma1            --EDAHEN---------------------------------------VKPADKLWEAVKT
Bph1            --PDAHAN---------------------------------------VKPADKLVTAIKT
Bsp2            --HDEHH----------------------------------------IDASDRLWAAVKT
Nmu1            --EGNGHE---------------------------------------ISASATLLGAIKT
Nsp1            --VVEGHD---------------------------------------IDASTTLLGAIKT
Asp2            --DDGHGS---------------------------------------IEGSTNLLGAIRT
Aar1            --GDSHAG---------------------------------------VEGAPHLLGAIRT
Pfe1            --DDGHAN---------------------------------------VQGSTHLLGAIKT
Psp4            --EDEHAD---------------------------------------LKASPKLLGAIWT
Asp3            --GDAHGD---------------------------------------VRASDSLLGAIRT
Pre1            --EQAH-E---------------------------------------VRAGASFFAAIKT
Sli1            --EHGEGN---------------------------------------VKADTHLWGAVKT
Gca1            --EHDEGN---------------------------------------IKADARLMGAVKT
Xau1            --DGDSHE---------------------------------------VAASDSLWKAVRT
Aca1            --EEEAHE---------------------------------------VEASDSLWRAVRT
Pps1            --DEE-AD---------------------------------------VKAGTTLGQAIWI
Har2            --EEENEN---------------------------------------VSASDNFWGAVKT
Bba2            ---EGEEH---------------------------------------HDAGGNLASAIKT
Vpa1            ---DGEEN---------------------------------------LEGHSSLAAAIKT
Cte1            ---DGEGE---------------------------------------SKGHGSMMTAIRT
Orf7            ---EEQAE---------------------------------------VAGYSNLLAAIRT
Har1            ---GGEEN---------------------------------------IEGSSNLWGAIKT
Dsp4            --ADAKEG----------------------------------------KACTTFFQAMIT
Dfr1            --DAADKE----------------------------------------KSCTTFWQAITT
Dsp1            --GGDEKD---------------------------------------CHECKGLFDAMLT
Dti1            --NTEDNH---------------------------------------EQDTNSIWQAVKL
Pmu1            --DEDHAN---------------------------------------VKEASTLGRAIWT
Pel2            --EEDHSN---------------------------------------VKQAATLGKAVST
Pcu2            TEDEGHSL---------------------------------------GSRKTTLFAAIRT
Bbr1            -EDEDSH----------------------------------------IGGGASFVEALKT
Bce1            -E-EDSQ----------------------------------------IEGGNTIWSAIKT
Dru1            -EEEEEA----------------------------------------CKEADCLRDAIQT
Tca1            -EQHDET----------------------------------------IEASKSFWGAIKT
Cul1            -EEEPKRQ---------------------------------------IQGGKTLWSAIGT
Eit1            ---DETQD---------------------------------------ITAGASLAAAIRT
Eav1            ---EET-E---------------------------------------VKSETTLLSAIRT
Pfe2            ---GCEQR---------------------------------------LAGKKSVSGVIKT
Dme1            ---DDENV---------------------------------------KAAG-SLKEAIQT
Bsp1            ---KGH----------------------------------------EIKAVGSFWAAIRT
Gth1            ---KGHD---------------------------------------DIEAGGSLWEAVRT
Pba1            ---KSH----------------------------------------EIKAGNQMWAAIRT
Pvo1            ---KQH----------------------------------------EISAGNQMWAAIRT
Ppe1            ---KKH----------------------------------------EISATNQMWAAIRT
Pde1            ---KEH----------------------------------------NIKAGTSIGAAVGT
Bsp5            ---DSH----------------------------------------KVKTQDTLWDAIRT
Sgl1            ---KQHG---------------------------------------EMKSGGSFWSAIKT
Pal1            ---KGH----------------------------------------DVGSAASLWAAIKT
Ban1            ---KDH----------------------------------------DIKAEEGFWSAIKT
Hmo2            ---KEH----------------------------------------DIKPEKNVMAAIRT
Psp1            ---DKHG---------------------------------------DVKAGNTLWQSIQT
Tco1            ---GSH----------------------------------------DVKAGNTLWQSVWT
Pcu1            ---DGHD---------------------------------------SIKPGGTLWQAIRT
Psp3            ---EDHE---------------------------------------NIKAESTLWASVWT
Pba2            ---G-HD---------------------------------------NIEAKDKLWPAIRT
Pla1            ---SDHN---------------------------------------DIKAGKSLGSAIRT
Ppe2            ---D-HT---------------------------------------EVKAGTTLWGAIRT
Bsp4            ---NGHE---------------------------------------NMKASGSLGAAIWT
Bbo3            ---GGHE---------------------------------------TVKAGSSLGAAIWT
Psp2            ---GDAG---------------------------------------DHKASKTLMSAIGT
Pmu2            ---SDHA----------------------------------------VEAKPQLWPAIRT
Pel1            ---KDHA----------------------------------------IEAKPQLWPAIRT
Dha1            ---KEGE---------------------------------------HVASAANFWGAIRT
Dha2            ---KHDE---------------------------------------QVDSAASFWGAIKT
Dsp2            ---KKEH---------------------------------------QTKESTSLWVAIRT
Sgl2            ---KKDH---------------------------------------EAKECTDFKTAIIT
Ktu1            ---KHDGAAGSGLGKVAG-------------------------TMAVAEAAVGLRAAIRT
Cul2            ---KEE-----------------------------------------IKASDTLFSAIRT
Bba1            ---SS-DEHG--------------------------------------PVANTFWGAMKT
Rbe1            ---EE-GEHG--------------------------------------VGATTFWGAMRT
Ade1            ---GE-DEHGS-------------------------------------PAATTFWGAMKT
Hsp1            ---GDGDEHG--------------------------------------PAATTFWGAMKT
Cba1            ---NGD-EHG--------------------------------------AGATTLVGAMKT
Rsp6            ---GDD-EHG--------------------------------------AAQNTLWGAMKT
Rso1            ---QDDGEHG--------------------------------------PASQTLAGAMKT
Cfu1            ---DDGEAHG--------------------------------------VKATTMVAALKT
Rth1            ---EHGPDIK---------------------------------------AGNTFWSALRT
Rfu1            ---DESHEIK---------------------------------------ASRTFWSALRT
Rsp5            ---DTAPEVT---------------------------------------AASGFWAALRT
Svi1            ---NQQKDR-------------------------------------KVEAKTSLSAAIGT
Svi2            ---GSAKKS-------------------------------------EIKAAASIWAAVRT
Bbo1            ---GEEQ----------------------------------------ISASDSLVQAVKT
Bbr2            ---REEA----------------------------------------FNSSEDLIQAVKT
Bla1            ---HEKD----------------------------------------IKAGNSLMAAIRT
Gka1            ---EKPTM---------------------------------------IKAEPSLWKAIQT
Gth2            ---EAAAA---------------------------------------IPSETSLWKAIQT
Ban2            ---NDLSS---------------------------------------IQGKTTLFQAVRT
Bha1            ---NSEQE---------------------------------------ISTGPTLGSAIKA
Bli1            ---KDAQH---------------------------------------VKGGTSLFKAIRI
Cpe1            ---G----------------------------------------EEHIEAAETFAGAVKT
Ssp4            --------------------------------------------EAHVKAADTFAGAVKT
Mfu1            ---HNLED------------------------------------TNSLSASTGFATAIKT
Dsu1            ---E----------------------------------------DPHIEASDNLWTAVKT
Dca1            ---S----------------------------------------EVKVKAGGSLREAIQT
Dru2            ---C----------------------------------------QVNVKSGCNLWDAIKT
Dku1            ---EVG----------------------------------------VGAAEN-LTGAIKT
Hmo1            ---EIDEV--------------------------------------KNVSDD-FKKVLIT
Mhy1            ---GEASR--------------------------------------LSENVNGFWQAVTL
Opr1            ----EEAR--------------------------------------VGSAAS-FWQAVTL
Sth1            ---HAAPQ--------------------------------------IEAQET-LIDSIRT
Tte1            ---EGVGE--------------------------------------VEAARG-ILDAMRI
Bsp3            ---EETTE--------------------------------------VAHNQT-IGQAVRT
Bbr3            ---EELTD--------------------------------------VSHNQT-IGQAVRT
Bbo2            ---EEPTE--------------------------------------VSYSRN-VSQAVKT
Bla2            ---EDTNE--------------------------------------VQVSKS-SGQAIKT
Dsp3            ---GE-AD--------------------------------------VDMGHG-LKAAIKT
Gsp1            ---EEETH---------------------------------------IQSSDRLFKAIMT
Gka2            ---EEEAN---------------------------------------VQSSDRLLKAIAT
Afl1            ---EEEAN---------------------------------------VQAADRLWKAIWT
Bco1            ---DENVH---------------------------------------VRAKNGLLVSIGT
Bsp7            ---EGEAH---------------------------------------VKSSTGIMAAIGT
Osc1            ---QEENS---------------------------------------VEAKDSIAGAVGT
Gha2            ---EETHH---------------------------------------VSSHSSLYRAIWT
Bme1            ---DHGDN---------------------------------------PQGGATVWSAVKT
Vpa3            ---DEDAH---------------------------------------IEAKNSLMGAIWT
Vra1            ---DDDAN---------------------------------------IESKDSLRGAIIT
Vpa2            ---DSEHN---------------------------------------IEAKDNLRAAIMT
Mmi1            ---EEEAH---------------------------------------VEAKDSLGGAVKT
Clj1            -------------------------------------------ENLKISPSNKYFRAISS
Ckl1            L------------------------------------------EEAAVNTSNKYWSAVSS
Cca2            -------------------------------------------ENARISPSNKFIGAIWS
Cac1            -------------------------------------------SNKAVHNSKKMLAAIQS
Cpa1            -------------------------------------------TKLKQKSVHGFWRAIYS
Cca1            ENKPKLSEECAVESSI---------------------------EDTNIHASNKFMRAVFS
Ret1            ---SRE-----------------------------------------PRGGGRRRRAEKD
                                                                            

Afe1            IIIADVSMSLDNVLAVAGAARE-----HPWVLVFGLLLSIAMMGAAASFIAKLLQKHRWI
Acl1            IVIADVSMSLDNVLAVAGAARE-----HPVVLVFGLALSIALMGIAASFIAKLLQKHRWI
Rsp1            IVVADVSMSLDNVLAVAGAARE-----HPIVLVFGLMLSIALMGIAANFIAKLLNRHRWI
Csp1            IVIADVSMSLDNVLAVAGAARE-----HPYVLVFGLALSIALMGIAASFIARLLQKHRWI
Rsp4            IVIADVSMSLDNVLAVAGAARE-----HPTVLVFGLALSIALMGLAASFIARLLHKHRWI
Msp1            IVIADVSMSLDNVLAVAGAARE-----HPYILAFGLLLSIALMGIAASYIARLLQRFRWI
Mno1            IVVADVSMSLDNVLAVAGAARE-----HPVALIFGLGLSIALMGIAASFIARLLQKYHWI
Rpa1            ITLADVSMSLDNVLAVAGAARE-----HPVILVFGLALSIALMGLAASFIARLLHKHRWI
Rpa3            ITLADISMSLDNVLAVAGAARE-----HPIILVFGLALSIALMGLAASFIAKLLQKHRWI
Rpa2            ITLADVSMSLDNVLAVAGAARE-----HPIILIFGLGLSIALMGIAATFIAKLLQNHRWI
Asp4            IVVADVSMSLDNVLAVAGAARE-----HLGVLVIGLTLSIALMGLAASLIARILHRHRWL
Sfr1            IVVADVSMSLDNVLAVAGAARE-----HPTILVFGLMLSIAMMGVAATFIAKLLARYHWI
Ead1            IVVADVSMSLDNVLAVAGAARE-----HPTILVIGLALSIAMMGIAAGFIARLLNRYHWI
Orf4            IVIADVSMSLDNVLAVAGAAMD-----HPTVLVIGLALSIALMGFAASFIARLLHKYRWI
Mam1            IVIADVSMSLDNVLAVAGAAMD-----HPTVLIIGLALSIALMGFAASFVARLLHKYRWI
Mci1            IVVADVSMSLDNVLAVAGAARD-----HFPVLVIGLVLSIALMGLAATFIAKLLHRHRWI
Rle1            IVIADVSMSLDNVLAVAGAARE-----HPSVLIIGLALSIALMGIAANLIAQLLHNHRWI
Ret2            IVIADVSMSLDNVLAVAGAARE-----HPSVLVIGL------------------------
Csp2            IVVADVSMSLDNVLAVAGAARE-----HPTVLIAGLALSIALMGLAASFIARLLDRYRWI
Atu1            IVIADVSMSLDNVLAVAGAAQE-----HVTVLIIGLVVSIALMGLAANFVAKLLHRYRWI
Rsp2            IVIADVSMSLDNVLAVAGAAKE-----HTSILAIGLVLSIALMGLAANFVAKLLHKHRWI
Rsp3            IVVADVSMSLDNVLAVAGAAKE-----HSTVLIIGLVVSIALMGVAANFVAKLLSRFRWI
Tmo1            IIIADVSMSLDNVLAVAGAARH-----HMEVLIIGLVLSIALMGLAANYVAKLLERHHWL
Oin1            IVLADVSMSLDNVLAVAGAARE-----HPEVLVIGLVLSVAFMGLAASLIANLLNRHRWV
Bja1            IVAADVSMSLDNVLAVAGAARE-----HPYILAFGLLLSVAMMGVAADLLGRVLQKQRWI
Bja2            IVVADVSMSLDNVLAVAGAARE-----HPMILIFGLGLSIAMMGVAASFIARLLQTYRWI
Ali1            IVVADVSMSLDNVLAVAGAAKD-----HPTILVIGLILSVVLMGAAANVIAHMLHKHRWI
Rce2            ILVADVSMSLDNVLAVAGAAKE-----HLWVLVVGLGISVVLMGVAATFIAKLLEKHRWI
Rce3            IVLADVSMSLDNVLAVAGAAHD-----HEWVLVVGLAMSVVLMGVAATLIARLLERHHWI
Orf2            IVVADVSMSLDNVLAVAGAAMD-----HPVIMVIGLALSVALMGLAASYVAKLLQRHHWI
Mgr1            IVVADVSMSLDNVLAVAGAARD-----HQMVMIIGLALSVALMGVAANAVAALLKRHHWV
Mma1            IVLADVSMSLDNVLAVAGAARE-----HVWIMVAGLALSVALTGAAAETVARVLKRWHWI
Cvi1            VLIADVSMSLDNVLAVAGAARE-----HPAILIFGLLLSIALMGLAANAIAKILHKHRWI
Pzu1            ILIADVSMSLDNVLAVAGAARE-----HPGILVFGLVLSIALMGVAAHAIARLLHKYRWI
Bdi1            IMIADLTMSLDNVLAVAGASHE-----HPWIMVFGLILSIALMGLAATFIAKLLNRYRWI
Bsp6            IMVADITMSLDNVLAVAGAAHE-----HPWIMVFGLILSIALMGVAATFIAKLLHRFRWI
Bsu1            ILIADVTMSLDNVLAVAGAAHD-----HPWIMVFGLVLSIGLMGVAATYIAKLLGRYRWI
Aex1            ILIADLSMSLDNVLAVAGASHA-----HPEIMVFGLILAIALMGVASHFIAKVLHKYRWI
Hef1            ILVADISMSLDNVLAVAGAASQ-----HPAMMAFGLLLSIVLMGLAANAIAILLNRYRWI
Sel1            VAIADVSMSLDNVLAVAGAARE-----HPGILVVGLLLSVALMGLAANLIAKLIDRHRWI
Npe1            VAIADVSMSLDNVLAVAGAARE-----HPGILIVGLLLSVVLMGVAANIIARYIERYRWI
Swi1            VAVADVSMSLDNVLAVAGAARE-----HPGILVIGLLLSVALMGIAANLIARYIERYRWI
Ssp7            VAVADVSMSLDNVLAVAGAARD-----HPGILIVGLILSVALMGVAANFIARYIERYRWI
Sal1            VAVADVSMSLDNVLAVAGAARD-----HPGILIVGLIFAVALMGIAANIIAKYIERYRWI
Ssp5            VAVADVSMSIDNVLGVAGAARE-----HPGILIVGLIVAVAMMGLAANFIARYIERYRWI
Sya1            VAIADVSMSLDNVLAVAGAARE-----HPGILIIGLILSVAMMGIAANIIAKYIERFRWL
Ssp1            VAVADVSMSLDNVLAVAGAARD-----HPGILAIGLILSVALMGLAANVLARVIERYRWL
Ssp2            VAVADVSMSIDNVLAVAGAARD-----HPGILAVGLILSVALMGIAANVLARVIETYRWL
Sya2            VAIADVSMSLDNVLAVAGAARE-----HPGILVIGLVLSVALMGVAANLLARVIERYRAV
Ssp6            VAIADVSMSLDNVLAVAGAARE-----HPGILMIGLVFAVALMGLAANIIAKYIERYRWI
Sma1            VAVADVSMSLDNVLAVAGAARD-----HPGILAIGLILSVALMGVAANVLARVIERYRW-
Ssp3            VMVADVSMSLDNVLAVAGVARE-----HPGLLVTGLVLSVVLMGVAANFLARLIERYRWI
Sec1            VAITNVSLSLDNVLAVAGAARE-----HPAVLFFGLALSVTLMAVAANFIARVIGRYHWI
Gdi1            IVVADLSMSLDNVLAVAGAAGR-----HIWVLVSGLAISVLMMAVAAAMIARLLERYRWI
Gha1            IIVADLSMSLDNVLAVAGAAGE-----HVGVLVTGLVVSVLMMAIAASLIARLLERFRWI
Aac1            IIIADLSMSLDNVLAVAGAAGE-----HIWVLVSGLAISILLMAFAATMIAKLLERFRWI
Apo1            ILIADLSMSLDNVLAVAGAARE-----HPAILIAGLALSVLLMGLAASVIARLLDKYKWI
Gmo1            IVVADLSMSLDNVLAVAGAAVG-----HPWILVSGLILSVALMGVAASFIAGLLARYQWI
Gfr1            IIVADLSMSLDNVLAVAGAAVG-----HPWILVGGLAFSVLLMGIAASFIAGLLARYRWI
Gbe1            IVLADLSMSLDNVLAVAGAAEG-----HPYILMAGLVLSVVLMGVVANALANLLSRYRWI
Acr1            IIIADISMSLDNVLAVAGAARD-----HPALLAAGLLVSVVLMGIAANLVARLLTKRRWL
Asp5            IVIADLSMSLDNVLAVAGAAHD-----HPWLLAVGLVVSVALMGVAASFVARIMRRFPWV
Rle2            IIFADVSMSLDNVLAVAGAAKD-----NMSALIFGLILSVLLMGVASNFVARLLNRFRWI
Rco1            IIFADLSMSLDNVLAVAGAAKS-----NMTALIFGLILSVVLMGVASNFVAKLLSRFRWI
Hde1            IILADLSMSLDNVLAVAGAAGE-----STLVLVIGLAIAILLMAVASTYIAKLLARYPWI
Orf1            IALADVSMSLDNVLAVAGIARH-----QPMILVFGLTLSIILMAAGATIVVRALERYRWI
Rba2            ITIADVSMSLDNVLAVAAIADG-----DTTMLVFGLALAIVLMAFAATLIMHLLTKYPWI
Asp6            ITVADVSMSIDNVLAVAAIADG-----DSTKLVVGLAIAIIAMAFFATLIMKLLTKYPVI
Rba1            ITIADITMSLDNVLAVAGIANG-----DTQMLVFGLGLAIVLMAFAATLIMKLLAKYPWI
Scl1            ILMADVSMSIDNIVAVAAIARD-----NTTLLVFGLALAIAFMAFFAGVIMRIMLKYRWL
Orf5            IMLADVSMSLDNVVAVAAIARD-----DTQLLIFGLALAILIMALFASVIMKVMLKYKWL
Pma1            ILVADVSMSIDNVVAVAAIARD-----NTMLLVFGLALAITFMALFASLIMRVMLRFRWL
Rce1            IILADVSMSLDNVLAVAGVARA-----NLTLLVVGLGISIVMMGLAGGLLAKLLDRFRII
Aba1            IILADVSMSLDNVLAVAAVARN-----NLQLLIVGLGISIVMMGLLGGLLAKVLERFKII
Orf3            VLIADITLSFDNVIGVAGAAQQ-----HYYLLVFGLLLSVVLIGTAATYFANYIKDHLWV
Pub1            VLFADITISFDNVIGVVGAAKG-----HFGFMIFGLVLSVVLTGALATYLANYIQKNLWI
Pub2            VLLADFTMSLDNVLGVAGAAGD-----HYVLLIFGLALSIILMATAATVISRWINEYKWI
Orf8            IALADVSLSLDNVLGVAGAAKH-----HYDLLIFGLVLSIILMATMANVVSKLINKYAWI
Orf6            IIIADFSMSLDNVLAVAGAAHE-----NIAALGIGLVFSIALMAFASNLIAKYLDKYPGI
Asp1            IIIADFVMSLDNVIAIAGAAQTADPDHQIGLVVFGLVVSVPIIIWGSTLVLKLIDRFPIV
Bho1            IIVADFVMSLDNVIAIAGAAQNAHADHQIGLVVFGLIVSVPIIIWGSTLVLKLIDRFPTV
Mpe1            VIVADLVMSIDNVIAIAGAAESAGGDHKMPLVIFGLLVSIPIIVWGSQLVLKLMDRFPII
Bma1            IVIADAVMSLDNVIAIAGAAEQADPGHRIALVIFGLLVSIPIIVWGSTLVLKLLDRFPIF
Bph1            IIVADAVMSLDNVIAIAGAAESAEPHHRIALVVFGLIVSIPLIVWGSQLVLKLLDRFPAI
Bsp2            IVIADAVMSLDNVIAIAGAAEAADPRHRLALVIFGLIVSIPLIVWGSTLVLKLLDRFPVV
Nmu1            IIVADAMMSLDNVIAIAGAAR-----DSVILVVFGLVVSVPIIVWGSKLVMRLMEKFPVT
Nsp1            IIVADAVMSLDNVIAIAGAAK-----DSMGLVIFGLVISVPIIVWGSQLVMRVMDRYPVA
Asp2            IVVADAVMSLDNVIAVAGAAK-----GDLMLVIFGIVVSIPIIVWGSKVVLKLMDRFPVV
Aar1            IVIADAVMSIDNVIAVAGAAK-----GDLELVVFGIVISIPIIVWGSKFVLKLMDRFPAV
Pfe1            IIVADAVMSLDNVIAVAGAAK-----GELGLVAFGIAISIPIIVWGSQFVLKLMDRFPVV
Psp4            IIVADALMSLDNVVAVAGASH-----GQLELVIFGIVVSIPIIIWGSKLVLRLMERFPII
Asp3            VIVADAVMSIDNVLAVAAAAR-----GEIGLVVFGILVSVPIIVWGSRFVMLLMDRFPAF
Pre1            IIIADAVMSLDNVLAVAGAAG-----GNLVLVSLGVLISIPIIVWGSQLVLKLMDRYPQV
Sli1            IIIADFVMSLDNVLGVAAAAH-----GNAMLLVFGLLVSIPLIAWSSQLVLKLIDRFPFI
Gca1            IIIADFVMSLDNVLGVAAAAK-----GNVSLLVFGLLISIPLIAWSSQLVLKLIDRFPYI
Xau1            IAIADAVMSLDNVVAIAAAAR-----GHWELFVFGLLLTIPLIVFGSQLLLRLLTRFPIL
Aca1            IAIADAVMSLDNVVAIAAASR-----GHPELFIFGLLLTIPLIVAGSQLVLALLQRLPIL
Pps1            IMVADVVMSLDNVIAVAGAAQ-----GHLGLAVAGVLISIPIIIFGSQLILKLMEKFRWL
Har2            IVIADIVMSLDNVLGMAGAAN-----GHMGLLFVGMVITIPLILFGSAMLMRLMERFPII
Bba2            ILVADLVMSLDNVIAVAAAAK-----GSLTLLIIGLAISIPLVVFASTLLLTLMGRYPVI
Vpa1            IVVADLVMSLDNVVGVAAAAK-----GNVPLLVFGLVISIPLIIFGSTLILKLMDRFPII
Cte1            ILIADLVMSLDNVIAVAATAQ-----GNMVLLILGLAISIPLVIFGSTLMIKLMERFPVI
Orf7            IVMADLVMSVDNVLAVAGASG-----GNDVLLVLGLLISIPLMIVGATLLMGLMERYPAI
Har1            ILIADLVMSLDNVLGVAAAAD-----GHVGLLIIGLAISVPLIVFGSTLVLKLMEKFPII
Dsp4            IVVADLVMSTDNILAVAGASK-----GNLALLVFGLGLSIPFVVFASNLLSRIMDRYPVI
Dfr1            IVAADLVMSTDNILAVAGASR-----GNLALLIFGLGLSIPFVVFAANALSRLMDRFPII
Dsp1            IVVADLVMSTDNILAVAGASK-----GSLGLLIFGLALSIPFVVFTSNLLSTLMERYPII
Dti1            ILIADITMSLDNVLGVGAASR-----GNFFLLLFGLATSIPIMIFTSNLLSMLMDRYPII
Pmu1            IIVADFVMSLDNVLAIAAKAE-----GDKAVIILGIGLSVPIIIWGSTVVMKLLKKFPLL
Pel2            IILADFVMSLDNVLAIAAKAK-----GEVGVIILGIGLSIPIIVWGSTLVVNLLKRYPIF
Pcu2            IIAADFVMSLDNVLAIAAVAD-----GEPVLIILGIIVSIPIIIWGSHFIGALLRKYPPL
Bbr1            IIFADLIMSLDNVIAVAGAAN-----GNLILVIIGLTISIPLIIWGSQLLMKLMNRFPII
Bce1            IIVADFVMSLDNVVAVAGVAN-----GHTGLLVIGLLVSIPLIVWGSQILIKLMERFPII
Dru1            IVVADLLMSLDNVLAVAGVAK-----GNIPLLIIGLAISIPIIIFGSQIVMMLMKRFKII
Tca1            IIIADLVMSLDNTLAIAAVAN-----GNYLLLAIGLALSIPLIICGSRLIMMLMEKFPII
Cul1            IITADFIMSLDNVLAIAATAN-----GSIPLIVIGLSISVPIMIFGSQLVLSLMERFPII
Eit1            IILADLVMSLDNVLAIAGVSE-----DSKLLAVFGLAISIPLIIFGSQFILKIIDRFPLV
Eav1            IIIADLVMSLDNFLAIAGVAD-----GHFMLAVLGLIISIPIVIFGSQVILKLMDRFPWL
Pfe2            IITADFVMSLDNVLAIIGVAK-----DNVGLLVLGLAISIPIIIWGSKFVCALMQKWPII
Dme1            IIFADFLMSLDNVLAVAGAAK-----GNILLLVFGLMISIPIVIFGSNIISKFMKKWPWL
Bsp1            IIIADALMGLDNVLAVAGAAQG-----NFLLVVLGLIISVPIMIWGSTMFIKLVERFPII
Gth1            IIIADALMGLDNVLAVAGAAHG-----HFLLVILGLLISVPIMVWGSTLILKWIERFPII
Pba1            IIIADAMMGLDNVLAVAGAAHG-----DTLLVIIGLAVSVPIMVWGSTMILKLTERFPIV
Pvo1            IIIADAMMGLDNVLAVAGAAGE-----SFMLVIIGLAISVPIMVWGSTIILKLTDRFPII
Ppe1            IIIADTMMGLDNVLAVAGAAHG-----NMLLVILGLAISVPIMVWGSTIILKLTERYPVV
Pde1            IIVADAAMGLDNVLAVAGAAKG-----HPFLVILGLMISLPIVVWGSTIVLKFIERYPVI
Bsp5            IIIADAAMGIDNVLAVAGAAQG-----SFLLVILGLFISIPVVVWCSTIILKFMEKYPII
Sgl1            IIIADAVMGLDNVLAVAGAAHG-----NFVLVVLGLLISVPIVVWGSTIILKWVERYPVI
Pal1            IIIADTVMGLDNVLAVAGAAHG-----DFILVVLGLLISVPIVVWGSTLIIKWVERFPVI
Ban1            IIIADALMGIDNVLAVAGAAHG-----NFSLVIIGLLVSIPVVVWGSTLILKWVDRYPII
Hmo2            IVIADAVMGIDNVLAVAGAAHG-----SFLLVVLGLLISVPIVVWGSTLFIRLVERFPII
Psp1            IIIADAAMGIDNVIAVAGASHG-----NTVLVILGLLISVPVIVWGSTLFIKLINKFTWI
Tco1            IIAADAAMGLDNVIAIAGASHG-----HLLLVVLGLLISIPIIIWGSTLFIRLMGYFPWI
Pcu1            IVIADAAMGLDNVIAVAGAAHG-----NDLLVILGLLISIPIVVWGSTLFIKLINKFPWI
Psp3            IIVADAAMGLDNVIAVAGAAQG-----HTLLVIIGLIISIPIVVWGSTLFIKLLSKFPWI
Pba2            IIIADAAMGLDNVIAVAGASKQ-----HMVLVVIGLLISVPIVVWGSTLFIKLLDKFPWI
Pla1            IIVADAAMGLDNVIAVAGASKH-----NMVLVTIGLLISVPIVVWGSTLFIKLINRFPWI
Ppe2            IIIADAAMGLDNVIAVAGAAQQ-----HLVLVVLGLLISVPIVVWGSTLFIKLIHKFPWI
Bsp4            IIVADTVMGLDNVIAVAGAAHG-----DFLLVVIGLIISVPIMVWGSTLILKLIEKYPIV
Bbo3            IVVADAVMGLDNVIAVAGAAHG-----SFLLVVLGLIISVPVMVWGSTLVLKVMDRYPAV
Psp2            IIVADTIMGLDNVLAVAGAANASN--HSFLLVVIGLIISIPIMVWGSTLFVKLIDKYPII
Pmu2            IIIADGVMGFDNVMAVAGASHG-----DFLLVVLGLLISVPIMVWGSTMFIKLVEKYPWI
Pel1            IIIADAAMGFDNVMAVAGASHG-----NFLLVVLGLIISVPIMVWGSTMFIKLLEKFPWI
Dha1            IIIADFIMGLDNILAVAGASHG-----SPFLVIFGLCISIPIVVWGSTLVIKAINRFPII
Dha2            IIIADAVMGLDNVLAVAGAAHG-----HPILVVFGLLISIPIVVWGSTLVIKAINRFPVI
Dsp2            IMVADAAMGIDNMLAVAGAAHS-----NFLIVVFGLLVSIPIVVLGSTVVIKLIERFPFI
Sgl2            IIVADFAMGLDNILAIAGTAQN-----NFMVVVLGLLISIPLIVFGSTIVIRLIEHFPLI
Ktu1            IVVADAAMGLDNVLAVAGAAHG-----HWILVFLGLVISIPLVVWGSTLIVKLMDRFPWL
Cul2            IIFADALMGMDNVLAVAGAAHG-----HPILVLIGLLISIPIVVWGSTLVIRALDHFPFL
Bba1            IVVADALMGVDNVLGVAGAAHG-----AFDLVVIGLLISVPIVVWGSSLVLKLIDRYPAI
Rbe1            IIVADALMGVDNVLGVAGAAHG-----SFDLVVIGLLISIPIVVWGSSLVLKLVDRYPVI
Ade1            IVIADALMGIDNVLGVAGAAQG-----AFDLVIIGLLISVPIVVFGSTMVLKLVERFPII
Hsp1            IIIADAVMGIDNVLGVAGAARG-----AFDLVVIGLLISIPIVVFGSTLILKLVEKYPAI
Cba1            IIIADAVMGVDNVLAVAGAAHG-----SFLLVVLGLLISIPIVVWGSSLVLKLMSRFPSI
Rsp6            IIIADAVMGMDNVLAVAGAAHG-----SFLLVVLGLLISIPIVVWGSSLVLRLMERYPSI
Rso1            IIIADAVMGIDNVLAIAGASHG-----SFLLVVLGLLVSVPVVVWGSGVVLRLIERFPVI
Cfu1            IIIADTVMGIDNVLGVAGAAKG-----SMALVIIGLLISVPIMVWGSTLALKLIERFPLT
Rth1            IIAADALMGLDNVLAIAGASKG-----HLLLVILGLLISVPLVVWGSTLILKLIDRFPVI
Rfu1            IIVADALMGLDNVLAIAGASRG-----HLGLVIIGLLISVPLVVWGSTLILKLIERFPII
Rsp5            IIVADALMGLDNVLAIAGASKG-----HLGLVVLGLLISVPLVVWGSTLILKLINRFPAI
Svi1            IITADALMGLDNVLAIGGAASG-----NYLLVILGLLISVPMIMGGSTLFLKLVDRFSWI
Svi2            IILADALMSLDNMLAVAGAAQN-----DPLLVIVGLLFSVPLLMGGSAVIMKLTDRFPWL
Bbo1            IVIADVMMGLDNVLAIAGAAGG-----DLVLIILGLVISIPIMVFGSQLILKAMERLPWL
Bbr2            IVVADVMMGLDNVLAIAGAAQG-----DIVLIVLGLLISVPLMVFGSQLILGAMERFLWL
Bla1            IVIADVTMGIDNVVAIAGTAHG-----NMLLIIIGLLISVPIMVWGSTLILKAMDRYAWI
Gka1            IVAADVAMGLDNVIAIAGAAQG-----HIGLVVFGFLCSVPIIILGSKIILYAMERFPIL
Gth2            IVTADIAMGLDNVIAVAGAAHG-----HTSLVVFGFLLSVPIIILGSKLILYAMERYAFL
Ban2            IVFADLVMGFDNVIAIAGAXHG-----RFSLVIIGLLISIPIIIWGSKLILMLMERFPFL
Bha1            IVIADCVMGFDNVLAIAGASHG-----NPILVITGLLISVPIIIWGSKLILVLFDTFPII
Bli1            IVIADLFMSLDNVIAVAGASHG-----RLMLVVVGLMVSVPVIIWGSRLIQAALAKFPLF
Cpe1            IIIADAAMGIDNVIAIAGASHG-----DFLLVVLGLIISVPIVVGGSQLIGSLMERFPVL
Ssp4            IIVADAAMGLDNVLAIAGASQG-----HFLLVVIGLIISIPIVVGGSQLIARLMDRYPVL
Mfu1            IIIADAAMGIDNVLAIAGVAHG-----NMVLVLLGLAISIPIVVWGSQIISNLMDRLPIL
Dsu1            IILADFLMSIDNILSVAGAANG-----DFLLVVFGLMVSIPIIVMGSQLIGKVLDRFPFL
Dca1            IIVADVIMGIDNVLAIAGAAHG-----SIGLVITGLAVSVPIIIWGSSLVLKLMDRYPIV
Dru2            IIIADIAMGVDNVVAIAGAAHG-----NIVLVVLGLAISIPIIVWGSGLVLKLMDRYPVV
Dku1            IIIADVVMSLDNVLAVAAAAHG-----SIALVIFGLVLSIPIVIFGSQLVSLLVERYPIL
Hmo1            ILGADLLMSLDNVLAVAGASQG-----NIYLLIFGLVLSIPVVLAGSTFLSSLLSRYTWL
Mhy1            IVVADITLSLDNVLAVAGAAEG-----HLGLLVFGLALSIPILMLGSAWIAGLLNRWPWL
Opr1            IIVADFTLSLDNVLAVAGAAGG-----HLGLLVFGLMLSIPILMLGSAAIAQLLNRWPWL
Sth1            IIMADAVMSLDNILAVGGAAHG-----SIALLLFGLALSMPILLFGSSVIARLMNRLPWL
Tte1            IILADLIMSLDNILAVGGVSHG-----HIGLLIFGLALSIPILMTGAGLVALLVDRFPWL
Bsp3            IILADFVMSLDNVLAVGGAAHG-----DIWLVLLGLGMSIPLLMWGSTWVARLMNRFPGL
Bbr3            IIVADFVMSLDNVLAVGGAAHG-----DLWLVLLGLAMSIPLLMWGSVWIARMMNRFPSM
Bbo2            IILADFVMSLDNVLAVGGAADG-----DLLLILMGLGMSIPLLMWGSSLVARLINRFPSL
Bla2            IILADFIMSLDNVLAVGGAAGG-----DVILVVIGLALSIPLLMFGSNLIANLLDRYPIL
Dsp3            IIIADVVMSLDNVLAVAGAAHG-----NFWLVLFGLALSIPILMWGSKLVASIINRLPWL
Gsp1            IIVADAVMSLDNVVAIAGASEG-----HIGMIAFGVAISIPIMIFGSKAIVKVMEKYRWI
Gka2            IIIADAVMSLDNVVAVAGAAEG-----HLGMLALGVAISIPIMIFGSKAIVRVMEQHRWI
Afl1            IIVADAVMSLDNVVAIAGASGG-----HIGMIAFGVAISIPIMIFGSKAIVLAMEKYKWI
Bco1            IIMADAIMSLDNVVALAGASNG-----HIGMIALGVAISIPVMIFGSKMIVKAMNRYSWI
Bsp7            IIMADAVMSLDNVVAVAGAADG-----HIGMIALGVLISIPIMIFGSKFIVKAMNKYAWI
Osc1            IIAADAVMSLDNVVAVAGASKG-----NILILALGVLISIPIMIFGSKIIVKFMEKYPWI
Gha2            IIAADAIMSLDNVVAIAGAARG-----NIPLLAIGVLISIPIMIYGAKFIVVLFERYPML
Bme1            IIIADAVMSLDNVLALAGVAHE-----FVP-IMIGVLISIPIIIWGSSFIMKAMEKFPII
Vpa3            IIVADAMMSIDNVIGVVGAAKG-----HLELVIVGMLITVPIIVFCSTLFARIINKFPVI
Vra1            IIVADAMMSIDNVIGVVGAAKG-----HLELVIVGMLITVPLLIYGSRLLARIINKYPII
Vpa2            IVIADGIMGIDNVIGVVGAAGG-----DMTLVAIGMLITVPIIIYGSTLFVKVIERFPII
Mmi1            IIVADALMSLDNVLGIVGTTGG-----HMGLLFFGMVISVPIIIFGSTVVIKIMHQFPVL
Clj1            IVIADATMSLDNVLAIAAAAHG-----HVPSIIFGLVLNIPIIFFGSQFVAKLMNKHPMV
Ckl1            IVLADAAMSLDNVLAIAGTAQG-----HIGLIIFGLALNIPIIFFGSQYVAKIMNKHPIT
Cca2            IIIADATMSLDNVLAIAGAADG-----NIVLVIFGLLLNIPIIFWGSQYVSRLMKRYPIV
Cac1            IILADFTMSLDNVLAIAAAAKG-----HIGLIVFGLILNIPIIFWGSQYVATLMKKYKIV
Cpa1            IVLADLTMSIDNVLAIAGSANG-----NIFLIVFGLLINIPIIFLGSVYVANIMKKHPFV
Cca1            IVVADITMSLDNVLAIASLADG-----SIVLIILGLILNVPIIFFGSQLVAKLMNKYPIV
Ret1            LLPGGDPDRHRRRLDVARQRAR----RCRCCARTSERAGHRSCPVDRADGYRRKPDRPVA
                :   .      . : :                  .                         

Afe1            AYVGLAVILYVAGDMIYRGFLEIYPQVSSWIGHSATS-----------------------
Acl1            AYVGLAVILYVAGEMIYRGALEVWPHLK--------------------------------
Rsp1            AYVGLAVILYVALEMIWRGALEVWPVVAAPLAAATGS-----------------------
Csp1            AYVGLLVILYVALEMIYRGGVEVFGYVNG-------------------------------
Rsp4            AYVGLAVILYVALEMIWRGFNEVSPYVGL-------------------------------
Msp1            AYVGLAIILYVSLKMIYEGFLEVYPLMNGAVG----------------------------
Mno1            GYIGLAIILYVALDMIYRGFLEVWPVVSSVVGSGIDLS----------------------
Rpa1            AYIGLAIILYVAGDMIYRGALEIWPHAFG-------------------------------
Rpa3            AYVGFVIILYVALDMCYRGVLEIWPDAMTRLLALF-------------------------
Rpa2            AWVGFVIILYVALDMCYRGAVEVWPHLSAYVPAFL-------------------------
Asp4            AYVGLAIILYVALHMIYRGALEVWPLVNGHA-----------------------------
Sfr1            AYVGLAIILYVAIDMIYRGALEVWPHVAPVAQALAGM-----------------------
Ead1            AYIGLVIILYVALDMIYRGAVEVWPHLAPAVAAVM-------------------------
Orf4            AYVGLLVILYVAIEMTLKGAYGQWPEHLSILGAWFGEPGVMGH-----------------
Mam1            AYIGLLIILYVAVKMFLDGAVQQFPEQFAFLAPWFGPS---HH-----------------
Mci1            AYVGLLIILYVALDMVYRGAVEVWPHVNNVVG----------------------------
Rle1            AYVGLLIILYVSLDMIYRGAVEVMPYV---------------------------------
Ret2            ------------------------------------------------------------
Csp2            AYIGLLIILYVALEMIYRGSMEVSGPLAAVL-----------------------------
Atu1            SYLGLMVIIYVALNMLYHGTLEVLPYIQAYLG----------------------------
Rsp2            AYVGLGVIVYVTVTMIYHGMIEVWPYISGYLA----------------------------
Rsp3            AYLGLAVIVYVALDMIYQGSIEVLPLIQGV------------------------------
Tmo1            AYVGLAIISYVALDMIWRGSNEVMHAAGAGF-----------------------------
Oin1            AYVGLAIILYVALAMIYEGGLQIMAAAQTL------------------------------
Bja1            AYVGLAIIVYVAFEMIYRGSLELAPVIASL------------------------------
Bja2            AYVGLAVILYVAGDMVFRGTLDVINVASI-------------------------------
Ali1            GWVGLLIITYVALDMIWRGSREVLNHTALIL-----------------------------
Rce2            AWVGLLVILYVAVEMIWHGGGEILPYVGLGGAAPR-------------------------
Rce3            AYIGLAVILYVAVSMIWLGSFEVLDAVGMTHPGVEGVAQPAP------------------
Orf2            AYAGLVVILLVSVKMIWDGSQEVLALI---------------------------------
Mgr1            AYVGLLIILYVALTMIWDGGQQVLALAQA-------------------------------
Mma1            AYVGLGIIVIVALRMIWDGAQPLLVLAGNI------------------------------
Cvi1            GFVGLAIVLYVALHMIWQGHRSVVMDLHETAAYNAAAPAPLDIKPDEIAQHQKRR-----
Pzu1            GFVGLVIVLYVALHMMWEGHRTIAIDLNRTAEYNAVVPDFMDITPEEVATHLRHR-----
Bdi1            AYVGLAIVLYVALHMIWDGGRSVIVRTGHADQFNASAPAFLAIGAEEQAKHMKHTGKGAD
Bsp6            GYIGLVVVLYVALHMIWDGARQVVVRTGNMDEFNASAPAFIEISPEEAAKHLGHK-----
Bsu1            GYVGLVIVLYVAIHMIWDGYRSTVVRALAVEQHNASAPAFLDVTAEEVTKSCRPE-----
Aex1            GFFGLAVVLYVALNMIWDGHRDIVVDTGKVTEYNQIVPDFMDIT-EKDIKHFGPK-----
Hef1            GYLGLAAVLFVALRMIIAG-------AGELIGFSFPMQG---------------------
Sel1            AYIGLAVIVFVALKMIYEGWVGTPGTAGITSLF---------------------------
Npe1            GYVGLAVILYVALKMIYEGWIDP--HLGIVSLV---------------------------
Swi1            AYVGLAVILYVAVKMIWEG------SHQVWPLIA--------------------------
Ssp7            AYVGLVVIVYVAGKMIYDGWVDP--SVGVMHLFG--------------------------
Sal1            AYLGLAVIVYVAIKMIYEGWIDP--GVGIGTLFG--------------------------
Ssp5            GWVGLVVILYVAVKMIYEGWTDP--TLGIITLF---------------------------
Sya1            AYLGLAVIVYVACSMIYDGIMDR--SVGILTLF---------------------------
Ssp1            AYVGLLVILWVAGKMIWEGLTDP--TRGVLTLLA--------------------------
Ssp2            AYVGLLVILWVAGKMIWEGLVDP--SRGIIALF---------------------------
Sya2            AYFGLIVILYVAGKMIYEGAIDP--ATGLITLF---------------------------
Ssp6            AWIGLLVILYVAVTMIYTGITDQ--KIGLLQLFQ--------------------------
Sma1            ------------------------------------------------------------
Ssp3            AYIGLAAILFVALRMIYEGILDP--ERGLAAFLQ--------------------------
Sec1            AYIGLAVILFVAGRMIYDGIVDH--EIGVLRLLF--------------------------
Gdi1            AWVGLLIVLGVAVELIVKGGGEVWHSVS--------------------------------
Gha1            SWIGLLVVLVVAVELIFKGGGEVWTHLS--------------------------------
Aac1            AWIGLLVVFGVAVELVYKGGGEVLGQLS--------------------------------
Apo1            SWVGLLIVLAVAIELIVKGGGEVWGHLPH-------------------------------
Gmo1            AWCGLVVVLIVAIELIIRGGGEIWHHVAFH------------------------------
Gfr1            AWCGLLVVLAVAIELIIRGGGEIWHHVVLPS-----------------------------
Gbe1            AWVGLAVVLYVALKMIWDGVQEFSDTEAGVPGWVPMWLRHGIGRLHQLVAG---------
Acr1            VWVGLAIVLYVALEMIHGGILQVAARLGWHLPAWFG------------------------
Asp5            AWVGIAIVAYVALEMIWDGWHQVAPHLAPHLAHVLH------------------------
Rle2            GWFGLAIIVYVAIDMIWSGGSQLLALYNHTA-----------------------------
Rco1            GWIGLAIIVYVALDMIWEGGWE--------------------------------------
Hde1            AWFGLLIILYVALDMIYRDSHRIVCAQYGVGCSETIWQGIKHRLGFGG------------
Orf1            SYAGLAVILYVAFSMIWIGIIDIKQYLSPL------------------------------
Rba2            SWVGLIVLVYVAVEMFYRGTVDIDSGVGPMLGLFEGWPTGKGH-----------------
Asp6            SWVGLVVLIWVAGEMLYKG--IFDPGRG-LLAYING--TGIVG-----------------
Rba1            SWLGLVVLVYVAGEMMYRGFYDISTGIGPMLGLVEGMDMSKHH-----------------
Scl1            SWLGLVLLVYLTGMMLHDGLVDLG-----LIDSLFA------------------------
Orf5            SWAGLVFLVYLTAMMLFDGARDLG-----LIAM---------------------------
Pma1            SYMGLFFLVYLTAMMLYDGVNELN-----LLAVFL-------------------------
Rce1            AYVGVALIAYIGLELLWEGLIMANTTLQLGLG--LPEAAH--------------------
Aba1            AYIGVALIVWIGAQLLWEGIIMANATLHFGLPLPLPEAAH--------------------
Orf3            GYIGLAVILLVAIQLIIGGLMSYGVLTIHEPFASWFFI----------------------
Pub1            AYVGLGFILIVALQLIIGGLNDYGVLSINETFKQYF------------------------
Pub2            AWIGLIAILVVAIELIYTDLKLFI------------------------------------
Orf8            AWLGLIAILYVAIDLIYSDLKTLI------------------------------------
Orf6            QWVGLFVILFVAMEMILSGTHELDTKFLHYNILPFVLFILGGLFVVLHAKYIRPADERKL
Asp1            VTLGAALLGWIAGGMIVTDVKFIEFFG-EASTSTK----------------LIAEVVGAL
Bho1            VLFGAALLGWIAGGMLVTDVFVVNQIG-EQLQAVK----------------ITVEVVGAL
Mpe1            ITVGGMLLGWIAGTMAVTDPAVTHLV--EQTDTLK----------------YAAGIGGAL
Bma1            ITFGAALLGWIAGGLMVNDPAGDRWPL-LDTPAAI----------------YGASVAGAL
Bph1            VTFGGALLGWIAGGLIINDPAGDRWPI-LDTPVAE----------------YGMSIVCAL
Bsp2            VLLGAALLGWIAGGLIIDDPFIDRWPA-LNTDIVG----------------YAARVAGAL
Nmu1            IFIGAGLLGWIAGHMSITDAVSREWVN-NNAAFLH----------------WVAPAAGAL
Nsp1            ILIGAGLLGWIAGEMAITDVATKDWVS-TQAKYLH----------------WIAPPVMAL
Asp2            ITFGAALLGWIAGGMLVGDAALEDIVD-DAPGWLH----------------YATSVVGAL
Aar1            ITLGAALLGWIAGGMLVGDVTVRPWVE-EMPSWLH----------------YATSVIGAA
Pfe1            ITLGAALLGWIAGDMVLGDVMVKPYLA-DAPHWLH----------------YLSGSVGAV
Psp4            IKLGAALLGWIAGGMAVADTSLP-----ALPSWAH----------------YAAGVTGAL
Asp3            IVVGGGLLGWIAGEMFISDTAFSGIFAAGVPATAK----------------YGAAVVGAL
Pre1            VLVGGGLLGWIAGGMAVTDIAVASWIP--NEAWSK----------------HLAAAFGAA
Sli1            IYAGGALLGYVAGEMLVGEALFQPLLE--AQHALH----------------WLVPGVCAV
Gca1            IYGGGALLGYVAGEMLVTEALFATIVE--ARHYLH----------------WLVPGVCAL
Xau1            IWAGAALLGWIAGEMLVGDVMSLNALQHLDPSLVK--MDDHG-MHPAPLPHYVASVIGAA
Aca1            VWAGAALLGFIAGEMLVSDVISIDLLKGFNPAFVKPDLEAPGGIGPAALPHYVAGALGAV
Pps1            VVAGAALLGWIAGKLIASDELLQAWLAFADLHWVP----------------YVAGAVGAL
Har2            VTLGAGLLGYVAGEMAVEDPALKGLIASAHYLEIA------------------LPILGIL
Bba2            ITLGAALLGWVAGEMAITDPAVKATVD-AQFAWLHYVAP----------------ALGAI
Vpa1            ITLGAALLGWVAGEMAMSDPSIAGWAA-SQHA-LHTIVP----------------AIGAI
Cte1            VTLGAALIGWVGGETIVNDNLLHGYT--MAHPWLHYVAA----------------AAGAV
Orf7            ILLGAAIIGGVAAEMVSTDPFVAQWLE-QHAPWLHAAYVLPV------INLHILQVLGAF
Har1            ITLGAALLGYLAGEMLFSDTAVVPWIE-ANVP-HHELNLFGN------THLSIPGLVLAI
Dsp4            VVVGAAVLGKVAAEMVLTDPWLAPHLG-LGRPGLY-----------------AGEIVGAA
Dfr1            IALGAAVLGKVAAEMILTDAWVASLAR-PGQTAVY-----------------AGEIVGAV
Dsp1            ITIGAAVLGKVGGEMIVTDPFMHSVLP-QTPAVEY-----------------GAMILGAV
Dti1            VYVGAALLGKVGAEMIVTDPTLVTVLP-QSEAFLY-----------------GVEAIAAV
Pmu1            VYLGAGILGYTAGEMVIADEAVYHRVFG--DLEPHILP-----------------LTAAL
Pel2            VYLGAGILGYTAGEMFIADEELATRLLG--DTSHYVLP-----------------IVTTL
Pcu2            VYLGAALLGYAAGEMLVNDPGLDRLLFHGSQAVHDAIP-----------------LFCVP
Bbr1            VLLGAALLGYTAGEMIVGDKAVGSFLEGVMPSLHMILP-----------------VALAI
Bce1            VAFGSALLGYTAGTMMMHDKVIGGWITENFAN-TQFLP-----------------ILMAV
Dru1            VYLGAGLLGYTSGEMITGDRHVSALLHGSVSFLHWLIP-----------------VALTA
Tca1            VYAGAGLIAWTAGEMMVDDHRLGVFITQLMPE--WLLP-----------------ALITA
Cul1            VLVGVGILAWTAGEMILKDETMQHWLGNSLPAFQWILP-----------------LVFLL
Eit1            VWIGGLLIAYTSGKMFVEDQYIETLVNGWIPNLSHT---------------VLMPVVFCL
Eav1            IWLGALLIAYTAGTMLVEDHFIHHLFRG----LSNG---------------HIVSLASCV
Pfe2            ISFGSFFLGWTAAQMILSDHYIVLLMG---SYFWTN---------------YLISGISGL
Dme1            VSLGAGLLGFTAGGMILNDSYFSFLS----EIPILN---------------YLIPGVFAM
Bsp1            ITLGAAILAWTASKMIVGEPFLSSVFS-----NGFV--------------KYGFEILVVA
Gth1            ITIGAGILAWTASKMIVDEPFLKGYFA-----NPVI--------------KYGFELLLVA
Pba1            ITIGAAVLAWTASKMIVEEPLIHDWFA-----SPWI--------------KYGFELLVIA
Pvo1            ITIGAAVLAWTASKMIVAEPMIHDWFS-----NDFL--------------KYGFEILVIA
Ppe1            ITIGAAVLAYTAAKMVVAEPLIAQWFA-----NGVV--------------KYGFEALIVV
Pde1            IVLGSAVLAWTASKMLVAEKFVAPYFT-----NPFI--------------KYGFEALVVL
Bsp5            IVFGSGVLAWTASKMIAEEPILGGIFT-----TKIA--------------LYSFEVLVVA
Sgl1            IYIGAGVLAWTASKMITGEAFLKGFFAD----NLVL--------------KWGLSIVLIA
Pal1            IYIGAGVLAWTAAKMIVDEPLVKGFFTA----NPVL--------------KWCLIVVIIV
Ban1            ITIGAAVLAYTAAKMIVDEKWFAAFFES----NPFI--------------KWAFIIIIIA
Hmo2            LYLGAGVIAWTAGSMVTHEPYLKGGIAG----TPVL--------------GWLVPAVFTV
Psp1            IYLGSGVLGYTAAKMITHEKAFEEFFKE----NPAF--------------YWCFVILIIA
Tco1            IYLGGGVLAFTAAKMITHEKHIEELIGD----RAWI--------------AWTFYAVIII
Pcu1            VYIGSGVLAYTAAKMITHEPEIKPYFER----STFF--------------SLSFIAVMIV
Psp3            IYAGSAVLAYTASKMITHEPAWKDWFEE----NQVV--------------KWLVIAIAVV
Pba2            AYLGAAVLAYTAANMITEERHFVHFFEE----NPAL--------------RYLLIAIVIA
Pla1            IYLGSAVLAYTASSMITDEKHFHAYFEG----HQII--------------KYLFIALIIV
Ppe2            IYLGSAVLGYTASNMITEERKLEPYFTE----HPAL--------------RILFITLITV
Bsp4            IYIGSAVLAYTAASMVTSEKFLTPFFAA----YPWV--------------KWVFIVAVVV
Bbo3            IYIGSAVLAYTAGSMITGEPFLKGFFVE----YPIL--------------KWALIAVIVV
Psp2            IYIGSAVLAFTAARMITHEPFLHDFFDA----NPYV--------------GWIMIALVTV
Pmu2            IYIGSGVLAYTAGSMLTEDPSVANWFEE----NGIL--------------KWVLISLIVV
Pel1            IYIGSGVLAYTAGSMLTGDPLVKEWFIA----NPIV--------------KWGLVAIIVL
Dha1            IPLGAAVITHTAVTMLVGEPYVKHFIGE----SALL--------------EWGLSAVFIT
Dha2            IPIGSAVITHTAVTMLVHEKFVVNIIGE----SALI--------------EWGLSAVLIA
Dsp2            IYLGSMVIAYTAGSMIVEEPILHSFFAT----NAYL--------------EWLVISAIVL
Sgl2            IYIGSAVIAHTAGTMITHESFVKSLLAP----YPSL--------------QFIFLAFIII
Ktu1            IYVGGGVLAWTAGKMIADEPLLQTVFD-----NPVL--------------YWMVIILVIA
Cul2            IYLGSGVLLFTAGKMITEEPFFHSIFD-----DPLL--------------KWTTILLLIA
Bba1            TYLGAGVLAFTAAKMIVSEPMLAPVFD-PHLPARLA--------------TY---ATMVA
Rbe1            TYVGAGVLAFTAAKMIVGEPLLDEVYD-PNLAARLA--------------TY---FVFVC
Ade1            IQFGAAVLAFTAGKMIVNEKFLSGVFKGPEMVHQVA--------------YWGLIALVIV
Hsp1            MYIGAGVLAFTAGKMVVNEALLAPWFKGPEFAQMAA--------------YWGFVALTIV
Cba1            IFVGAGVLAFTAVKMIVSEPLVKAFFN----ANALA--------------YYGLFVLVVG
Rsp6            IYIGAGVLAFTAAKMIVSEPIIKPTIA----AYPVL--------------YWATFALCLG
Rso1            IYGGAAVLAYTAAHMIVAEPLVKPVFA----EQPVL--------------AWAIYAAVFA
Cfu1            IFIGAAILVYTAMHMIVTEPVLQSFWD----SLPGL--------------NYAAYVIGFV
Rth1            MYIGAAAIAITAGRMIAHDQLLSGWFD----AHVWV--------------KYALDALAVL
Rfu1            MYVGAGAIAFTAARMIGHDHWLAGWFA----AHGWA--------------QYALDVVLVG
Rsp5            VYIGAAAIALTSARMIAHDHLVAGWFD----AHTWV--------------GYVLDAGLIA
Svi1            TYAGSGVLAFTAGKMIFAEHFITQGVEG----ASWI--------------KWAVIALIIA
Svi2            IYVGAAILAMTAGKMLFAEPLVRKGLGGL---AAWI--------------EWPVVILIIL
Bbo1            VYIGSGILAWAAAKMIFEEKVVKHWVEG----LSGV--------------ETAIKIAIVA
Bbr2            VYVGSGVLAVTAANMILMENTMREWIAG----RSWL--------------EYAIKIGLVA
Bla1            PYVGAGILALAAAKMITHEAHLQPFFDA----NPWI--------------SYLLKGVIIV
Gka1            IYAGGALLAYTAGKMIAAEERLRPFYP------PNG--------------EALFPMAAAV
Gth2            VYIGGALLAYTAGKMIIEEQQISRLYNS----VASW--------------KPEFPLMIAV
Ban2            IYCGAAILAYTAGKMVTHEDRLATFFHN----NPSF--------------TAGIPYLFIF
Bha1            VYIGAGILAFTASRMITHEPMLAPLFIN----QPGF--------------MIFFQVTVIA
Bli1            MYAGSGLLAYTGGEMIVREQELSSFMAQ----HSTL--------------EMLLPVLTVI
Cpe1            VVLGTAILGWTGGTMIVHDRTIGIMLLEAA---PQA--------------EYLLPAALAG
Ssp4            IVIGAAILGWTAGTMIAHDHSVGPMILNIL---PNA--------------GTLLPAACAG
Mfu1            ITLGSAILAYTSASMILHDKIIGNFLLSLT---EYM--------------NYILPVLFIG
Dsu1            MYAGAAMIGWTSGTMFLHDKVLGPVITAAFG--SWI--------------ETGLPAFLAL
Dca1            TQIGAGVLAWTAGSMMAHDKIIN-QNLFGIV--PYL--------------DLVLPALLVI
Dru2            SLVGAGILAWTSGSMMVHDPMIQ-KGLA-HI--PMA--------------DLLVPGILLL
Dku1            IFAGAGVLAWTAGKMLAEDRVVHRLVSN--IDYVPV--------------EIIIPAGVTL
Hmo1            VYVGSGILAWTAGKMIVGDKSVESIRER--IPLS----------------DFLVPLAVTA
Mhy1            NLLGALVIVWAGARLVAHDPRVHAVWPV--ADWQV---------------FLLGLGM---
Opr1            SLLGSLVIVWAGAQLISHDPRVHAWLAW--PLWAW---------------FALGLAT---
Sth1            ILVGVGVLTVTAARMIVDDRIVAAHVPS--SLHGP---------------LLVGLAIGLS
Tte1            VWLGAVILAYTAGQMIIEDPIVHDLLGG--IPHIS---------------KLFPFAVILF
Bsp3            VILGGGVLAFTAVDMCLEDPYVWKWIN---PLMLN---------------HMWLPAIASA
Bbr3            VIIGGGILTFTAVDMCLEDPYVWKWVN---PLLLN---------------HMWLPVFAAV
Bbo2            SLLGGGVLAYTATEMCLEDPYVWKLLN---PLLLN---------------HAWIPFLVAG
Bla2            LYVGTGILAYTAAHMFLDDPFVHERIAS--HLAIP---------------NQAIAGIIVI
Dsp3            VYVGAGILAYTAGQLIVEDPIVHDHIIR--YAEFL---------------SWLAPVALIL
Gsp1            AYVGSGILAWTGGKMMMEDEGFMQLLHFREGTLTYAVS-----------------AGLTI
Gka2            AYVGSGILAWTAGKMMAGDEGVLHWFHLSYGPFVYAVA-----------------AGVAI
Afl1            PYVGSGILAWTAGEMLLKDEQIKRWIAFPQGSQSLVFL-----------------IVVTA
Bco1            AYVGSGILAWTAAEMLFKDEQILKWLNISHGPVTYTIG-----------------GILTV
Bsp7            AYVGAGILAWTAGEMVFKDEGLTNFLHIEHGPVTYFIA-----------------AVITI
Osc1            AYIGSGILAWTAGNMIIGDEKIMEWFHIKEGIITYIFS-----------------IIVTV
Gha2            IYVGSAILVYTGADMIIHDSVMFHLLQLREGIIPILLS-----------------CIVTI
Bme1            IYAGAAMLAWSAGKMIVEDKIIGGFVPTT--ALHLAVQ-----------------VILTI
Vpa3            LWAGGALLGWVAGEMIVEDP----LLVPYIQGEELLVK-----------------FGTVF
Vra1            LWAGGSLLAWVAAEMVTAEP----LLQPYITGYERLIE-----------------IAGVI
Vpa2            LYVGGGILAWVGAAMSVEDK----LISHTVEPYALLIK-----------------VGAVI
Mmi1            IYIGGLILGWAAGSMVGADE----YLALSKDT-ALYVK-----------------IALTL
Clj1            IYLGGAVLAHTSLNMMLEDKILAGFTSPVLTNIVSF--------------------GFAI
Ckl1            IYIGGAILAHTSFKMLLEDNLLHNFTSPMMINIISF--------------------SAAI
Cca2            TYIGGAILAHTAFKMILEDKLIS-FIPNVFGVIIPN--------------------AAAI
Cac1            IYIGGAILAHTAFSMIFEDRLIKNIVPHSLGIFLPY--------------------AFAA
Cpa1            IYIGGAILAHTAFDMFLHDKLMLQIIPEFFVLYIPY--------------------AAAI
Cca1            TYIGAAILAHTSFKMIFEDRLTINLVAPVVVQIISY--------------------GAAL
Ret1            QQPSLDRLCRSANHPLRLARHDPPRWRRTVAVRASER-----------------------
                                                                            

Afe1            ------------------------------------------------------------
Acl1            ------------------------------------------------------------
Rsp1            ------------------------------------------------------------
Csp1            ------------------------------------------------------------
Rsp4            ------------------------------------------------------------
Msp1            ------------------------------------------------------------
Mno1            ------------------------------------------------------------
Rpa1            ------------------------------------------------------------
Rpa3            ------------------------------------------------------------
Rpa2            ------------------------------------------------------------
Asp4            ------------------------------------------------------------
Sfr1            ------------------------------------------------------------
Ead1            ------------------------------------------------------------
Orf4            ------------------------------------------------------------
Mam1            ------------------------------------------------------------
Mci1            ------------------------------------------------------------
Rle1            ------------------------------------------------------------
Ret2            ------------------------------------------------------------
Csp2            ------------------------------------------------------------
Atu1            ------------------------------------------------------------
Rsp2            ------------------------------------------------------------
Rsp3            ------------------------------------------------------------
Tmo1            ------------------------------------------------------------
Oin1            ------------------------------------------------------------
Bja1            ------------------------------------------------------------
Bja2            ------------------------------------------------------------
Ali1            ------------------------------------------------------------
Rce2            ------------------------------------------------------------
Rce3            ------------------------------------------------------------
Orf2            ------------------------------------------------------------
Mgr1            ------------------------------------------------------------
Mma1            ------------------------------------------------------------
Cvi1            ------------------------------------------------------------
Pzu1            -----------------NGGGGEAH-----------------------------------
Bdi1            SHTPHALPGGRERRDPPPQTVEPAQPAS--------------------------------
Bsp6            ----------RTETSPTPAPAEPAAPAPTPAP----------------------------
Bsu1            -----------KGEKLTICLAQQAIAEP--------------------------------
Aex1            ----------------------PAN-----------------------------------
Hef1            ------------------------------------------------------------
Sel1            ------------------------------------------------------------
Npe1            ------------------------------------------------------------
Swi1            ------------------------------------------------------------
Ssp7            ------------------------------------------------------------
Sal1            ------------------------------------------------------------
Ssp5            ------------------------------------------------------------
Sya1            ------------------------------------------------------------
Ssp1            ------------------------------------------------------------
Ssp2            ------------------------------------------------------------
Sya2            ------------------------------------------------------------
Ssp6            ------------------------------------------------------------
Sma1            ------------------------------------------------------------
Ssp3            ------------------------------------------------------------
Sec1            ------------------------------------------------------------
Gdi1            ------------------------------------------------------------
Gha1            ------------------------------------------------------------
Aac1            ------------------------------------------------------------
Apo1            ------------------------------------------------------------
Gmo1            ------------------------------------------------------------
Gfr1            ------------------------------------------------------------
Gbe1            ------------------------------------------------------------
Acr1            ------------------------------------------------------------
Asp5            ------------------------------------------------------------
Rle2            ------------------------------------------------------------
Rco1            ------------------------------------------------------------
Hde1            ------------------------------------------------------------
Orf1            ------------------------------------------------------------
Rba2            ------------------------------------------------------------
Asp6            ------------------------------------------------------------
Rba1            ------------------------------------------------------------
Scl1            ------------------------------------------------------------
Orf5            ------------------------------------------------------------
Pma1            ------------------------------------------------------------
Rce1            ------------------------------------------------------------
Aba1            ------------------------------------------------------------
Orf3            ------------------------------------------------------------
Pub1            ------------------------------------------------------------
Pub2            ------------------------------------------------------------
Orf8            ------------------------------------------------------------
Orf6            ALYLQNHTLSILSVSIALLFVVLFFGDSIAVYIRSHASVFYSILFILFFSLLEVVSLVRM
Asp1            LIVALGHGIA--------------------------------AAKRKKAAQA--------
Bho1            LVIVLGRWLA--------------------------------SRKKNASKESSHESA---
Mpe1            LVLAIGKWVA--------------------------------RNRTPAPST---------
Bma1            FVVIAGYVLK--------------------------------KRRTASSATHSR------
Bph1            FVVIVGYALK--------------------------------RRNAARVAGDSH------
Bsp2            FVVGVGWLLR--------------------------------RRALADGNRATG------
Nmu1            LIVTIGKWLA--------------------------------DKAGARRAAIVDLMDDIN
Nsp1            LVIILGKVLA--------------------------------ARQQAKIGPVIDLVDEEK
Asp2            VVVAVGAWIA--------------------------------RRQAEEAPLVDLAVENPS
Aar1            FVVVLGSWLA--------------------------------RRGAAPPPLVELAVDDPR
Pfe1            LVVAVGTQLA--------------------------------KR-AAAAPLNEIALSGET
Psp4            IVVAIGTLLG--------------------------------RY------------QQHR
Asp3            GVLVIGRLLA--------------------------------DR--PDAEEAEPALSVQG
Pre1            LVMGTGLLLR--------------------------------TRASAVVD----------
Sli1            LVLAVGKWLA--------------------------------LRMAAAVRAVDLVDEQVP
Gca1            LVLLIGKWLA--------------------------------LRQMSDIKAVDLLDGNSV
Xau1            IVLGAGYVLR--------------------------------NRARAIAQAGHGA-----
Aca1            VVVAIGLVLR--------------------------------KRP---AASEHGA-----
Pps1            VVLAVGHLLA--------------------------------RRA---VTP---------
Har2            IVVGMGKLLS--------------------------------ARQT-LAVPTEG------
Bba2            GVVMVGKWLA--------------------------------QRALAKELAAPDAPA---
Vpa1            SVVAIGKWLT--------------------------------SRQQQPEPANQSA-----
Cte1            LVVGLGKFMQ--------------------------------ARSAKKEVAVA-------
Orf7            SVVILGTWLA--------------------------------RRRNTSN-----------
Har1            GVVVVGTYLG--------------------------------KRHHKAAAA---------
Dsp4            GVVAVGWLWS--------------------------------RRAAAKGC----------
Dfr1            GVVAAGRFWA--------------------------------RRAART------------
Dsp1            GVLAYARLRR--------------------------------ATVRSRVSDDG-------
Dti1            GVIIVGKLWARFTLPE------------------SAAVPCKVATATSTPCPSVKANYKDK
Pmu1            LVIGCG-LAK--------------------------------RLLPSRLRET--------
Pel2            IVLASGVLKK--------------------------------WVFRPRQRHT--------
Pcu2            FVVIIGLLIR--------------------------------PKMALR------------
Bbr1            LVIVIGNYLK--------------------------------RKEKNALNKEVTNNHAET
Bce1            AVVVIG------------------------------------KLENKRSSK---------
Dru1            FVIVMGIWLN--------------------------------KRQAASQEGHC-------
Tca1            GVLGVGVYVK--------------------------------RQRAKTASRQTAVM----
Cul1            FILIVWFLKR--------------------------------RTVIIHPSK---------
Eit1            VLLLFVFTIG--------------------------------NKEMRPVNEWFSR-----
Eav1            LLAGMYFLFN--------------------------------RKKS--------------
Pfe2            FVVAIGKILG--------------------------------KK----------------
Dme1            CVIIIGNALK--------------------------------KRNKLKSVEQEDEHEIA-
Bsp1            VVVAIGYMK---------------------------------QKKAAIEAAEQQEQQVLS
Gth1            AVIAIGTQK---------------------------------KRKAAKKPHLKVANE---
Pba1            AVVLLGNLM---------------------------------KKRKARLHQAKAMPQTNG
Pvo1            IIIGVGTWM---------------------------------KKKNEDKAKRNPVHVKMV
Ppe1            LVVAIGLRV---------------------------------KKIKSEKAKKQVLHA---
Pde1            AVVATGLII---------------------------------KRNRAQRAQEADDHPELH
Bsp5            VVIAIGY-----------------------------------KKIIYKQS----------
Sgl1            GVLFTGRIM---------------------------------KQKKEQATS---------
Pal1            AVLALGRMK---------------------------------KQKQVKQAA---------
Ban1            GVVFFG-XA---------------------------------KQKATDGSI---------
Hmo2            GVILLGRSK---------------------------------KQAALKASFRKDFEKEEK
Psp1            LIIAAGLLT--------------------------------NNR-RNQ--AVQEKSRETV
Tco1            GVQLAGYAV--------------------------------NTA-RTRRTALHEKSREPH
Pcu1            VVVLAGLLT--------------------------------NLLKRNKQAAISSRDSA--
Psp3            VVLGAGLWT--------------------------------NEWKKKHPQAAHE------
Pba2            AVLLAGYMK--------------------------------KRQQRKETEGAQTHPATR-
Pla1            GVLTAGHLK--------------------------------KKSQQRQSSTMS-------
Ppe2            SILLTGYIQ--------------------------------NRRAVSNHEKHEKAV----
Bsp4            GVLLIG------------------------------------RMKSQQQKRLAEQS----
Bbo3            GVLLIG------------------------------------RMKNQAQKRMAEQS----
Psp2            GVVMAG------------------------------------RYKNRKQ-----------
Pmu2            GVLITGYGKKLFGSFVSINENGHLTIPQELEQEADIQPNDSFKAKRDEDGRLVLVKLKPN
Pel1            GVLLAGYWKKIYGSLVSINESGHLTIPADLEQGADIQPNDNFEAKRDEKGRMILVKSRG-
Dha1            IVLLLGHQK---------------------------------NKKKALQTTQHHAA----
Dha2            CVLYLGHRT---------------------------------NKKKVLEAAKNAA-----
Dsp2            GVIISGRLK---------------------------------MHVKLQTNH---------
Sgl2            GVLIAGKLK---------------------------------KIQRNRIIT---------
Ktu1            GVLTAGLIT---------------------------------NQR--RHQAAGS------
Cul2            IGLITGRIL---------------------------------SKKKLRDVVADEGKAVS-
Bba1            GVLLAGWWGL--------------------------------RRSQTQDPASPALPVA--
Rbe1            GVLAAGWWAS--------------------------------RRARLQRDAEPRNAG---
Ade1            GVLVAGWLHN--------------------------------RRKPAAAPAAVSEVGQ--
Hsp1            VVLALGYLHN--------------------------------RRVAQRADAAEKA-----
Cba1            GVLGGGYLAQ--------------------------------KRRAPATAAQ--------
Rsp6            IVLLGGYLVK--------------------------------KRRAAAAA----------
Rso1            VVLGGGWLVQ--------------------------------RRRQQPA-----------
Cfu1            VVLGGGWLVS--------------------------------KRRDGAKVAE--------
Rth1            AICGGGWLVQ--------------------------------RRRRRLKLSAD-------
Rfu1            AVCAGGWLAQ--------------------------------RRRAARSATASKAVPHG-
Rsp5            VICGGGWLVN--------------------------------RQARRRE-----------
Svi1            GVIYFGWRK---------------------------------QQAGKLTAAAPVNETRSS
Svi2            AVLFAGWFT---------------------------------QKK----QTHPVNKNQAV
Bbo1            AVLVLGFIQ---------------------------------RKRSGGSKPAEQA-----
Bbr2            LVVIGGYLQ---------------------------------RTKTTRTHA---------
Bla1            GVIVAGYWQ---------------------------------RNRMAKKARANQIMHEEK
Gka1            LAVLLGLAAH--------------------------------RRSRAA------------
Gth2            FITLLGFIIN--------------------------------RRNAQHWT----------
Ban2            TILCIGFIVQ--------------------------------QVRLRNVKH---------
Bha1            FVLALGYTCK--------------------------------NKKKSHLA----------
Bli1            FVILASIYYE--------------------------------QTSEKH------------
Cpe1            AVCGIGGYL---------------------------------RRRG--------------
Ssp4            LVCAIGGRN---------------------------------RSA---------------
Mfu1            AIIVYSQKV---------------------------------AKK---------------
Dsu1            AVCVLGYLK---------------------------------SHRK--------------
Dca1            VVLVIGNRK---------------------------------AASAKAGEGKA-------
Dru2            LILVVGNRR---------------------------------SSLALEKESA--------
Dku1            LVLVAGWRV---------------------------------KRRVQKQAQVNREVENSF
Hmo1            IVILFGKRI---------------------------------RDRMIAEGK---------
Mhy1            -MLLFMRGN---------------------------------LKGLKRSLGLS-------
Opr1            -MAALRGLN---------------------------------RWQARRTVP---------
Sth1            ALVLIPAAV---------------------------------RWRRARQTRDAAGGEEQP
Tte1            VVLISISRG---------------------------------HIPTLYSHKSQQHDEEDP
Bsp3            AIMLWGRMK---------------------------------RA----------------
Bbr3            VVMFWGRMK---------------------------------RT----------------
Bbo2            GIVAFGRYW---------------------------------RTTG--------------
Bla2            VVLLLGKWR---------------------------------SNRI--------------
Dsp3            LVLMVGHFW---------------------------------KEHRSNPS----------
Gsp1            FVLAAGYITN--------------------------------KRAESK------------
Gka2            LVVSAGYITN--------------------------------KKAERE------------
Afl1            FILLAGYVKN--------------------------------KKTDKR------------
Bco1            LVLFLGWLSN--------------------------------RRAAVKQVKQVKRDIKKD
Bsp7            LVLTLGYVKN--------------------------------KKIAAK------------
Osc1            LLLAVAYFRN--------------------------------QKRASS------------
Gha2            GVLLSSYVTN--------------------------------QRLNQK------------
Bme1            AVVGIGYMKN--------------------------------KKMKKE------------
Vpa3            FVLIVTGMIK--------------------------------IWKKRD------------
Vra1            LVVAAALIWK--------------------------------RRRKAA------------
Vpa2            LVVGASLLVK--------------------------------KLKK--------------
Mmi1            LTVLGGIVWK--------------------------------RMTIPK------------
Clj1            IVLVYGLYRVNK------------------------------PVSYSFKKFKEDYFKSNS
Ckl1            IVLLYGLYTINK------------------------------PVSYSLKEFKDQHF----
Cca2            LTIIYGLYIIKK------------------------------PVQIH-------------
Cac1            LTLLYGFIILSF------------------------------SSSTKRSEKSQDECAITK
Cpa1            IITAYGYYVTS-------------------------------SNRHKLKKIA--------
Cca1            LTIIYGIYIVKK------------------------------QQSPVNS-----------
Ret1            -VQALD------------------------------------------------------
                                                                            

Afe1            ---------------
Acl1            ---------------
Rsp1            ---------------
Csp1            ---------------
Rsp4            ---------------
Msp1            ---------------
Mno1            ---------------
Rpa1            ---------------
Rpa3            ---------------
Rpa2            ---------------
Asp4            ---------------
Sfr1            ---------------
Ead1            ---------------
Orf4            ---------------
Mam1            ---------------
Mci1            ---------------
Rle1            ---------------
Ret2            ---------------
Csp2            ---------------
Atu1            ---------------
Rsp2            ---------------
Rsp3            ---------------
Tmo1            ---------------
Oin1            ---------------
Bja1            ---------------
Bja2            ---------------
Ali1            ---------------
Rce2            ---------------
Rce3            ---------------
Orf2            ---------------
Mgr1            ---------------
Mma1            ---------------
Cvi1            ---------------
Pzu1            ---------------
Bdi1            ---------------
Bsp6            ---------------
Bsu1            ---------------
Aex1            ---------------
Hef1            ---------------
Sel1            ---------------
Npe1            ---------------
Swi1            ---------------
Ssp7            ---------------
Sal1            ---------------
Ssp5            ---------------
Sya1            ---------------
Ssp1            ---------------
Ssp2            ---------------
Sya2            ---------------
Ssp6            ---------------
Sma1            ---------------
Ssp3            ---------------
Sec1            ---------------
Gdi1            ---------------
Gha1            ---------------
Aac1            ---------------
Apo1            ---------------
Gmo1            ---------------
Gfr1            ---------------
Gbe1            ---------------
Acr1            ---------------
Asp5            ---------------
Rle2            ---------------
Rco1            ---------------
Hde1            ---------------
Orf1            ---------------
Rba2            ---------------
Asp6            ---------------
Rba1            ---------------
Scl1            ---------------
Orf5            ---------------
Pma1            ---------------
Rce1            ---------------
Aba1            ---------------
Orf3            ---------------
Pub1            ---------------
Pub2            ---------------
Orf8            ---------------
Orf6            RQRK-----------
Asp1            ---------------
Bho1            ---------------
Mpe1            ---------------
Bma1            ---------------
Bph1            ---------------
Bsp2            ---------------
Nmu1            DKPRS----------
Nsp1            SN-------------
Asp2            PPRPRGQ--------
Aar1            AGRPGDK--------
Pfe1            P-RSGKD--------
Psp4            ALRSGGA--------
Asp3            SERES----------
Pre1            ---------------
Sli1            AARDKP---------
Gca1            MPDQKG---------
Xau1            ---------------
Aca1            ---------------
Pps1            ---------------
Har2            ---------------
Bba2            ---------------
Vpa1            ---------------
Cte1            ---------------
Orf7            ---------------
Har1            ---------------
Dsp4            ---------------
Dfr1            ---------------
Dsp1            ---------------
Dti1            GPKS-----------
Pmu1            ---------------
Pel2            ---------------
Pcu2            ---------------
Bbr1            L--------------
Bce1            ---------------
Dru1            ---------------
Tca1            ---------------
Cul1            ---------------
Eit1            ---------------
Eav1            ---------------
Pfe2            ---------------
Dme1            ---------------
Bsp1            KAE------------
Gth1            ---------------
Pba1            S--------------
Pvo1            D--------------
Ppe1            ---------------
Pde1            HHRAQGE--------
Bsp5            ---------------
Sgl1            ---------------
Pal1            ---------------
Ban1            ---------------
Hmo2            ---------------
Psp1            ---------------
Tco1            ---------------
Pcu1            ---------------
Psp3            ---------------
Pba2            ---------------
Pla1            ---------------
Ppe2            ---------------
Bsp4            ---------------
Bbo3            ---------------
Psp2            ---------------
Pmu2            S--------------
Pel1            ---------------
Dha1            ---------------
Dha2            ---------------
Dsp2            ---------------
Sgl2            ---------------
Ktu1            ---------------
Cul2            ---------------
Bba1            ---------------
Rbe1            ---------------
Ade1            ---------------
Hsp1            ---------------
Cba1            ---------------
Rsp6            ---------------
Rso1            ---------------
Cfu1            ---------------
Rth1            ---------------
Rfu1            ---------------
Rsp5            ---------------
Svi1            ---------------
Svi2            ---------------
Bbo1            ---------------
Bbr2            ---------------
Bla1            SSHHEVNIGS-----
Gka1            ---------------
Gth2            ---------------
Ban2            ---------------
Bha1            ---------------
Bli1            ---------------
Cpe1            ---------------
Ssp4            ---------------
Mfu1            ---------------
Dsu1            ---------------
Dca1            ---------------
Dru2            ---------------
Dku1            FSFNNYPK-------
Hmo1            ---------------
Mhy1            ---------------
Opr1            ---------------
Sth1            VGAGHGHTARPGGN-
Tte1            SPGKPPADSHVSVKH
Bsp3            ---------------
Bbr3            ---------------
Bbo2            ---------------
Bla2            ---------------
Dsp3            ---------------
Gsp1            -EGTIV---------
Gka2            -EGTLI---------
Afl1            -KIA-----------
Bco1            VKQDVQQRVHIH---
Bsp7            -KQKLQQTA------
Osc1            --AN-----------
Gha2            -TSSAS---------
Bme1            -QAHAA---------
Vpa3            -S-------------
Vra1            -SPDEEA--------
Vpa2            ---------------
Mmi1            -K-------------
Clj1            ---------------
Ckl1            ---------------
Cca2            ---------------
Cac1            K--------------
Cpa1            ---------------
Cca1            ---------------
Ret1            ---------------
                               
