# Supplementary material for: The LysE Superfamily of Transport Proteins Involved in Cell Physiology and Pathogenesis
Source: PLoS One. 2015 Oct 16;10(10):e0137184. doi: 10.1371/journal.pone.0137184 (PMC4608589; doi:10.1371/journal.pone.0137184)
Supplement: S2 Supporting Information — The corresponding zip file contains the multiple sequence alignment (MSE) outputs generated using ClustalX, Mafft, and ProbCons. These MSEs have been used to generate S17–S28 Figs. (ZIP) [file pone.0137184.s031.zip › Alignment_zip/TerC/terc_mafft.aln]

CLUSTAL format alignment by MAFFT G-INS-i (v7.221)


Bsp1            ------------------------------------------------------------
Gth1            ------------------------------------------------------------
Ban1            ------------------------------------------------------------
Sgl1            ------------------------------------------------------------
Pal1            ------------------------------------------------------------
Ppe1            ------------------------------------------------------------
Pvo1            ------------------------------------------------------------
Pba1            ------------------------------------------------------------
Bsp5            ------------------------------------------------------------
Psp2            ------------------------------------------------------------
Bsp4            ------------------------------------------------------------
Bbo3            ------------------------------------------------------------
Hmo2            ------------------------------------------------------------
Pde1            ------------------------------------------------------------
Dsp2            ------------------------------------------------------------
Sgl2            ------------------------------------------------------------
Pmu2            ------------------------------------------------------------
Pel1            ------------------------------------------------------------
Cfu1            ------------------------------------------------------------
Bba1            ------------------------------------------------------------
Rbe1            ------------------------------------------------------------
Ade1            ------------------------------------------------------------
Hsp1            ------------------------------------------------------------
Cba1            ------------------------------------------------------------
Rsp6            ------------------------------------------------------------
Rso1            ------------------------------------------------------------
Ktu1            ------------------------------------------------------------
Dha1            MKE---------------------------------------------------------
Dha2            ------------------------------------------------------------
Psp1            ------------------------------------------------------------
Tco1            ------------------------------------------------------------
Pcu1            ------------------------------------------------------------
Psp3            ------------------------------------------------------------
Pba2            ------------------------------------------------------------
Pla1            ------------------------------------------------------------
Ppe2            ------------------------------------------------------------
Cul2            ------------------------------------------------------------
Rth1            ------------------------------------------------------------
Rfu1            ------------------------------------------------------------
Rsp5            ------------------------------------------------------------
Svi1            ------------------------------------------------------------
Svi2            ------------------------------------------------------------
Bla1            ------------------------------------------------------------
Bbo1            ------------------------------------------------------------
Bbr2            ------------------------------------------------------------
Bha1            ------------------------------------------------------------
Gka1            ------------------------------------------------------------
Gth2            ------------------------------------------------------------
Ban2            ------------------------------------------------------------
Bli1            ------------------------------------------------------------
Cul1            ------------------------------------------------------------
Dsu1            ------------------------------------------------------------
Cpe1            ------------------------------------------------------------
Ssp4            ------------------------------------------------------------
Mfu1            ------------------------------------------------------------
Dru1            ------------------------------------------------------------
Bbr1            ------------------------------------------------------------
Bce1            ------------------------------------------------------------
Tca1            ------------------------------------------------------------
Dca1            ------------------------------------------------------------
Dru2            ------------------------------------------------------------
Mpe1            ------------------------------------------------------------
Asp1            ------------------------------------------------------------
Bho1            ------------------------------------------------------------
Bsp2            ------------------------------------------------------------
Bma1            MLAQ----------SFRQ-PRVGLAGKSGTHA---------------DARRSHFLCLAS-
Bph1            ------------------------------------------------------------
Nmu1            ------------------------------------------------------------
Nsp1            ------------------------------------------------------------
Asp2            ------------------------------------------------------------
Aar1            ------------------------------------------------------------
Pfe1            ------------------------------------------------------------
Psp4            ------------------------------------------------------------
Asp3            ------------------------------------------------------------
Pre1            ------------------------------------------------------------
Bba2            ------------------------------------------------------------
Vpa1            ------------------------------------------------------------
Cte1            ------------------------------------------------------------
Har1            ------------------------------------------------------------
Sli1            ------------------------------------------------------------
Gca1            ------------------------------------------------------------
Pps1            ------------------------------------------------------------
Har2            ------------------------------------------------------------
Orf7            ------------------------------------------------------------
Pmu1            ------------------------------------------------------------
Pel2            ------------------------------------------------------------
Dsp3            ------------------------------------------------------------
Bsp3            ------------------------------------------------------------
Bbr3            ------------------------------------------------------------
Bbo2            ------------------------------------------------------------
Bla2            ------------------------------------------------------------
Pfe2            ------------------------------------------------------------
Dme1            ------------------------------------------------------------
Eit1            ------------------------------------------------------------
Eav1            ------------------------------------------------------------
Afl1            ------------------------------------------------------------
Gsp1            ------------------------------------------------------------
Gka2            ------------------------------------------------------------
Bco1            ------------------------------------------------------------
Bsp7            ------------------------------------------------------------
Osc1            ------------------------------------------------------------
Gha2            ------------------------------------------------------------
Bme1            ------------------------------------------------------------
Mmi1            ------------------------------------------------------------
Vpa2            ------------------------------------------------------------
Vpa3            ------------------------------------------------------------
Vra1            ------------------------------------------------------------
Pcu2            ------------------------------------------------------------
Dku1            ------------------------------------------------------------
Hmo1            ------------------------------------------------------------
Sth1            ------------------------------------------------------------
Xau1            ------------------------------------------------------------
Aca1            ------------------------------------------------------------
Dti1            ------------------------------------------------------------
Dsp1            ------------------------------------------------------------
Dsp4            ------------------------------------------------------------
Dfr1            ------------------------------------------------------------
Mhy1            ------------------------------------------------------------
Opr1            ------------------------------------------------------------
Tte1            ------------------------------------------------------------
Cca1            MNVALHEIYDKLVLDIKQLFNVELEITEGDNN----------------------------
Cca2            ------------------------------------------------------------
Clj1            ------------------------------------------------------------
Ckl1            ------------------------------------------------------------
Cac1            ------------------------------------------------------------
Cpa1            ------------------------------------------------------------
Rsp1            MSD-----------PSRNDRVGAARDKNACGH-----RARPA--RRAGVRKD--------
Rpa1            ------------------------------------------------------------
Rpa3            ------------------------------------------------------------
Afe1            ------------------------------------------------------------
Acl1            ------------------------------------------------------------
Rpa2            ------------------------------------------------------------
Csp1            ------------------------------------------------------------
Rsp4            ------------------------------------------------------------
Msp1            ------------------------------------------------------------
Mno1            ------------------------------------------------------------
Mci1            ------------------------------------------------------------
Rle1            ------------------------------------------------------------
Sfr1            ------------------------------------------------------------
Ead1            ------------------------------------------------------------
Asp4            ------------------------------------------------------------
Bja2            ------------------------------------------------------------
Atu1            ------------------------------------------------------------
Rsp3            ------------------------------------------------------------
Rsp2            MFQ-----------DAKSNVWGVSS-ANGLGTIVKCEEAAPCWHFRSFIHAAMLYVMPTS
Bja1            ------------------------------------------------------------
Csp2            ------------------------------------------------------------
Orf4            ------------------------------------------------------------
Mam1            ------------------------------------------------------------
Oin1            ------------------------------------------------------------
Orf2            ------------------------------------------------------------
Mgr1            ------------------------------------------------------------
Tmo1            ------------------------------------------------------------
Rce3            ------------------------------------------------------------
Ali1            ------------------------------------------------------------
Rce2            ------------------------------------------------------------
Gha1            ------------------------------------------------------------
Aac1            ------------------------------------------------------------
Apo1            ------------------------------------------------------------
Gmo1            ------------------------------------------------------------
Gfr1            ------------------------------------------------------------
Cvi1            ------------------------------------------------------------
Pzu1            ------------------------------------------------------------
Bdi1            ------------------------------------------------------------
Bsp6            ------------------------------------------------------------
Bsu1            ------------------------------------------------------------
Aex1            ------------------------------------------------------------
Sya1            M---------------LDLIATAASAAQGLGS----------------------------
Sel1            MID----------------LLLTAA-AGGIGS----------------------------
Npe1            MSI----------------LMTLAA-SASIGG----------------------------
Swi1            ------------------------------------------------------------
Ssp7            MAI------------RLEIVRRLGT-AFKVRS----------------------------
Sal1            M---------------LDILMQAGVHAGGFGG----------------------------
Ssp1            ------------------------------------------------------------
Ssp2            ------------------------------------------------------------
Sya2            ------------------------------------------------------------
Ssp5            MLD------------ILTILAAAPQAAGGIQS----------------------------
Ssp6            ------------------------------------------------------------
Ssp3            ------------------------------------------------------------
Sec1            ------------------------------------------------------------
Acr1            ------------------------------------------------------------
Asp5            ------------------------------------------------------------
Orf1            ------------------------------------------------------------
Hef1            ------------------------------------------------------------
Rle2            ------------------------------------------------------------
Gbe1            ------------------------------------------------------------
Orf3            ------------------------------------------------------------
Pub1            ------------------------------------------------------------
Pub2            ------------------------------------------------------------
Orf8            ------------------------------------------------------------
Hde1            ------------------------------------------------------------
Rba1            ------------------------------------------------------------
Rba2            ------------------------------------------------------------
Asp6            ------------------------------------------------------------
Scl1            ------------------------------------------------------------
Pma1            ------------------------------------------------------------
Orf5            ------------------------------------------------------------
Rce1            ------------------------------------------------------------
Aba1            ------------------------------------------------------------
Orf6            ------------------------------------------------------------
                                                                            

Bsp1            --------M-----------------------E---------------------------
Gth1            --------MS---------------------VD---------------------------
Ban1            --------M-----------------------D---------------------------
Sgl1            --------M-----------------------D---------------------------
Pal1            --------M-----------------------D---------------------------
Ppe1            --------M-----------------------D---------------------------
Pvo1            --------M-----------------------D---------------------------
Pba1            --------M-----------------------D---------------------------
Bsp5            --------M-----------------------D---------------------------
Psp2            --------M-----------------------D---------------------------
Bsp4            --------M-----------------------D---------------------------
Bbo3            --------M-----------------------E---------------------------
Hmo2            --------M-----------------------E---------------------------
Pde1            --------M-----------------------E---------------------------
Dsp2            --------M-----------------------E---------------------------
Sgl2            --------M-----------------------D---------------------------
Pmu2            --------M-----------------------D---------------------------
Pel1            --------M-----------------------E---------------------------
Cfu1            --------MRLFVNPVGDFMDFSGLLSMLGMAD---------------------------
Bba1            --------M-----------------------E---------------------------
Rbe1            --------M-----------------------E---------------------------
Ade1            --------M-----------------------D---------------------------
Hsp1            --------M-----------------------E---------------------------
Cba1            --------M-----------------------EW--------------------------
Rsp6            --------M-----------------------EW--------------------------
Rso1            --------M-----------------------EW--------------------------
Ktu1            --------M-----------------------E---------------------------
Dha1            --------M-----------------------E---------------------------
Dha2            --------M-----------------------E---------------------------
Psp1            --------M-----------------------D---------------------------
Tco1            --------M-----------------------D---------------------------
Pcu1            --------M-----------------------E---------------------------
Psp3            --------M-----------------------T---------------------------
Pba2            --------M-----------------------D---------------------------
Pla1            --------M-----------------------E---------------------------
Ppe2            --------M-----------------------S---------------------------
Cul2            --------M-----------------------D---------------------------
Rth1            --------M-----------------------H---------------------------
Rfu1            --------M-----------------------D---------------------------
Rsp5            --------M---------------------------------------------------
Svi1            --------M-----------------------E---------------------------
Svi2            --------M-----------------------E---------------------------
Bla1            --------M---------------------------------------------------
Bbo1            --------M---------------------------------------------------
Bbr2            --------M-----------------------H---------------------------
Bha1            --------M---------------------------------------------------
Gka1            --------M-----------------------D---------------------------
Gth2            --------M---------------------------------------------------
Ban2            --------M-----------------------D---------------------------
Bli1            --------M-----------------------E---------------------------
Cul1            --------M-----------------------E---------------------------
Dsu1            --------M-----------------------E---------------------------
Cpe1            --------M-----------------------E---------------------------
Ssp4            --------M-----------------------E---------------------------
Mfu1            --------M-----------------------E---------------------------
Dru1            --------M-----------------------E---------------------------
Bbr1            --------M---------------------------------------------------
Bce1            --------M---------------------------------------------------
Tca1            --------M---------------------------------------------------
Dca1            --------M---------------------------------------------------
Dru2            --------M---------------------------------------------------
Mpe1            --------M-----------------------E---------------------------
Asp1            --------MM----------------------E---------------------------
Bho1            --------ML----------------------E---------------------------
Bsp2            --------ML----------------------E---------------------------
Bma1            --------MF----------------------E---------------------------
Bph1            --------ML----------------------E---------------------------
Nmu1            --------M-----------------------D---------------------------
Nsp1            --------M-----------------------A---------------------------
Asp2            --------ML----------------------E---------------------------
Aar1            --------MF----------------------E---------------------------
Pfe1            --------MP----------------------E---------------------------
Psp4            --------MT----------------------D---------------------------
Asp3            --------MT----------------------E---------------------------
Pre1            --------M-----------------------E---------------------------
Bba2            --------M-----------------------N---------------------------
Vpa1            --------M-----------------------S---------------------------
Cte1            --------M-----------------------E---------------------------
Har1            --------M-----------------------D---------------------------
Sli1            --------ML----------------------E---------------------------
Gca1            --------ML----------------------E---------------------------
Pps1            --------MF----------------------A---------------------------
Har2            --------ML----------------------A---------------------------
Orf7            --------M---------------------------------------------------
Pmu1            --------M---------------------------------------------------
Pel2            --------M---------------------------------------------------
Dsp3            --------MRI------------EEWTREGWLE---------------------------
Bsp3            --------M-----------------------G---------------------------
Bbr3            --------M-----------------------G---------------------------
Bbo2            --------M-----------------------E---------------------------
Bla2            --------M-----------------------EITS---NE------------IDTATA-
Pfe2            --------M---------------------------------------------------
Dme1            --------M---------------------------------------------------
Eit1            --------M---------------------------------------------------
Eav1            --------M---------------------------------------------------
Afl1            --------M-----------------------G---------------------------
Gsp1            --------M---------------------------------------------------
Gka2            --------M-----------------------G---------------------------
Bco1            --------M-----------------------K-Q----LP------------VS-----
Bsp7            --------M-----------------------D-M----LT------------I------
Osc1            --------M-----------------------D---------------------------
Gha2            --------M-----------------------N------ID------------I------
Bme1            --------M-----------------------E---------------------------
Mmi1            --------M-----------------------E---------------------------
Vpa2            --------M-----------------------D---------------------------
Vpa3            --------M-----------------------E---------------------------
Vra1            --------M-----------------------E---------------------------
Pcu2            --------M---------------------------------------------------
Dku1            --------M-----------------------E---------------------------
Hmo1            --------M-----------------------E---------------------------
Sth1            --------M-----------------------S---------------------------
Xau1            --------M-----------------------D---------------------------
Aca1            --------M-----------------------D---------------------------
Dti1            --------M-----------------------D---------------------------
Dsp1            --------MM----------------------D---------------------------
Dsp4            --------ML----------------------D---------------------------
Dfr1            --------MP----------------------D---------------------------
Mhy1            --------M---------------------------------------------------
Opr1            --------M---------------------------------------------------
Tte1            --------M-----------------------D---------------------------
Cca1            --------M-----------------------P---------------------------
Cca2            --------M-----------------------D---------------------------
Clj1            --------M-----------------------D---------------------------
Ckl1            --------M-----------------------D---------------------------
Cac1            --------M-----------------------D---------------------------
Cpa1            --------M-----------------------D---------------------------
Rsp1            --------MWDVL------------------TT-------E-------------------
Rpa1            --------M-----------------------S-------DW----------TLTERPM-
Rpa3            --------M-----------------------N-------E-------------------
Afe1            --------M-----------------------F-------D-------------------
Acl1            --------M-----------------------F-------E-------------------
Rpa2            --------M-----------------------T-------E------------LFSADA-
Csp1            --------M-----------------------S-------E-------------------
Rsp4            --------M-----------------------G-------E-------------------
Msp1            --------M-----------------------F-------D-------------------
Mno1            --------M-----------------------S-------E-------------------
Mci1            --------M-----------------------D-------I-------------------
Rle1            --------M-------------------------------D-------------------
Sfr1            --------M-------------------------------E-------------------
Ead1            --------M-------------------------------E-------------------
Asp4            --------M-----------------------T-------E-------------------
Bja2            --------M-----------------------P-------D-------------------
Atu1            --------M-------------------------------E-------------------
Rsp3            --------M-----------------------M-------E-------------------
Rsp2            GTWGRTKIM-----------------------M-------E-------------------
Bja1            --------M-----------------------I-------E-------------------
Csp2            --------M-------------------------------E-------------------
Orf4            --------M-----------------------A-------Q-------------SGKKA-
Mam1            --------M-------------------------------E-------------------
Oin1            --------M-----------------------LGF-----D-------------------
Orf2            --------M-----------------------NGAM---IE-------------------
Mgr1            --------M-----------------------L-------E-------------------
Tmo1            --------M-----------------------P-------E-------------------
Rce3            --------M-----------------------V-------R-------------EGPFV-
Ali1            --------M-----------------------D-------S-------------------
Rce2            --------M-----------------------D-------F-------------------
Gha1            --------M-----------------------S---------------------------
Aac1            --------M---------------------------------------------------
Apo1            --------M-----------------------TFCVPS-RNCCLFGRILPLVFRIGAYV-
Gmo1            --------M-----------------------A-------T-------------------
Gfr1            --------M-----------------------T-------P-------------------
Cvi1            --------M-----------------------F-------D-------------------
Pzu1            --------M-----------------------F-------E-------------------
Bdi1            --------M-----------------------D---------------------------
Bsp6            --------M-----------------------E---------------------------
Bsu1            --------M-----------------------E---------------------------
Aex1            --------M-----------------------D---------------------------
Sya1            --------P-----------------------A-------D------------IWQHIV-
Sel1            --------P-----------------------L-------D------------IWQHIV-
Npe1            --------P-----------------------A-------E------------IWQHIV-
Swi1            --------M-----------------------I-------D------------LWNHIV-
Ssp7            --------M-----------------------L-------E------------LWQHIV-
Sal1            --------P-----------------------A-------G------------MWDAIV-
Ssp1            --------M-----------------------D-------T------------LWQHIL-
Ssp2            --------M-----------------------T-------D------------LWQHIV-
Sya2            --------M-----------------------N-------D------------IWTHIV-
Ssp5            --------P-----------------------A-------E------------IWHHIV-
Ssp6            --------M-----------------------T-------D------------IWNLIV-
Ssp3            --------M-----------------------F-------D---------------TMA-
Sec1            --------M-----------------------F-------N-------------------
Acr1            --------M-----------------------G-------R-------------------
Asp5            --------M-----------------------D---------------------------
Orf1            --------M---------------------------------------------------
Hef1            --------M-----------------------E---------------------------
Rle2            --------M-----------------------HQ------E---YGSFQSLSDLFEETVD
Gbe1            --------M-----------------------E-------K------------IMDSLF-
Orf3            --------M---------------------------------------------------
Pub1            --------M---------------------------------------------------
Pub2            --------M---------------------------------------------------
Orf8            --------M---------------------------------------------------
Hde1            --------M-----------------------DWLLNGLHE------------LISTLV-
Rba1            --------M---------------------------------------------------
Rba2            --------M---------------------------------------------------
Asp6            --------M---------------------------------------------------
Scl1            --------M-----------------------LL--------------------------
Pma1            --------M-----------------------N---------------------------
Orf5            --------M-----------------------T---------------------------
Rce1            --------M-----------------------E-------E-------------------
Aba1            --------M-----------------------E-------A-------------------
Orf6            --------M-----------------------E-----------------------HFY-
                                                                            

Bsp1            -------F-------LS-------VEFFTALLVIIGIDLVLAGDNAIVIGLAARKLPKQQ
Gth1            -------L-------FS-------PEFWTALLSIVIIDLVLAGDNAIVIGLAARNLPKHQ
Ban1            -------F-------LS-------AEYLSALLAIIVIDLVLAGDNAIVIGLAARRLPKDQ
Sgl1            -------F-------FP-------PEFWSALLAIVITDLVLAGDNAIVIGLAARNVPLEK
Pal1            -------F-------FT-------AEFWSALMAIVVIDLVLAGDNAIVIGLTARNLPKEQ
Ppe1            -------F-------LS-------IEFFTALLSIIIIDLVLAGDNAIVIGLAARNVDKAN
Pvo1            -------L-------MS-------VEFWTALLSIILIDLVLAGDNAIVIGLAARNVQKED
Pba1            -------L-------LS-------PEFWMALLSIVLIDLVLAGDNAIVIGLAARNVPQQD
Bsp5            -------I-------FS-------VEFIISLLTIIVTDLILAGDNAIVIGLAARKLPKEQ
Psp2            -------I-------FT-------VEFLVALLSIIMIDLVLAGDNAIVIGMSAKNLPIHH
Bsp4            ------LL-------LS-------PEFWTALLSIVIIDLVLAGDNALVIGMAARNLPAHQ
Bbo3            ------ML-------FT-------PAFWSALLAIIVIDLVLAGDNAIVIGMAARNLPAHQ
Hmo2            -------F-------IT-------PAFVSSLLAIVAIDLVLAGDNAIVIGLAARNLPREH
Pde1            -------L-------FS-------IEFWTALLSIVVIDLVLAGDNAIVIGLAARNVPKQD
Dsp2            -------F-------FS-------PDFISALLSVIMIDLVLGGDNAIIIGLAARNLPQNK
Sgl2            -------F-------MV-------PGIVSAVLSVILIDLVLGGDNAIVIGLAARNLPKQI
Pmu2            ---------------FS-------LEFLLKLLNIVLIDLVLAGDNAIVIALAARNLPKVH
Pel1            -------W-------LS-------VEFLLALLNIVLIDLVLAGDNAIVIALAARNLPKEQ
Cfu1            -------W-------NA-------GAFFAALLAIVVIDLVLAGDNAIVIAMAARSLPDHL
Bba1            -------F-------LS-------SAWFSALLAIILIDIVLAGDNAIVIAMAARNLPDHL
Rbe1            -------F-------LS-------PAWFSALAAIILIDLVLAGDNAIVIALAARQLPEHL
Ade1            -------M-------FS-------TQWLTALLAIILIDLVLAGDNAIVIALAARSLPKHL
Hsp1            -------F-------MS-------AAWWSALLAIILIDLVLAGDNAIVIALAARNLPKEH
Cba1            ----FTDL-------FT-------MQFLTALLSIVVIDLVLAGDNAIVIALAARNLPPHL
Rsp6            ----LTDL-------FT-------MQFLTALVSIIIIDLVLAGDNAIVIALAARNLPPHL
Rso1            ----LSEI-------FT-------MQFAAALASIIVIDLVLAGDNAILIALAARSLPPDL
Ktu1            -------F-------LS-------AAFFSALLAIIIIDLVLAGDNAVVIGMSARTLPKDL
Dha1            -------F-------FS-------PEFFSAVLSIVLMDLVLGGDNAIVIGMAARNLPRDS
Dha2            -------L-------FS-------PEFFQALFAIVIMDLVLGGDNAIVIGMAARNLPKQQ
Psp1            -------V-------FS-------VDFLLALLNIVFIDLILAGDNAIVIGMAARNLPQHQ
Tco1            -------P-------LT-------LEFWSALITIVFIDLVLAGDNAIVIGMAARNLPKHQ
Pcu1            -----LEF-------LS-------WAFAVALMQIVFIDLVLAGDNAIVIGMSARNLPKSQ
Psp3            -------P----------------FEFLTTLLSIVFIDLILAGDNAIVIGMAAKRLPKET
Pba2            -------L-------FS-------AAFFLALINIVFIDLILAGDNAIVIGMAARKLPHTV
Pla1            ---------------TT-------AEFFLALINIVFLDLILAGDNAIVIGLAARNLPPTT
Ppe2            -------G----------------FQFIWLLLNVIFIDLLLAGDNAIVIGLAARKLPPAT
Cul2            ------SL----------------FELFTSLMAIILIDLFLAGDNAIVIGMAARNLPHEH
Rth1            -------F-------TA-------PDFFSGLLAIVLLDLVLAGDNAIVIAMAASRLPREL
Rfu1            -------F-------FT-------PDFFSGLLAIVLLDLVLAGDNAIVIAMAASRLPKEL
Rsp5            ---------------FS-------TDFLSGLLTIVLLDLVLAGDNAIVIALAARNLPKSL
Svi1            -------L-------FS-------AEFLMSLLLIVGIDLILAGDNAIVIALAAARLQDHQ
Svi2            -------L-------FT-------LAFWSSLVVIIGIDLFLAGDNAIVIAMAARRLPDHE
Bla1            ---------------FE-------TEFIIQLLMIIAIDILLGGDNAVVIAMASRNLPLEQ
Bbo1            ---------------LD-------AGFFSALLLIITINIVLSGDNAVVIAIACRKLTPAH
Bbr2            ------PL-------FE-------SAFFSSLLLIITINLVLSGDNAVVIAIACRKLPVEQ
Bha1            ---------------FD-------LDFILSVITIIGIDLILGGDNAIVVALACRHLPKQQ
Gka1            -------------------------EYIVSILLIIGIDVILGGDNAVVIALASRNLPEQK
Gth2            -------I----------------GEYVTSILLIIGIDIVLGGDNAVVIALASRNLTEQK
Ban2            ------------------------LEFLTSVLMIVGIDVVLGGDNAIVIALASRNLPESK
Bli1            ------------------------HDVLMSFLVIIGIDLILGGDNAVVIAMASRHLPPRQ
Cul1            -------L-------FS-------AGTMAVLASIIVINMVLSGDNAVVIALASRNLKGKL
Dsu1            -------I-------FT-------LQFWLSVGAIILMDLSLGGDNAVVIAMASNRLPEKE
Cpe1            -----VEL-------FS-------SQFFVALFSIIVIDLVLAGDNAVVIAMASNRLPVHL
Ssp4            -----IEL-------FS-------SQFFVALFSIIVLDLVLAGDNAVVIAMASNRLPAQL
Mfu1            -------I-------LS-------TQFLLALGSIILLDLVLAGDNAVVIAMASRKLPENM
Dru1            -------F-------FS-------SEFLTALLSIIVINIVLSGDNAVVIALASRKLPVDQ
Bbr1            ------------------------TDYLLSLLQIIMINLVLSGDNAVVIALACRNLSPEL
Bce1            ----------------T-------TEIVMALLSIILIDIVLSGDNAVVIALACRNLPEKL
Tca1            -------------------------EFLVALFSIMMVNIVLSGDNAVVIAMASRSLPAKQ
Dca1            -------V----------------WEFLGALFSIVVIDIVLGGDNAIIIALASKNLPVEQ
Dru2            -------------------------EFVVGLLSIICLDIVLGGDNAIIIAMASKNLPPAQ
Mpe1            ------QF-------MT-------PDFWVAVGQIILIDIVLGGDNAVVIALACRQLPAAQ
Asp1            -------F-------LQ-------TMSWAAVFQIILIDILLGGDNAVVIALACRNLPAKQ
Bho1            -------F-------FQ-------TLSWAAVFQIILIDILLGGDNAVVIALACRNLPPKQ
Bsp2            -------F-------FS-------TLHWGAVVQIIVIDILLGGDNAVVIALACRNLPDRQ
Bma1            -------F-------FA-------SLHWGAVAQIVVIDILLGGDNAVVIALACRNLPAQQ
Bph1            -------F-------LT-------TLHWGAVFQIIVIDILLGGDNAVVIALACRNLPPAQ
Nmu1            -------L-------AS-------PQFWIAVLQIITIDIVLGGDNAVVIALACRRLPEKQ
Nsp1            -------F-------DS-------PQFWIAVMQIIAIDIVLGGDNAVVIALACRRLPEHQ
Asp2            ------TM-------MS-------GAFWVSVAQIIAIDILLGGDNAVVIALACRKLPDHQ
Aar1            ------FM-------TD-------GAFWVSVLQIIAIDILLGGDNAVVIALACRKLPEHQ
Pfe1            ------FL-------FE-------ASFWLSVAQIVAIDILLGGDNAVVIALACRKLPEAQ
Psp4            ------LM-------NN-------PDLWLAVGQIILIDILLGGDNAVVIALACRKLPEAQ
Asp3            ------MF-------LD-------GGWLLAVAQIIAIDILLGGDNAVVIALACRKLPEDL
Pre1            ------WL-------SD-------PVFWMALMQIIAIDILLGGDNAVVIALACRHLPEEQ
Bba2            -------F-------GS-------PEFWVALLQIIGVNIVLSGDNAVVIALAARSLPPAQ
Vpa1            ------FL-------TS-------PDFWIALSQIILINIVLSGDNAVVIAMASRSLPPAQ
Cte1            ------ML-------NS-------ADFWIGLVKIIWINIILSGDNAVVIALAARSLPPEQ
Har1            ------VI-------ST-------AAFWAALGNIILINIVLSGDNAVVIALAAKSLPPKQ
Sli1            ------MM-------ST-------TQFWVDVFKIIVIDLLLSGDNAVVIALACRNLPPDQ
Gca1            ------MF-------AT-------TSFWVDVLKIIMIDILLSGDNAVVIALACRNLPAAQ
Pps1            ------TL-------SD-------PAFLTSLLQIVIIDILLGGDNAVVIALACRRLPDAQ
Har2            ------IL-------SD-------STMWVALFQIVIINILLSGDNAVIIALACRSLPPKE
Orf7            -------L-------QT-------ADFWAGLFAIIWIDIILSGDNAVVIALAARSLPPDQ
Pmu1            ------------------------WDWLLLFMEIMLINIVLSGDNAVVIALASKNLPAEQ
Pel2            ------------------------LDWFILFLQIMLINIVLSGDNAVVIALASKNLPLHQ
Dsp3            -------A-------MD-------AHFWIGFFNIIILDLVLSGDNAVVIGMAARRLPDRQ
Bsp3            ------------------------EHFWLGLVHIFMIDLVLSSDNAVIIGMACRGLPLRE
Bbr3            ------------------------EYFWLGLVHIFMIDLVLSSDNAVVIGMACRGLPQQE
Bbo2            ------------------------GQFWIGLLQIFLIDLVLSSDNAVVIGMACRGLPPTE
Bla2            AHTRWGET-------ME-------TNTLVALFHIFIIDVVLSGDNAVVIGMACRGLAPID
Pfe2            -------------------------EYGLQLLSIVLINLLLSGDNALVIALASRNLPLHQ
Dme1            ------------------------AGLLGGVLSIVAIDLILSGDNAVVIALATLRLNDRD
Eit1            ------------------------FELTMKVLSIVLLDLILSGDNAVVIALATRKLEQKQ
Eav1            ----------------S-------IAILSKILSIIVLNLVLSGDNAVVIALATRKLPASS
Afl1            -----DWI-------IS-------SEAIVALLKIIAIDIILSGDNAIVIAMATRRLPEKQ
Gsp1            -------T-------IS-------SEALLALLKIIAIDIILSGDNAVVIAMATRKLPKHQ
Gka2            ----ISLT-------IS-------AAALLALWKIIAIDIILSGDNAVVIAMATRRLPKDQ
Bco1            -IFDFGLV-------VS-------AGAFVALLKIIMIDIILSGDNAVVIAMATRKLQREQ
Bsp7            ----LGLA-------IS-------SGATIALLKIIAIDIILSGDNAVVIAMATRNLPKDQ
Osc1            -------I-------FA-------AETILTLLTVVAIDLVLSGDNAVVIAMATRRLPEHN
Gha2            ----LSQF-------IG-------QVEWMMLLQLIAIDIVLSGDNALIIAMATKNLDKQY
Bme1            -------E-------LI-------GVSVQGLLQIIFLDLILSGDNAIVIAMAARNVPKDL
Mmi1            -----AEL----------------ITDIWTIIQVILLDLALGGDNSIVIGMAAKNLPHEL
Vpa2            -------I-------LT-------VQGLLAMLQIIVIDILLAGDNAIVIGMAARNLPAHL
Vpa3            -------F-------LE-------AATWITISKIILIDILLAGDNAVVIGMAAGKLAPEL
Vra1            -------F-------LE-------LATWIMIGKIIVVDILLAGDNAVVIGMAVSKLEDKY
Pcu2            ---------------YK-------LDSLIVFMQIVLINMLLSGDNAVVIGMASNQLPPAQ
Dku1            -------W-------LN-------AQNLFAILTIIIADLMLAGDNALVIGLACRGLPPAQ
Hmo1            -------A------RMD-------WAIIAGILNIIVINVVLSGDNAVVIALASKGLPVEY
Sth1            ------------------------WQLLASILSIVVIDLVLSGDNALVIGMAAHRLPPRQ
Xau1            -------F-------TA-------PTFWVSLLQIIWIDLLLSGDNAVVIALACRSLPPSQ
Aca1            -------L-------SN-------PTFWLSLLQIVWIDLLLSGDNAVVIALACRSLPPSQ
Dti1            ----LGIL---GTVNFD-------WEFFSGFASIILINIVLSGDNAVVIAMAVRALPRAK
Dsp1            ------VL-FPGGIAFT-------WEFFSALLSIVLIDLVLAGDNAVVIALAVRNLPHRQ
Dsp4            ------LL---NGFAFS-------LDFFTALLSIVAIDVVLAGDNAVVIALAVRNLPPRT
Dfr1            ------FL---SGFSFS-------PDFLLQLLSIVAIDVVLAGDNAVVIALAVRNLPPRS
Mhy1            -------M----------------EDFWIKVAGIVLVDLVLAGDNAVVIGMAVRNLPASL
Opr1            ---------------TA-------EATLLGLFSIVLIDLVLSGDNAVVIGMAVRDLPGRL
Tte1            -------L----------------LELLGRVLGIVVIDLVLSGDNAVVIGMAARKLHGKQ
Cca1            ------DL----------------SLFMMKAFQITVMDLVLSGDNIGVIALATRNLPPKH
Cca2            ------NL----------------ITCIIGAFQITLLDIVLSGDNIGVIALATKDLPEKY
Clj1            ------NL----------------TTFLLGALQITLLDIVLSGDNIGVIALATKDLPKKH
Ckl1            ------NL----------------TVFLIGALQITLLDIVLSGDNIGVIALATRDLPKKH
Cac1            ------NL----------------IPIFLGALQITLLDVVLSGDNIGVIALATKDLPKTL
Cpa1            ------HY----------------ILIISGIIKITLLDMVLSGDNIGIIALATKDLPLKL
Rsp1            -------L-------FS-------AAALGAFAQVVMIDLVLAGDNAVVIGLAAAGLPADQ
Rpa1            --TDFLAI-------FT-------PEGLTAFAQVVMIDLVLAGDNAVVIGLAAAGLPKEQ
Rpa3            ----FLTI-------FT-------PEGLSALAQVIMIDLVLAGDNAVVIGLAAAGLPKEQ
Afe1            -------F-------IT-------PDVLTALFQVILIDLVLAGDNAIVIGLAAAGLPKEQ
Acl1            -------L-------IT-------PEALTALVQVILIDLVLAGDNAIVIGLAAAGLPKEQ
Rpa2            ----FNAL-------LS-------AEALTAFLQVVMIDLVLAGDNAIVIGLAAAGLPKDQ
Csp1            -------M-------FS-------AEVLSAFLQVIMIDLVLAGDNAIVIGLAAAGLPKEQ
Rsp4            -------M-------FS-------QEVLTAFIQVIMIDLVLAGDNAIVIGLAAAGLPKEQ
Msp1            ----FSQL-------LG-------PE-VIAFLMVIGIDLALAGDNAIVIGMAAAGLPKEQ
Mno1            -------L-------LT-------AEALSALFEVIMIDLVLAGDNAIVIGLAAAGLPREQ
Mci1            -------F-------FS-------AASLTALLQVIAIDLVLAGDNAIVIGLAAAGLPADQ
Rle1            -------I-------FT-------AAGLTALLQVIAIDLVLAGDNAVVIGLAAAGLEATQ
Sfr1            -------I-------FT-------SAGLLALMQVIVIDLVLAGDNAVVIGLAAAGLPIEQ
Ead1            -------I-------FT-------AAGLAALLQVIVIDLVLAGDNAVVIGLAAAGLPTDQ
Asp4            -------L-------FT-------TEALVALLQVIMIDLVLAGDNAIVIGLAAAGLPREQ
Bja2            -------Y-------FD-------TDVLSVFLQIVLIDLVLAGDNAIVIGLASAGLPEAQ
Atu1            -------I-------FT-------AAGFTAFLQVIAIDLVLAGDNAIVIGLAAAGLPAHL
Rsp3            -------L-------FT-------AAGFAALLEVIAINLVLSGDNAIVIGLAAAGLPAAL
Rsp2            -------I-------FT-------AAGLAAMFQVIAIDLVLAGDNAIVIGLAAAGLPAHQ
Bja1            -------F-------IT-------ADALTALLQVVLIDLVLAGDNAVVIGLAAAGLPAEQ
Csp2            -------I-------FT-------GPGLVALLQVVVIDLVLAGDNAVVIGLAANGLAPSL
Orf4            --ADYMEI-------FT-------AAGLSALLQVIAIDLVLAGDNAIVIGLAAAGLPADQ
Mam1            -------I-------FT-------AAGFSALLQVIAIDLVLAGDNAIVIGLAAAGLPSDQ
Oin1            -------W-------LT-------PDMLSAFFQVLMIDIVLAGDNAIVVGLAAAGLPKDQ
Orf2            -------I-------PF-------LSELVALASVVLIDIALAGDNAIVVGMAAAGLPAHQ
Mgr1            -------F-------FT-------LDSLSSLLQVIAIDVALAGDNALVVGMAAAALPLAQ
Tmo1            ------FL-------VS-------ADGLGALLTVIMIDVVMSGDNAVIIGMAAAGLPAAL
Rce3            ---SPDVF-------FM-------FAELTALAQVLFIDIVLAGDNAIVVGMAAAGVAKSE
Ali1            -------L-------DL-------WPQLVALGQVVAIDLVLAGDNAIVVGMAAAAVPMAQ
Rce2            -------S-------AL-------MPELIALGQVLLIDLVLAGDNAIVVGMAAAGLPPEQ
Gha1            ------FA-------VS-------ASSLYALGQVVLIDLTLAGDNAIVVGMAVRGLPAPQ
Aac1            ---------------LS-------LSSLTALLQVVLIDITLAGDNAIVVGLAVRKLEAKQ
Apo1            --NGFLDS-------FS-------LTAFVAFLQVVLIDVTLAGDNAVVIGMAVRSLSGAQ
Gmo1            -------D-------TL-------LHAVIALAQITMIDITLAGDNAVVIGMAVRQLEGRQ
Gfr1            -------D-------TL-------THALIALAQVTLIDITLAGDNAVVIGMAVRSLQGRQ
Cvi1            -------A-------LSAHLGG-LQGPLTALLQVLLIDLVLAGDNAVAVGLAAGGLDPKQ
Pzu1            ------EL-------LS-------PGALSALLQVLMIDLVLAGDNAVAVGLAAGGLPPEQ
Bdi1            -------F-------LS--NPE-LVSQASALGKVLMIDLVLAGDNAVAVGLAAAALPQEQ
Bsp6            -------F-------LS--SPE-LASQATALGQVLLMDLVLAGDNAVAVGLAAAALPQDQ
Bsu1            -------F-------LS--SPE-LASQLSALGKVLAIDLVLAGDNAVAVGLAAAALPQEL
Aex1            -------F-------FS--NPE-FASQVSAFFQVVFIDIVMAGDNAVAVGLAAAGLAASD
Sya1            --NDFSNI-------GT-------PSALAAFGQVLMIDILLAGDNAIVVGALAAGLPPKQ
Sel1            --ADFSNL-------GD-------PAALAAFGSVLMIDLVLAGDNAIVVGALAAGLPADQ
Npe1            --SDFSNI-------TE-------AAALAAFGQVLMIDLLLAGDNAIVVGALAAGLPAAD
Swi1            --ADFSNI-------TS-------PAAMAAFVQVLMIDIMLAGDNAIVVGALAAGLPADQ
Ssp7            --ADFSNI-------GS-------PAALAAFGQVLMIDIMLAGDNAIVVGALAAGLPADQ
Sal1            --HDFSNI-------TE-------PAAFAAFLQVLMIDIVLAGDNAIVVGALAAGLPADQ
Ssp1            --ADFAAI-------GT-------PAALAAFIQVVMIDVLLAADNAIVVGALAAGLPPAM
Ssp2            --ADFSNI-------GS-------PAALSAFGQVVLIDIMLAADNAIVVGALAAGLPAAM
Sya2            --ADFSNL-------GS-------PSALAAFGQVVLIDIMLAADNAIVVGALAAGLPPAS
Ssp5            --TDFANI-------GT-------PAALSAFLQVLMIDVVLAGDNAIVVGALAAGLPADQ
Ssp6            --ADIAHL-----FSGD-------LSAWSAFGKVLLIDIVLAGDNAIVIGALAAGLPAHQ
Ssp3            --SDAMHL-------AD-------PVMLASLGQIVLIDVVLAADNAIVVGALAAGFSPSR
Sec1            ----IADV-------FT-------AAGLATLGQVILIDLIFSGDNAMVLGTLAAGLPAKQ
Acr1            -------LREPDAMEFM-------LADALVLAQVLMIDLVLAGDNAIVIGLAVARLPKAQ
Asp5            -------I----------------LSLAAILVQILLIDLVLAGDNAIVIGIAVARLAPEQ
Orf1            -------L----------------LDQISSLVQVILVDLILAGDNAIVIGMVAATVAKNK
Hef1            -------L-------MT-LPPE-WIAAAGALVQVLLIDIVLAGDNAIAVGLAAAGLEARY
Rle2            CPVDESSITMPAF--LD-------QHTFSAYFEVIMINLLLSGDNVIVIGMAAAGLVSEL
Gbe1            ----PDGL-------VF-------SPAVIKFFQVVFIDVALAGDNALLVGLAVAGLPAEQ
Orf3            ------------------------IEEAVIFIQIVFIDIIMAADNAIIIGLVAAGFAPAN
Pub1            ------------------------IEEFIILTQIIFIDIILAADNAIIIGLIAANFVPKN
Pub2            ----FAEL-------FG-------PEQLVILGQIIFIDLVLAGDNAIIIGMVASKFPPEQ
Orf8            ------------------------SEQIAILIQIILIDLVLAADNAIIIGMLASKFDANI
Hde1            --LDIGYL-------LS---PEWWRTHSVPLFNILMIDLTLAGDNAIVVGMAASRVQPSM
Rba1            ------------------------LDTVVGFGQIIIADLILSGDNALVIGMAAAGLPTEQ
Rba2            ------------------------IETVMDFGKIIIADLILSGDNALIIGMAAAGLSPEL
Asp6            ------------------------WDLVSDYGRIIVADLVLSGDNALIIGMAAAGLAPEL
Scl1            --GIIGED-------MS-------FEIVVDVIQIIFADIVLSGDNALVIGMAAAGLSAKL
Pma1            ------------------------WAMIADILQIIFADIILSGDNALVIGMAAAGLAPEL
Orf5            ------------------------LEWITDVLQIIFADIILSGDNALVIGMAAAGLAPQF
Rce1            -------L----------------TGMIGPLAEIIWLNVILSGDNAVVIGLAAAGLPPQQ
Aba1            -------F----------------TGMLSGLAEIIWLNIILSGDNAVVIGLAAAGLPAHL
Orf6            --AQFLDL-------FT-------ANGAIVLLNIILIDIVMSGDNAILIGMATRKLQGAE
                                                 :   :: :..**   :.     .    

Bsp1            QKKAIIWGTVGAIAIRIAATLAVVWLL-EIPG-L--RLVGGILLIWIAYNLLSDDK----
Gth1            QKKAVIWGTVGAVVIRAMATIFVVWLL-KIPG-L--LLVGGLLLVWIAYKLLVEEK----
Ban1            QKKVIIWGTIGAIAIRALATLVVVWLL-KIPG-L--LLIGGVLLIWIAYKLIAEGK----
Sgl1            QKKVIFWGTFGAIAVRTLMTLVVVWLL-KIPG-L--LLIGGILLIWIAFKLLVEEK----
Pal1            QKKVIFWGTFGAIALRSLLTLAVVWLL-KIPD-L--LLIGGVLLVWIAYKLLVEEK----
Ppe1            QKKVIIWGTIGAVIIRVIATVLVTFLL-QIYG-L--RLIGGLALIYIAYKLLVEEK----
Pvo1            QRKVILWGTVGAIVIRIVATLLVVQLL-MIPG-L--RLIGGIALLWIAYKLLVDEK----
Pba1            QKKVIVWGTLGAILIRVVMTLLVVQLL-NIPG-L--RLAGGLALVWIAYKLLIEEK----
Bsp5            QKKAIILGTVGAIIIRTIATIVVVYLL-KVPG-L--HLIGGVLLLWITYKFISDED----
Psp2            RRKAIMWGTAGAVVIRVLATLAIVWIL-KIPG-L--QLVGGLILIWIAYKLLVEDG----
Bsp4            QKKAIIWGTVGAIVIRALATLAVVWLL-KIPG-L--LLVGGLILIWIALKLLIQDN----
Bbo3            QKKAIIWGTVGAVVIRAAATLAVVWLL-QIPG-L--LLVGGLMLIWIAMKLLVQDG----
Hmo2            QRKAIIWGTVGAIIIRAIATVAVVGLL-KIPG-L--LFIGGLLLLWIAYKLIVEEK----
Pde1            QKKVIILGTAGAIVIRAIATLLVVYLL-MVPG-L--QLFGGLLLLWIAVKLMIEEK----
Dsp2            QKKAILWGTLGAVLIRIVATLLVVWLL-KIPG-L--LLAGGLLLIWMAYKLLVEEK----
Sgl2            QKKVIFWGTAGAIAIRILATFLVVFLL-RIPG-L--QLAGGLVLIWMAYKLLTDEK----
Pmu2            QKKAIMWGTVGAVVIRVLATLAVVWLL-KLPY-L--LLVGGVVLIWIAYKLLVDKS----
Pel1            QKGAVLWGTVGAVIIRVIATLAVVWLL-KLPA-L--LLIGGVVLVWIAYKLLVDKK----
Cfu1            RRKAILWGTAGAVITRVLMTIGVVWLL-KIPG-L--LLVGGIALLWIAYRLLTQSD----
Bba1            RKRAVLWGTVGAIAVRAAMTLVVVWLL-KVPG-L--MLVGGLGLVWIAYRLLVPAG----
Rbe1            RKRAIVWGTVGAVVVRSTMTLAVVWLL-KVPG-L--MLVGGLGLVWIAYKLLVPQA----
Ade1            QKKAIVWGTVGAIVVRSAMTVVVVWLL-KIPG-L--MLIGGLGLLWIAYKLLAEDG----
Hsp1            QKKAIVWGTVGAIVVRSAMTLVVVWLL-KIPG-L--MAIGGIALMWIAYKLIAEDE----
Cba1            QKKAIIWGTVGAVVVRSAMTVGVVWLL-KIPG-L--LLIGGAALVWIAYKLLSDDG----
Rsp6            QKKAIVWGTIGAIVVRSAMTLAVVWLL-KIPG-L--LLVGGVALVWIAYKLLTDDS----
Rso1            QKKAILWGAAGAIVVRALMTLAVVWLL-KIPG-L--MLIGGLALVWIAWKLLADDG----
Ktu1            QKKAIVWGTLIAIVVRILATFVAVWLL-EIPG-L--LLAGGLLLIWISYKLLIQQS----
Dha1            QKKVILIGTGGAILIRSLATIVAVWLL-KIPG-L--MFVGGVLLVWMAYNLLTDDK----
Dha2            QKKVILFGTGGAILIRTLATLVAVYLL-KIPG-L--MFAGGLLLVWMAYKLLTDEK----
Psp1            QKKAVLWGTAGAIGIRIIATVAVVRLL-GLPW-L--HLAGGILLLWIAYKLLVQED----
Tco1            QKAAILWGVAGAVAIRIAATALVVYLL-KVPW-L--QLAGGLLLVWIACKLLVQEE----
Pcu1            QRQAVLWGTVGAVVIRAVATLLVVHLL-EIPW-L--LLVGGFLLLFIAYKLLVQED----
Psp3            QKKAILYGTCGAILLRIVATVLVVYLL-QIPW-L--LVAGGVILLWIAYKLLVQEE----
Pba2            QKKAILYGTIGAVVLRIAATLIVVWLL-QIPW-L--LAIGGLLLIFIAYKVLADEG----
Pla1            QKKAIIYGTGGAVVLRIIATILVVWLL-NIPW-L--LLVGGILLIGIAYKLLTDDN----
Ppe2            QKKAILYGTGGALLIRIAATIVVLWLL-QIPW-L--LLIGGVMLIWIAYKLLVDQE----
Cul2            QKKAIFWGTLGAVAVRVLLTIGVVYLL-QIPF-L--LFVGGSLLVWIAVRLLIEDK----
Rth1            QKKAVFWGTFGAVAVRFALTAIVVYLL-KLPG-L--MLAGGVLLLPIAWNLLNHGD----
Rfu1            QKKAVFWGTFGAVAVRFALTAVVVYLL-KLPG-L--MLVGGALLLPIAWNLLRHDG----
Rsp5            QTKAVFWGTFGAVAVRVALTAVVVYLL-KLPG-L--MLAGGIVLLPIAWKLLKHDD----
Svi1            RKRAILYGTLGAVAIRAVATLAVVWLL-KMPG-L--HLVGGLLLVWIAYGLLKNQQ----
Svi2            RVRAILYGTVGAVIIRILCTVTVVYLL-MIPG-L--HFAGGLLLVWIAYKLLLPDDGS--
Bla1            KKKAIFWGTGLAVVVRVIATIAAAYLL-QIPF-L--FVIGGLLLVWISYNLLVEDG----
Bbo1            RKKAIFWATGLAIIVRILATALAVYLL-KIPY-L--YLIGGLILVWISYKLLLEDD----
Bbr2            RKQAILWGTFLAIIVRVIATVLAVYLL-KIPY-L--YLIGGIILLWISYNLLREDD----
Bha1            RNKAIMIGIGLALLVRVLLTMVAVQLL-EIPF-L--LGIGGALLIYIAFQLLVDNN----
Gka1            RNVAIIVGTALAIAVRIVLTVAVVWLL-TIPF-L--QLAGGVVLFWIALKLIGQKD----
Gth2            RNIAIVLGTALAIFIRILLTAAVVMLL-KIPF-L--QLAGGCVLLWISLKLLTQKD----
Ban2            RNKAILIGTLLAIVLRIILTILAVYLL-DIPF-L--QLIGGVLLTLIAVNLLTDNS----
Bli1            RQKAIIIGTLIAIMMRIALTMAAVYLL-AVPY-L--QFIGGIFLLYLGYQLLIEKK----
Cul1            RKLAVLWGTAGAVLLRILLTVVIIHLL-EIPF-L--QVLGGVMLLWIAYKLLSEEE----
Dsu1            RKKAILIGTIGAVGLRMALTAVAVWLL-TIPY-L--QVLGGILLIPIAIHLLAPGD----
Cpe1            RKRAIYVGTAGAILIRLIMTFFAVQLL-SVPY-L--QALGGLVLLPIAVKLMKPSG----
Ssp4            RTRAIYVGTAGAVLVRLIMTFFAVEML-TVPY-L--QALGGLVLLPIAVKLMRPSK----
Mfu1            RKRAIYIGTAGAVIIRAIMTLIATYLL-TIPF-L--QAIGGLILLPIAFKLLKPEKHN--
Dru1            QKKAVFWGSFAAIGLRIILTTVAVVLL-KLPY-V--QVIGGILLIPIAVKLLVGEE----
Bbr1            QKKATFWGSFGAIGLRIILTFIAIWLL-KIPF-V--QVVGGLLLIWIAVKLLKGED----
Bce1            RKKAVIIGCAGAIGLRIALTFLAVYLL-EIPY-V--QFVGGLMLLWIAVKLLKGEE----
Tca1            QKMAILWGSAGAIGLRVILTVVAVALL-KIPY-L--QFAGGVLLVWIAAKLLLEEQ----
Dca1            RKKAIIWGTLGAVIVRALLTIIALQLL-KIPL-L--QFAGGLLLVWIAFKLLRDNH----
Dru2            RKKAILWGTAGAVAVRVALTFVALELL-KIPL-L--QFVGGLVLLWIAFKLLKQEP----
Mpe1            RTKGILWGTAGAILLRVILIFFALTLL-AIPY-L--KLVGAVLLVWIGVKLLAPDH-E--
Asp1            RVKGILWGTAGAIGLRVVLIAFALTLL-AVPY-L--KVVGALLLVWIGVKLLIPED----
Bho1            RMQGILWGTAGAILLRVVLIAFALTLL-NIPF-L--KIVGGVLLLWIGVKLLIPED----
Bsp2            RTRGIVLGTLGAILLRVILIAFAVMLL-DVPF-L--KFVGGVLLLWIGVKLMQPDH----
Bma1            RVRGVLWGTAGAILLRVVLIAFAVLLL-DVPL-L--KFAGGVLLLWIGVRLMAPAE----
Bph1            RTKGVLWGTLGAIALRVALIAFAVALL-DVPL-L--KFAGGLLLIWIGVRLLAPAP----
Nmu1            RNLGIFWGVFGAIALRVVLIYFAFTLM-AIPF-L--KIVAALLLLWIGIKLLQPEP-E--
Nsp1            RRLGIMWGVVGAIGLRVVLIFFALSLL-AIPY-L--KIVGAVLLLWIGIKLLQPEE-V--
Asp2            RNKGIAWGVVGAIALRVAMIFFALQLL-ALPF-L--KIVGGLLLLWIGVKLMQPED-D--
Aar1            RNQGIAWGVVGAIGLRIVLIFFALQLL-ELPF-L--KIVGALLLLWIGVKLMQPEE-G--
Pfe1            RRKGILWGVAGAVALRIVLIFFALQLL-ALPL-L--KVGGALLLLWIGVKLLQPED-D--
Psp4            RNKAILGGALGAILLRIVLIFFALELL-TLPY-L--KLIGALLLAWIGVKLMLPEG-E--
Asp3            RNKGIFWGVVGAIALRIVLIFFALQLL-SLPY-L--KIVGAALLLWIGVKLLQPEE-G--
Pre1            RRRAIAGGVAGAILLRIALLFFAMQLL-ALPY-L--KLVGAALLLWIGVKLLLPED----
Bba2            QKKAVAWGSGAAVVMRIILTIVAVQLL-QLPY-L--KLVGAVLLIWIALQLLLPDG----
Vpa1            QKKAILFGSMGAIVLRVVLTFFAVYLL-TLPY-L--KLVGAALLFWIGIGLLKGDD----
Cte1            QKKAIMFGSGAAVVLRIVLTVVAAKLL-ELSF-L--QVVGGCLLLWIGYQLLTGDE----
Har1            KKLAVIWGSAAAIILRIVLTIFALQLL-TLPY-L--KLIGGVLLFYIGVQLLAEDG----
Sli1            RKKGIAYGVAGAILLRVVLTFFAVSLL-SLPY-L--KLVGALLLIWIGIKLILPEE-E--
Gca1            RKKGIWFGMAGAVGLRIVLTFFAVSLL-ALPY-L--KLVGAFLLIWIGIKLILPED-E--
Pps1            RRKAILGGVAGAVILRILLLFVASYVL-GWPL-L--KVVGGVLLLWIGIKLLVPED----
Har2            QRNAFLIGTVAIVILMTALTAFASYLM-TIPY-V--EVAGAILLLWIGIKLLLPEE----
Orf7            QRKAVFFGAGAAILLRVVLTIFAAFLI-QLPW-L--KLVGGLLLFWIAIKLLLPDE----
Pmu1            RRQAVWWGAFGAIALRIVLTIAAVYIL-GVPY-I--HTLGALLLLWIAIKLLTDDE----
Pel2            RKQAIWWGAFGAIALRVVLTVIAVYIL-KVPF-I--QALGSVLLLWIAIKLLIDEE----
Dsp3            RKKAIIYGTGAAVVLRVALTLIAVWLL-KIPL-L--KTVGGLLLLWIALKLLADEG----
Bsp3            RSRAVLYGTIGAVVLRIGLTGVTTWML-DIPL-V--KAVGGGLLLWIAIKLMVSNQ----
Bbr3            RRRAILYGTLGAILLRIVLTGMTTWML-DIPL-V--KAIGGILLLWIACKLMLGEN----
Bbo2            RKKAIYIGTMGAIVLRVLLTGMTTWML-DIPL-V--KVVGGVLLLWIAWKLMFGDQ----
Bla2            RKKAILYGTLGAIILRVLLTVVATWML-AIPL-V--KAVGGIMLLYISLKLLGGDE----
Pfe2            QKKAMLYGCIGAIVLRVALTFIAIFLL-KIPY-L--QIIAGILLLWIAIKLMAEQK----
Dme1            RKKGIFWGTFGAVALRIFLATVAIMLL-KLPF-I--QAVGGVLLSGIAINLLKDKH----
Eit1            REKAILIGTAGAILLRVALMLVAIQLL-AVPF-V--KIVGSLLLLYIAYDLLAESG----
Eav1            QNKAIVIGAAGAVVLRILLMLIAVELL-TVPY-V--KIIGAILLFYIAYDLLKTNG----
Afl1            RNRAILFGTAGAVILRILFAAVIVFLL-QIPF-V--HFVGGLLLLWIAYKVLINEE----
Gsp1            QNKAIFWGTGGAVFLRILFAAIIVFLL-KIPF-V--HLAGGLLLLWIAYKVLLEQE----
Gka2            RNKAIFWGTAGAVLLRILFAAIIVFLL-NIPF-V--HFVGGLLLVWIAYKVLVERE----
Bco1            QNKAIFWGTAGAVILRILLAMAIVALL-KIPY-V--NVIGGLLLLWIAYKVLGGGD----
Bsp7            QNKAIFWGTAGAVILRILFAAVIVYLL-KIPF-V--NVIGGLLLLFIAYKVLVEDE----
Osc1            RNKAIYLGTGFAIVLRIVFAVVIALLL-NIPL-V--HFFGGLLLLYIAYHVLVNNG----
Gha2            QNRAILFGVAGAIVLRIVFASGIVFLL-KIPL-I--YLVGGMLLIWIGYKITVKKE----
Bme1            QKRAILIGTGGAIGLRLLFAAIIVPLL-KIPL-I--GAVGGLMLVWIAYKLLADNH----
Mmi1            QKKAILYGTAGAIVLRFFMAMIVVYLL-QIPY-L--HTVGGLLLVYIGMKLIGKQD----
Vpa2            QKKAIFWGTAGAIILRLVMAFLFVEALNNIPA-L--RLVGGILLLWIGYKLVVDDD----
Vpa3            QKKAVIWGTVGAIGMRLVFATLLVEALTLIPL-I--HLGGGLVLVWIAIQLLKGGD----
Vra1            REKAIMWGTFGAIAMRLIFATILVEALEYIPG-L--HFVGGLVLLWIAFHLLVGDD----
Pcu2            RKRAVWWGSAAAVLLRCVLTIAAVTLL-QIPY-L--QAAGAVLLGIIAVKLFKDAFNGTE
Dku1            KRRALLWGTGGAVVLRIILTCGVTLLL-AVPF-L--QAAGGILLTWVALKLLLPHK----
Hmo1            RRKAIFWGAGLAVVLRVVLTFIVAQLL-RIPL-I--QLTGGLLLAWIALKLLYPEK----
Sth1            RRWAIILGGAGAIGLRVLFTALAVFLL-VVPF-L--QAAGGLLLTWIAYKLLRDET----
Xau1            RKWGILLGAGAAVGLRILFALAVSALL-GIPF-L--KVAGGLLLFWIAIKLVTDND----
Aca1            RRWGIILGAGAAVGLRIIFALAISYLL-GVPF-L--KIAGAVLLLWIAAKLVLSGE----
Dti1            RQKGIIIGTALAVALRVILTFFVARFL-QTPY-L--KLAGGLIIVWLAVKLFADVN----
Dsp1            KMMGILLGSGAAVVLRIILTFFAAKLL-GLEY-V--KLVGGALILWIAVKLLMEGG----
Dsp4            RARGILLGAGAAVILRVALTFFAAKLL-DLPY-L--KLVGGGLIAWIAVKLLTDAA----
Dfr1            RTKGIAVGAGAAVVLRVALTFVASQLL-DLPF-L--KLAGGLLVAVIAVKLFAEGD----
Mhy1            RRQAILVGTLGAVGLRVAFTILAALLL-NVPL-L--RAIGGVTLFWIAAKLLMEDH----
Opr1            RRRAILMGTLGAIGLRVTFTILAALLL-SVPF-L--RALGGVALFWIAAKLLGGEE----
Tte1            RRRAIVLGGAAAIVLRMTFTALAAVLL-NIRL-L--MAVGGAILVWIAFNLLSPES----
Cca1            AKFASFIGIFAAMLLRIIFACFLVYIL-AIQW-LPIRLIGGLLLVKITYDFIKPESNE--
Cca2            AKKASAIGVFAAVLLRIVFTCFMTYIL-LIEW-LPIKLVGGILLTKITWNFIKPNNEN--
Clj1            AKSASMIGVFAAIFLRIIFACLITYIM-LIEW-LPIKLIGGILLIKITWNFISPKSEK--
Ckl1            AKSASIIGVFAAIFLRIVFACLITYIL-LIKW-LPIKLIGGILLIKITWNFIKPEPPK--
Cac1            AKKASFIGVVAAVTLRIIFACLITYIL-MIQW-LPIKLVGGIILVKITWDFIKPHEES--
Cpa1            AKKASFIGVIFAIVLRIIFSCFITYIL-MIEG-LPIKLVGGIVLIIITFDFIKPKNNN--
Rsp1            RPKAILIGIGAATLLRIGFAGITTQLL-DIVG-L--LLAGGLLLLWVCWKMWRELRAD--
Rpa1            RGKAILIGIVVATTLRIAFASVTVQLL-QIIG-L--LLAGGVLLLWVCWKMWRELRNP--
Rpa3            RGKAILIGIVAATVLRILFASVTVQLL-QIIG-L--LLAGGVLLLWVCWKMWRELRSQ--
Afe1            RAKAILIGIGAATLLRIVFAGLTTQLL-QIVG-L--LLAGGLLLLWVCWKMWRELRAQ--
Acl1            RAKAILIGVGAATLLRIVFAALTTQLL-AIVG-L--LLAGGILLLWVCWKMWRELSAG--
Rpa2            RGKAILVGIIAATVLRILFASVTVQLL-QIIG-L--LLAGGVLLLWVCWKMYRELRTP--
Csp1            RARAILIGIIAATLLRIGFAAVTTQLL-QIVG-L--LLAGGILLLWVCWKMWRELRAN--
Rsp4            RNKAILIGIIAATVLRIVFAAATTQLL-QIVG-L--LLAGGVLLLWVCWKMWRELRTT--
Msp1            RNKAILLGVLAATVLRIAFALVTTQLL-QIVG-L--LLAGGILLLWVCWKMWRELRTT--
Mno1            RNKAILIGIAAATVLRIVFAGLVSQLL-AIVG-L--LLAGGILLLWVCWKMWRESRAG--
Mci1            RKKAILIGVIAATVLRIGFAAITVKLL-AIVG-L--LLAGGILLLWVCWKMYRELRTS--
Rle1            RRKAIIVGIAAATILRILFASVAVYLL-AIVG-L--LLAGGLLLLWVCWKMWRELRAG--
Sfr1            RKKAILVGIIAATVLRIVLAAFTVQLL-AIIG-L--LLAGGILLLWVCWKMWREIRSG--
Ead1            RKKVILVGIIAATVLRIALASVTVQLL-EIIG-L--LLAGGILLLWVCWKMWREIREQ--
Asp4            RGKAILIGILAATVLRIAFAAVTAQLL-QIIG-L--LLAGGVLLLWVCWKMWRELRQS--
Bja2            RSKAIFIGIVAATILRVLLAGLATQIL-QIVG-L--LLAGGILLLWVCWKMWRELRTS--
Atu1            RRKAILVGIIAATVLRIGFAAVTVQLL-AIVG-L--QLFGGLLLAWVCWKMWTELRDA--
Rsp3            RKKAILFGISAATVLRLVFAVIATYLL-AIKG-L--QLAGGLLLGWVCWKMWSELREG--
Rsp2            RNKAILVGIIAATVMRIGFALGTAYLL-NIVG-L--QLLGGVLLAWVCWKMWVELRAA--
Bja1            RRRAIVVGIVAATALRIAFAGVATQIL-QVIG-L--LLAGGVLLLWVCWKMWRELREQ--
Csp2            RTRAILVGILAATTLRILFATIAIELL-QIVG-L--VLVGGFLLLWVCWRMWREIRSH--
Orf4            RKKAILVGIAAATVLRIIFALITQQLL-QIGPIL--LIAGGLLLLYVCWKMWRELSTS--
Mam1            RKKAILVGIAAATVLRIFFALITQWLL-AIGPML--LIAGGLLLLWVCWKMWRELRVT--
Oin1            RVKVIMLGIAAATVLRIIFALMTTQLM-QVIG-L--LFAGGILLLWVSWKMWRELRAG--
Orf2            RRKAILIGIGAAALLRIIFAVFTSQLL-QIVG-L--MVAGGILLLWVSWKLWREIRSN--
Mgr1            RRRAIVIGIAAAAVLRIIFAIFTLQLL-KVVG-L--LLAGGLLLLWVSWKLWREIKMH--
Tmo1            RRKAIIYGILAATVLRITFAAVTVELL-EIIG-L--TLAGGILLLWVAWKMWQELRQA--
Rce3            RRTVIFWGIAAAAVLRILFALLTTHLL-AIIG-L--TLAGGILLLWVCWKLWREIVSQ--
Ali1            RRKVIFWGIAAAIGLRIFFALITAQLL-AIIG-L--TLAGGVLLLWVCWKMFRELRSH--
Rce2            RRKAIFWGIAAATIMRIGFAAITTQLL-AIVG-L--TFAGGVLLLWVCYKMFRELQRG--
Gha1            RRVAILSGVLGAALIRICLALVAVRLL-AVIG-L--TLAGGLLLLWVCWRMYREMRGP--
Aac1            RRIAVLVGVAAAALIRLGLALIATQLL-GIIG-L--RFAGGLLLLWVCWKMYRELQTP--
Apo1            RQKAILAGVGLAAIIRILLALVAVRLL-EIVG-L--TLAGGFLLLWVCWRMYREMQEN--
Gmo1            RRLAILFGTLAAAILRIGLALLATTLL-QIVG-L--TLAGGFLLLWVCWKMYRELRGS--
Gfr1            RRLAILIGTAFAALLRVGLALVAARLL-AVIG-L--TLAGGCLLLWVCWKMYRELRHS--
Cvi1            RRKVILYGLGAAVVLRITFALITTWLL-GVIG-L--LLAGGFLLLWVCWKMWRELREQ--
Pzu1            RRKAILWGLGAAVVTRIGFALITTQLL-GVIG-L--LFAGGLLLLWVCWKMWKELRNQ--
Bdi1            RRKAILIGLAAAVVMRIGLALITVQLL-AIVG-L--LLAGGFLLLWVCWKMWRELREQ--
Bsp6            RKKAILIGLAAAVVMRIGFALITVQLL-ALVG-L--LLAGGLLLLWVCWKMWRELQEQ--
Bsu1            RRKAILIGLAAAVVLRIVFALVTVQLL-AIVG-L--LIAGGVLLLWVCWKMWRELQEA--
Aex1            RKKAILYGLIAAVIMRIGFVLVTAKLL-LIVG-L--LLAGGLLLLWVAWKMWRELREP--
Sya1            RQQVILIGIIAALVLRIGFALVVSQLM-QIVG-L--ILAGGLLLLWVSWKMWRELRPN--
Sel1            RKRVILIGIGAALVLRIAFALIVSWLM-GIVG-L--IFAGGLLLLWVSWKFWREIRHG--
Npe1            RKKVILIGIGAALVLRIVFALAVTWLL-GIVG-L--IFAGGLLLLWVAWKFWRDLRDG--
Swi1            RRKVILIGIIAALVLRIVFAVSVSLLM-GIVG-L--VLAGGLLLLWVSWKMFRELRHA--
Ssp7            RRKVIMIGIVAALVLRIAFALVVTQLM-QIVG-L--IFAGGLLLLWVSWKMYRELHPA--
Sal1            RRKVIIIGVLAALVLRVAFALVVTQLM-QIVG-L--IFVGGLLLIWVAWKMWRELRDG--
Ssp1            RRKVILVGVVAALILRIGFALVVTQLL-QIVG-L--VLAGGLLLVWVAWKMWRELRGG--
Ssp2            RRKVIMIGVIAALVLRVAFALVVSQLM-QIVG-L--VFAGGLLLIWVAWKMWRELRED--
Sya2            RRKVIAIGVIAALVLRIAFALLVTQLM-QLVG-L--VFAGGLLLVWVGWKMWRELRAH--
Ssp5            RKKVIAIGVLAALVLRIGFALVVTWLL-GIVG-L--VFAGGLLLLWVAWKMYRELHHSPV
Ssp6            RRQVILIGIIAALVLRIGFALVVTQLL-QVIG-L--VFAGGVLLLWVAWKMYREIGHGAA
Ssp3            RHRIILMGIAAALVLRIVFALAVTQLL-QMKG-L--VFAGGLLLLWVGWKFWRELQAS--
Sec1            RKQVLALGVVMAMVCLIGFALIATQLL-HVVG-L--LLAGGILLLWVGWKLYREIGAT--
Acr1            QKQAILIGVAAATVIRIALALVALRLL-AIIG-L--TLAGGILLLYVVWKSWREFNHQ--
Asp5            RRVAILAGIGGATIIRIIFALLALKLL-AVIG-L--TLAGGLLLLWVVWKSARELYAH--
Orf1            RRQVIFIGIAMAALMRVGFALITVQLL-EVIG-L--LLIGGLLLLWISYKLWLEIRLH--
Hef1            RRRAILIGLVAAVIARIVFALMTVQLL-QIKG-L--LLVGGLLLLWVCWKMGGDLRTV--
Rle2            RGKAIAVGIAAAAVIRIVFAVIAAKLL-AITG-I--TLAGGLMLLWICWTMGRELISG--
Gbe1            RRKAVFWGIAIATGIRVAAGLLALQLL-EIIG-L--TLAGGLLLLWVCWRMYRELRRQ--
Orf3            RKKIIMWGVFAAFIFRVIFAASATYLF-QFTL-I--KLIGGALLLWIVKDLWQDLFSS--
Pub1            RKQIILWGVAGALVFKIIFALFATYLF-EFYY-I--KILGGLLLIWIVNDLRKDLVEM--
Pub2            RKKVIFWGIGGAVILRIILTMLTAYLL-QITG-L--RLIGGLLLLYIVYKLYTDVIKG--
Orf8            RKKIFFWGITAAVVLRIIFTLLTAYLL-QISG-L--KLVGGLVLLWVVYKLYKDVIQK--
Hde1            RAKVIFWGIAGAVVLRIIFSSIAQQML-QVIG-L--TLAGGILLLFVAWKMYKQIVES--
Rba1            RKKAIFYGMVIAAVLRIVFALIATYLL-GVKG-L--LFFGSVLLFWVCWSLFKEIRSG--
Rba2            RKKAILYGMIIAAVLRIIFAVVATKLL-GIPG-I--LFVGGLLLFWVCWRLYAEIREG--
Asp6            RKKAILFGMVVAAVLRIIFALVATKML-AIPG-L--LFVGGLLLCWVCWTLYKEIRES--
Scl1            RKRAIFIGMALAAGLRILFAITATYLL-AIKG-I--LLVGAALLAWVCWRFYNDLKEF--
Pma1            RRRAIFIGMMMAAGLRIVFAVLASYLL-AFEG-I--LLIGGLLLAWVCWRFYNDLREF--
Orf5            RRRAIMIGMAMAAIMRILFAVIASYLI-AIKG-I--LLIGGALLAWVCWRFYKDLLQF--
Rce1            RARAVLFGVIAAAVLRIVFSIFATLLL-ALWW-V--DLVGGLALLYIAWSFLRELRHG--
Aba1            RGRAVLFGVIAAAVMRIIFSIFATMLL-SLWW-I--DLVGGLALLYIAWTFFKELREE--
Orf6            RKKAIFFGIALATVFRIILAFFAVFLL-SLVG-V--KFAGGLLLLYVVWKFYRELRMP--
                       .                  :      :     ..  :  :             

Bsp1            --G-H------------------------------E---------------IKAVGSFWA
Gth1            --G-H-----------------------------DD---------------IEAGGSLWE
Ban1            --D-H------------------------------D---------------IKAEEGFWS
Sgl1            --Q-H-----------------------------GE---------------MKSGGSFWS
Pal1            --G-H------------------------------D---------------VGSAASLWA
Ppe1            --K-H------------------------------E---------------ISATNQMWA
Pvo1            --Q-H------------------------------E---------------ISAGNQMWA
Pba1            --S-H------------------------------E---------------IKAGNQMWA
Bsp5            --S-H------------------------------K---------------VKTQDTLWD
Psp2            --D-A-----------------------------GD---------------HKASKTLMS
Bsp4            --G-H-----------------------------EN---------------MKASGSLGA
Bbo3            --G-H-----------------------------ET---------------VKAGSSLGA
Hmo2            --E-H------------------------------D---------------IKPEKNVMA
Pde1            --E-H------------------------------N---------------IKAGTSIGA
Dsp2            --K-E-----------------------------HQ---------------TKESTSLWV
Sgl2            --K-D-----------------------------HE---------------AKECTDFKT
Pmu2            --D-H------------------------------A---------------VEAKPQLWP
Pel1            --D-H------------------------------A---------------IEAKPQLWP
Cfu1            --DGE-----------------------------AH---------------GVKATTMVA
Bba1            --S-SD----------------------------EH---------------GPVANTFWG
Rbe1            --E-EG----------------------------EH---------------GVGATTFWG
Ade1            --G-EDE---------------------------HG---------------SPAATTFWG
Hsp1            --G-DGD---------------------------EH---------------GPAATTFWG
Cba1            --N-GD----------------------------EH---------------GAGATTLVG
Rsp6            --G-DD----------------------------EH---------------GAAQNTLWG
Rso1            --Q-DDG---------------------------EH---------------GPASQTLAG
Ktu1            --K-H-----------------------------DGAAGSGLGKVAGTMAVAEAAVGLRA
Dha1            --E-G-----------------------------EH---------------VASAANFWG
Dha2            --H-D-----------------------------EQ---------------VDSAASFWG
Psp1            --DKH-----------------------------GD---------------VKAGNTLWQ
Tco1            --G-S-----------------------------HD---------------VKAGNTLWQ
Pcu1            --G-H-----------------------------DS---------------IKPGGTLWQ
Psp3            --D-H-----------------------------EN---------------IKAESTLWA
Pba2            --G-H-----------------------------DN---------------IEAKDKLWP
Pla1            --SDH-----------------------------ND---------------IKAGKSLGS
Ppe2            --D-H-----------------------------TE---------------VKAGTTLWG
Cul2            --K-------------------------------EE---------------IKASDTLFS
Rth1            -EH-G-----------------------------PD---------------IKAGNTFWS
Rfu1            -DE-S-----------------------------HE---------------IKASRTFWS
Rsp5            --T-A-----------------------------PE---------------VTAASGFWA
Svi1            --K-D-----------------------------RK---------------VEAKTSLSA
Svi2            -AK-K-----------------------------SE---------------IKAAASIWA
Bla1            --H-E-----------------------------KD---------------IKAGNSLMA
Bbo1            --G-E-----------------------------EQ---------------ISASDSLVQ
Bbr2            --R-E-----------------------------EA---------------FNSSEDLIQ
Bha1            --S-E-----------------------------QE---------------ISTGPTLGS
Gka1            -EK-P-----------------------------TM---------------IKAEPSLWK
Gth2            -EA-A-----------------------------AA---------------IPSETSLWK
Ban2            --N-D----------------------------LSS---------------IQGKTTLFQ
Bli1            --D-A-----------------------------QH---------------VKGGTSLFK
Cul1            --EPK-----------------------------RQ---------------IQGGKTLWS
Dsu1            --E-D-----------------------------PH---------------IEASDNLWT
Cpe1            --G-E-----------------------------EH---------------IEAAETFAG
Ssp4            ----E-----------------------------AH---------------VKAADTFAG
Mfu1            LED-T-----------------------------NS---------------LSASTGFAT
Dru1            --E-E-----------------------------EA---------------CKEADCLRD
Bbr1            --E-D-----------------------------SH---------------IGGGASFVE
Bce1            ----D-----------------------------SQ---------------IEGGNTIWS
Tca1            --H-D-----------------------------ET---------------IEASKSFWG
Dca1            --S-E-----------------------------VK---------------VKAGGSLRE
Dru2            --C-Q-----------------------------VN---------------VKSGCNLWD
Mpe1            -DG-H-----------------------------GN---------------IQGSDKLWS
Asp1            -EG-H-----------------------------GN---------------VEGSATLWK
Bho1            -DG-H-----------------------------GN---------------IKGSVSVWA
Bsp2            --D-E-----------------------------HH---------------IDASDRLWA
Bma1            -DA-H-----------------------------EN---------------VKPADKLWE
Bph1            -DA-H-----------------------------AN---------------VKPADKLVT
Nmu1            -GN-G-----------------------------HE---------------ISASATLLG
Nsp1            -VE-G-----------------------------HD---------------IDASTTLLG
Asp2            -DG-H-----------------------------GS---------------IEGSTNLLG
Aar1            -DS-H-----------------------------AG---------------VEGAPHLLG
Pfe1            -DG-H-----------------------------AN---------------VQGSTHLLG
Psp4            -DE-H-----------------------------AD---------------LKASPKLLG
Asp3            -DA-H-----------------------------GD---------------VRASDSLLG
Pre1            -EQ-A-----------------------------HE---------------VRAGASFFA
Bba2            -EG-E-----------------------------EH---------------HDAGGNLAS
Vpa1            --G-E-----------------------------EN---------------LEGHSSLAA
Cte1            -DG-E-----------------------------GE---------------SKGHGSMMT
Har1            --G-E-----------------------------EN---------------IEGSSNLWG
Sli1            -HG-E-----------------------------GN---------------VKADTHLWG
Gca1            -HD-E-----------------------------GN---------------IKADARLMG
Pps1            --E-E-----------------------------AD---------------VKAGTTLGQ
Har2            --E-N-----------------------------EN---------------VSASDNFWG
Orf7            --E-Q-----------------------------AE---------------VAGYSNLLA
Pmu1            --D-H-----------------------------AN---------------VKEASTLGR
Pel2            --D-H-----------------------------SN---------------VKQAATLGK
Dsp3            --G-E-----------------------------AD---------------VDMGHGLKA
Bsp3            -EE-T-----------------------------TE---------------VAHNQTIGQ
Bbr3            -EE-L-----------------------------TD---------------VSHNQTIGQ
Bbo2            -EE-P-----------------------------TE---------------VSYSRNVSQ
Bla2            --D-T-----------------------------NE---------------VQVSKSSGQ
Pfe2            --GCE-----------------------------QR---------------LAGKKSVSG
Dme1            --D-D-----------------------------EN---------------VKAAGSLKE
Eit1            -DE-T-----------------------------QD---------------ITAGASLAA
Eav1            --E-E-----------------------------TE---------------VKSETTLLS
Afl1            --E-E-----------------------------AN---------------VQAADRLWK
Gsp1            --E-E-----------------------------TH---------------IQSSDRLFK
Gka2            --E-E-----------------------------AN---------------VQSSDRLLK
Bco1            --E-N-----------------------------VH---------------VRAKNGLLV
Bsp7            --G-E-----------------------------AH---------------VKSSTGIMA
Osc1            -QE-E-----------------------------NS---------------VEAKDSIAG
Gha2            --E-T-----------------------------HH---------------VSSHSSLYR
Bme1            --D-H----------------------------GDN---------------PQGGATVWS
Mmi1            GEE-E-----------------------------AH---------------VEAKDSLGG
Vpa2            --S-E-----------------------------HN---------------IEAKDNLRA
Vpa3            --E-D-----------------------------AH---------------IEAKNSLMG
Vra1            --D-D-----------------------------AN---------------IESKDSLRG
Pcu2            -DEGH-----------------------------SL---------------GSRKTTLFA
Dku1            ----E-----------------------------VG---------------VGAAENLTG
Hmo1            --EID-----------------------------EV---------------KNVSDDFKK
Sth1            -HA-A-----------------------------PQ---------------IEAQETLID
Xau1            -GD-S-----------------------------HE---------------VAASDSLWK
Aca1            -EE-A-----------------------------HE---------------VEASDSLWR
Dti1            -TE-D-----------------------------NH---------------EQDTNSIWQ
Dsp1            -GD-E-----------------------------KD---------------CHECKGLFD
Dsp4            --D-A-----------------------------KE---------------GKACTTFFQ
Dfr1            --A-A-----------------------------DK---------------EKSCTTFWQ
Mhy1            --G-E-----------------------------AS----RL---------SENVNGFWQ
Opr1            --E-E-----------------------------AR---------------VGSAASFWQ
Tte1            -EG-V-----------------------------GE---------------VEAARGILD
Cca1            --E-NKPKLSEE------------CAVESSIE-DTN---------------IHASNKFMR
Cca2            --E-N-----------------------------AR---------------ISPSNKFIG
Clj1            --E-N-----------------------------LK---------------ISPSNKYFR
Ckl1            -LE-E-----------------------------AA---------------VNTSNKYWS
Cac1            --S-N-----------------------------KA---------------VHNSKKMLA
Cpa1            --T-K-----------------------------LK---------------QKSVHGFWR
Rsp1            -AA-AAEDHA-ET-----------HATDAAPP--AG---------------AKPRKTFVQ
Rpa1            -PE-DVDA-----------------LDGDGGA--AT---------------GAPTKTMAQ
Rpa3            -SQ-HDADAL-DAL-------------NDDGT--AS---------------GAPRKTLGQ
Afe1            -AH-HSAVDV-DSLAN------------------DE---------------SAPRKTLAQ
Acl1            -HD-EHAVPS-------------------DGE--AS---------------GVPTKTLAQ
Rpa2            -PH-DIEAAE-HALEG----------DENGAA--NG---------------APPRKTLGQ
Csp1            -HA-QEEEGA-EALEGKD-------LNADGTI--AG---------------GAPRKTFAQ
Rsp4            -HA-EETDAT-EALEDQD-------LNADGTV--AG---------------TVPRKTFAQ
Msp1            -HE-EEEAAE-EALEGAD-------LDKDGTI--AG---------------KAPRKTFAQ
Mno1            -HV-EKDLEADEALEDRD-------LGQDGLI--AE---------------HAPRKTFGQ
Mci1            -HA-DELEAT-EALSNSD-------LNSDQAV--AG---------------KSKRKTLGQ
Rle1            -HG-NNHDAAG-----------------------AE---------------GAPKKTFFQ
Sfr1            -GH-EEVGLD------------------------DA---------------NAPKKTFSQ
Ead1            -QA-ANAAGE-------------------SGQ--GS---------------EAPRKTFMQ
Asp4            -QD-EDEAVA--AL-------------EEGGA--DQ---------------AGSRKTLGQ
Bja2            -ST-GPADAM----------------DAAGAI--AG---------------SKARKTLAQ
Atu1            -AG-SIEDEV-----------------TDEEA--DL---------------TKGHKTFFQ
Rsp3            -QG-DDAHAA-------------------AEA--KE---------------RAAEKTFFQ
Rsp2            -AH-VPHHEG------------------ETDD--VE---------------LNTDKTFMQ
Bja1            -AA-HGSGLA--------------FSHGGGGS--AA---------------SAPRKTFGQ
Csp2            -AS-LPQAEP-------------GEGKAGGNP--GE---------------ALVRKTFAQ
Orf4            -HE-EEHEAT-EALAGTD-------YNKDGTVARST---------------KGGRKTFAQ
Mam1            -HE-QEEDAT-ESLSNVD-------YDKDGTI--GS---------------KGPRKTFAQ
Oin1            -HA-AEQAAANAALDSADE----SFTDPASKA--AP---------------ELPRKTFAQ
Orf2            -AH-QEEAEGEAALEDAD----------------YC---------------TKNQKSFKE
Mgr1            -EA-EESEQE------------------------AA---------------ATGEKSFAA
Tmo1            -RK-AAAAEAAAAASAPGSAPA--DGVDELPE--EK---------------AAAPKTMRQ
Rce3            -RE-ERTGAA-VVAEAED-------ESTSTPL--AE---ALP---------EHATKSRGV
Ali1            -GT-DEVAPD-EAMAAPDVSAGSGGAAVGTAA--AA---------------AAAGTTVGA
Rce2            -HQ-PEVTE----------------AELEQAA--EA---------------PGNRKTLRG
Gha1            -GH-AGE---------------------------DG---------------APAPASLRN
Aac1            -ED-HDD---------------------------DS---------------APTPGGLRS
Apo1            -HA-NDD---------------------------TG---------------PAPPGSLGK
Gmo1            -GH-HEDVD-------------------------------------------AAPARLAP
Gfr1            -DA-EAEVD--------------------------------------------APSRLGP
Cvi1            -GR-QESAEGAAALDGAE----------------VP---------------VRQPKTFKA
Pzu1            -AV-DDEADAEAVLDA-----------DPATE--PT---------------DRPAKSFKD
Bdi1            -AT-HDQAEAEAEIERAMAIE---HGGGPSPE--EL---------------GLKRKTFGA
Bsp6            -RT-HDQAEAEKELELAMSIE---HGTGPSPE--EL---------------GLKRKSFGA
Bsu1            -AT-HDQAEAQAELELALAIE---HGKGPSPE--EM---------------GLKRKSFGA
Aex1            -DT-HAQEHAEAVLEDATGADINGNPTTGGAT--AP---------------APKRKSFKA
Sya1            -AG-AHTPDD----------------PSDDDV--SG---------------VRPAKSFAA
Sel1            -GE-SAGSDE----------------IEGDEH--SG---------------IRSARSFAG
Npe1            AGE-SAGSPE----------------IEGDEH--SG---------------LRSAKSFAG
Swi1            -GA-PAGAD-------------------PTEH--DG---------------IPQSKTFLG
Ssp7            -GG-SAGSPE----------------IAGDEH--SG---------------VPSAKSFAG
Sal1            -AH-SAGSPE----------------VVGDEH--SG---------------LKPAKSFAG
Ssp1            -AE-------------------------NDDP--LV---------------EQAPRRFWS
Ssp2            -RS-DD---------------------EPDST--IA---------------KVAPRSFAG
Sya2            -GE-PE---------------------DAEHM--AG---------------KAAPKGFAQ
Ssp5            GEH-SVGSPE----------------IEGDER--SG---------------LAPSKSFAS
Ssp6            AVE-SPGSPE----------------IEGDES--SG---------------LKPAKSFLG
Ssp3            -GD-DAEIA-------------------------AK---------------PAAPKSFAG
Sec1            -AE-AASGGH------------------------TA---------------SKHPKTFAQ
Acr1            -PE-E-----------------------------AA---------------GEAPGKLRD
Asp5            -RH-APEG--------------------------PG---------------GAAPASLRA
Orf1            -TE-QGKN--------------------------RS---------------RQTSNSVGR
Hef1            -NA-PTNELQA-----------------------AS---------------SPVPKTPLQ
Rle2            -GA-EEAHDGEA----------------------SA---------------HIKPKLFRQ
Gbe1            -EP-H----------------------------LEL---------------SPPTKTMRQ
Orf3            -KK-IKSP--------------------------TK---------------KSKEPSFMR
Pub1            -KN-KIKSP-------------------------VK---------------KSTEPSFVK
Pub2            -QS-GDE---------------------------DI---------------KVDNSSFMK
Orf8            -EE-KKEV--------------------------NI---------------NPKNKSLIS
Hde1            -DA-HSIDEVEKSLAST-----------------EA---------------HPNETSFWA
Rba1            -SH-SDGAISS-------------DGTIDSLS--DS---------------NVPQKTMFA
Rba2            -TD-ADAEQAML------------DANNPDAG--YT---------------GAPRRTLLS
Asp6            -LD-AKAEEALI------------TAENPEAG--YT---------------GAPRRSLLS
Scl1            -ND-PSVLDVP-------------DEAEDTGS--DA---------------EVDDSKFGR
Pma1            -NSTPEAVD---------------GETES-----TG---------------DKQGSSFAR
Orf5            -NN-EGGDESP-----------------------GE---------------EEAPKKFGA
Rce1            -GG-DAAEA-------------------------SE---------------AAQEKSLLQ
Aba1            -KN-EAEVA-------------------------SQ---------------PMLQKSLGQ
Orf6            -DH-EE----------------------------HH-----I---------DAKKAGLIA
                                                                            

Bsp1            AIRTIIIADALMGLDNVLAVAGAAQG-----NFLLVVLGLIISVPIMIWGSTMFIKLVER
Gth1            AVRTIIIADALMGLDNVLAVAGAAHG-----HFLLVILGLLISVPIMVWGSTLILKWIER
Ban1            AIKTIIIADALMGIDNVLAVAGAAHG-----NFSLVIIGLLVSIPVVVWGSTLILKWVDR
Sgl1            AIKTIIIADAVMGLDNVLAVAGAAHG-----NFVLVVLGLLISVPIVVWGSTIILKWVER
Pal1            AIKTIIIADTVMGLDNVLAVAGAAHG-----DFILVVLGLLISVPIVVWGSTLIIKWVER
Ppe1            AIRTIIIADTMMGLDNVLAVAGAAHG-----NMLLVILGLAISVPIMVWGSTIILKLTER
Pvo1            AIRTIIIADAMMGLDNVLAVAGAAGE-----SFMLVIIGLAISVPIMVWGSTIILKLTDR
Pba1            AIRTIIIADAMMGLDNVLAVAGAAHG-----DTLLVIIGLAVSVPIMVWGSTMILKLTER
Bsp5            AIRTIIIADAAMGIDNVLAVAGAAQG-----SFLLVILGLFISIPVVVWCSTIILKFMEK
Psp2            AIGTIIVADTIMGLDNVLAVAGAANAS--NHSFLLVVIGLIISIPIMVWGSTLFVKLIDK
Bsp4            AIWTIIVADTVMGLDNVIAVAGAAHG-----DFLLVVIGLIISVPIMVWGSTLILKLIEK
Bbo3            AIWTIVVADAVMGLDNVIAVAGAAHG-----SFLLVVLGLIISVPVMVWGSTLVLKVMDR
Hmo2            AIRTIVIADAVMGIDNVLAVAGAAHG-----SFLLVVLGLLISVPIVVWGSTLFIRLVER
Pde1            AVGTIIVADAAMGLDNVLAVAGAAKG-----HPFLVILGLMISLPIVVWGSTIVLKFIER
Dsp2            AIRTIMVADAAMGIDNMLAVAGAAHS-----NFLIVVFGLLVSIPIVVLGSTVVIKLIER
Sgl2            AIITIIVADFAMGLDNILAIAGTAQN-----NFMVVVLGLLISIPLIVFGSTIVIRLIEH
Pmu2            AIRTIIIADGVMGFDNVMAVAGASHG-----DFLLVVLGLLISVPIMVWGSTMFIKLVEK
Pel1            AIRTIIIADAAMGFDNVMAVAGASHG-----NFLLVVLGLIISVPIMVWGSTMFIKLLEK
Cfu1            ALKTIIIADTVMGIDNVLGVAGAAKG-----SMALVIIGLLISVPIMVWGSTLALKLIER
Bba1            AMKTIVVADALMGVDNVLGVAGAAHG-----AFDLVVIGLLISVPIVVWGSSLVLKLIDR
Rbe1            AMRTIIVADALMGVDNVLGVAGAAHG-----SFDLVVIGLLISIPIVVWGSSLVLKLVDR
Ade1            AMKTIVIADALMGIDNVLGVAGAAQG-----AFDLVIIGLLISVPIVVFGSTMVLKLVER
Hsp1            AMKTIIIADAVMGIDNVLGVAGAARG-----AFDLVVIGLLISIPIVVFGSTLILKLVEK
Cba1            AMKTIIIADAVMGVDNVLAVAGAAHG-----SFLLVVLGLLISIPIVVWGSSLVLKLMSR
Rsp6            AMKTIIIADAVMGMDNVLAVAGAAHG-----SFLLVVLGLLISIPIVVWGSSLVLRLMER
Rso1            AMKTIIIADAVMGIDNVLAIAGASHG-----SFLLVVLGLLVSVPVVVWGSGVVLRLIER
Ktu1            AIRTIVVADAAMGLDNVLAVAGAAHG-----HWILVFLGLVISIPLVVWGSTLIVKLMDR
Dha1            AIRTIIIADFIMGLDNILAVAGASHG-----SPFLVIFGLCISIPIVVWGSTLVIKAINR
Dha2            AIKTIIIADAVMGLDNVLAVAGAAHG-----HPILVVFGLLISIPIVVWGSTLVIKAINR
Psp1            SIQTIIIADAAMGIDNVIAVAGASHG-----NTVLVILGLLISVPVIVWGSTLFIKLINK
Tco1            SVWTIIAADAAMGLDNVIAIAGASHG-----HLLLVVLGLLISIPIIIWGSTLFIRLMGY
Pcu1            AIRTIVIADAAMGLDNVIAVAGAAHG-----NDLLVILGLLISIPIVVWGSTLFIKLINK
Psp3            SVWTIIVADAAMGLDNVIAVAGAAQG-----HTLLVIIGLIISIPIVVWGSTLFIKLLSK
Pba2            AIRTIIIADAAMGLDNVIAVAGASKQ-----HMVLVVIGLLISVPIVVWGSTLFIKLLDK
Pla1            AIRTIIVADAAMGLDNVIAVAGASKH-----NMVLVTIGLLISVPIVVWGSTLFIKLINR
Ppe2            AIRTIIIADAAMGLDNVIAVAGAAQQ-----HLVLVVLGLLISVPIVVWGSTLFIKLIHK
Cul2            AIRTIIFADALMGMDNVLAVAGAAHG-----HPILVLIGLLISIPIVVWGSTLVIRALDH
Rth1            ALRTIIAADALMGLDNVLAIAGASKG-----HLLLVILGLLISVPLVVWGSTLILKLIDR
Rfu1            ALRTIIVADALMGLDNVLAIAGASRG-----HLGLVIIGLLISVPLVVWGSTLILKLIER
Rsp5            ALRTIIVADALMGLDNVLAIAGASKG-----HLGLVVLGLLISVPLVVWGSTLILKLINR
Svi1            AIGTIITADALMGLDNVLAIGGAASG-----NYLLVILGLLISVPMIMGGSTLFLKLVDR
Svi2            AVRTIILADALMSLDNMLAVAGAAQN-----DPLLVIVGLLFSVPLLMGGSAVIMKLTDR
Bla1            AIRTIVIADVTMGIDNVVAIAGTAHG-----NMLLIIIGLLISVPIMVWGSTLILKAMDR
Bbo1            AVKTIVIADVMMGLDNVLAIAGAAGG-----DLVLIILGLVISIPIMVFGSQLILKAMER
Bbr2            AVKTIVVADVMMGLDNVLAIAGAAQG-----DIVLIVLGLLISVPLMVFGSQLILGAMER
Bha1            AIKAIVIADCVMGFDNVLAIAGASHG-----NPILVITGLLISVPIIIWGSKLILVLFDT
Gka1            AIQTIVAADVAMGLDNVIAIAGAAQG-----HIGLVVFGFLCSVPIIILGSKIILYAMER
Gth2            AIQTIVTADIAMGLDNVIAVAGAAHG-----HTSLVVFGFLLSVPIIILGSKLILYAMER
Ban2            AVRTIVFADLVMGFDNVIAIAGAXHG-----RFSLVIIGLLISIPIIIWGSKLILMLMER
Bli1            AIRIIVIADLFMSLDNVIAVAGASHG-----RLMLVVVGLMVSVPVIIWGSRLIQAALAK
Cul1            AIGTIITADFIMSLDNVLAIAATANG-----SIPLIVIGLSISVPIMIFGSQLVLSLMER
Dsu1            AVKTIILADFLMSIDNILSVAGAANG-----DFLLVVFGLMVSIPIIVMGSQLIGKVLDR
Cpe1            AVKTIIIADAAMGIDNVIAIAGASHG-----DFLLVVLGLIISVPIVVGGSQLIGSLMER
Ssp4            AVKTIIVADAAMGLDNVLAIAGASQG-----HFLLVVIGLIISIPIVVGGSQLIARLMDR
Mfu1            AIKTIIIADAAMGIDNVLAIAGVAHG-----NMVLVLLGLAISIPIVVWGSQIISNLMDR
Dru1            AIQTIVVADLLMSLDNVLAVAGVAKG-----NIPLLIIGLAISIPIIIFGSQIVMMLMKR
Bbr1            ALKTIIFADLIMSLDNVIAVAGAANG-----NLILVIIGLTISIPLIIWGSQLLMKLMNR
Bce1            AIKTIIVADFVMSLDNVVAVAGVANG-----HTGLLVIGLLVSIPLIVWGSQILIKLMER
Tca1            AIKTIIIADLVMSLDNTLAIAAVANG-----NYLLLAIGLALSIPLIICGSRLIMMLMEK
Dca1            AIQTIIVADVIMGIDNVLAIAGAAHG-----SIGLVITGLAVSVPIIIWGSSLVLKLMDR
Dru2            AIKTIIIADIAMGVDNVVAIAGAAHG-----NIVLVVLGLAISIPIIVWGSGLVLKLMDR
Mpe1            AIKTVIVADLVMSIDNVIAIAGAAESAGGDHKMPLVIFGLLVSIPIIVWGSQLVLKLMDR
Asp1            AVKTIIIADFVMSLDNVIAIAGAAQTADPDHQIGLVVFGLVVSVPIIIWGSTLVLKLIDR
Bho1            VVKTIIVADFVMSLDNVIAIAGAAQNAHADHQIGLVVFGLIVSVPIIIWGSTLVLKLIDR
Bsp2            AVKTIVIADAVMSLDNVIAIAGAAEAADPRHRLALVIFGLIVSIPLIVWGSTLVLKLLDR
Bma1            AVKTIVIADAVMSLDNVIAIAGAAEQADPGHRIALVIFGLLVSIPIIVWGSTLVLKLLDR
Bph1            AIKTIIVADAVMSLDNVIAIAGAAESAEPHHRIALVVFGLIVSIPLIVWGSQLVLKLLDR
Nmu1            AIKTIIVADAMMSLDNVIAIAGAARD-----SVILVVFGLVVSVPIIVWGSKLVMRLMEK
Nsp1            AIKTIIVADAVMSLDNVIAIAGAAKD-----SMGLVIFGLVISVPIIVWGSQLVMRVMDR
Asp2            AIRTIVVADAVMSLDNVIAVAGAAKG-----DLMLVIFGIVVSIPIIVWGSKVVLKLMDR
Aar1            AIRTIVIADAVMSIDNVIAVAGAAKG-----DLELVVFGIVISIPIIVWGSKFVLKLMDR
Pfe1            AIKTIIVADAVMSLDNVIAVAGAAKG-----ELGLVAFGIAISIPIIVWGSQFVLKLMDR
Psp4            AIWTIIVADALMSLDNVVAVAGASHG-----QLELVIFGIVVSIPIIIWGSKLVLRLMER
Asp3            AIRTVIVADAVMSIDNVLAVAAAARG-----EIGLVVFGILVSVPIIVWGSRFVMLLMDR
Pre1            AIKTIIIADAVMSLDNVLAVAGAAGG-----NLVLVSLGVLISIPIIVWGSQLVLKLMDR
Bba2            AIKTILVADLVMSLDNVIAVAAAAKG-----SLTLLIIGLAISIPLVVFASTLLLTLMGR
Vpa1            AIKTIVVADLVMSLDNVVGVAAAAKG-----NVPLLVFGLVISIPLIIFGSTLILKLMDR
Cte1            AIRTILIADLVMSLDNVIAVAATAQG-----NMVLLILGLAISIPLVIFGSTLMIKLMER
Har1            AIKTILIADLVMSLDNVLGVAAAADG-----HVGLLIIGLAISVPLIVFGSTLVLKLMEK
Sli1            AVKTIIIADFVMSLDNVLGVAAAAHG-----NAMLLVFGLLVSIPLIAWSSQLVLKLIDR
Gca1            AVKTIIIADFVMSLDNVLGVAAAAKG-----NVSLLVFGLLISIPLIAWSSQLVLKLIDR
Pps1            AIWIIMVADVVMSLDNVIAVAGAAQG-----HLGLAVAGVLISIPIIIFGSQLILKLMEK
Har2            AVKTIVIADIVMSLDNVLGMAGAANG-----HMGLLFVGMVITIPLILFGSAMLMRLMER
Orf7            AIRTIVMADLVMSVDNVLAVAGASGG-----NDVLLVLGLLISIPLMIVGATLLMGLMER
Pmu1            AIWTIIVADFVMSLDNVLAIAAKAEG-----DKAVIILGIGLSVPIIIWGSTVVMKLLKK
Pel2            AVSTIILADFVMSLDNVLAIAAKAKG-----EVGVIILGIGLSIPIIVWGSTLVVNLLKR
Dsp3            AIKTIIIADVVMSLDNVLAVAGAAHG-----NFWLVLFGLALSIPILMWGSKLVASIINR
Bsp3            AVRTIILADFVMSLDNVLAVGGAAHG-----DIWLVLLGLGMSIPLLMWGSTWVARLMNR
Bbr3            AVRTIIVADFVMSLDNVLAVGGAAHG-----DLWLVLLGLAMSIPLLMWGSVWIARMMNR
Bbo2            AVKTIILADFVMSLDNVLAVGGAADG-----DLLLILMGLGMSIPLLMWGSSLVARLINR
Bla2            AIKTIILADFIMSLDNVLAVGGAAGG-----DVILVVIGLALSIPLLMFGSNLIANLLDR
Pfe2            VIKTIITADFVMSLDNVLAIIGVAKD-----NVGLLVLGLAISIPIIIWGSKFVCALMQK
Dme1            AIQTIIFADFLMSLDNVLAVAGAAKG-----NILLLVFGLMISIPIVIFGSNIISKFMKK
Eit1            AIRTIILADLVMSLDNVLAIAGVSED-----SKLLAVFGLAISIPLIIFGSQFILKIIDR
Eav1            AIRTIIIADLVMSLDNFLAIAGVADG-----HFMLAVLGLIISIPIVIFGSQVILKLMDR
Afl1            AIWTIIVADAVMSLDNVVAIAGASGG-----HIGMIAFGVAISIPIMIFGSKAIVLAMEK
Gsp1            AIMTIIVADAVMSLDNVVAIAGASEG-----HIGMIAFGVAISIPIMIFGSKAIVKVMEK
Gka2            AIATIIIADAVMSLDNVVAVAGAAEG-----HLGMLALGVAISIPIMIFGSKAIVRVMEQ
Bco1            SIGTIIMADAIMSLDNVVALAGASNG-----HIGMIALGVAISIPVMIFGSKMIVKAMNR
Bsp7            AIGTIIMADAVMSLDNVVAVAGAADG-----HIGMIALGVLISIPIMIFGSKFIVKAMNK
Osc1            AVGTIIAADAVMSLDNVVAVAGASKG-----NILILALGVLISIPIMIFGSKIIVKFMEK
Gha2            AIWTIIAADAIMSLDNVVAIAGAARG-----NIPLLAIGVLISIPIMIYGAKFIVVLFER
Bme1            AVKTIIIADAVMSLDNVLALAGVAH------EFVPIMIGVLISIPIIIWGSSFIMKAMEK
Mmi1            AVKTIIVADALMSLDNVLGIVGTTGG-----HMGLLFFGMVISVPIIIFGSTVVIKIMHQ
Vpa2            AIMTIVIADGIMGIDNVIGVVGAAGG-----DMTLVAIGMLITVPIIIYGSTLFVKVIER
Vpa3            AIWTIIVADAMMSIDNVIGVVGAAKG-----HLELVIVGMLITVPIIVFCSTLFARIINK
Vra1            AIITIIVADAMMSIDNVIGVVGAAKG-----HLELVIVGMLITVPLLIYGSRLLARIINK
Pcu2            AIRTIIAADFVMSLDNVLAIAAVADG-----EPVLIILGIIVSIPIIIWGSHFIGALLRK
Dku1            AIKTIIIADVVMSLDNVLAVAAAAHG-----SIALVIFGLVLSIPIVIFGSQLVSLLVER
Hmo1            VLITILGADLLMSLDNVLAVAGASQG-----NIYLLIFGLVLSIPVVLAGSTFLSSLLSR
Sth1            SIRTIIMADAVMSLDNILAVGGAAHG-----SIALLLFGLALSMPILLFGSSVIARLMNR
Xau1            AVRTIAIADAVMSLDNVVAIAAAARG-----HWELFVFGLLLTIPLIVFGSQLLLRLLTR
Aca1            AVRTIAIADAVMSLDNVVAIAAASRG-----HPELFIFGLLLTIPLIVAGSQLVLALLQR
Dti1            AVKLILIADITMSLDNVLGVGAASRG-----NFFLLLFGLATSIPIMIFTSNLLSMLMDR
Dsp1            AMLTIVVADLVMSTDNILAVAGASKG-----SLGLLIFGLALSIPFVVFTSNLLSTLMER
Dsp4            AMITIVVADLVMSTDNILAVAGASKG-----NLALLVFGLGLSIPFVVFASNLLSRIMDR
Dfr1            AITTIVAADLVMSTDNILAVAGASRG-----NLALLIFGLGLSIPFVVFAANALSRLMDR
Mhy1            AVTLIVVADITLSLDNVLAVAGAAEG-----HLGLLVFGLALSIPILMLGSAWIAGLLNR
Opr1            AVTLIIVADFTLSLDNVLAVAGAAGG-----HLGLLVFGLMLSIPILMLGSAAIAQLLNR
Tte1            AMRIIILADLIMSLDNILAVGGVSHG-----HIGLLIFGLALSIPILMTGAGLVALLVDR
Cca1            AVFSIVVADITMSLDNVLAIASLADG-----SIVLIILGLILNVPIIFFGSQLVAKLMNK
Cca2            AIWSIIIADATMSLDNVLAIAGAADG-----NIVLVIFGLLLNIPIIFWGSQYVSRLMKR
Clj1            AISSIVIADATMSLDNVLAIAAAAHG-----HVPSIIFGLVLNIPIIFFGSQFVAKLMNK
Ckl1            AVSSIVLADAAMSLDNVLAIAGTAQG-----HIGLIIFGLALNIPIIFFGSQYVAKIMNK
Cac1            AIQSIILADFTMSLDNVLAIAAAAKG-----HIGLIVFGLILNIPIIFWGSQYVATLMKK
Cpa1            AIYSIVLADLTMSIDNVLAIAGSANG-----NIFLIVFGLLINIPIIFLGSVYVANIMKK
Rsp1            AAWQIVVADVSMSLDNVLAVAGAARE-----HPIVLVFGLMLSIALMGIAANFIAKLLNR
Rpa1            AVWQITLADVSMSLDNVLAVAGAARE-----HPVILVFGLALSIALMGLAASFIARLLHK
Rpa3            AVWQITLADISMSLDNVLAVAGAARE-----HPIILVFGLALSIALMGLAASFIAKLLQK
Afe1            ATWQIIIADVSMSLDNVLAVAGAARE-----HPWVLVFGLLLSIAMMGAAASFIAKLLQK
Acl1            ATWQIVIADVSMSLDNVLAVAGAARE-----HPVVLVFGLALSIALMGIAASFIAKLLQK
Rpa2            AIWQITLADVSMSLDNVLAVAGAARE-----HPIILIFGLGLSIALMGIAATFIAKLLQN
Csp1            AAWQIVIADVSMSLDNVLAVAGAARE-----HPYVLVFGLALSIALMGIAASFIARLLQK
Rsp4            AAWQIVIADVSMSLDNVLAVAGAARE-----HPTVLVFGLALSIALMGLAASFIARLLHK
Msp1            AAWQIVIADVSMSLDNVLAVAGAARE-----HPYILAFGLLLSIALMGIAASYIARLLQR
Mno1            AAWQIVVADVSMSLDNVLAVAGAARE-----HPVALIFGLGLSIALMGIAASFIARLLQK
Mci1            AALQIVVADVSMSLDNVLAVAGAARD-----HFPVLVIGLVLSIALMGLAATFIAKLLHR
Rle1            AATQIVIADVSMSLDNVLAVAGAARE-----HPSVLIIGLALSIALMGIAANLIAQLLHN
Sfr1            AATQIVVADVSMSLDNVLAVAGAARE-----HPTILVFGLMLSIAMMGVAATFIAKLLAR
Ead1            AAIQIVVADVSMSLDNVLAVAGAARE-----HPTILVIGLALSIAMMGIAAGFIARLLNR
Asp4            AVWQIVVADVSMSLDNVLAVAGAARE-----HLGVLVIGLTLSIALMGLAASLIARILHR
Bja2            ASWQIVVADVSMSLDNVLAVAGAARE-----HPMILIFGLGLSIAMMGVAASFIARLLQT
Atu1            AATQIVIADVSMSLDNVLAVAGAAQE-----HVTVLIIGLVVSIALMGLAANFVAKLLHR
Rsp3            AATQIVVADVSMSLDNVLAVAGAAKE-----HSTVLIIGLVVSIALMGVAANFVAKLLSR
Rsp2            AAIQIVIADVSMSLDNVLAVAGAAKE-----HTSILAIGLVLSIALMGLAANFVAKLLHK
Bja1            AALQIVAADVSMSLDNVLAVAGAARE-----HPYILAFGLLLSVAMMGVAADLLGRVLQK
Csp2            AATQIVVADVSMSLDNVLAVAGAARE-----HPTVLIAGLALSIALMGLAASFIARLLDR
Orf4            AAWQIVIADVSMSLDNVLAVAGAAMD-----HPTVLVIGLALSIALMGFAASFIARLLHK
Mam1            AAWQIVIADVSMSLDNVLAVAGAAMD-----HPTVLIIGLALSIALMGFAASFVARLLHK
Oin1            AALQIVLADVSMSLDNVLAVAGAARE-----HPEVLVIGLVLSVAFMGLAASLIANLLNR
Orf2            SVIQIVVADVSMSLDNVLAVAGAAMD-----HPVIMVIGLALSVALMGLAASYVAKLLQR
Mgr1            AVTQIVVADVSMSLDNVLAVAGAARD-----HQMVMIIGLALSVALMGVAANAVAALLKR
Tmo1            ALTAIIIADVSMSLDNVLAVAGAARH-----HMEVLIIGLVLSIALMGLAANYVAKLLER
Rce3            AIRQIVLADVSMSLDNVLAVAGAAHD-----HEWVLVVGLAMSVVLMGVAATLIARLLER
Ali1            AIWQIVVADVSMSLDNVLAVAGAAKD-----HPTILVIGLILSVVLMGAAANVIAHMLHK
Rce2            AIIQILVADVSMSLDNVLAVAGAAKE-----HLWVLVVGLGISVVLMGVAATFIAKLLEK
Gha1            AIIRIIVADLSMSLDNVLAVAGAAGE-----HVGVLVTGLVVSVLMMAIAASLIARLLER
Aac1            AITRIIIADLSMSLDNVLAVAGAAGE-----HIWVLVSGLAISILLMAFAATMIAKLLER
Apo1            AIFRILIADLSMSLDNVLAVAGAARE-----HPAILIAGLALSVLLMGLAASVIARLLDK
Gmo1            AVLKIVVADLSMSLDNVLAVAGAAVG-----HPWILVSGLILSVALMGVAASFIAGLLAR
Gfr1            AILKIIVADLSMSLDNVLAVAGAAVG-----HPWILVGGLAFSVLLMGIAASFIAGLLAR
Cvi1            AFLQVLIADVSMSLDNVLAVAGAARE-----HPAILIFGLLLSIALMGLAANAIAKILHK
Pzu1            AFIQILIADVSMSLDNVLAVAGAARE-----HPGILVFGLVLSIALMGVAAHAIARLLHK
Bdi1            ALIQIMIADLTMSLDNVLAVAGASHE-----HPWIMVFGLILSIALMGLAATFIAKLLNR
Bsp6            ALLQIMVADITMSLDNVLAVAGAAHE-----HPWIMVFGLILSIALMGVAATFIAKLLHR
Bsu1            ALVQILIADVTMSLDNVLAVAGAAHD-----HPWIMVFGLVLSIGLMGVAATYIAKLLGR
Aex1            AVVQILIADLSMSLDNVLAVAGASHA-----HPEIMVFGLILAIALMGVASHFIAKVLHK
Sya1            AAWSVAIADVSMSLDNVLAVAGAARE-----HPGILIIGLILSVAMMGIAANIIAKYIER
Sel1            AAWAVAIADVSMSLDNVLAVAGAARE-----HPGILVVGLLLSVALMGLAANLIAKLIDR
Npe1            AAWAVAIADVSMSLDNVLAVAGAARE-----HPGILIVGLLLSVVLMGVAANIIARYIER
Swi1            AAWAVAVADVSMSLDNVLAVAGAARE-----HPGILVIGLLLSVALMGIAANLIARYIER
Ssp7            AAWAVAVADVSMSLDNVLAVAGAARD-----HPGILIVGLILSVALMGVAANFIARYIER
Sal1            AAWAVAVADVSMSLDNVLAVAGAARD-----HPGILIVGLIFAVALMGIAANIIAKYIER
Ssp1            AAWAVAVADVSMSLDNVLAVAGAARD-----HPGILAIGLILSVALMGLAANVLARVIER
Ssp2            AAWAVAVADVSMSIDNVLAVAGAARD-----HPGILAVGLILSVALMGIAANVLARVIET
Sya2            AAWAVAIADVSMSLDNVLAVAGAARE-----HPGILVIGLVLSVALMGVAANLLARVIER
Ssp5            AAISVAVADVSMSIDNVLGVAGAARE-----HPGILIVGLIVAVAMMGLAANFIARYIER
Ssp6            AAWAVAIADVSMSLDNVLAVAGAARE-----HPGILMIGLVFAVALMGLAANIIAKYIER
Ssp3            AAVAVMVADVSMSLDNVLAVAGVARE-----HPGLLVTGLVLSVVLMGVAANFLARLIER
Sec1            AALQVAITNVSLSLDNVLAVAGAARE-----HPAVLFFGLALSVTLMAVAANFIARVIGR
Acr1            AALRIIIADISMSLDNVLAVAGAARD-----HPALLAAGLLVSVVLMGIAANLVARLLTK
Asp5            AIWKIVIADLSMSLDNVLAVAGAAHD-----HPWLLAVGLVVSVALMGVAASFVARIMRR
Orf1            AIFQIALADVSMSLDNVLAVAGIARH-----QPMILVFGLTLSIILMAAGATIVVRALER
Hef1            AVLQILVADISMSLDNVLAVAGAASQ-----HPAMMAFGLLLSIVLMGLAANAIAILLNR
Rle2            AIGQIIFADVSMSLDNVLAVAGAAKD-----NMSALIFGLILSVLLMGVASNFVARLLNR
Gbe1            AMTQIVLADLSMSLDNVLAVAGAAEG-----HPYILMAGLVLSVVLMGVVANALANLLSR
Orf3            GVYQVLIADITLSFDNVIGVAGAAQQ-----HYYLLVFGLLLSVVLIGTAATYFANYIKD
Pub1            SIYKVLFADITISFDNVIGVVGAAKG-----HFGFMIFGLVLSVVLTGALATYLANYIQK
Pub2            AIWTVLLADFTMSLDNVLGVAGAAGD-----HYVLLIFGLALSIILMATAATVISRWINE
Orf8            AIGTIALADVSLSLDNVLGVAGAAKH-----HYDLLIFGLVLSIILMATMANVVSKLINK
Hde1            ALWTIILADLSMSLDNVLAVAGAAGE-----STLVLVIGLAIAILLMAVASTYIAKLLAR
Rba1            ALLSITIADITMSLDNVLAVAGIANG-----DTQMLVFGLGLAIVLMAFAATLIMKLLAK
Rba2            ALISITIADVSMSLDNVLAVAAIADG-----DTTMLVFGLALAIVLMAFAATLIMHLLTK
Asp6            ALWTITVADVSMSIDNVLAVAAIADG-----DSTKLVVGLAIAIIAMAFFATLIMKLLTK
Scl1            ALITILMADVSMSIDNIVAVAAIARD-----NTTLLVFGLALAIAFMAFFAGVIMRIMLK
Pma1            ALFTILVADVSMSIDNVVAVAAIARD-----NTMLLVFGLALAITFMALFASLIMRVMLR
Orf5            ALVTIMLADVSMSLDNVVAVAAIARD-----DTQLLIFGLALAILIMALFASVIMKVMLK
Rce1            ALWQIILADVSMSLDNVLAVAGVARA-----NLTLLVVGLGISIVMMGLAGGLLAKLLDR
Aba1            ALGQIILADVSMSLDNVLAVAAVARN-----NLQLLIVGLGISIVMMGLLGGLLAKVLER
Orf6            AIWTIIIADFSMSLDNVLAVAGAAHE-----NIAALGIGLVFSIALMAFASNLIAKYLDK
                    :  ::  :. ** :.: .                *.   :      .         

Bsp1            FPIIITLGAAILAWTASKMIVGEPFLSSVFS-------------------NGF-------
Gth1            FPIIITIGAGILAWTASKMIVDEPFLKGYFA-------------------NPV-------
Ban1            YPIIITIGAAVLAYTAAKMIVDEKWFAAFFES------------------NPF-------
Sgl1            YPVIIYIGAGVLAWTASKMITGEAFLKGFFAD------------------NLV-------
Pal1            FPVIIYIGAGVLAWTAAKMIVDEPLVKGFFTA------------------NPV-------
Ppe1            YPVVITIGAAVLAYTAAKMVVAEPLIAQWFA-------------------NGV-------
Pvo1            FPIIITIGAAVLAWTASKMIVAEPMIHDWFS-------------------NDF-------
Pba1            FPIVITIGAAVLAWTASKMIVEEPLIHDWFA-------------------SPW-------
Bsp5            YPIIIVFGSGVLAWTASKMIAEEPILGGIFT-------------------TKI-------
Psp2            YPIIIYIGSAVLAFTAARMITHEPFLHDFFDA------------------NPY-------
Bsp4            YPIVIYIGSAVLAYTAASMVTSEKFLTPFFAA------------------YPW-------
Bbo3            YPAVIYIGSAVLAYTAGSMITGEPFLKGFFVE------------------YPI-------
Hmo2            FPIILYLGAGVIAWTAGSMVTHEPYLKGGIAG------------------TPV-------
Pde1            YPVIIVLGSAVLAWTASKMLVAEKFVAPYFT-------------------NPF-------
Dsp2            FPFIIYLGSMVIAYTAGSMIVEEPILHSFFAT------------------NAY-------
Sgl2            FPLIIYIGSAVIAHTAGTMITHESFVKSLLAP------------------YPS-------
Pmu2            YPWIIYIGSGVLAYTAGSMLTEDPSVANWFEE------------------NGI-------
Pel1            FPWIIYIGSGVLAYTAGSMLTGDPLVKEWFIA------------------NPI-------
Cfu1            FPLTIFIGAAILVYTAMHMIVTEPVLQSFWDS------------------LPG-------
Bba1            YPAITYLGAGVLAFTAAKMIVSEPMLAPVFDP------------------HLP-------
Rbe1            YPVITYVGAGVLAFTAAKMIVGEPLLDEVYDP------------------NLA-------
Ade1            FPIIIQFGAAVLAFTAGKMIVNEKFLSGVFKGPEM--------------VHQV-------
Hsp1            YPAIMYIGAGVLAFTAGKMVVNEALLAPWFKGPEF--------------AQMA-------
Cba1            FPSIIFVGAGVLAFTAVKMIVSEPLVKAFFNA------------------NAL-------
Rsp6            YPSIIYIGAGVLAFTAAKMIVSEPIIKPTIAA------------------YPV-------
Rso1            FPVIIYGGAAVLAYTAAHMIVAEPLVKPVFAE------------------QPV-------
Ktu1            FPWLIYVGGGVLAWTAGKMIADEPLLQTVFD-------------------NPV-------
Dha1            FPIIIPLGAAVITHTAVTMLVGEPYVKHFIGE------------------SAL-------
Dha2            FPVIIPIGSAVITHTAVTMLVHEKFVVNIIGE------------------SAL-------
Psp1            FTWIIYLGSGVLGYTAAKMITHEKAFEEFFKE------------------NPA-------
Tco1            FPWIIYLGGGVLAFTAAKMITHEKHIEELIGD------------------RAW-------
Pcu1            FPWIVYIGSGVLAYTAAKMITHEPEIKPYFER------------------STF-------
Psp3            FPWIIYAGSAVLAYTASKMITHEPAWKDWFEE------------------NQV-------
Pba2            FPWIAYLGAAVLAYTAANMITEERHFVHFFEE------------------NPA-------
Pla1            FPWIIYLGSAVLAYTASSMITDEKHFHAYFEG------------------HQI-------
Ppe2            FPWIIYLGSAVLGYTASNMITEERKLEPYFTE------------------HPA-------
Cul2            FPFLIYLGSGVLLFTAGKMITEEPFFHSIFD-------------------DPL-------
Rth1            FPVIMYIGAAAIAITAGRMIAHDQLLSGWFDA------------------HVW-------
Rfu1            FPIIMYVGAGAIAFTAARMIGHDHWLAGWFAA------------------HGW-------
Rsp5            FPAIVYIGAAAIALTSARMIAHDHLVAGWFDA------------------HTW-------
Svi1            FSWITYAGSGVLAFTAGKMIFAEHFITQGVEG------------------ASW-------
Svi2            FPWLIYVGAAILAMTAGKMLFAEPLVRKGLGGL-----------------AAW-------
Bla1            YAWIPYVGAGILALAAAKMITHEAHLQPFFDA------------------NPW-------
Bbo1            LPWLVYIGSGILAWAAAKMIFEEKVVKHWVEG------------------LSG-------
Bbr2            FLWLVYVGSGVLAVTAANMILMENTMREWIAG------------------RSW-------
Bha1            FPIIVYIGAGILAFTASRMITHEPMLAPLFIN------------------QPG-------
Gka1            FPILIYAGGALLAYTAGKMIAAEERLRPFYPPN---------------------------
Gth2            YAFLVYIGGALLAYTAGKMIIEEQQISRLYNS------------------VAS-------
Ban2            FPFLIYCGAAILAYTAGKMVTHEDRLATFFHN------------------NPS-------
Bli1            FPLFMYAGSGLLAYTGGEMIVREQELSSFMAQ------------------HST-------
Cul1            FPIIVLVGVGILAWTAGEMILKDETMQHWLGNS-----------------LPA-------
Dsu1            FPFLMYAGAAMIGWTSGTMFLHDKVLGPVITAAF----------------GSW-------
Cpe1            FPVLVVLGTAILGWTGGTMIVHDRTIGIMLLEA-----------------APQ-------
Ssp4            YPVLIVIGAAILGWTAGTMIAHDHSVGPMILNI-----------------LPN-------
Mfu1            LPILITLGSAILAYTSASMILHDKIIGNFLLSL-----------------TEY-------
Dru1            FKIIVYLGAGLLGYTSGEMITGDRHVSALLHGS-----------------VSF-------
Bbr1            FPIIVLLGAALLGYTAGEMIVGDKAVGSFLEGV-----------------MPS-------
Bce1            FPIIVAFGSALLGYTAGTMMMHDKVIGGWITE------------------NFA-------
Tca1            FPIIVYAGAGLIAWTAGEMMVDDHRLGVFIT-------------------QLM-------
Dca1            YPIVTQIGAGVLAWTAGSMMAHDKIINQNLFGI-----------------VPY-------
Dru2            YPVVSLVGAGILAWTSGSMMVHDPMIQKGLAH------------------IPM-------
Mpe1            FPIIITVGGMLLGWIAGTMAVTDPAVTHLVEQ------------------TDT-------
Asp1            FPIVVTLGAALLGWIAGGMIVTDVKFIEFFGEA-----------------STS-------
Bho1            FPTVVLFGAALLGWIAGGMLVTDVFVVNQIGEQ-----------------LQA-------
Bsp2            FPVVVLLGAALLGWIAGGLIIDDPFIDRWPALN-----------------TDI-------
Bma1            FPIFITFGAALLGWIAGGLMVNDPAGDRWPLLD-----------------TPA-------
Bph1            FPAIVTFGGALLGWIAGGLIINDPAGDRWPILD-----------------TPV-------
Nmu1            FPVTIFIGAGLLGWIAGHMSITDAVSREWVNNN-----------------AAF-------
Nsp1            YPVAILIGAGLLGWIAGEMAITDVATKDWVSTQ-----------------AKY-------
Asp2            FPVVITFGAALLGWIAGGMLVGDAALEDIVDDA-----------------PGW-------
Aar1            FPAVITLGAALLGWIAGGMLVGDVTVRPWVEEM-----------------PSW-------
Pfe1            FPVVITLGAALLGWIAGDMVLGDVMVKPYLADA-----------------PHW-------
Psp4            FPIIIKLGAALLGWIAGGMAVADTSLPAL---------------------PSW-------
Asp3            FPAFIVVGGGLLGWIAGEMFISDTAFSGIFAAGV----------------PAT-------
Pre1            YPQVVLVGGGLLGWIAGGMAVTDIAVASWIPN------------------EAW-------
Bba2            YPVIITLGAALLGWVAGEMAITDPAVKATVDAQ-----------------FAW-------
Vpa1            FPIIITLGAALLGWVAGEMAMSDPSIAGWAAS------------------QHA-------
Cte1            FPVIVTLGAALIGWVGGETIVNDNLLHGYTMA------------------HPW-------
Har1            FPIIITLGAALLGYLAGEMLFSDTAVVPWIEAN-----------------VPHHEL---N
Sli1            FPFIIYAGGALLGYVAGEMLVGEALFQPLLEA------------------QHA-------
Gca1            FPYIIYGGGALLGYVAGEMLVTEALFATIVEA------------------RHY-------
Pps1            FRWLVVAGAALLGWIAGKLIASDELLQAWLAFAD----------------LHW-------
Har2            FPIIVTLGAGLLGYVAGEMAVEDPALKGLIAS------------------AHY-------
Orf7            YPAIILLGAAIIGGVAAEMVSTDPFVAQWLEQH-----------------APW-------
Pmu1            FPLLVYLGAGILGYTAGEMVIADEAVYHRVF-------------------GDL-------
Pel2            YPIFVYLGAGILGYTAGEMFIADEELATRLL-------------------GDT-------
Dsp3            LPWLVYVGAGILAYTAGQLIVEDPIVHDHIIRY-----------------AEF-------
Bsp3            FPGLVILGGGVLAFTAVDMCLEDPYVWKWINP------------------LML-------
Bbr3            FPSMVIIGGGILTFTAVDMCLEDPYVWKWVNP------------------LLL-------
Bbo2            FPSLSLLGGGVLAYTATEMCLEDPYVWKLLNP------------------LLL-------
Bla2            YPILLYVGTGILAYTAAHMFLDDPFVHERIASH-----------------LAI-------
Pfe2            WPIIISFGSFFLGWTAAQMILSDHYIVLLMGS------------------YFW-------
Dme1            WPWLVSLGAGLLGFTAGGMILNDSYFSFLSE-------------------IPI-------
Eit1            FPLVVWIGGLLIAYTSGKMFVEDQYIETLVNGW-----------------IPN-------
Eav1            FPWLIWLGALLIAYTAGTMLVEDHFIHHLFRG----------------------------
Afl1            YKWIPYVGSGILAWTAGEMLLKDEQIKRWIAFP-----------------QGS-------
Gsp1            YRWIAYVGSGILAWTGGKMMMEDEGFMQLLHFR-----------------EGT-------
Gka2            HRWIAYVGSGILAWTAGKMMAGDEGVLHWFHLS-----------------YGP-------
Bco1            YSWIAYVGSGILAWTAAEMLFKDEQILKWLNIS-----------------HGP-------
Bsp7            YAWIAYVGAGILAWTAGEMVFKDEGLTNFLHIE-----------------HGP-------
Osc1            YPWIAYIGSGILAWTAGNMIIGDEKIMEWFHIK-----------------EGI-------
Gha2            YPMLIYVGSAILVYTGADMIIHDSVMFHLLQLR-----------------EGI-------
Bme1            FPIIIYAGAAMLAWSAGKMIVEDKIIGGFVPTTA--------------------------
Mmi1            FPVLIYIGGLILGWAAGSMVGADEYLALSKDTA---------------------------
Vpa2            FPIILYVGGGILAWVGAAMSVEDKLISHTVEP----------------------------
Vpa3            FPVILWAGGALLGWVAGEMIVEDPLLVPYIQG----------------------------
Vra1            YPIILWAGGSLLAWVAAEMVTAEPLLQPYITG----------------------------
Pcu2            YPPLVYLGAALLGYAAGEMLVNDPGLDRLLFHG-----------------SQA-------
Dku1            YPILIFAGAGVLAWTAGKMLAEDRVVHRLVSNID----------------YVP-------
Hmo1            YTWLVYVGSGILAWTAGKMIVGDKSVESIRER------------------IPL-------
Sth1            LPWLILVGVGVLTVTAARMIVDDRIVAAHVPSSL----------------HGP-------
Xau1            FPILIWAGAALLGWIAGEMLVGDVMSLNALQHLDPSLVKMD---DHGMHPAPL-------
Aca1            LPILVWAGAALLGFIAGEMLVSDVISIDLLKGFNPAFVKPDLEAPGGIGPAAL-------
Dti1            YPIIVYVGAALLGKVGAEMIVTDPTLVTVLPQ------------------SEA-------
Dsp1            YPIIITIGAAVLGKVGGEMIVTDPFMHSVLPQ------------------TPA-------
Dsp4            YPVIVVVGAAVLGKVAAEMVLTDPWLAPHLGL------------------GRP-------
Dfr1            FPIIIALGAAVLGKVAAEMILTDAWVASLARP------------------GQT-------
Mhy1            WPWLNLLGALVIVWAGARLVAHDPRVHAVWPVAD--------------------------
Opr1            WPWLSLLGSLVIVWAGAQLISHDPRVHAWLA-------------------WPL-------
Tte1            FPWLVWLGAVILAYTAGQMIIEDPIVHDLLGG------------------IPH-------
Cca1            YPIVTYIGAAILAHTSFKMIFEDRLTINLVAPV---------------------------
Cca2            YPIVTYIGGAILAHTAFKMILEDKLIS-FIPNV---------------------------
Clj1            HPMVIYLGGAVLAHTSLNMMLEDKILAGFTSPV---------------------------
Ckl1            HPITIYIGGAILAHTSFKMLLEDNLLHNFTSPM---------------------------
Cac1            YKIVIYIGGAILAHTAFSMIFEDRLIKNIVPHS---------------------------
Cpa1            HPFVIYIGGAILAHTAFDMFLHDKLMLQIIPEF---------------------------
Rsp1            HRWIAYVGLAVILYVALEMIWRGALEV---------------------------------
Rpa1            HRWIAYIGLAIILYVAGDMIYRGALEI---------------------------------
Rpa3            HRWIAYVGFVIILYVALDMCYRGVLEI---------------------------------
Afe1            HRWIAYVGLAVILYVAGDMIYRGFLEI---------------------------------
Acl1            HRWIAYVGLAVILYVAGEMIYRGALEV---------------------------------
Rpa2            HRWIAWVGFVIILYVALDMCYRGAVEV---------------------------------
Csp1            HRWIAYVGLLVILYVALEMIYRGGVEV---------------------------------
Rsp4            HRWIAYVGLAVILYVALEMIWRGFNEV---------------------------------
Msp1            FRWIAYVGLAIILYVSLKMIYEGFLEV---------------------------------
Mno1            YHWIGYIGLAIILYVALDMIYRGFLEV---------------------------------
Mci1            HRWIAYVGLLIILYVALDMVYRGAVEV---------------------------------
Rle1            HRWIAYVGLLIILYVSLDMIYRGAVEV---------------------------------
Sfr1            YHWIAYVGLAIILYVAIDMIYRGALEV---------------------------------
Ead1            YHWIAYIGLVIILYVALDMIYRGAVEV---------------------------------
Asp4            HRWLAYVGLAIILYVALHMIYRGALEV---------------------------------
Bja2            YRWIAYVGLAVILYVAGDMVFRGTLDV---------------------------------
Atu1            YRWISYLGLMVIIYVALNMLYHGTLEV---------------------------------
Rsp3            FRWIAYLGLAVIVYVALDMIYQGSIEV---------------------------------
Rsp2            HRWIAYVGLGVIVYVTVTMIYHGMIEV---------------------------------
Bja1            QRWIAYVGLAIIVYVAFEMIYRGSLEL---------------------------------
Csp2            YRWIAYIGLLIILYVALEMIYRGSMEV---------------------------------
Orf4            YRWIAYVGLLVILYVAIEMTLKGAYGQ---------------------------------
Mam1            YRWIAYIGLLIILYVAVKMFLDGAVQQ---------------------------------
Oin1            HRWVAYVGLAIILYVALAMIYEGGLQI---------------------------------
Orf2            HHWIAYAGLVVILLVSVKMIWDGSQEV---------------------------------
Mgr1            HHWVAYVGLLIILYVALTMIWDGGQQV---------------------------------
Tmo1            HHWLAYVGLAIISYVALDMIWRGSNEV---------------------------------
Rce3            HHWIAYIGLAVILYVAVSMIWLGSFEV---------------------------------
Ali1            HRWIGWVGLLIITYVALDMIWRGSREV---------------------------------
Rce2            HRWIAWVGLLVILYVAVEMIWHGGGEI---------------------------------
Gha1            FRWISWIGLLVVLVVAVELIFKGGGEV---------------------------------
Aac1            FRWIAWIGLLVVFGVAVELVYKGGGEV---------------------------------
Apo1            YKWISWVGLLIVLAVAIELIVKGGGEV---------------------------------
Gmo1            YQWIAWCGLVVVLIVAIELIIRGGGEI---------------------------------
Gfr1            YRWIAWCGLLVVLAVAIELIIRGGGEI---------------------------------
Cvi1            HRWIGFVGLAIVLYVALHMIWQGHRSV---------------------------------
Pzu1            YRWIGFVGLVIVLYVALHMMWEGHRTI---------------------------------
Bdi1            YRWIAYVGLAIVLYVALHMIWDGGRSV---------------------------------
Bsp6            FRWIGYIGLVVVLYVALHMIWDGARQV---------------------------------
Bsu1            YRWIGYVGLVIVLYVAIHMIWDGYRST---------------------------------
Aex1            YRWIGFFGLAVVLYVALNMIWDGHRDI---------------------------------
Sya1            FRWLAYLGLAVIVYVACSMIYDGIMDR---------------------------------
Sel1            HRWIAYIGLAVIVFVALKMIYEGWVGTP--------------------------------
Npe1            YRWIGYVGLAVILYVALKMIYEGWIDP---------------------------------
Swi1            YRWIAYVGLAVILYVAVKMIWEGSHQ----------------------------------
Ssp7            YRWIAYVGLVVIVYVAGKMIYDGWVDP---------------------------------
Sal1            YRWIAYLGLAVIVYVAIKMIYEGWIDP---------------------------------
Ssp1            YRWLAYVGLLVILWVAGKMIWEGLTDP---------------------------------
Ssp2            YRWLAYVGLLVILWVAGKMIWEGLVDP---------------------------------
Sya2            YRAVAYFGLIVILYVAGKMIYEGAIDP---------------------------------
Ssp5            YRWIGWVGLVVILYVAVKMIYEGWTDP---------------------------------
Ssp6            YRWIAWIGLLVILYVAVTMIYTGITDQ---------------------------------
Ssp3            YRWIAYIGLAAILFVALRMIYEGILDP---------------------------------
Sec1            YHWIAYIGLAVILFVAGRMIYDGIVDH---------------------------------
Acr1            RRWLVWVGLAIVLYVALEMIHGGILQV---------------------------------
Asp5            FPWVAWVGIAIVAYVALEMIWDGWHQV---------------------------------
Orf1            YRWISYAGLAVILYVAFSMIWIGIIDI---------------------------------
Hef1            YRWIGYLGLAAVLFVALRMIIAGAGEL---------------------------------
Rle2            FRWIGWFGLAIIVYVAIDMIWSGGSQL---------------------------------
Gbe1            YRWIAWVGLAVVLYVALKMIWDGVQEFSDTEAGVP-------------GWVPM-------
Orf3            HLWVGYIGLAVILLVAIQLIIGGLMSY---------------------------------
Pub1            NLWIAYVGLGFILIVALQLIIGGLNDY---------------------------------
Pub2            YKWIAWIGLIAILVVAIELIYTDLKLF---------------------------------
Orf8            YAWIAWLGLIAILYVAIDLIYSDLKTL---------------------------------
Hde1            YPWIAWFGLLIILYVALDMIYRDSHRI---------------------------------
Rba1            YPWISWLGLVVLVYVAGEMMYRGFYDI---------------------------------
Rba2            YPWISWVGLIVLVYVAVEMFYRGTVDI---------------------------------
Asp6            YPVISWVGLVVLIWVAGEMLYKGIFDP---------------------------------
Scl1            YRWLSWLGLVLLVYLTGMMLHDGLVDLGLIDSL---------------------------
Pma1            FRWLSYMGLFFLVYLTAMMLYDGVNELNLL------------------------------
Orf5            YKWLSWAGLVFLVYLTAMMLFDGARDLGLI------------------------------
Rce1            FRIIAYVGVALIAYIGLELLWEGLIMA---------------------------------
Aba1            FKIIAYIGVALIVWIGAQLLWEGIIMA---------------------------------
Orf6            YPGIQWVGLFVILFVAMEMILSGTHELDTKFLHY--------------NILPFVLFILGG
                       *   :                                                

Bsp1            ----VK-----------------------YGFEILV---VAVVVA-IGYMK---------
Gth1            ----IK-----------------------YGFELLL---VAAVIA-IGTQK---------
Ban1            ----IK-----------------------WAFIIII---IAGVVF-FGXAK---------
Sgl1            ----LK-----------------------WGLSIVL---IAGVLF-TGRIM---------
Pal1            ----LK-----------------------WCLIVVI---IVAVLA-LGRMK---------
Ppe1            ----VK-----------------------YGFEALI---VVLVVA-IGLRV---------
Pvo1            ----LK-----------------------YGFEILV---IAIIIG-VGTWM---------
Pba1            ----IK-----------------------YGFELLV---IAAVVL-LGNLM---------
Bsp5            ----AL-----------------------YSFEVLV---VAVVIA-IGYKK---------
Psp2            ----VG-----------------------WIMIALV---TVGVVM-AGRYK---------
Bsp4            ----VK-----------------------WVFIVAV---VVGVLL-IGRMK---------
Bbo3            ----LK-----------------------WALIAVI---VVGVLL-IGRMK---------
Hmo2            ----LG-----------------------WLVPAVF---TVGVIL-LGRSK---------
Pde1            ----IK-----------------------YGFEALV---VLAVVA-TGLII---------
Dsp2            ----LE-----------------------WLVISAI---VLGVII-SGRLK---------
Sgl2            ----LQ-----------------------FIFLAFI---IIGVLI-AGKLK---------
Pmu2            ----LK-----------------------WVLISLI---VVGVLI-TGYGK---------
Pel1            ----VK-----------------------WGLVAII---VLGVLL-AGYWK---------
Cfu1            ----LN-----------------------YAAYVIG---FVVVLG-GGWLV---------
Bba1            ----AR-----------------------LATYATM---VAGVLL-AGWWG---------
Rbe1            ----AR-----------------------LATYFVF---VCGVLA-AGWWA---------
Ade1            ----AY-----------------------WGLIALV---IVGVLV-AGWLH---------
Hsp1            ----AY-----------------------WGFVALT---IVVVLA-LGYLH---------
Cba1            ----AY-----------------------YGLFVLV---VGGVLG-GGYLA---------
Rsp6            ----LY-----------------------WATFALC---LGIVLL-GGYLV---------
Rso1            ----LA-----------------------WAIYAAV---FAVVLG-GGWLV---------
Ktu1            ----LY-----------------------WMVIILV---IAGVLT-AGLIT---------
Dha1            ----LE-----------------------WGLSAVF---ITIVLL-LGHQK---------
Dha2            ----IE-----------------------WGLSAVL---IACVLY-LGHRT---------
Psp1            ----FY-----------------------WCFVILI---IALIIA-AGLLT---------
Tco1            ----IA-----------------------WTFYAVI---IIGVQL-AGYAV---------
Pcu1            ----FS-----------------------LSFIAVM---IVVVVL-AGLLT---------
Psp3            ----VK-----------------------WLVIAIA---VVVVLG-AGLWT---------
Pba2            ----LR-----------------------YLLIAIV---IAAVLL-AGYMK---------
Pla1            ----IK-----------------------YLFIALI---IVGVLT-AGHLK---------
Ppe2            ----LR-----------------------ILFITLI---TVSILL-TGYIQ---------
Cul2            ----LK-----------------------WTTILLL---IAIGLI-TGRIL---------
Rth1            ----VK-----------------------YALDALA---VLAICG-GGWLV---------
Rfu1            ----AQ-----------------------YALDVVL---VGAVCA-GGWLA---------
Rsp5            ----VG-----------------------YVLDAGL---IAVICG-GGWLV---------
Svi1            ----IK-----------------------WAVIALI---IAGVIY-FGWRK---------
Svi2            ----IE-----------------------WPVVILI---ILAVLF-AGWFT---------
Bla1            ----IS-----------------------YLLKGVI---IVGVIV-AGYWQ---------
Bbo1            ----VE-----------------------TAIKIAI---VAAVLV-LGFIQ---------
Bbr2            ----LE-----------------------YAIKIGL---VALVVI-GGYLQ---------
Bha1            ----FM-----------------------IFFQVTV---IAFVLA-LGYTC---------
Gka1            ----GE-----------------------ALFPMAA---AVLAVL-LGLAA---------
Gth2            ----WK-----------------------PEFPLMI---AVFITL-LGFII---------
Ban2            ----FT-----------------------AGIPYLF---IFTILC-IGFIV---------
Bli1            ----LE-----------------------MLLPVLT---VIFVIL-ASIYY---------
Cul1            ----FQ-----------------------WILPLVF---LLFILI-VWFLK---------
Dsu1            ----IE-----------------------TGLPAFL---ALAVCV-LGYLK---------
Cpe1            ----AE-----------------------YLLPAAL---AGAVCG-IGGYL---------
Ssp4            ----AG-----------------------TLLPAAC---AGLVCA-IG------------
Mfu1            ----MN-----------------------YILPVLF---IGAIIV-YSQ-----------
Dru1            ----LH-----------------------WLIPVAL---TAFVIV-MGIWL---------
Bbr1            ----LH-----------------------MILPVAL---AILVIV-IGNYL---------
Bce1            ----NT-----------------------QFLPILM---AVAVVV-IGKLE---------
Tca1            ----PE-----------------------WLLPALI---TAGVLG-VGVYV---------
Dca1            ----LD-----------------------LVLPALL---VIVVLV-IG------------
Dru2            ----AD-----------------------LLVPGIL---LLLILV-VG------------
Mpe1            ----LK-----------------------YAAGIGG---ALLVLA-IGKWV---------
Asp1            ----TK-----------------------LIAEVVG---ALLIVA-LGHGI---------
Bho1            ----VK-----------------------ITVEVVG---ALLVIV-LGRWL---------
Bsp2            ----VG-----------------------YAARVAG---ALFVVG-VGWLL---------
Bma1            ----AI-----------------------YGASVAG---ALFVVI-AGYVL---------
Bph1            ----AE-----------------------YGMSIVC---ALFVVI-VGYAL---------
Nmu1            ----LH-----------------------WVAPAAG---ALLIVT-IGKWL---------
Nsp1            ----LH-----------------------WIAPPVM---ALLVII-LGKVL---------
Asp2            ----LH-----------------------YATSVVG---ALVVVA-VGAWI---------
Aar1            ----LH-----------------------YATSVIG---AAFVVV-LGSWL---------
Pfe1            ----LH-----------------------YLSGSVG---AVLVVA-VGTQL---------
Psp4            ----AH-----------------------YAAGVTG---ALIVVA-IGTLL---------
Asp3            ----AK-----------------------YGAAVVG---ALGVLV-IGRLL---------
Pre1            ----SK-----------------------HLAAAFG---AALVMG-TGLLL---------
Bba2            ----LH-----------------------YVAPALG---AIGVVM-VGKWL---------
Vpa1            ----LH-----------------------TIVPAIG---AISVVA-IGKWL---------
Cte1            ----LH-----------------------YVAAAAG---AVLVVG-LGKFM---------
Har1            LFGNTH-----------------------LSIPGLV--LAIGVVV-VGTYL---------
Sli1            ----LH-----------------------WLVPGVC---AVLVLA-VGKWL---------
Gca1            ----LH-----------------------WLVPGVC---ALLVLL-IGKWL---------
Pps1            ----VP-----------------------YVAGAVG---ALVVLA-VGHLL---------
Har2            ----LE-----------------------IALPILG---ILIVVG-MGKLL---------
Orf7            ----LHAAYVLPV-------------INLHILQVLG---AFSVVI-LGTWL---------
Pmu1            ----EP-----------------------HILPLTA---ALLVIG-CGLAK---------
Pel2            ----SH-----------------------YVLPIVT---TLIVLA-SGVLK---------
Dsp3            ----LS-----------------------WLAPVAL---ILLVLM-VGHFW---------
Bsp3            ----NH-----------------------MWLPAIA---SAAIML-WGRMK---------
Bbr3            ----NH-----------------------MWLPVFA---AVVVMF-WGRMK---------
Bbo2            ----NH-----------------------AWIPFLV---AGGIVA-FGRYW---------
Bla2            ----PN-----------------------QAIAGII---VIVVLL-LGKWR---------
Pfe2            ----TN-----------------------YLISGIS---GLFVVA-IGKIL---------
Dme1            ----LN-----------------------YLIPGVF---AMCVII-IGNAL---------
Eit1            ----LSHT---------------------VLMPVVF---CLVLLL-FVFTI---------
Eav1            ----LS-----------------------NGHIVSL---ASCVLL-AGMYFL-------F
Afl1            ----QS-----------------------LVFLIVV---TAFILL-AGYVK---------
Gsp1            ----LT-----------------------YAVSAGL---TIFVLA-AGYIT---------
Gka2            ----FV-----------------------YAVAAGV---AILVVS-AGYIT---------
Bco1            ----VT-----------------------YTIGGIL---TVLVLF-LGWLS---------
Bsp7            ----VT-----------------------YFIAAVI---TILVLT-LGYVK---------
Osc1            ----IT-----------------------YIFSIIV---TVLLLA-VAYFR---------
Gha2            ----IP-----------------------ILLSCIV---TIGVLL-SSYVT---------
Bme1            ----LH-----------------------LAVQVIL---TIAVVG-IGYMK---------
Mmi1            -----------------------------LYVKIAL---TLLTVL-GGIVW---------
Vpa2            ----YA-----------------------LLIKVGA---VILVVG-ASLLV---------
Vpa3            ----EE-----------------------LLVKFGTVFFVLIVTG-MIKIW---------
Vra1            ----YE-----------------------RLIEIAG---VILVVA-AALIW---------
Pcu2            ----VH-----------------------DAIPLFC---VPFVVI-IGLLI---------
Dku1            ----VE-----------------------IIIPAGV---TLLVLV-AGWRV---------
Hmo1            ----SD-----------------------FLVPLAV---TAIVIL-FGKRI---------
Sth1            ----LL-----------------------VGLAIGL---SALVLIPAAVRW---------
Xau1            ----PH-----------------------YVASVIG---AAIVLG-AGYVL---------
Aca1            ----PH-----------------------YVAGALG---AVVVVA-IGLVL---------
Dti1            ----FL-----------------------YGVEAIA---AVGVII-VGKLW---------
Dsp1            ----VE-----------------------YGAMILG---AVGVLA-YARLR---------
Dsp4            ----GL-----------------------YAGEIVG---AAGVVA-VGWLW---------
Dfr1            ----AV-----------------------YAGEIVG---AVGVVA-AGRFW---------
Mhy1            ----WQ-----------------------VFLLGLG---MMLLFM-RGNLK---------
Opr1            ----WA-----------------------WFALGLA---TMAALRGLNRWQ---------
Tte1            ----IS-----------------------KLFPFAV---ILFVVL-ISISRGH-I-PTLY
Cca1            ----VV-----------------------QIISYGA---ALLTII-YGIYI---------
Cca2            ----FG-----------------------VIIPNAA---AILTII-YGLYI---------
Clj1            ----LT-----------------------NIVSFGF---AIIVLV-YGLYR---------
Ckl1            ----MI-----------------------NIISFSA---AIIVLL-YGLYT---------
Cac1            ----LG-----------------------IFLPYAF---AALTLL-YGFII---------
Cpa1            ----FV-----------------------LYIPYAA---AIIITA-YGYYV---------
Rsp1            -------------------------------WPVVA---APLAA----------------
Rpa1            -------------------------------WPHAF------------------------
Rpa3            -------------------------------WPDAM---TRLLA----------------
Afe1            -------------------------------YPQVS---SWIGH----------------
Acl1            -------------------------------WPHLK------------------------
Rpa2            -------------------------------WPHLS---AYVPA----------------
Csp1            -------------------------------FGYVN------------------------
Rsp4            -------------------------------SPYVG------------------------
Msp1            -------------------------------YPLMN---GAV------------------
Mno1            -------------------------------WPVVS---SVVGSG---------------
Mci1            -------------------------------WPHVN---NVV------------------
Rle1            -------------------------------MPYV-------------------------
Sfr1            -------------------------------WPHVA---PVAQA----------------
Ead1            -------------------------------WPHLA---PAVAA----------------
Asp4            -------------------------------WPLVN---GH-------------------
Bja2            -------------------------------INVAS------------------------
Atu1            -------------------------------LPYIQ---AYL------------------
Rsp3            -------------------------------LPLIQ------------------------
Rsp2            -------------------------------WPYIS---GYL------------------
Bja1            -------------------------------APVIA---S--------------------
Csp2            -------------------------------SGPLA---AV-------------------
Orf4            -------------------------------WPEHL---SILGAW-FGEPG---------
Mam1            -------------------------------FPEQF---AFLAPW-FGPS----------
Oin1            -------------------------------MAAAQ------------------------
Orf2            -------------------------------LAL--------------------------
Mgr1            -------------------------------LALAQ------------------------
Tmo1            -------------------------------MHAAG---A--------------------
Rce3            -------------------------------LDAVG---MTHPGV-EG------------
Ali1            -------------------------------LNHTA---LI-------------------
Rce2            -------------------------------LPYVG---LGG------------------
Gha1            -------------------------------WTHL-------------------------
Aac1            -------------------------------LGQL-------------------------
Apo1            -------------------------------WGHLP------------------------
Gmo1            -------------------------------WHHVA------------------------
Gfr1            -------------------------------WHHVV---L--------------------
Cvi1            -------------------------------VMDLH---ETAAYN-AAAPAPLDIKPDEI
Pzu1            -------------------------------AIDLN---RTAEYN-AVVPDFMDITPEEV
Bdi1            -------------------------------IVRTG---HADQFN-ASAPAFLAIGAEEQ
Bsp6            -------------------------------VVRTG---NMDEFN-ASAPAFIEISPEEA
Bsu1            -------------------------------VVRAL---AVEQHN-ASAPAFLDVTAEEV
Aex1            -------------------------------VVDTG---KVTEYN-QIVPDFMDITEKDI
Sya1            -------------------------------SVGIL---TL-------------------
Sel1            ------------------------------GTAGIT---SL-------------------
Npe1            -------------------------------HLGIV---SL-------------------
Swi1            ----------------------------------VW---PL-------------------
Ssp7            -------------------------------SVGVM---HL-------------------
Sal1            -------------------------------GVGIG---TL-------------------
Ssp1            -------------------------------TRGVL---TL-------------------
Ssp2            -------------------------------SRGII---AL-------------------
Sya2            -------------------------------ATGLI---TL-------------------
Ssp5            -------------------------------TLGII---TL-------------------
Ssp6            -------------------------------KIGLL---QL-------------------
Ssp3            -------------------------------ERGLA---AF-------------------
Sec1            -------------------------------EIGVL---RL-------------------
Acr1            -------------------------------AARLG---WHLPAW---------------
Asp5            -------------------------------APHLA---PHLAHV---------------
Orf1            -------------------------------KQYLS------------------------
Hef1            -------------------------------IGFSF---PM-------------------
Rle2            -------------------------------LALYN---H--------------------
Gbe1            -----------------------------WLRHGIG---RLHQLV---------------
Orf3            -----------------------------------------GVLT-IHEPF---------
Pub1            -----------------------------------------GVLS-INETF---------
Pub2            ------------------------------------------------------------
Orf8            ------------------------------------------------------------
Hde1            ----------------------------VCAQYGVG---CSETIW-QGIKH---------
Rba1            -------------------------------STGIG---PMLGLV-EGMDM---------
Rba2            -------------------------------DSGVG---PMLGLF-EGWPT---------
Asp6            -------------------------------GRGLL------AYI-NGT-----------
Scl1            ------------------------------------------------------------
Pma1            ------------------------------------------------------------
Orf5            ------------------------------------------------------------
Rce1            -------------------------------NTTLQ----------LGL-----------
Aba1            -------------------------------NATLH----------FGLPL---------
Orf6            LFVVLHAKYIRPADERKLALYLQNHTLSILSVSIAL---LFVVLF-FGDSI---------
                                                                            

Bsp1            QK-----------K-AAIE---------------------------AAEQQEQ-------
Gth1            KR-----------K-AAKK---------------------------------P-------
Ban1            QK----------------------------------------------------------
Sgl1            KQ-----------K----------------------------------------------
Pal1            KQ-----------K----------------------------------------------
Ppe1            KK-----------I-KSEK---------------------------AK------------
Pvo1            KK-----------K-NEDK---------------------------AKRNPV--------
Pba1            KK-----------R-KARL---------------------------HQAKAM--------
Bsp5            ------------------------------------------------------------
Psp2            NR-----------K----------------------------------------------
Bsp4            SQ-----------Q-QK-------------------------------------------
Bbo3            NQ-----------A-QK-------------------------------------------
Hmo2            KQ-----------A-ALKA---------------------------SFRKD---------
Pde1            KR-----------N-RAQR---------------------------AQEADDHPE----L
Dsp2            MH-----------V----------------------------------------------
Sgl2            KI-----------Q----------------------------------------------
Pmu2            KL-----------F-GSFVSINENGHLTIPQELEQEADIQPNDSFKAKRDEDGRL----V
Pel1            KI-----------Y-GSLVSINESGHLTIPADLEQGADIQPNDNFEAKRDEKGRM----I
Cfu1            SK-----------R-RD-------------------------------------------
Bba1            LR-----------R-SQTQ---------------------------DPAS----------
Rbe1            SR-----------R-ARLQ---------------------------RDA-----------
Ade1            NR-----------R-KPAA---------------------------APAA----------
Hsp1            NR-----------R-VAQR---------------------------A-------------
Cba1            QK-----------R-RA-------------------------------------------
Rsp6            KK-----------R-R--------------------------------------------
Rso1            QR-----------R-R--------------------------------------------
Ktu1            NQ-----------R-R--------------------------------------------
Dha1            NK-----------K-KALQT----------------------------------------
Dha2            NK-----------K-KVLE-----------------------------------------
Psp1            NN-----------R-RNQA---------------------------VQE-----------
Tco1            NT-----------A-RTRR---------------------------TALHE---------
Pcu1            NL-----------L-KRNK---------------------------QAAI----------
Psp3            NE-----------W-KKKH-----------------------------------------
Pba2            KR-----------Q-QRKE---------------------------TEGAQ---------
Pla1            KK-----------S-QQR------------------------------------------
Ppe2            NR-----------R-AVSN------------------------------HE---------
Cul2            SK-----------K-KLRD---------------------------VVAD----------
Rth1            QR-----------R-RRRL-----------------------------------------
Rfu1            QR-----------R-RAAR---------------------------SATAS---------
Rsp5            NR-----------Q-ARR------------------------------------------
Svi1            QQ-----------A-GKLT---------------------------AAAPV---------
Svi2            QK-----------K-QTHPV----------------------------------------
Bla1            RN-----------R-MAKK---------------------------ARANQIMHEEKS-S
Bbo1            RK-----------R-SGGS-----------------------------------------
Bbr2            RT-----------K----------------------------------------------
Bha1            KN-----------K----------------------------------------------
Gka1            HR-----------R----------------------------------------------
Gth2            NR-----------R----------------------------------------------
Ban2            QQV----------R----------------------------------------------
Bli1            EQ----------------------------------------------------------
Cul1            RR-----------T----------------------------------------------
Dsu1            SH-----------R----------------------------------------------
Cpe1            RR-----------R----------------------------------------------
Ssp4            ------------------------------------------------------------
Mfu1            ------------------------------------------------------------
Dru1            NK-----------R-QAA------------------------------------------
Bbr1            KR-----------K-EKNALN-------------------------KEVTN---------
Bce1            NK-----------R----------------------------------------------
Tca1            KR-----------Q-RAKTA----------------------------------------
Dca1            NR-----------K-AASAK----------------------------------------
Dru2            NR-----------R-SSLA-----------------------------------------
Mpe1            ARN----------R----------------------------------------------
Asp1            AA-----------A-KRKK-----------------------------------------
Bho1            AS-----------R-KKNA---------------------------SKE-----------
Bsp2            RR-----------R-ALAD-----------------------------------------
Bma1            KK-----------R-RTAS-----------------------------------------
Bph1            KR-----------R-NAAR-----------------------------------------
Nmu1            AD-----------K-AGARR--------------------------AAIVDLMDD-----
Nsp1            AA-----------R-QQAKI--------------------------GPVIDLV-------
Asp2            AR-----------R-QAEE---------------------------APLVDLAVEN---P
Aar1            AR-----------R-GAAP---------------------------PPLVELAVDD---P
Pfe1            AK-----------R-AAAAP--------------------------LNEIALSGE-----
Psp4            GR-----------Y-QQHRA----------------------------------------
Asp3            AD-----------R-PDAE---------------------------EAEPALSVQ-----
Pre1            RT-----------R----------------------------------------------
Bba2            AQ-----------R-ALAK---------------------------ELA-----------
Vpa1            TS-----------R-QQQPE----------------------------------------
Cte1            QA-----------R-SAK------------------------------------------
Har1            GK-----------R----------------------------------------------
Sli1            AL-----------R-MAAA---------------------------VRAVDLVDE----Q
Gca1            AL-----------R-QMSD---------------------------IKAVDLLDG----N
Pps1            AR-----------R----------------------------------------------
Har2            SA-----------R-QTL------------------------------------------
Orf7            AR-----------R----------------------------------------------
Pmu1            -------------R--LLP-----------------------------------------
Pel2            -------------K-WVFR-----------------------------------------
Dsp3            KE----------------------------------------------------------
Bsp3            ------------------------------------------------------------
Bbr3            ------------------------------------------------------------
Bbo2            RT----------------------------------------------------------
Bla2            SN-----------R----------------------------------------------
Pfe2            GK----------------------------------------------------------
Dme1            KK-----------R-NKLKSV--------------------------------------E
Eit1            GN-----------K-EMRPV----------------------------------------
Eav1            NR-----------K-K--------------------------------------------
Afl1            NK-----------K-TDKRK----------------------------------------
Gsp1            NK-----------R-AESK-----------------------------------------
Gka2            NK-----------K-AERE-----------------------------------------
Bco1            NR-----------R-AAVKQV-------------------------KQVKRDIKKDVKQD
Bsp7            NK-----------K-IAAKK----------------------------------------
Osc1            NQ-----------K----------------------------------------------
Gha2            NQ-----------R-LNQ------------------------------------------
Bme1            NK-----------K-MKKE-----------------------------------------
Mmi1            KR----------------------------------------------------------
Vpa2            KK----------------------------------------------------------
Vpa3            KK-----------R----------------------------------------------
Vra1            KR-----------R-RKAA-----------------------------------------
Pcu2            RP-----------K----------------------------------------------
Dku1            KR-----------R-VQKQ---------------------------AQVNREVENS---F
Hmo1            RD-----------R----------------------------------------------
Sth1            RRA----------R-QTRDA--------------------------AGGEEQPVGAGH-G
Xau1            RN-----------R-ARAIA----------------------------------------
Aca1            RK-----------R-PA-------------------------------------------
Dti1            ARFTLPESAAVPCKVATATST-------------------------------PCPSVKAN
Dsp1            -------------R-ATVRS----------------------------------------
Dsp4            SR-----------R-AAAK-----------------------------------------
Dfr1            AR-----------R-AA-------------------------------------------
Mhy1            GL-----------K----------------------------------------------
Opr1            AR-----------R-T--------------------------------------------
Tte1            SH-----------K-SQQHD-----------------------------EEDPSPGKPPA
Cca1            VK-----------K-QQSP-----------------------------------------
Cca2            IK-----------K----------------------------------------------
Clj1            VN-----------K-PVSYSF-------------------------KKFKED--------
Ckl1            IN-----------K-PVSYSL-------------------------KEFKD---------
Cac1            LS-----------F-SSSTKR-------------------------SEKSQDE-------
Cpa1            TS-------------SNRH-----------------------------------------
Rsp1            ------------------------------------------------------------
Rpa1            ------------------------------------------------------------
Rpa3            ------------------------------------------------------------
Afe1            ------------------------------------------------------------
Acl1            ------------------------------------------------------------
Rpa2            ------------------------------------------------------------
Csp1            ------------------------------------------------------------
Rsp4            ------------------------------------------------------------
Msp1            ------------------------------------------------------------
Mno1            ------------------------------------------------------------
Mci1            ------------------------------------------------------------
Rle1            ------------------------------------------------------------
Sfr1            ------------------------------------------------------------
Ead1            ------------------------------------------------------------
Asp4            ------------------------------------------------------------
Bja2            ------------------------------------------------------------
Atu1            ------------------------------------------------------------
Rsp3            ------------------------------------------------------------
Rsp2            ------------------------------------------------------------
Bja1            ------------------------------------------------------------
Csp2            ------------------------------------------------------------
Orf4            ------------------------------------------------------------
Mam1            ------------------------------------------------------------
Oin1            ------------------------------------------------------------
Orf2            ------------------------------------------------------------
Mgr1            ------------------------------------------------------------
Tmo1            ------------------------------------------------------------
Rce3            ------------------------------------------------------------
Ali1            ------------------------------------------------------------
Rce2            ------------------------------------------------------------
Gha1            ------------------------------------------------------------
Aac1            ------------------------------------------------------------
Apo1            ------------------------------------------------------------
Gmo1            ------------------------------------------------------------
Gfr1            ------------------------------------------------------------
Cvi1            AQH---------QK----------------------------------------------
Pzu1            ATH---------LRHRN-------------------------------------------
Bdi1            AKH---------MKHTGKGADSHTPHAL--------------PGGRERRDPPPQTVEP-A
Bsp6            AKH---------LGHK-----------------------------RTETSPTPAPAEP-A
Bsu1            TKS---------CR----------------------------PEKGEKLTICLAQQAI-A
Aex1            KH----------------------------------------------------------
Sya1            ------------------------------------------------------------
Sel1            ------------------------------------------------------------
Npe1            ------------------------------------------------------------
Swi1            ------------------------------------------------------------
Ssp7            ------------------------------------------------------------
Sal1            ------------------------------------------------------------
Ssp1            ------------------------------------------------------------
Ssp2            ------------------------------------------------------------
Sya2            ------------------------------------------------------------
Ssp5            ------------------------------------------------------------
Ssp6            ------------------------------------------------------------
Ssp3            ------------------------------------------------------------
Sec1            ------------------------------------------------------------
Acr1            ------------------------------------------------------------
Asp5            ------------------------------------------------------------
Orf1            ------------------------------------------------------------
Hef1            ------------------------------------------------------------
Rle2            ------------------------------------------------------------
Gbe1            ------------------------------------------------------------
Orf3            ------------------------------------------------------------
Pub1            ------------------------------------------------------------
Pub2            ------------------------------------------------------------
Orf8            ------------------------------------------------------------
Hde1            ------------------------------------------------------------
Rba1            ------------------------------------------------------------
Rba2            ------------------------------------------------------------
Asp6            ------------------------------------------------------------
Scl1            ------------------------------------------------------------
Pma1            ------------------------------------------------------------
Orf5            ------------------------------------------------------------
Rce1            ------------------------------------------------------------
Aba1            ------------------------------------------------------------
Orf6            AVY---------IR-SHASVFYSILFILFFSLLEVV-----------------------S
                                                                            

Bsp1            -QVLSKAE
Gth1            -HLKVANE
Ban1            --ATDGSI
Sgl1            --KEQATS
Pal1            --QVKQAA
Ppe1            --KQVLHA
Pvo1            --HVKMVD
Pba1            --PQTNGS
Bsp5            --IIYKQS
Psp2            -------Q
Bsp4            --RLAEQS
Bbo3            --RMAEQS
Hmo2            --FEKEEK
Pde1            HHHRAQGE
Dsp2            --KLQTNH
Sgl2            --RNRIIT
Pmu2            LVKLKPNS
Pel1            --LVKSRG
Cfu1            --GAKVAE
Bba1            --PALPVA
Rbe1            --EPRNAG
Ade1            --VSEVGQ
Hsp1            --DAAEKA
Cba1            --PATAAQ
Rsp6            ---AAAAA
Rso1            ----QQPA
Ktu1            --HQAAGS
Dha1            --TQHHAA
Dha2            --AAKNAA
Psp1            --KSRETV
Tco1            --KSREPH
Pcu1            --SSRDSA
Psp3            --PQAAHE
Pba2            --THPATR
Pla1            --QSSTMS
Ppe2            --KHEKAV
Cul2            --EGKAVS
Rth1            ---KLSAD
Rfu1            --KAVPHG
Rsp5            ------RE
Svi1            --NETRSS
Svi2            --NKNQAV
Bla1            HHEVNIGS
Bbo1            --KPAEQA
Bbr2            --TTRTHA
Bha1            --KKSHLA
Gka1            ----SRAA
Gth2            --NAQHWT
Ban2            --LRNVKH
Bli1            ---TSEKH
Cul1            -VIIHPSK
Dsu1            -------K
Cpe1            -------G
Ssp4            --GRNRSA
Mfu1            ---KVAKK
Dru1            --SQEGHC
Bbr1            --NHAETL
Bce1            -----SSK
Tca1            -SRQTAVM
Dca1            --AGEGKA
Dru2            --LEKESA
Mpe1            --TPAPST
Asp1            ----AAQA
Bho1            --SSHESA
Bsp2            --GNRATG
Bma1            --SATHSR
Bph1            --VAGDSH
Nmu1            -INDKPRS
Nsp1            --DEEKSN
Asp2            SPPRPRGQ
Aar1            RAGRPGDK
Pfe1            -TPRSGKD
Psp4            --LRSGGA
Asp3            --GSERES
Pre1            --ASAVVD
Bba2            --APDAPA
Vpa1            --PANQSA
Cte1            --KEVAVA
Har1            -HHKAAAA
Sli1            VPAARDKP
Gca1            SVMPDQKG
Pps1            ----AVTP
Har2            --AVPTEG
Orf7            ---RNTSN
Pmu1            --SRLRET
Pel2            --PRQRHT
Dsp3            --HRSNPS
Bsp3            ------RA
Bbr3            ------RT
Bbo2            ------TG
Bla2            -------I
Pfe2            -------K
Dme1            QEDEHEIA
Eit1            --NEWFSR
Eav1            -------S
Afl1            ------IA
Gsp1            ---EGTIV
Gka2            ---EGTLI
Bco1            VQQRVHIH
Bsp7            -QKLQQTA
Osc1            --RASSAN
Gha2            --KTSSAS
Bme1            ---QAHAA
Mmi1            --MTIPKK
Vpa2            -----LKK
Vpa3            ------DS
Vra1            --SPDEEA
Pcu2            ----MALR
Dku1            FSFNNYPK
Hmo1            --MIAEGK
Sth1            HTARPGGN
Xau1            --QAGHGA
Aca1            --ASEHGA
Dti1            YKDKGPKS
Dsp1            --RVSDDG
Dsp4            ------GC
Dfr1            ------RT
Mhy1            --RSLGLS
Opr1            ------VP
Tte1            DSHVSVKH
Cca1            -----VNS
Cca2            ---PVQIH
Clj1            --YFKSNS
Ckl1            -----QHF
Cac1            --CAITKK
Cpa1            --KLKKIA
Rsp1            ----ATGS
Rpa1            -------G
Rpa3            ------LF
Afe1            ----SATS
Acl1            --------
Rpa2            ------FL
Csp1            -------G
Rsp4            -------L
Msp1            -------G
Mno1            ----IDLS
Mci1            -------G
Rle1            --------
Sfr1            ----LAGM
Ead1            ------VM
Asp4            -------A
Bja2            -------I
Atu1            -------G
Rsp3            ------GV
Rsp2            -------A
Bja1            -------L
Csp2            -------L
Orf4            ----VMGH
Mam1            ------HH
Oin1            ------TL
Orf2            -------I
Mgr1            -------A
Tmo1            ------GF
Rce3            --VAQPAP
Ali1            -------L
Rce2            ----AAPR
Gha1            -------S
Aac1            -------S
Apo1            -------H
Gmo1            ------FH
Gfr1            ------PS
Cvi1            ------RR
Pzu1            -GGGGEAH
Bdi1            ----QPAS
Bsp6            APAPTPAP
Bsu1            ------EP
Aex1            -FGPKPAN
Sya1            ------F-
Sel1            ------F-
Npe1            ------V-
Swi1            ------IA
Ssp7            ------FG
Sal1            ------FG
Ssp1            ------LA
Ssp2            ------F-
Sya2            ------F-
Ssp5            ------F-
Ssp6            ------FQ
Ssp3            ------LQ
Sec1            ------LF
Acr1            ------FG
Asp5            ------LH
Orf1            ------PL
Hef1            ------QG
Rle2            ------TA
Gbe1            ------AG
Orf3            --ASWFFI
Pub1            ----KQYF
Pub2            -------I
Orf8            -------I
Hde1            --RLGFGG
Rba1            ----SKHH
Rba2            ----GKGH
Asp6            ----GIVG
Scl1            ------FA
Pma1            ----AVFL
Orf5            ------AM
Rce1            -GLPEAAH
Aba1            -PLPEAAH
Orf6            LVRMRQRK
                        
