# Supplementary material for: The LysE Superfamily of Transport Proteins Involved in Cell Physiology and Pathogenesis
Source: PLoS One. 2015 Oct 16;10(10):e0137184. doi: 10.1371/journal.pone.0137184 (PMC4608589; doi:10.1371/journal.pone.0137184)
Supplement: S2 Supporting Information — The corresponding zip file contains the multiple sequence alignment (MSE) outputs generated using ClustalX, Mafft, and ProbCons. These MSEs have been used to generate S17–S28 Figs. (ZIP) [file pone.0137184.s031.zip › Alignment_zip/TerC/Terc_probcons.aln]

CLUSTAL 2.1 multiple sequence alignment

Bsp1    -----------M----------------------------------E-------------
Mpe1    -----------M----------------------------------E-------------
Rsp1    -----------M----------------------------------SDPSRNDRVGAARD
Atu1    ------------------------------------------------------------
Oin1    -----------M----------------------------------L-------------
Ali1    -----------M----------------------------------D-------------
Bla1    -----------M----------------------------------F-------------
Psp1    -----------M----------------------------------D-------------
Cfu1    -----------M----------------------------------R-------------
Nmu1    -----------M----------------------------------D-------------
Rce1    -----------M----------------------------------E-------------
Bba1    -----------M----------------------------------E-------------
Asp1    -----------M----------------------------------M-------------
Psp2    -----------M----------------------------------D-------------
Afl1    -----------M----------------------------------G-------------
Dha1    -----------MKEM-------------------------------E-------------
Orf1    -----------M----------------------------------L-------------
Rpa1    -----------M----------------------------------S-------------
Cvi1    -----------M----------------------------------F-------------
Dku1    -----------M----------------------------------E-------------
Bbo1    -----------M----------------------------------L-------------
Rce2    -----------M------------------------------------------------
Csp1    -----------M----------------------------------S-------------
Asp2    -----------M----------------------------------L-------------
Gth1    -----------M----------------------------------S-------------
Bsp2    -----------M----------------------------------L-------------
Rba1    -----------M----------------------------------L-------------
Mci1    -----------M----------------------------------D-------------
Sth1    -----------M----------------------------------S-------------
Bsp3    -----------M----------------------------------G-------------
Gka1    -----------M----------------------------------D-------------
Pcu1    -----------M----------------------------------E-------------
Ban1    -----------M----------------------------------D-------------
Xau1    -----------M----------------------------------D-------------
Pmu1    -----------M----------------------------------W-------------
Mmi1    -----------M----------------------------------E-------------
Aar1    -----------M----------------------------------F-------------
Ban2    -----------M----------------------------------D-------------
Bli1    -----------M----------------------------------E-------------
Rsp2    -----------M----------------------------------F-------------
Cul1    -----------M----------------------------------E-------------
Dsu1    -----------M----------------------------------E-------------
Bma1    -----------MLAQSFRQPRVGLAGKSGTHADARRSHFLCLASM-F-------------
Sya1    -----------M----------------------------------L-------------
Rsp3    -----------M----------------------------------M-------------
Dti1    -----------M----------------------------------D-------------
Cca1    -----------M----------------------------------N-------------
Rle1    ------------------------------------------------------------
Sel1    -----------M----------------------------------I-------------
Cpe1    -----------M----------------------------------E-------------
Gsp1    -----------M----------------------------------T-------------
Bba2    -----------M----------------------------------N-------------
Rle2    -----------M----------------------------------H-------------
Gha1    -----------M----------------------------------S-------------
Rpa2    -----------M----------------------------------T-------------
Dsp1    -----------M----------------------------------M-------------
Ssp1    -----------M----------------------------------D-------------
Dru1    -----------M----------------------------------E-------------
Har1    -----------M----------------------------------D-------------
Cte1    -----------M----------------------------------E-------------
Csp2    -----------M----------------------------------E-------------
Scl1    -----------MLLGI----------------------------IGE-------------
Psp3    -----------M----------------------------------T-------------
Tco1    -----------M----------------------------------D-------------
Ktu1    -----------M----------------------------------E-------------
Sli1    -----------M----------------------------------L-------------
Cba1    -----------M----------------------------------E-------------
Hef1    -----------M----------------------------------E-------------
Ppe1    -----------M----------------------------------D-------------
Acr1    -----------M----------------------------------G-------------
Sec1    -----------M----------------------------------F-------------
Nsp1    -----------M----------------------------------A-------------
Apo1    -----------M----------------------------------T-------------
Hmo1    -----------M----------------------------------E-------------
Eit1    -----------M----------------------------------F-------------
Rth1    -----------M----------------------------------H-------------
Afe1    -----------M----------------------------------F-------------
Acl1    -----------M----------------------------------F-------------
Vpa1    -----------M----------------------------------S-------------
Bha1    -----------M----------------------------------F-------------
Vpa2    -----------M----------------------------------D-------------
Dca1    -----------M----------------------------------V-------------
Har2    -----------M----------------------------------L-------------
Sfr1    -----------M----------------------------------E-------------
Asp3    -----------M----------------------------------T-------------
Cca2    -----------M----------------------------------D-------------
Dsp2    -----------M----------------------------------E-------------
Ssp2    -----------M----------------------------------T-------------
Pfe1    -----------M----------------------------------P-------------
Cul2    -----------M----------------------------------D-------------
Rfu1    -----------M----------------------------------D-------------
Bla2    -----------M----------------------------------E-------------
Vpa3    -----------M----------------------------------E-------------
Rbe1    -----------M----------------------------------E-------------
Aac1    -----------M----------------------------------L-------------
Pmu2    -----------M----------------------------------D-------------
Mhy1    -----------M----------------------------------M-------------
Osc1    -----------M----------------------------------D-------------
Swi1    -----------M----------------------------------I-------------
Bsp4    -----------M----------------------------------D-------------
Ade1    -----------M----------------------------------D-------------
Bja1    -----------M----------------------------------I-------------
Vra1    -----------M----------------------------------E-------------
Pma1    -----------M------------------------------------------------
Orf2    -----------M----------------------------------N-------------
Psp4    -----------M----------------------------------T-------------
Bbo2    -----------M----------------------------------E-------------
Orf3    -----------M----------------------------------I-------------
Pde1    -----------M----------------------------------E-------------
Pub1    -----------M----------------------------------I-------------
Pfe2    -----------M----------------------------------E-------------
Cac1    -----------M----------------------------------D-------------
Bbr1    -----------M----------------------------------T-------------
Ead1    -----------M------------------------------------------------
Bsp5    -----------M----------------------------------D-------------
Rba2    -----------M----------------------------------I-------------
Gka2    -----------M----------------------------------G-------------
Bce1    -----------M----------------------------------T-------------
Msp1    -----------M----------------------------------F-------------
Bdi1    -----------M----------------------------------D-------------
Gca1    -----------M----------------------------------L-------------
Tmo1    -----------M----------------------------------P-------------
Dsp3    -----------M----------------------------------R-------------
Bco1    -----------M----------------------------------K-------------
Pba1    -----------M----------------------------------D-------------
Gbe1    -----------M----------------------------------E-------------
Pvo1    -----------M----------------------------------D-------------
Ssp3    -----------M----------------------------------F-------------
Dme1    -----------M----------------------------------A-------------
Bbo3    -----------M----------------------------------E-------------
Pba2    -----------M----------------------------------D-------------
Pzu1    -----------M----------------------------------F-------------
Asp4    -----------M----------------------------------T-------------
Orf4    MAQSGKKAADYM------------------------------------------------
Pel1    -----------M----------------------------------E-------------
Svi1    -----------M----------------------------------E-------------
Orf5    -----------M------------------------------------------------
Dru2    -----------M------------------------------------------------
Rce3    -----------M----------------------------------V-------------
Orf6    -----------M----------------------------------E-------------
Aba1    -----------M----------------------------------E-------------
Sya2    -----------M----------------------------------N-------------
Rso1    -----------M----------------------------------E-------------
Clj1    -----------M----------------------------------D-------------
Asp5    -----------M----------------------------------D-------------
Asp6    -----------M----------------------------------W-------------
Ssp4    -----------M----------------------------------E-------------
Sal1    -----------M----------------------------------L-------------
Tte1    -----------M----------------------------------D-------------
Mno1    -----------M----------------------------------S-------------
Gmo1    -----------M----------------------------------A-------------
Hde1    -----------M----------------------------------D-------------
Bho1    -----------M----------------------------------L-------------
Rsp4    -----------M----------------------------------G-------------
Dsp4    -----------M----------------------------------L-------------
Tca1    -----------M------------------------------------------------
Rpa3    -----------M----------------------------------N-------------
Bja2    -----------M----------------------------------P-------------
Opr1    -----------M----------------------------------T-------------
Bph1    -----------M----------------------------------L-------------
Pub2    -----------M----------------------------------F-------------
Bbr2    -----------M----------------------------------H-------------
Hmo2    -----------M----------------------------------E-------------
Eav1    -----------M----------------------------------S-------------
Ppe2    -----------M----------------------------------S-------------
Cpa1    -----------M----------------------------------D-------------
Npe1    -----------M----------------------------------S-------------
Gha2    -----------M----------------------------------N-------------
Mgr1    -----------ML---------------------------------E-------------
Sgl1    -----------M----------------------------------D-------------
Aex1    -----------M----------------------------------D-------------
Bsp6    -----------M----------------------------------E-------------
Pps1    -----------M----------------------------------F-------------
Gth2    -----------M----------------------------------I-------------
Pla1    -----------M----------------------------------E-------------
Bme1    -----------M----------------------------------E-------------
Pre1    -----------M----------------------------------E-------------
Gfr1    -----------M----------------------------------T-------------
Svi2    -----------M----------------------------------E-------------
Pel2    -----------M----------------------------------L-------------
Rsp5    -----------M------------------------------------------------
Orf7    -----------M----------------------------------L-------------
Pal1    -----------M----------------------------------D-------------
Mam1    -----------M------------------------------------------------
Bsp7    -----------M----------------------------------D-------------
Bbr3    -----------M----------------------------------G-------------
Aca1    -----------M----------------------------------D-------------
Hsp1    -----------M----------------------------------E-------------
Pcu2    -----------M----------------------------------Y-------------
Ssp5    -----------M----------------------------------L-------------
Orf8    -----------M----------------------------------S-------------
Bsu1    -----------M----------------------------------E-------------
Dfr1    -----------M----------------------------------P-------------
Ckl1    -----------M----------------------------------D-------------
Sgl2    -----------M----------------------------------D-------------
Ssp6    -----------M----------------------------------T-------------
Ssp7    -----------M----------------------------------A-------------
Mfu1    -----------M----------------------------------E-------------
Rsp6    -----------M----------------------------------E-------------
Dha2    -----------M----------------------------------E-------------
                   *                                :               

Bsp1    --------------------------F---------------------------------
Mpe1    --------------------------Q---------------------------------
Rsp1    KNACGHRARPARRAGVRKDMWDVLTTE---------------------------------
Atu1    ------------------------------------------------------------
Oin1    --------------------------GF--------------------------------
Ali1    --------------------------S---------------------------------
Bla1    ------------------------------------------------------------
Psp1    ------------------------------------------------------------
Cfu1    ------------------------------------------------------------
Nmu1    --------------------------L---------------------------------
Rce1    ------------------------------------------------------------
Bba1    ------------------------------------------------------------
Asp1    --------------------------E---------------------------------
Psp2    ------------------------------------------------------------
Afl1    --------------------------D---------------------------------
Dha1    ------------------------------------------------------------
Orf1    ------------------------------------------------------------
Rpa1    --------------------------DW--------------------------------
Cvi1    --------------------------D---------------------------------
Dku1    --------------------------W---------------------------------
Bbo1    ------------------------------------------------------------
Rce2    --------------------------D---------------------------------
Csp1    --------------------------E---------------------------------
Asp2    --------------------------E---------------------------------
Gth1    --------------------------V---------------------------------
Bsp2    --------------------------E---------------------------------
Rba1    --------------------------D---------------------------------
Mci1    --------------------------I---------------------------------
Sth1    ------------------------------------------------------------
Bsp3    ------------------------------------------------------------
Gka1    ------------------------------------------------------------
Pcu1    --------------------------L---------------------------------
Ban1    --------------------------F---------------------------------
Xau1    ------------------------------------------------------------
Pmu1    ------------------------------------------------------------
Mmi1    --------------------------A---------------------------------
Aar1    --------------------------E---------------------------------
Ban2    ------------------------------------------------------------
Bli1    ------------------------------------------------------------
Rsp2    --------------------------QDAKSNVWGVSSANGLGTIVKCEEAAPCWHFRSF
Cul1    ------------------------------------------------------------
Dsu1    --------------------------I---------------------------------
Bma1    --------------------------E---------------------------------
Sya1    --------------------------DLIATAA---SAAQGLGS----------------
Rsp3    ------------------------------------------------------------
Dti1    --------------------------L---------------------------------
Cca1    --------------------------V---------------------------------
Rle1    ------------------------------------------------------------
Sel1    --------------------------DLLLTAA-----AGGIGS----------------
Cpe1    --------------------------V---------------------------------
Gsp1    --------------------------I---------------------------------
Bba2    --------------------------F---------------------------------
Rle2    --------------------------QEYGS----------FQS----------------
Gha1    --------------------------FA--------------------------------
Rpa2    --------------------------EL--------------------------------
Dsp1    ------------------------------------------------------------
Ssp1    --------------------------TL--------------------------------
Dru1    --------------------------F---------------------------------
Har1    --------------------------V---------------------------------
Cte1    ------------------------------------------------------------
Csp2    --------------------------I---------------------------------
Scl1    --------------------------D---------------------------------
Psp3    ------------------------------------------------------------
Tco1    --------------------------P---------------------------------
Ktu1    --------------------------F---------------------------------
Sli1    --------------------------E---------------------------------
Cba1    --------------------------WF--------------------------------
Hef1    --------------------------L---------------------------------
Ppe1    --------------------------F---------------------------------
Acr1    --------------------------R---------------------------------
Sec1    --------------------------NI--------------------------------
Nsp1    --------------------------F---------------------------------
Apo1    --------------------------FC--------------------------------
Hmo1    --------------------------A---------------------------------
Eit1    ------------------------------------------------------------
Rth1    ------------------------------------------------------------
Afe1    --------------------------D---------------------------------
Acl1    --------------------------E---------------------------------
Vpa1    --------------------------F---------------------------------
Bha1    ------------------------------------------------------------
Vpa2    ------------------------------------------------------------
Dca1    ------------------------------------------------------------
Har2    --------------------------A---------------------------------
Sfr1    --------------------------I---------------------------------
Asp3    --------------------------E---------------------------------
Cca2    --------------------------N---------------------------------
Dsp2    --------------------------F---------------------------------
Ssp2    --------------------------DL--------------------------------
Pfe1    --------------------------E---------------------------------
Cul2    ------------------------------------------------------------
Rfu1    ------------------------------------------------------------
Bla2    --------------------------I---------------------------------
Vpa3    ------------------------------------------------------------
Rbe1    ------------------------------------------------------------
Aac1    ------------------------------------------------------------
Pmu2    --------------------------F---------------------------------
Mhy1    --------------------------E---------------------------------
Osc1    --------------------------I---------------------------------
Swi1    ------------------------------------------------------------
Bsp4    --------------------------L---------------------------------
Ade1    ------------------------------------------------------------
Bja1    ------------------------------------------------------------
Vra1    ------------------------------------------------------------
Pma1    ------------------------------------------------------------
Orf2    --------------------------G---------------------------------
Psp4    --------------------------D---------------------------------
Bbo2    ------------------------------------------------------------
Orf3    --------------------------E---------------------------------
Pde1    --------------------------L---------------------------------
Pub1    --------------------------E---------------------------------
Pfe2    ------------------------------------------------------------
Cac1    --------------------------N---------------------------------
Bbr1    ------------------------------------------------------------
Ead1    --------------------------E---------------------------------
Bsp5    --------------------------I---------------------------------
Rba2    --------------------------E---------------------------------
Gka2    --------------------------I---------------------------------
Bce1    ------------------------------------------------------------
Msp1    --------------------------DF--------------------------------
Bdi1    --------------------------F---------------------------------
Gca1    --------------------------E---------------------------------
Tmo1    --------------------------EF--------------------------------
Dsp3    --------------------------IEE-------------------------------
Bco1    --------------------------Q---------------------------------
Pba1    ------------------------------------------------------------
Gbe1    --------------------------K---------------------------------
Pvo1    --------------------------L---------------------------------
Ssp3    ------------------------------------------------------------
Dme1    ------------------------------------------------------------
Bbo3    --------------------------M---------------------------------
Pba2    ------------------------------------------------------------
Pzu1    --------------------------E---------------------------------
Asp4    ------------------------------------------------------------
Orf4    --------------------------E---------------------------------
Pel1    --------------------------W---------------------------------
Svi1    --------------------------L---------------------------------
Orf5    ------------------------------------------------------------
Dru2    ------------------------------------------------------------
Rce3    --------------------------REGP------------------------------
Orf6    --------------------------HF--------------------------------
Aba1    ------------------------------------------------------------
Sya2    --------------------------DI--------------------------------
Rso1    --------------------------WL--------------------------------
Clj1    --------------------------N---------------------------------
Asp5    ------------------------------------------------------------
Asp6    --------------------------D---------------------------------
Ssp4    --------------------------I---------------------------------
Sal1    --------------------------DILMQAG---VHAGGFGG----------------
Tte1    --------------------------L---------------------------------
Mno1    --------------------------E---------------------------------
Gmo1    --------------------------T---------------------------------
Hde1    --------------------------W---------------------------------
Bho1    --------------------------E---------------------------------
Rsp4    --------------------------E---------------------------------
Dsp4    --------------------------D---------------------------------
Tca1    ------------------------------------------------------------
Rpa3    ------------------------------------------------------------
Bja2    ------------------------------------------------------------
Opr1    ------------------------------------------------------------
Bph1    --------------------------E---------------------------------
Pub2    ------------------------------------------------------------
Bbr2    --------------------------P---------------------------------
Hmo2    --------------------------F---------------------------------
Eav1    ------------------------------------------------------------
Ppe2    --------------------------G---------------------------------
Cpa1    --------------------------H---------------------------------
Npe1    --------------------------ILMTLAA-----SASIGG----------------
Gha2    --------------------------I---------------------------------
Mgr1    --------------------------F---------------------------------
Sgl1    --------------------------F---------------------------------
Aex1    --------------------------F---------------------------------
Bsp6    --------------------------F---------------------------------
Pps1    --------------------------A---------------------------------
Gth2    --------------------------G---------------------------------
Pla1    ------------------------------------------------------------
Bme1    ------------------------------------------------------------
Pre1    ------------------------------------------------------------
Gfr1    --------------------------P---------------------------------
Svi2    ------------------------------------------------------------
Pel2    ------------------------------------------------------------
Rsp5    ------------------------------------------------------------
Orf7    --------------------------Q---------------------------------
Pal1    --------------------------F---------------------------------
Mam1    --------------------------E---------------------------------
Bsp7    --------------------------M---------------------------------
Bbr3    ------------------------------------------------------------
Aca1    ------------------------------------------------------------
Hsp1    ------------------------------------------------------------
Pcu2    --------------------------K---------------------------------
Ssp5    --------------------------DILTILAAAPQAAGGIQS----------------
Orf8    --------------------------E---------------------------------
Bsu1    --------------------------F---------------------------------
Dfr1    --------------------------D---------------------------------
Ckl1    --------------------------N---------------------------------
Sgl2    --------------------------F---------------------------------
Ssp6    --------------------------DI--------------------------------
Ssp7    --------------------------IRLEIVRRL-GTAFKVRS----------------
Mfu1    ------------------------------------------------------------
Rsp6    --------------------------WL--------------------------------
Dha2    ------------------------------------------------------------
                                              :  .                  

Bsp1    ------------------------------------------------------------
Mpe1    -----------------------------------------------F------------
Rsp1    -----------------------------------------------L------------
Atu1    ---------------------------------------M-E-----I------------
Oin1    -----------------------------------------D-----W------------
Ali1    -----------------------------------------------L------------
Bla1    ------------------------------------------------------------
Psp1    -----------------------------------------------V------------
Cfu1    -----------------------------------------------L------------
Nmu1    -----------------------------------------------A------------
Rce1    -----------------------------------------------E------------
Bba1    -----------------------------------------------F------------
Asp1    -----------------------------------------------F------------
Psp2    -----------------------------------------------I------------
Afl1    -----------------------------------------W-----I------------
Dha1    -----------------------------------------------F------------
Orf1    -----------------------------------------------L------------
Rpa1    ------TLT----------------ERPM---TD----FL-A-----I------------
Cvi1    ------------------------------------------------------------
Dku1    ------------------------------------------------------------
Bbo1    ------------------------------------------------------------
Rce2    -----------------------------------------------F------------
Csp1    -----------------------------------------------M------------
Asp2    -----------------------------------------------T------------
Gth1    -----------------------------------------D-----L------------
Bsp2    -----------------------------------------------F------------
Rba1    -----------------------------------------------T------------
Mci1    -----------------------------------------------F------------
Sth1    ------------------------------------------------------------
Bsp3    ------------------------------------------------------------
Gka1    ------------------------------------------------------------
Pcu1    -----------------------------------------E-----F------------
Ban1    ------------------------------------------------------------
Xau1    -----------------------------------------------F------------
Pmu1    ------------------------------------------------------------
Mmi1    ------------------------------------------------------------
Aar1    -----------------------------------------------F------------
Ban2    ------------------------------------------------------------
Bli1    ------------------------------------------------------------
Rsp2    IHAAMLYVM------------------PTSGTWGRTKIMM-E-----I------------
Cul1    -----------------------------------------------L------------
Dsu1    ------------------------------------------------------------
Bma1    -----------------------------------------------F------------
Sya1    --PADIWQH------------------IV---ND----FS-N-----I------------
Rsp3    -----------------------------------------E-----L------------
Dti1    -----------------------------------------GILGTVN------------
Cca1    -----------------------------------------------ALHEI---YDKLV
Rle1    ---------------------------------------M-D-----I------------
Sel1    --PLDIWQH------------------IV---AD----FS-N-----L------------
Cpe1    -----------------------------------------E-----L------------
Gsp1    ------------------------------------------------------------
Bba2    ------------------------------------------------------------
Rle2    --LSDLFEE------------------TVDCPVDESSITMPA-----F------------
Gha1    ------------------------------------------------------------
Rpa2    ------FSA-----------------------DA----FN-A-----L------------
Dsp1    -----------------------------------------------D------------
Ssp1    ------WQH------------------IL---AD----FA-A-----I------------
Dru1    -----------------------------------------------F------------
Har1    -----------------------------------------------I------------
Cte1    -----------------------------------------------M------------
Csp2    ------------------------------------------------------------
Scl1    -----------------------------------------------M------------
Psp3    -----------------------------------------------P------------
Tco1    ------------------------------------------------------------
Ktu1    ------------------------------------------------------------
Sli1    -----------------------------------------------M------------
Cba1    ---------------------------------------T-D-----L------------
Hef1    -----------------------------------------------M------------
Ppe1    ------------------------------------------------------------
Acr1    -----L---------------------RE---PD----AM-------E------------
Sec1    ---------------------------------------A-D-----V------------
Nsp1    -----------------------------------------------D------------
Apo1    ------VPSRNCCLFGRILPLVFRIGAYV---NG----FL-D-----S------------
Hmo1    -----------------------------------------------R------------
Eit1    ------------------------------------------------------------
Rth1    -----------------------------------------------F------------
Afe1    -----------------------------------------------F------------
Acl1    -----------------------------------------------L------------
Vpa1    -----------------------------------------------L------------
Bha1    ------------------------------------------------------------
Vpa2    -----------------------------------------------I------------
Dca1    ------------------------------------------------------------
Har2    -----------------------------------------------I------------
Sfr1    -----------------------------------------------F------------
Asp3    -----------------------------------------------M------------
Cca2    ------------------------------------------------------------
Dsp2    ------------------------------------------------------------
Ssp2    ------WQH------------------IV---AD----FS-N-----I------------
Pfe1    -----------------------------------------------F------------
Cul2    -----------------------------------------------S------------
Rfu1    -----------------------------------------------F------------
Bla2    -----------------------------------------------T------------
Vpa3    -----------------------------------------------F------------
Rbe1    -----------------------------------------------F------------
Aac1    ------------------------------------------------------------
Pmu2    ------------------------------------------------------------
Mhy1    ------------------------------------------------------------
Osc1    -----------------------------------------------F------------
Swi1    ----DLWNH------------------IV---AD----FS-N-----I------------
Bsp4    -----------------------------------------------L------------
Ade1    -----------------------------------------------M------------
Bja1    -----------------------------------------E-----F------------
Vra1    -----------------------------------------------F------------
Pma1    ------------------------------------------------------------
Orf2    ------------------------------------------------------------
Psp4    -----------------------------------------------L------------
Bbo2    ------------------------------------------------------------
Orf3    ------------------------------------------------------------
Pde1    ------------------------------------------------------------
Pub1    ------------------------------------------------------------
Pfe2    ------------------------------------------------------------
Cac1    ------------------------------------------------------------
Bbr1    ------------------------------------------------------------
Ead1    -----------------------------------------------I------------
Bsp5    ------------------------------------------------------------
Rba2    -----------------------------------------------T------------
Gka2    -----------------------------------------------S------------
Bce1    ------------------------------------------------------------
Msp1    ---------------------------------------S-Q-----L------------
Bdi1    ------------------------------------------------------------
Gca1    -----------------------------------------------M------------
Tmo1    -----------------------------------------------L------------
Dsp3    ------WTR-----------------------EG----WL-E-----A------------
Bco1    -----------------------------------------------L------------
Pba1    -----------------------------------------------L------------
Gbe1    -----------------------------------------------IMDSL-------F
Pvo1    ------------------------------------------------------------
Ssp3    ----DT---------------------MA---SD----AM-H-----L------------
Dme1    ------------------------------------------------------------
Bbo3    -----------------------------------------------L------------
Pba2    -----------------------------------------------L------------
Pzu1    -----------------------------------------E-----L------------
Asp4    -----------------------------------------E-----L------------
Orf4    -----------------------------------------------I------------
Pel1    ------------------------------------------------------------
Svi1    ------------------------------------------------------------
Orf5    ------------------------------------------------------------
Dru2    ------------------------------------------------------------
Rce3    -----F---------------------VS---PD----V--------F------------
Orf6    ------Y-------------------------AQ----FL-D-----L------------
Aba1    -----------------------------------------------A------------
Sya2    ------WTH------------------IV---AD----FS-N-----L------------
Rso1    ---------------------------------------S-E-----I------------
Clj1    ------------------------------------------------------------
Asp5    -----------------------------------------------I------------
Asp6    -----------------------------------------------L------------
Ssp4    -----------------------------------------E-----L------------
Sal1    --PAGMWDA------------------IV---HD----FS-N-----I------------
Tte1    -----------------------------------------------L------------
Mno1    -----------------------------------------------L------------
Gmo1    -----------------------------------------------D------------
Hde1    -----------------------------------------------LLNGLHELISTLV
Bho1    -----------------------------------------------F------------
Rsp4    -----------------------------------------------M------------
Dsp4    -----------------------------------------L-LNGFA------------
Tca1    ------------------------------------------------------------
Rpa3    -----------------------------------------E-----FLT----------
Bja2    -----------------------------------------D-----Y------------
Opr1    ------------------------------------------------------------
Bph1    -----------------------------------------------F------------
Pub2    ---------------------------------------A-E-----L------------
Bbr2    -----------------------------------------------L------------
Hmo2    ------------------------------------------------------------
Eav1    ------------------------------------------------------------
Ppe2    ------------------------------------------------------------
Cpa1    ------------------------------------------------------------
Npe1    --PAEIWQH------------------IV---SD----FS-N-----I------------
Gha2    -----------------------------------------------D------------
Mgr1    -----------------------------------------------F------------
Sgl1    ------------------------------------------------------------
Aex1    ------------------------------------------------------------
Bsp6    ------------------------------------------------------------
Pps1    -----------------------------------------------T------------
Gth2    ------------------------------------------------------------
Pla1    -----------------------------------------------T------------
Bme1    -----------------------------------------------E------------
Pre1    -----------------------------------------------W------------
Gfr1    -----------------------------------------------D------------
Svi2    -----------------------------------------------L------------
Pel2    ------------------------------------------------------------
Rsp5    ------------------------------------------------------------
Orf7    ------------------------------------------------------------
Pal1    ------------------------------------------------------------
Mam1    -----------------------------------------------I------------
Bsp7    -----------------------------------------------L------------
Bbr3    ------------------------------------------------------------
Aca1    -----------------------------------------------L------------
Hsp1    -----------------------------------------------F------------
Pcu2    -----------------------------------------------L------------
Ssp5    --PAEIWHH------------------IV---TD----FA-N-----I------------
Orf8    ------------------------------------------------------------
Bsu1    ------------------------------------------------------------
Dfr1    -----------------------------------------------FLSGF--------
Ckl1    ------------------------------------------------------------
Sgl2    ------------------------------------------------------------
Ssp6    ------WNL------------------IV---AD----IA-H-----L------------
Ssp7    --MLELWQH------------------IV---AD----FS-N-----I------------
Mfu1    -----------------------------------------------I------------
Rsp6    ---------------------------------------T-D-----L------------
Dha2    -----------------------------------------------L------------
                                     . .  .:.*     *. . :  :    ..*.

Bsp1    ----------------------L-------------------------------------
Mpe1    ----------------------M-------------------------------------
Rsp1    ----------------------F-------------------------------------
Atu1    ----------------------F-------------------------------------
Oin1    ----------------------L-------------------------------------
Ali1    ----------------------D-------------------------------------
Bla1    ------------------------------------------------------------
Psp1    ----------------------F-------------------------------------
Cfu1    ----------------------F----------------VNPVGDFMDFSGLLSMLGMAD
Nmu1    ------------------------------------------------------------
Rce1    ----------------------L-------------------------------------
Bba1    ----------------------L-------------------------------------
Asp1    ----------------------L-------------------------------------
Psp2    ----------------------F-------------------------------------
Afl1    ----------------------I-------------------------------------
Dha1    ----------------------F-------------------------------------
Orf1    ----------------------D-------------------------------------
Rpa1    ----------------------F-------------------------------------
Cvi1    ----------------------A----------------L--------------------
Dku1    ----------------------L-------------------------------------
Bbo1    ------------------------------------------------------------
Rce2    ----------------------S----------------A--------------------
Csp1    ----------------------F-------------------------------------
Asp2    ----------------------M----------------M--------------------
Gth1    ----------------------F-------------------------------------
Bsp2    ----------------------F-------------------------------------
Rba1    ------------------------------------------------------------
Mci1    ----------------------F-------------------------------------
Sth1    ------------------------------------------------------------
Bsp3    ------------------------------------------------------------
Gka1    ------------------------------------------------------------
Pcu1    ----------------------L-------------------------------------
Ban1    ----------------------L-------------------------------------
Xau1    ----------------------T-------------------------------------
Pmu1    ------------------------------------------------------------
Mmi1    ----------------------E-------------------------------------
Aar1    ----------------------M----------------T--------------------
Ban2    ------------------------------------------------------------
Bli1    ------------------------------------------------------------
Rsp2    ----------------------F-------------------------------------
Cul1    ----------------------F-------------------------------------
Dsu1    ----------------------F-------------------------------------
Bma1    ----------------------F-------------------------------------
Sya1    ----------------------G-------------------------------------
Rsp3    ----------------------F-------------------------------------
Dti1    ----------------------F-------------------------------------
Cca1    LDIKQLFNVELEITEGDNNMPDL-------------------------------------
Rle1    ----------------------F-------------------------------------
Sel1    ----------------------G-------------------------------------
Cpe1    ----------------------F-------------------------------------
Gsp1    ------------------------------------------------------------
Bba2    ----------------------G-------------------------------------
Rle2    ----------------------L-------------------------------------
Gha1    ----------------------V-------------------------------------
Rpa2    ----------------------L-------------------------------------
Dsp1    ----------------------V----------------LFPGG---------------I
Ssp1    ----------------------G-------------------------------------
Dru1    ------------------------------------------------------------
Har1    ----------------------S-------------------------------------
Cte1    ----------------------L----------------N--------------------
Csp2    ----------------------F-------------------------------------
Scl1    ------------------------------------------------------------
Psp3    ------------------------------------------------------------
Tco1    ----------------------L-------------------------------------
Ktu1    ----------------------L-------------------------------------
Sli1    ----------------------M----------------S--------------------
Cba1    ----------------------F-------------------------------------
Hef1    ------------------------------------------------------------
Ppe1    ----------------------L-------------------------------------
Acr1    ----------------------F-------------------------------------
Sec1    ----------------------F-------------------------------------
Nsp1    ------------------------------------------------------------
Apo1    ----------------------F-------------------------------------
Hmo1    ----------------------M-------------------------------------
Eit1    ------------------------------------------------------------
Rth1    ----------------------T-------------------------------------
Afe1    ----------------------I-------------------------------------
Acl1    ----------------------I-------------------------------------
Vpa1    ---------------------------------------T--------------------
Bha1    ------------------------------------------------------------
Vpa2    ----------------------L-------------------------------------
Dca1    ------------------------------------------------------------
Har2    ----------------------L----------------S--------------------
Sfr1    ------------------------------------------------------------
Asp3    ----------------------F----------------L--------------------
Cca2    ----------------------L-------------------------------------
Dsp2    ----------------------F-------------------------------------
Ssp2    ----------------------G-------------------------------------
Pfe1    ----------------------L----------------F--------------------
Cul2    ----------------------L-------------------------------------
Rfu1    ----------------------F-------------------------------------
Bla2    ----------------------SNEIDTATAAHTRWGETM--------------------
Vpa3    ----------------------L-------------------------------------
Rbe1    ----------------------L-------------------------------------
Aac1    ------------------------------------------------------------
Pmu2    ------------------------------------------------------------
Mhy1    ----------------------D-------------------------------------
Osc1    ------------------------------------------------------------
Swi1    ----------------------T-------------------------------------
Bsp4    ----------------------L-------------------------------------
Ade1    ----------------------F-------------------------------------
Bja1    ----------------------I-------------------------------------
Vra1    ----------------------L-------------------------------------
Pma1    ------------------------------------------------------------
Orf2    ----------------------A----------------M--------------------
Psp4    ----------------------M----------------N--------------------
Bbo2    ------------------------------------------------------------
Orf3    ------------------------------------------------------------
Pde1    ----------------------F-------------------------------------
Pub1    ------------------------------------------------------------
Pfe2    ------------------------------------------------------------
Cac1    ----------------------L-------------------------------------
Bbr1    ------------------------------------------------------------
Ead1    ----------------------F-------------------------------------
Bsp5    ----------------------F-------------------------------------
Rba2    ------------------------------------------------------------
Gka2    -------------------------------------LTI--------------------
Bce1    ------------------------------------------------------------
Msp1    ----------------------L-------------------------------------
Bdi1    ----------------------L-------------------------------------
Gca1    ----------------------F----------------A--------------------
Tmo1    ----------------------V-------------------------------------
Dsp3    ----------------------M-------------------------------------
Bco1    ----------------------PVSIF-------DFGLVV--------------------
Pba1    ----------------------L-------------------------------------
Gbe1    PD-GLV----------------F-------------------------------------
Pvo1    ----------------------M-------------------------------------
Ssp3    ----------------------A-------------------------------------
Dme1    ------------------------------------------------------------
Bbo3    ----------------------F-------------------------------------
Pba2    ----------------------F-------------------------------------
Pzu1    ----------------------L-------------------------------------
Asp4    ----------------------F-------------------------------------
Orf4    ----------------------F-------------------------------------
Pel1    ----------------------L-------------------------------------
Svi1    ----------------------F-------------------------------------
Orf5    ------------------------------------------------------------
Dru2    ------------------------------------------------------------
Rce3    ----------------------F-------------------------------------
Orf6    ----------------------F-------------------------------------
Aba1    ----------------------F-------------------------------------
Sya2    ----------------------G-------------------------------------
Rso1    ----------------------F-------------------------------------
Clj1    ----------------------L-------------------------------------
Asp5    ----------------------L-------------------------------------
Asp6    ------------------------------------------------------------
Ssp4    ----------------------F-------------------------------------
Sal1    ----------------------T-------------------------------------
Tte1    ------------------------------------------------------------
Mno1    ----------------------L-------------------------------------
Gmo1    ----------------------T-------------------------------------
Hde1    LDIGYL----------------L-------------------------------------
Bho1    ----------------------F-------------------------------------
Rsp4    ----------------------F-------------------------------------
Dsp4    ----------------------F-------------------------------------
Tca1    ------------------------------------------------------------
Rpa3    -----I----------------F-------------------------------------
Bja2    ----------------------F-------------------------------------
Opr1    ------------------------------------------------------------
Bph1    ----------------------L-------------------------------------
Pub2    ----------------------F-------------------------------------
Bbr2    ----------------------F-------------------------------------
Hmo2    ----------------------I-------------------------------------
Eav1    ------------------------------------------------------------
Ppe2    ------------------------------------------------------------
Cpa1    ----------------------Y-------------------------------------
Npe1    ----------------------T-------------------------------------
Gha2    ----------------------ILS------------QFI--------------------
Mgr1    ------------------------------------------------------------
Sgl1    ----------------------F-------------------------------------
Aex1    ----------------------F-------------------------------------
Bsp6    ----------------------L-------------------------------------
Pps1    ----------------------L----------------S--------------------
Gth2    ------------------------------------------------------------
Pla1    ------------------------------------------------------------
Bme1    ----------------------L-------------------------------------
Pre1    ----------------------L----------------S--------------------
Gfr1    ----------------------T-------------------------------------
Svi2    ------------------------------------------------------------
Pel2    ------------------------------------------------------------
Rsp5    ----------------------F-------------------------------------
Orf7    ------------------------------------------------------------
Pal1    ----------------------F-------------------------------------
Mam1    ----------------------F-------------------------------------
Bsp7    ----------------------TIL-----------GLAI--------------------
Bbr3    ------------------------------------------------------------
Aca1    ----------------------S-------------------------------------
Hsp1    ----------------------M-------------------------------------
Pcu2    ------------------------------------------------------------
Ssp5    ----------------------G-------------------------------------
Orf8    ------------------------------------------------------------
Bsu1    ----------------------L-------------------------------------
Dfr1    -----S----------------F-------------------------------------
Ckl1    ----------------------L-------------------------------------
Sgl2    ----------------------M-------------------------------------
Ssp6    ----------------------F-------------------------------------
Ssp7    ----------------------G-------------------------------------
Mfu1    ----------------------L-------------------------------------
Rsp6    ----------------------F-------------------------------------
Dha2    ----------------------F-------------------------------------
         **                      *         :*    * *                

Bsp1    --S------V-----E----FFTALLVIIGIDLVLAGDNAIVIGLAARKLPKQQQKKAII
Mpe1    --T------P-----D----FWVAVGQIILIDIVLGGDNAVVIALACRQLPAAQRTKGIL
Rsp1    --S------A-----A----ALGAFAQVVMIDLVLAGDNAVVIGLAAAGLPADQRPKAIL
Atu1    --T------A-----A----GFTAFLQVIAIDLVLAGDNAIVIGLAAAGLPAHLRRKAIL
Oin1    --T------P-----D----MLSAFFQVLMIDIVLAGDNAIVVGLAAAGLPKDQRVKVIM
Ali1    --L------W-----P----QLVALGQVVAIDLVLAGDNAIVVGMAAAAVPMAQRRKVIF
Bla1    --E------T-----E----FIIQLLMIIAIDILLGGDNAVVIAMASRNLPLEQKKKAIF
Psp1    --S------V-----D----FLLALLNIVFIDLILAGDNAIVIGMAARNLPQHQQKKAVL
Cfu1    WNA------G-----A----FFAALLAIVVIDLVLAGDNAIVIAMAARSLPDHLRRKAIL
Nmu1    --S------P-----Q----FWIAVLQIITIDIVLGGDNAVVIALACRRLPEKQRNLGIF
Rce1    --T------------G----MIGPLAEIIWLNVILSGDNAVVIGLAAAGLPPQQRARAVL
Bba1    --S------S-----A----WFSALLAIILIDIVLAGDNAIVIAMAARNLPDHLRKRAVL
Asp1    --Q------T-----M----SWAAVFQIILIDILLGGDNAVVIALACRNLPAKQRVKGIL
Psp2    --T------V-----E----FLVALLSIIMIDLVLAGDNAIVIGMSAKNLPIHHRRKAIM
Afl1    --S------S-----E----AIVALLKIIAIDIILSGDNAIVIAMATRRLPEKQRNRAIL
Dha1    --S------P-----E----FFSAVLSIVLMDLVLGGDNAIVIGMAARNLPRDSQKKVIL
Orf1    --------------------QISSLVQVILVDLILAGDNAIVIGMVAATVAKNKRRQVIF
Rpa1    --T------P-----E----GLTAFAQVVMIDLVLAGDNAVVIGLAAAGLPKEQRGKAIL
Cvi1    --SAHLGGLQ-----G----PLTALLQVLLIDLVLAGDNAVAVGLAAGGLDPKQRRKVIL
Dku1    --N------A-----Q----NLFAILTIIIADLMLAGDNALVIGLACRGLPPAQKRRALL
Bbo1    --D------A-----G----FFSALLLIITINIVLSGDNAVVIAIACRKLTPAHRKKAIF
Rce2    --L------M-----P----ELIALGQVLLIDLVLAGDNAIVVGMAAAGLPPEQRRKAIF
Csp1    --S------A-----E----VLSAFLQVIMIDLVLAGDNAIVIGLAAAGLPKEQRARAIL
Asp2    --S------G-----A----FWVSVAQIIAIDILLGGDNAVVIALACRKLPDHQRNKGIA
Gth1    --S------P-----E----FWTALLSIVIIDLVLAGDNAIVIGLAARNLPKHQQKKAVI
Bsp2    --S------T-----L----HWGAVVQIIVIDILLGGDNAVVIALACRNLPDRQRTRGIV
Rba1    ---------------------VVGFGQIIIADLILSGDNALVIGMAAAGLPTEQRKKAIF
Mci1    --S------A-----A----SLTALLQVIAIDLVLAGDNAIVIGLAAAGLPADQRKKAIL
Sth1    ---------W-----Q----LLASILSIVVIDLVLSGDNALVIGMAAHRLPPRQRRWAII
Bsp3    ---------E-----H----FWLGLVHIFMIDLVLSSDNAVIIGMACRGLPLRERSRAVL
Gka1    ---------------E----YIVSILLIIGIDVILGGDNAVVIALASRNLPEQKRNVAII
Pcu1    --S------W-----A----FAVALMQIVFIDLVLAGDNAIVIGMSARNLPKSQQRQAVL
Ban1    --S------A-----E----YLSALLAIIVIDLVLAGDNAIVIGLAARRLPKDQQKKVII
Xau1    --A------P-----T----FWVSLLQIIWIDLLLSGDNAVVIALACRSLPPSQRKWGIL
Pmu1    ---------------D----WLLLFMEIMLINIVLSGDNAVVIALASKNLPAEQRRQAVW
Mmi1    --L------I-----T----DIWTIIQVILLDLALGGDNSIVIGMAAKNLPHELQKKAIL
Aar1    --D------G-----A----FWVSVLQIIAIDILLGGDNAVVIALACRKLPEHQRNQGIA
Ban2    ---------L-----E----FLTSVLMIVGIDVVLGGDNAIVIALASRNLPESKRNKAIL
Bli1    ---------H-----D----VLMSFLVIIGIDLILGGDNAVVIAMASRHLPPRQRQKAII
Rsp2    --T------A-----A----GLAAMFQVIAIDLVLAGDNAIVIGLAAAGLPAHQRNKAIL
Cul1    --S------A-----G----TMAVLASIIVINMVLSGDNAVVIALASRNLKGKLRKLAVL
Dsu1    --T------L-----Q----FWLSVGAIILMDLSLGGDNAVVIAMASNRLPEKERKKAIL
Bma1    --A------S-----L----HWGAVAQIVVIDILLGGDNAVVIALACRNLPAQQRVRGVL
Sya1    --T------P-----S----ALAAFGQVLMIDILLAGDNAIVVGALAAGLPPKQRQQVIL
Rsp3    --T------A-----A----GFAALLEVIAINLVLSGDNAIVIGLAAAGLPAALRKKAIL
Dti1    --D------W-----E----FFSGFASIILINIVLSGDNAVVIAMAVRALPRAKRQKGII
Cca1    --S------------L----FMMKAFQITVMDLVLSGDNIGVIALATRNLPPKHAKFASF
Rle1    --T------A-----A----GLTALLQVIAIDLVLAGDNAVVIGLAAAGLEATQRRKAII
Sel1    --D------P-----A----ALAAFGSVLMIDLVLAGDNAIVVGALAAGLPADQRKRVIL
Cpe1    --S------S-----Q----FFVALFSIIVIDLVLAGDNAVVIAMASNRLPVHLRKRAIY
Gsp1    --S------S-----E----ALLALLKIIAIDIILSGDNAVVIAMATRKLPKHQQNKAIF
Bba2    --S------P-----E----FWVALLQIIGVNIVLSGDNAVVIALAARSLPPAQQKKAVA
Rle2    --D------Q-----H----TFSAYFEVIMINLLLSGDNVIVIGMAAAGLVSELRGKAIA
Gha1    --S------A-----S----SLYALGQVVLIDLTLAGDNAIVVGMAVRGLPAPQRRVAIL
Rpa2    --S------A-----E----ALTAFLQVVMIDLVLAGDNAIVIGLAAAGLPKDQRGKAIL
Dsp1    AFT------W-----E----FFSALLSIVLIDLVLAGDNAVVIALAVRNLPHRQKMMGIL
Ssp1    --T------P-----A----ALAAFIQVVMIDVLLAADNAIVVGALAAGLPPAMRRKVIL
Dru1    --S------S-----E----FLTALLSIIVINIVLSGDNAVVIALASRKLPVDQQKKAVF
Har1    --T------A-----A----FWAALGNIILINIVLSGDNAVVIALAAKSLPPKQKKLAVI
Cte1    --S------A-----D----FWIGLVKIIWINIILSGDNAVVIALAARSLPPEQQKKAIM
Csp2    --T------G-----P----GLVALLQVVVIDLVLAGDNAVVIGLAANGLAPSLRTRAIL
Scl1    --S------F-----E----IVVDVIQIIFADIVLSGDNALVIGMAAAGLSAKLRKRAIF
Psp3    ---------F-----E----FLTTLLSIVFIDLILAGDNAIVIGMAAKRLPKETQKKAIL
Tco1    --T------L-----E----FWSALITIVFIDLVLAGDNAIVIGMAARNLPKHQQKAAIL
Ktu1    --S------A-----A----FFSALLAIIIIDLVLAGDNAVVIGMSARTLPKDLQKKAIV
Sli1    --T------T-----Q----FWVDVFKIIVIDLLLSGDNAVVIALACRNLPPDQRKKGIA
Cba1    --T------M-----Q----FLTALLSIVVIDLVLAGDNAIVIALAARNLPPHLQKKAII
Hef1    --T------LPPEWIA----AAGALVQVLLIDIVLAGDNAIAVGLAAAGLEARYRRRAIL
Ppe1    --S------I-----E----FFTALLSIIIIDLVLAGDNAIVIGLAARNVDKANQKKVII
Acr1    --M------L-----A----DALVLAQVLMIDLVLAGDNAIVIGLAVARLPKAQQKQAIL
Sec1    --T------A-----A----GLATLGQVILIDLIFSGDNAMVLGTLAAGLPAKQRKQVLA
Nsp1    --S------P-----Q----FWIAVMQIIAIDIVLGGDNAVVIALACRRLPEHQRRLGIM
Apo1    --S------L-----T----AFVAFLQVVLIDVTLAGDNAVVIGMAVRSLSGAQRQKAIL
Hmo1    --D------W-----A----IIAGILNIIVINVVLSGDNAVVIALASKGLPVEYRRKAIF
Eit1    ---------------E----LTMKVLSIVLLDLILSGDNAVVIALATRKLEQKQREKAIL
Rth1    --A------P-----D----FFSGLLAIVLLDLVLAGDNAIVIAMAASRLPRELQKKAVF
Afe1    --T------P-----D----VLTALFQVILIDLVLAGDNAIVIGLAAAGLPKEQRAKAIL
Acl1    --T------P-----E----ALTALVQVILIDLVLAGDNAIVIGLAAAGLPKEQRAKAIL
Vpa1    --S------P-----D----FWIALSQIILINIVLSGDNAVVIAMASRSLPPAQQKKAIL
Bha1    --D------L-----D----FILSVITIIGIDLILGGDNAIVVALACRHLPKQQRNKAIM
Vpa2    --T------V-----Q----GLLAMLQIIVIDILLAGDNAIVIGMAARNLPAHLQKKAIF
Dca1    ---------W-----E----FLGALFSIVVIDIVLGGDNAIIIALASKNLPVEQRKKAII
Har2    --D------S-----T----MWVALFQIVIINILLSGDNAVIIALACRSLPPKEQRNAFL
Sfr1    --T------S-----A----GLLALMQVIVIDLVLAGDNAVVIGLAAAGLPIEQRKKAIL
Asp3    --D------G-----G----WLLAVAQIIAIDILLGGDNAVVIALACRKLPEDLRNKGIF
Cca2    --I------------T----CIIGAFQITLLDIVLSGDNIGVIALATKDLPEKYAKKASA
Dsp2    --S------P-----D----FISALLSVIMIDLVLGGDNAIIIGLAARNLPQNKQKKAIL
Ssp2    --S------P-----A----ALSAFGQVVLIDIMLAADNAIVVGALAAGLPAAMRRKVIM
Pfe1    --E------A-----S----FWLSVAQIVAIDILLGGDNAVVIALACRKLPEAQRRKGIL
Cul2    ---------F-----E----LFTSLMAIILIDLFLAGDNAIVIGMAARNLPHEHQKKAIF
Rfu1    --T------P-----D----FFSGLLAIVLLDLVLAGDNAIVIAMAASRLPKELQKKAVF
Bla2    --E------T-----N----TLVALFHIFIIDVVLSGDNAVVIGMACRGLAPIDRKKAIL
Vpa3    --E------A-----A----TWITISKIILIDILLAGDNAVVIGMAAGKLAPELQKKAVI
Rbe1    --S------P-----A----WFSALAAIILIDLVLAGDNAIVIALAARQLPEHLRKRAIV
Aac1    --S------L-----S----SLTALLQVVLIDITLAGDNAIVVGLAVRKLEAKQRRIAVL
Pmu2    --S------L-----E----FLLKLLNIVLIDLVLAGDNAIVIALAARNLPKVHQKKAIM
Mhy1    --F------------------WIKVAGIVLVDLVLAGDNAVVIGMAVRNLPASLRRQAIL
Osc1    --A------A-----E----TILTLLTVVAIDLVLSGDNAVVIAMATRRLPEHNRNKAIY
Swi1    --S------P-----A----AMAAFVQVLMIDIMLAGDNAIVVGALAAGLPADQRRKVIL
Bsp4    --S------P-----E----FWTALLSIVIIDLVLAGDNALVIGMAARNLPAHQQKKAII
Ade1    --S------T-----Q----WLTALLAIILIDLVLAGDNAIVIALAARSLPKHLQKKAIV
Bja1    --T------A-----D----ALTALLQVVLIDLVLAGDNAVVIGLAAAGLPAEQRRRAIV
Vra1    --E------L-----A----TWIMIGKIIVVDILLAGDNAVVIGMAVSKLEDKYREKAIM
Pma1    --N------W-----A----MIADILQIIFADIILSGDNALVIGMAAAGLAPELRRRAIF
Orf2    --IEIP--FL-----S----ELVALASVVLIDIALAGDNAIVVGMAAAGLPAHQRRKAIL
Psp4    --N------P-----D----LWLAVGQIILIDILLGGDNAVVIALACRKLPEAQRNKAIL
Bbo2    ---------G-----Q----FWIGLLQIFLIDLVLSSDNAVVIGMACRGLPPTERKKAIY
Orf3    --------------------EAVIFIQIVFIDIIMAADNAIIIGLVAAGFAPANRKKIIM
Pde1    --S------I-----E----FWTALLSIVVIDLVLAGDNAIVIGLAARNVPKQDQKKVII
Pub1    --------------------EFIILTQIIFIDIILAADNAIIIGLIAANFVPKNRKQIIL
Pfe2    --------------------YGLQLLSIVLINLLLSGDNALVIALASRNLPLHQQKKAML
Cac1    --I------------P----IFLGALQITLLDVVLSGDNIGVIALATKDLPKTLAKKASF
Bbr1    ---------------D----YLLSLLQIIMINLVLSGDNAVVIALACRNLSPELQKKATF
Ead1    --T------A-----A----GLAALLQVIVIDLVLAGDNAVVIGLAAAGLPTDQRKKVIL
Bsp5    --S------V-----E----FIISLLTIIVTDLILAGDNAIVIGLAARKLPKEQQKKAII
Rba2    ---------------------VMDFGKIIIADLILSGDNALIIGMAAAGLSPELRKKAIL
Gka2    --S------A-----A----ALLALWKIIAIDIILSGDNAVVIAMATRRLPKDQRNKAIF
Bce1    ---------T-----E----IVMALLSIILIDIVLSGDNAVVIALACRNLPEKLRKKAVI
Msp1    --G------P----------EVIAFLMVIGIDLALAGDNAIVIGMAAAGLPKEQRNKAIL
Bdi1    --SNPE--LV-----S----QASALGKVLMIDLVLAGDNAVAVGLAAAALPQEQRRKAIL
Gca1    --T------T-----S----FWVDVLKIIMIDILLSGDNAVVIALACRNLPAAQRKKGIW
Tmo1    --S------A-----D----GLGALLTVIMIDVVMSGDNAVIIGMAAAGLPAALRRKAII
Dsp3    --D------A-----H----FWIGFFNIIILDLVLSGDNAVVIGMAARRLPDRQRKKAII
Bco1    --S------A-----G----AFVALLKIIMIDIILSGDNAVVIAMATRKLQREQQNKAIF
Pba1    --S------P-----E----FWMALLSIVLIDLVLAGDNAIVIGLAARNVPQQDQKKVIV
Gbe1    --S------P----------AVIKFFQVVFIDVALAGDNALLVGLAVAGLPAEQRRKAVF
Pvo1    --S------V-----E----FWTALLSIILIDLVLAGDNAIVIGLAARNVQKEDQRKVIL
Ssp3    --D------P-----V----MLASLGQIVLIDVVLAADNAIVVGALAAGFSPSRRHRIIL
Dme1    ---------------G----LLGGVLSIVAIDLILSGDNAVVIALATLRLNDRDRKKGIF
Bbo3    --T------P-----A----FWSALLAIIVIDLVLAGDNAIVIGMAARNLPAHQQKKAII
Pba2    --S------A-----A----FFLALINIVFIDLILAGDNAIVIGMAARKLPHTVQKKAIL
Pzu1    --S------P-----G----ALSALLQVLMIDLVLAGDNAVAVGLAAGGLPPEQRRKAIL
Asp4    --T------T-----E----ALVALLQVIMIDLVLAGDNAIVIGLAAAGLPREQRGKAIL
Orf4    --T------A-----A----GLSALLQVIAIDLVLAGDNAIVIGLAAAGLPADQRKKAIL
Pel1    --S------V-----E----FLLALLNIVLIDLVLAGDNAIVIALAARNLPKEQQKGAVL
Svi1    --S------A-----E----FLMSLLLIVGIDLILAGDNAIVIALAAARLQDHQRKRAIL
Orf5    --T------L-----E----WITDVLQIIFADIILSGDNALVIGMAAAGLAPQFRRRAIM
Dru2    ---------------E----FVVGLLSIICLDIVLGGDNAIIIAMASKNLPPAQRKKAIL
Rce3    --M------F-----A----ELTALAQVLFIDIVLAGDNAIVVGMAAAGVAKSERRTVIF
Orf6    --T------A-----N----GAIVLLNIILIDIVMSGDNAILIGMATRKLQGAERKKAIF
Aba1    --T------------G----MLSGLAEIIWLNIILSGDNAVVIGLAAAGLPAHLRGRAVL
Sya2    --S------P-----S----ALAAFGQVVLIDIMLAADNAIVVGALAAGLPPASRRKVIA
Rso1    --T------M-----Q----FAAALASIIVIDLVLAGDNAILIALAARSLPPDLQKKAIL
Clj1    --T------------T----FLLGALQITLLDIVLSGDNIGVIALATKDLPKKHAKSASM
Asp5    --S-----------------LAAILVQILLIDLVLAGDNAIVIGIAVARLAPEQRRVAIL
Asp6    ---------------------VSDYGRIIVADLVLSGDNALIIGMAAAGLAPELRKKAIL
Ssp4    --S------S-----Q----FFVALFSIIVLDLVLAGDNAVVIAMASNRLPAQLRTRAIY
Sal1    --E------P-----A----AFAAFLQVLMIDIVLAGDNAIVVGALAAGLPADQRRKVII
Tte1    ---------------E----LLGRVLGIVVIDLVLSGDNAVVIGMAARKLHGKQRRRAIV
Mno1    --T------A-----E----ALSALFEVIMIDLVLAGDNAIVIGLAAAGLPREQRNKAIL
Gmo1    --L------L-----H----AVIALAQITMIDITLAGDNAVVIGMAVRQLEGRQRRLAIL
Hde1    --S------P-----EWWRTHSVPLFNILMIDLTLAGDNAIVVGMAASRVQPSMRAKVIF
Bho1    --Q------T-----L----SWAAVFQIILIDILLGGDNAVVIALACRNLPPKQRMQGIL
Rsp4    --S------Q-----E----VLTAFIQVIMIDLVLAGDNAIVIGLAAAGLPKEQRNKAIL
Dsp4    --S------L-----D----FFTALLSIVAIDVVLAGDNAVVIALAVRNLPPRTRARGIL
Tca1    ---------------E----FLVALFSIMMVNIVLSGDNAVVIAMASRSLPAKQQKMAIL
Rpa3    --T------P-----E----GLSALAQVIMIDLVLAGDNAVVIGLAAAGLPKEQRGKAIL
Bja2    --D------T-----D----VLSVFLQIVLIDLVLAGDNAIVIGLASAGLPEAQRSKAIF
Opr1    --A------E-----A----TLLGLFSIVLIDLVLSGDNAVVIGMAVRDLPGRLRRRAIL
Bph1    --T------T-----L----HWGAVFQIIVIDILLGGDNAVVIALACRNLPPAQRTKGVL
Pub2    --G------P-----E----QLVILGQIIFIDLVLAGDNAIIIGMVASKFPPEQRKKVIF
Bbr2    --E------S-----A----FFSSLLLIITINLVLSGDNAVVIAIACRKLPVEQRKQAIL
Hmo2    --T------P-----A----FVSSLLAIVAIDLVLAGDNAIVIGLAARNLPREHQRKAII
Eav1    ---------I-----A----ILSKILSIIVLNLVLSGDNAVVIALATRKLPASSQNKAIV
Ppe2    ---------F-----Q----FIWLLLNVIFIDLLLAGDNAIVIGLAARKLPPATQKKAIL
Cpa1    --I------------L----IISGIIKITLLDMVLSGDNIGIIALATKDLPLKLAKKASF
Npe1    --E------A-----A----ALAAFGQVLMIDLLLAGDNAIVVGALAAGLPAADRKKVIL
Gha2    --G------Q-----V----EWMMLLQLIAIDIVLSGDNALIIAMATKNLDKQYQNRAIL
Mgr1    --T------L-----D----SLSSLLQVIAIDVALAGDNALVVGMAAAALPLAQRRRAIV
Sgl1    --P------P-----E----FWSALLAIVITDLVLAGDNAIVIGLAARNVPLEKQKKVIF
Aex1    --SNPE--FA-----S----QVSAFFQVVFIDIVMAGDNAVAVGLAAAGLAASDRKKAIL
Bsp6    --SSPE--LA-----S----QATALGQVLLMDLVLAGDNAVAVGLAAAALPQDQRKKAIL
Pps1    --D------P-----A----FLTSLLQIVIIDILLGGDNAVVIALACRRLPDAQRRKAIL
Gth2    ---------------E----YVTSILLIIGIDIVLGGDNAVVIALASRNLTEQKRNIAIV
Pla1    --T------A-----E----FFLALINIVFLDLILAGDNAIVIGLAARNLPPTTQKKAII
Bme1    --I------G-----V----SVQGLLQIIFLDLILSGDNAIVIAMAARNVPKDLQKRAIL
Pre1    --D------P-----V----FWMALMQIIAIDILLGGDNAVVIALACRHLPEEQRRRAIA
Gfr1    --L------T-----H----ALIALAQVTLIDITLAGDNAVVIGMAVRSLQGRQRRLAIL
Svi2    -FT------L-----A----FWSSLVVIIGIDLFLAGDNAIVIAMAARRLPDHERVRAIL
Pel2    ---------------D----WFILFLQIMLINIVLSGDNAVVIALASKNLPLHQRKQAIW
Rsp5    --S------T-----D----FLSGLLTIVLLDLVLAGDNAIVIALAARNLPKSLQTKAVF
Orf7    --T------A-----D----FWAGLFAIIWIDIILSGDNAVVIALAARSLPPDQQRKAVF
Pal1    --T------A-----E----FWSALMAIVVIDLVLAGDNAIVIGLTARNLPKEQQKKVIF
Mam1    --T------A-----A----GFSALLQVIAIDLVLAGDNAIVIGLAAAGLPSDQRKKAIL
Bsp7    --S------S-----G----ATIALLKIIAIDIILSGDNAVVIAMATRNLPKDQQNKAIF
Bbr3    ---------E-----Y----FWLGLVHIFMIDLVLSSDNAVVIGMACRGLPQQERRRAIL
Aca1    --N------P-----T----FWLSLLQIVWIDLLLSGDNAVVIALACRSLPPSQRRWGII
Hsp1    --S------A-----A----WWSALLAIILIDLVLAGDNAIVIALAARNLPKEHQKKAIV
Pcu2    ---------------D----SLIVFMQIVLINMLLSGDNAVVIGMASNQLPPAQRKRAVW
Ssp5    --T------P-----A----ALSAFLQVLMIDVVLAGDNAIVVGALAAGLPADQRKKVIA
Orf8    --------------------QIAILIQIILIDLVLAADNAIIIGMLASKFDANIRKKIFF
Bsu1    --SSPE--LA-----S----QLSALGKVLAIDLVLAGDNAVAVGLAAAALPQELRRKAIL
Dfr1    --S------P-----D----FLLQLLSIVAIDVVLAGDNAVVIALAVRNLPPRSRTKGIA
Ckl1    --T------------V----FLIGALQITLLDIVLSGDNIGVIALATRDLPKKHAKSASI
Sgl2    --V------P-----G----IVSAVLSVILIDLVLGGDNAIVIGLAARNLPKQIQKKVIF
Ssp6    --S-GD---L-----S----AWSAFGKVLLIDIVLAGDNAIVIGALAAGLPAHQRRQVIL
Ssp7    --S------P-----A----ALAAFGQVLMIDIMLAGDNAIVVGALAAGLPADQRRKVIM
Mfu1    --S------T-----Q----FLLALGSIILLDLVLAGDNAVVIAMASRKLPENMRKRAIY
Rsp6    --T------M-----Q----FLTALVSIIIIDLVLAGDNAIVIALAARNLPPHLQKKAIV
Dha2    --S------P-----E----FFQALFAIVIMDLVLGGDNAIVIGMAARNLPKQQQKKVIL
                :                  :   :: :..**   :.     .          

Bsp1    WGTVGAIAIRIAATLAVVW-LLEI-PG--LRLVGGILLIWIAYNLLSDD------K----
Mpe1    WGTAGAILLRVILIFFALT-LLAI-PY--LKLVGAVLLVWIGVKLLAPD------H-E--
Rsp1    IGIGAATLLRIGFAGITTQ-LLDI-VG--LLLAGGLLLLWVCWKMWREL------R-A--
Atu1    VGIIAATVLRIGFAAVTVQ-LLAI-VG--LQLFGGLLLAWVCWKMWTEL------R-D--
Oin1    LGIAAATVLRIIFALMTTQ-LMQV-IG--LLFAGGILLLWVSWKMWREL------R-A--
Ali1    WGIAAAIGLRIFFALITAQ-LLAI-IG--LTLAGGVLLLWVCWKMFREL------R-S--
Bla1    WGTGLAVVVRVIATIAAAY-LLQI-PF--LFVIGGLLLVWISYNLLVED------G-H--
Psp1    WGTAGAIGIRIIATVAVVR-LLGL-PW--LHLAGGILLLWIAYKLLVQE------DDK--
Cfu1    WGTAGAVITRVLMTIGVVW-LLKI-PG--LLLVGGIALLWIAYRLLTQS------D-D--
Nmu1    WGVFGAIALRVVLIYFAFT-LMAI-PF--LKIVAALLLLWIGIKLLQPE------P-E--
Rce1    FGVIAAAVLRIVFSIFATL-LLAL-WW--VDLVGGLALLYIAWSFLREL------R-H--
Bba1    WGTVGAIAVRAAMTLVVVW-LLKV-PG--LMLVGGLGLVWIAYRLLVPA------G-S--
Asp1    WGTAGAIGLRVVLIAFALT-LLAV-PY--LKVVGALLLVWIGVKLLIPE------D-E--
Psp2    WGTAGAVVIRVLATLAIVW-ILKI-PG--LQLVGGLILIWIAYKLLVED------G-D--
Afl1    FGTAGAVILRILFAAVIVF-LLQI-PF--VHFVGGLLLLWIAYKVLINE------E-E--
Dha1    IGTGGAILIRSLATIVAVW-LLKI-PG--LMFVGGVLLVWMAYNLLTDD------K-E--
Orf1    IGIAMAALMRVGFALITVQ-LLEV-IG--LLLIGGLLLLWISYKLWLEI------R-L--
Rpa1    IGIVVATTLRIAFASVTVQ-LLQI-IG--LLLAGGVLLLWVCWKMWREL------R-N--
Cvi1    YGLGAAVVLRITFALITTW-LLGV-IG--LLLAGGFLLLWVCWKMWREL------R-E--
Dku1    WGTGGAVVLRIILTCGVTL-LLAV-PF--LQAAGGILLTWVALKLLLPH------K----
Bbo1    WATGLAIIVRILATALAVY-LLKI-PY--LYLIGGLILVWISYKLLLED------D-G--
Rce2    WGIAAATIMRIGFAAITTQ-LLAI-VG--LTFAGGVLLLWVCYKMFREL------Q-R--
Csp1    IGIIAATLLRIGFAAVTTQ-LLQI-VG--LLLAGGILLLWVCWKMWREL------R-A--
Asp2    WGVVGAIALRVAMIFFALQ-LLAL-PF--LKIVGGLLLLWIGVKLMQPE------D-D--
Gth1    WGTVGAVVIRAMATIFVVW-LLKI-PG--LLLVGGLLLVWIAYKLLVEE------K-G--
Bsp2    LGTLGAILLRVILIAFAVM-LLDV-PF--LKFVGGVLLLWIGVKLMQPD------H-D--
Rba1    YGMVIAAVLRIVFALIATY-LLGV-KG--LLFFGSVLLFWVCWSLFKEI------R-S--
Mci1    IGVIAATVLRIGFAAITVK-LLAI-VG--LLLAGGILLLWVCWKMYREL------R-T--
Sth1    LGGAGAIGLRVLFTALAVF-LLVV-PF--LQAAGGLLLTWIAYKLLRDE------T-H--
Bsp3    YGTIGAVVLRIGLTGVTTW-MLDI-PL--VKAVGGGLLLWIAIKLMVSN------Q-E--
Gka1    VGTALAIAVRIVLTVAVVW-LLTI-PF--LQLAGGVVLFWIALKLIGQK-----DE-K--
Pcu1    WGTVGAVVIRAVATLLVVH-LLEI-PW--LLLVGGFLLLFIAYKLLVQE------D-G--
Ban1    WGTIGAIAIRALATLVVVW-LLKI-PG--LLLIGGVLLIWIAYKLIAEG------K-D--
Xau1    LGAGAAVGLRILFALAVSA-LLGI-PF--LKVAGGLLLFWIAIKLVTDN------D-G--
Pmu1    WGAFGAIALRIVLTIAAVY-ILGV-PY--IHTLGALLLLWIAIKLLTDD------E-D--
Mmi1    YGTAGAIVLRFFMAMIVVY-LLQI-PY--LHTVGGLLLVYIGMKLIGKQ------D-G--
Aar1    WGVVGAIGLRIVLIFFALQ-LLEL-PF--LKIVGALLLLWIGVKLMQPE------E-G--
Ban2    IGTLLAIVLRIILTILAVY-LLDI-PF--LQLIGGVLLTLIAVNLLTDN------S-N--
Bli1    IGTLIAIMMRIALTMAAVY-LLAV-PY--LQFIGGIFLLYLGYQLLIEK------K-D--
Rsp2    VGIIAATVMRIGFALGTAY-LLNI-VG--LQLLGGVLLAWVCWKMWVEL------R-A--
Cul1    WGTAGAVLLRILLTVVIIH-LLEI-PF--LQVLGGVMLLWIAYKLLSEE------E-E--
Dsu1    IGTIGAVGLRMALTAVAVW-LLTI-PY--LQVLGGILLIPIAIHLLAPG------D----
Bma1    WGTAGAILLRVVLIAFAVL-LLDV-PL--LKFAGGVLLLWIGVRLMAPA------E-D--
Sya1    IGIIAALVLRIGFALVVSQ-LMQI-VG--LILAGGLLLLWVSWKMWREL------R-P--
Rsp3    FGISAATVLRLVFAVIATY-LLAI-KG--LQLAGGLLLGWVCWKMWSEL------R-E--
Dti1    IGTALAVALRVILTFFVAR-FLQT-PY--LKLAGGLIIVWLAVKLFADV------N-T--
Cca1    IGIFAAMLLRIIFACFLVY-ILAI-QWLPIRLIGGLLLVKITYDFIKPE------S-N--
Rle1    VGIAAATILRILFASVAVY-LLAI-VG--LLLAGGLLLLWVCWKMWREL------R-A--
Sel1    IGIGAALVLRIAFALIVSW-LMGI-VG--LIFAGGLLLLWVSWKFWREI------R-H--
Cpe1    VGTAGAILIRLIMTFFAVQ-LLSV-PY--LQALGGLVLLPIAVKLMKPS------G-G--
Gsp1    WGTGGAVFLRILFAAIIVF-LLKI-PF--VHLAGGLLLLWIAYKVLLEQ------E-E--
Bba2    WGSGAAVVMRIILTIVAVQ-LLQL-PY--LKLVGAVLLIWIALQLLLPD------G----
Rle2    VGIAAAAVIRIVFAVIAAK-LLAI-TG--ITLAGGLMLLWICWTMGREL------I-S--
Gha1    SGVLGAALIRICLALVAVR-LLAV-IG--LTLAGGLLLLWVCWRMYREM------R-G--
Rpa2    VGIIAATVLRILFASVTVQ-LLQI-IG--LLLAGGVLLLWVCWKMYREL------R-T--
Dsp1    LGSGAAVVLRIILTFFAAK-LLGL-EY--VKLVGGALILWIAVKLLMEG------G-G--
Ssp1    VGVVAALILRIGFALVVTQ-LLQI-VG--LVLAGGLLLVWVAWKMWREL------R-G--
Dru1    WGSFAAIGLRIILTTVAVV-LLKL-PY--VQVIGGILLIPIAVKLLVGE------E-E--
Har1    WGSAAAIILRIVLTIFALQ-LLTL-PY--LKLIGGVLLFYIGVQLLAED------G-G--
Cte1    FGSGAAVVLRIVLTVVAAK-LLEL-SF--LQVVGGCLLLWIGYQLLTGD------E-D--
Csp2    VGILAATTLRILFATIAIE-LLQI-VG--LVLVGGFLLLWVCWRMWREI------R-S--
Scl1    IGMALAAGLRILFAITATY-LLAI-KG--ILLVGAALLAWVCWRFYNDL------K-E--
Psp3    YGTCGAILLRIVATVLVVY-LLQI-PW--LLVAGGVILLWIAYKLLVQE------E-D--
Tco1    WGVAGAVAIRIAATALVVY-LLKV-PW--LQLAGGLLLVWIACKLLVQE------E-G--
Ktu1    WGTLIAIVVRILATFVAVW-LLEI-PG--LLLAGGLLLIWISYKLLIQQ------S-K--
Sli1    YGVAGAILLRVVLTFFAVS-LLSL-PY--LKLVGALLLIWIGIKLILPE------E-E--
Cba1    WGTVGAVVVRSAMTVGVVW-LLKI-PG--LLLIGGAALVWIAYKLLSDD------G-N--
Hef1    IGLVAAVIARIVFALMTVQ-LLQI-KG--LLLVGGLLLLWVCWKMGGDL------R-T--
Ppe1    WGTIGAVIIRVIATVLVTF-LLQI-YG--LRLIGGLALIYIAYKLLVEE------K----
Acr1    IGVAAATVIRIALALVALR-LLAI-IG--LTLAGGILLLYVVWKSWREF------N-H--
Sec1    LGVVMAMVCLIGFALIATQ-LLHV-VG--LLLAGGILLLWVGWKLYREI------G-A--
Nsp1    WGVVGAIGLRVVLIFFALS-LLAI-PY--LKIVGAVLLLWIGIKLLQPE------E-V--
Apo1    AGVGLAAIIRILLALVAVR-LLEI-VG--LTLAGGFLLLWVCWRMYREM------Q-E--
Hmo1    WGAGLAVVLRVVLTFIVAQ-LLRI-PL--IQLTGGLLLAWIALKLLYPE------K-E--
Eit1    IGTAGAILLRVALMLVAIQ-LLAV-PF--VKIVGSLLLLYIAYDLLAES------G-D--
Rth1    WGTFGAVAVRFALTAIVVY-LLKL-PG--LMLAGGVLLLPIAWNLLNHG------D-E--
Afe1    IGIGAATLLRIVFAGLTTQ-LLQI-VG--LLLAGGLLLLWVCWKMWREL------R-A--
Acl1    IGVGAATLLRIVFAALTTQ-LLAI-VG--LLLAGGILLLWVCWKMWREL------S-A--
Vpa1    FGSMGAIVLRVVLTFFAVY-LLTL-PY--LKLVGAALLFWIGIGLLKGD------D-G--
Bha1    IGIGLALLVRVLLTMVAVQ-LLEI-PF--LLGIGGALLIYIAFQLLVDN------N-S--
Vpa2    WGTAGAIILRLVMAFLFVEALNNI-PA--LRLVGGILLLWIGYKLVVDD------D-S--
Dca1    WGTLGAVIVRALLTIIALQ-LLKI-PL--LQFAGGLLLVWIAFKLLRDN------H-S--
Har2    IGTVAIVILMTALTAFASY-LMTI-PY--VEVAGAILLLWIGIKLLLPE------E-E--
Sfr1    VGIIAATVLRIVLAAFTVQ-LLAI-IG--LLLAGGILLLWVCWKMWREI------R-S--
Asp3    WGVVGAIALRIVLIFFALQ-LLSL-PY--LKIVGAALLLWIGVKLLQPE------E-G--
Cca2    IGVFAAVLLRIVFTCFMTY-ILLI-EWLPIKLVGGILLTKITWNFIKPN------N-E--
Dsp2    WGTLGAVLIRIVATLLVVW-LLKI-PG--LLLAGGLLLIWMAYKLLVEE------K-K--
Ssp2    IGVIAALVLRVAFALVVSQ-LMQI-VG--LVFAGGLLLIWVAWKMWREL------R-E--
Pfe1    WGVAGAVALRIVLIFFALQ-LLAL-PL--LKVGGALLLLWIGVKLLQPE------D-D--
Cul2    WGTLGAVAVRVLLTIGVVY-LLQI-PF--LLFVGGSLLVWIAVRLLIED------K-K--
Rfu1    WGTFGAVAVRFALTAVVVY-LLKL-PG--LMLVGGALLLPIAWNLLRHD------G-D--
Bla2    YGTLGAIILRVLLTVVATW-MLAI-PL--VKAVGGIMLLYISLKLLGGD------E-D--
Vpa3    WGTVGAIGMRLVFATLLVEALTLI-PL--IHLGGGLVLVWIAIQLLKGG------D-E--
Rbe1    WGTVGAVVVRSTMTLAVVW-LLKV-PG--LMLVGGLGLVWIAYKLLVPQ------A-E--
Aac1    VGVAAAALIRLGLALIATQ-LLGI-IG--LRFAGGLLLLWVCWKMYREL------Q-T--
Pmu2    WGTVGAVVIRVLATLAVVW-LLKL-PY--LLLVGGVVLIWIAYKLLVDK------S-D--
Mhy1    VGTLGAVGLRVAFTILAAL-LLNV-PL--LRAIGGVTLFWIAAKLLMED------H-G--
Osc1    LGTGFAIVLRIVFAVVIAL-LLNI-PL--VHFFGGLLLLYIAYHVLVNN------G-Q--
Swi1    IGIIAALVLRIVFAVSVSL-LMGI-VG--LVLAGGLLLLWVSWKMFREL------R-H--
Bsp4    WGTVGAIVIRALATLAVVW-LLKI-PG--LLLVGGLILIWIALKLLIQD------N-G--
Ade1    WGTVGAIVVRSAMTVVVVW-LLKI-PG--LMLIGGLGLLWIAYKLLAED------G-G--
Bja1    VGIVAATALRIAFAGVATQ-ILQV-IG--LLLAGGVLLLWVCWKMWREL------R-E--
Vra1    WGTFGAIAMRLIFATILVEALEYI-PG--LHFVGGLVLLWIAFHLLVGD------D-D--
Pma1    IGMMMAAGLRIVFAVLASY-LLAF-EG--ILLIGGLLLAWVCWRFYNDL------R-E--
Orf2    IGIGAAALLRIIFAVFTSQ-LLQI-VG--LMVAGGILLLWVSWKLWREI------R-S--
Psp4    GGALGAILLRIVLIFFALE-LLTL-PY--LKLIGALLLAWIGVKLMLPE------G-E--
Bbo2    IGTMGAIVLRVLLTGMTTW-MLDI-PL--VKVVGGVLLLWIAWKLMFGD------Q-E--
Orf3    WGVFAAFIFRVIFAASATY-LFQF-TL--IKLIGGALLLWIVKDLWQDL------F-S--
Pde1    LGTAGAIVIRAIATLLVVY-LLMV-PG--LQLFGGLLLLWIAVKLMIEE------K----
Pub1    WGVAGALVFKIIFALFATY-LFEF-YY--IKILGGLLLIWIVNDLRKDL------V-E--
Pfe2    YGCIGAIVLRVALTFIAIF-LLKI-PY--LQIIAGILLLWIAIKLMAEQ------K-G--
Cac1    IGVVAAVTLRIIFACLITY-ILMI-QWLPIKLVGGIILVKITWDFIKPH------E-E--
Bbr1    WGSFGAIGLRIILTFIAIW-LLKI-PF--VQVVGGLLLIWIAVKLLKGE------D-E--
Ead1    VGIIAATVLRIALASVTVQ-LLEI-IG--LLLAGGILLLWVCWKMWREI------R-E--
Bsp5    LGTVGAIIIRTIATIVVVY-LLKV-PG--LHLIGGVLLLWITYKFISDE------D----
Rba2    YGMIIAAVLRIIFAVVATK-LLGI-PG--ILFVGGLLLFWVCWRLYAEI------R-E--
Gka2    WGTAGAVLLRILFAAIIVF-LLNI-PF--VHFVGGLLLVWIAYKVLVER------E-E--
Bce1    IGCAGAIGLRIALTFLAVY-LLEI-PY--VQFVGGLMLLWIAVKLLKGE------E----
Msp1    LGVLAATVLRIAFALVTTQ-LLQI-VG--LLLAGGILLLWVCWKMWREL------R-T--
Bdi1    IGLAAAVVMRIGLALITVQ-LLAI-VG--LLLAGGFLLLWVCWKMWREL------R-E--
Gca1    FGMAGAVGLRIVLTFFAVS-LLAL-PY--LKLVGAFLLIWIGIKLILPE------D-E--
Tmo1    YGILAATVLRITFAAVTVE-LLEI-IG--LTLAGGILLLWVAWKMWQEL------R-Q--
Dsp3    YGTGAAVVLRVALTLIAVW-LLKI-PL--LKTVGGLLLLWIALKLLADE------G-G--
Bco1    WGTAGAVILRILLAMAIVA-LLKI-PY--VNVIGGLLLLWIAYKVLGGG------D-E--
Pba1    WGTLGAILIRVVMTLLVVQ-LLNI-PG--LRLAGGLALVWIAYKLLIEE------K-S--
Gbe1    WGIAIATGIRVAAGLLALQ-LLEI-IG--LTLAGGLLLLWVCWRMYREL------R-R--
Pvo1    WGTVGAIVIRIVATLLVVQ-LLMI-PG--LRLIGGIALLWIAYKLLVDE------K----
Ssp3    MGIAAALVLRIVFALAVTQ-LLQM-KG--LVFAGGLLLLWVGWKFWREL------Q-A--
Dme1    WGTFGAVALRIFLATVAIM-LLKL-PF--IQAVGGVLLSGIAINLLKDK------H-D--
Bbo3    WGTVGAVVIRAAATLAVVW-LLQI-PG--LLLVGGLMLIWIAMKLLVQD------G-G--
Pba2    YGTIGAVVLRIAATLIVVW-LLQI-PW--LLAIGGLLLIFIAYKVLADE------G-G--
Pzu1    WGLGAAVVTRIGFALITTQ-LLGV-IG--LLFAGGLLLLWVCWKMWKEL------R-N--
Asp4    IGILAATVLRIAFAAVTAQ-LLQI-IG--LLLAGGVLLLWVCWKMWREL------R-Q--
Orf4    VGIAAATVLRIIFALITQQ-LLQIGPI--LLIAGGLLLLYVCWKMWREL------S-T--
Pel1    WGTVGAVIIRVIATLAVVW-LLKL-PA--LLLIGGVVLVWIAYKLLVDK------K-D--
Svi1    YGTLGAVAIRAVATLAVVW-LLKM-PG--LHLVGGLLLVWIAYGLLKNQ------Q-K--
Orf5    IGMAMAAIMRILFAVIASY-LIAI-KG--ILLIGGALLAWVCWRFYKDL------L-Q--
Dru2    WGTAGAVAVRVALTFVALE-LLKI-PL--LQFVGGLVLLWIAFKLLKQE------P-C--
Rce3    WGIAAAAVLRILFALLTTH-LLAI-IG--LTLAGGILLLWVCWKLWREI------V-S--
Orf6    FGIALATVFRIILAFFAVF-LLSL-VG--VKFAGGLLLLYVVWKFYREL------R-M--
Aba1    FGVIAAAVMRIIFSIFATM-LLSL-WW--IDLVGGLALLYIAWTFFKEL------R-E--
Sya2    IGVIAALVLRIAFALLVTQ-LMQL-VG--LVFAGGLLLVWVGWKMWREL------R-A--
Rso1    WGAAGAIVVRALMTLAVVW-LLKI-PG--LMLIGGLALVWIAWKLLADD------G-Q--
Clj1    IGVFAAIFLRIIFACLITY-IMLI-EWLPIKLIGGILLIKITWNFISPK------S-E--
Asp5    AGIGGATIIRIIFALLALK-LLAV-IG--LTLAGGLLLLWVVWKSAREL------Y-A--
Asp6    FGMVVAAVLRIIFALVATK-MLAI-PG--LLFVGGLLLCWVCWTLYKEI------R-E--
Ssp4    VGTAGAVLVRLIMTFFAVE-MLTV-PY--LQALGGLVLLPIAVKLMRPS------K----
Sal1    IGVLAALVLRVAFALVVTQ-LMQI-VG--LIFVGGLLLIWVAWKMWREL------R-D--
Tte1    LGGAAAIVLRMTFTALAAV-LLNI-RL--LMAVGGAILVWIAFNLLSPE-----SE-G--
Mno1    IGIAAATVLRIVFAGLVSQ-LLAI-VG--LLLAGGILLLWVCWKMWRES------R-A--
Gmo1    FGTLAAAILRIGLALLATT-LLQI-VG--LTLAGGFLLLWVCWKMYREL------R-G--
Hde1    WGIAGAVVLRIIFSSIAQQ-MLQV-IG--LTLAGGILLLFVAWKMYKQI------V-E--
Bho1    WGTAGAILLRVVLIAFALT-LLNI-PF--LKIVGGVLLLWIGVKLLIPE------D-D--
Rsp4    IGIIAATVLRIVFAAATTQ-LLQI-VG--LLLAGGVLLLWVCWKMWREL------R-T--
Dsp4    LGAGAAVILRVALTFFAAK-LLDL-PY--LKLVGGGLIAWIAVKLLTDA------A-D--
Tca1    WGSAGAIGLRVILTVVAVA-LLKI-PY--LQFAGGVLLVWIAAKLLLEE------Q-H--
Rpa3    IGIVAATVLRILFASVTVQ-LLQI-IG--LLLAGGVLLLWVCWKMWREL------R-S--
Bja2    IGIVAATILRVLLAGLATQ-ILQI-VG--LLLAGGILLLWVCWKMWREL------R-T--
Opr1    MGTLGAIGLRVTFTILAAL-LLSV-PF--LRALGGVALFWIAAKLLGGE------E-E--
Bph1    WGTLGAIALRVALIAFAVA-LLDV-PL--LKFAGGLLLIWIGVRLLAPA------P-D--
Pub2    WGIGGAVILRIILTMLTAY-LLQI-TG--LRLIGGLLLLYIVYKLYTDV------I-K--
Bbr2    WGTFLAIIVRVIATVLAVY-LLKI-PY--LYLIGGIILLWISYNLLRED------D-R--
Hmo2    WGTVGAIIIRAIATVAVVG-LLKI-PG--LLFIGGLLLLWIAYKLIVEE------K----
Eav1    IGAAGAVVLRILLMLIAVE-LLTV-PY--VKIIGAILLFYIAYDLLKTN------G-E--
Ppe2    YGTGGALLIRIAATIVVLW-LLQI-PW--LLLIGGVMLIWIAYKLLVDQ------E-D--
Cpa1    IGVIFAIVLRIIFSCFITY-ILMI-EGLPIKLVGGIVLIIITFDFIKPK------N-N--
Npe1    IGIGAALVLRIVFALAVTW-LLGI-VG--LIFAGGLLLLWVAWKFWRDL------R-D--
Gha2    FGVAGAIVLRIVFASGIVF-LLKI-PL--IYLVGGMLLIWIGYKITVKK------E-E--
Mgr1    IGIAAAAVLRIIFAIFTLQ-LLKV-VG--LLLAGGLLLLWVSWKLWREI------K-M--
Sgl1    WGTFGAIAVRTLMTLVVVW-LLKI-PG--LLLIGGILLIWIAFKLLVEE------K-Q--
Aex1    YGLIAAVIMRIGFVLVTAK-LLLI-VG--LLLAGGLLLLWVAWKMWREL------R-E--
Bsp6    IGLAAAVVMRIGFALITVQ-LLAL-VG--LLLAGGLLLLWVCWKMWREL------Q-E--
Pps1    GGVAGAVILRILLLFVASY-VLGW-PL--LKVVGGVLLLWIGIKLLVPE------D-E--
Gth2    LGTALAIFIRILLTAAVVM-LLKI-PF--LQLAGGCVLLWISLKLLTQK-----DE-A--
Pla1    YGTGGAVVLRIIATILVVW-LLNI-PW--LLLVGGILLIGIAYKLLTDD------N-S--
Bme1    IGTGGAIGLRLLFAAIIVP-LLKI-PL--IGAVGGLMLVWIAYKLLADN------H-D--
Pre1    GGVAGAILLRIALLFFAMQ-LLAL-PY--LKLVGAALLLWIGVKLLLPE------D-E--
Gfr1    IGTAFAALLRVGLALVAAR-LLAV-IG--LTLAGGCLLLWVCWKMYREL------R-H--
Svi2    YGTVGAVIIRILCTVTVVY-LLMI-PG--LHFAGGLLLVWIAYKLLLPD------D-GS-
Pel2    WGAFGAIALRVVLTVIAVY-ILKV-PF--IQALGSVLLLWIAIKLLIDE------E-D--
Rsp5    WGTFGAVAVRVALTAVVVY-LLKL-PG--LMLAGGIVLLPIAWKLLKHD------D-T--
Orf7    FGAGAAILLRVVLTIFAAF-LIQL-PW--LKLVGGLLLFWIAIKLLLPD------E-E--
Pal1    WGTFGAIALRSLLTLAVVW-LLKI-PD--LLLIGGVLLVWIAYKLLVEE------K-G--
Mam1    VGIAAATVLRIFFALITQW-LLAIGPM--LLIAGGLLLLWVCWKMWREL------R-V--
Bsp7    WGTAGAVILRILFAAVIVY-LLKI-PF--VNVIGGLLLLFIAYKVLVED------E-G--
Bbr3    YGTLGAILLRIVLTGMTTW-MLDI-PL--VKAIGGILLLWIACKLMLGE------N-E--
Aca1    LGAGAAVGLRIIFALAISY-LLGV-PF--LKIAGAVLLLWIAAKLVLSG------E-E--
Hsp1    WGTVGAIVVRSAMTLVVVW-LLKI-PG--LMAIGGIALMWIAYKLIAED------E-G--
Pcu2    WGSAAAVLLRCVLTIAAVT-LLQI-PY--LQAAGAVLLGIIAVKLFKDAFNGTEDE-G--
Ssp5    IGVLAALVLRIGFALVVTW-LLGI-VG--LVFAGGLLLLWVAWKMYREL------H-H--
Orf8    WGITAAVVLRIIFTLLTAY-LLQI-SG--LKLVGGLVLLWVVYKLYKDV------I-Q--
Bsu1    IGLAAAVVLRIVFALVTVQ-LLAI-VG--LLIAGGVLLLWVCWKMWREL------Q-E--
Dfr1    VGAGAAVVLRVALTFVASQ-LLDL-PF--LKLAGGLLVAVIAVKLFAEG------D-A--
Ckl1    IGVFAAIFLRIVFACLITY-ILLI-KWLPIKLIGGILLIKITWNFIKPE------P-P--
Sgl2    WGTAGAIAIRILATFLVVF-LLRI-PG--LQLAGGLVLIWMAYKLLTDE------K-K--
Ssp6    IGIIAALVLRIGFALVVTQ-LLQV-IG--LVFAGGVLLLWVAWKMYREI------G-H--
Ssp7    IGIVAALVLRIAFALVVTQ-LMQI-VG--LIFAGGLLLLWVSWKMYREL------H-P--
Mfu1    IGTAGAVIIRAIMTLIATY-LLTI-PF--LQAIGGLILLPIAFKLLKPE------K-HNL
Rsp6    WGTIGAIVVRSAMTLAVVW-LLKI-PG--LLLVGGVALVWIAYKLLTDD------S-G--
Dha2    FGTGGAILIRTLATLVAVY-LLKI-PG--LMFAGGLLLVWMAYKLLTDE------K-H--
         .                 *.   *  **:   ..  :  :             .   . 

Bsp1    ------------------------------------------------------------
Mpe1    ------------------------------------------------------------
Rsp1    -DA---AA--------AE-D-----HA-ET----------H-------------A---TD
Atu1    -AA---GS--------IE-D-----EV-T-----------D-------------E-----
Oin1    -GH---AA--------EQ-A-----AA-NAALD-------SAD-----ESFTDPA-----
Ali1    -HG---TD--------EV-A-----PD-EA-MA-------APDVSAGSGGAAVGT-----
Bla1    ------------------------------------------------------------
Psp1    ------------------------------------------------------------
Cfu1    -G----------------------------------------------------------
Nmu1    -G----------------------------------------------------------
Rce1    ------------------------------------------------------------
Bba1    -S----------------------------------------------------------
Asp1    ------------------------------------------------------------
Psp2    -A----------------------------------------------------------
Afl1    ------------------------------------------------------------
Dha1    ------------------------------------------------------------
Orf1    ------------------------------------------------------------
Rpa1    -PP---ED--------VDAL-----D--G-----------D-------------G-----
Cvi1    -QG---RQ--------ES-A-----EG-AAALD-GA------------------------
Dku1    ------------------------------------------------------------
Bbo1    ------------------------------------------------------------
Rce2    -GH---QP--------EV-T-----EA-EL--E-------Q-------------A-----
Csp1    ------------------------------------------------------------
Asp2    -D----------------------------------------------------------
Gth1    ------------------------------------------------------------
Bsp2    ------------------------------------------------------------
Rba1    ------------------------------------------------------------
Mci1    ------------------------------------------------------------
Sth1    -A----------------------------------------------------------
Bsp3    -E----------------------------------------------------------
Gka1    ------------------------------------------------------------
Pcu1    ------------------------------------------------------------
Ban1    ------------------------------------------------------------
Xau1    -D----------------------------------------------------------
Pmu1    ------------------------------------------------------------
Mmi1    -E----------------------------------------------------------
Aar1    -D----------------------------------------------------------
Ban2    -D----------------------------------------------------------
Bli1    ------------------------------------------------------------
Rsp2    -AA---HV--------PH-H-----EG-------------E-------------T-----
Cul1    -P----------------------------------------------------------
Dsu1    ------------------------------------------------------------
Bma1    ------------------------------------------------------------
Sya1    -NA---GA--------HT-P-----DD-P-----------S------------DD-----
Rsp3    -GQ---GD--------DA-H------A-A-------------------------A-----
Dti1    -E----------------------------------------------------------
Cca1    -EE---NK--------PK-L-----SE-ECAVE-S-----S-------------I-----
Rle1    -GH---GN--------NH----------------------D-------------A-----
Sel1    -GG---E---------SA-G-----SD-E--IE-------G-------------D-----
Cpe1    ------------------------------------------------------------
Gsp1    ------------------------------------------------------------
Bba2    -E----------------------------------------------------------
Rle2    -GG---AE--------EA-H--------------------D-------------G-----
Gha1    -PG---HA--------G-------------------------------------------
Rpa2    -PP---HD--------IEAA-EHALEGDE-----------N-------------G-----
Dsp1    -D----------------------------------------------------------
Ssp1    -GA---E---------------------------------N-------------D-----
Dru1    ------------------------------------------------------------
Har1    ------------------------------------------------------------
Cte1    -G----------------------------------------------------------
Csp2    -HA---SL--------PQ-A-----EP-G-----------E-------------G---KA
Scl1    -FN---DPSVLDVPDEAE-D-----T----------------------------------
Psp3    ------------------------------------------------------------
Tco1    ------------------------------------------------------------
Ktu1    ------------------------------------------------------------
Sli1    -H----------------------------------------------------------
Cba1    ------------------------------------------------------------
Hef1    -VN---AP--------TN-E-----L----------------------------------
Ppe1    ------------------------------------------------------------
Acr1    -QP---EE--------A-------------------------------------------
Sec1    -TA---EA--------AS-G----------------------------------G-----
Nsp1    -V----------------------------------------------------------
Apo1    -NH---AN--------D-------------------------------------------
Hmo1    ------------------------------------------------------------
Eit1    -E----------------------------------------------------------
Rth1    -H----------------------------------------------------------
Afe1    -QA---HH--------SA-V-----DV-DS----------L-------------A-----
Acl1    -GH---DE--------HA-V-----PS-------------D-------------G-----
Vpa1    ------------------------------------------------------------
Bha1    ------------------------------------------------------------
Vpa2    ------------------------------------------------------------
Dca1    ------------------------------------------------------------
Har2    ------------------------------------------------------------
Sfr1    -GG---HE--------EV-G-----L----------------------------------
Asp3    -D----------------------------------------------------------
Cca2    -N----------------------------------------------------------
Dsp2    ------------------------------------------------------------
Ssp2    -DR---SD--------DE----------------------P-------------D-----
Pfe1    -D----------------------------------------------------------
Cul2    ------------------------------------------------------------
Rfu1    -E----------------------------------------------------------
Bla2    ------------------------------------------------------------
Vpa3    ------------------------------------------------------------
Rbe1    -E----------------------------------------------------------
Aac1    -PE---DH--------D-------------------------------------------
Pmu2    ------------------------------------------------------------
Mhy1    -E----------------------------------------------------------
Osc1    ------------------------------------------------------------
Swi1    -AG---A---------PA-G-----A------D-------P-------------T-----
Bsp4    ------------------------------------------------------------
Ade1    -E----------------------------------------------------------
Bja1    -QA---AH--------GS-G-----LA-FS-HG-------G-------------G-----
Vra1    ------------------------------------------------------------
Pma1    -FN---STP--EAV--DG-E-----T----------------------------------
Orf2    -NA---HQ--------EE-A-----EG-EAALE-DA------------------------
Psp4    -D----------------------------------------------------------
Bbo2    -E----------------------------------------------------------
Orf3    -SK---KI--------KS-P----------------------------------------
Pde1    ------------------------------------------------------------
Pub1    -MK---NKI-------KS-P----------------------------------------
Pfe2    ------------------------------------------------------------
Cac1    -S----------------------------------------------------------
Bbr1    ------------------------------------------------------------
Ead1    -QQ---AA--------NA-A-----GE-------------S-------------G-----
Bsp5    ------------------------------------------------------------
Rba2    ------------------------------------------------------------
Gka2    ------------------------------------------------------------
Bce1    ------------------------------------------------------------
Msp1    -TH---EE--------EE-A-----AE-EA-LE-GADLDKD-------------G-----
Bdi1    -QA---TH--------DQ-A-----EA-EAEIE-RAMAIEH-------------G---GG
Gca1    -H----------------------------------------------------------
Tmo1    -AR---KA--------AA-A-----EA-AAAASAPGSAPAD-------------G---VD
Dsp3    ------------------------------------------------------------
Bco1    ------------------------------------------------------------
Pba1    ------------------------------------------------------------
Gbe1    ------------------------------------------------------------
Pvo1    ------------------------------------------------------------
Ssp3    -SG---D---------DA------------------------------------E-----
Dme1    ------------------------------------------------------------
Bbo3    ------------------------------------------------------------
Pba2    ------------------------------------------------------------
Pzu1    -QA---VD--------DE-A-----DA-EAVLD-------A-----------DPA-----
Asp4    -SQ---DE--------DE-A------V-AA-LE-------E-------------G-----
Orf4    ------------------------------------------------------------
Pel1    ------------------------------------------------------------
Svi1    ------------------------------------------------------------
Orf5    -FN---NE--------GG-D-----E----------------------------------
Dru2    ------------------------------------------------------------
Rce3    -QR---EE--------R-------------------------------------------
Orf6    -PD---HE--------E-------------------------------------------
Aba1    ------------------------------------------------------------
Sya2    -HG---EP--------ED----------------------A-------------E-----
Rso1    ------------------------------------------------------------
Clj1    -K----------------------------------------------------------
Asp5    ------------------------------------------------------------
Asp6    ------------------------------------------------------------
Ssp4    ------------------------------------------------------------
Sal1    -GA---H---------SA-G-----SP-E--VV-------G-------------D-----
Tte1    ------------------------------------------------------------
Mno1    ------------------------------------------------------------
Gmo1    -SG---HH--------E-------------------------------------------
Hde1    ------------------------------------------------------------
Bho1    ------------------------------------------------------------
Rsp4    ------------------------------------------------------------
Dsp4    -A----------------------------------------------------------
Tca1    ------------------------------------------------------------
Rpa3    -QS---QH--------DA-D-----AL-DA-LN-------D-------------D-----
Bja2    -SS---TGP-------ADAM-----D--A-----------A-------------G-----
Opr1    ------------------------------------------------------------
Bph1    ------------------------------------------------------------
Pub2    -GQ---SG--------D-------------------------------------------
Bbr2    ------------------------------------------------------------
Hmo2    ------------------------------------------------------------
Eav1    ------------------------------------------------------------
Ppe2    ------------------------------------------------------------
Cpa1    -N----------------------------------------------------------
Npe1    -GA---GE--------SA-G-----SP-E--IE-------G-------------D-----
Gha2    ------------------------------------------------------------
Mgr1    -HE---AE--------ES-E-----Q----------------------------------
Sgl1    ------------------------------------------------------------
Aex1    -PD---TH--------AQ-E-----HA-EAVLE-DATGADI-------------NGNPTT
Bsp6    -QR---TH--------DQ-A-----EA-EKELE-LAMSIEH-------------G---TG
Pps1    ------------------------------------------------------------
Gth2    ------------------------------------------------------------
Pla1    -D----------------------------------------------------------
Bme1    -H----------------------------------------------------------
Pre1    -Q----------------------------------------------------------
Gfr1    -SD---AE--------A-------------------------------------------
Svi2    AK----------------------------------------------------------
Pel2    ------------------------------------------------------------
Rsp5    ------------------------------------------------------------
Orf7    ------------------------------------------------------------
Pal1    ------------------------------------------------------------
Mam1    ------------------------------------------------------------
Bsp7    ------------------------------------------------------------
Bbr3    -E----------------------------------------------------------
Aca1    -E----------------------------------------------------------
Hsp1    -D----------------------------------------------------------
Pcu2    ------------------------------------------------------------
Ssp5    -SPVGEH---------SV-G-----SP-E--IE-------G-------------D-----
Orf8    -KE---EK--------KE-V----------------------------------------
Bsu1    -AA---TH--------DQ-A-----EA-QAELE-LALAIEH-------------G---KG
Dfr1    ------------------------------------------------------------
Ckl1    -KL---------------------------------------------------------
Sgl2    ------------------------------------------------------------
Ssp6    -GA---AA--------VESPGSP--EI-E-----------G-------------D-----
Ssp7    -AG---G---------SA-G-----SP-E--IA-------G-------------D-----
Mfu1    ED----------------------------------------------------------
Rsp6    ------------------------------------------------------------
Dha2    ------------------------------------------------------------
                   :.     :  .             .     .*      . :        

Bsp1    ----G--------------------------H-------------EI-------------
Mpe1    ----DGH------------------------G-------------NI-------------
Rsp1    AAP-P--------------------------A-------------GA-------------
Atu1    --E-A--------------------------D-------------LT-------------
Oin1    --SKA--------------------------A-------------PE-------------
Ali1    --A-A--------------------------A-------------AA-------------
Bla1    ----E--------------------------K-------------DI-------------
Psp1    ----H--------------------------G-------------DV-------------
Cfu1    ----E--------------------------A-------------HG-------------
Nmu1    --N-G--------------------------H-------------EI-------------
Rce1    ----GGGDA-A-EA-----------------S-------------EA-------------
Bba1    ----D--------------------------E-------------HG-------------
Asp1    --G-H--------------------------G-------------NV-------------
Psp2    ----G--------------------------D--------------H-------------
Afl1    ----E--------------------------A-------------NV-------------
Dha1    ----G--------------------------E-------------HV-------------
Orf1    ----HTEQG-K-N------------------R-------------SR-------------
Rpa1    --G-A--------------------------A-------------TG-------------
Cvi1    ----E--------------------------V-------------PV-------------
Dku1    ----E--------------------------V-------------GV-------------
Bbo1    ----E--------------------------E-------------QI-------------
Rce2    ----A--------------------------E-------------AP-------------
Csp1    ----NHAQE-E-EGAEALEGKDLNADGTI--A-------------GG-------------
Asp2    --G-H--------------------------G-------------SI-------------
Gth1    ----H--------------------------D-------------DI-------------
Bsp2    ----E--------------------------H-------------HI-------------
Rba1    ----GSHSD-G-AI--S---SDGTIDSLS--D-------------SN-------------
Mci1    ----SHADE-L-EATEALSNSDLNSDQAV--A-------------GK-------------
Sth1    ----A--------------------------P-------------QI-------------
Bsp3    ----T--------------------------T-------------EV-------------
Gka1    ----P--------------------------T-------------MI-------------
Pcu1    ----H--------------------------D-------------SI-------------
Ban1    -------------------------------H-------------DI-------------
Xau1    ----S--------------------------H-------------EV-------------
Pmu1    ----H--------------------------A-------------NV-------------
Mmi1    --E-E--------------------------A-------------HV-------------
Aar1    --S-H--------------------------A-------------GV-------------
Ban2    ----L--------------------------S-------------SI-------------
Bli1    ----A--------------------------Q-------------HV-------------
Rsp2    --D-D--------------------------V-------------EL-------------
Cul1    ----K--------------------------R-------------QI-------------
Dsu1    --E-D--------------------------P-------------HI-------------
Bma1    --A-H--------------------------E-------------NV-------------
Sya1    --D-V--------------------------S-------------GV-------------
Rsp3    --E-A--------------------------K-------------ER-------------
Dti1    ----D--------------------------N-------------HE-------------
Cca1    --E-D--------------------------T-------------NI-------------
Rle1    --A-G--------------------------A-------------EG-------------
Sel1    --E-H--------------------------S-------------GI-------------
Cpe1    ----E--------------------------E-------------HI-------------
Gsp1    ----E--------------------------T-------------HI-------------
Bba2    --G-E--------------------------E-------------HH-------------
Rle2    --E-A--------------------------S-------------AH-------------
Gha1    ----E--------------------------D-------------GA-------------
Rpa2    --A-A--------------------------N-------------GA-------------
Dsp1    ----E--------------------------K-------------DC-------------
Ssp1    --D-P--------------------------L-------------VE-------------
Dru1    ----E--------------------------E-------------AC-------------
Har1    ----E--------------------------E-------------NI-------------
Cte1    ----E--------------------------G-------------ES-------------
Csp2    GGN-P--------------------------G-------------EA-------------
Scl1    --G-S--------------------------D-------------AE-------------
Psp3    ----H--------------------------E-------------NI-------------
Tco1    ----S--------------------------H-------------DV-------------
Ktu1    ----HDG------------------------AAGSGLGKVAGTMAVA-------------
Sli1    --G-E--------------------------G-------------NV-------------
Cba1    ----GD-------------------------E-------------HG-------------
Hef1    --Q-A--------------------------A-------------SS-------------
Ppe1    ----K--------------------------H-------------EI-------------
Acr1    ---------------------------------------------AG-------------
Sec1    ----H--------------------------T-------------AS-------------
Nsp1    --E-G--------------------------H-------------DI-------------
Apo1    ----D--------------------------T-------------GP-------------
Hmo1    ----ID-------------------------E-------------VK-------------
Eit1    ----T--------------------------Q-------------DI-------------
Rth1    ----G--------------------------P-------------DI-------------
Afe1    ----N--------------------------D-------------ES-------------
Acl1    ----E--------------------------A-------------SG-------------
Vpa1    ----E--------------------------E-------------NL-------------
Bha1    ----E--------------------------Q-------------EI-------------
Vpa2    ----E--------------------------H-------------NI-------------
Dca1    ----E--------------------------V-------------KV-------------
Har2    ----N--------------------------E-------------NV-------------
Sfr1    --D----------------------------D-------------AN-------------
Asp3    --A-H--------------------------G-------------DV-------------
Cca2    --E-N--------------------------A-------------RI-------------
Dsp2    ----E--------------------------H-------------QT-------------
Ssp2    --S-T--------------------------I-------------AK-------------
Pfe1    --G-H--------------------------A-------------NV-------------
Cul2    -------------------------------E-------------EI-------------
Rfu1    ----S--------------------------H-------------EI-------------
Bla2    ----T--------------------------N-------------EV-------------
Vpa3    ----D--------------------------A-------------HI-------------
Rbe1    ----G--------------------------E-------------HG-------------
Aac1    ----D--------------------------D-------------SA-------------
Pmu2    -------------------------------H-------------AV-------------
Mhy1    --A-S--------------------------R-------------LS-------------
Osc1    --E-E--------------------------N-------------SV-------------
Swi1    --E-H--------------------------D-------------GI-------------
Bsp4    ----H--------------------------E-------------NM-------------
Ade1    --D-E--------------------------H-------------GS-------------
Bja1    --G-S--------------------------A-------------AS-------------
Vra1    ----D--------------------------A-------------NI-------------
Pma1    --E-S--------------------------T-------------GD-------------
Orf2    ----D--------------------------Y-------------CT-------------
Psp4    --E-H--------------------------A-------------DL-------------
Bbo2    ----P--------------------------T-------------EV-------------
Orf3    -------------------------------T-------------KK-------------
Pde1    ----E--------------------------H-------------NI-------------
Pub1    -------------------------------V-------------KK-------------
Pfe2    --C-E--------------------------Q-------------RL-------------
Cac1    --S-N--------------------------K-------------AV-------------
Bbr1    ----D--------------------------S-------------HI-------------
Ead1    ----Q--------------------------G-------------SE-------------
Bsp5    ----S--------------------------H-------------KV-------------
Rba2    ----GTDAD-A-EQ--AMLDANN-PD-AG--Y-------------TG-------------
Gka2    ----E--------------------------A-------------NV-------------
Bce1    ----D--------------------------S-------------QI-------------
Msp1    ----TI-------------------------A-------------GK-------------
Bdi1    PSP-E--------------------------E-------------LG-------------
Gca1    --D-E--------------------------G-------------NI-------------
Tmo1    ELP-E--------------------------E-------------KA-------------
Dsp3    ----E--------------------------A-------------DV-------------
Bco1    ----N--------------------------V-------------HV-------------
Pba1    -------------------------------H-------------EI-------------
Gbe1    ----QEPHL----------------------E-------------LS-------------
Pvo1    ----Q--------------------------H-------------EI-------------
Ssp3    --I-A--------------------------A-------------KP-------------
Dme1    ----D--------------------------E-------------NV-------------
Bbo3    ----H--------------------------E-------------TV-------------
Pba2    ----H--------------------------D-------------NI-------------
Pzu1    --T-E--------------------------P-------------TD-------------
Asp4    --G-A--------------------------D-------------QA-------------
Orf4    ----SHEEE-H-EATEALAGTDYNKDGTVARS-------------TK-------------
Pel1    -------------------------------H-------------AI-------------
Svi1    ----D--------------------------R-------------KV-------------
Orf5    --S-P--------------------------G-------------EE-------------
Dru2    ----Q--------------------------V-------------NV-------------
Rce3    ---------------------------------------------TGAAVVAEAEDESTS
Orf6    ----H--------------------------H-------------ID-------------
Aba1    ----EKNEA-E-VA-----------------S-------------QP-------------
Sya2    --H-M--------------------------A-------------GK-------------
Rso1    ----DDG------------------------E-------------HG-------------
Clj1    --E-N--------------------------L-------------KI-------------
Asp5    ----HRHAP-E-G------------------P-------------GG-------------
Asp6    ----SLDAK-A-EE--ALITAEN-PE-AG--Y-------------TG-------------
Ssp4    ----E--------------------------A-------------HV-------------
Sal1    --E-H--------------------------S-------------GL-------------
Tte1    ----V--------------------------G-------------EV-------------
Mno1    ----GHVEKDL-EADEALEDRDLGQDGLI--A-------------EH-------------
Gmo1    ---------------------------------------------DV-------------
Hde1    ----SDAHS-IDEVEKSLAS--------T--E-------------AH-------------
Bho1    --G-H--------------------------G-------------NI-------------
Rsp4    ----THAEE-T-DATEALEDQDLNADGTV--A-------------GT-------------
Dsp4    ----K----------------------------------------EG-------------
Tca1    ----D--------------------------E-------------TI-------------
Rpa3    --G-T--------------------------A-------------SG-------------
Bja2    --A-I--------------------------A-------------GS-------------
Opr1    ----E--------------------------A-------------RV-------------
Bph1    --A-H--------------------------A-------------NV-------------
Pub2    ----E--------------------------D-------------IK-------------
Bbr2    ----E--------------------------E-------------AF-------------
Hmo2    ----E--------------------------H-------------DI-------------
Eav1    ----E--------------------------T-------------EV-------------
Ppe2    ----H--------------------------T-------------EV-------------
Cpa1    --T-K--------------------------L-------------KQ-------------
Npe1    --E-H--------------------------S-------------GL-------------
Gha2    ----T--------------------------H-------------HV-------------
Mgr1    --E----------------------------A-------------AA-------------
Sgl1    ----H--------------------------G-------------EM-------------
Aex1    GGA-T--------------------------A-------------PA-------------
Bsp6    PSP-E--------------------------E-------------LG-------------
Pps1    ----E--------------------------A-------------DV-------------
Gth2    ----A--------------------------A-------------AI-------------
Pla1    ----H--------------------------N-------------DI-------------
Bme1    ----G--------------------------D-------------NP-------------
Pre1    ----A--------------------------H-------------EV-------------
Gfr1    ---------------------------------------------EV-------------
Svi2    ----K--------------------------S-------------EI-------------
Pel2    ----H--------------------------S-------------NV-------------
Rsp5    ----A--------------------------P-------------EV-------------
Orf7    ----Q--------------------------A-------------EV-------------
Pal1    -------------------------------H-------------DV-------------
Mam1    ----THEQE-E-DATESLSNVDYDKDGTI--G-------------SK-------------
Bsp7    ----E--------------------------A-------------HV-------------
Bbr3    ----L--------------------------T-------------DV-------------
Aca1    ----A--------------------------H-------------EV-------------
Hsp1    --G-D--------------------------E-------------HG-------------
Pcu2    ----H--------------------------S-------------LG-------------
Ssp5    --E-R--------------------------S-------------GL-------------
Orf8    -------------------------------N-------------IN-------------
Bsu1    PSP-E--------------------------E-------------MG-------------
Dfr1    ----A--------------------------D-------------KE-------------
Ckl1    --E-E--------------------------A-------------AV-------------
Sgl2    ----D--------------------------H-------------EA-------------
Ssp6    --E-S--------------------------S-------------GL-------------
Ssp7    --E-H--------------------------S-------------GV-------------
Mfu1    ----T--------------------------N-------------SL-------------
Rsp6    ----DD-------------------------E-------------HG-------------
Dha2    ----D--------------------------E-------------QV-------------
                       :::   :   :                                  

Bsp1    ---------KA-VGSFWAAIRTIIIADALMGLDNVLAVAGAAQG-----NFLLVVLGLII
Mpe1    ---------QG-SDKLWSAIKTVIVADLVMSIDNVIAIAGAAESAGGDHKMPLVIFGLLV
Rsp1    ---------KP-RKTFVQAAWQIVVADVSMSLDNVLAVAGAARE-----HPIVLVFGLML
Atu1    ---------KG-HKTFFQAATQIVIADVSMSLDNVLAVAGAAQE-----HVTVLIIGLVV
Oin1    ---------LP-RKTFAQAALQIVLADVSMSLDNVLAVAGAARE-----HPEVLVIGLVL
Ali1    ---------AA-GTTVGAAIWQIVVADVSMSLDNVLAVAGAAKD-----HPTILVIGLIL
Bla1    ---------KA-GNSLMAAIRTIVIADVTMGIDNVVAIAGTAHG-----NMLLIIIGLLI
Psp1    ---------KA-GNTLWQSIQTIIIADAAMGIDNVIAVAGASHG-----NTVLVILGLLI
Cfu1    ---------VK-ATTMVAALKTIIIADTVMGIDNVLGVAGAAKG-----SMALVIIGLLI
Nmu1    ---------SA-SATLLGAIKTIIVADAMMSLDNVIAIAGAARD-----SVILVVFGLVV
Rce1    ---------AQ-EKSLLQALWQIILADVSMSLDNVLAVAGVARA-----NLTLLVVGLGI
Bba1    ---------PV-ANTFWGAMKTIVVADALMGVDNVLGVAGAAHG-----AFDLVVIGLLI
Asp1    ---------EG-SATLWKAVKTIIIADFVMSLDNVIAIAGAAQTADPDHQIGLVVFGLVV
Psp2    ---------KA-SKTLMSAIGTIIVADTIMGLDNVLAVAGAANAS--NHSFLLVVIGLII
Afl1    ---------QA-ADRLWKAIWTIIVADAVMSLDNVVAIAGASGG-----HIGMIAFGVAI
Dha1    ---------AS-AANFWGAIRTIIIADFIMGLDNILAVAGASHG-----SPFLVIFGLCI
Orf1    ---------QT-SNSVGRAIFQIALADVSMSLDNVLAVAGIARH-----QPMILVFGLTL
Rpa1    ---------AP-TKTMAQAVWQITLADVSMSLDNVLAVAGAARE-----HPVILVFGLAL
Cvi1    ---------RQ-PKTFKAAFLQVLIADVSMSLDNVLAVAGAARE-----HPAILIFGLLL
Dku1    ---------GA-AENLTGAIKTIIIADVVMSLDNVLAVAAAAHG-----SIALVIFGLVL
Bbo1    ---------SA-SDSLVQAVKTIVIADVMMGLDNVLAIAGAAGG-----DLVLIILGLVI
Rce2    ---------GN-RKTLRGAIIQILVADVSMSLDNVLAVAGAAKE-----HLWVLVVGLGI
Csp1    ---------AP-RKTFAQAAWQIVIADVSMSLDNVLAVAGAARE-----HPYVLVFGLAL
Asp2    ---------EG-STNLLGAIRTIVVADAVMSLDNVIAVAGAAKG-----DLMLVIFGIVV
Gth1    ---------EA-GGSLWEAVRTIIIADALMGLDNVLAVAGAAHG-----HFLLVILGLLI
Bsp2    ---------DA-SDRLWAAVKTIVIADAVMSLDNVIAIAGAAEAADPRHRLALVIFGLIV
Rba1    ---------VP-QKTMFAALLSITIADITMSLDNVLAVAGIANG-----DTQMLVFGLGL
Mci1    ---------SK-RKTLGQAALQIVVADVSMSLDNVLAVAGAARD-----HFPVLVIGLVL
Sth1    ---------EA-QETLIDSIRTIIMADAVMSLDNILAVGGAAHG-----SIALLLFGLAL
Bsp3    ---------AH-NQTIGQAVRTIILADFVMSLDNVLAVGGAAHG-----DIWLVLLGLGM
Gka1    ---------KA-EPSLWKAIQTIVAADVAMGLDNVIAIAGAAQG-----HIGLVVFGFLC
Pcu1    ---------KP-GGTLWQAIRTIVIADAAMGLDNVIAVAGAAHG-----NDLLVILGLLI
Ban1    ---------KA-EEGFWSAIKTIIIADALMGIDNVLAVAGAAHG-----NFSLVIIGLLV
Xau1    ---------AA-SDSLWKAVRTIAIADAVMSLDNVVAIAAAARG-----HWELFVFGLLL
Pmu1    ---------KE-ASTLGRAIWTIIVADFVMSLDNVLAIAAKAEG-----DKAVIILGIGL
Mmi1    ---------EA-KDSLGGAVKTIIVADALMSLDNVLGIVGTTGG-----HMGLLFFGMVI
Aar1    ---------EG-APHLLGAIRTIVIADAVMSIDNVIAVAGAAKG-----DLELVVFGIVI
Ban2    ---------QG-KTTLFQAVRTIVFADLVMGFDNVIAIAGAXHG-----RFSLVIIGLLI
Bli1    ---------KG-GTSLFKAIRIIVIADLFMSLDNVIAVAGASHG-----RLMLVVVGLMV
Rsp2    ---------NT-DKTFMQAAIQIVIADVSMSLDNVLAVAGAAKE-----HTSILAIGLVL
Cul1    ---------QG-GKTLWSAIGTIITADFIMSLDNVLAIAATANG-----SIPLIVIGLSI
Dsu1    ---------EA-SDNLWTAVKTIILADFLMSIDNILSVAGAANG-----DFLLVVFGLMV
Bma1    ---------KP-ADKLWEAVKTIVIADAVMSLDNVIAIAGAAEQADPGHRIALVIFGLLV
Sya1    ---------RP-AKSFAAAAWSVAIADVSMSLDNVLAVAGAARE-----HPGILIIGLIL
Rsp3    ---------AA-EKTFFQAATQIVVADVSMSLDNVLAVAGAAKE-----HSTVLIIGLVV
Dti1    ---------QD-TNSIWQAVKLILIADITMSLDNVLGVGAASRG-----NFFLLLFGLAT
Cca1    ---------HA-SNKFMRAVFSIVVADITMSLDNVLAIASLADG-----SIVLIILGLIL
Rle1    ---------AP-KKTFFQAATQIVIADVSMSLDNVLAVAGAARE-----HPSVLIIGLAL
Sel1    ---------RS-ARSFAGAAWAVAIADVSMSLDNVLAVAGAARE-----HPGILVVGLLL
Cpe1    ---------EA-AETFAGAVKTIIIADAAMGIDNVIAIAGASHG-----DFLLVVLGLII
Gsp1    ---------QS-SDRLFKAIMTIIVADAVMSLDNVVAIAGASEG-----HIGMIAFGVAI
Bba2    ---------DA-GGNLASAIKTILVADLVMSLDNVIAVAAAAKG-----SLTLLIIGLAI
Rle2    ---------IK-PKLFRQAIGQIIFADVSMSLDNVLAVAGAAKD-----NMSALIFGLIL
Gha1    ---------PA-PASLRNAIIRIIVADLSMSLDNVLAVAGAAGE-----HVGVLVTGLVV
Rpa2    ---------PP-RKTLGQAIWQITLADVSMSLDNVLAVAGAARE-----HPIILIFGLGL
Dsp1    ---------HE-CKGLFDAMLTIVVADLVMSTDNILAVAGASKG-----SLGLLIFGLAL
Ssp1    ---------QA-PRRFWSAAWAVAVADVSMSLDNVLAVAGAARD-----HPGILAIGLIL
Dru1    ---------KE-ADCLRDAIQTIVVADLLMSLDNVLAVAGVAKG-----NIPLLIIGLAI
Har1    ---------EG-SSNLWGAIKTILIADLVMSLDNVLGVAAAADG-----HVGLLIIGLAI
Cte1    ---------KG-HGSMMTAIRTILIADLVMSLDNVIAVAATAQG-----NMVLLILGLAI
Csp2    ---------LV-RKTFAQAATQIVVADVSMSLDNVLAVAGAARE-----HPTVLIAGLAL
Scl1    ---------VD-DSKFGRALITILMADVSMSIDNIVAVAAIARD-----NTTLLVFGLAL
Psp3    ---------KA-ESTLWASVWTIIVADAAMGLDNVIAVAGAAQG-----HTLLVIIGLII
Tco1    ---------KA-GNTLWQSVWTIIAADAAMGLDNVIAIAGASHG-----HLLLVVLGLLI
Ktu1    ---------EA-AVGLRAAIRTIVVADAAMGLDNVLAVAGAAHG-----HWILVFLGLVI
Sli1    ---------KA-DTHLWGAVKTIIIADFVMSLDNVLGVAAAAHG-----NAMLLVFGLLV
Cba1    ---------AG-ATTLVGAMKTIIIADAVMGVDNVLAVAGAAHG-----SFLLVVLGLLI
Hef1    ---------PV-PKTPLQAVLQILVADISMSLDNVLAVAGAASQ-----HPAMMAFGLLL
Ppe1    ---------SA-TNQMWAAIRTIIIADTMMGLDNVLAVAGAAHG-----NMLLVILGLAI
Acr1    ---------EA-PGKLRDAALRIIIADISMSLDNVLAVAGAARD-----HPALLAAGLLV
Sec1    ---------KH-PKTFAQAALQVAITNVSLSLDNVLAVAGAARE-----HPAVLFFGLAL
Nsp1    ---------DA-STTLLGAIKTIIVADAVMSLDNVIAIAGAAKD-----SMGLVIFGLVI
Apo1    ---------AP-PGSLGKAIFRILIADLSMSLDNVLAVAGAARE-----HPAILIAGLAL
Hmo1    ---------NV-SDDFKKVLITILGADLLMSLDNVLAVAGASQG-----NIYLLIFGLVL
Eit1    ---------TA-GASLAAAIRTIILADLVMSLDNVLAIAGVSED-----SKLLAVFGLAI
Rth1    ---------KA-GNTFWSALRTIIAADALMGLDNVLAIAGASKG-----HLLLVILGLLI
Afe1    ---------AP-RKTLAQATWQIIIADVSMSLDNVLAVAGAARE-----HPWVLVFGLLL
Acl1    ---------VP-TKTLAQATWQIVIADVSMSLDNVLAVAGAARE-----HPVVLVFGLAL
Vpa1    ---------EG-HSSLAAAIKTIVVADLVMSLDNVVGVAAAAKG-----NVPLLVFGLVI
Bha1    ---------ST-GPTLGSAIKAIVIADCVMGFDNVLAIAGASHG-----NPILVITGLLI
Vpa2    ---------EA-KDNLRAAIMTIVIADGIMGIDNVIGVVGAAGG-----DMTLVAIGMLI
Dca1    ---------KA-GGSLREAIQTIIVADVIMGIDNVLAIAGAAHG-----SIGLVITGLAV
Har2    ---------SA-SDNFWGAVKTIVIADIVMSLDNVLGMAGAANG-----HMGLLFVGMVI
Sfr1    ---------AP-KKTFSQAATQIVVADVSMSLDNVLAVAGAARE-----HPTILVFGLML
Asp3    ---------RA-SDSLLGAIRTVIVADAVMSIDNVLAVAAAARG-----EIGLVVFGILV
Cca2    ---------SP-SNKFIGAIWSIIIADATMSLDNVLAIAGAADG-----NIVLVIFGLLL
Dsp2    ---------KE-STSLWVAIRTIMVADAAMGIDNMLAVAGAAHS-----NFLIVVFGLLV
Ssp2    ---------VA-PRSFAGAAWAVAVADVSMSIDNVLAVAGAARD-----HPGILAVGLIL
Pfe1    ---------QG-STHLLGAIKTIIVADAVMSLDNVIAVAGAAKG-----ELGLVAFGIAI
Cul2    ---------KA-SDTLFSAIRTIIFADALMGMDNVLAVAGAAHG-----HPILVLIGLLI
Rfu1    ---------KA-SRTFWSALRTIIVADALMGLDNVLAIAGASRG-----HLGLVIIGLLI
Bla2    ---------QV-SKSSGQAIKTIILADFIMSLDNVLAVGGAAGG-----DVILVVIGLAL
Vpa3    ---------EA-KNSLMGAIWTIIVADAMMSIDNVIGVVGAAKG-----HLELVIVGMLI
Rbe1    ---------VG-ATTFWGAMRTIIVADALMGVDNVLGVAGAAHG-----SFDLVVIGLLI
Aac1    ---------PT-PGGLRSAITRIIIADLSMSLDNVLAVAGAAGE-----HIWVLVSGLAI
Pmu2    ---------EA-KPQLWPAIRTIIIADGVMGFDNVMAVAGASHG-----DFLLVVLGLLI
Mhy1    ---------EN-VNGFWQAVTLIVVADITLSLDNVLAVAGAAEG-----HLGLLVFGLAL
Osc1    ---------EA-KDSIAGAVGTIIAADAVMSLDNVVAVAGASKG-----NILILALGVLI
Swi1    ---------PQ-SKTFLGAAWAVAVADVSMSLDNVLAVAGAARE-----HPGILVIGLLL
Bsp4    ---------KA-SGSLGAAIWTIIVADTVMGLDNVIAVAGAAHG-----DFLLVVIGLII
Ade1    ---------PA-ATTFWGAMKTIVIADALMGIDNVLGVAGAAQG-----AFDLVIIGLLI
Bja1    ---------AP-RKTFGQAALQIVAADVSMSLDNVLAVAGAARE-----HPYILAFGLLL
Vra1    ---------ES-KDSLRGAIITIIVADAMMSIDNVIGVVGAAKG-----HLELVIVGMLI
Pma1    ---------KQ-GSSFARALFTILVADVSMSIDNVVAVAAIARD-----NTMLLVFGLAL
Orf2    ---------KN-QKSFKESVIQIVVADVSMSLDNVLAVAGAAMD-----HPVIMVIGLAL
Psp4    ---------KA-SPKLLGAIWTIIVADALMSLDNVVAVAGASHG-----QLELVIFGIVV
Bbo2    ---------SY-SRNVSQAVKTIILADFVMSLDNVLAVGGAADG-----DLLLILMGLGM
Orf3    ---------SK-EPSFMRGVYQVLIADITLSFDNVIGVAGAAQQ-----HYYLLVFGLLL
Pde1    ---------KA-GTSIGAAVGTIIVADAAMGLDNVLAVAGAAKG-----HPFLVILGLMI
Pub1    ---------ST-EPSFVKSIYKVLFADITISFDNVIGVVGAAKG-----HFGFMIFGLVL
Pfe2    ---------AG-KKSVSGVIKTIITADFVMSLDNVLAIIGVAKD-----NVGLLVLGLAI
Cac1    ---------HN-SKKMLAAIQSIILADFTMSLDNVLAIAAAAKG-----HIGLIVFGLIL
Bbr1    ---------GG-GASFVEALKTIIFADLIMSLDNVIAVAGAANG-----NLILVIIGLTI
Ead1    ---------AP-RKTFMQAAIQIVVADVSMSLDNVLAVAGAARE-----HPTILVIGLAL
Bsp5    ---------KT-QDTLWDAIRTIIIADAAMGIDNVLAVAGAAQG-----SFLLVILGLFI
Rba2    ---------AP-RRTLLSALISITIADVSMSLDNVLAVAAIADG-----DTTMLVFGLAL
Gka2    ---------QS-SDRLLKAIATIIIADAVMSLDNVVAVAGAAEG-----HLGMLALGVAI
Bce1    ---------EG-GNTIWSAIKTIIVADFVMSLDNVVAVAGVANG-----HTGLLVIGLLV
Msp1    ---------AP-RKTFAQAAWQIVIADVSMSLDNVLAVAGAARE-----HPYILAFGLLL
Bdi1    ---------LK-RKTFGAALIQIMIADLTMSLDNVLAVAGASHE-----HPWIMVFGLIL
Gca1    ---------KA-DARLMGAVKTIIIADFVMSLDNVLGVAAAAKG-----NVSLLVFGLLI
Tmo1    ---------AA-PKTMRQALTAIIIADVSMSLDNVLAVAGAARH-----HMEVLIIGLVL
Dsp3    ---------DM-GHGLKAAIKTIIIADVVMSLDNVLAVAGAAHG-----NFWLVLFGLAL
Bco1    ---------RA-KNGLLVSIGTIIMADAIMSLDNVVALAGASNG-----HIGMIALGVAI
Pba1    ---------KA-GNQMWAAIRTIIIADAMMGLDNVLAVAGAAHG-----DTLLVIIGLAV
Gbe1    ---------PP-TKTMRQAMTQIVLADLSMSLDNVLAVAGAAEG-----HPYILMAGLVL
Pvo1    ---------SA-GNQMWAAIRTIIIADAMMGLDNVLAVAGAAGE-----SFMLVIIGLAI
Ssp3    ---------AA-PKSFAGAAVAVMVADVSMSLDNVLAVAGVARE-----HPGLLVTGLVL
Dme1    ---------KA-AGSLKEAIQTIIFADFLMSLDNVLAVAGAAKG-----NILLLVFGLMI
Bbo3    ---------KA-GSSLGAAIWTIVVADAVMGLDNVIAVAGAAHG-----SFLLVVLGLII
Pba2    ---------EA-KDKLWPAIRTIIIADAAMGLDNVIAVAGASKQ-----HMVLVVIGLLI
Pzu1    ---------RP-AKSFKDAFIQILIADVSMSLDNVLAVAGAARE-----HPGILVFGLVL
Asp4    ---------GS-RKTLGQAVWQIVVADVSMSLDNVLAVAGAARE-----HLGVLVIGLTL
Orf4    ---------GG-RKTFAQAAWQIVIADVSMSLDNVLAVAGAAMD-----HPTVLVIGLAL
Pel1    ---------EA-KPQLWPAIRTIIIADAAMGFDNVMAVAGASHG-----NFLLVVLGLII
Svi1    ---------EA-KTSLSAAIGTIITADALMGLDNVLAIGGAASG-----NYLLVILGLLI
Orf5    ---------EA-PKKFGAALVTIMLADVSMSLDNVVAVAAIARD-----DTQLLIFGLAL
Dru2    ---------KS-GCNLWDAIKTIIIADIAMGVDNVVAIAGAAHG-----NIVLVVLGLAI
Rce3    TPLAEALPEHA-TKSRGVAIRQIVLADVSMSLDNVLAVAGAAHD-----HEWVLVVGLAM
Orf6    ---------AK-KAGLIAAIWTIIIADFSMSLDNVLAVAGAAHE-----NIAALGIGLVF
Aba1    ---------ML-QKSLGQALGQIILADVSMSLDNVLAVAAVARN-----NLQLLIVGLGI
Sya2    ---------AA-PKGFAQAAWAVAIADVSMSLDNVLAVAGAARE-----HPGILVIGLVL
Rso1    ---------PA-SQTLAGAMKTIIIADAVMGIDNVLAIAGASHG-----SFLLVVLGLLV
Clj1    ---------SP-SNKYFRAISSIVIADATMSLDNVLAIAAAAHG-----HVPSIIFGLVL
Asp5    ---------AA-PASLRAAIWKIVIADLSMSLDNVLAVAGAAHD-----HPWLLAVGLVV
Asp6    ---------AP-RRSLLSALWTITVADVSMSIDNVLAVAAIADG-----DSTKLVVGLAI
Ssp4    ---------KA-ADTFAGAVKTIIVADAAMGLDNVLAIAGASQG-----HFLLVVIGLII
Sal1    ---------KP-AKSFAGAAWAVAVADVSMSLDNVLAVAGAARD-----HPGILIVGLIF
Tte1    ---------EA-ARGILDAMRIIILADLIMSLDNILAVGGVSHG-----HIGLLIFGLAL
Mno1    ---------AP-RKTFGQAAWQIVVADVSMSLDNVLAVAGAARE-----HPVALIFGLGL
Gmo1    ---------DAAPARLAPAVLKIVVADLSMSLDNVLAVAGAAVG-----HPWILVSGLIL
Hde1    ---------PN-ETSFWAALWTIILADLSMSLDNVLAVAGAAGE-----STLVLVIGLAI
Bho1    ---------KG-SVSVWAVVKTIIVADFVMSLDNVIAIAGAAQNAHADHQIGLVVFGLIV
Rsp4    ---------VP-RKTFAQAAWQIVIADVSMSLDNVLAVAGAARE-----HPTVLVFGLAL
Dsp4    ---------KA-CTTFFQAMITIVVADLVMSTDNILAVAGASKG-----NLALLVFGLGL
Tca1    ---------EA-SKSFWGAIKTIIIADLVMSLDNTLAIAAVANG-----NYLLLAIGLAL
Rpa3    ---------AP-RKTLGQAVWQITLADISMSLDNVLAVAGAARE-----HPIILVFGLAL
Bja2    ---------KA-RKTLAQASWQIVVADVSMSLDNVLAVAGAARE-----HPMILIFGLGL
Opr1    ---------GS-AASFWQAVTLIIVADFTLSLDNVLAVAGAAGG-----HLGLLVFGLML
Bph1    ---------KP-ADKLVTAIKTIIVADAVMSLDNVIAIAGAAESAEPHHRIALVVFGLIV
Pub2    ---------VD-NSSFMKAIWTVLLADFTMSLDNVLGVAGAAGD-----HYVLLIFGLAL
Bbr2    ---------NS-SEDLIQAVKTIVVADVMMGLDNVLAIAGAAQG-----DIVLIVLGLLI
Hmo2    ---------KP-EKNVMAAIRTIVIADAVMGIDNVLAVAGAAHG-----SFLLVVLGLLI
Eav1    ---------KS-ETTLLSAIRTIIIADLVMSLDNFLAIAGVADG-----HFMLAVLGLII
Ppe2    ---------KA-GTTLWGAIRTIIIADAAMGLDNVIAVAGAAQQ-----HLVLVVLGLLI
Cpa1    ---------KS-VHGFWRAIYSIVLADLTMSIDNVLAIAGSANG-----NIFLIVFGLLI
Npe1    ---------RS-AKSFAGAAWAVAIADVSMSLDNVLAVAGAARE-----HPGILIVGLLL
Gha2    ---------SS-HSSLYRAIWTIIAADAIMSLDNVVAIAGAARG-----NIPLLAIGVLI
Mgr1    ---------TG-EKSFAAAVTQIVVADVSMSLDNVLAVAGAARD-----HQMVMIIGLAL
Sgl1    ---------KS-GGSFWSAIKTIIIADAVMGLDNVLAVAGAAHG-----NFVLVVLGLLI
Aex1    ---------PK-RKSFKAAVVQILIADLSMSLDNVLAVAGASHA-----HPEIMVFGLIL
Bsp6    ---------LK-RKSFGAALLQIMVADITMSLDNVLAVAGAAHE-----HPWIMVFGLIL
Pps1    ---------KA-GTTLGQAIWIIMVADVVMSLDNVIAVAGAAQG-----HLGLAVAGVLI
Gth2    ---------PS-ETSLWKAIQTIVTADIAMGLDNVIAVAGAAHG-----HTSLVVFGFLL
Pla1    ---------KA-GKSLGSAIRTIIVADAAMGLDNVIAVAGASKH-----NMVLVTIGLLI
Bme1    ---------QG-GATVWSAVKTIIIADAVMSLDNVLALAGVAHE-----FV-PIMIGVLI
Pre1    ---------RA-GASFFAAIKTIIIADAVMSLDNVLAVAGAAGG-----NLVLVSLGVLI
Gfr1    ---------DA-PSRLGPAILKIIVADLSMSLDNVLAVAGAAVG-----HPWILVGGLAF
Svi2    ---------KA-AASIWAAVRTIILADALMSLDNMLAVAGAAQN-----DPLLVIVGLLF
Pel2    ---------KQ-AATLGKAVSTIILADFVMSLDNVLAIAAKAKG-----EVGVIILGIGL
Rsp5    ---------TA-ASGFWAALRTIIVADALMGLDNVLAIAGASKG-----HLGLVVLGLLI
Orf7    ---------AG-YSNLLAAIRTIVMADLVMSVDNVLAVAGASGG-----NDVLLVLGLLI
Pal1    ---------GS-AASLWAAIKTIIIADTVMGLDNVLAVAGAAHG-----DFILVVLGLLI
Mam1    ---------GP-RKTFAQAAWQIVIADVSMSLDNVLAVAGAAMD-----HPTVLIIGLAL
Bsp7    ---------KS-STGIMAAIGTIIMADAVMSLDNVVAVAGAADG-----HIGMIALGVLI
Bbr3    ---------SH-NQTIGQAVRTIIVADFVMSLDNVLAVGGAAHG-----DLWLVLLGLAM
Aca1    ---------EA-SDSLWRAVRTIAIADAVMSLDNVVAIAAASRG-----HPELFIFGLLL
Hsp1    ---------PA-ATTFWGAMKTIIIADAVMGIDNVLGVAGAARG-----AFDLVVIGLLI
Pcu2    ---------SR-KTTLFAAIRTIIAADFVMSLDNVLAIAAVADG-----EPVLIILGIIV
Ssp5    ---------AP-SKSFASAAISVAVADVSMSIDNVLGVAGAARE-----HPGILIVGLIV
Orf8    ---------PK-NKSLISAIGTIALADVSLSLDNVLGVAGAAKH-----HYDLLIFGLVL
Bsu1    ---------LK-RKSFGAALVQILIADVTMSLDNVLAVAGAAHD-----HPWIMVFGLVL
Dfr1    ---------KS-CTTFWQAITTIVAADLVMSTDNILAVAGASRG-----NLALLIFGLGL
Ckl1    ---------NT-SNKYWSAVSSIVLADAAMSLDNVLAIAGTAQG-----HIGLIIFGLAL
Sgl2    ---------KE-CTDFKTAIITIIVADFAMGLDNILAIAGTAQN-----NFMVVVLGLLI
Ssp6    ---------KP-AKSFLGAAWAVAIADVSMSLDNVLAVAGAARE-----HPGILMIGLVF
Ssp7    ---------PS-AKSFAGAAWAVAVADVSMSLDNVLAVAGAARD-----HPGILIVGLIL
Mfu1    ---------SA-STGFATAIKTIIIADAAMGIDNVLAIAGVAHG-----NMVLVLLGLAI
Rsp6    ---------AA-QNTLWGAMKTIIIADAVMGMDNVLAVAGAAHG-----SFLLVVLGLLI
Dha2    ---------DS-AASFWGAIKTIIIADAVMGLDNVLAVAGAAHG-----HPILVVFGLLI
                              :  ::  :. ** :.: .    :   *       *.  

Bsp1    SVPIMIWGSTMFIKLVERFPIIITLGAAILAWTASKMIVGEPFLS-S-V-----------
Mpe1    SIPIIVWGSQLVLKLMDRFPIIITVGGMLLGWIAGTMAVTDPAVT-H-L-----------
Rsp1    SIALMGIAANFIAKLLNRHRWIAYVGLAVILYVALEMIWRGALEV-W-------------
Atu1    SIALMGLAANFVAKLLHRYRWISYLGLMVIIYVALNMLYHGTLEV-L-------------
Oin1    SVAFMGLAASLIANLLNRHRWVAYVGLAIILYVALAMIYEGGLQI-M-------------
Ali1    SVVLMGAAANVIAHMLHKHRWIGWVGLLIITYVALDMIWRGSREV-L-------------
Bla1    SVPIMVWGSTLILKAMDRYAWIPYVGAGILALAAAKMITHEAHLQ-P-F-----------
Psp1    SVPVIVWGSTLFIKLINKFTWIIYLGSGVLGYTAAKMITHEKAFE-E-F-----------
Cfu1    SVPIMVWGSTLALKLIERFPLTIFIGAAILVYTAMHMIVTEPVLQ-S-F-----------
Nmu1    SVPIIVWGSKLVMRLMEKFPVTIFIGAGLLGWIAGHMSITDAVSR-E-W-----------
Rce1    SIVMMGLAGGLLAKLLDRFRIIAYVGVALIAYIGLELLWEGLIMA-N-T-----------
Bba1    SVPIVVWGSSLVLKLIDRYPAITYLGAGVLAFTAAKMIVSEPMLA-P-V-----------
Asp1    SVPIIIWGSTLVLKLIDRFPIVVTLGAALLGWIAGGMIVTDVKFI-E-F-----------
Psp2    SIPIMVWGSTLFVKLIDKYPIIIYIGSAVLAFTAARMITHEPFLH-D-F-----------
Afl1    SIPIMIFGSKAIVLAMEKYKWIPYVGSGILAWTAGEMLLKDEQIK-R-W-----------
Dha1    SIPIVVWGSTLVIKAINRFPIIIPLGAAVITHTAVTMLVGEPYVK-H-F-----------
Orf1    SIILMAAGATIVVRALERYRWISYAGLAVILYVAFSMIWIGIIDI-K-Q-----------
Rpa1    SIALMGLAASFIARLLHKHRWIAYIGLAIILYVAGDMIYRGALEI-W-------------
Cvi1    SIALMGLAANAIAKILHKHRWIGFVGLAIVLYVALHMIWQGHRSV-V-------------
Dku1    SIPIVIFGSQLVSLLVERYPILIFAGAGVLAWTAGKMLAEDRVVH-R-L-----------
Bbo1    SIPIMVFGSQLILKAMERLPWLVYIGSGILAWAAAKMIFEEKVVK-H-W-----------
Rce2    SVVLMGVAATFIAKLLEKHRWIAWVGLLVILYVAVEMIWHGGGEI-L-------------
Csp1    SIALMGIAASFIARLLQKHRWIAYVGLLVILYVALEMIYRGGVEV-F-G-----------
Asp2    SIPIIVWGSKVVLKLMDRFPVVITFGAALLGWIAGGMLVGDAALE-D-I-----------
Gth1    SVPIMVWGSTLILKWIERFPIIITIGAGILAWTASKMIVDEPFLK-G-Y-----------
Bsp2    SIPLIVWGSTLVLKLLDRFPVVVLLGAALLGWIAGGLIIDDPFID-R-W-----------
Rba1    AIVLMAFAATLIMKLLAKYPWISWLGLVVLVYVAGEMMYRGFYDI-S-T-----------
Mci1    SIALMGLAATFIAKLLHRHRWIAYVGLLIILYVALDMVYRGAVEV-W-P-----------
Sth1    SMPILLFGSSVIARLMNRLPWLILVGVGVLTVTAARMIVDDRIVA-A-H-----------
Bsp3    SIPLLMWGSTWVARLMNRFPGLVILGGGVLAFTAVDMCLEDPYVW-K-W-----------
Gka1    SVPIIILGSKIILYAMERFPILIYAGGALLAYTAGKMIAAEERLR-P-F-----------
Pcu1    SIPIVVWGSTLFIKLINKFPWIVYIGSGVLAYTAAKMITHEPEIK-P-Y-----------
Ban1    SIPVVVWGSTLILKWVDRYPIIITIGAAVLAYTAAKMIVDEKWFA-A-F-----------
Xau1    TIPLIVFGSQLLLRLLTRFPILIWAGAALLGWIAGEMLVGDVMSL-N-A-----------
Pmu1    SVPIIIWGSTVVMKLLKKFPLLVYLGAGILGYTAGEMVIADEAVY-H-R-----------
Mmi1    SVPIIIFGSTVVIKIMHQFPVLIYIGGLILGWAAGSMVGADEYLA-L-S-----------
Aar1    SIPIIVWGSKFVLKLMDRFPAVITLGAALLGWIAGGMLVGDVTVR-P-W-----------
Ban2    SIPIIIWGSKLILMLMERFPFLIYCGAAILAYTAGKMVTHEDRLA-T-F-----------
Bli1    SVPVIIWGSRLIQAALAKFPLFMYAGSGLLAYTGGEMIVREQELS-S-F-----------
Rsp2    SIALMGLAANFVAKLLHKHRWIAYVGLGVIVYVTVTMIYHGMIEV-W-------------
Cul1    SVPIMIFGSQLVLSLMERFPIIVLVGVGILAWTAGEMILKDETMQ-H-W-----------
Dsu1    SIPIIVMGSQLIGKVLDRFPFLMYAGAAMIGWTSGTMFLHDKVLG-P-V-----------
Bma1    SIPIIVWGSTLVLKLLDRFPIFITFGAALLGWIAGGLMVNDPAGD-R-W-----------
Sya1    SVAMMGIAANIIAKYIERFRWLAYLGLAVIVYVACSMIYDGIMDR-S-------------
Rsp3    SIALMGVAANFVAKLLSRFRWIAYLGLAVIVYVALDMIYQGSIEV-L-------------
Dti1    SIPIMIFTSNLLSMLMDRYPIIVYVGAALLGKVGAEMIVTDPTLV-T-V-----------
Cca1    NVPIIFFGSQLVAKLMNKYPIVTYIGAAILAHTSFKMIFEDRLTI-N-L-----------
Rle1    SIALMGIAANLIAQLLHNHRWIAYVGLLIILYVSLDMIYRGAVEV-M-------------
Sel1    SVALMGLAANLIAKLIDRHRWIAYIGLAVIVFVALKMIYEGWVGTPG-------------
Cpe1    SVPIVVGGSQLIGSLMERFPVLVVLGTAILGWTGGTMIVHDRTIG-I-M-----------
Gsp1    SIPIMIFGSKAIVKVMEKYRWIAYVGSGILAWTGGKMMMEDEGFM-Q-L-----------
Bba2    SIPLVVFASTLLLTLMGRYPVIITLGAALLGWVAGEMAITDPAVK-A-T-----------
Rle2    SVLLMGVASNFVARLLNRFRWIGWFGLAIIVYVAIDMIWSGGSQL-L-------------
Gha1    SVLMMAIAASLIARLLERFRWISWIGLLVVLVVAVELIFKGGGEV-W-------------
Rpa2    SIALMGIAATFIAKLLQNHRWIAWVGFVIILYVALDMCYRGAVEV-W-------------
Dsp1    SIPFVVFTSNLLSTLMERYPIIITIGAAVLGKVGGEMIVTDPFMH-S-V-----------
Ssp1    SVALMGLAANVLARVIERYRWLAYVGLLVILWVAGKMIWEGLTDP-T-------------
Dru1    SIPIIIFGSQIVMMLMKRFKIIVYLGAGLLGYTSGEMITGDRHVS-A-L-----------
Har1    SVPLIVFGSTLVLKLMEKFPIIITLGAALLGYLAGEMLFSDTAVV-P-W-----------
Cte1    SIPLVIFGSTLMIKLMERFPVIVTLGAALIGWVGGETIVNDNLLH-G-Y-----------
Csp2    SIALMGLAASFIARLLDRYRWIAYIGLLIILYVALEMIYRGSMEV-S-------------
Scl1    AIAFMAFFAGVIMRIMLKYRWLSWLGLVLLVYLTGMMLHDGLVDL-G-------------
Psp3    SIPIVVWGSTLFIKLLSKFPWIIYAGSAVLAYTASKMITHEPAWK-D-W-----------
Tco1    SIPIIIWGSTLFIRLMGYFPWIIYLGGGVLAFTAAKMITHEKHIE-E-L-----------
Ktu1    SIPLVVWGSTLIVKLMDRFPWLIYVGGGVLAWTAGKMIADEPLLQ-T-V-----------
Sli1    SIPLIAWSSQLVLKLIDRFPFIIYAGGALLGYVAGEMLVGEALFQ-P-L-----------
Cba1    SIPIVVWGSSLVLKLMSRFPSIIFVGAGVLAFTAVKMIVSEPLVK-A-F-----------
Hef1    SIVLMGLAANAIAILLNRYRWIGYLGLAAVLFVALRMIIAGAGEL-I-------------
Ppe1    SVPIMVWGSTIILKLTERYPVVITIGAAVLAYTAAKMVVAEPLIA-Q-W-----------
Acr1    SVVLMGIAANLVARLLTKRRWLVWVGLAIVLYVALEMIHGGILQV-A-------------
Sec1    SVTLMAVAANFIARVIGRYHWIAYIGLAVILFVAGRMIYDGIVDH-E-------------
Nsp1    SVPIIVWGSQLVMRVMDRYPVAILIGAGLLGWIAGEMAITDVATK-D-W-----------
Apo1    SVLLMGLAASVIARLLDKYKWISWVGLLIVLAVAIELIVKGGGEV-W-------------
Hmo1    SIPVVLAGSTFLSSLLSRYTWLVYVGSGILAWTAGKMIVGDKSVE-S-I-----------
Eit1    SIPLIIFGSQFILKIIDRFPLVVWIGGLLIAYTSGKMFVEDQYIE-T-L-----------
Rth1    SVPLVVWGSTLILKLIDRFPVIMYIGAAAIAITAGRMIAHDQLLS-G-W-----------
Afe1    SIAMMGAAASFIAKLLQKHRWIAYVGLAVILYVAGDMIYRGFLEI-Y-------------
Acl1    SIALMGIAASFIAKLLQKHRWIAYVGLAVILYVAGEMIYRGALEV-W-------------
Vpa1    SIPLIIFGSTLILKLMDRFPIIITLGAALLGWVAGEMAMSDPSIA-G-W-----------
Bha1    SVPIIIWGSKLILVLFDTFPIIVYIGAGILAFTASRMITHEPMLA-P-L-----------
Vpa2    TVPIIIYGSTLFVKVIERFPIILYVGGGILAWVGAAMSVEDKLIS-H-T-----------
Dca1    SVPIIIWGSSLVLKLMDRYPIVTQIGAGVLAWTAGSMMAHDKIIN-Q-N-----------
Har2    TIPLILFGSAMLMRLMERFPIIVTLGAGLLGYVAGEMAVEDPALK-G-L-----------
Sfr1    SIAMMGVAATFIAKLLARYHWIAYVGLAIILYVAIDMIYRGALEV-W-------------
Asp3    SVPIIVWGSRFVMLLMDRFPAFIVVGGGLLGWIAGEMFISDTAFS-G-I-----------
Cca2    NIPIIFWGSQYVSRLMKRYPIVTYIGGAILAHTAFKMILEDKLIS---F-----------
Dsp2    SIPIVVLGSTVVIKLIERFPFIIYLGSMVIAYTAGSMIVEEPILH-S-F-----------
Ssp2    SVALMGIAANVLARVIETYRWLAYVGLLVILWVAGKMIWEGLVDP-S-------------
Pfe1    SIPIIVWGSQFVLKLMDRFPVVITLGAALLGWIAGDMVLGDVMVK-P-Y-----------
Cul2    SIPIVVWGSTLVIRALDHFPFLIYLGSGVLLFTAGKMITEEPFFH-S-I-----------
Rfu1    SVPLVVWGSTLILKLIERFPIIMYVGAGAIAFTAARMIGHDHWLA-G-W-----------
Bla2    SIPLLMFGSNLIANLLDRYPILLYVGTGILAYTAAHMFLDDPFVH-E-R-----------
Vpa3    TVPIIVFCSTLFARIINKFPVILWAGGALLGWVAGEMIVEDPLLV-P-Y-----------
Rbe1    SIPIVVWGSSLVLKLVDRYPVITYVGAGVLAFTAAKMIVGEPLLD-E-V-----------
Aac1    SILLMAFAATMIAKLLERFRWIAWIGLLVVFGVAVELVYKGGGEV-L-------------
Pmu2    SVPIMVWGSTMFIKLVEKYPWIIYIGSGVLAYTAGSMLTEDPSVA-N-W-----------
Mhy1    SIPILMLGSAWIAGLLNRWPWLNLLGALVIVWAGARLVAHDPRVH-A-V-----------
Osc1    SIPIMIFGSKIIVKFMEKYPWIAYIGSGILAWTAGNMIIGDEKIM-E-W-----------
Swi1    SVALMGIAANLIARYIERYRWIAYVGLAVILYVAVKMIWEGSHQV---------------
Bsp4    SVPIMVWGSTLILKLIEKYPIVIYIGSAVLAYTAASMVTSEKFLT-P-F-----------
Ade1    SVPIVVFGSTMVLKLVERFPIIIQFGAAVLAFTAGKMIVNEKFLS-G-V-----------
Bja1    SVAMMGVAADLLGRVLQKQRWIAYVGLAIIVYVAFEMIYRGSLEL-A-------------
Vra1    TVPLLIYGSRLLARIINKYPIILWAGGSLLAWVAAEMVTAEPLLQ-P-Y-----------
Pma1    AITFMALFASLIMRVMLRFRWLSYMGLFFLVYLTAMMLYDGVNEL-N-------------
Orf2    SVALMGLAASYVAKLLQRHHWIAYAGLVVILLVSVKMIWDGSQEV-L-------------
Psp4    SIPIIIWGSKLVLRLMERFPIIIKLGAALLGWIAGGMAVADTSLP-A-L-----------
Bbo2    SIPLLMWGSSLVARLINRFPSLSLLGGGVLAYTATEMCLEDPYVW-K-L-----------
Orf3    SVVLIGTAATYFANYIKDHLWVGYIGLAVILLVAIQLIIGGLMSY-G-------------
Pde1    SLPIVVWGSTIVLKFIERYPVIIVLGSAVLAWTASKMLVAEKFVA-P-Y-----------
Pub1    SVVLTGALATYLANYIQKNLWIAYVGLGFILIVALQLIIGGLNDY-G-------------
Pfe2    SIPIIIWGSKFVCALMQKWPIIISFGSFFLGWTAAQMILSDHYIV-L-L-----------
Cac1    NIPIIFWGSQYVATLMKKYKIVIYIGGAILAHTAFSMIFEDRLIK-N-I-----------
Bbr1    SIPLIIWGSQLLMKLMNRFPIIVLLGAALLGYTAGEMIVGDKAVG-S-F-----------
Ead1    SIAMMGIAAGFIARLLNRYHWIAYIGLVIILYVALDMIYRGAVEV-W-------------
Bsp5    SIPVVVWCSTIILKFMEKYPIIIVFGSGVLAWTASKMIAEEPILG-G-I-----------
Rba2    AIVLMAFAATLIMHLLTKYPWISWVGLIVLVYVAVEMFYRGTVDI-D-S-----------
Gka2    SIPIMIFGSKAIVRVMEQHRWIAYVGSGILAWTAGKMMAGDEGVL-H-W-----------
Bce1    SIPLIVWGSQILIKLMERFPIIVAFGSALLGYTAGTMMMHDKVIG-G-W-----------
Msp1    SIALMGIAASYIARLLQRFRWIAYVGLAIILYVSLKMIYEGFLEV-Y-------------
Bdi1    SIALMGLAATFIAKLLNRYRWIAYVGLAIVLYVALHMIWDGGRSV-I-------------
Gca1    SIPLIAWSSQLVLKLIDRFPYIIYGGGALLGYVAGEMLVTEALFA-T-I-----------
Tmo1    SIALMGLAANYVAKLLERHHWLAYVGLAIISYVALDMIWRGSNEV-M-------------
Dsp3    SIPILMWGSKLVASIINRLPWLVYVGAGILAYTAGQLIVEDPIVH-D-H-----------
Bco1    SIPVMIFGSKMIVKAMNRYSWIAYVGSGILAWTAAEMLFKDEQIL-K-W-----------
Pba1    SVPIMVWGSTMILKLTERFPIVITIGAAVLAWTASKMIVEEPLIH-D-W-----------
Gbe1    SVVLMGVVANALANLLSRYRWIAWVGLAVVLYVALKMIWDGVQEF-S-D-----------
Pvo1    SVPIMVWGSTIILKLTDRFPIIITIGAAVLAWTASKMIVAEPMIH-D-W-----------
Ssp3    SVVLMGVAANFLARLIERYRWIAYIGLAAILFVALRMIYEGILDP-E-------------
Dme1    SIPIVIFGSNIISKFMKKWPWLVSLGAGLLGFTAGGMILNDSYFS---F-----------
Bbo3    SVPVMVWGSTLVLKVMDRYPAVIYIGSAVLAYTAGSMITGEPFLK-G-F-----------
Pba2    SVPIVVWGSTLFIKLLDKFPWIAYLGAAVLAYTAANMITEERHFV-H-F-----------
Pzu1    SIALMGVAAHAIARLLHKYRWIGFVGLVIVLYVALHMMWEGHRTI-A-I-----------
Asp4    SIALMGLAASLIARILHRHRWLAYVGLAIILYVALHMIYRGALEV-W-------------
Orf4    SIALMGFAASFIARLLHKYRWIAYVGLLVILYVAIEMTLKGAYGQ-W-P-----------
Pel1    SVPIMVWGSTMFIKLLEKFPWIIYIGSGVLAYTAGSMLTGDPLVK-E-W-----------
Svi1    SVPMIMGGSTLFLKLVDRFSWITYAGSGVLAFTAGKMIFAEHFIT-Q-G-----------
Orf5    AILIMALFASVIMKVMLKYKWLSWAGLVFLVYLTAMMLFDGARDL-G-------------
Dru2    SIPIIVWGSGLVLKLMDRYPVVSLVGAGILAWTSGSMMVHDPMIQ-K-G-----------
Rce3    SVVLMGVAATLIARLLERHHWIAYIGLAVILYVAVSMIWLGSFEV-L-------------
Orf6    SIALMAFASNLIAKYLDKYPGIQWVGLFVILFVAMEMILSGTHEL-DTKFLHYNILPFVL
Aba1    SIVMMGLLGGLLAKVLERFKIIAYIGVALIVWIGAQLLWEGIIMA-N-A-----------
Sya2    SVALMGVAANLLARVIERYRAVAYFGLIVILYVAGKMIYEGAIDP-A-------------
Rso1    SVPVVVWGSGVVLRLIERFPVIIYGGAAVLAYTAAHMIVAEPLVK-P-V-----------
Clj1    NIPIIFFGSQFVAKLMNKHPMVIYLGGAVLAHTSLNMMLEDKILA-G-F-----------
Asp5    SVALMGVAASFVARIMRRFPWVAWVGIAIVAYVALEMIWDGWHQV-A-P-----------
Asp6    AIIAMAFFATLIMKLLTKYPVISWVGLVVLIWVAGEMLYKGIFDP-G-R-----------
Ssp4    SIPIVVGGSQLIARLMDRYPVLIVIGAAILGWTAGTMIAHDHSVG-P-M-----------
Sal1    AVALMGIAANIIAKYIERYRWIAYLGLAVIVYVAIKMIYEGWIDP-G-------------
Tte1    SIPILMTGAGLVALLVDRFPWLVWLGAVILAYTAGQMIIEDPIVH-D-L-----------
Mno1    SIALMGIAASFIARLLQKYHWIGYIGLAIILYVALDMIYRGFLEV-W-P-----------
Gmo1    SVALMGVAASFIAGLLARYQWIAWCGLVVVLIVAIELIIRGGGEI-W-------------
Hde1    AILLMAVASTYIAKLLARYPWIAWFGLLIILYVALDMIYRDSHRI-V-C-----------
Bho1    SVPIIIWGSTLVLKLIDRFPTVVLFGAALLGWIAGGMLVTDVFVV-N-Q-----------
Rsp4    SIALMGLAASFIARLLHKHRWIAYVGLAVILYVALEMIWRGFNEV-S-P-----------
Dsp4    SIPFVVFASNLLSRIMDRYPVIVVVGAAVLGKVAAEMVLTDPWLA-P-H-----------
Tca1    SIPLIICGSRLIMMLMEKFPIIVYAGAGLIAWTAGEMMVDDHRLG-V-F-----------
Rpa3    SIALMGLAASFIAKLLQKHRWIAYVGFVIILYVALDMCYRGVLEI-W-------------
Bja2    SIAMMGVAASFIARLLQTYRWIAYVGLAVILYVAGDMVFRGTLDV-I-------------
Opr1    SIPILMLGSAAIAQLLNRWPWLSLLGSLVIVWAGAQLISHDPRVH-A-W-----------
Bph1    SIPLIVWGSQLVLKLLDRFPAIVTFGGALLGWIAGGLIINDPAGD-R-W-----------
Pub2    SIILMATAATVISRWINEYKWIAWIGLIAILVVAIELIYTDL------------------
Bbr2    SVPLMVFGSQLILGAMERFLWLVYVGSGVLAVTAANMILMENTMR-E-W-----------
Hmo2    SVPIVVWGSTLFIRLVERFPIILYLGAGVIAWTAGSMVTHEPYLK-G-G-----------
Eav1    SIPIVIFGSQVILKLMDRFPWLIWLGALLIAYTAGTMLVEDHFIH-H-L-----------
Ppe2    SVPIVVWGSTLFIKLIHKFPWIIYLGSAVLGYTASNMITEERKLE-P-Y-----------
Cpa1    NIPIIFLGSVYVANIMKKHPFVIYIGGAILAHTAFDMFLHDKLML-Q-I-----------
Npe1    SVVLMGVAANIIARYIERYRWIGYVGLAVILYVALKMIYEGWIDP-H-------------
Gha2    SIPIMIYGAKFIVVLFERYPMLIYVGSAILVYTGADMIIHDSVMF-H-L-----------
Mgr1    SVALMGVAANAVAALLKRHHWVAYVGLLIILYVALTMIWDGGQQV-L-------------
Sgl1    SVPIVVWGSTIILKWVERYPVIIYIGAGVLAWTASKMITGEAFLK-G-F-----------
Aex1    AIALMGVASHFIAKVLHKYRWIGFFGLAVVLYVALNMIWDGHRDI-V-------------
Bsp6    SIALMGVAATFIAKLLHRFRWIGYIGLVVVLYVALHMIWDGARQV-V-------------
Pps1    SIPIIIFGSQLILKLMEKFRWLVVAGAALLGWIAGKLIASDELLQ-A-W-----------
Gth2    SVPIIILGSKLILYAMERYAFLVYIGGALLAYTAGKMIIEEQQIS-R-L-----------
Pla1    SVPIVVWGSTLFIKLINRFPWIIYLGSAVLAYTASSMITDEKHFH-A-Y-----------
Bme1    SIPIIIWGSSFIMKAMEKFPIIIYAGAAMLAWSAGKMIVEDKIIG-G-F-----------
Pre1    SIPIIVWGSQLVLKLMDRYPQVVLVGGGLLGWIAGGMAVTDIAVA-S-W-----------
Gfr1    SVLLMGIAASFIAGLLARYRWIAWCGLLVVLAVAIELIIRGGGEI-W-------------
Svi2    SVPLLMGGSAVIMKLTDRFPWLIYVGAAILAMTAGKMLFAEPLVR-K-G-----------
Pel2    SIPIIVWGSTLVVNLLKRYPIFVYLGAGILGYTAGEMFIADEELA-T-R-----------
Rsp5    SVPLVVWGSTLILKLINRFPAIVYIGAAAIALTSARMIAHDHLVA-G-W-----------
Orf7    SIPLMIVGATLLMGLMERYPAIILLGAAIIGGVAAEMVSTDPFVA-Q-W-----------
Pal1    SVPIVVWGSTLIIKWVERFPVIIYIGAGVLAWTAAKMIVDEPLVK-G-F-----------
Mam1    SIALMGFAASFVARLLHKYRWIAYIGLLIILYVAVKMFLDGAVQQ-F-P-----------
Bsp7    SIPIMIFGSKFIVKAMNKYAWIAYVGAGILAWTAGEMVFKDEGLT-N-F-----------
Bbr3    SIPLLMWGSVWIARMMNRFPSMVIIGGGILTFTAVDMCLEDPYVW-K-W-----------
Aca1    TIPLIVAGSQLVLALLQRLPILVWAGAALLGFIAGEMLVSDVISI-D-L-----------
Hsp1    SIPIVVFGSTLILKLVEKYPAIMYIGAGVLAFTAGKMVVNEALLA-P-W-----------
Pcu2    SIPIIIWGSHFIGALLRKYPPLVYLGAALLGYAAGEMLVNDPGLD-R-L-----------
Ssp5    AVAMMGLAANFIARYIERYRWIGWVGLVVILYVAVKMIYEGWTDP-T-------------
Orf8    SIILMATMANVVSKLINKYAWIAWLGLIAILYVAIDLIYSDLK-----------------
Bsu1    SIGLMGVAATYIAKLLGRYRWIGYVGLVIVLYVAIHMIWDGYRST-V-------------
Dfr1    SIPFVVFAANALSRLMDRFPIIIALGAAVLGKVAAEMILTDAWVA-S-L-----------
Ckl1    NIPIIFFGSQYVAKIMNKHPITIYIGGAILAHTSFKMLLEDNLLH-N-F-----------
Sgl2    SIPLIVFGSTIVIRLIEHFPLIIYIGSAVIAHTAGTMITHESFVK-S-L-----------
Ssp6    AVALMGLAANIIAKYIERYRWIAWIGLLVILYVAVTMIYTGITDQ-K-------------
Ssp7    SVALMGVAANFIARYIERYRWIAYVGLVVIVYVAGKMIYDGWVDP-S-------------
Mfu1    SIPIVVWGSQIISNLMDRLPILITLGSAILAYTSASMILHDKIIG-N-F-----------
Rsp6    SIPIVVWGSSLVLRLMERYPSIIYIGAGVLAFTAAKMIVSEPIIK-P-T-----------
Dha2    SIPIVVWGSTLVIKAINRFPVIIPIGSAVITHTAVTMLVHEKFVV-N-I-----------
         :      .                *   :                              

Bsp1    ------------------------------------------------------------
Mpe1    ------------------------------------------------------------
Rsp1    ------------------------------------------------------------
Atu1    ------------------------------------------------------------
Oin1    ------------------------------------------------------------
Ali1    ------------------------------------------------------------
Bla1    ------------------------------------------------------------
Psp1    ------------------------------------------------------------
Cfu1    ------------------------------------------------------------
Nmu1    ------------------------------------------------------------
Rce1    ------------------------------------------------------------
Bba1    ------------------------------------------------------------
Asp1    ------------------------------------------------------------
Psp2    ------------------------------------------------------------
Afl1    ------------------------------------------------------------
Dha1    ------------------------------------------------------------
Orf1    ------------------------------------------------------------
Rpa1    ------------------------------------------------------------
Cvi1    ------------------------------------------------------------
Dku1    ------------------------------------------------------------
Bbo1    ------------------------------------------------------------
Rce2    ------------------------------------------------------------
Csp1    ------------------------------------------------------------
Asp2    ------------------------------------------------------------
Gth1    ------------------------------------------------------------
Bsp2    ------------------------------------------------------------
Rba1    ------------------------------------------------------------
Mci1    ------------------------------------------------------------
Sth1    ------------------------------------------------------------
Bsp3    ------------------------------------------------------------
Gka1    ------------------------------------------------------------
Pcu1    ------------------------------------------------------------
Ban1    ------------------------------------------------------------
Xau1    ------------------------------------------------------------
Pmu1    ------------------------------------------------------------
Mmi1    ------------------------------------------------------------
Aar1    ------------------------------------------------------------
Ban2    ------------------------------------------------------------
Bli1    ------------------------------------------------------------
Rsp2    ------------------------------------------------------------
Cul1    ------------------------------------------------------------
Dsu1    ------------------------------------------------------------
Bma1    ------------------------------------------------------------
Sya1    ------------------------------------------------------------
Rsp3    ------------------------------------------------------------
Dti1    ------------------------------------------------------------
Cca1    ------------------------------------------------------------
Rle1    ------------------------------------------------------------
Sel1    ------------------------------------------------------------
Cpe1    ------------------------------------------------------------
Gsp1    ------------------------------------------------------------
Bba2    ------------------------------------------------------------
Rle2    ------------------------------------------------------------
Gha1    ------------------------------------------------------------
Rpa2    ------------------------------------------------------------
Dsp1    ------------------------------------------------------------
Ssp1    ------------------------------------------------------------
Dru1    ------------------------------------------------------------
Har1    ------------------------------------------------------------
Cte1    ------------------------------------------------------------
Csp2    ------------------------------------------------------------
Scl1    ------------------------------------------------------------
Psp3    ------------------------------------------------------------
Tco1    ------------------------------------------------------------
Ktu1    ------------------------------------------------------------
Sli1    ------------------------------------------------------------
Cba1    ------------------------------------------------------------
Hef1    ------------------------------------------------------------
Ppe1    ------------------------------------------------------------
Acr1    ------------------------------------------------------------
Sec1    ------------------------------------------------------------
Nsp1    ------------------------------------------------------------
Apo1    ------------------------------------------------------------
Hmo1    ------------------------------------------------------------
Eit1    ------------------------------------------------------------
Rth1    ------------------------------------------------------------
Afe1    ------------------------------------------------------------
Acl1    ------------------------------------------------------------
Vpa1    ------------------------------------------------------------
Bha1    ------------------------------------------------------------
Vpa2    ------------------------------------------------------------
Dca1    ------------------------------------------------------------
Har2    ------------------------------------------------------------
Sfr1    ------------------------------------------------------------
Asp3    ------------------------------------------------------------
Cca2    ------------------------------------------------------------
Dsp2    ------------------------------------------------------------
Ssp2    ------------------------------------------------------------
Pfe1    ------------------------------------------------------------
Cul2    ------------------------------------------------------------
Rfu1    ------------------------------------------------------------
Bla2    ------------------------------------------------------------
Vpa3    ------------------------------------------------------------
Rbe1    ------------------------------------------------------------
Aac1    ------------------------------------------------------------
Pmu2    ------------------------------------------------------------
Mhy1    ------------------------------------------------------------
Osc1    ------------------------------------------------------------
Swi1    ------------------------------------------------------------
Bsp4    ------------------------------------------------------------
Ade1    ------------------------------------------------------------
Bja1    ------------------------------------------------------------
Vra1    ------------------------------------------------------------
Pma1    ------------------------------------------------------------
Orf2    ------------------------------------------------------------
Psp4    ------------------------------------------------------------
Bbo2    ------------------------------------------------------------
Orf3    ------------------------------------------------------------
Pde1    ------------------------------------------------------------
Pub1    ------------------------------------------------------------
Pfe2    ------------------------------------------------------------
Cac1    ------------------------------------------------------------
Bbr1    ------------------------------------------------------------
Ead1    ------------------------------------------------------------
Bsp5    ------------------------------------------------------------
Rba2    ------------------------------------------------------------
Gka2    ------------------------------------------------------------
Bce1    ------------------------------------------------------------
Msp1    ------------------------------------------------------------
Bdi1    ------------------------------------------------------------
Gca1    ------------------------------------------------------------
Tmo1    ------------------------------------------------------------
Dsp3    ------------------------------------------------------------
Bco1    ------------------------------------------------------------
Pba1    ------------------------------------------------------------
Gbe1    ------------------------------------------------------------
Pvo1    ------------------------------------------------------------
Ssp3    ------------------------------------------------------------
Dme1    ------------------------------------------------------------
Bbo3    ------------------------------------------------------------
Pba2    ------------------------------------------------------------
Pzu1    ------------------------------------------------------------
Asp4    ------------------------------------------------------------
Orf4    ------------------------------------------------------------
Pel1    ------------------------------------------------------------
Svi1    ------------------------------------------------------------
Orf5    ------------------------------------------------------------
Dru2    ------------------------------------------------------------
Rce3    ------------------------------------------------------------
Orf6    FILGGLFVVLHAKYIRPADERKLALYLQNHTLSILSVSIALLFVVLFFGDSIAVYIRSHA
Aba1    ------------------------------------------------------------
Sya2    ------------------------------------------------------------
Rso1    ------------------------------------------------------------
Clj1    ------------------------------------------------------------
Asp5    ------------------------------------------------------------
Asp6    ------------------------------------------------------------
Ssp4    ------------------------------------------------------------
Sal1    ------------------------------------------------------------
Tte1    ------------------------------------------------------------
Mno1    ------------------------------------------------------------
Gmo1    ------------------------------------------------------------
Hde1    ------------------------------------------------------------
Bho1    ------------------------------------------------------------
Rsp4    ------------------------------------------------------------
Dsp4    ------------------------------------------------------------
Tca1    ------------------------------------------------------------
Rpa3    ------------------------------------------------------------
Bja2    ------------------------------------------------------------
Opr1    ------------------------------------------------------------
Bph1    ------------------------------------------------------------
Pub2    ------------------------------------------------------------
Bbr2    ------------------------------------------------------------
Hmo2    ------------------------------------------------------------
Eav1    ------------------------------------------------------------
Ppe2    ------------------------------------------------------------
Cpa1    ------------------------------------------------------------
Npe1    ------------------------------------------------------------
Gha2    ------------------------------------------------------------
Mgr1    ------------------------------------------------------------
Sgl1    ------------------------------------------------------------
Aex1    ------------------------------------------------------------
Bsp6    ------------------------------------------------------------
Pps1    ------------------------------------------------------------
Gth2    ------------------------------------------------------------
Pla1    ------------------------------------------------------------
Bme1    ------------------------------------------------------------
Pre1    ------------------------------------------------------------
Gfr1    ------------------------------------------------------------
Svi2    ------------------------------------------------------------
Pel2    ------------------------------------------------------------
Rsp5    ------------------------------------------------------------
Orf7    ------------------------------------------------------------
Pal1    ------------------------------------------------------------
Mam1    ------------------------------------------------------------
Bsp7    ------------------------------------------------------------
Bbr3    ------------------------------------------------------------
Aca1    ------------------------------------------------------------
Hsp1    ------------------------------------------------------------
Pcu2    ------------------------------------------------------------
Ssp5    ------------------------------------------------------------
Orf8    ------------------------------------------------------------
Bsu1    ------------------------------------------------------------
Dfr1    ------------------------------------------------------------
Ckl1    ------------------------------------------------------------
Sgl2    ------------------------------------------------------------
Ssp6    ------------------------------------------------------------
Ssp7    ------------------------------------------------------------
Mfu1    ------------------------------------------------------------
Rsp6    ------------------------------------------------------------
Dha2    ------------------------------------------------------------
                                                                    

Bsp1    ----------------------F--SN----G--------------------FV----K-
Mpe1    ----------------------V--EQ--T-D--------------------TL----K-
Rsp1    ----------------------P--VV--A-A----------------------------
Atu1    ----------------------P--YI---------------------------------
Oin1    ------------------------------------------------------------
Ali1    ------------------------------------------------------------
Bla1    ----------------------F--DA--N-P--------------------WI----S-
Psp1    ----------------------F--KE--N-P--------------------AF----Y-
Cfu1    ----------------------W--DS--L-P--------------------GL----N-
Nmu1    ----------------------V--NNN-A-A--------------------FL----H-
Rce1    -------------------------TL--Q-L--------------------GL------
Bba1    ----------------------F--DP--H-L--------------------PA----R-
Asp1    ----------------------F--GEA-S-T--------------------ST----K-
Psp2    ----------------------F--DA--N-P--------------------YV----G-
Afl1    ----------------------I--AF--P-Q--------------------GS--Q-S-
Dha1    ----------------------I--GE--S-A--------------------LL----E-
Orf1    -------------------------YL--S------------------------------
Rpa1    ----------------------P--H----------------------------------
Cvi1    ----------------------M--DL--H-E--------------------TA----A-
Dku1    ----------------------V--SN--I-D--Y--------------V--PV----E-
Bbo1    ----------------------V--EG--L-S--------------------GV----E-
Rce2    ----------------------P--YV--G-L----------------------------
Csp1    -------------------------YV---------------------------------
Asp2    ----------------------V--DDA-P-G--------------------WL----H-
Gth1    ----------------------F--AN----P--------------------VI----K-
Bsp2    ----------------------P--ALN-T-D--------------------IV----G-
Rba1    -------------------------GI--G-P--------------------ML------
Mci1    -------------------------HV--N-N--------------------V-------
Sth1    ----------------------V--PS--S-L--------------------HGPLLVG-
Bsp3    ----------------------I--NP--L-M--------------------LN----H-
Gka1    ----------------------Y--PPN---G--------------------EA------
Pcu1    ----------------------F--ER--S-T--------------------FF----S-
Ban1    ----------------------F--ES--N-P--------------------FI----K-
Xau1    ----------------------L--QH--L-D--P-SLVKMDDHGMHPAP--LP----H-
Pmu1    ----------------------V--FGD---L---------------------E----P-
Mmi1    ----------------------K--DT--A-------------------L--YV----K-
Aar1    ----------------------V--EEM-P-S--------------------WL----H-
Ban2    ----------------------F--HN--N-P--------------------SF----T-
Bli1    ----------------------M--AQ--H-S--------------------TL----E-
Rsp2    ----------------------P--YI---------------------------------
Cul1    ----------------------L--GN--S-L--------------------PA--F-Q-
Dsu1    ----------------------I--TA--A-F--G--------------S--WI----E-
Bma1    ----------------------P--LLD-T-P--------------------AA----I-
Sya1    ----------------------V--GI---------------------------------
Rsp3    ------------------------------------------------------------
Dti1    ----------------------L--PQ--S-E--------------------AF----L-
Cca1    ----------------------V--AP--V-V-----------------V----------
Rle1    ----------------------P--Y----------------------------------
Sel1    ------------------------------------------------------------
Cpe1    ----------------------L--LE--A-A-----------------P--QA----E-
Gsp1    ----------------------L--HFR-E-G--------------------TL----T-
Bba2    ----------------------V--DA--Q-F-----------------A--WL----H-
Rle2    ----------------------A--L----------------------------------
Gha1    ----------------------T--H----------------------------------
Rpa2    ----------------------P--HL---------------------------------
Dsp1    ----------------------L--PQ--T-P--------------------AV----E-
Ssp1    ----------------------R--GV---------------------------------
Dru1    ----------------------L--HGS-V-S--------------------FL----H-
Har1    ----------------------I--EA--N-V--------------------PH----H-
Cte1    ----------------------T--MA--H-P--------------------WL----H-
Csp2    ----------------------G-------------------------------------
Scl1    ------------------------------------------------------------
Psp3    ----------------------F--EE--N-Q--------------------VV----K-
Tco1    ----------------------I--GD--R-A--------------------WI----A-
Ktu1    ----------------------F--D---N-P--------------------VL----Y-
Sli1    ----------------------L--EA--Q-H--------------------AL----H-
Cba1    ----------------------F--NA--N-A--------------------LA----Y-
Hef1    ------------------------------------------------------------
Ppe1    ----------------------F--AN----G--------------------VV----K-
Acr1    ------------------------------------------------------------
Sec1    ----------------------I--G----------------------------------
Nsp1    ----------------------V--STQ-A-K--------------------YL----H-
Apo1    ----------------------G--H----------------------------------
Hmo1    ----------------------R--ER--I-P--------------------LS----D-
Eit1    ----------------------V--NG--WIP--------------------NL----S-
Rth1    ----------------------F--DA--H-V--------------------WV----K-
Afe1    ----------------------P--QV--S-S----------------------------
Acl1    ----------------------P--H----------------------------------
Vpa1    ----------------------A--AS--Q-H--------------------AL----H-
Bha1    ----------------------F--IN--Q-P--------------------GF----M-
Vpa2    ----------------------V--EP--Y-A--------------------L-------
Dca1    ----------------------L-FGI--V-P--------------------YL----D-
Har2    ----------------------I--AS--A-H--------------------YL----E-
Sfr1    ------------------------------------------------------------
Asp3    ----------------------F--AAGVP-A--------------------TA----K-
Cca2    ----------------------I--PN--V-F-----------------G----------
Dsp2    ----------------------F--AT--N-A--------------------YL----E-
Ssp2    ----------------------R--GI---------------------------------
Pfe1    ----------------------L--ADA-P-H--------------------WL----H-
Cul2    ----------------------F--DD--P----------------------LL----K-
Rfu1    ----------------------F--AA--H-G--------------------WA----Q-
Bla2    ----------------------I-ASH--L-A--------------------IP----N-
Vpa3    ----------------------I--QG--E-E--------------------L-------
Rbe1    ----------------------Y--DP--N-L--------------------AA----R-
Aac1    ----------------------G--Q----------------------------------
Pmu2    ----------------------F--EE--N-G--------------------IL----K-
Mhy1    ----------------------W--PV--A-------------------D--WQ----V-
Osc1    ----------------------F--HIK-E-G--------------------II----T-
Swi1    ------------------------------------------------------------
Bsp4    ----------------------F--AA--Y-P--------------------WV----K-
Ade1    ----------------------F--KG--P-E--M--------------VHQVA----Y-
Bja1    ------------------------------------------------------------
Vra1    ----------------------I--TG--Y-E--------------------R-------
Pma1    ------------------------------------------------------------
Orf2    ------------------------------------------------------------
Psp4    -----------------------------P-S--------------------WA----H-
Bbo2    ----------------------L--NP--L-L--------------------LN----H-
Orf3    ----------------------V--L---T-I----------------------------
Pde1    ----------------------F--TN----P--------------------FI----K-
Pub1    ----------------------V--L---S-I----------------------------
Pfe2    ----------------------M--GS--Y-F--------------------WT----N-
Cac1    ----------------------V--PH--S-L-----------------G----------
Bbr1    ----------------------L--EG--V-M-----------------P--SL----H-
Ead1    ----------------------P--HL--A-P----------------------------
Bsp5    ----------------------F--TT----K--------------------IA----L-
Rba2    -------------------------GV--G-P--------------------ML------
Gka2    ----------------------F--HLS-Y-G--------------------PF----V-
Bce1    ----------------------I--TE--N-F--------------------AN----T-
Msp1    ----------------------P--L----------------------------------
Bdi1    ----------------------V--RT--G-H--------------------AD----Q-
Gca1    ----------------------V--EA--R-H--------------------YL----H-
Tmo1    ----------------------H-------------------------------------
Dsp3    ----------------------I--IR--Y-A-----------------E--FL----S-
Bco1    ----------------------L--NIS-H-G--------------------PV----T-
Pba1    ----------------------F--AS--P----------------------WI----K-
Gbe1    ----------------------TEAGV--P-G--------------------WV------
Pvo1    ----------------------F--SN----D--------------------FL----K-
Ssp3    ------------------------------------------------------------
Dme1    ----------------------L--SE----I-----------------P--IL----N-
Bbo3    ----------------------F--VE--Y-P--------------------IL----K-
Pba2    ----------------------F--EE--N-P--------------------AL----R-
Pzu1    ----------------------D--LN----R--------------------TA----E-
Asp4    ------------------------------------------------------------
Orf4    -------------------------EH--L-S--------------------IL------
Pel1    ----------------------F--IA--N-P--------------------IV----K-
Svi1    ----------------------V--EG--A-S--------------------WI----K-
Orf5    ------------------------------------------------------------
Dru2    ----------------------L--AH--I-P--------------------MA----D-
Rce3    ------------------------------------------------------------
Orf6    SVFYSILFILFFSLLEVVSLVRM--R----------------------------------
Aba1    -------------------------TL--H-F--------------------GL------
Sya2    ----------------------T--GL---------------------------------
Rso1    ----------------------F--AE--Q-P--------------------VL----A-
Clj1    ----------------------T--SP--V-L-----------------T----------
Asp5    -------------------------HL--A-P----------------------------
Asp6    -------------------------GL--L-A--------------------YI------
Ssp4    ----------------------I--LN--I-L-----------------P--NA----G-
Sal1    ------------------------------------------------------------
Tte1    ----------------------L--GGI---P--------------------HI----S-
Mno1    -------------------------VV--S-S--------------------VV------
Gmo1    ------------------------------------------------------------
Hde1    ----------------------AQYGV--G-C--------------------SE------
Bho1    ----------------------I--GEQ-L-Q--------------------AV----K-
Rsp4    -------------------------YV---------------------------------
Dsp4    ----------------------L--GL--G-R--------------------PG----L-
Tca1    ----------------------I--TQ----L--------------------MP----E-
Rpa3    ------------------------------------------------------------
Bja2    ----------------------N--V----------------------------------
Opr1    ----------------------L--AW--P-L--------------------WA----W-
Bph1    ----------------------P--ILD-T-P--------------------VA----E-
Pub2    -------------------------K----------------------------------
Bbr2    ----------------------I--AG--R-S--------------------WL----E-
Hmo2    ----------------------I--AG--T-P--------------------VL----G-
Eav1    ----------------------F--RG--L-S--------------------NG------
Ppe2    ----------------------F--TE--H-P--------------------AL----R-
Cpa1    ----------------------I--PE--F-F-----------------V----------
Npe1    ------------------------------------------------------------
Gha2    ----------------------L--QLR-E-G--------------------II----P-
Mgr1    ------------------------------------------------------------
Sgl1    ----------------------F--AD--N-L--------------------VL----K-
Aex1    ----------------------V--DT--G-K--------------------VT----E-
Bsp6    ----------------------V--RT--G-N--------------------MD----E-
Pps1    ----------------------L--AFADL-H--------------------WV----P-
Gth2    ----------------------Y--NSV---A--------------------SW----K-
Pla1    ----------------------F--EG--H-Q--------------------II----K-
Bme1    ----------------------V--PT----T--------------------AL----H-
Pre1    ----------------------I--PN--E-A--------------------WS----K-
Gfr1    ------------------------------------------------------------
Svi2    ----------------------L--GGL-A-A--------------------WI----E-
Pel2    ----------------------L--LGD---T---------------------S----H-
Rsp5    ----------------------F--DA--H-T--------------------WV----G-
Orf7    ----------------------L--EQ--H-A--------------------PW----LH
Pal1    ----------------------F--TA--N-P--------------------VL----K-
Mam1    -------------------------EQ--F-A--------------------FL------
Bsp7    ----------------------L--HIE-H-G--------------------PV----T-
Bbr3    ----------------------V--NP--L-L--------------------LN----H-
Aca1    ----------------------L--KG--F-NPAFVKPDLEAPGGIGPAA--LP----H-
Hsp1    ----------------------F--KG--P-E--F--------------AQMAA----Y-
Pcu2    ----------------------L--FHG-S-Q--------------------AV----H-
Ssp5    ------------------------------------------------------------
Orf8    ------------------------------------------------------------
Bsu1    ----------------------V--RA--L-A--------------------VE----Q-
Dfr1    ----------------------A--RP--G-Q--------------------TA----V-
Ckl1    ----------------------T--SP--M-M-----------------I----------
Sgl2    ----------------------L--AP--Y-P--------------------SL----Q-
Ssp6    ----------------------I--GL---------------------------------
Ssp7    ------------------------------------------------------------
Mfu1    ----------------------L--LS--L-T-----------------E--YM----N-
Rsp6    ----------------------I--AA--Y-P--------------------VL----Y-
Dha2    ----------------------I--GE--S-A--------------------LI----E-
                               :            .       *: ** :         

Bsp1    ----------Y--GFEILVVA---VVVAIG--YM--K----Q-K-------K--------
Mpe1    ----------Y--AAGIGGAL---LVLAIG--KW--V----ARN-------R--------
Rsp1    ------------------------------------------------------------
Atu1    ------------------------------------------------------------
Oin1    ------------------------------------------------------------
Ali1    ------------------------------------------------------------
Bla1    ----------Y--LLKGVIIV---GVIVAG--YW--Q----R-N-------R--------
Psp1    ----------W--CFVILIIA---LIIAAG--LL--T----N-N-------R--------
Cfu1    ----------Y--AAYVIGFV---VVLGGG--WL--V----S-K-------R--------
Nmu1    ----------W--VAPAAGAL---LIVTIG--KW--L----A-D-------K--------
Rce1    ---------------------------------G--L-----------------------
Bba1    ----------L--ATYATMVA---GVLLAG--WW--G----L-R-------R--------
Asp1    ----------L--IAEVVGAL---LIVALG--HG--I----A-A-------A--------
Psp2    ----------W--IMIALVTV---GVVMAG--RY--K----N------------------
Afl1    ----------L--VFLIVVTA---FILLAG--YV--K----N-K-------K--------
Dha1    ----------W--GLSAVFIT---IVLLLG--HQ--K----N-K-------K--------
Orf1    ------------------------------------------------------------
Rpa1    ------------------------------------------------------------
Cvi1    ----------YNAAAPAPLDI---KPDEIA--Q---------------------------
Dku1    ----------I--IIPAGVTL---LVLVAG--WR--V----K-R-------R--------
Bbo1    ----------T--AIKIAIVA---AVLVLG--FI--Q----R-K-------R--------
Rce2    ------------------------------------------------------------
Csp1    ------------------------------------------------------------
Asp2    ----------Y--ATSVVGAL---VVVAVG--AW--I----A-R-------R--------
Gth1    ----------Y--GFELLLVA---AVIAIG--TQ--K----K-R-------K--------
Bsp2    ----------Y--AARVAGAL---FVVGVG--WL--L----R-R-------R--------
Rba1    -----------------------------G--LV--E-----------------------
Mci1    ------------------------------------------------------------
Sth1    ----------L--AIGLS--A---LVLIPAAVRW--R----R-A-------R--------
Bsp3    ----------M--WLPAIASA---AIMLWG--R---------------------------
Gka1    -------------LFPMAAAV---LAVLLG--LA--A----H-R-------R--------
Pcu1    ----------L--SFIAVMIV---VVVLAG--LL--T----N-L-------L--------
Ban1    ----------W--AFIIIIIA---GVVFFG-XA--------K-Q----------------
Xau1    ----------Y--VASVIGAA---IVLGAG--YV--L----R-N-------R--------
Pmu1    ----------H--ILPLTAAL---LVIGCG--LA--K-RLLP-S-------R--------
Mmi1    ----------I-------ALT---LLTVLG--GI--V----W-K-------R--------
Aar1    ----------Y--ATSVIGAA---FVVVLG--SW--L----A-R-------R--------
Ban2    ----------A--GIPYLFIF---TILCIG--FI--V----Q-Q-------V--------
Bli1    ----------M--LLPVLTVI---FVILAS--IY--Y----E-Q----------------
Rsp2    ------------------------------------------------------------
Cul1    ----------W--ILPLVFLL---FILIVW--FL--K----R-R-------T--------
Dsu1    ----------T--GLPAFLAL---AVCVLG--YL--K----S------------------
Bma1    ----------Y--GASVAGAL---FVVIAG--YV--L----K-K-------R--------
Sya1    ------------------------------------------------------------
Rsp3    ------------------------------------------------------------
Dti1    ----------Y--GVEAIAAV---GVIIVG--KL--W----A-R-------F--------
Cca1    ----------Q--IISYGAAL---LTIIYG--IY--I----V-K-------K--------
Rle1    ------------------------------------------------------------
Sel1    ------------------------------------------------------------
Cpe1    ----------Y--LLPAALAG---AVCGIG--GY--L-----------------------
Gsp1    ----------Y--AVSAGLTI---FVLAAG--YI--T----N-K-------R--------
Bba2    ----------Y--VAPALGAI---GVVMVG--KW--L----A-Q-------R--------
Rle2    ------------------------------------------------------------
Gha1    ------------------------------------------------------------
Rpa2    ------------------------------------------------------------
Dsp1    ----------Y--GAMILGAV---GVLAYA--RL--R----R-A-------T--------
Ssp1    ------------------------------------------------------------
Dru1    ----------W--LIPVALTA---FVIVMG--IW--L----N-K-------R--------
Har1    ELNLFGNTHLS--IPGLVLAI---GVVVVG--TY--L----G-K-------R--------
Cte1    ----------Y--VAAAAGAV---LVVGLG--KF--M----Q-A-------R--------
Csp2    ------------------------------------------------------------
Scl1    ------------------------------------------------------------
Psp3    ----------W--LVIAIAVV---VVLGAG--LW--T----N-E-------W--------
Tco1    ----------W--TFYAVIII---GVQLAG--YA--V----N-T-------A--------
Ktu1    ----------W--MVIILVIA---GVLTAG--LI--T----N-Q-------R--------
Sli1    ----------W--LVPGVCAV---LVLAVG--KW--L----A-L-------R--------
Cba1    ----------Y--GLFVLVVG---GVLGGG--YL--A----Q-K-------R--------
Hef1    ------------------------------------------------------------
Ppe1    ----------Y--GFEALIVV---LVVAIG--LR--V----K-K-------I--------
Acr1    ------------------------------------------------------------
Sec1    ------------------------------------------------------------
Nsp1    ----------W--IAPPVMAL---LVIILG--KV--L----A-A-------R--------
Apo1    ------------------------------------------------------------
Hmo1    ----------F--LVPLAVTA---IVILFG--KR--I----R-D-------R--------
Eit1    ----------HTVLMPVVFCL---VLLLFV--FT--I----G-N-------K--------
Rth1    ----------Y--ALDALAVL---AICGGG--WL--V----Q-R-------R--------
Afe1    ------------------------------------------------------------
Acl1    ------------------------------------------------------------
Vpa1    ----------T--IVPAIGAI---SVVAIG--KW--L----T-S-------R--------
Bha1    ----------I--FFQVTVIA---FVLALG--YT--C----K-N-------K--------
Vpa2    -------------LIKVGAVI---LVVGAS--LL--V----K------------------
Dca1    ----------L--VLPALLVI---VVLVIG--NR--K----A-A-------S--------
Har2    ----------I--ALPILGIL---IVVGMG--KL--L----S-A-------R--------
Sfr1    ------------------------------------------------------------
Asp3    ----------Y--GAAVVGAL---GVLVIG--RL--L----A-D-------R--------
Cca2    ----------V--IIPNAAAI---LTIIYG--LY--I----I-K----------------
Dsp2    ----------W--LVISAIVL---GVIISG--RL--K----M------------------
Ssp2    ------------------------------------------------------------
Pfe1    ----------Y--LSGSVGAV---LVVAVG--TQ--L----A-K-------R--------
Cul2    ----------W--TTILLLIA---IGLITG--RI--L----S-K-------K--------
Rfu1    ----------Y--ALDVVLVG---AVCAGG--WL--A----Q-R-------R--------
Bla2    ----------Q--AIAGIIVI---VVLLLG--KW--R-----------------------
Vpa3    -------------LVKFGTVFFVLIVTGMI--KI--W----K------------------
Rbe1    ----------L--ATYFVFVC---GVLAAG--WW--A----S-R-------R--------
Aac1    ------------------------------------------------------------
Pmu2    ----------W--VLISLIVV---GVLITG--YG--K----K-L-------F--------
Mhy1    ----------F--LL-GLGMM---LLFMRG--NL--K----G-L-------K--------
Osc1    ----------Y--IFSIIVTV---LLLAVA--YF--R----N-Q-------K--------
Swi1    ------------------------------------------------------------
Bsp4    ----------W--VFIVAVVV---GVLLIG--RM--K----S-Q-------Q--------
Ade1    ----------W--GLIALVIV---GVLVAG--WL--H----N-R-------R--------
Bja1    ------------------------------------------------------------
Vra1    -------------LIEIAGVI---LVVAAA--LI--W----K-R-------R--------
Pma1    ------------------------------------------------------------
Orf2    ------------------------------------------------------------
Psp4    ----------Y--AAGVTGAL---IVVAIG--TL--L----G-R-------Y--------
Bbo2    ----------A--WIPFLVAG---GIVAFG--R---------------------------
Orf3    ------------------------------------------------------------
Pde1    ----------Y--GFEALVVL---AVVATG--LI--I----K-R-------N--------
Pub1    ------------------------------------------------------------
Pfe2    ----------Y--LISGISGL---FVVAIG--KI--L----G------------------
Cac1    ----------I--FLPYAFAA---LTLLYG--FI--I----L-S-------F--------
Bbr1    ----------M--ILPVALAI---LVIVIG--NY--L----K-R-------K--------
Ead1    ------------------------------------------------------------
Bsp5    ----------Y--SFEVLVVA---VVIAIG--YK--K-----------------------
Rba2    -----------------------------G--LF--E-----------------------
Gka2    ----------Y--AVAAGVAI---LVVSAG--YI--T----N-K-------K--------
Bce1    ----------Q--FLPILMAV---AVVVIG--KL--E----N-K-------R--------
Msp1    ------------------------------------------------------------
Bdi1    ----------FNASAPAFLAI---GAEEQA--KH--M----KHT-------GKGADSHTP
Gca1    ----------W--LVPGVCAL---LVLLIG--KW--L----A-L-------R--------
Tmo1    ------------------------------------------------------------
Dsp3    ----------W--LAPVALIL---LVLMVG--HF--W----K-E-------H--------
Bco1    ----------Y--TIGGILTV---LVLFLG--WL--S----N-R-------R--------
Pba1    ----------Y--GFELLVIA---AVVLLG--NL--M----K-K-------R--------
Gbe1    -----------------------------P--MWLRH------G-------I--------
Pvo1    ----------Y--GFEILVIA---IIIGVG--TW--M----K-K-------K--------
Ssp3    ------------------------------------------------------------
Dme1    ----------Y--LIPGVFAM---CVIIIG--NA--L----K-K-------R--------
Bbo3    ----------W--ALIAVIVV---GVLLIG--RM--K----N-Q-------A--------
Pba2    ----------Y--LLIAIVIA---AVLLAG--YM--K----K-R-------Q--------
Pzu1    ----------YNAVVPDFMDI---TPEEVA--TH--L----R-H-------R--------
Asp4    ------------------------------------------------------------
Orf4    -----------------------------G--AW--F-----------------------
Pel1    ----------W--GLVAIIVL---GVLLAG--YW--K----K-I-------Y--------
Svi1    ----------W--AVIALIIA---GVIYFG--WR--K----Q-Q-------A--------
Orf5    ------------------------------------------------------------
Dru2    ----------L--LVPGILLL---LILVVG--NR--R----S-S-------L--------
Rce3    ------------------------------------------------------------
Orf6    ------------------------------------------------------------
Aba1    -----------------------------P--LP--L-----------------------
Sya2    ------------------------------------------------------------
Rso1    ----------W--AIYAAVFA---VVLGGG--WL--V----Q-R-------R--------
Clj1    ----------N--IVSFGFAI---IVLVYG--LY--R----V-N-------K--------
Asp5    ---------------------------------H--L-----------------------
Asp6    ------------------------------------N-----------------------
Ssp4    ----------T--LLPAACAG---LVCAIG--GR--------------------------
Sal1    ------------------------------------------------------------
Tte1    ----------K--LFPFAVIL---FVVLIS--IS--R----G-HIPTLYSHK--------
Mno1    -----------------------------G--S---------------------------
Gmo1    ------------------------------------------------------------
Hde1    -----------------------------T--IW--Q------G-------I--------
Bho1    ----------I--TVEVVGAL---LVIVLG--RW--L----A-S-------R--------
Rsp4    ------------------------------------------------------------
Dsp4    ----------Y--AGEIVGAA---GVVAVG--WL--W----S-R-------R--------
Tca1    ----------W--LLPALITA---GVLGVG--VY--V----K-R-------Q--------
Rpa3    ------------------------------------------------------------
Bja2    ------------------------------------------------------------
Opr1    ----------F--ALGLATMA---ALRGLN--RW--Q----A------------------
Bph1    ----------Y--GMSIVCAL---FVVIVG--YA--L----K-R-------R--------
Pub2    ------------------------------------------------------------
Bbr2    ----------Y--AIKIGLVA---LVVIGG--YL--Q----R-T-------K--------
Hmo2    ----------W--LVPAVFTV---GVILLG--RS--K----K-Q-------A--------
Eav1    ----------H--IVS--LAS---CVLLAG--MY--F----L-F----------------
Ppe2    ----------I--LFITLITV---SILLTG--YI--Q----N-R-------R--------
Cpa1    ----------L--YIPYAAAI---IITAYG--YY--V----T-S----------------
Npe1    ------------------------------------------------------------
Gha2    ----------I--LLSCIVTI---GVLLSS--YV--T----N-Q-------R--------
Mgr1    ------------------------------------------------------------
Sgl1    ----------W--GLSIVLIA---GVLFTG--RI--M----K-Q----------------
Aex1    ----------YNQIVPDFMDI---TEKDI---K---------------------------
Bsp6    ----------FNASAPAFIEI---SPEEAA--KH--L----GHK-------R--------
Pps1    ----------Y--VAGAVGAL---VVLAVG--HL--L----A-R-------R--------
Gth2    ----------P--EFPLMIAV---FITLLG--FI--I----N-R-------R--------
Pla1    ----------Y--LFIALIIV---GVLTAG--HL--K----K-K-------S--------
Bme1    ----------L--AVQVILTI---AVVGIG--YM--K----N-K-------K--------
Pre1    ----------H--LAAAFGAA---LVMGTG--LL--L----R-T-------R--------
Gfr1    ------------------------------------------------------------
Svi2    ----------W--PVVILIIL---AVLFAG--WF--T----Q-K-------K--------
Pel2    ----------Y--VLPIVTTL---IVLASG--VL--KKWVFR-P-------R--------
Rsp5    ----------Y--VLDAGLIA---VICGGG--WL--V----N-R-------Q--------
Orf7    AAYVLPVINLH--ILQVLGAF---SVVILG--TW--L----A-R-------R--------
Pal1    ----------W--CLIVVIIV---AVLALG--RM--K----K-Q----------------
Mam1    -----------------------------A--PW--F-----------------------
Bsp7    ----------Y--FIAAVITI---LVLTLG--YV--K----N-K-------K--------
Bbr3    ----------M--WLPVFAAV---VVMFWG--R---------------------------
Aca1    ----------Y--VAGALGAV---VVVAIG--LV--L----R-K-------R--------
Hsp1    ----------W--GFVALTIV---VVLALG--YL--H----N-R-------R--------
Pcu2    ----------D--AIPLFCVP---FVVIIG--LL--I----R-P-------K--------
Ssp5    ------------------------------------------------------------
Orf8    ------------------------------------------------------------
Bsu1    ----------HNASAPAFLDV---TAEEVT--KS--C----RPE-------K--------
Dfr1    ----------Y--AGEIVGAV---GVVAAG--RF--W----A-R----------------
Ckl1    ----------N--IISFSAAI---IVLLYG--LY--T----I-N-------K--------
Sgl2    ----------F--IFLAFIII---GVLIAG--KL--K----K-I----------------
Ssp6    ------------------------------------------------------------
Ssp7    ------------------------------------------------------------
Mfu1    ----------Y--ILPVLFIG---AIIVYS--Q---------------------------
Rsp6    ----------W--ATFALCLG---IVLLGG--YL--V----K-K-------R--------
Dha2    ----------W--GLSAVLIA---CVLYLG--HR--T----N-K-------K--------
           ::   :* .                           ::                   

Bsp1    -------A---------------A---I-----E--------------------------
Mpe1    -------T---------------P------------------------------------
Rsp1    ------------------------------------------------------------
Atu1    ------------------------------------------------------------
Oin1    ------------------------------------------------------------
Ali1    ------------------------------------------------------------
Bla1    -------M---------------A---K-----K--A-R------------------ANQ
Psp1    -------R---------------NQAVQ-----E--------------------------
Cfu1    -------R----------------------------------------------------
Nmu1    -------A---------------G---A-----R--RAA------------------IVD
Rce1    ------------------------------------------------------------
Bba1    -------S---------------Q---T-----Q--D-----------------------
Asp1    ---------------------------K--------------------------------
Psp2    ------------------------------------------------------------
Afl1    ------------------------------------------------------------
Dha1    -------K---------------A---L-----Q--T-----------------------
Orf1    ------------------------------------------------------------
Rpa1    ------------------------------------------------------------
Cvi1    ------------------------------------------------------------
Dku1    -----------------------V---Q-----K--Q-----------------------
Bbo1    -------S---------------G---G-----S--K-----------------------
Rce2    ------------------------------------------------------------
Csp1    ------------------------------------------------------------
Asp2    -------Q---------------A---E-----E--A-P------------------LVD
Gth1    -------A---------------A---K-----K--------------------------
Bsp2    -------A---------------L---A--------------------------------
Rba1    ---------------------------G-----M--------------------------
Mci1    ------------------------------------------------------------
Sth1    -------Q---------------T---R-----D--A-A------------------GGE
Bsp3    ------------------------------------------------------------
Gka1    ------------------------------------------------------------
Pcu1    ------KR---------------NKQAA-----I--------------------------
Ban1    ------------------------------------------------------------
Xau1    -------A---------------R---A-----I--------------------------
Pmu1    ------------------------------------------------------------
Mmi1    ------------------------------------------------------------
Aar1    -------G---------------A---A-----P--P-P------------------LVE
Ban2    -------R----------------------------------------------------
Bli1    ------------------------------------------------------------
Rsp2    ------------------------------------------------------------
Cul1    ------------------------------------------------------------
Dsu1    ------------------------------------------------------------
Bma1    -------R---------------T---A--------------------------------
Sya1    ------------------------------------------------------------
Rsp3    ------------------------------------------------------------
Dti1    -------T---------------L---P-----E--S-A------------------AVP
Cca1    -------Q---------------Q------------------------------------
Rle1    ------------------------------------------------------------
Sel1    ------------------------------------------------------------
Cpe1    ------------------------------------------------------------
Gsp1    -------A---------------E---S-----K--------------------------
Bba2    -------A---------------L---A-----K--E-----------------------
Rle2    ------------------------------------------------------------
Gha1    ------------------------------------------------------------
Rpa2    ------------------------------------------------------------
Dsp1    -------V----------------------------------------------------
Ssp1    ------------------------------------------------------------
Dru1    -------Q---------------A---A-----S--------------------------
Har1    -------H---------------H------------------------------------
Cte1    -------S----------------------------------------------------
Csp2    ------------------------------------------------------------
Scl1    ------------------------------------------------------------
Psp3    -------K---------------K---K-----H--------------------------
Tco1    -------R---------------T---R-----R--T-A---------------------
Ktu1    -------R----------------------------------------------------
Sli1    -------M---------------A---A-----A--V-R------------------AVD
Cba1    -------R---------------A------------------------------------
Hef1    ------------------------------------------------------------
Ppe1    -------K---------------S---E-----K--------------------------
Acr1    ------------------------------------------------------------
Sec1    ------------------------------------------------------------
Nsp1    -------Q---------------Q---A-----K--IGP------------------VID
Apo1    ------------------------------------------------------------
Hmo1    -------M---------------I------------------------------------
Eit1    -------E---------------M---R--------------------------------
Rth1    -------R---------------R---R-----L--------------------------
Afe1    ------------------------------------------------------------
Acl1    ------------------------------------------------------------
Vpa1    -------Q---------------Q---Q-----P--------------------------
Bha1    -------K---------------K------------------------------------
Vpa2    ------------------------------------------------------------
Dca1    -------A----------------------------------------------------
Har2    -------Q---------------T---L--------------------------------
Sfr1    ------------------------------------------------------------
Asp3    -------P---------------D---A-----E--E-A------------------EPA
Cca2    ------------------------------------------------------------
Dsp2    ------------------------------------------------------------
Ssp2    ------------------------------------------------------------
Pfe1    -------A---------------A---A-----A----P------------------LNE
Cul2    -------K---------------L---R-----D--V-V------------------A--
Rfu1    -------R---------------A---A-----R--S-A---------------------
Bla2    ------------------------------------------------------------
Vpa3    ------------------------------------------------------------
Rbe1    -------A---------------R---L-----Q--R-----------------------
Aac1    ------------------------------------------------------------
Pmu2    -------G---------------S---F-----V--S-INENGHLTIPQELEQEADIQPN
Mhy1    ------------------------------------------------------------
Osc1    -------R----------------------------------------------------
Swi1    ------------------------------------------------------------
Bsp4    -------Q----------------------------------------------------
Ade1    -------K---------------P---A-----A--A-P------------------A--
Bja1    ------------------------------------------------------------
Vra1    -------R---------------K---------A--------------------------
Pma1    ------------------------------------------------------------
Orf2    ------------------------------------------------------------
Psp4    -------Q---------------Q---H-----R--------------------------
Bbo2    ------------------------------------------------------------
Orf3    ------------------------------------------------------------
Pde1    -------R---------------A---Q-----R--------------------------
Pub1    ------------------------------------------------------------
Pfe2    ------------------------------------------------------------
Cac1    -------S---------------S---STKRSEK--S-----------------------
Bbr1    -------E---------------K---N-----ALNK-E---------------------
Ead1    ------------------------------------------------------------
Bsp5    ------------------------------------------------------------
Rba2    ---------------------------G-----W--------------------------
Gka2    -------A---------------E---R-----E--------------------------
Bce1    ------------------------------------------------------------
Msp1    ------------------------------------------------------------
Bdi1    HALPGGRE---------------R---R-----DPPP-Q---------------------
Gca1    -------Q---------------M---S-----D--I-K------------------AVD
Tmo1    ------------------------------------------------------------
Dsp3    ------------------------------------------------------------
Bco1    -------A---------------A---V-----K--QVK------------------QVK
Pba1    -------K---------------A---R---LHQ--A-K------------------A--
Gbe1    -----------------------G---R-----L--------------------------
Pvo1    -------N---------------E---D-----K--------------------------
Ssp3    ------------------------------------------------------------
Dme1    -------N---------------K---L-----K--S-V---------------------
Bbo3    -------Q----------------------------------------------------
Pba2    -------Q---------------R---K-----E--T-E---------------------
Pzu1    ------------------------------------------------------------
Asp4    ------------------------------------------------------------
Orf4    ---------------------------G-----E--------------------------
Pel1    -------G---------------S---L-----V--S-INESGHLTIPADLEQGADIQ--
Svi1    -------G---------------K---L-----T--A-A---------------------
Orf5    ------------------------------------------------------------
Dru2    ------------------------------------------------------------
Rce3    ------------------------------------------------------------
Orf6    ------------------------------------------------------------
Aba1    ------------------------------------------------------------
Sya2    ------------------------------------------------------------
Rso1    -------R----------------------------------------------------
Clj1    -------P---------------V---S-----Y--S-----------------------
Asp5    ------------------------------------------------------------
Asp6    ------------------------------------------------------------
Ssp4    ------------------------------------------------------------
Sal1    ------------------------------------------------------------
Tte1    -------SQQHDEEDPSPGKPPAD---S-----H--------------------------
Mno1    ------------------------------------------------------------
Gmo1    ------------------------------------------------------------
Hde1    ---------------------------K-----H--------------------------
Bho1    -------K---------------KNASK--------------------------------
Rsp4    ------------------------------------------------------------
Dsp4    ------------------------------------------------------------
Tca1    -------R---------------A---K-----T--------------------------
Rpa3    ------------------------------------------------------------
Bja2    ------------------------------------------------------------
Opr1    ------------------------------------------------------------
Bph1    -------N---------------A---A--------------------------------
Pub2    ------------------------------------------------------------
Bbr2    -------T---------------T------------------------------------
Hmo2    -------A---------------L---K-----A--S-F---------------------
Eav1    ------------------------------------------------------------
Ppe2    -------A---------------V---S-----N--------------------------
Cpa1    ------------------------------------S-----------------------
Npe1    ------------------------------------------------------------
Gha2    -------L---------------N---Q-----K--------------------------
Mgr1    ------------------------------------------------------------
Sgl1    ------------------------------------------------------------
Aex1    ------------------------------------------------------------
Bsp6    -------T---------------E---T-----SPTP-A---------------------
Pps1    ------------------------------------------------------------
Gth2    ---------------------------------N--------------------------
Pla1    -------Q----------------------------------------------------
Bme1    -------M---------------K---K-----E--------------------------
Pre1    -------A----------------------------------------------------
Gfr1    ------------------------------------------------------------
Svi2    -------Q---------------T---H--------------------------------
Pel2    ------------------------------------------------------------
Rsp5    -------A---------------R------------------------------------
Orf7    ------------------------------------------------------------
Pal1    ------------------------------------------------------------
Mam1    ------------------------------------------------------------
Bsp7    -------I------------AAKK---Q-----K--------------------------
Bbr3    ------------------------------------------------------------
Aca1    -------P---------------A------------------------------------
Hsp1    -------V---------------A---Q-----R--A-----------------------
Pcu2    ------------------------------------------------------------
Ssp5    ------------------------------------------------------------
Orf8    ------------------------------------------------------------
Bsu1    -------G---------------E---K-----L-TI-C---------------------
Dfr1    ------------------------------------------------------------
Ckl1    -------P---------------V---S-----Y--S-----------------------
Sgl2    ------------------------------------------------------------
Ssp6    ------------------------------------------------------------
Ssp7    ------------------------------------------------------------
Mfu1    ------------------------------------------------------------
Rsp6    -------R----------------------------------------------------
Dha2    -------K---------------V---L-----E--------------------------
              :             ..  :       .      **.****** :*** ***   

Bsp1    ----------------------------A-A-E----QQEQQV-----------L----S
Mpe1    -----------------------------------------------------------A
Rsp1    ----------------------------P-L-----------A-----------A----A
Atu1    ------------------------------------------------------Q----A
Oin1    ------------------------------A-----------------------A----A
Ali1    ------------------------------N-----------H-----------T----A
Bla1    -------I-----------MHEEKSS--H-H-----------E-----------V----N
Psp1    ------------------------------------------K-----------S----R
Cfu1    ------------------------------D-----------G-----------A----K
Nmu1    -------L-----------M----DD----I-----------N-----------D----K
Rce1    ------------------------------------------------------P----E
Bba1    -------------------------P--A-S-----------P-----------A----L
Asp1    ------------------------------R-----------K-----------K----A
Psp2    ------------------------------------------------------------
Afl1    ------------------------------T-----------D-----------K----R
Dha1    ------------------------------------------T-----------Q----H
Orf1    ------------------------------------------------------------
Rpa1    ------------------------------------------------------------
Cvi1    ------------------------------------------------------H----Q
Dku1    ----------------------------A-QVNREVENSFFSF-----------N----N
Bbo1    ------------------------------------------------------P----A
Rce2    ------------------------------------------G-----------G----A
Csp1    ------------------------------------------------------------
Asp2    -------L-----------A--VENP--S-P-----------P-----------R----P
Gth1    ----------------------------P-H-----------L-----------K----V
Bsp2    ------------------------------D-----------G-----------N----R
Rba1    ------------------------------------------D-----------M----S
Mci1    ------------------------------------------------------------
Sth1    ----EQPV-----------G--AGHG--H-T-----------A-----------R----P
Bsp3    -----------------------------------------------------------M
Gka1    -----------------------------------------------------------S
Pcu1    ------------------------------------------S-----------S----R
Ban1    ------------------------------K-----------A-----------T----D
Xau1    ------------------------------A-----------Q-----------A----G
Pmu1    -----------------------------------------------------------L
Mmi1    ------------------------------------------M-----------T----I
Aar1    -------L-----------A--VDDP--R-A-----------G-----------R----P
Ban2    ------------------------------------------L-----------R----N
Bli1    ------------------------------------------------------T----S
Rsp2    ------------------------------------------------------S----G
Cul1    ------------------------------V-----------I-----------I----H
Dsu1    ------------------------------------------------------------
Bma1    ------------------------------S-----------S-----------A----T
Sya1    ------------------------------------------------------L-----
Rsp3    ------------------------------P-----------------------L----I
Dti1    -------CKVATATSTPCP--SVKAN--Y-K-----------D-----------K----G
Cca1    ------------------------------------------------------S----P
Rle1    ------------------------------------------------------------
Sel1    ----------------------------T-A-----------G-----------I----T
Cpe1    -----------------------------------------------------------R
Gsp1    ------------------------------------------------------E----G
Bba2    ----------------------------L-A-----------A-----------P----D
Rle2    ------------------------------------------------------Y----N
Gha1    ------------------------------------------------------------
Rpa2    ------------------------------------------------------S-AYVP
Dsp1    ----------------------------R-S-----------R-----------V----S
Ssp1    ------------------------------------------------------L----T
Dru1    ------------------------------------------------------Q----E
Har1    ------------------------------------------------------K----A
Cte1    ----------------------------A-K-----------K-----------E----V
Csp2    ------------------------------------------P-----------L----A
Scl1    ------------------------------L----------------------ID----S
Psp3    ------------------------------------------P-----------Q----A
Tco1    -------------------------L--H-E-----------K-----------S----R
Ktu1    ------------------------------------------H-----------Q----A
Sli1    -------L-----------V---DEQ--V-P-----------A-----------A----R
Cba1    ------------------------------------------P-----------A----T
Hef1    ------------------------------G-----------F----------SF----P
Ppe1    ----------------------------A-K-K---------------------Q----V
Acr1    ------------------------------A-----------RLGWH------LP----A
Sec1    ------------------------------------------V-----------L----R
Nsp1    -------L----------------------V-----------D-----------E----E
Apo1    ------------------------------------------------------------
Hmo1    -----------------------------------------------------------A
Eit1    ----------------------------P-V-----------N-----------E----W
Rth1    ------------------------------------------------------K----L
Afe1    ----------------------------W-I-----------G-----------H----S
Acl1    ------------------------------------------------------------
Vpa1    ------------------------------E-----------P-----------A----N
Bha1    -----------------------------------------------------------S
Vpa2    -----------------------------------------------------------K
Dca1    ------------------------------K-----------A-----------G----E
Har2    ------------------------------------------A-----------V----P
Sfr1    ------------------------------P-----------HVAPV-----AQA----L
Asp3    -------------------L--S-----V-Q-----------G-----------S----E
Cca2    ------------------------------------------K-----------P----V
Dsp2    ----------------------------H-V-----------K-----------L----Q
Ssp2    ------------------------------------------------------I-----
Pfe1    -------I-----------A--L-SG--E-T-----------P-----------R----S
Cul2    ------------------------------D-----------E-----------G----K
Rfu1    -------------------------T--A-S-----------K-----------A----V
Bla2    -----------------------------------------------------------S
Vpa3    -----------------------------------------------------------K
Rbe1    -------------------------D--A-------------E-----------P----R
Aac1    ------------------------------------------------------------
Pmu2    ---DSFKA-----------KRDEDGRLVL-V-----------K-----------L----K
Mhy1    ------------------------------------------R-----------S----L
Osc1    ------------------------------------------------------A----S
Swi1    -----------------------------------------------------------W
Bsp4    ------------------------------K-----------R-----------L----A
Ade1    ------------------------------A-----------V-----------S----E
Bja1    ------------------------------P-----------------------V----I
Vra1    ------------------------------A-----------S-----------P----D
Pma1    ------------------------------L-----------------------L----A
Orf2    ------------------------------------------------------------
Psp4    ------------------------------A-----------L-----------R----S
Bbo2    ------------------------------------------Y-----------W----R
Orf3    ----------------------------H-E-----------P-----------F--ASW
Pde1    ----------------------------A-Q-EADDHPELHHH-----------R----A
Pub1    ----------------------------N-E-----------T-----------F----K
Pfe2    ------------------------------------------------------------
Cac1    -------------------------Q--D-E-----------C-----------A----I
Bbr1    -------------------------V--T-N-----------N-----------H----A
Ead1    ------------------------------------------A-----------V----A
Bsp5    ------------------------------------------I-----------I----Y
Rba2    ------------------------------------------P-----------T----G
Gka2    ------------------------------------------------------E----G
Bce1    ------------------------------------------------------------
Msp1    ------------------------------------------M-----------N----G
Bdi1    -------------------------T--V-E-----------P-----------A----Q
Gca1    -------L-----------L---DGN--S-V-----------M-----------P----D
Tmo1    ------------------------------------------A-----------A----G
Dsp3    ------------------------------------------------------R----S
Bco1    -------R--------DIKK-DVKQD--V-Q-----------Q-----------R----V
Pba1    ------------------------------M-----------P-----------Q----T
Gbe1    ------------------------------------------H-----------Q----L
Pvo1    ----------------------------A-K-R------NPVH-----------V----K
Ssp3    ------------------------------R-----------G-----------L----A
Dme1    -------------------------E--Q-E-----------D-----------E----H
Bbo3    ------------------------------K-----------R-----------M----A
Pba2    -------------------------G--A-Q-----------T-----------H----P
Pzu1    ----------------------------NGG-----------------------G----G
Asp4    ------------------------------P-----------------------L----V
Orf4    ------------------------------------------P-----------G----V
Pel1    PNDNFEA------------KRDEKGR-M--I-----------L-----------V----K
Svi1    -------------------------A--P-V-----------N-----------E----T
Orf5    -----------------------------------------------------------L
Dru2    ------------------------------A-----------L-----------E----K
Rce3    ------------------------------D-----------AVGMTHPGVEGVA----Q
Orf6    ------------------------------------------------------------
Aba1    ------------------------------------------------------P----E
Sya2    ------------------------------------------------------I-----
Rso1    -----------------------------------------------------------Q
Clj1    -------------------------F--K-K-----------F-----------KEDYFK
Asp5    ------------------------------------------------------A----H
Asp6    ------------------------------------------G-----------T----G
Ssp4    -----------------------------------------------------------N
Sal1    ------------------------------V-----------G-----------I----G
Tte1    ------------------------------------------------------V----S
Mno1    ------------------------------------------------------G----I
Gmo1    ------------------------------H-----------H----------------V
Hde1    ------------------------------------------R-----------L----G
Bho1    ------------------------------E-----------S-----------S----H
Rsp4    ------------------------------------------------------------
Dsp4    ------------------------------------------A-----------A----A
Tca1    ----------------------------A-S-----------R-----------Q----T
Rpa3    ------------------------------PD-------AMTR-----------L----L
Bja2    ------------------------------------------------------------
Opr1    ------------------------------------------------------R----R
Bph1    ------------------------------R-----------V-----------A----G
Pub2    ------------------------------------------------------------
Bbr2    -----------------------------------------------------------R
Hmo2    -------------------------R--K-D-----------F-----------E----K
Eav1    ------------------------------------------------------N----R
Ppe2    ----------------------------H-E-----------K-----------H----E
Cpa1    -------------------------N--R-H-----------K-----------L----K
Npe1    ------------------------------L-----------G-----------I----V
Gha2    ------------------------------------------------------T----S
Mgr1    ------------------------------------------------------A----L
Sgl1    ------------------------------K-----------K-----------E----Q
Aex1    ----------------------------H-F-----------G-----------P----K
Bsp6    -------P-----------A---EPA--A-P-----------A-----------P----T
Pps1    -----------------------------------------------------------A
Gth2    ------------------------------------------------------A----Q
Pla1    ----------------------------Q-R-----------Q-----------S----S
Bme1    ------------------------------------------------------Q----A
Pre1    ------------------------------------------------------S----A
Gfr1    ------------------------------H-----------H-----------V----V
Svi2    ----------------------------P-V-----------N-----------K----N
Pel2    -----------------------------------------------------------Q
Rsp5    ------------------------------------------------------------
Orf7    ------------------------------------------------------R----N
Pal1    ------------------------------K-----------Q-----------V----K
Mam1    ------------------------------------------------------G----P
Bsp7    ------------------------------------------------------L----Q
Bbr3    -----------------------------------------------------------M
Aca1    ------------------------------------------A-----------S----E
Hsp1    ------------------------------------------D-----------A----A
Pcu2    -----------------------------------------------------------M
Ssp5    ------------------------------L-----------G-----------I----I
Orf8    ------------------------------------------------------------
Bsu1    -------------------------L--A-Q-----------Q-----------A----I
Dfr1    ------------------------------------------------------R----A
Ckl1    -------------------------L--K-E-----------F-----------K----D
Sgl2    ------------------------------Q-----------R-----------N----R
Ssp6    ------------------------------------------------------L----Q
Ssp7    ------------------------------V-----------G-----------V----M
Mfu1    ------------------------------------------------------K----V
Rsp6    ------------------------------------------------------A----A
Dha2    ------------------------------------------A-----------A----K
           :                :.     :    . : . .    :.       .       

Bsp1    -KAE
Mpe1    -PST
Rsp1    -TGS
Atu1    -YLG
Oin1    -QTL
Ali1    -LIL
Bla1    -IGS
Psp1    -ETV
Cfu1    -VAE
Nmu1    -PRS
Rce1    -AAH
Bba1    -PVA
Asp1    -AQA
Psp2    -RKQ
Afl1    -KIA
Dha1    -HAA
Orf1    --PL
Rpa1    -AFG
Cvi1    -KRR
Dku1    -YPK
Bbo1    -EQA
Rce2    -APR
Csp1    --NG
Asp2    -RGQ
Gth1    -ANE
Bsp2    -ATG
Rba1    -KHH
Mci1    --VG
Sth1    -GGN
Bsp3    -KRA
Gka1    -RAA
Pcu1    -DSA
Ban1    -GSI
Xau1    -HGA
Pmu1    -RET
Mmi1    -PKK
Aar1    -GDK
Ban2    -VKH
Bli1    -EKH
Rsp2    -YLA
Cul1    -PSK
Dsu1    -HRK
Bma1    -HSR
Sya1    -TLF
Rsp3    -QGV
Dti1    -PKS
Cca1    -VNS
Rle1    ---V
Sel1    -SLF
Cpe1    -RRG
Gsp1    -TIV
Bba2    -APA
Rle2    -HTA
Gha1    --LS
Rpa2    -AFL
Dsp1    -DDG
Ssp1    -LLA
Dru1    -GHC
Har1    -AAA
Cte1    -AVA
Csp2    -AVL
Scl1    -LFA
Psp3    -AHE
Tco1    -EPH
Ktu1    -AGS
Sli1    -DKP
Cba1    -AAQ
Hef1    -MQG
Ppe1    -LHA
Acr1    -WFG
Sec1    -LLF
Nsp1    -KSN
Apo1    -LPH
Hmo1    -EGK
Eit1    -FSR
Rth1    -SAD
Afe1    -ATS
Acl1    --LK
Vpa1    -QSA
Bha1    -HLA
Vpa2    -LKK
Dca1    -GKA
Har2    -TEG
Sfr1    -AGM
Asp3    -RES
Cca2    -QIH
Dsp2    -TNH
Ssp2    -ALF
Pfe1    -GKD
Cul2    -AVS
Rfu1    -PHG
Bla2    -NRI
Vpa3    -RDS
Rbe1    -NAG
Aac1    --LS
Pmu2    -PNS
Mhy1    -GLS
Osc1    -SAN
Swi1    PLIA
Bsp4    -EQS
Ade1    -VGQ
Bja1    -ASL
Vra1    -EEA
Pma1    -VFL
Orf2    -ALI
Psp4    -GGA
Bbo2    -TTG
Orf3    -FFI
Pde1    -QGE
Pub1    -QYF
Pfe2    --KK
Cac1    -TKK
Bbr1    -ETL
Ead1    -AVM
Bsp5    -KQS
Rba2    -KGH
Gka2    -TLI
Bce1    -SSK
Msp1    -AVG
Bdi1    -PAS
Gca1    -QKG
Tmo1    -AGF
Dsp3    -NPS
Bco1    -HIH
Pba1    -NGS
Gbe1    -VAG
Pvo1    -MVD
Ssp3    AFLQ
Dme1    -EIA
Bbo3    -EQS
Pba2    -ATR
Pzu1    -EAH
Asp4    NGHA
Orf4    -MGH
Pel1    -SRG
Svi1    -RSS
Orf5    -IAM
Dru2    -ESA
Rce3    -PAP
Orf6    -QRK
Aba1    -AAH
Sya2    -TLF
Rso1    -QPA
Clj1    -SNS
Asp5    -VLH
Asp6    -IVG
Ssp4    -RSA
Sal1    TLFG
Tte1    -VKH
Mno1    -DLS
Gmo1    -AFH
Hde1    -FGG
Bho1    -ESA
Rsp4    --GL
Dsp4    -KGC
Tca1    -AVM
Rpa3    -ALF
Bja2    -ASI
Opr1    -TVP
Bph1    -DSH
Pub2    -LFI
Bbr2    -THA
Hmo2    -EEK
Eav1    -KKS
Ppe2    -KAV
Cpa1    -KIA
Npe1    -SLV
Gha2    -SAS
Mgr1    -AQA
Sgl1    -ATS
Aex1    -PAN
Bsp6    -PAP
Pps1    -VTP
Gth2    -HWT
Pla1    -TMS
Bme1    -HAA
Pre1    -VVD
Gfr1    -LPS
Svi2    -QAV
Pel2    -RHT
Rsp5    -RRE
Orf7    -TSN
Pal1    -QAA
Mam1    -SHH
Bsp7    -QTA
Bbr3    -KRT
Aca1    -HGA
Hsp1    -EKA
Pcu2    -ALR
Ssp5    -TLF
Orf8    -TLI
Bsu1    -AEP
Dfr1    -ART
Ckl1    -QHF
Sgl2    -IIT
Ssp6    -LFQ
Ssp7    HLFG
Mfu1    -AKK
Rsp6    -AAA
Dha2    -NAA
            
