# Supplementary material for: The LysE Superfamily of Transport Proteins Involved in Cell Physiology and Pathogenesis
Source: PLoS One. 2015 Oct 16;10(10):e0137184. doi: 10.1371/journal.pone.0137184 (PMC4608589; doi:10.1371/journal.pone.0137184)
Supplement: S3 Supporting Information — The corresponding zip file contains the 100 trees generated from SFT, the consensus tree, the FASTA sequences used to generated the trees, and the newick file for the best tree generated from RAxML analyses (described in S17 Fig). (ZIP) [file pone.0137184.s032.zip]

Archive with 6 entries (5 files):
- 100_Trees_SFT_newick.newick
- Consensus_SFT_newick.Newick
- FASTA_sequences_superfamily_tree.faa
- RAxML_bestTree_Mafft_11_families.newick.tre
- __MACOSX/
- __MACOSX/._FASTA_sequences_superfamily_tree.faa
