# Supplementary material for: The LysE Superfamily of Transport Proteins Involved in Cell Physiology and Pathogenesis
Source: PLoS One. 2015 Oct 16;10(10):e0137184. doi: 10.1371/journal.pone.0137184 (PMC4608589; doi:10.1371/journal.pone.0137184)
Supplement: S3 Supporting Information — The corresponding zip file contains the 100 trees generated from SFT, the consensus tree, the FASTA sequences used to generated the trees, and the newick file for the best tree generated from RAxML analyses (described in S17 Fig). (ZIP) [file pone.0137184.s032.zip › 100_Trees_SFT_newick.newick]

((CaCA224:0.30177,(CaCA221:0.09137,CaCA222:0.08164):0.23089):0.14793,
((CaCA214:0.60093,(CaCA231:0.75366,CaCA232:0.55696):0.51777):0.19933,
((((((ILT26:0.91489,ILT24a:0.66739):0.29366,(ILT22:0.76869,
((ILT13:0.06874,ILT11:0.14539):0.12075,ILT18:0.13359):0.92627):0.34711):0.75257,
(ILT32:0.62470,(ILT31:0.32636,ILT33:0.06124):1.17334):0.51956):0.37700,
(((MntP31:1.15028,((MntP13:0.81308,(MntP12:0.51020,MntP11:0.30947):0.07957):0.15192,
MntP21:0.98266):0.33222):0.96125,(CadD15:0.86071,((CadD14:0.59872,
(CadD11:0.37044,CadD12:0.35948):0.31704):0.12986,CadD13:0.72120):0.24833):1.41235):0.12659,
(((((LysE11:0.24403,(LysE12:0.29531,LysE13:0.58189):0.12926):1.14007,
RhtB16:0.67513):0.03423,((RhtB14:1.00698,(RhtB11:0.67205,
RhtB15:0.57638):0.13065):0.18244,(RhtB12:0.43831,RhtB13:0.55179):0.19659):0.46489):1.28788,
(((((TerC21:0.32205,(TerC23:0.17177,TerC22:0.35454):0.29763):0.48163,
TerC15:0.68865):0.07527,TerC14:0.89198):0.51948,TerC31:1.41559):0.15925,
TerC11:1.92180):0.89520):0.10421,((((((NicO15:0.33667,((NicO23:0.12791,
(NicO22:0.26279,NicO21:0.07166):0.17769):0.08271,NicO11:0.48317):0.02406):0.33561,
NicO14:0.20776):0.06724,NicO19:0.99874):1.15809,(DsbD31:2.19403,
((DsbD41:1.26668,((((DsbD23:0.31430,DsbD21:0.64724):0.14956,
DsbD24:0.73866):0.17437,DsbD26:0.69935):0.12354,((DsbD11:0.23018,
DsbD12:0.12824):0.22318,(DsbD51:0.30595,(DsbD52:0.08060,
DsbD53:0.18326):0.05857):0.44963):0.43841):0.38392):0.21859,
(DsbD61:0.30896,(DsbD63:0.71973,DsbD62:0.83548):0.14843):1.20122):0.14201):0.23448):0.32266,
((((GAP14:0.05838,GAP17:0.41781):0.25727,(GAP22:0.08250,
GAP21:0.35803):0.91909):0.02836,GAP11:1.51777):0.80978,((GAP32:0.07322,
GAP33:0.48858):0.28745,GAP31:0.64903):1.13818):0.66573):0.08922,
(NAAT12:0.61808,(NAAT11:0.62549,(NAAT15:0.58312,(NAAT14:0.41309,
NAAT13:0.37431):0.12320):0.05849):0.30286):1.79053):0.03805):0.13082):0.36511):1.40349,
CaCA212:0.38375):0.03607,CaCA241:1.28335):0.10400):0.48510,CaCA211:0.21134);
((CaCA224:0.30167,(CaCA221:0.09151,CaCA222:0.08150):0.23098):0.14765,
((CaCA241:1.28325,(CaCA212:0.38182,((((ILT26:0.91576,ILT24a:0.66652):0.29254,
(ILT22:0.76924,(ILT18:0.13286,(ILT11:0.14521,ILT13:0.06892):0.12148):0.92533):0.34899):0.75287,
((ILT33:0.06149,ILT31:0.32611):1.17294,ILT32:0.62512):0.51951):0.37594,
((((TerC11:1.92266,(TerC31:1.41527,((TerC15:0.68991,(TerC21:0.32198,
(TerC22:0.35445,TerC23:0.17187):0.29774):0.48026):0.07535,
TerC14:0.89244):0.52047):0.15841):0.89620,(((RhtB12:0.43945,
RhtB13:0.55065):0.19595,((RhtB11:0.67215,RhtB15:0.57629):0.13004,
RhtB14:1.00744):0.18352):0.46431,((LysE11:0.24029,(LysE12:0.29549,
LysE13:0.58170):0.13298):1.13788,RhtB16:0.67648):0.03474):1.28734):0.10357,
((NAAT12:0.61826,(NAAT11:0.62628,(NAAT15:0.58263,(NAAT14:0.41281,
NAAT13:0.37460):0.12368):0.05742):0.30308):1.78990,(((((GAP17:0.41788,
GAP14:0.05831):0.25693,(GAP21:0.35843,GAP22:0.08210):0.91948):0.02837,
GAP11:1.51779):0.80967,(GAP31:0.64958,(GAP33:0.48846,GAP32:0.07334):0.28689):1.13850):0.66580,
((DsbD31:2.19433,(((((DsbD12:0.12803,DsbD11:0.23039):0.22335,
((DsbD52:0.08062,DsbD53:0.18323):0.05850,DsbD51:0.30601):0.44949):0.43827,
(DsbD26:0.69989,(DsbD24:0.73834,(DsbD21:0.64712,DsbD23:0.31442):0.14988):0.17365):0.12399):0.38331,
DsbD41:1.26726):0.21937,(DsbD61:0.30899,(DsbD62:0.83511,
DsbD63:0.72010):0.14838):1.20094):0.14160):0.23576,(NicO19:0.99762,
(NicO14:0.20662,(NicO15:0.33688,((NicO23:0.12755,(NicO22:0.26289,
NicO21:0.07156):0.17808):0.08283,NicO11:0.48303):0.02378):0.33684):0.06772):1.15613):0.32229):0.09004):0.03732):0.13152,
((CadD15:0.86048,(((CadD11:0.36992,CadD12:0.36001):0.31690,
CadD14:0.59875):0.13008,CadD13:0.72126):0.24846):1.41115,
(MntP31:1.15086,(MntP21:0.98320,(MntP13:0.81417,(MntP11:0.30996,
MntP12:0.50971):0.07854):0.15171):0.33196):0.96270):0.12658):0.36491):1.40280):0.03766):0.10447,
(CaCA214:0.60111,(CaCA232:0.55659,CaCA231:0.75403):0.51752):0.19989):0.48477,CaCA211:0.21152);
((CaCA224:0.30165,(CaCA221:0.09152,CaCA222:0.08149):0.23100):0.14753,
((CaCA241:1.28299,(CaCA212:0.38143,((((((((NAAT14:0.41314,
NAAT13:0.37426):0.12325,NAAT15:0.58303):0.05852,NAAT11:0.62512):0.30296,
NAAT12:0.61778):1.79082,(((DsbD31:2.19400,((DsbD61:0.30892,
(DsbD62:0.83545,DsbD63:0.71976):0.14846):1.20135,(DsbD41:1.26704,
(((DsbD12:0.12829,DsbD11:0.23013):0.22303,(DsbD51:0.30583,
(DsbD52:0.08059,DsbD53:0.18326):0.05869):0.44963):0.43847,
(DsbD26:0.69914,(DsbD24:0.73858,(DsbD23:0.31431,DsbD21:0.64723):0.14963):0.17420):0.12367):0.38414):0.21838):0.14200):0.23452,
(NicO19:0.99907,(NicO14:0.20839,((NicO11:0.48325,((NicO22:0.26269,
NicO21:0.07175):0.17774,NicO23:0.12785):0.08261):0.02422,
NicO15:0.33668):0.33563):0.06660):1.15842):0.32255,((GAP31:0.64902,
(GAP32:0.07317,GAP33:0.48863):0.28748):1.13827,(((GAP17:0.41787,
GAP14:0.05832):0.25725,(GAP21:0.35804,GAP22:0.08249):0.91913):0.02822,
GAP11:1.51772):0.80977):0.66570):0.08881):0.03823,((((RhtB13:0.55065,
RhtB12:0.43945):0.19630,(RhtB14:1.00755,(RhtB11:0.67239,
RhtB15:0.57605):0.12986):0.18377):0.46404,((LysE11:0.24045,
(LysE12:0.29556,LysE13:0.58163):0.13281):1.13788,RhtB16:0.67633):0.03482):1.28730,
(TerC11:1.92267,(TerC31:1.41515,(TerC14:0.89216,(TerC15:0.68978,
(TerC21:0.32190,(TerC23:0.17189,TerC22:0.35443):0.29789):0.48032):0.07511):0.52053):0.15859):0.89621):0.10351):0.13139,
((MntP31:1.15077,((MntP13:0.81420,(MntP12:0.50975,MntP11:0.30993):0.07852):0.15184,
MntP21:0.98320):0.33183):0.96280,((CadD13:0.72131,((CadD12:0.36004,
CadD11:0.36989):0.31687,CadD14:0.59878):0.13002):0.24854,
CadD15:0.86055):1.41107):0.12670):0.36495,(((ILT26:0.91572,
ILT24a:0.66656):0.29278,(ILT22:0.76928,(ILT18:0.13279,(ILT11:0.14521,
ILT13:0.06892):0.12155):0.92526):0.34918):0.75265,((ILT31:0.32611,
ILT33:0.06149):1.17297,ILT32:0.62510):0.51945):0.37601):1.40326):0.03761):0.10434,
(CaCA214:0.60114,(CaCA231:0.75413,CaCA232:0.55648):0.51750):0.19991):0.48469,CaCA211:0.21163);
((CaCA224:0.30166,(CaCA221:0.09151,CaCA222:0.08150):0.23099):0.14765,
((CaCA214:0.60109,(CaCA232:0.55658,CaCA231:0.75403):0.51754):0.19990,
(((((ILT32:0.62508,(ILT31:0.32607,ILT33:0.06152):1.17299):0.51952,
((ILT22:0.76928,((ILT13:0.06893,ILT11:0.14521):0.12146,ILT18:0.13287):0.92530):0.34906,
(ILT24a:0.66648,ILT26:0.91580):0.29254):0.75284):0.37596,
(((MntP31:1.15087,(MntP21:0.98324,(MntP13:0.81417,(MntP11:0.31001,
MntP12:0.50966):0.07854):0.15170):0.33193):0.96270,(CadD15:0.86052,
(CadD13:0.72131,((CadD11:0.36992,CadD12:0.36001):0.31688,
CadD14:0.59876):0.13005):0.24847):1.41114):0.12657,(((TerC11:1.92264,
((TerC14:0.89242,(TerC15:0.68987,(TerC21:0.32199,(TerC23:0.17189,
TerC22:0.35443):0.29780):0.48020):0.07530):0.52046,TerC31:1.41524):0.15841):0.89627,
((RhtB16:0.67636,((LysE13:0.58167,LysE12:0.29553):0.13296,
LysE11:0.24030):1.13783):0.03482,((RhtB13:0.55066,RhtB12:0.43944):0.19593,
(RhtB14:1.00744,(RhtB15:0.57625,RhtB11:0.67219):0.12995):0.18356):0.46436):1.28733):0.10353,
((NAAT12:0.61792,(((NAAT13:0.37432,NAAT14:0.41308):0.12320,
NAAT15:0.58308):0.05855,NAAT11:0.62540):0.30273):1.79071,
((((GAP32:0.07325,GAP33:0.48855):0.28746,GAP31:0.64901):1.13822,
(((GAP17:0.41784,GAP14:0.05835):0.25727,(GAP22:0.08254,GAP21:0.35799):0.91909):0.02834,
GAP11:1.51778):0.80995):0.66561,((((NicO15:0.33667,((NicO23:0.12768,
(NicO21:0.07160,NicO22:0.26285):0.17794):0.08284,NicO11:0.48302):0.02399):0.33553,
NicO14:0.20790):0.06727,NicO19:0.99876):1.15806,(((DsbD61:0.30894,
(DsbD63:0.71974,DsbD62:0.83547):0.14845):1.20116,(DsbD41:1.26670,
(((DsbD11:0.23018,DsbD12:0.12824):0.22316,((DsbD53:0.18325,
DsbD52:0.08060):0.05858,DsbD51:0.30593):0.44962):0.43844,
(DsbD26:0.69934,(DsbD24:0.73867,(DsbD21:0.64725,DsbD23:0.31428):0.14955):0.17439):0.12353):0.38389):0.21861):0.14206,
DsbD31:2.19407):0.23436):0.32278):0.08901):0.03806):0.13150):0.36490):1.40277,
CaCA212:0.38179):0.03773,CaCA241:1.28327):0.10446):0.48475,CaCA211:0.21151);
((CaCA224:0.30165,(CaCA221:0.09151,CaCA222:0.08150):0.23100):0.14763,
((CaCA241:1.28327,(((((ILT31:0.32609,ILT33:0.06151):1.17295,
ILT32:0.62512):0.51952,((ILT24a:0.66646,ILT26:0.91582):0.29251,
(ILT22:0.76927,((ILT13:0.06893,ILT11:0.14520):0.12148,ILT18:0.13286):0.92530):0.34906):0.75287):0.37594,
((((MntP21:0.98321,(MntP13:0.81417,(MntP11:0.30998,MntP12:0.50969):0.07855):0.15173):0.33190,
MntP31:1.15090):0.96272,(CadD15:0.86050,(CadD13:0.72129,
((CadD11:0.36995,CadD12:0.35997):0.31690,CadD14:0.59876):0.13004):0.24849):1.41112):0.12657,
(((((TerC14:0.89251,(TerC15:0.68993,((TerC23:0.17189,TerC22:0.35443):0.29780,
TerC21:0.32198):0.48015):0.07538):0.52039,TerC31:1.41518):0.15839,
TerC11:1.92260):0.89627,((((RhtB15:0.57631,RhtB11:0.67213):0.13000,
RhtB14:1.00741):0.18352,(RhtB12:0.43942,RhtB13:0.55067):0.19591):0.46439,
(((LysE12:0.29552,LysE13:0.58167):0.13300,LysE11:0.24027):1.13777,
RhtB16:0.67639):0.03483):1.28731):0.10356,(((((((DsbD63:0.71972,
DsbD62:0.83549):0.14842,DsbD61:0.30896):1.20122,(DsbD41:1.26662,
(((DsbD24:0.73865,(DsbD21:0.64727,DsbD23:0.31427):0.14957):0.17447,
DsbD26:0.69941):0.12343,((DsbD51:0.30590,(DsbD53:0.18327,
DsbD52:0.08058):0.05861):0.44962,(DsbD12:0.12825,DsbD11:0.23017):0.22314):0.43843):0.38394):0.21861):0.14201,
DsbD31:2.19401):0.23446,(NicO19:0.99876,(NicO14:0.20784,
(NicO15:0.33670,((NicO23:0.12788,(NicO21:0.07165,NicO22:0.26280):0.17771):0.08273,
NicO11:0.48315):0.02408):0.33557):0.06715):1.15818):0.32261,
((GAP11:1.51781,((GAP21:0.35803,GAP22:0.08250):0.91909,(GAP17:0.41786,
GAP14:0.05833):0.25727):0.02836):0.80978,(GAP31:0.64903,
(GAP32:0.07325,GAP33:0.48855):0.28744):1.13814):0.66572):0.08920,
((NAAT11:0.62545,(NAAT15:0.58309,(NAAT14:0.41309,NAAT13:0.37431):0.12319):0.05855):0.30272,
NAAT12:0.61790):1.79074):0.03792):0.13151):0.36494):1.40279,
CaCA212:0.38182):0.03769):0.10446,(CaCA214:0.60109,(CaCA231:0.75402,
CaCA232:0.55660):0.51754):0.19988):0.48478,CaCA211:0.21152);
(((CaCA221:0.09151,CaCA222:0.08150):0.23100,CaCA224:0.30165):0.14764,
((CaCA241:1.28328,(CaCA212:0.38186,(((ILT32:0.62508,(ILT33:0.06154,
ILT31:0.32605):1.17300):0.51950,((ILT24a:0.66646,ILT26:0.91582):0.29251,
((ILT18:0.13288,(ILT13:0.06892,ILT11:0.14521):0.12146):0.92526,
ILT22:0.76932):0.34905):0.75289):0.37597,((((TerC11:1.92263,
(((TerC15:0.68988,((TerC22:0.35443,TerC23:0.17189):0.29779,
TerC21:0.32198):0.48021):0.07537,TerC14:0.89238):0.52046,
TerC31:1.41522):0.15837):0.89624,(((RhtB13:0.55066,RhtB12:0.43944):0.19589,
((RhtB11:0.67217,RhtB15:0.57627):0.12997,RhtB14:1.00744):0.18351):0.46443,
(RhtB16:0.67639,((LysE13:0.58169,LysE12:0.29550):0.13298,
LysE11:0.24029):1.13779):0.03484):1.28733):0.10353,((((DsbD31:2.19399,
((DsbD61:0.30896,(DsbD63:0.71973,DsbD62:0.83548):0.14843):1.20117,
(((DsbD26:0.69933,((DsbD21:0.64727,DsbD23:0.31426):0.14955,
DsbD24:0.73867):0.17440):0.12352,((DsbD11:0.23019,DsbD12:0.12823):0.22318,
(DsbD51:0.30596,(DsbD52:0.08060,DsbD53:0.18325):0.05856):0.44962):0.43845):0.38394,
DsbD41:1.26665):0.21850):0.14204):0.23448,((((NicO11:0.48313,
((NicO22:0.26284,NicO21:0.07161):0.17781,NicO23:0.12781):0.08274):0.02414,
NicO15:0.33671):0.33583,NicO14:0.20819):0.06657,NicO19:0.99884):1.15814):0.32271,
(((GAP33:0.48853,GAP32:0.07327):0.28739,GAP31:0.64907):1.13827,
(GAP11:1.51773,((GAP22:0.08254,GAP21:0.35799):0.91906,(GAP17:0.41783,
GAP14:0.05836):0.25731):0.02838):0.80995):0.66559):0.08908,
(NAAT12:0.61787,((NAAT15:0.58306,(NAAT14:0.41308,NAAT13:0.37432):0.12322):0.05855,
NAAT11:0.62542):0.30275):1.79068):0.03801):0.13152,((CadD15:0.86053,
(CadD13:0.72130,(CadD14:0.59876,(CadD12:0.36000,CadD11:0.36993):0.31688):0.13004):0.24846):1.41111,
(MntP31:1.15088,(MntP21:0.98320,(MntP13:0.81420,(MntP12:0.50966,
MntP11:0.31002):0.07851):0.15174):0.33195):0.96262):0.12663):0.36486):1.40279):0.03774):0.10443,
(CaCA214:0.60110,(CaCA232:0.55660,CaCA231:0.75401):0.51753):0.19990):0.48476,CaCA211:0.21152);
((CaCA224:0.30169,(CaCA221:0.09151,CaCA222:0.08150):0.23096):0.14766,
(((CaCA231:0.75405,CaCA232:0.55657):0.51752,CaCA214:0.60112):0.19992,
((CaCA212:0.38173,((((ILT26:0.91574,ILT24a:0.66654):0.29253,
(ILT22:0.76927,((ILT11:0.14521,ILT13:0.06893):0.12150,ILT18:0.13283):0.92524):0.34913):0.75274,
(ILT32:0.62505,(ILT33:0.06148,ILT31:0.32612):1.17301):0.51945):0.37614,
(((((((((NicO11:0.48315,(NicO23:0.12790,(NicO22:0.26280,
NicO21:0.07164):0.17771):0.08272):0.02406,NicO15:0.33671):0.33551,
NicO14:0.20783):0.06733,NicO19:0.99873):1.15803,(((DsbD41:1.26671,
((DsbD26:0.69932,((DsbD23:0.31426,DsbD21:0.64728):0.14959,
DsbD24:0.73864):0.17434):0.12357,((DsbD11:0.23014,DsbD12:0.12828):0.22320,
(DsbD51:0.30594,(DsbD53:0.18326,DsbD52:0.08059):0.05858):0.44961):0.43845):0.38385):0.21863,
(DsbD61:0.30892,(DsbD63:0.71975,DsbD62:0.83546):0.14846):1.20117):0.14200,
DsbD31:2.19401):0.23443):0.32281,((GAP11:1.51785,((GAP21:0.35797,
GAP22:0.08256):0.91915,(GAP17:0.41787,GAP14:0.05832):0.25720):0.02825):0.81017,
((GAP33:0.48852,GAP32:0.07328):0.28750,GAP31:0.64897):1.13838):0.66540):0.08889,
(NAAT12:0.61783,(NAAT11:0.62551,((NAAT13:0.37432,NAAT14:0.41308):0.12320,
NAAT15:0.58308):0.05846):0.30284):1.79074):0.03806,((((RhtB13:0.55072,
RhtB12:0.43938):0.19664,(RhtB14:1.00751,(RhtB11:0.67216,
RhtB15:0.57628):0.12994):0.18410):0.46359,(RhtB16:0.67640,
(LysE11:0.24032,(LysE13:0.58178,LysE12:0.29542):0.13296):1.13788):0.03473):1.28736,
((TerC31:1.41498,(TerC14:0.89241,(TerC15:0.68980,(TerC21:0.32198,
(TerC23:0.17195,TerC22:0.35437):0.29780):0.48023):0.07526):0.52031):0.15862,
TerC11:1.92258):0.89634):0.10353):0.13148,(((((MntP11:0.31009,
MntP12:0.50958):0.07855,MntP13:0.81416):0.15170,MntP21:0.98323):0.33200,
MntP31:1.15087):0.96264,(CadD15:0.86032,(CadD13:0.72135,
((CadD11:0.36985,CadD12:0.36008):0.31691,CadD14:0.59879):0.13007):0.24827):1.41129):0.12666):0.36488):1.40293):0.03756,
CaCA241:1.28333):0.10448):0.48483,CaCA211:0.21151);
(((CaCA241:1.28329,((((((MntP21:0.98321,(MntP13:0.81417,
(MntP11:0.31001,MntP12:0.50966):0.07855):0.15172):0.33192,
MntP31:1.15087):0.96267,(CadD15:0.86053,((CadD14:0.59879,
(CadD11:0.36991,CadD12:0.36002):0.31684):0.13006,CadD13:0.72133):0.24847):1.41115):0.12658,
((((TerC31:1.41524,((((TerC23:0.17188,TerC22:0.35443):0.29778,
TerC21:0.32201):0.48018,TerC15:0.68991):0.07534,TerC14:0.89240):0.52052):0.15835,
TerC11:1.92265):0.89621,((((LysE13:0.58169,LysE12:0.29551):0.13299,
LysE11:0.24028):1.13780,RhtB16:0.67639):0.03483,((RhtB13:0.55066,
RhtB12:0.43944):0.19594,((RhtB11:0.67221,RhtB15:0.57622):0.12992,
RhtB14:1.00748):0.18360):0.46429):1.28738):0.10354,((NAAT12:0.61794,
(NAAT11:0.62540,(NAAT15:0.58311,(NAAT14:0.41309,NAAT13:0.37432):0.12317):0.05855):0.30273):1.79069,
(((((GAP14:0.05832,GAP17:0.41787):0.25725,(GAP21:0.35804,
GAP22:0.08249):0.91912):0.02830,GAP11:1.51779):0.80999,(GAP31:0.64903,
(GAP33:0.48857,GAP32:0.07323):0.28745):1.13824):0.66557,
((DsbD31:2.19399,(((DsbD63:0.71973,DsbD62:0.83548):0.14846,
DsbD61:0.30893):1.20114,((((DsbD24:0.73865,(DsbD21:0.64727,
DsbD23:0.31426):0.14958):0.17438,DsbD26:0.69933):0.12352,
(((DsbD53:0.18327,DsbD52:0.08059):0.05860,DsbD51:0.30592):0.44961,
(DsbD12:0.12825,DsbD11:0.23017):0.22316):0.43844):0.38392,
DsbD41:1.26668):0.21864):0.14205):0.23432,(((((NicO23:0.12795,
(NicO21:0.07167,NicO22:0.26278):0.17761):0.08277,NicO11:0.48314):0.02388,
NicO15:0.33653):0.33570,NicO14:0.20755):0.06754,NicO19:0.99872):1.15812):0.32284):0.08901):0.03803):0.13152):0.36487,
((ILT32:0.62511,(ILT33:0.06151,ILT31:0.32609):1.17296):0.51953,
((ILT26:0.91581,ILT24a:0.66647):0.29253,(ILT22:0.76928,(ILT18:0.13287,
(ILT11:0.14520,ILT13:0.06893):0.12147):0.92529):0.34904):0.75284):0.37598):1.40281,
CaCA212:0.38184):0.03769):0.10446,(CaCA214:0.60107,(CaCA231:0.75406,
CaCA232:0.55656):0.51756):0.19990):0.48474,((CaCA221:0.09151,
CaCA222:0.08150):0.23103,CaCA224:0.30163):0.14761,CaCA211:0.21153);
((((CaCA232:0.55584,CaCA231:0.75477):0.51739,CaCA214:0.60120):0.19754,
(CaCA241:1.28303,(CaCA212:0.38624,((TerC11:2.47365,(((((((LysE13:0.58153,
LysE12:0.29566):0.13392,LysE11:0.23934):1.13638,RhtB16:0.67723):0.03521,
((RhtB13:0.55108,RhtB12:0.43901):0.19598,(RhtB14:1.00790,
(RhtB11:0.67221,RhtB15:0.57623):0.12955):0.18379):0.46415):1.27159,
(TerC31:1.41219,(TerC14:0.87878,(TerC15:0.69477,(TerC21:0.30707,
(TerC23:0.17174,TerC22:0.35457):0.31268):0.47029):0.09011):0.52253):0.97380):0.12266,
((((GAP11:1.51852,((GAP14:0.05815,GAP17:0.41804):0.25809,
(GAP21:0.35799,GAP22:0.08254):0.91826):0.02740):0.81109,
(GAP31:0.64894,(GAP33:0.48886,GAP32:0.07294):0.28758):1.13743):0.66520,
((DsbD31:2.19406,(((((DsbD24:0.73813,(DsbD21:0.64821,DsbD23:0.31333):0.15012):0.17456,
DsbD26:0.69898):0.12329,((DsbD51:0.30539,(DsbD52:0.08048,
DsbD53:0.18337):0.05912):0.44972,(DsbD11:0.23036,DsbD12:0.12806):0.22284):0.43850):0.38455,
DsbD41:1.26617):0.21826,((DsbD62:0.83569,DsbD63:0.71952):0.14807,
DsbD61:0.30932):1.20108):0.14190):0.23353,((((NicO11:0.48308,
(NicO23:0.12785,(NicO22:0.26258,NicO21:0.07186):0.17766):0.08282):0.02406,
NicO15:0.33659):0.33488,NicO14:0.20846):0.06723,NicO19:0.99929):1.15949):0.32350):0.08823,
(NAAT12:0.61813,(((NAAT13:0.37283,NAAT14:0.41457):0.12325,
NAAT15:0.58285):0.05866,NAAT11:0.62526):0.30262):1.79115):0.04686):0.11904,
((MntP31:1.14920,(MntP21:0.98391,((MntP12:0.51023,MntP11:0.30944):0.07937,
MntP13:0.81334):0.15072):0.33402):0.96120,(CadD15:0.85976,
(CadD13:0.71998,((CadD12:0.35988,CadD11:0.37005):0.31761,
CadD14:0.59816):0.13082):0.24847):1.41112):0.13543):0.12037):0.26642,
(((ILT31:0.32552,ILT33:0.06208):1.17627,ILT32:0.62187):0.51680,
((ILT24a:0.66754,ILT26:0.91474):0.29238,(((ILT11:0.14513,
ILT13:0.06900):0.12221,ILT18:0.13213):0.92210,ILT22:0.77209):0.34936):0.75516):0.37558):1.40678):0.03320):0.10357):0.48647,
(CaCA224:0.30053,(CaCA221:0.09160,CaCA222:0.08141):0.23213):0.14856,CaCA211:0.20997);
(((CaCA221:0.09146,CaCA222:0.08155):0.23072,CaCA224:0.30193):0.14770,
(((CaCA212:0.38207,((((MntP31:1.15083,(MntP21:0.98314,((MntP11:0.31004,
MntP12:0.50964):0.07847,MntP13:0.81424):0.15180):0.33194):0.96269,
((((CadD11:0.36995,CadD12:0.35998):0.31684,CadD14:0.59880):0.13014,
CadD13:0.72123):0.24834,CadD15:0.86059):1.41123):0.12651,
(((NAAT12:0.61792,((NAAT15:0.58310,(NAAT14:0.41307,NAAT13:0.37433):0.12319):0.05856,
NAAT11:0.62539):0.30272):1.79071,(((GAP11:1.51776,((GAP22:0.08252,
GAP21:0.35801):0.91906,(GAP14:0.05835,GAP17:0.41784):0.25730):0.02834):0.80996,
(GAP31:0.64904,(GAP32:0.07326,GAP33:0.48854):0.28743):1.13824):0.66559,
((DsbD31:2.19402,((DsbD61:0.30894,(DsbD63:0.71974,DsbD62:0.83547):0.14845):1.20115,
(DsbD41:1.26671,((DsbD26:0.69933,(DsbD24:0.73867,(DsbD21:0.64726,
DsbD23:0.31428):0.14955):0.17440):0.12352,((DsbD12:0.12824,
DsbD11:0.23018):0.22317,(DsbD51:0.30593,(DsbD53:0.18325,
DsbD52:0.08060):0.05859):0.44961):0.43844):0.38390):0.21862):0.14206):0.23437,
(NicO19:0.99875,((NicO15:0.33667,((NicO23:0.12790,(NicO22:0.26279,
NicO21:0.07165):0.17770):0.08272,NicO11:0.48315):0.02405):0.33559,
NicO14:0.20779):0.06726):1.15808):0.32276):0.08906):0.03802,
((TerC11:1.92264,(TerC31:1.41524,((((TerC23:0.17192,TerC22:0.35439):0.29781,
TerC21:0.32197):0.48020,TerC15:0.68987):0.07535,TerC14:0.89238):0.52043):0.15840):0.89624,
(((RhtB13:0.55067,RhtB12:0.43943):0.19596,((RhtB15:0.57622,
RhtB11:0.67222):0.12996,RhtB14:1.00744):0.18354):0.46436,
((LysE11:0.24031,(LysE13:0.58168,LysE12:0.29551):0.13296):1.13783,
RhtB16:0.67635):0.03479):1.28735):0.10352):0.13155):0.36487,
(((ILT26:0.91568,ILT24a:0.66659):0.29244,(ILT22:0.76928,
((ILT11:0.14522,ILT13:0.06891):0.12150,ILT18:0.13284):0.92526):0.34903):0.75281,
(ILT32:0.62504,(ILT31:0.32616,ILT33:0.06144):1.17296):0.51959):0.37603):1.40291):0.03750,
CaCA241:1.28343):0.10446,(CaCA214:0.60110,(CaCA231:0.75398,
CaCA232:0.55663):0.51753):0.20013):0.48462,CaCA211:0.21160);
(((CaCA222:0.08146,CaCA221:0.09155):0.23004,CaCA224:0.30261):0.14948,
((CaCA214:0.59867,(CaCA231:0.75269,CaCA232:0.55792):0.52006):0.19843,
(CaCA241:1.28130,(((((((ILT11:0.14537,ILT13:0.06876):0.12119,
ILT18:0.13316):0.92475,ILT22:0.76995):0.34835,(ILT24a:0.66392,
ILT26:0.91836):0.29464):0.75229,(ILT32:0.62328,(ILT31:0.32513,
ILT33:0.06247):1.17492):0.51897):0.37516,(((TerC11:1.92947,
(TerC31:1.41668,((TerC15:0.68682,((TerC22:0.35256,TerC23:0.17376):0.29893,
TerC21:0.32125):0.48250):0.07270,TerC14:0.89323):0.51935):0.15273):0.96102,
(((NAAT12:0.61782,(((NAAT13:0.37447,NAAT14:0.41294):0.12278,
NAAT15:0.58353):0.05836,NAAT11:0.62577):0.30307):1.79058,
(((((DsbD61:0.30913,(DsbD63:0.72000,DsbD62:0.83521):0.14826):1.20135,
(((DsbD26:0.69893,((DsbD23:0.31450,DsbD21:0.64704):0.14939,
DsbD24:0.73882):0.17480):0.12335,(((DsbD52:0.08081,DsbD53:0.18304):0.05859,
DsbD51:0.30593):0.44913,(DsbD11:0.22984,DsbD12:0.12859):0.22362):0.43847):0.38353,
DsbD41:1.26699):0.21858):0.14256,DsbD31:2.19377):0.23394,
(NicO19:0.99938,((((NicO23:0.12818,(NicO21:0.07161,NicO22:0.26283):0.17743):0.08208,
NicO11:0.48381):0.02495,NicO15:0.33616):0.33542,NicO14:0.20767):0.06646):1.15893):0.32247,
((GAP31:0.64862,(GAP33:0.48845,GAP32:0.07335):0.28784):1.13795,
(((GAP14:0.05882,GAP17:0.41737):0.25790,(GAP22:0.08219,GAP21:0.35834):0.91852):0.02806,
GAP11:1.51776):0.80993):0.66610):0.08924):0.05236,(((((CadD11:0.36461,
CadD12:0.36532):0.30014,CadD14:0.61248):0.14888,CadD13:0.71551):0.22993,
CadD15:0.87061):1.50286,(((LysE11:0.23721,(LysE13:0.58268,
LysE12:0.29451):0.13615):1.14051,RhtB16:0.67195):0.03267,
((RhtB13:0.54736,RhtB12:0.44274):0.19573,(RhtB14:1.00767,
(RhtB11:0.67083,RhtB15:0.57761):0.12984):0.18392):0.46610):1.29885):0.08120):0.05084):0.11761,
(MntP31:1.15465,(MntP21:0.97406,(MntP13:0.81717,(MntP12:0.50688,
MntP11:0.31280):0.07560):0.16205):0.32299):1.04137):0.32629):1.40508,
CaCA212:0.38320):0.03466):0.10619):0.48517,CaCA211:0.21020);
(((CaCA214:0.60216,(CaCA232:0.55526,CaCA231:0.75536):0.51636):0.19971,
(CaCA241:1.28299,(CaCA212:0.38192,((((ILT22:0.76909,(ILT18:0.13291,
(ILT11:0.14520,ILT13:0.06893):0.12143):0.92552):0.34883,
(ILT24a:0.66650,ILT26:0.91578):0.29261):0.75296,((ILT33:0.06152,
ILT31:0.32608):1.17300,ILT32:0.62507):0.51943):0.37594,((((TerC11:1.92258,
(TerC31:1.41522,(TerC14:0.89258,(TerC15:0.68989,(TerC21:0.32199,
(TerC23:0.17191,TerC22:0.35440):0.29780):0.48017):0.07514):0.52060):0.15845):0.89621,
(((LysE11:0.24028,(LysE12:0.29555,LysE13:0.58165):0.13299):1.13774,
RhtB16:0.67644):0.03485,(((RhtB15:0.57626,RhtB11:0.67218):0.13000,
RhtB14:1.00740):0.18351,(RhtB13:0.55064,RhtB12:0.43946):0.19592):0.46436):1.28736):0.10360,
((NAAT12:0.61797,(NAAT11:0.62537,(NAAT15:0.58309,(NAAT14:0.41306,
NAAT13:0.37434):0.12320):0.05858):0.30265):1.79075,((((NicO14:0.20784,
((NicO11:0.48313,(NicO23:0.12790,(NicO21:0.07166,NicO22:0.26279):0.17770):0.08275):0.02403,
NicO15:0.33666):0.33556):0.06730,NicO19:0.99876):1.15805,
((((((DsbD51:0.30592,(DsbD52:0.08061,DsbD53:0.18325):0.05859):0.44961,
(DsbD11:0.23018,DsbD12:0.12824):0.22317):0.43842,(DsbD26:0.69935,
(DsbD24:0.73867,(DsbD23:0.31430,DsbD21:0.64723):0.14955):0.17437):0.12356):0.38387,
DsbD41:1.26672):0.21865,((DsbD62:0.83546,DsbD63:0.71975):0.14845,
DsbD61:0.30894):1.20116):0.14204,DsbD31:2.19401):0.23435):0.32278,
((GAP11:1.51780,((GAP21:0.35802,GAP22:0.08251):0.91911,(GAP14:0.05832,
GAP17:0.41787):0.25725):0.02831):0.80996,((GAP33:0.48861,
GAP32:0.07319):0.28745,GAP31:0.64903):1.13827):0.66558):0.08902):0.03807):0.13141,
((MntP31:1.15089,(MntP21:0.98338,(MntP13:0.81413,(MntP12:0.50969,
MntP11:0.30998):0.07859):0.15154):0.33197):0.96272,(CadD15:0.86042,
((CadD14:0.59875,(CadD12:0.36004,CadD11:0.36989):0.31687):0.13009,
CadD13:0.72129):0.24852):1.41112):0.12666):0.36488):1.40302):0.03743):0.10448):0.48519,
(CaCA224:0.30186,(CaCA222:0.08146,CaCA221:0.09155):0.23079):0.14760,CaCA211:0.21164);
(((CaCA214:0.60111,(CaCA232:0.55659,CaCA231:0.75402):0.51752):0.19989,
(CaCA241:1.28315,(CaCA212:0.38179,(((((((CadD12:0.36000,
CadD11:0.36993):0.31688,CadD14:0.59876):0.13005,CadD13:0.72129):0.24849,
CadD15:0.86049):1.41107,((((MntP11:0.30999,MntP12:0.50968):0.07856,
MntP13:0.81415):0.15171,MntP21:0.98321):0.33196,MntP31:1.15087):0.96263):0.12668,
((((((GAP32:0.07323,GAP33:0.48856):0.28736,GAP31:0.64912):1.13832,
(GAP11:1.51777,((GAP17:0.41787,GAP14:0.05832):0.25725,(GAP21:0.35798,
GAP22:0.08254):0.91911):0.02837):0.80994):0.66554,((DsbD31:2.19407,
((((((DsbD52:0.08061,DsbD53:0.18324):0.05854,DsbD51:0.30597):0.44963,
(DsbD12:0.12824,DsbD11:0.23018):0.22318):0.43845,(DsbD26:0.69934,
(DsbD24:0.73867,(DsbD21:0.64726,DsbD23:0.31427):0.14955):0.17439):0.12353):0.38392,
DsbD41:1.26666):0.21848,((DsbD63:0.71977,DsbD62:0.83544):0.14841,
DsbD61:0.30898):1.20118):0.14208):0.23448,((NicO14:0.20817,
((NicO11:0.48312,(NicO23:0.12781,(NicO21:0.07165,NicO22:0.26280):0.17779):0.08274):0.02416,
NicO15:0.33669):0.33584):0.06655,NicO19:0.99887):1.15810):0.32271):0.08909,
(NAAT12:0.61784,(((NAAT14:0.41306,NAAT13:0.37434):0.12322,
NAAT15:0.58307):0.05853,NAAT11:0.62544):0.30279):1.79068):0.03804,
((TerC11:1.92260,(TerC31:1.41522,(TerC14:0.89238,((TerC21:0.32199,
(TerC22:0.35444,TerC23:0.17188):0.29778):0.48022,TerC15:0.68987):0.07537):0.52045):0.15841):0.89623,
((RhtB16:0.67638,(LysE11:0.24031,(LysE13:0.58169,LysE12:0.29551):0.13296):1.13781):0.03484,
(((RhtB11:0.67215,RhtB15:0.57629):0.12998,RhtB14:1.00743):0.18349,
(RhtB13:0.55064,RhtB12:0.43946):0.19589):0.46443):1.28732):0.10354):0.13146):0.36487,
((ILT32:0.62511,(ILT31:0.32603,ILT33:0.06156):1.17297):0.51951,
((ILT26:0.91580,ILT24a:0.66648):0.29250,(ILT22:0.76928,(ILT18:0.13287,
(ILT13:0.06892,ILT11:0.14521):0.12147):0.92530):0.34902):0.75290):0.37597):1.40286):0.03778):0.10436):0.48477,
(CaCA224:0.30164,(CaCA221:0.09151,CaCA222:0.08150):0.23101):0.14763,CaCA211:0.21152);
(((CaCA214:0.60111,(CaCA231:0.75400,CaCA232:0.55662):0.51752):0.20014,
(((((ILT32:0.62499,(ILT33:0.06148,ILT31:0.32612):1.17301):0.51959,
((ILT24a:0.66652,ILT26:0.91575):0.29247,(ILT22:0.76927,((ILT13:0.06892,
ILT11:0.14521):0.12147,ILT18:0.13287):0.92528):0.34905):0.75277):0.37604,
(((MntP31:1.15086,(MntP21:0.98316,((MntP11:0.31005,MntP12:0.50962):0.07848,
MntP13:0.81424):0.15178):0.33192):0.96270,((CadD13:0.72124,
(CadD14:0.59879,(CadD11:0.36994,CadD12:0.35998):0.31685):0.13013):0.24834,
CadD15:0.86061):1.41125):0.12652,((((RhtB16:0.67635,((LysE12:0.29551,
LysE13:0.58168):0.13295,LysE11:0.24032):1.13784):0.03480,
((RhtB13:0.55067,RhtB12:0.43943):0.19596,((RhtB15:0.57623,
RhtB11:0.67221):0.12996,RhtB14:1.00744):0.18354):0.46436):1.28735,
(((TerC14:0.89239,(((TerC22:0.35440,TerC23:0.17192):0.29781,
TerC21:0.32197):0.48021,TerC15:0.68986):0.07534):0.52043,
TerC31:1.41524):0.15841,TerC11:1.92263):0.89625):0.10351,
((((NicO19:0.99875,((NicO15:0.33667,(NicO11:0.48315,(NicO23:0.12790,
(NicO22:0.26279,NicO21:0.07165):0.17770):0.08272):0.02405):0.33559,
NicO14:0.20779):0.06726):1.15808,(((((((DsbD21:0.64726,DsbD23:0.31428):0.14954,
DsbD24:0.73868):0.17440,DsbD26:0.69933):0.12352,(((DsbD52:0.08060,
DsbD53:0.18325):0.05859,DsbD51:0.30593):0.44961,(DsbD12:0.12824,
DsbD11:0.23018):0.22316):0.43843):0.38390,DsbD41:1.26671):0.21862,
((DsbD63:0.71974,DsbD62:0.83547):0.14845,DsbD61:0.30894):1.20115):0.14205,
DsbD31:2.19402):0.23437):0.32276,(((GAP33:0.48854,GAP32:0.07326):0.28743,
GAP31:0.64904):1.13824,(((GAP22:0.08252,GAP21:0.35801):0.91906,
(GAP17:0.41784,GAP14:0.05835):0.25730):0.02834,GAP11:1.51776):0.80996):0.66559):0.08905,
(((NAAT15:0.58310,(NAAT14:0.41307,NAAT13:0.37433):0.12319):0.05856,
NAAT11:0.62539):0.30272,NAAT12:0.61792):1.79071):0.03802):0.13155):0.36487):1.40289,
CaCA212:0.38206):0.03751,CaCA241:1.28343):0.10446):0.48462,
((CaCA221:0.09147,CaCA222:0.08154):0.23072,CaCA224:0.30193):0.14769,CaCA211:0.21161);
((CaCA224:0.30177,(CaCA221:0.09137,CaCA222:0.08164):0.23089):0.14793,
((CaCA214:0.60093,(CaCA232:0.55695,CaCA231:0.75366):0.51777):0.19933,
(CaCA241:1.28335,(CaCA212:0.38373,((((ILT33:0.06123,ILT31:0.32636):1.17334,
ILT32:0.62470):0.51956,((ILT24a:0.66740,ILT26:0.91488):0.29367,
(ILT22:0.76869,(ILT18:0.13359,(ILT13:0.06874,ILT11:0.14540):0.12075):0.92627):0.34712):0.75256):0.37701,
(((CadD15:0.86070,(CadD13:0.72120,(CadD14:0.59871,(CadD11:0.37044,
CadD12:0.35948):0.31705):0.12986):0.24833):1.41234,(MntP31:1.15028,
(MntP21:0.98266,(MntP13:0.81307,(MntP11:0.30948,MntP12:0.51020):0.07958):0.15192):0.33222):0.96124):0.12661,
(((TerC11:1.92191,((TerC14:0.89196,(TerC15:0.68864,((TerC23:0.17179,
TerC22:0.35452):0.29764,TerC21:0.32205):0.48163):0.07524):0.51963,
TerC31:1.41570):0.15923):0.89511,((RhtB16:0.67513,(LysE11:0.24405,
(LysE13:0.58191,LysE12:0.29528):0.12924):1.14009):0.03421,
((RhtB12:0.43832,RhtB13:0.55178):0.19661,(RhtB14:1.00698,
(RhtB11:0.67205,RhtB15:0.57639):0.13064):0.18248):0.46484):1.28792):0.10419,
((NAAT12:0.61806,(NAAT11:0.62548,(NAAT15:0.58312,(NAAT13:0.37431,
NAAT14:0.41310):0.12320):0.05850):0.30287):1.79056,(((GAP11:1.51779,
((GAP21:0.35800,GAP22:0.08253):0.91912,(GAP17:0.41784,GAP14:0.05835):0.25724):0.02835):0.80978,
(GAP31:0.64902,(GAP32:0.07324,GAP33:0.48856):0.28746):1.13819):0.66572,
((((DsbD41:1.26668,(((DsbD24:0.73866,(DsbD21:0.64723,DsbD23:0.31431):0.14956):0.17437,
DsbD26:0.69936):0.12354,((DsbD12:0.12825,DsbD11:0.23018):0.22318,
(DsbD51:0.30595,(DsbD53:0.18326,DsbD52:0.08060):0.05857):0.44963):0.43841):0.38391):0.21860,
((DsbD62:0.83549,DsbD63:0.71972):0.14843,DsbD61:0.30896):1.20123):0.14198,
DsbD31:2.19403):0.23450,((((((NicO21:0.07166,NicO22:0.26279):0.17770,
NicO23:0.12790):0.08272,NicO11:0.48316):0.02404,NicO15:0.33668):0.33563,
NicO14:0.20775):0.06723,NicO19:0.99875):1.15809):0.32268):0.08921):0.03802):0.13083):0.36511):1.40349):0.03608):0.10399):0.48510,CaCA211:0.21134);
((CaCA224:0.30166,(CaCA221:0.09150,CaCA222:0.08151):0.23100):0.14764,
((CaCA214:0.60111,(CaCA232:0.55662,CaCA231:0.75400):0.51752):0.19989,
(CaCA241:1.28325,(CaCA212:0.38185,(((ILT32:0.62510,(ILT31:0.32608,
ILT33:0.06152):1.17296):0.51950,((ILT26:0.91578,ILT24a:0.66650):0.29254,
(ILT22:0.76927,((ILT13:0.06892,ILT11:0.14521):0.12147,ILT18:0.13287):0.92530):0.34900):0.75287):0.37593,
((((CadD13:0.72127,((CadD11:0.36992,CadD12:0.36000):0.31690,
CadD14:0.59875):0.13007):0.24846,CadD15:0.86049):1.41115,
(MntP31:1.15086,(MntP21:0.98319,(MntP13:0.81419,(MntP11:0.30997,
MntP12:0.50970):0.07853):0.15172):0.33195):0.96270):0.12659,
((((TerC31:1.41526,(TerC14:0.89244,(((TerC23:0.17188,TerC22:0.35443):0.29776,
TerC21:0.32197):0.48024,TerC15:0.68992):0.07537):0.52048):0.15835,
TerC11:1.92265):0.89622,(((LysE11:0.24030,(LysE12:0.29548,
LysE13:0.58171):0.13297):1.13788,RhtB16:0.67649):0.03470,
((RhtB13:0.55066,RhtB12:0.43944):0.19599,(RhtB14:1.00751,
(RhtB15:0.57630,RhtB11:0.67214):0.12997):0.18352):0.46435):1.28736):0.10355,
((NAAT12:0.61826,((NAAT15:0.58263,(NAAT14:0.41280,NAAT13:0.37460):0.12368):0.05742,
NAAT11:0.62628):0.30308):1.78992,((((((NicO11:0.48305,(NicO23:0.12754,
(NicO21:0.07156,NicO22:0.26289):0.17809):0.08280):0.02382,
NicO15:0.33688):0.33689,NicO14:0.20661):0.06759,NicO19:0.99764):1.15618,
(DsbD31:2.19439,(((((DsbD24:0.73834,(DsbD21:0.64713,DsbD23:0.31441):0.14987):0.17367,
DsbD26:0.69989):0.12398,(((DsbD53:0.18324,DsbD52:0.08061):0.05847,
DsbD51:0.30605):0.44951,(DsbD11:0.23039,DsbD12:0.12803):0.22335):0.43827):0.38338,
DsbD41:1.26721):0.21926,(DsbD61:0.30900,(DsbD63:0.72009,
DsbD62:0.83512):0.14837):1.20095):0.14161):0.23582):0.32225,
((((GAP17:0.41787,GAP14:0.05832):0.25696,(GAP21:0.35840,
GAP22:0.08213):0.91944):0.02841,GAP11:1.51775):0.80963,(GAP31:0.64960,
(GAP33:0.48843,GAP32:0.07337):0.28686):1.13854):0.66577):0.09008):0.03729):0.13153):0.36491):1.40283):0.03762):0.10447):0.48478,CaCA211:0.21152);
((CaCA224:0.30167,(CaCA221:0.09151,CaCA222:0.08150):0.23099):0.14764,
((CaCA241:1.28327,(CaCA212:0.38177,(((ILT32:0.62507,(ILT31:0.32607,
ILT33:0.06153):1.17298):0.51951,((((ILT13:0.06892,ILT11:0.14521):0.12147,
ILT18:0.13287):0.92528,ILT22:0.76926):0.34904,(ILT26:0.91579,
ILT24a:0.66648):0.29251):0.75288):0.37596,((((((RhtB12:0.43944,
RhtB13:0.55066):0.19594,((RhtB15:0.57625,RhtB11:0.67219):0.12996,
RhtB14:1.00742):0.18357):0.46430,(RhtB16:0.67639,((LysE13:0.58167,
LysE12:0.29552):0.13297,LysE11:0.24030):1.13781):0.03483):1.28735,
(((TerC14:0.89242,(TerC15:0.68988,((TerC22:0.35444,TerC23:0.17187):0.29779,
TerC21:0.32199):0.48020):0.07532):0.52051,TerC31:1.41528):0.15838,
TerC11:1.92269):0.89620):0.10355,((NAAT12:0.61794,((NAAT15:0.58311,
(NAAT14:0.41309,NAAT13:0.37432):0.12317):0.05856,NAAT11:0.62539):0.30274):1.79073,
((((((((NicO21:0.07163,NicO22:0.26282):0.17768,NicO23:0.12790):0.08289,
NicO11:0.48302):0.02394,NicO15:0.33640):0.33587,NicO14:0.20736):0.06715,
NicO19:0.99892):1.15837,(DsbD31:2.19411,((DsbD61:0.30880,
(DsbD63:0.71966,DsbD62:0.83555):0.14859):1.20122,(DsbD41:1.26662,
(((DsbD24:0.73870,(DsbD21:0.64718,DsbD23:0.31436):0.14952):0.17435,
DsbD26:0.69938):0.12353,((DsbD51:0.30593,(DsbD52:0.08054,
DsbD53:0.18331):0.05858):0.44966,(DsbD12:0.12816,DsbD11:0.23026):0.22311):0.43845):0.38394):0.21857):0.14192):0.23436):0.32287,
((GAP31:0.64898,(GAP33:0.48855,GAP32:0.07325):0.28748):1.13817,
(((GAP14:0.05828,GAP17:0.41791):0.25729,(GAP22:0.08246,GAP21:0.35806):0.91908):0.02829,
GAP11:1.51778):0.80998):0.66562):0.08897):0.03805):0.13148,
(((CadD13:0.72130,(CadD14:0.59873,(CadD11:0.36993,CadD12:0.36000):0.31690):0.13005):0.24848,
CadD15:0.86053):1.41114,(MntP31:1.15087,(MntP21:0.98322,
(MntP13:0.81416,(MntP11:0.31000,MntP12:0.50967):0.07855):0.15171):0.33194):0.96272):0.12657):0.36493):1.40275):0.03775):0.10445,
((CaCA231:0.75403,CaCA232:0.55658):0.51753,CaCA214:0.60110):0.19987):0.48477,CaCA211:0.21152);
((CaCA224:0.30165,(CaCA222:0.08149,CaCA221:0.09152):0.23101):0.14763,
((CaCA214:0.60111,(CaCA231:0.75405,CaCA232:0.55657):0.51752):0.19990,
(CaCA241:1.28325,(CaCA212:0.38178,(((ILT32:0.62506,(ILT31:0.32604,
ILT33:0.06156):1.17302):0.51945,((ILT24a:0.66647,ILT26:0.91580):0.29255,
((ILT18:0.13288,(ILT13:0.06892,ILT11:0.14521):0.12146):0.92528,
ILT22:0.76929):0.34905):0.75290):0.37596,(((CadD15:0.86051,
(CadD13:0.72130,((CadD12:0.36000,CadD11:0.36993):0.31691,
CadD14:0.59876):0.13002):0.24850):1.41108,(MntP31:1.15085,
(MntP21:0.98321,((MntP11:0.31000,MntP12:0.50967):0.07856,
MntP13:0.81415):0.15172):0.33194):0.96273):0.12661,((((((RhtB15:0.57629,
RhtB11:0.67215):0.12998,RhtB14:1.00742):0.18352,(RhtB13:0.55066,
RhtB12:0.43944):0.19592):0.46437,(((LysE13:0.58165,LysE12:0.29554):0.13296,
LysE11:0.24030):1.13785,RhtB16:0.67633):0.03482):1.28733,
(TerC11:1.92266,(TerC31:1.41526,(((TerC21:0.32197,(TerC22:0.35445,
TerC23:0.17187):0.29781):0.48023,TerC15:0.68984):0.07530,
TerC14:0.89241):0.52048):0.15842):0.89623):0.10355,((((DsbD31:2.19384,
((DsbD61:0.30894,(DsbD62:0.83533,DsbD63:0.71988):0.14844):1.20098,
(DsbD41:1.26741,((DsbD26:0.69937,((DsbD23:0.31450,DsbD21:0.64704):0.14955,
DsbD24:0.73867):0.17427):0.12400,((DsbD51:0.30628,(DsbD53:0.18259,
DsbD52:0.08126):0.05825):0.44930,(DsbD12:0.12839,DsbD11:0.23004):0.22349):0.43809):0.38293):0.21958):0.14208):0.23424,
(NicO19:0.99904,(NicO14:0.20790,((NicO11:0.48318,((NicO21:0.07169,
NicO22:0.26276):0.17773,NicO23:0.12786):0.08269):0.02419,
NicO15:0.33658):0.33545):0.06699):1.15825):0.32282,((((GAP17:0.41780,
GAP14:0.05839):0.25726,(GAP22:0.08242,GAP21:0.35811):0.91911):0.02837,
GAP11:1.51772):0.80989,(GAP31:0.64903,(GAP32:0.07320,GAP33:0.48860):0.28745):1.13829):0.66556):0.08891,
((NAAT11:0.62538,(NAAT15:0.58316,(NAAT13:0.37434,NAAT14:0.41306):0.12312):0.05861):0.30263,
NAAT12:0.61798):1.79088):0.03815):0.13151):0.36487):1.40279):0.03772):0.10448):0.48475,CaCA211:0.21153);
(((CaCA214:0.60307,(CaCA232:0.55297,CaCA231:0.75765):0.51528):0.19836,
((CaCA212:0.37683,((((TerC31:1.41439,(((TerC21:0.32209,(TerC23:0.17362,
TerC22:0.35269):0.29804):0.48307,TerC15:0.68660):0.07352,
TerC14:0.89240):0.52106):0.14850,TerC11:1.93220):0.95190,
(((((((MntP11:0.30053,MntP12:0.51914):0.07278,MntP13:0.81975):0.15426,
MntP21:0.98254):0.34125,MntP31:1.14171):0.95821,(CadD15:0.86273,
(((CadD11:0.36947,CadD12:0.36046):0.31575,CadD14:0.59964):0.13456,
CadD13:0.71766):0.24348):1.41300):0.08736,(NAAT12:0.61398,
((NAAT15:0.58777,(NAAT13:0.37093,NAAT14:0.41647):0.11806):0.06627,
NAAT11:0.62004):0.30304):1.71753):0.11455,(((((RhtB15:0.57472,
RhtB11:0.67372):0.13039,RhtB14:1.00672):0.18374,(RhtB12:0.44086,
RhtB13:0.54924):0.19598):0.46402,(RhtB16:0.67487,(LysE11:0.24217,
(LysE13:0.58187,LysE12:0.29533):0.13112):1.14046):0.03454):1.36687,
(((GAP31:0.64822,(GAP33:0.48586,GAP32:0.07594):0.28773):1.13666,
(((GAP22:0.08235,GAP21:0.35817):0.91889,(GAP14:0.05778,GAP17:0.41841):0.25749):0.02851,
GAP11:1.51758):0.81034):0.66626,((DsbD31:2.19513,(((((DsbD51:0.30607,
(DsbD52:0.08029,DsbD53:0.18357):0.05844):0.44981,(DsbD11:0.23011,
DsbD12:0.12831):0.22312):0.43850,((DsbD24:0.73956,(DsbD21:0.64659,
DsbD23:0.31495):0.14864):0.17474,DsbD26:0.69951):0.12329):0.38415,
DsbD41:1.26637):0.21889,(DsbD61:0.30866,(DsbD63:0.71989,
DsbD62:0.83532):0.14872):1.20069):0.14125):0.23510,(NicO19:1.00055,
(NicO14:0.20537,(NicO15:0.33594,(NicO11:0.48181,((NicO22:0.26370,
NicO21:0.07075):0.18120,NicO23:0.12457):0.08401):0.02327):0.33807):0.06419):1.15961):0.32201):0.11256):0.04533):0.05840):0.39525,
(((ILT22:0.77386,((ILT13:0.06945,ILT11:0.14469):0.12270,
ILT18:0.13161):0.92013):0.34940,(ILT26:0.91903,ILT24a:0.66325):0.29468):0.75439,
(ILT32:0.62133,(ILT33:0.06319,ILT31:0.32440):1.17700):0.51648):0.38070):1.39527):0.04477,
CaCA241:1.28555):0.10100):0.48648,((CaCA222:0.08139,CaCA221:0.09162):0.23366,
CaCA224:0.29899):0.14688,CaCA211:0.21081);
(((CaCA222:0.08150,CaCA221:0.09151):0.23100,CaCA224:0.30166):0.14765,
((CaCA214:0.60109,(CaCA231:0.75400,CaCA232:0.55661):0.51755):0.19990,
(CaCA241:1.28328,(CaCA212:0.38188,((((((TerC31:1.41528,(TerC14:0.89240,
(TerC15:0.68989,(TerC21:0.32197,(TerC23:0.17189,TerC22:0.35442):0.29780):0.48018):0.07539):0.52050):0.15840,
TerC11:1.92268):0.89616,((((RhtB11:0.67215,RhtB15:0.57629):0.12996,
RhtB14:1.00742):0.18352,(RhtB12:0.43946,RhtB13:0.55064):0.19589):0.46442,
((LysE11:0.24027,(LysE13:0.58169,LysE12:0.29550):0.13300):1.13778,
RhtB16:0.67640):0.03485):1.28733):0.10354,((((((DsbD61:0.30899,
(DsbD62:0.83560,DsbD63:0.71961):0.14840):1.20118,(DsbD41:1.26661,
((DsbD26:0.69910,(DsbD24:0.73857,(DsbD23:0.31413,DsbD21:0.64741):0.14965):0.17459):0.12344,
((DsbD11:0.23016,DsbD12:0.12826):0.22317,((DsbD53:0.18323,
DsbD52:0.08063):0.05851,DsbD51:0.30600):0.44965):0.43845):0.38398):0.21842):0.14216,
DsbD31:2.19403):0.23435,((NicO14:0.20799,(NicO15:0.33664,
((NicO23:0.12781,(NicO22:0.26288,NicO21:0.07157):0.17782):0.08266,
NicO11:0.48320):0.02425):0.33601):0.06647,NicO19:0.99878):1.15812):0.32275,
((GAP31:0.64910,(GAP32:0.07328,GAP33:0.48852):0.28735):1.13827,
(((GAP22:0.08252,GAP21:0.35801):0.91907,(GAP14:0.05828,GAP17:0.41791):0.25730):0.02833,
GAP11:1.51774):0.80993):0.66555):0.08908,(NAAT12:0.61787,
(NAAT11:0.62543,((NAAT14:0.41300,NAAT13:0.37440):0.12325,
NAAT15:0.58304):0.05853):0.30277):1.79072):0.03803):0.13149,
((MntP31:1.15085,(MntP21:0.98322,((MntP11:0.30999,MntP12:0.50968):0.07851,
MntP13:0.81420):0.15172):0.33200):0.96263,(CadD15:0.86053,
(CadD13:0.72132,(CadD14:0.59871,(CadD11:0.36995,CadD12:0.35998):0.31689):0.13003):0.24851):1.41110):0.12663):0.36488,
(((ILT33:0.06152,ILT31:0.32608):1.17300,ILT32:0.62504):0.51948,
((ILT26:0.91578,ILT24a:0.66650):0.29242,(ILT22:0.76929,(ILT18:0.13286,
(ILT13:0.06892,ILT11:0.14521):0.12148):0.92522):0.34900):0.75296):0.37600):1.40278):0.03771):0.10445):0.48475,CaCA211:0.21151);
(((CaCA214:0.60113,(CaCA231:0.75411,CaCA232:0.55651):0.51752):0.19993,
((CaCA212:0.38158,(((ILT32:0.62499,(ILT31:0.32610,ILT33:0.06150):1.17306):0.51941,
((ILT24a:0.66645,ILT26:0.91583):0.29252,((ILT18:0.13292,
(ILT11:0.14522,ILT13:0.06891):0.12142):0.92529,ILT22:0.76928):0.34900):0.75292):0.37629,
((((((RhtB13:0.55059,RhtB12:0.43951):0.19594,((RhtB11:0.67233,
RhtB15:0.57611):0.13011,RhtB14:1.00728):0.18340):0.46453,
(((LysE13:0.58177,LysE12:0.29542):0.13299,LysE11:0.24029):1.13787,
RhtB16:0.67634):0.03467):1.28725,((TerC31:1.41528,((TerC15:0.68990,
((TerC23:0.17193,TerC22:0.35439):0.29781,TerC21:0.32198):0.48017):0.07526,
TerC14:0.89247):0.52050):0.15832,TerC11:1.92275):0.89669):0.10361,
((((GAP31:0.64889,(GAP33:0.48851,GAP32:0.07328):0.28758):1.13829,
(GAP11:1.51791,((GAP22:0.08264,GAP21:0.35789):0.91930,(GAP17:0.41770,
GAP14:0.05849):0.25706):0.02822):0.80994):0.66561,((DsbD31:2.19393,
((DsbD41:1.26709,((DsbD26:0.69886,((DsbD21:0.64725,DsbD23:0.31429):0.14982,
DsbD24:0.73842):0.17469):0.12335,((DsbD12:0.12829,DsbD11:0.23013):0.22326,
(DsbD51:0.30589,(DsbD53:0.18320,DsbD52:0.08065):0.05863):0.44949):0.43846):0.38369):0.21912,
(DsbD61:0.30921,(DsbD62:0.83367,DsbD63:0.72154):0.14814):1.20075):0.14177):0.23426,
(NicO19:0.99862,(NicO14:0.20807,(((NicO23:0.12789,(NicO22:0.26278,
NicO21:0.07166):0.17771):0.08281,NicO11:0.48306):0.02408,
NicO15:0.33656):0.33531):0.06753):1.15787):0.32289):0.08898,
(NAAT12:0.61846,((NAAT15:0.58301,(NAAT14:0.41295,NAAT13:0.37446):0.12331):0.05821,
NAAT11:0.62570):0.30236):1.79106):0.03793):0.13160,((MntP31:1.15074,
(MntP21:0.98334,(MntP13:0.81419,(MntP11:0.31011,MntP12:0.50956):0.07853):0.15160):0.33211):0.96264,
((CadD13:0.72130,(CadD14:0.59876,(CadD12:0.36000,CadD11:0.36993):0.31683):0.13005):0.24842,
CadD15:0.86059):1.41114):0.12666):0.36460):1.40271):0.03795,
CaCA241:1.28326):0.10449):0.48470,((CaCA221:0.09152,CaCA222:0.08149):0.23094,
CaCA224:0.30171):0.14772,CaCA211:0.21147);
(((CaCA214:0.60112,(CaCA231:0.75404,CaCA232:0.55657):0.51752):0.19989,
(CaCA241:1.28323,(((((MntP31:1.15084,(MntP21:0.98324,(MntP13:0.81420,
(MntP11:0.31000,MntP12:0.50967):0.07851):0.15171):0.33198):0.96263,
((CadD13:0.72135,(CadD14:0.59875,(CadD11:0.36991,CadD12:0.36001):0.31691):0.12999):0.24853,
CadD15:0.86048):1.41108):0.12665,(((((LysE11:0.24037,(LysE13:0.58168,
LysE12:0.29551):0.13290):1.13785,RhtB16:0.67636):0.03483,
((RhtB13:0.55063,RhtB12:0.43946):0.19593,((RhtB11:0.67221,
RhtB15:0.57623):0.12990,RhtB14:1.00750):0.18361):0.46432):1.28735,
(TerC11:1.92265,(TerC31:1.41515,(((TerC21:0.32196,(TerC23:0.17192,
TerC22:0.35440):0.29783):0.48015,TerC15:0.68992):0.07537,
TerC14:0.89237):0.52054):0.15833):0.89622):0.10355,((NAAT12:0.61779,
((NAAT15:0.58303,(NAAT14:0.41313,NAAT13:0.37427):0.12326):0.05857,
NAAT11:0.62535):0.30281):1.79062,((((GAP32:0.07324,GAP33:0.48856):0.28741,
GAP31:0.64906):1.13822,(((GAP14:0.05833,GAP17:0.41786):0.25732,
(GAP22:0.08254,GAP21:0.35799):0.91905):0.02837,GAP11:1.51770):0.80991):0.66552,
((((((DsbD26:0.69937,(DsbD24:0.73866,(DsbD21:0.64724,DsbD23:0.31430):0.14958):0.17442):0.12350,
((DsbD11:0.23017,DsbD12:0.12825):0.22313,(DsbD51:0.30596,
(DsbD53:0.18326,DsbD52:0.08059):0.05856):0.44966):0.43842):0.38404,
DsbD41:1.26662):0.21842,(DsbD61:0.30901,(DsbD63:0.71975,
DsbD62:0.83546):0.14838):1.20119):0.14206,DsbD31:2.19407):0.23441,
(NicO19:0.99926,((NicO15:0.33683,(NicO11:0.48311,(NicO23:0.12773,
(NicO22:0.26284,NicO21:0.07161):0.17788):0.08275):0.02424):0.33603,
NicO14:0.20836):0.06609):1.15804):0.32266):0.08918):0.03802):0.13152):0.36487,
((ILT32:0.62508,(ILT33:0.06154,ILT31:0.32606):1.17299):0.51949,
(((ILT18:0.13286,(ILT11:0.14521,ILT13:0.06893):0.12147):0.92526,
ILT22:0.76931):0.34904,(ILT26:0.91584,ILT24a:0.66644):0.29259):0.75287):0.37597):1.40283,
CaCA212:0.38182):0.03769):0.10447):0.48477,(CaCA224:0.30161,
(CaCA222:0.08150,CaCA221:0.09151):0.23104):0.14761,CaCA211:0.21152);
((CaCA224:0.30193,(CaCA222:0.08148,CaCA221:0.09153):0.23072):0.14784,
((((((((MntP21:0.98349,(MntP13:0.81459,(MntP12:0.50968,MntP11:0.30999):0.07813):0.15159):0.33219,
MntP31:1.15071):0.96310,((CadD13:0.72132,(CadD14:0.59863,
(CadD11:0.36994,CadD12:0.35999):0.31708):0.12985):0.24826,
CadD15:0.86076):1.41093):0.12633,(((NAAT12:0.61818,((NAAT15:0.58317,
(NAAT14:0.41314,NAAT13:0.37426):0.12311):0.05862,NAAT11:0.62537):0.30242):1.79071,
(((DsbD31:2.19407,((((DsbD26:0.69960,(DsbD24:0.73876,(DsbD21:0.64719,
DsbD23:0.31435):0.14945):0.17430):0.12356,((DsbD51:0.30589,
(DsbD52:0.08053,DsbD53:0.18332):0.05861):0.44958,(DsbD12:0.12822,
DsbD11:0.23020):0.22324):0.43839):0.38405,DsbD41:1.26666):0.21849,
(DsbD61:0.30877,(DsbD63:0.71992,DsbD62:0.83529):0.14862):1.20109):0.14221):0.23417,
((NicO14:0.20793,(NicO15:0.33665,(((NicO21:0.07167,NicO22:0.26278):0.17772,
NicO23:0.12787):0.08259,NicO11:0.48329):0.02423):0.33541):0.06736,
NicO19:0.99860):1.15783):0.32290,((((GAP17:0.41775,GAP14:0.05844):0.25749,
(GAP21:0.35798,GAP22:0.08255):0.91887):0.02843,GAP11:1.51759):0.80984,
(GAP31:0.64899,(GAP33:0.48860,GAP32:0.07320):0.28748):1.13819):0.66593):0.08884):0.03820,
((TerC11:1.92273,(TerC31:1.41512,((((TerC23:0.17187,TerC22:0.35445):0.29784,
TerC21:0.32194):0.48021,TerC15:0.68985):0.07505,TerC14:0.89266):0.52095):0.15807):0.89658,
(((RhtB14:1.00674,(RhtB11:0.67134,RhtB15:0.57710):0.13081):0.18272,
(RhtB13:0.55147,RhtB12:0.43863):0.19587):0.46559,(RhtB16:0.67722,
(LysE11:0.23503,(LysE13:0.58200,LysE12:0.29519):0.13827):1.13386):0.03466):1.28726):0.10363):0.13151):0.36424,
((ILT32:0.62527,(ILT33:0.06139,ILT31:0.32620):1.17275):0.51928,
((ILT24a:0.66659,ILT26:0.91568):0.29209,(ILT22:0.76954,(ILT18:0.13265,
(ILT13:0.06892,ILT11:0.14521):0.12169):0.92491):0.34945):0.75324):0.37636):1.40330,
CaCA212:0.38176):0.03781,CaCA241:1.28333):0.10436,((CaCA231:0.75375,
CaCA232:0.55687):0.51755,CaCA214:0.60110):0.19974):0.48487,CaCA211:0.21148);
((CaCA224:0.30166,(CaCA222:0.08150,CaCA221:0.09151):0.23099):0.14763,
(((CaCA232:0.55656,CaCA231:0.75405):0.51753,CaCA214:0.60110):0.19989,
((CaCA212:0.38179,((((ILT26:0.91579,ILT24a:0.66649):0.29250,
(ILT22:0.76931,(ILT18:0.13284,(ILT11:0.14520,ILT13:0.06893):0.12149):0.92524):0.34907):0.75287,
(ILT32:0.62508,(ILT33:0.06150,ILT31:0.32610):1.17298):0.51951):0.37596,
(((MntP31:1.15084,(MntP21:0.98322,(MntP13:0.81417,(MntP11:0.31001,
MntP12:0.50966):0.07855):0.15171):0.33196):0.96267,(CadD15:0.86053,
((CadD14:0.59876,(CadD11:0.36991,CadD12:0.36002):0.31687):0.13006,
CadD13:0.72131):0.24848):1.41114):0.12657,(((NAAT12:0.61792,
(((NAAT14:0.41311,NAAT13:0.37429):0.12321,NAAT15:0.58307):0.05859,
NAAT11:0.62535):0.30272):1.79074,(((GAP31:0.64900,(GAP33:0.48854,
GAP32:0.07326):0.28747):1.13824,(((GAP17:0.41786,GAP14:0.05833):0.25728,
(GAP21:0.35804,GAP22:0.08249):0.91910):0.02826,GAP11:1.51778):0.80997):0.66564,
((DsbD31:2.19390,((DsbD61:0.30904,(DsbD63:0.71960,DsbD62:0.83561):0.14835):1.20110,
(DsbD41:1.26665,((DsbD26:0.69915,((DsbD21:0.64736,DsbD23:0.31418):0.14958,
DsbD24:0.73865):0.17462):0.12341,((DsbD51:0.30592,(DsbD52:0.08065,
DsbD53:0.18320):0.05860):0.44968,(DsbD12:0.12826,DsbD11:0.23016):0.22309):0.43842):0.38393):0.21869):0.14212):0.23422,
(NicO19:0.99869,((((NicO23:0.12789,(NicO21:0.07160,NicO22:0.26285):0.17770):0.08282,
NicO11:0.48308):0.02394,NicO15:0.33644):0.33543,NicO14:0.20780):0.06772):1.15815):0.32274):0.08896):0.03808,
((TerC11:1.92267,((TerC14:0.89238,(TerC15:0.68987,((TerC23:0.17188,
TerC22:0.35443):0.29780,TerC21:0.32199):0.48020):0.07536):0.52049,
TerC31:1.41524):0.15837):0.89621,((((RhtB11:0.67222,RhtB15:0.57622):0.12997,
RhtB14:1.00741):0.18356,(RhtB12:0.43944,RhtB13:0.55066):0.19596):0.46429,
(((LysE12:0.29551,LysE13:0.58168):0.13299,LysE11:0.24028):1.13779,
RhtB16:0.67638):0.03482):1.28740):0.10355):0.13147):0.36493):1.40278):0.03772,
CaCA241:1.28326):0.10447):0.48476,CaCA211:0.21153);
((CaCA224:0.30261,(CaCA221:0.09155,CaCA222:0.08146):0.23004):0.14949,
((CaCA214:0.59868,(CaCA232:0.55792,CaCA231:0.75270):0.52005):0.19843,
(CaCA241:1.28130,((((ILT32:0.62327,(ILT31:0.32512,ILT33:0.06248):1.17493):0.51895,
((ILT26:0.91834,ILT24a:0.66394):0.29464,((ILT18:0.13318,
(ILT13:0.06876,ILT11:0.14537):0.12117):0.92478,ILT22:0.76993):0.34834):0.75230):0.37516,
((MntP31:1.15464,(MntP21:0.97407,(MntP13:0.81717,(MntP12:0.50687,
MntP11:0.31280):0.07561):0.16204):0.32300):1.04139,((((((NicO19:0.99938,
(NicO14:0.20767,(NicO15:0.33616,(NicO11:0.48381,(NicO23:0.12818,
(NicO22:0.26284,NicO21:0.07161):0.17743):0.08208):0.02495):0.33541):0.06646):1.15893,
((((DsbD62:0.83521,DsbD63:0.72000):0.14826,DsbD61:0.30912):1.20135,
(((DsbD26:0.69893,((DsbD21:0.64704,DsbD23:0.31450):0.14939,
DsbD24:0.73882):0.17480):0.12335,(((DsbD53:0.18304,DsbD52:0.08081):0.05859,
DsbD51:0.30593):0.44913,(DsbD12:0.12859,DsbD11:0.22984):0.22362):0.43847):0.38353,
DsbD41:1.26700):0.21857):0.14255,DsbD31:2.19375):0.23395):0.32247,
(((GAP32:0.07334,GAP33:0.48846):0.28785,GAP31:0.64861):1.13795,
(GAP11:1.51777,((GAP17:0.41737,GAP14:0.05882):0.25790,(GAP22:0.08219,
GAP21:0.35834):0.91853):0.02806):0.80994):0.66610):0.08924,
((((NAAT13:0.37447,NAAT14:0.41293):0.12279,NAAT15:0.58353):0.05835,
NAAT11:0.62577):0.30306,NAAT12:0.61783):1.79057):0.05237,
((CadD15:0.87060,(CadD13:0.71550,((CadD11:0.36460,CadD12:0.36532):0.30012,
CadD14:0.61249):0.14890):0.22993):1.50286,((((LysE13:0.58268,
LysE12:0.29451):0.13616,LysE11:0.23721):1.14052,RhtB16:0.67193):0.03265,
((RhtB13:0.54735,RhtB12:0.44275):0.19573,((RhtB15:0.57762,
RhtB11:0.67082):0.12984,RhtB14:1.00768):0.18392):0.46611):1.29884):0.08118):0.05086,
(TerC11:1.92946,(TerC31:1.41669,(((TerC21:0.32125,(TerC23:0.17376,
TerC22:0.35256):0.29894):0.48251,TerC15:0.68681):0.07268,
TerC14:0.89325):0.51934):0.15275):0.96104):0.11760):0.32628):1.40508,
CaCA212:0.38320):0.03466):0.10619):0.48516,CaCA211:0.21020);
(((CaCA241:1.28326,(((((MntP31:1.15087,(((MntP12:0.50966,
MntP11:0.31001):0.07851,MntP13:0.81420):0.15174,MntP21:0.98321):0.33196):0.96262,
((((CadD12:0.35999,CadD11:0.36993):0.31688,CadD14:0.59876):0.13004,
CadD13:0.72130):0.24847,CadD15:0.86052):1.41111):0.12663,
((((RhtB16:0.67639,(LysE11:0.24028,(LysE13:0.58169,LysE12:0.29551):0.13299):1.13780):0.03482,
((RhtB14:1.00746,(RhtB15:0.57627,RhtB11:0.67217):0.12995):0.18350,
(RhtB12:0.43946,RhtB13:0.55064):0.19591):0.46444):1.28732,
(TerC11:1.92261,(TerC31:1.41524,((((TerC23:0.17190,TerC22:0.35442):0.29781,
TerC21:0.32196):0.48021,TerC15:0.68987):0.07535,TerC14:0.89240):0.52046):0.15840):0.89624):0.10354,
((((((GAP14:0.05834,GAP17:0.41785):0.25733,(GAP22:0.08255,
GAP21:0.35798):0.91903):0.02839,GAP11:1.51771):0.80991,((GAP32:0.07327,
GAP33:0.48853):0.28736,GAP31:0.64911):1.13831):0.66556,((DsbD31:2.19407,
((DsbD41:1.26663,(((DsbD51:0.30596,(DsbD53:0.18324,DsbD52:0.08061):0.05856):0.44957,
(DsbD11:0.23019,DsbD12:0.12823):0.22323):0.43842,(((DsbD23:0.31426,
DsbD21:0.64728):0.14951,DsbD24:0.73872):0.17444,DsbD26:0.69934):0.12353):0.38391):0.21852,
(DsbD61:0.30893,(DsbD62:0.83543,DsbD63:0.71978):0.14846):1.20111):0.14207):0.23449,
((((NicO11:0.48318,(NicO23:0.12773,(NicO21:0.07161,NicO22:0.26284):0.17789):0.08268):0.02423,
NicO15:0.33676):0.33580,NicO14:0.20842):0.06635,NicO19:0.99889):1.15814):0.32270):0.08910,
(NAAT12:0.61786,((NAAT15:0.58305,(NAAT14:0.41305,NAAT13:0.37435):0.12324):0.05854,
NAAT11:0.62542):0.30275):1.79070):0.03803):0.13150):0.36484,
((ILT32:0.62507,(ILT33:0.06153,ILT31:0.32607):1.17300):0.51950,
((ILT22:0.76928,(ILT18:0.13287,(ILT11:0.14521,ILT13:0.06892):0.12147):0.92530):0.34902,
(ILT24a:0.66648,ILT26:0.91580):0.29251):0.75290):0.37598):1.40279,
CaCA212:0.38187):0.03771):0.10446,(CaCA214:0.60110,(CaCA232:0.55662,
CaCA231:0.75400):0.51753):0.19990):0.48476,(CaCA224:0.30166,
(CaCA221:0.09151,CaCA222:0.08150):0.23099):0.14765,CaCA211:0.21152);
(((CaCA221:0.09151,CaCA222:0.08150):0.23093,CaCA224:0.30173):0.14768,
(((CaCA231:0.75401,CaCA232:0.55661):0.51743,CaCA214:0.60119):0.19980,
(CaCA241:1.28333,(CaCA212:0.38146,(((((MntP21:0.98335,(MntP13:0.81376,
(MntP12:0.50969,MntP11:0.30998):0.07897):0.15145):0.33177,
MntP31:1.15105):0.96294,((((CadD12:0.35997,CadD11:0.36996):0.31721,
CadD14:0.59848):0.13008,CadD13:0.72104):0.24957,CadD15:0.85928):1.40990):0.12676,
((((TerC31:1.41536,(TerC14:0.89240,(TerC15:0.69000,(TerC21:0.32195,
(TerC23:0.17194,TerC22:0.35438):0.29785):0.48004):0.07530):0.52050):0.15820,
TerC11:1.92201):0.89653,(((RhtB13:0.55057,RhtB12:0.43953):0.19586,
(RhtB14:1.00736,(RhtB15:0.57637,RhtB11:0.67207):0.13008):0.18346):0.46444,
(RhtB16:0.67634,(LysE11:0.24038,(LysE12:0.29548,LysE13:0.58171):0.13289):1.13791):0.03475):1.28696):0.10373,
((((GAP31:0.64908,(GAP33:0.48866,GAP32:0.07314):0.28741):1.13823,
(GAP11:1.51781,((GAP17:0.41776,GAP14:0.05843):0.25730,(GAP21:0.35800,
GAP22:0.08253):0.91907):0.02826):0.81005):0.66542,((((NicO15:0.33675,
((NicO23:0.12789,(NicO21:0.07159,NicO22:0.26286):0.17774):0.08269,
NicO11:0.48318):0.02400):0.33572,NicO14:0.20780):0.06724,
NicO19:0.99855):1.15838,(((DsbD61:0.30902,(DsbD62:0.83546,
DsbD63:0.71975):0.14837):1.20099,(DsbD41:1.26669,((DsbD26:0.69946,
(DsbD24:0.73871,(DsbD23:0.31436,DsbD21:0.64718):0.14949):0.17424):0.12357,
((DsbD51:0.30603,(DsbD53:0.18326,DsbD52:0.08059):0.05848):0.44969,
(DsbD11:0.23014,DsbD12:0.12828):0.22315):0.43852):0.38404):0.21816):0.14257,
DsbD31:2.19424):0.23427):0.32219):0.08935,((((NAAT13:0.37433,
NAAT14:0.41307):0.12308,NAAT15:0.58320):0.05843,NAAT11:0.62557):0.30260,
NAAT12:0.61815):1.79087):0.03817):0.13148):0.36485,((ILT32:0.62550,
(ILT33:0.06143,ILT31:0.32617):1.17256):0.51949,((ILT24a:0.66662,
ILT26:0.91566):0.29239,(ILT22:0.76908,(ILT18:0.13286,(ILT11:0.14528,
ILT13:0.06886):0.12148):0.92548):0.34908):0.75296):0.37598):1.40278):0.03781):0.10432):0.48485,CaCA211:0.21151);
((CaCA224:0.30177,(CaCA221:0.09137,CaCA222:0.08164):0.23089):0.14793,
(((CaCA231:0.75366,CaCA232:0.55695):0.51777,CaCA214:0.60093):0.19933,
(CaCA241:1.28334,(((((ILT31:0.32636,ILT33:0.06124):1.17334,
ILT32:0.62470):0.51956,((ILT26:0.91488,ILT24a:0.66740):0.29366,
(((ILT13:0.06874,ILT11:0.14539):0.12076,ILT18:0.13359):0.92627,
ILT22:0.76869):0.34711):0.75257):0.37700,(((MntP31:1.15028,
(((MntP11:0.30947,MntP12:0.51020):0.07957,MntP13:0.81308):0.15191,
MntP21:0.98267):0.33223):0.96124,(CadD15:0.86071,(((CadD11:0.37044,
CadD12:0.35949):0.31705,CadD14:0.59871):0.12987,CadD13:0.72120):0.24833):1.41234):0.12661,
(((TerC11:1.92196,(TerC31:1.41571,(TerC14:0.89196,(TerC15:0.68864,
(TerC21:0.32205,(TerC23:0.17180,TerC22:0.35452):0.29764):0.48162):0.07523):0.51965):0.15927):0.89506,
((RhtB16:0.67512,(LysE11:0.24404,(LysE12:0.29529,LysE13:0.58190):0.12925):1.14009):0.03422,
((RhtB12:0.43832,RhtB13:0.55178):0.19661,((RhtB15:0.57637,
RhtB11:0.67207):0.13062,RhtB14:1.00699):0.18249):0.46482):1.28796):0.10417,
((((GAP31:0.64901,(GAP33:0.48856,GAP32:0.07324):0.28746):1.13819,
(GAP11:1.51781,((GAP22:0.08249,GAP21:0.35804):0.91912,(GAP17:0.41786,
GAP14:0.05833):0.25725):0.02833):0.80980):0.66574,(((((((DsbD11:0.23018,
DsbD12:0.12825):0.22318,((DsbD53:0.18325,DsbD52:0.08060):0.05858,
DsbD51:0.30593):0.44962):0.43840,(((DsbD23:0.31430,DsbD21:0.64723):0.14956,
DsbD24:0.73866):0.17437,DsbD26:0.69935):0.12354):0.38389,
DsbD41:1.26671):0.21864,(DsbD61:0.30895,(DsbD62:0.83549,
DsbD63:0.71972):0.14843):1.20122):0.14198,DsbD31:2.19402):0.23450,
(NicO19:0.99876,(NicO14:0.20775,(((NicO23:0.12790,(NicO22:0.26279,
NicO21:0.07165):0.17770):0.08272,NicO11:0.48316):0.02404,
NicO15:0.33668):0.33563):0.06724):1.15809):0.32270):0.08917,
(NAAT12:0.61808,((NAAT15:0.58313,(NAAT13:0.37431,NAAT14:0.41309):0.12320):0.05850,
NAAT11:0.62548):0.30285):1.79058):0.03803):0.13081):0.36512):1.40350,
CaCA212:0.38374):0.03607):0.10400):0.48509,CaCA211:0.21134);
((((CaCA232:0.55635,CaCA231:0.75426):0.51741,CaCA214:0.60121):0.20025,
(CaCA241:1.28314,(CaCA212:0.38060,(((((((GAP31:0.64904,(GAP33:0.48856,
GAP32:0.07324):0.28743):1.13817,(((GAP17:0.41786,GAP14:0.05833):0.25726,
(GAP21:0.35801,GAP22:0.08252):0.91911):0.02833,GAP11:1.51780):0.80986):0.66569,
(((((DsbD63:0.71974,DsbD62:0.83547):0.14843,DsbD61:0.30896):1.20122,
(DsbD41:1.26671,(((DsbD12:0.12824,DsbD11:0.23018):0.22317,
(DsbD51:0.30591,(DsbD52:0.08060,DsbD53:0.18325):0.05861):0.44961):0.43844,
(DsbD26:0.69932,((DsbD23:0.31427,DsbD21:0.64727):0.14956,
DsbD24:0.73866):0.17441):0.12350):0.38390):0.21860):0.14206,
DsbD31:2.19402):0.23436,(((NicO15:0.33667,(NicO11:0.48312,
(NicO23:0.12791,(NicO22:0.26279,NicO21:0.07166):0.17769):0.08276):0.02402):0.33559,
NicO14:0.20780):0.06724,NicO19:0.99877):1.15815):0.32269):0.08911,
(NAAT12:0.61779,(NAAT11:0.62535,((NAAT13:0.37432,NAAT14:0.41308):0.12319,
NAAT15:0.58307):0.05855):0.30276):1.79083):0.03785,((TerC11:1.92309,
(TerC31:1.41493,(((TerC21:0.32198,(TerC22:0.35437,TerC23:0.17195):0.29787):0.47926,
TerC15:0.69075):0.07546,TerC14:0.89277):0.52094):0.15776):0.89704,
((RhtB16:0.67687,((LysE13:0.58156,LysE12:0.29563):0.13542,
LysE11:0.23784):1.13595):0.03563,((RhtB12:0.44020,RhtB13:0.54990):0.19552,
(RhtB14:1.00772,(RhtB15:0.57620,RhtB11:0.67224):0.12954):0.18436):0.46394):1.28693):0.10316):0.13196,
((MntP31:1.15129,(((MntP12:0.50935,MntP11:0.31032):0.07789,
MntP13:0.81484):0.15153,MntP21:0.98360):0.33174):0.96367,
((CadD13:0.72134,(CadD14:0.59889,(CadD11:0.36960,CadD12:0.36032):0.31684):0.13007):0.24857,
CadD15:0.86034):1.41038):0.12658):0.36485,(((ILT24a:0.66591,
ILT26:0.91636):0.29177,((ILT18:0.13239,(ILT11:0.14509,ILT13:0.06905):0.12194):0.92472,
ILT22:0.76968):0.35011):0.75295,((ILT31:0.32592,ILT33:0.06167):1.17269,
ILT32:0.62536):0.51926):0.37547):1.40234):0.03873):0.10474):0.48453,
((CaCA221:0.09160,CaCA222:0.08141):0.23106,CaCA224:0.30159):0.14748,CaCA211:0.21162);
((CaCA224:0.30170,(CaCA221:0.09150,CaCA222:0.08151):0.23096):0.14767,
(((CaCA232:0.55655,CaCA231:0.75407):0.51752,CaCA214:0.60111):0.19991,
(CaCA241:1.28332,(((((ILT24a:0.66656,ILT26:0.91572):0.29253,
(ILT22:0.76917,(ILT18:0.13287,(ILT13:0.06893,ILT11:0.14520):0.12147):0.92540):0.34901):0.75284,
(ILT32:0.62511,(ILT31:0.32613,ILT33:0.06146):1.17297):0.51952):0.37595,
(((((TerC31:1.41524,(((TerC21:0.32197,(TerC22:0.35442,TerC23:0.17190):0.29781):0.48023,
TerC15:0.68985):0.07529,TerC14:0.89241):0.52048):0.15845,
TerC11:1.92259):0.89626,((RhtB16:0.67635,(LysE11:0.24025,
(LysE13:0.58168,LysE12:0.29552):0.13301):1.13781):0.03488,
(((RhtB15:0.57623,RhtB11:0.67221):0.13009,RhtB14:1.00729):0.18352,
(RhtB12:0.43945,RhtB13:0.55064):0.19589):0.46430):1.28729):0.10356,
((NAAT12:0.61804,(((NAAT13:0.37436,NAAT14:0.41305):0.12320,
NAAT15:0.58310):0.05863,NAAT11:0.62530):0.30260):1.79095,
(((((GAP22:0.08243,GAP21:0.35810):0.91914,(GAP17:0.41785,
GAP14:0.05834):0.25725):0.02826,GAP11:1.51780):0.80999,(GAP31:0.64909,
(GAP33:0.48859,GAP32:0.07321):0.28739):1.13831):0.66562,
((NicO19:0.99877,(NicO14:0.20802,(NicO15:0.33663,(NicO11:0.48313,
((NicO21:0.07164,NicO22:0.26281):0.17770,NicO23:0.12791):0.08275):0.02407):0.33536):0.06736):1.15818,
(DsbD31:2.19382,(((((DsbD11:0.23016,DsbD12:0.12826):0.22357,
(DsbD51:0.30512,(DsbD52:0.08056,DsbD53:0.18329):0.05941):0.44883):0.43816,
(DsbD26:0.69932,((DsbD23:0.31455,DsbD21:0.64698):0.14940,
DsbD24:0.73882):0.17440):0.12375):0.38348,DsbD41:1.26697):0.21896,
((DsbD63:0.72000,DsbD62:0.83521):0.14839,DsbD61:0.30899):1.20114):0.14225):0.23408):0.32284):0.08886):0.03829):0.13138,
((CadD15:0.86053,(((CadD12:0.35999,CadD11:0.36994):0.31688,
CadD14:0.59880):0.13008,CadD13:0.72126):0.24846):1.41114,
(MntP31:1.15085,(MntP21:0.98329,(MntP13:0.81419,(MntP11:0.31002,
MntP12:0.50965):0.07853):0.15166):0.33197):0.96265):0.12658):0.36494):1.40277,
CaCA212:0.38180):0.03774):0.10444):0.48473,CaCA211:0.21151);
((CaCA224:0.30166,(CaCA222:0.08150,CaCA221:0.09151):0.23099):0.14764,
(((CaCA232:0.55658,CaCA231:0.75404):0.51753,CaCA214:0.60110):0.19987,
(CaCA241:1.28327,(((((ILT33:0.06153,ILT31:0.32607):1.17298,
ILT32:0.62507):0.51951,((ILT26:0.91579,ILT24a:0.66648):0.29251,
((ILT18:0.13287,(ILT11:0.14521,ILT13:0.06893):0.12147):0.92528,
ILT22:0.76926):0.34904):0.75288):0.37596,(((CadD15:0.86053,
(CadD13:0.72130,(CadD14:0.59873,(CadD12:0.36000,CadD11:0.36993):0.31690):0.13005):0.24848):1.41114,
((((MntP12:0.50967,MntP11:0.31000):0.07855,MntP13:0.81416):0.15171,
MntP21:0.98321):0.33194,MntP31:1.15087):0.96272):0.12657,
(((TerC11:1.92269,(TerC31:1.41528,(TerC14:0.89241,(TerC15:0.68988,
((TerC22:0.35444,TerC23:0.17187):0.29779,TerC21:0.32199):0.48020):0.07533):0.52050):0.15838):0.89620,
((RhtB16:0.67639,(LysE11:0.24030,(LysE12:0.29552,LysE13:0.58167):0.13297):1.13781):0.03483,
(((RhtB15:0.57625,RhtB11:0.67219):0.12996,RhtB14:1.00742):0.18357,
(RhtB13:0.55066,RhtB12:0.43944):0.19594):0.46430):1.28735):0.10355,
((NAAT12:0.61794,((NAAT15:0.58311,(NAAT14:0.41309,NAAT13:0.37432):0.12317):0.05856,
NAAT11:0.62539):0.30274):1.79073,(((GAP31:0.64898,(GAP33:0.48855,
GAP32:0.07325):0.28748):1.13817,(GAP11:1.51778,((GAP17:0.41791,
GAP14:0.05828):0.25729,(GAP21:0.35806,GAP22:0.08247):0.91908):0.02829):0.80998):0.66562,
((DsbD31:2.19410,(((DsbD62:0.83555,DsbD63:0.71966):0.14859,
DsbD61:0.30880):1.20122,(DsbD41:1.26662,(((DsbD24:0.73870,
(DsbD21:0.64718,DsbD23:0.31436):0.14952):0.17435,DsbD26:0.69938):0.12353,
(((DsbD52:0.08054,DsbD53:0.18331):0.05858,DsbD51:0.30593):0.44966,
(DsbD12:0.12816,DsbD11:0.23026):0.22311):0.43845):0.38395):0.21856):0.14193):0.23436,
((((((NicO21:0.07164,NicO22:0.26281):0.17767,NicO23:0.12791):0.08290,
NicO11:0.48301):0.02393,NicO15:0.33640):0.33588,NicO14:0.20735):0.06710,
NicO19:0.99897):1.15840):0.32287):0.08897):0.03805):0.13148):0.36493):1.40276,
CaCA212:0.38177):0.03775):0.10446):0.48477,CaCA211:0.21152);
((CaCA224:0.30165,(CaCA221:0.09152,CaCA222:0.08149):0.23101):0.14763,
(((CaCA232:0.55657,CaCA231:0.75405):0.51752,CaCA214:0.60111):0.19990,
((((((MntP31:1.15085,((MntP13:0.81415,(MntP12:0.50967,MntP11:0.31000):0.07856):0.15172,
MntP21:0.98321):0.33194):0.96273,((((CadD11:0.36992,CadD12:0.36000):0.31691,
CadD14:0.59876):0.13002,CadD13:0.72130):0.24850,CadD15:0.86051):1.41108):0.12661,
(((((((GAP14:0.05839,GAP17:0.41780):0.25725,(GAP21:0.35810,
GAP22:0.08242):0.91912):0.02837,GAP11:1.51773):0.80989,(GAP31:0.64904,
(GAP32:0.07320,GAP33:0.48860):0.28745):1.13829):0.66556,
((DsbD31:2.19383,((DsbD61:0.30894,(DsbD62:0.83532,DsbD63:0.71989):0.14844):1.20100,
(DsbD41:1.26744,((((DsbD21:0.64702,DsbD23:0.31452):0.14955,
DsbD24:0.73867):0.17427,DsbD26:0.69939):0.12401,((DsbD11:0.23006,
DsbD12:0.12836):0.22341,((DsbD53:0.18257,DsbD52:0.08129):0.05820,
DsbD51:0.30633):0.44940):0.43807):0.38289):0.21962):0.14207):0.23424,
(NicO19:0.99904,(NicO14:0.20790,(NicO15:0.33659,(NicO11:0.48318,
((NicO22:0.26276,NicO21:0.07169):0.17773,NicO23:0.12786):0.08270):0.02418):0.33545):0.06700):1.15824):0.32282):0.08891,
((NAAT11:0.62538,(NAAT15:0.58316,(NAAT13:0.37434,NAAT14:0.41306):0.12312):0.05861):0.30263,
NAAT12:0.61798):1.79088):0.03815,((TerC11:1.92265,(TerC31:1.41526,
((TerC15:0.68984,((TerC22:0.35445,TerC23:0.17187):0.29781,
TerC21:0.32197):0.48023):0.07529,TerC14:0.89241):0.52048):0.15842):0.89623,
((RhtB16:0.67633,(LysE11:0.24030,(LysE12:0.29554,LysE13:0.58165):0.13296):1.13784):0.03482,
((RhtB12:0.43944,RhtB13:0.55066):0.19592,((RhtB11:0.67215,
RhtB15:0.57629):0.12999,RhtB14:1.00742):0.18352):0.46437):1.28733):0.10355):0.13151):0.36487,
(((ILT26:0.91580,ILT24a:0.66648):0.29255,((ILT18:0.13288,
(ILT13:0.06892,ILT11:0.14521):0.12146):0.92528,ILT22:0.76929):0.34905):0.75290,
(ILT32:0.62506,(ILT31:0.32604,ILT33:0.06156):1.17302):0.51945):0.37596):1.40278,
CaCA212:0.38178):0.03772,CaCA241:1.28325):0.10448):0.48475,CaCA211:0.21153);
(((((((((((RhtB12:0.43945,RhtB13:0.55065):0.19581,((RhtB11:0.67224,
RhtB15:0.57620):0.13005,RhtB14:1.00734):0.18360):0.46426,
(RhtB16:0.67640,(LysE11:0.24042,(LysE12:0.29560,LysE13:0.58159):0.13284):1.13787):0.03497):1.28739,
(TerC11:1.92270,(TerC31:1.41529,(((TerC21:0.32188,(TerC23:0.17171,
TerC22:0.35461):0.29787):0.48048,TerC15:0.68959):0.07497,
TerC14:0.89258):0.52055):0.15841):0.89647):0.10341,((((((DsbD41:1.26629,
(((DsbD51:0.30594,(DsbD53:0.18333,DsbD52:0.08053):0.05857):0.44972,
(DsbD12:0.12827,DsbD11:0.23015):0.22311):0.43846,(((DsbD23:0.31421,
DsbD21:0.64733):0.14975,DsbD24:0.73848):0.17425,DsbD26:0.69937):0.12352):0.38436):0.21807,
(DsbD61:0.30888,(DsbD63:0.71994,DsbD62:0.83527):0.14850):1.20103):0.14193,
DsbD31:2.19372):0.23441,(NicO19:0.99887,(NicO14:0.20803,
(NicO15:0.33690,(NicO11:0.48158,(NicO23:0.12765,(NicO22:0.26303,
NicO21:0.07141):0.17805):0.08424):0.02273):0.33584):0.06731):1.15779):0.32307,
(((GAP32:0.07338,GAP33:0.48842):0.28799,GAP31:0.64845):1.13817,
(GAP11:1.51824,((GAP14:0.05833,GAP17:0.41786):0.25703,(GAP22:0.08282,
GAP21:0.35771):0.91925):0.02812):0.80986):0.66573):0.08860,
(NAAT12:0.61793,((NAAT15:0.58294,(NAAT13:0.37438,NAAT14:0.41303):0.12338):0.05856,
NAAT11:0.62530):0.30265):1.79112):0.03825):0.13129,((((CadD14:0.59866,
(CadD12:0.36007,CadD11:0.36986):0.31702):0.13012,CadD13:0.72108):0.24849,
CadD15:0.86041):1.41108,(MntP31:1.15095,(MntP21:0.98359,
(MntP13:0.81408,(MntP12:0.50962,MntP11:0.31005):0.07864):0.15132):0.33201):0.96273):0.12695):0.36539,
((ILT32:0.62504,(ILT33:0.06165,ILT31:0.32595):1.17303):0.51934,
((ILT24a:0.66666,ILT26:0.91562):0.29253,(ILT22:0.76924,((ILT11:0.14519,
ILT13:0.06895):0.12122,ILT18:0.13311):0.92546):0.34892):0.75301):0.37578):1.40236,
CaCA212:0.38157):0.03791,CaCA241:1.28323):0.10443,(CaCA214:0.60118,
(CaCA232:0.55655,CaCA231:0.75407):0.51745):0.19984):0.48477,
(CaCA224:0.30172,(CaCA222:0.08151,CaCA221:0.09150):0.23094):0.14777,CaCA211:0.21142);
((((CaCA212:0.38162,((((ILT24a:0.66653,ILT26:0.91575):0.29260,
(ILT22:0.76926,(ILT18:0.13284,(ILT13:0.06892,ILT11:0.14521):0.12150):0.92530):0.34907):0.75290,
((ILT33:0.06148,ILT31:0.32612):1.17297,ILT32:0.62508):0.51951):0.37584,
(((((NAAT11:0.62537,((NAAT14:0.41305,NAAT13:0.37435):0.12317,
NAAT15:0.58313):0.05855):0.30269,NAAT12:0.61797):1.79076,
(((GAP31:0.64903,(GAP33:0.48854,GAP32:0.07326):0.28744):1.13828,
(((GAP21:0.35794,GAP22:0.08258):0.91907,(GAP17:0.41780,GAP14:0.05839):0.25728):0.02835,
GAP11:1.51779):0.80990):0.66562,((((NicO15:0.33669,(NicO11:0.48317,
(NicO23:0.12791,(NicO21:0.07165,NicO22:0.26280):0.17769):0.08270):0.02401):0.33560,
NicO14:0.20779):0.06737,NicO19:0.99866):1.15795,(((DsbD61:0.30895,
(DsbD63:0.71974,DsbD62:0.83547):0.14844):1.20112,(((DsbD26:0.69928,
(DsbD24:0.73868,(DsbD21:0.64724,DsbD23:0.31430):0.14954):0.17440):0.12349,
((DsbD11:0.23017,DsbD12:0.12825):0.22319,(DsbD51:0.30591,
(DsbD53:0.18327,DsbD52:0.08058):0.05861):0.44962):0.43839):0.38402,
DsbD41:1.26665):0.21851):0.14212,DsbD31:2.19403):0.23438):0.32274):0.08903):0.03811,
(((TerC31:1.41519,(TerC14:0.89250,(TerC15:0.68984,(TerC21:0.32200,
(TerC22:0.35442,TerC23:0.17190):0.29778):0.48026):0.07525):0.52030):0.15850,
TerC11:1.92263):0.89635,((((LysE13:0.58163,LysE12:0.29557):0.13301,
LysE11:0.24025):1.13775,RhtB16:0.67638):0.03478,((RhtB13:0.55070,
RhtB12:0.43940):0.19588,(RhtB14:1.00741,(RhtB15:0.57626,
RhtB11:0.67218):0.13000):0.18349):0.46447):1.28727):0.10352):0.13152,
((CadD15:0.86053,(((CadD12:0.35999,CadD11:0.36993):0.31688,
CadD14:0.59876):0.13005,CadD13:0.72130):0.24844):1.41122,
((((MntP12:0.50959,MntP11:0.31008):0.07850,MntP13:0.81422):0.15176,
MntP21:0.98320):0.33186,MntP31:1.15092):0.96273):0.12644):0.36502):1.40277):0.03779,
CaCA241:1.28311):0.10442,((CaCA231:0.75404,CaCA232:0.55658):0.51751,
CaCA214:0.60113):0.19987):0.48474,(CaCA224:0.30166,(CaCA222:0.08150,
CaCA221:0.09151):0.23099):0.14765,CaCA211:0.21151);
((CaCA224:0.30162,(CaCA222:0.08148,CaCA221:0.09153):0.23103):0.14759,
((CaCA214:0.60106,(CaCA232:0.55657,CaCA231:0.75404):0.51758):0.19987,
(CaCA241:1.28328,(CaCA212:0.38182,((((MntP31:1.15072,(((MntP12:0.50968,
MntP11:0.30999):0.07856,MntP13:0.81416):0.15165,MntP21:0.98328):0.33209):0.96276,
((((CadD11:0.36988,CadD12:0.36005):0.31688,CadD14:0.59872):0.13013,
CadD13:0.72130):0.24844,CadD15:0.86046):1.41102):0.12664,
(((((TerC14:0.89226,((TerC21:0.32203,(TerC22:0.35446,TerC23:0.17185):0.29772):0.48027,
TerC15:0.68986):0.07543):0.52051,TerC31:1.41520):0.15835,
TerC11:1.92266):0.89633,(((LysE11:0.24028,(LysE12:0.29548,
LysE13:0.58172):0.13299):1.13782,RhtB16:0.67636):0.03480,
((RhtB14:1.00745,(RhtB15:0.57612,RhtB11:0.67232):0.12990):0.18361,
(RhtB12:0.43941,RhtB13:0.55068):0.19600):0.46439):1.28719):0.10365,
(((((NicO14:0.20799,(NicO15:0.33654,((NicO23:0.12791,(NicO22:0.26278,
NicO21:0.07167):0.17769):0.08276,NicO11:0.48312):0.02417):0.33534):0.06712,
NicO19:0.99898):1.15826,(((DsbD61:0.30890,(DsbD62:0.83543,
DsbD63:0.71978):0.14849):1.20105,(DsbD41:1.26676,(((DsbD12:0.12823,
DsbD11:0.23019):0.22310,((DsbD53:0.18324,DsbD52:0.08061):0.05866,
DsbD51:0.30585):0.44964):0.43849,(((DsbD21:0.64733,DsbD23:0.31421):0.14962,
DsbD24:0.73860):0.17451,DsbD26:0.69918):0.12346):0.38385):0.21876):0.14193,
DsbD31:2.19395):0.23441):0.32276,((((GAP22:0.08240,GAP21:0.35813):0.91894,
(GAP17:0.41777,GAP14:0.05842):0.25744):0.02830,GAP11:1.51777):0.80994,
((GAP33:0.48836,GAP32:0.07344):0.28730,GAP31:0.64914):1.13834):0.66563):0.08918,
((NAAT11:0.62689,(NAAT15:0.58148,(NAAT14:0.41295,NAAT13:0.37445):0.12482):0.05631):0.30338,
NAAT12:0.61840):1.79048):0.03788):0.13147):0.36493,((ILT32:0.62524,
(ILT33:0.06145,ILT31:0.32615):1.17287):0.51950,((ILT22:0.76928,
(ILT18:0.13291,(ILT11:0.14521,ILT13:0.06892):0.12143):0.92532):0.34907,
(ILT26:0.91570,ILT24a:0.66658):0.29247):0.75289):0.37589):1.40284):0.03766):0.10441):0.48481,CaCA211:0.21153);
(((CaCA214:0.60111,(CaCA231:0.75405,CaCA232:0.55657):0.51752):0.19991,
((((((ILT33:0.06153,ILT31:0.32606):1.17300,ILT32:0.62508):0.51950,
((ILT22:0.76928,((ILT11:0.14521,ILT13:0.06892):0.12145,ILT18:0.13288):0.92531):0.34902,
(ILT26:0.91582,ILT24a:0.66646):0.29252):0.75290):0.37599,
(((CadD15:0.86050,(CadD13:0.72129,((CadD11:0.36993,CadD12:0.36000):0.31689,
CadD14:0.59876):0.13004):0.24848):1.41099,(MntP31:1.15088,
(MntP21:0.98321,(MntP13:0.81417,(MntP12:0.50965,MntP11:0.31002):0.07854):0.15172):0.33195):0.96253):0.12672,
(((((RhtB13:0.55065,RhtB12:0.43945):0.19590,((RhtB11:0.67216,
RhtB15:0.57628):0.12995,RhtB14:1.00746):0.18351):0.46441,
(RhtB16:0.67641,(LysE11:0.24029,(LysE12:0.29552,LysE13:0.58167):0.13297):1.13778):0.03485):1.28735,
(TerC11:1.92260,(TerC31:1.41520,(((TerC21:0.32198,(TerC23:0.17190,
TerC22:0.35442):0.29780):0.48020,TerC15:0.68988):0.07534,
TerC14:0.89242):0.52046):0.15840):0.89623):0.10353,((NAAT12:0.61784,
(NAAT11:0.62537,(NAAT15:0.58308,(NAAT14:0.41310,NAAT13:0.37431):0.12320):0.05860):0.30275):1.79069,
(((((((NicO23:0.12782,(NicO21:0.07161,NicO22:0.26284):0.17780):0.08281,
NicO11:0.48305):0.02406,NicO15:0.33674):0.33579,NicO14:0.20825):0.06663,
NicO19:0.99887):1.15815,(((DsbD61:0.30899,(DsbD63:0.71972,
DsbD62:0.83549):0.14839):1.20119,(DsbD41:1.26671,((DsbD26:0.69937,
(DsbD24:0.73867,(DsbD21:0.64726,DsbD23:0.31428):0.14955):0.17436):0.12355,
((DsbD11:0.23017,DsbD12:0.12825):0.22319,(DsbD51:0.30589,
(DsbD53:0.18325,DsbD52:0.08060):0.05862):0.44959):0.43844):0.38386):0.21853):0.14213,
DsbD31:2.19399):0.23436):0.32274,((GAP31:0.64909,(GAP32:0.07323,
GAP33:0.48857):0.28738):1.13829,(GAP11:1.51778,((GAP22:0.08257,
GAP21:0.35796):0.91911,(GAP17:0.41790,GAP14:0.05829):0.25725):0.02835):0.80994):0.66557):0.08908):0.03806):0.13155):0.36479):1.40275,
CaCA212:0.38183):0.03778,CaCA241:1.28326):0.10443):0.48475,
(CaCA224:0.30165,(CaCA222:0.08150,CaCA221:0.09151):0.23101):0.14764,CaCA211:0.21152);
(((CaCA222:0.08150,CaCA221:0.09151):0.23099,CaCA224:0.30166):0.14763,
((CaCA214:0.60109,(CaCA231:0.75404,CaCA232:0.55658):0.51754):0.19990,
(CaCA241:1.28325,(CaCA212:0.38178,(((ILT32:0.62509,(ILT31:0.32606,
ILT33:0.06153):1.17300):0.51949,((ILT22:0.76925,((ILT13:0.06893,
ILT11:0.14521):0.12147,ILT18:0.13287):0.92534):0.34901,(ILT24a:0.66646,
ILT26:0.91582):0.29255):0.75285):0.37597,(((MntP31:1.15087,
(MntP21:0.98323,(MntP13:0.81416,(MntP12:0.50965,MntP11:0.31002):0.07856):0.15170):0.33193):0.96270,
(CadD15:0.86050,(CadD13:0.72130,(CadD14:0.59879,(CadD11:0.36991,
CadD12:0.36001):0.31688):0.13005):0.24847):1.41115):0.12658,
(((((RhtB12:0.43944,RhtB13:0.55066):0.19594,((RhtB15:0.57625,
RhtB11:0.67219):0.12995,RhtB14:1.00746):0.18356):0.46433,
(RhtB16:0.67640,((LysE12:0.29552,LysE13:0.58167):0.13296,
LysE11:0.24031):1.13781):0.03483):1.28733,(TerC11:1.92265,
(TerC31:1.41522,((((TerC22:0.35443,TerC23:0.17188):0.29778,
TerC21:0.32200):0.48020,TerC15:0.68988):0.07530,TerC14:0.89243):0.52047):0.15842):0.89624):0.10354,
(((((GAP33:0.48859,GAP32:0.07321):0.28744,GAP31:0.64904):1.13822,
(GAP11:1.51780,((GAP17:0.41786,GAP14:0.05833):0.25726,(GAP21:0.35799,
GAP22:0.08254):0.91910):0.02833):0.80993):0.66562,((NicO19:0.99875,
((((NicO23:0.12790,(NicO22:0.26280,NicO21:0.07165):0.17770):0.08276,
NicO11:0.48312):0.02402,NicO15:0.33666):0.33559,NicO14:0.20788):0.06725):1.15804,
(((DsbD61:0.30910,(DsbD62:0.83554,DsbD63:0.71967):0.14829):1.20136,
(DsbD41:1.26679,((((DsbD21:0.64668,DsbD23:0.31486):0.14932,
DsbD24:0.73889):0.17407,DsbD26:0.69958):0.12367,(((DsbD53:0.18335,
DsbD52:0.08050):0.05860,DsbD51:0.30591):0.44966,(DsbD11:0.23030,
DsbD12:0.12812):0.22311):0.43854):0.38375):0.21868):0.14200,
DsbD31:2.19400):0.23441):0.32278):0.08902,(NAAT12:0.61792,
(NAAT11:0.62537,(NAAT15:0.58310,(NAAT14:0.41307,NAAT13:0.37433):0.12319):0.05857):0.30272):1.79072):0.03807):0.13149):0.36489):1.40277):0.03774):0.10447):0.48475,CaCA211:0.21152);
(((CaCA221:0.09151,CaCA222:0.08150):0.23099,CaCA224:0.30167):0.14763,
((CaCA214:0.60110,(CaCA232:0.55657,CaCA231:0.75405):0.51753):0.19986,
(CaCA241:1.28320,(CaCA212:0.38180,(((((TerC11:1.92263,((TerC14:0.89240,
((TerC21:0.32198,(TerC23:0.17188,TerC22:0.35444):0.29780):0.48022,
TerC15:0.68987):0.07532):0.52046,TerC31:1.41522):0.15838):0.89625,
((((RhtB15:0.57623,RhtB11:0.67221):0.12996,RhtB14:1.00744):0.18358,
(RhtB13:0.55067,RhtB12:0.43943):0.19595):0.46432,(RhtB16:0.67638,
(LysE11:0.24028,(LysE13:0.58168,LysE12:0.29552):0.13299):1.13779):0.03484):1.28734):0.10356,
(((((GAP32:0.07324,GAP33:0.48856):0.28746,GAP31:0.64901):1.13818,
(GAP11:1.51779,((GAP14:0.05832,GAP17:0.41787):0.25727,(GAP22:0.08251,
GAP21:0.35802):0.91909):0.02832):0.80991):0.66568,(((NicO14:0.20779,
(((NicO23:0.12791,(NicO21:0.07166,NicO22:0.26279):0.17769):0.08274,
NicO11:0.48314):0.02403,NicO15:0.33666):0.33559):0.06726,
NicO19:0.99878):1.15807,(((DsbD41:1.26674,(((DsbD24:0.73867,
(DsbD21:0.64725,DsbD23:0.31429):0.14955):0.17438,DsbD26:0.69933):0.12354,
((DsbD11:0.23019,DsbD12:0.12823):0.22316,(DsbD51:0.30592,
(DsbD53:0.18325,DsbD52:0.08060):0.05859):0.44962):0.43844):0.38387):0.21864,
((DsbD63:0.71974,DsbD62:0.83547):0.14847,DsbD61:0.30892):1.20115):0.14205,
DsbD31:2.19401):0.23433):0.32281):0.08901,(NAAT12:0.61793,
(((NAAT13:0.37431,NAAT14:0.41309):0.12319,NAAT15:0.58310):0.05855,
NAAT11:0.62540):0.30272):1.79072):0.03805):0.13149,((CadD15:0.86053,
(((CadD12:0.36001,CadD11:0.36991):0.31687,CadD14:0.59877):0.13005,
CadD13:0.72130):0.24846):1.41114,(MntP31:1.15083,(((MntP12:0.50967,
MntP11:0.31001):0.07854,MntP13:0.81418):0.15173,MntP21:0.98322):0.33194):0.96269):0.12658):0.36492,
(((ILT24a:0.66650,ILT26:0.91578):0.29256,(ILT22:0.76928,
(ILT18:0.13286,(ILT11:0.14521,ILT13:0.06893):0.12148):0.92529):0.34905):0.75284,
(ILT32:0.62510,(ILT33:0.06151,ILT31:0.32609):1.17297):0.51949):0.37595):1.40282):0.03769):0.10446):0.48480,CaCA211:0.21152);
((CaCA224:0.29913,(CaCA222:0.08137,CaCA221:0.09164):0.23352):0.14706,
((CaCA214:0.60312,(CaCA231:0.75757,CaCA232:0.55304):0.51524):0.19837,
(CaCA241:1.28558,(((((TerC31:1.41454,(((TerC21:0.32211,(TerC22:0.35269,
TerC23:0.17363):0.29804):0.48308,TerC15:0.68659):0.07323,
TerC14:0.89275):0.52085):0.14882,TerC11:1.93221):0.95200,
((((((NicO14:0.20599,((NicO11:0.48364,(NicO23:0.12788,(NicO22:0.26306,
NicO21:0.07139):0.17783):0.08221):0.02438,NicO15:0.33673):0.33728):0.06439,
NicO19:1.00026):1.15937,((((DsbD63:0.72004,DsbD62:0.83517):0.14861,
DsbD61:0.30877):1.20054,(DsbD41:1.26636,((DsbD26:0.69942,
((DsbD23:0.31484,DsbD21:0.64670):0.14873,DsbD24:0.73947):0.17482):0.12326,
(((DsbD53:0.18349,DsbD52:0.08036):0.05842,DsbD51:0.30609):0.44977,
(DsbD12:0.12836,DsbD11:0.23006):0.22314):0.43853):0.38416):0.21895):0.14102,
DsbD31:2.19471):0.23536):0.32199,((((GAP21:0.35817,GAP22:0.08235):0.91905,
(GAP17:0.41824,GAP14:0.05795):0.25732):0.02858,GAP11:1.51753):0.81025,
((GAP33:0.48604,GAP32:0.07576):0.28765,GAP31:0.64832):1.13687):0.66628):0.11260,
((((LysE13:0.58175,LysE12:0.29544):0.13098,LysE11:0.24229):1.14062,
RhtB16:0.67478):0.03436,((RhtB12:0.44091,RhtB13:0.54919):0.19616,
((RhtB11:0.67368,RhtB15:0.57476):0.13052,RhtB14:1.00659):0.18353):0.46412):1.36664):0.04544,
(((((MntP13:0.81971,(MntP11:0.30056,MntP12:0.51911):0.07282):0.15413,
MntP21:0.98263):0.34135,MntP31:1.14171):0.95822,(CadD15:0.86280,
(((CadD11:0.36946,CadD12:0.36047):0.31584,CadD14:0.59953):0.13446,
CadD13:0.71776):0.24341):1.41314):0.08692,((((NAAT13:0.37126,
NAAT14:0.41614):0.11851,NAAT15:0.58736):0.06551,NAAT11:0.61991):0.30381,
NAAT12:0.61456):1.71688):0.11490):0.05835):0.39517,((ILT32:0.62139,
(ILT33:0.06309,ILT31:0.32451):1.17691):0.51652,((ILT24a:0.66342,
ILT26:0.91886):0.29460,(ILT22:0.77381,((ILT11:0.14470,ILT13:0.06944):0.12262,
ILT18:0.13169):0.92017):0.34933):0.75443):0.38089):1.39493,
CaCA212:0.37673):0.04499):0.10099):0.48645,CaCA211:0.21070);
(((CaCA214:0.60109,(CaCA231:0.75402,CaCA232:0.55660):0.51754):0.19985,
(CaCA241:1.28321,(((((MntP31:1.15098,(MntP21:0.98322,((MntP11:0.30989,
MntP12:0.50978):0.07857,MntP13:0.81415):0.15170):0.33182):0.96277,
(((CadD14:0.59877,(CadD12:0.36001,CadD11:0.36991):0.31689):0.13007,
CadD13:0.72126):0.24851,CadD15:0.86047):1.41105):0.12670,
(((TerC11:1.92259,(TerC31:1.41516,((TerC15:0.68985,((TerC22:0.35447,
TerC23:0.17185):0.29779,TerC21:0.32198):0.48025):0.07538,
TerC14:0.89236):0.52043):0.15838):0.89624,(((LysE11:0.24035,
(LysE13:0.58167,LysE12:0.29553):0.13292):1.13786,RhtB16:0.67634):0.03485,
((RhtB14:1.00746,(RhtB11:0.67214,RhtB15:0.57630):0.12995):0.18359,
(RhtB13:0.55064,RhtB12:0.43946):0.19589):0.46432):1.28737):0.10354,
((((NAAT15:0.58310,(NAAT13:0.37432,NAAT14:0.41308):0.12319):0.05852,
NAAT11:0.62543):0.30278,NAAT12:0.61790):1.79073,(((GAP31:0.64908,
(GAP33:0.48853,GAP32:0.07327):0.28739):1.13824,(GAP11:1.51779,
((GAP22:0.08254,GAP21:0.35799):0.91910,(GAP17:0.41788,GAP14:0.05831):0.25726):0.02834):0.80992):0.66565,
((((NicO15:0.33669,(NicO11:0.48312,(NicO23:0.12791,(NicO21:0.07165,
NicO22:0.26280):0.17769):0.08276):0.02399):0.33562,NicO14:0.20779):0.06717,
NicO19:0.99884):1.15820,(((DsbD61:0.30892,(DsbD63:0.71970,
DsbD62:0.83551):0.14847):1.20123,((((DsbD11:0.23018,DsbD12:0.12824):0.22315,
(DsbD51:0.30593,(DsbD53:0.18324,DsbD52:0.08061):0.05859):0.44963):0.43844,
((DsbD24:0.73866,(DsbD21:0.64723,DsbD23:0.31431):0.14956):0.17433,
DsbD26:0.69935):0.12355):0.38392,DsbD41:1.26671):0.21860):0.14201,
DsbD31:2.19403):0.23438):0.32278):0.08899):0.03804):0.13139):0.36529,
(((ILT33:0.06168,ILT31:0.32592):1.17287,ILT32:0.62523):0.51956,
((ILT26:0.91579,ILT24a:0.66649):0.29252,(ILT22:0.76929,((ILT11:0.14521,
ILT13:0.06893):0.12145,ILT18:0.13289):0.92529):0.34908):0.75282):0.37559):1.40265,
CaCA212:0.38185):0.03766):0.10447):0.48480,(CaCA224:0.30161,
(CaCA221:0.09151,CaCA222:0.08150):0.23105):0.14761,CaCA211:0.21152);
((CaCA224:0.30163,(CaCA221:0.09151,CaCA222:0.08150):0.23102):0.14764,
((CaCA214:0.60106,(CaCA231:0.75405,CaCA232:0.55656):0.51757):0.19988,
((CaCA212:0.38178,((((CadD15:0.86046,(CadD13:0.72142,((CadD11:0.36983,
CadD12:0.36010):0.31686,CadD14:0.59874):0.12996):0.24860):1.41108,
((((MntP12:0.50959,MntP11:0.31008):0.07855,MntP13:0.81417):0.15169,
MntP21:0.98325):0.33195,MntP31:1.15086):0.96264):0.12661,
(((((((GAP14:0.05829,GAP17:0.41790):0.25726,(GAP22:0.08254,
GAP21:0.35799):0.91910):0.02836,GAP11:1.51776):0.80995,((GAP33:0.48858,
GAP32:0.07322):0.28743,GAP31:0.64905):1.13832):0.66550,(((NicO14:0.20776,
(((NicO23:0.12789,(NicO21:0.07165,NicO22:0.26280):0.17771):0.08273,
NicO11:0.48314):0.02403,NicO15:0.33669):0.33561):0.06724,
NicO19:0.99878):1.15804,((((((DsbD12:0.12823,DsbD11:0.23019):0.22314,
(DsbD51:0.30595,(DsbD53:0.18325,DsbD52:0.08060):0.05857):0.44963):0.43844,
(DsbD26:0.69935,((DsbD23:0.31429,DsbD21:0.64725):0.14950,
DsbD24:0.73872):0.17443):0.12351):0.38390,DsbD41:1.26670):0.21860,
(DsbD61:0.30891,(DsbD63:0.71972,DsbD62:0.83549):0.14848):1.20117):0.14201,
DsbD31:2.19405):0.23436):0.32280):0.08909,(((NAAT15:0.58308,
(NAAT14:0.41310,NAAT13:0.37430):0.12320):0.05859,NAAT11:0.62537):0.30282,
NAAT12:0.61779):1.79064):0.03803,((TerC11:1.92266,((TerC14:0.89261,
((TerC21:0.32207,(TerC22:0.35438,TerC23:0.17193):0.29773):0.48029,
TerC15:0.68979):0.07506):0.52036,TerC31:1.41540):0.15846):0.89641,
((((RhtB11:0.67207,RhtB15:0.57637):0.13017,RhtB14:1.00722):0.18342,
(RhtB12:0.43931,RhtB13:0.55079):0.19591):0.46435,(((LysE13:0.58170,
LysE12:0.29549):0.13295,LysE11:0.24032):1.13806,RhtB16:0.67623):0.03476):1.28732):0.10344):0.13159):0.36487,
(((ILT33:0.06157,ILT31:0.32603):1.17295,ILT32:0.62513):0.51949,
((ILT24a:0.66634,ILT26:0.91593):0.29257,((ILT18:0.13291,
(ILT13:0.06893,ILT11:0.14520):0.12142):0.92535,ILT22:0.76924):0.34902):0.75285):0.37599):1.40269):0.03775,
CaCA241:1.28321):0.10451):0.48477,CaCA211:0.21151);
((CaCA224:0.30161,(CaCA222:0.08150,CaCA221:0.09151):0.23105):0.14761,
((CaCA214:0.60111,(CaCA232:0.55655,CaCA231:0.75407):0.51752):0.19988,
(((((((TerC11:1.92267,(TerC31:1.41516,(TerC14:0.89241,((TerC21:0.32197,
(TerC22:0.35439,TerC23:0.17192):0.29782):0.48017,TerC15:0.68990):0.07534):0.52050):0.15836):0.89628,
(((RhtB14:1.00745,(RhtB11:0.67219,RhtB15:0.57625):0.12995):0.18357,
(RhtB13:0.55066,RhtB12:0.43944):0.19592):0.46432,(((LysE12:0.29554,
LysE13:0.58166):0.13289,LysE11:0.24037):1.13782,RhtB16:0.67638):0.03485):1.28738):0.10348,
((NAAT12:0.61780,((NAAT15:0.58304,(NAAT14:0.41311,NAAT13:0.37429):0.12325):0.05857,
NAAT11:0.62534):0.30280):1.79065,(((NicO19:0.99910,((NicO15:0.33682,
((NicO23:0.12774,(NicO22:0.26284,NicO21:0.07161):0.17787):0.08276,
NicO11:0.48309):0.02424):0.33577,NicO14:0.20860):0.06645):1.15792,
(DsbD31:2.19401,((DsbD41:1.26667,(((DsbD11:0.23015,DsbD12:0.12827):0.22315,
(DsbD51:0.30592,(DsbD53:0.18327,DsbD52:0.08058):0.05860):0.44963):0.43845,
(DsbD26:0.69933,((DsbD21:0.64717,DsbD23:0.31436):0.14955,
DsbD24:0.73867):0.17441):0.12350):0.38400):0.21839,((DsbD63:0.71974,
DsbD62:0.83547):0.14835,DsbD61:0.30904):1.20125):0.14213):0.23435):0.32265,
(((GAP32:0.07326,GAP33:0.48854):0.28742,GAP31:0.64904):1.13828,
(((GAP22:0.08264,GAP21:0.35788):0.91914,(GAP17:0.41790,GAP14:0.05829):0.25721):0.02839,
GAP11:1.51775):0.80988):0.66556):0.08913):0.03809):0.13152,
((MntP31:1.15086,(MntP21:0.98325,(MntP13:0.81422,(MntP11:0.31001,
MntP12:0.50966):0.07850):0.15171):0.33196):0.96263,((CadD13:0.72136,
((CadD12:0.36001,CadD11:0.36992):0.31691,CadD14:0.59876):0.12997):0.24854,
CadD15:0.86048):1.41108):0.12665):0.36486,(((ILT31:0.32605,
ILT33:0.06154):1.17297,ILT32:0.62509):0.51949,((ILT26:0.91584,
ILT24a:0.66643):0.29259,(ILT22:0.76932,(ILT18:0.13288,(ILT13:0.06892,
ILT11:0.14521):0.12146):0.92526):0.34903):0.75288):0.37598):1.40280,
CaCA212:0.38178):0.03774,CaCA241:1.28323):0.10445):0.48478,CaCA211:0.21152);
((((CaCA212:0.38178,((((ILT22:0.76929,((ILT13:0.06892,ILT11:0.14521):0.12146,
ILT18:0.13288):0.92528):0.34905,(ILT26:0.91580,ILT24a:0.66647):0.29255):0.75290,
(ILT32:0.62507,(ILT33:0.06156,ILT31:0.32604):1.17302):0.51945):0.37596,
((((TerC11:1.92266,(TerC31:1.41526,(((TerC21:0.32197,(TerC22:0.35445,
TerC23:0.17187):0.29781):0.48023,TerC15:0.68984):0.07530,
TerC14:0.89241):0.52048):0.15842):0.89623,((((RhtB15:0.57629,
RhtB11:0.67215):0.12999,RhtB14:1.00742):0.18352,(RhtB12:0.43944,
RhtB13:0.55066):0.19592):0.46437,(RhtB16:0.67633,(LysE11:0.24030,
(LysE12:0.29554,LysE13:0.58165):0.13296):1.13784):0.03482):1.28733):0.10355,
(((((GAP33:0.48860,GAP32:0.07320):0.28745,GAP31:0.64904):1.13829,
(((GAP22:0.08242,GAP21:0.35811):0.91912,(GAP14:0.05839,GAP17:0.41780):0.25725):0.02837,
GAP11:1.51772):0.80989):0.66556,((DsbD31:2.19383,((DsbD61:0.30894,
(DsbD63:0.71989,DsbD62:0.83532):0.14845):1.20098,((((DsbD24:0.73867,
(DsbD23:0.31450,DsbD21:0.64704):0.14955):0.17426,DsbD26:0.69938):0.12401,
((DsbD51:0.30626,(DsbD53:0.18259,DsbD52:0.08126):0.05827):0.44929,
(DsbD11:0.23004,DsbD12:0.12839):0.22349):0.43809):0.38292,
DsbD41:1.26742):0.21959):0.14208):0.23424,(NicO19:0.99905,
(NicO14:0.20789,((NicO11:0.48318,((NicO21:0.07169,NicO22:0.26276):0.17773,
NicO23:0.12786):0.08270):0.02418,NicO15:0.33659):0.33545):0.06699):1.15825):0.32282):0.08891,
((((NAAT13:0.37434,NAAT14:0.41306):0.12312,NAAT15:0.58316):0.05861,
NAAT11:0.62538):0.30263,NAAT12:0.61798):1.79088):0.03815):0.13151,
((CadD15:0.86052,(((CadD11:0.36993,CadD12:0.36000):0.31691,
CadD14:0.59876):0.13002,CadD13:0.72130):0.24850):1.41108,
(MntP31:1.15085,(MntP21:0.98321,(MntP13:0.81415,(MntP12:0.50968,
MntP11:0.31000):0.07856):0.15172):0.33194):0.96273):0.12661):0.36487):1.40279):0.03772,
CaCA241:1.28325):0.10448,((CaCA232:0.55656,CaCA231:0.75405):0.51752,
CaCA214:0.60111):0.19990):0.48475,((CaCA222:0.08149,CaCA221:0.09152):0.23101,
CaCA224:0.30164):0.14763,CaCA211:0.21153);
((CaCA224:0.30176,(CaCA222:0.08164,CaCA221:0.09137):0.23089):0.14793,
((CaCA214:0.60093,(CaCA232:0.55696,CaCA231:0.75366):0.51777):0.19933,
(CaCA241:1.28334,(CaCA212:0.38376,((((((TerC31:1.41565,((TerC15:0.68865,
(TerC21:0.32205,(TerC22:0.35453,TerC23:0.17179):0.29764):0.48161):0.07528,
TerC14:0.89201):0.51955):0.15936,TerC11:1.92197):0.89503,
(((LysE11:0.24404,(LysE13:0.58189,LysE12:0.29531):0.12925):1.14008,
RhtB16:0.67513):0.03423,((RhtB14:1.00700,(RhtB15:0.57635,
RhtB11:0.67209):0.13062):0.18246,(RhtB13:0.55178,RhtB12:0.43832):0.19662):0.46485):1.28794):0.10418,
((NAAT12:0.61808,(NAAT11:0.62547,((NAAT14:0.41309,NAAT13:0.37431):0.12320,
NAAT15:0.58312):0.05851):0.30284):1.79054,(((GAP31:0.64902,
(GAP32:0.07323,GAP33:0.48857):0.28745):1.13818,(((GAP21:0.35805,
GAP22:0.08248):0.91910,(GAP17:0.41784,GAP14:0.05835):0.25726):0.02833,
GAP11:1.51780):0.80980):0.66572,(((((DsbD62:0.83548,DsbD63:0.71973):0.14843,
DsbD61:0.30896):1.20121,(DsbD41:1.26668,((DsbD26:0.69934,
(DsbD24:0.73865,(DsbD23:0.31429,DsbD21:0.64725):0.14957):0.17437):0.12354,
((DsbD11:0.23017,DsbD12:0.12825):0.22319,(DsbD51:0.30594,
(DsbD52:0.08059,DsbD53:0.18326):0.05858):0.44961):0.43841):0.38392):0.21859):0.14201,
DsbD31:2.19403):0.23447,((((((NicO21:0.07166,NicO22:0.26279):0.17770,
NicO23:0.12790):0.08272,NicO11:0.48316):0.02404,NicO15:0.33668):0.33561,
NicO14:0.20776):0.06723,NicO19:0.99876):1.15811):0.32269):0.08919):0.03804):0.13082,
((MntP31:1.15028,(((MntP12:0.51020,MntP11:0.30947):0.07957,
MntP13:0.81308):0.15192,MntP21:0.98266):0.33223):0.96125,
(CadD15:0.86071,(CadD13:0.72120,(CadD14:0.59872,(CadD11:0.37044,
CadD12:0.35949):0.31704):0.12987):0.24832):1.41236):0.12659):0.36512,
(((ILT33:0.06124,ILT31:0.32636):1.17334,ILT32:0.62471):0.51956,
((ILT26:0.91488,ILT24a:0.66739):0.29366,((ILT18:0.13359,
(ILT11:0.14539,ILT13:0.06874):0.12076):0.92626,ILT22:0.76869):0.34711):0.75257):0.37700):1.40351):0.03606):0.10400):0.48509,CaCA211:0.21134);
((CaCA224:0.30165,(CaCA221:0.09151,CaCA222:0.08150):0.23100):0.14764,
((CaCA214:0.60109,(CaCA231:0.75402,CaCA232:0.55659):0.51754):0.19988,
((CaCA212:0.38181,((((ILT26:0.91582,ILT24a:0.66646):0.29252,
((ILT18:0.13286,(ILT11:0.14521,ILT13:0.06893):0.12147):0.92529,
ILT22:0.76927):0.34906):0.75287,((ILT33:0.06154,ILT31:0.32606):1.17295,
ILT32:0.62512):0.51951):0.37594,(((MntP31:1.15091,(MntP21:0.98322,
(MntP13:0.81419,(MntP12:0.50969,MntP11:0.30998):0.07853):0.15173):0.33189):0.96272,
((CadD13:0.72131,((CadD11:0.36993,CadD12:0.36000):0.31691,
CadD14:0.59873):0.13003):0.24848,CadD15:0.86051):1.41114):0.12655,
(((TerC11:1.92266,(TerC31:1.41518,((((TerC22:0.35442,TerC23:0.17190):0.29780,
TerC21:0.32198):0.48016,TerC15:0.68992):0.07537,TerC14:0.89251):0.52039):0.15843):0.89622,
(((RhtB14:1.00742,(RhtB15:0.57629,RhtB11:0.67214):0.12998):0.18355,
(RhtB13:0.55067,RhtB12:0.43943):0.19593):0.46437,(RhtB16:0.67639,
((LysE12:0.29551,LysE13:0.58168):0.13299,LysE11:0.24028):1.13778):0.03483):1.28729):0.10357,
((((GAP31:0.64902,(GAP33:0.48854,GAP32:0.07326):0.28745):1.13813,
(((GAP22:0.08251,GAP21:0.35802):0.91908,(GAP14:0.05834,GAP17:0.41785):0.25728):0.02836,
GAP11:1.51781):0.80978):0.66573,((((DsbD41:1.26662,((DsbD26:0.69941,
(DsbD24:0.73865,(DsbD23:0.31427,DsbD21:0.64727):0.14957):0.17447):0.12342,
((DsbD51:0.30590,(DsbD52:0.08058,DsbD53:0.18327):0.05861):0.44962,
(DsbD12:0.12825,DsbD11:0.23017):0.22313):0.43843):0.38394):0.21861,
((DsbD63:0.71972,DsbD62:0.83549):0.14842,DsbD61:0.30896):1.20123):0.14199,
DsbD31:2.19401):0.23445,(NicO19:0.99876,(((NicO11:0.48315,
(NicO23:0.12788,(NicO21:0.07165,NicO22:0.26280):0.17771):0.08273):0.02408,
NicO15:0.33671):0.33558,NicO14:0.20784):0.06715):1.15817):0.32263):0.08918,
(NAAT12:0.61789,(NAAT11:0.62547,(NAAT15:0.58308,(NAAT13:0.37431,
NAAT14:0.41310):0.12320):0.05853):0.30275):1.79075):0.03793):0.13153):0.36493):1.40278):0.03769,
CaCA241:1.28326):0.10447):0.48477,CaCA211:0.21152);
(((CaCA214:0.60111,(CaCA231:0.75407,CaCA232:0.55655):0.51753):0.19988,
(CaCA241:1.28323,((((((MntP21:0.98325,(MntP13:0.81422,(MntP12:0.50966,
MntP11:0.31002):0.07850):0.15171):0.33196,MntP31:1.15086):0.96264,
(CadD15:0.86048,(((CadD11:0.36992,CadD12:0.36000):0.31691,
CadD14:0.59876):0.12997,CadD13:0.72136):0.24854):1.41108):0.12665,
(((((NicO19:0.99910,((((NicO23:0.12774,(NicO22:0.26284,NicO21:0.07161):0.17787):0.08276,
NicO11:0.48309):0.02424,NicO15:0.33682):0.33577,NicO14:0.20860):0.06645):1.15792,
((((DsbD62:0.83547,DsbD63:0.71974):0.14835,DsbD61:0.30904):1.20125,
(DsbD41:1.26667,((((DsbD21:0.64717,DsbD23:0.31437):0.14955,
DsbD24:0.73867):0.17441,DsbD26:0.69933):0.12350,((DsbD12:0.12827,
DsbD11:0.23015):0.22315,(DsbD51:0.30592,(DsbD53:0.18327,
DsbD52:0.08058):0.05860):0.44963):0.43845):0.38400):0.21839):0.14212,
DsbD31:2.19401):0.23435):0.32265,(((GAP32:0.07326,GAP33:0.48854):0.28742,
GAP31:0.64904):1.13827,(GAP11:1.51775,((GAP22:0.08265,GAP21:0.35788):0.91913,
(GAP14:0.05829,GAP17:0.41790):0.25721):0.02839):0.80988):0.66556):0.08914,
(NAAT12:0.61780,(((NAAT13:0.37429,NAAT14:0.41311):0.12325,
NAAT15:0.58304):0.05858,NAAT11:0.62534):0.30280):1.79065):0.03809,
((TerC11:1.92267,(TerC31:1.41516,((((TerC23:0.17192,TerC22:0.35439):0.29782,
TerC21:0.32197):0.48017,TerC15:0.68990):0.07534,TerC14:0.89241):0.52050):0.15836):0.89628,
(((RhtB13:0.55066,RhtB12:0.43944):0.19592,(RhtB14:1.00745,
(RhtB15:0.57625,RhtB11:0.67219):0.12995):0.18357):0.46432,
(RhtB16:0.67638,((LysE12:0.29554,LysE13:0.58166):0.13290,
LysE11:0.24037):1.13782):0.03485):1.28738):0.10348):0.13152):0.36486,
(((ILT33:0.06154,ILT31:0.32605):1.17297,ILT32:0.62509):0.51949,
((ILT24a:0.66643,ILT26:0.91585):0.29259,(ILT22:0.76932,((ILT11:0.14521,
ILT13:0.06892):0.12146,ILT18:0.13288):0.92526):0.34903):0.75288):0.37598):1.40280,
CaCA212:0.38177):0.03774):0.10445):0.48478,(CaCA224:0.30161,
(CaCA221:0.09151,CaCA222:0.08150):0.23105):0.14761,CaCA211:0.21152);
((CaCA224:0.30166,(CaCA221:0.09151,CaCA222:0.08150):0.23099):0.14764,
((CaCA214:0.60109,(CaCA231:0.75403,CaCA232:0.55658):0.51754):0.19989,
(CaCA241:1.28327,(CaCA212:0.38183,((((((((((DsbD63:0.71974,
DsbD62:0.83547):0.14844,DsbD61:0.30895):1.20119,(DsbD41:1.26671,
(((DsbD12:0.12824,DsbD11:0.23019):0.22316,((DsbD53:0.18325,
DsbD52:0.08060):0.05857,DsbD51:0.30594):0.44963):0.43842,
((DsbD24:0.73866,(DsbD23:0.31428,DsbD21:0.64725):0.14956):0.17438,
DsbD26:0.69933):0.12355):0.38388):0.21865):0.14201,DsbD31:2.19403):0.23438,
(NicO19:0.99877,((NicO15:0.33673,((NicO23:0.12789,(NicO22:0.26279,
NicO21:0.07165):0.17771):0.08274,NicO11:0.48314):0.02405):0.33555,
NicO14:0.20789):0.06722):1.15806):0.32280,((GAP31:0.64902,
(GAP32:0.07323,GAP33:0.48857):0.28745):1.13826,(((GAP21:0.35800,
GAP22:0.08253):0.91911,(GAP14:0.05833,GAP17:0.41786):0.25725):0.02833,
GAP11:1.51783):0.80995):0.66557):0.08898,(NAAT12:0.61791,
(NAAT11:0.62540,(NAAT15:0.58309,(NAAT13:0.37432,NAAT14:0.41308):0.12320):0.05856):0.30273):1.79071):0.03807,
((TerC11:1.92263,(TerC31:1.41524,(((TerC21:0.32199,(TerC22:0.35441,
TerC23:0.17191):0.29779):0.48022,TerC15:0.68985):0.07530,
TerC14:0.89240):0.52046):0.15841):0.89624,(((LysE11:0.24068,
(LysE13:0.58190,LysE12:0.29530):0.13261):1.13805,RhtB16:0.67638):0.03476,
(((RhtB15:0.57619,RhtB11:0.67225):0.12991,RhtB14:1.00746):0.18364,
(RhtB12:0.43942,RhtB13:0.55068):0.19607):0.46421):1.28736):0.10355):0.13151,
(((MntP21:0.98323,((MntP12:0.50968,MntP11:0.30999):0.07858,
MntP13:0.81414):0.15170):0.33196,MntP31:1.15084):0.96264,
(CadD15:0.86050,(((CadD11:0.36990,CadD12:0.36003):0.31687,
CadD14:0.59876):0.13007,CadD13:0.72132):0.24846):1.41115):0.12660):0.36487,
((ILT32:0.62506,(ILT31:0.32605,ILT33:0.06154):1.17301):0.51952,
((ILT22:0.76926,((ILT11:0.14521,ILT13:0.06892):0.12146,ILT18:0.13288):0.92532):0.34900,
(ILT26:0.91579,ILT24a:0.66649):0.29255):0.75283):0.37602):1.40274):0.03774):0.10447):0.48475,CaCA211:0.21152);
(((CaCA222:0.08140,CaCA221:0.09161):0.23304,CaCA224:0.29961):0.14730,
(((CaCA231:0.75679,CaCA232:0.55383):0.51568,CaCA214:0.60273):0.19813,
(CaCA241:1.28503,(CaCA212:0.37741,(((((MntP31:1.14248,(((MntP12:0.52123,
MntP11:0.29844):0.06638,MntP13:0.82611):0.16580,MntP21:0.97328):0.33558):0.96552,
(NAAT12:0.61473,(NAAT11:0.61699,(NAAT15:0.58797,(NAAT13:0.36993,
NAAT14:0.41748):0.11773):0.06947):0.30031):1.65694):0.16952,
((((RhtB16:0.67227,(LysE11:0.23770,(LysE13:0.58258,LysE12:0.29461):0.13566):1.14042):0.03272,
(((RhtB15:0.57743,RhtB11:0.67101):0.13040,RhtB14:1.00719):0.18350,
(RhtB12:0.44328,RhtB13:0.54682):0.19547):0.46637):1.29804,
((CadD13:0.71489,((CadD11:0.36705,CadD12:0.36288):0.30295,
CadD14:0.61112):0.14691):0.23198,CadD15:0.86901):1.50314):0.08832,
(((((DsbD61:0.30809,(DsbD63:0.71960,DsbD62:0.83561):0.14930):1.20002,
(DsbD41:1.26540,((DsbD26:0.69914,((DsbD21:0.64691,DsbD23:0.31462):0.14914,
DsbD24:0.73907):0.17480):0.12350,((DsbD51:0.30583,(DsbD52:0.08027,
DsbD53:0.18358):0.05868):0.44955,(DsbD11:0.22970,DsbD12:0.12873):0.22330):0.43824):0.38519):0.21849):0.14127,
DsbD31:2.19453):0.23429,((NicO14:0.20709,(((NicO23:0.12824,
(NicO22:0.26313,NicO21:0.07132):0.17749):0.08170,NicO11:0.48416):0.02453,
NicO15:0.33682):0.33606):0.06468,NicO19:1.00099):1.16060):0.32228,
((((GAP14:0.05813,GAP17:0.41806):0.25818,(GAP21:0.35815,
GAP22:0.08237):0.91820):0.02799,GAP11:1.51785):0.81038,(GAP31:0.64786,
(GAP32:0.07522,GAP33:0.48657):0.28823):1.13672):0.66639):0.13075):0.03001):0.05906,
(TerC11:1.93223,(TerC31:1.41502,(TerC14:0.89286,((TerC21:0.32202,
(TerC23:0.17384,TerC22:0.35248):0.29816):0.48336,TerC15:0.68622):0.07285):0.52052):0.14918):0.95190):0.39534,
(((ILT26:0.91867,ILT24a:0.66361):0.29469,((ILT18:0.13181,
(ILT11:0.14476,ILT13:0.06937):0.12250):0.92058,ILT22:0.77350):0.34915):0.75416,
((ILT31:0.32459,ILT33:0.06301):1.17676,ILT32:0.62153):0.51682):0.38031):1.39605):0.04377):0.10151):0.48658,CaCA211:0.21073);
((CaCA224:0.30172,(CaCA221:0.09152,CaCA222:0.08149):0.23093):0.14768,
((CaCA214:0.60119,(CaCA232:0.55654,CaCA231:0.75408):0.51743):0.19988,
((CaCA212:0.38205,(((ILT32:0.62518,(ILT31:0.32613,ILT33:0.06147):1.17289):0.51948,
((ILT24a:0.66656,ILT26:0.91572):0.29288,(ILT22:0.76838,(ILT18:0.13276,
(ILT13:0.06890,ILT11:0.14524):0.12158):0.92616):0.34856):0.75281):0.37603,
(((MntP31:1.15087,(MntP21:0.98317,(MntP13:0.81420,(MntP11:0.30999,
MntP12:0.50968):0.07851):0.15167):0.33205):0.96302,(CadD15:0.86051,
(((CadD12:0.36001,CadD11:0.36991):0.31668,CadD14:0.59896):0.13016,
CadD13:0.72125):0.24846):1.41180):0.12601,(((((DsbD31:2.19402,
((DsbD61:0.30893,(DsbD62:0.83542,DsbD63:0.71979):0.14846):1.20112,
(DsbD41:1.26674,((DsbD26:0.69938,(DsbD24:0.73872,(DsbD21:0.64719,
DsbD23:0.31435):0.14950):0.17437):0.12355,((DsbD11:0.23023,
DsbD12:0.12820):0.22320,((DsbD53:0.18327,DsbD52:0.08058):0.05862,
DsbD51:0.30589):0.44957):0.43844):0.38388):0.21866):0.14199):0.23432,
(NicO19:0.99867,(NicO14:0.20774,((((NicO22:0.26281,NicO21:0.07164):0.17773,
NicO23:0.12788):0.08276,NicO11:0.48311):0.02396,NicO15:0.33674):0.33558):0.06739):1.15785):0.32295,
((((GAP17:0.41788,GAP14:0.05831):0.25723,(GAP21:0.35789,
GAP22:0.08264):0.91909):0.02839,GAP11:1.51779):0.81002,(GAP31:0.64918,
(GAP33:0.48854,GAP32:0.07325):0.28731):1.13841):0.66551):0.08901,
((NAAT11:0.62532,((NAAT14:0.41297,NAAT13:0.37443):0.12319,
NAAT15:0.58312):0.05867):0.30276,NAAT12:0.61771):1.79076):0.03816,
((((LysE11:0.24021,(LysE13:0.58163,LysE12:0.29556):0.13305):1.13771,
RhtB16:0.67644):0.03477,((RhtB14:1.00755,(RhtB11:0.67215,
RhtB15:0.57629):0.12986):0.18362,(RhtB13:0.55057,RhtB12:0.43953):0.19594):0.46446):1.28717,
((TerC31:1.41518,((TerC15:0.68998,(TerC21:0.32195,(TerC22:0.35440,
TerC23:0.17191):0.29784):0.48007):0.07501,TerC14:0.89283):0.52063):0.15839,
TerC11:1.92248):0.89645):0.10369):0.13130):0.36479):1.40277):0.03731,
CaCA241:1.28293):0.10487):0.48481,CaCA211:0.21150);
((CaCA224:0.30166,(CaCA222:0.08150,CaCA221:0.09151):0.23099):0.14763,
(((CaCA232:0.55656,CaCA231:0.75406):0.51752,CaCA214:0.60110):0.19988,
(CaCA241:1.28326,(CaCA212:0.38178,(((((TerC11:1.92266,(TerC31:1.41524,
((TerC15:0.68988,(TerC21:0.32198,(TerC23:0.17188,TerC22:0.35444):0.29780):0.48020):0.07531,
TerC14:0.89241):0.52051):0.15837):0.89623,(((RhtB14:1.00743,
(RhtB15:0.57624,RhtB11:0.67220):0.12996):0.18357,(RhtB13:0.55065,
RhtB12:0.43945):0.19594):0.46430,(((LysE12:0.29552,LysE13:0.58167):0.13298,
LysE11:0.24029):1.13781,RhtB16:0.67638):0.03483):1.28737):0.10355,
((NAAT12:0.61792,((NAAT15:0.58309,(NAAT14:0.41309,NAAT13:0.37431):0.12319):0.05855,
NAAT11:0.62538):0.30274):1.79072,(((GAP31:0.64901,(GAP33:0.48858,
GAP32:0.07322):0.28747):1.13827,(((GAP21:0.35801,GAP22:0.08252):0.91912,
(GAP14:0.05831,GAP17:0.41788):0.25724):0.02831,GAP11:1.51779):0.80997):0.66559,
((DsbD31:2.19399,((DsbD41:1.26674,((((DsbD21:0.64724,DsbD23:0.31429):0.14954,
DsbD24:0.73868):0.17437,DsbD26:0.69936):0.12353,(((DsbD53:0.18325,
DsbD52:0.08060):0.05860,DsbD51:0.30592):0.44962,(DsbD11:0.23020,
DsbD12:0.12822):0.22314):0.43843):0.38386):0.21870,(DsbD61:0.30893,
(DsbD63:0.71973,DsbD62:0.83548):0.14846):1.20118):0.14196):0.23438,
(NicO19:0.99873,(NicO14:0.20773,((NicO11:0.48309,(NicO23:0.12795,
(NicO22:0.26278,NicO21:0.07167):0.17762):0.08282):0.02388,
NicO15:0.33651):0.33554):0.06763):1.15805):0.32282):0.08899):0.03808):0.13148,
(((((CadD12:0.36001,CadD11:0.36992):0.31687,CadD14:0.59877):0.13006,
CadD13:0.72130):0.24847,CadD15:0.86053):1.41115,(((MntP13:0.81417,
(MntP11:0.31002,MntP12:0.50965):0.07855):0.15171,MntP21:0.98322):0.33193,
MntP31:1.15087):0.96269):0.12657):0.36491,((ILT32:0.62509,
(ILT31:0.32607,ILT33:0.06153):1.17298):0.51951,((ILT26:0.91579,
ILT24a:0.66648):0.29254,(ILT22:0.76927,(ILT18:0.13287,(ILT13:0.06893,
ILT11:0.14521):0.12147):0.92530):0.34903):0.75286):0.37596):1.40278):0.03772):0.10447):0.48476,CaCA211:0.21153);
((CaCA224:0.30164,(CaCA222:0.08149,CaCA221:0.09152):0.23101):0.14763,
(((CaCA232:0.55656,CaCA231:0.75405):0.51752,CaCA214:0.60111):0.19990,
(CaCA241:1.28325,(CaCA212:0.38178,(((ILT32:0.62507,(ILT31:0.32604,
ILT33:0.06156):1.17302):0.51945,((ILT26:0.91580,ILT24a:0.66647):0.29255,
(ILT22:0.76929,((ILT13:0.06892,ILT11:0.14521):0.12146,ILT18:0.13288):0.92528):0.34905):0.75290):0.37596,
((((((RhtB14:1.00742,(RhtB11:0.67215,RhtB15:0.57629):0.12999):0.18352,
(RhtB12:0.43944,RhtB13:0.55066):0.19592):0.46437,(RhtB16:0.67633,
(LysE11:0.24030,(LysE13:0.58165,LysE12:0.29554):0.13296):1.13784):0.03482):1.28733,
((((((TerC22:0.35445,TerC23:0.17187):0.29781,TerC21:0.32197):0.48023,
TerC15:0.68984):0.07530,TerC14:0.89241):0.52048,TerC31:1.41526):0.15842,
TerC11:1.92265):0.89623):0.10355,(((((GAP33:0.48860,GAP32:0.07320):0.28745,
GAP31:0.64904):1.13829,(GAP11:1.51773,((GAP17:0.41780,GAP14:0.05839):0.25725,
(GAP22:0.08242,GAP21:0.35811):0.91912):0.02837):0.80989):0.66556,
((DsbD31:2.19384,((DsbD61:0.30894,(DsbD63:0.71988,DsbD62:0.83533):0.14844):1.20099,
(DsbD41:1.26743,((DsbD26:0.69937,((DsbD23:0.31449,DsbD21:0.64705):0.14956,
DsbD24:0.73866):0.17426):0.12400,(((DsbD53:0.18259,DsbD52:0.08127):0.05825,
DsbD51:0.30628):0.44929,(DsbD12:0.12839,DsbD11:0.23003):0.22349):0.43810):0.38291):0.21959):0.14209):0.23424,
((NicO14:0.20789,((((NicO22:0.26276,NicO21:0.07169):0.17773,
NicO23:0.12786):0.08270,NicO11:0.48318):0.02418,NicO15:0.33659):0.33546):0.06699,
NicO19:0.99905):1.15825):0.32282):0.08891,(NAAT12:0.61798,
((NAAT15:0.58316,(NAAT14:0.41306,NAAT13:0.37434):0.12312):0.05861,
NAAT11:0.62538):0.30263):1.79088):0.03815):0.13151,((CadD15:0.86051,
(CadD13:0.72130,((CadD11:0.36992,CadD12:0.36000):0.31691,
CadD14:0.59876):0.13002):0.24850):1.41108,(MntP31:1.15085,
(((MntP11:0.31000,MntP12:0.50968):0.07856,MntP13:0.81415):0.15172,
MntP21:0.98321):0.33194):0.96273):0.12661):0.36487):1.40279):0.03772):0.10448):0.48475,CaCA211:0.21153);
(((CaCA221:0.09151,CaCA222:0.08150):0.23099,CaCA224:0.30166):0.14764,
(((CaCA231:0.75404,CaCA232:0.55657):0.51754,CaCA214:0.60109):0.19990,
((CaCA212:0.38179,(((ILT32:0.62510,(ILT31:0.32607,ILT33:0.06152):1.17296):0.51951,
((ILT26:0.91580,ILT24a:0.66648):0.29253,(ILT22:0.76928,((ILT11:0.14521,
ILT13:0.06892):0.12148,ILT18:0.13286):0.92529):0.34904):0.75286):0.37596,
((((((TerC14:0.89239,(TerC15:0.68989,(TerC21:0.32200,(TerC22:0.35442,
TerC23:0.17189):0.29779):0.48019):0.07533):0.52048,TerC31:1.41521):0.15839,
TerC11:1.92266):0.89624,(((RhtB12:0.43944,RhtB13:0.55065):0.19592,
((RhtB15:0.57623,RhtB11:0.67221):0.12995,RhtB14:1.00744):0.18356):0.46435,
((LysE11:0.24029,(LysE13:0.58168,LysE12:0.29551):0.13298):1.13778,
RhtB16:0.67640):0.03484):1.28736):0.10354,(((((NAAT13:0.37432,
NAAT14:0.41308):0.12321,NAAT15:0.58308):0.05857,NAAT11:0.62538):0.30270,
NAAT12:0.61792):1.79072,(((GAP31:0.64906,(GAP32:0.07326,
GAP33:0.48854):0.28741):1.13829,(GAP11:1.51783,((GAP17:0.41790,
GAP14:0.05829):0.25728,(GAP22:0.08253,GAP21:0.35800):0.91908):0.02830):0.81001):0.66556,
((NicO19:0.99847,(NicO14:0.20778,(NicO15:0.33671,((NicO23:0.12768,
(NicO21:0.07159,NicO22:0.26285):0.17795):0.08288,NicO11:0.48298):0.02393):0.33567):0.06748):1.15784,
(DsbD31:2.19403,((((DsbD26:0.69933,(DsbD24:0.73865,(DsbD23:0.31428,
DsbD21:0.64726):0.14957):0.17440):0.12350,(((DsbD52:0.08060,
DsbD53:0.18326):0.05860,DsbD51:0.30591):0.44961,(DsbD12:0.12823,
DsbD11:0.23019):0.22318):0.43846):0.38389,DsbD41:1.26675):0.21859,
(DsbD61:0.30894,(DsbD62:0.83551,DsbD63:0.71970):0.14844):1.20113):0.14211):0.23431):0.32278):0.08902):0.03806):0.13149,
((MntP31:1.15086,(MntP21:0.98323,(MntP13:0.81418,(MntP12:0.50966,
MntP11:0.31001):0.07853):0.15171):0.33194):0.96270,(CadD15:0.86051,
(CadD13:0.72130,((CadD12:0.36001,CadD11:0.36992):0.31686,
CadD14:0.59879):0.13007):0.24846):1.41115):0.12658):0.36490):1.40278):0.03773,
CaCA241:1.28327):0.10446):0.48476,CaCA211:0.21152);
((CaCA224:0.30167,(CaCA221:0.09151,CaCA222:0.08150):0.23098):0.14765,
((CaCA214:0.60111,(CaCA231:0.75403,CaCA232:0.55658):0.51752):0.19989,
(CaCA241:1.28325,(CaCA212:0.38182,(((ILT32:0.62512,(ILT31:0.32610,
ILT33:0.06149):1.17294):0.51951,((ILT24a:0.66651,ILT26:0.91576):0.29254,
((ILT18:0.13286,(ILT13:0.06892,ILT11:0.14521):0.12148):0.92533,
ILT22:0.76924):0.34899):0.75287):0.37594,((((NAAT12:0.61826,
(NAAT11:0.62628,((NAAT13:0.37460,NAAT14:0.41281):0.12368,
NAAT15:0.58263):0.05742):0.30308):1.78990,(((DsbD31:2.19432,
(((DsbD62:0.83511,DsbD63:0.72010):0.14838,DsbD61:0.30900):1.20094,
(DsbD41:1.26726,(((DsbD24:0.73834,(DsbD23:0.31442,DsbD21:0.64711):0.14988):0.17365,
DsbD26:0.69989):0.12399,((DsbD12:0.12803,DsbD11:0.23039):0.22335,
((DsbD52:0.08062,DsbD53:0.18323):0.05850,DsbD51:0.30601):0.44949):0.43827):0.38331):0.21937):0.14160):0.23576,
((NicO14:0.20662,(NicO15:0.33688,((NicO23:0.12755,(NicO22:0.26289,
NicO21:0.07156):0.17808):0.08283,NicO11:0.48303):0.02378):0.33684):0.06772,
NicO19:0.99762):1.15613):0.32229,((GAP31:0.64958,(GAP33:0.48846,
GAP32:0.07334):0.28689):1.13850,(GAP11:1.51779,((GAP22:0.08210,
GAP21:0.35843):0.91948,(GAP17:0.41788,GAP14:0.05831):0.25693):0.02837):0.80966):0.66580):0.09004):0.03732,
(((RhtB16:0.67648,((LysE13:0.58170,LysE12:0.29550):0.13298,
LysE11:0.24029):1.13789):0.03474,((RhtB14:1.00744,(RhtB15:0.57629,
RhtB11:0.67215):0.13004):0.18352,(RhtB12:0.43945,RhtB13:0.55065):0.19595):0.46431):1.28734,
((TerC31:1.41527,(TerC14:0.89245,(TerC15:0.68991,((TerC23:0.17187,
TerC22:0.35445):0.29774,TerC21:0.32198):0.48026):0.07534):0.52048):0.15841,
TerC11:1.92266):0.89620):0.10357):0.13152,(((MntP21:0.98320,
(MntP13:0.81417,(MntP12:0.50971,MntP11:0.30996):0.07854):0.15170):0.33196,
MntP31:1.15086):0.96270,((((CadD11:0.36992,CadD12:0.36001):0.31690,
CadD14:0.59875):0.13008,CadD13:0.72126):0.24846,CadD15:0.86048):1.41115):0.12657):0.36491):1.40280):0.03766):0.10447):0.48477,CaCA211:0.21152);
((CaCA224:0.30169,(CaCA221:0.09151,CaCA222:0.08150):0.23097):0.14768,
(((CaCA232:0.55656,CaCA231:0.75405):0.51747,CaCA214:0.60116):0.19992,
(CaCA241:1.28310,(CaCA212:0.38183,((((MntP31:1.15068,(MntP21:0.98328,
(MntP13:0.81414,(MntP11:0.30983,MntP12:0.50984):0.07858):0.15163):0.33215):0.96256,
(((CadD14:0.59869,(CadD12:0.36007,CadD11:0.36985):0.31682):0.13006,
CadD13:0.72144):0.24862,CadD15:0.86042):1.41107):0.12648,
(((((((GAP22:0.08085,GAP21:0.35968):0.91783,(GAP17:0.41794,
GAP14:0.05825):0.25876):0.02716,GAP11:1.51732):0.81086,(GAP31:0.64937,
(GAP33:0.48886,GAP32:0.07294):0.28716):1.13834):0.66524,
((NicO19:0.99893,((NicO15:0.33659,((NicO23:0.12791,(NicO21:0.07171,
NicO22:0.26273):0.17767):0.08272,NicO11:0.48316):0.02418):0.33542,
NicO14:0.20793):0.06714):1.15863,(((DsbD61:0.30892,(DsbD62:0.83578,
DsbD63:0.71943):0.14848):1.20102,(DsbD41:1.26665,(((DsbD24:0.73858,
(DsbD21:0.64756,DsbD23:0.31397):0.14966):0.17469,DsbD26:0.69903):0.12334,
((DsbD11:0.22997,DsbD12:0.12845):0.22318,(DsbD51:0.30585,
(DsbD52:0.08057,DsbD53:0.18328):0.05867):0.44956):0.43850):0.38395):0.21860):0.14235,
DsbD31:2.19397):0.23414):0.32243):0.08928,(NAAT12:0.61780,
(NAAT11:0.62549,(NAAT15:0.58300,(NAAT13:0.37436,NAAT14:0.41305):0.12330):0.05842):0.30290):1.79054):0.03796,
(((TerC31:1.41512,(TerC14:0.89228,((TerC21:0.32195,(TerC23:0.17194,
TerC22:0.35438):0.29782):0.48015,TerC15:0.68993):0.07546):0.52057):0.15848,
TerC11:1.92245):0.89612,((RhtB16:0.67647,((LysE12:0.29549,
LysE13:0.58171):0.13310,LysE11:0.24017):1.13766):0.03478,
(((RhtB15:0.57605,RhtB11:0.67239):0.12991,RhtB14:1.00742):0.18354,
(RhtB12:0.43930,RhtB13:0.55080):0.19619):0.46432):1.28730):0.10380):0.13153):0.36479,
((ILT32:0.62522,(ILT33:0.06141,ILT31:0.32619):1.17289):0.51950,
((ILT24a:0.66650,ILT26:0.91578):0.29243,((ILT18:0.13272,
(ILT11:0.14520,ILT13:0.06893):0.12162):0.92530,ILT22:0.76921):0.34921):0.75288):0.37588):1.40284):0.03757):0.10465):0.48473,CaCA211:0.21148);
(((CaCA214:0.60119,(CaCA231:0.75401,CaCA232:0.55661):0.51742):0.19981,
((CaCA212:0.38146,(((ILT32:0.62552,(ILT31:0.32618,ILT33:0.06142):1.17254):0.51948,
((ILT24a:0.66663,ILT26:0.91564):0.29238,((ILT18:0.13286,
(ILT13:0.06885,ILT11:0.14528):0.12148):0.92548,ILT22:0.76908):0.34909):0.75298):0.37597,
(((MntP31:1.15105,(MntP21:0.98334,(MntP13:0.81377,(MntP11:0.30998,
MntP12:0.50969):0.07896):0.15146):0.33177):0.96294,(CadD15:0.85928,
((CadD14:0.59849,(CadD11:0.36998,CadD12:0.35995):0.31721):0.13009,
CadD13:0.72102):0.24956):1.40990):0.12675,(((((GAP31:0.64907,
(GAP32:0.07314,GAP33:0.48866):0.28742):1.13823,(((GAP14:0.05842,
GAP17:0.41777):0.25729,(GAP21:0.35801,GAP22:0.08252):0.91907):0.02826,
GAP11:1.51782):0.81005):0.66542,(((NicO14:0.20778,(NicO15:0.33674,
(NicO11:0.48317,(NicO23:0.12789,(NicO22:0.26286,NicO21:0.07159):0.17774):0.08270):0.02400):0.33574):0.06723,
NicO19:0.99855):1.15835,((((DsbD62:0.83545,DsbD63:0.71976):0.14837,
DsbD61:0.30902):1.20098,((((DsbD24:0.73870,(DsbD23:0.31435,
DsbD21:0.64718):0.14950):0.17425,DsbD26:0.69945):0.12357,
((DsbD12:0.12828,DsbD11:0.23014):0.22316,((DsbD52:0.08059,
DsbD53:0.18326):0.05848,DsbD51:0.30603):0.44969):0.43852):0.38404,
DsbD41:1.26671):0.21815):0.14263,DsbD31:2.19430):0.23419):0.32224):0.08935,
((NAAT11:0.62557,((NAAT14:0.41307,NAAT13:0.37434):0.12307,
NAAT15:0.58321):0.05844):0.30258,NAAT12:0.61817):1.79088):0.03817,
((TerC11:1.92202,(TerC31:1.41535,(((TerC21:0.32195,(TerC22:0.35438,
TerC23:0.17193):0.29785):0.48003,TerC15:0.69001):0.07532,
TerC14:0.89239):0.52051):0.15819):0.89654,(((RhtB14:1.00736,
(RhtB11:0.67207,RhtB15:0.57637):0.13009):0.18347,(RhtB13:0.55056,
RhtB12:0.43954):0.19585):0.46444,(RhtB16:0.67636,((LysE12:0.29548,
LysE13:0.58172):0.13291,LysE11:0.24036):1.13789):0.03475):1.28696):0.10374):0.13147):0.36486):1.40278):0.03782,
CaCA241:1.28335):0.10431):0.48484,(CaCA224:0.30173,(CaCA221:0.09151,
CaCA222:0.08150):0.23092):0.14769,CaCA211:0.21151);
((CaCA224:0.30165,(CaCA221:0.09151,CaCA222:0.08150):0.23101):0.14764,
((CaCA214:0.60111,(CaCA231:0.75405,CaCA232:0.55657):0.51752):0.19991,
((CaCA212:0.38183,(((((((GAP31:0.64909,(GAP33:0.48857,GAP32:0.07323):0.28739):1.13829,
(((GAP22:0.08257,GAP21:0.35796):0.91910,(GAP14:0.05829,GAP17:0.41790):0.25725):0.02836,
GAP11:1.51778):0.80994):0.66557,((((((NicO23:0.12782,(NicO22:0.26284,
NicO21:0.07161):0.17780):0.08281,NicO11:0.48306):0.02407,
NicO15:0.33673):0.33579,NicO14:0.20825):0.06663,NicO19:0.99887):1.15814,
(((((((DsbD52:0.08060,DsbD53:0.18325):0.05862,DsbD51:0.30589):0.44959,
(DsbD12:0.12825,DsbD11:0.23018):0.22319):0.43844,(((DsbD21:0.64726,
DsbD23:0.31428):0.14956,DsbD24:0.73867):0.17436,DsbD26:0.69936):0.12354):0.38386,
DsbD41:1.26671):0.21853,(DsbD61:0.30900,(DsbD62:0.83548,
DsbD63:0.71973):0.14839):1.20119):0.14213,DsbD31:2.19399):0.23436):0.32274):0.08908,
(NAAT12:0.61784,(((NAAT14:0.41309,NAAT13:0.37431):0.12320,
NAAT15:0.58308):0.05860,NAAT11:0.62538):0.30275):1.79069):0.03806,
(((RhtB16:0.67641,(LysE11:0.24030,(LysE13:0.58167,LysE12:0.29552):0.13297):1.13779):0.03485,
((RhtB13:0.55065,RhtB12:0.43945):0.19590,(RhtB14:1.00746,
(RhtB15:0.57628,RhtB11:0.67216):0.12994):0.18352):0.46441):1.28734,
(TerC11:1.92260,(TerC31:1.41520,(((TerC21:0.32198,(TerC22:0.35442,
TerC23:0.17190):0.29780):0.48020,TerC15:0.68987):0.07534,
TerC14:0.89241):0.52046):0.15840):0.89624):0.10353):0.13155,
((CadD15:0.86051,((CadD14:0.59876,(CadD12:0.36000,CadD11:0.36993):0.31689):0.13003,
CadD13:0.72129):0.24848):1.41100,(MntP31:1.15087,((MntP13:0.81417,
(MntP12:0.50966,MntP11:0.31002):0.07854):0.15172,MntP21:0.98321):0.33195):0.96253):0.12672):0.36479,
(((ILT26:0.91582,ILT24a:0.66646):0.29252,(ILT22:0.76928,
((ILT13:0.06892,ILT11:0.14521):0.12145,ILT18:0.13288):0.92530):0.34902):0.75290,
((ILT33:0.06154,ILT31:0.32606):1.17300,ILT32:0.62508):0.51950):0.37599):1.40276):0.03778,
CaCA241:1.28326):0.10443):0.48475,CaCA211:0.21152);
((CaCA224:0.30167,(CaCA222:0.08150,CaCA221:0.09151):0.23098):0.14765,
((CaCA241:1.28325,(((((((TerC31:1.41527,(((TerC21:0.32198,
(TerC22:0.35445,TerC23:0.17187):0.29774):0.48026,TerC15:0.68991):0.07534,
TerC14:0.89245):0.52048):0.15841,TerC11:1.92266):0.89620,
(((LysE11:0.24029,(LysE12:0.29550,LysE13:0.58170):0.13298):1.13789,
RhtB16:0.67648):0.03474,(((RhtB11:0.67215,RhtB15:0.57629):0.13004,
RhtB14:1.00744):0.18352,(RhtB13:0.55065,RhtB12:0.43945):0.19595):0.46431):1.28734):0.10357,
((NAAT12:0.61826,(NAAT11:0.62628,((NAAT14:0.41281,NAAT13:0.37460):0.12368,
NAAT15:0.58263):0.05742):0.30308):1.78990,(((((((NicO23:0.12755,
(NicO21:0.07156,NicO22:0.26289):0.17808):0.08283,NicO11:0.48303):0.02378,
NicO15:0.33688):0.33684,NicO14:0.20662):0.06772,NicO19:0.99762):1.15613,
((((((DsbD11:0.23039,DsbD12:0.12803):0.22335,((DsbD53:0.18323,
DsbD52:0.08062):0.05850,DsbD51:0.30601):0.44949):0.43827,
(((DsbD21:0.64712,DsbD23:0.31442):0.14988,DsbD24:0.73834):0.17365,
DsbD26:0.69989):0.12399):0.38331,DsbD41:1.26726):0.21937,
((DsbD62:0.83511,DsbD63:0.72010):0.14838,DsbD61:0.30900):1.20094):0.14160,
DsbD31:2.19432):0.23576):0.32229,(((GAP33:0.48846,GAP32:0.07334):0.28689,
GAP31:0.64958):1.13850,(((GAP21:0.35843,GAP22:0.08210):0.91948,
(GAP14:0.05831,GAP17:0.41788):0.25693):0.02837,GAP11:1.51779):0.80966):0.66580):0.09004):0.03732):0.13152,
((MntP31:1.15086,(MntP21:0.98320,((MntP12:0.50971,MntP11:0.30996):0.07854,
MntP13:0.81417):0.15170):0.33196):0.96270,(CadD15:0.86048,
(CadD13:0.72126,((CadD11:0.36992,CadD12:0.36001):0.31690,
CadD14:0.59875):0.13008):0.24846):1.41115):0.12657):0.36490,
(((ILT33:0.06149,ILT31:0.32610):1.17294,ILT32:0.62512):0.51951,
((ILT26:0.91576,ILT24a:0.66651):0.29254,(ILT22:0.76924,(ILT18:0.13286,
(ILT11:0.14521,ILT13:0.06892):0.12148):0.92533):0.34899):0.75287):0.37594):1.40281,
CaCA212:0.38182):0.03766):0.10447,(CaCA214:0.60111,(CaCA232:0.55658,
CaCA231:0.75403):0.51752):0.19989):0.48477,CaCA211:0.21152);
(((CaCA222:0.08138,CaCA221:0.09163):0.23358,CaCA224:0.29907):0.14700,
((CaCA214:0.60320,(CaCA231:0.75767,CaCA232:0.55295):0.51516):0.19832,
(CaCA241:1.28551,(CaCA212:0.37652,(((((NAAT12:0.61403,((NAAT15:0.58767,
(NAAT14:0.41647,NAAT13:0.37093):0.11818):0.06615,NAAT11:0.62012):0.30298):1.71743,
((((CadD14:0.59966,(CadD12:0.36043,CadD11:0.36950):0.31573):0.13455,
CadD13:0.71773):0.24343,CadD15:0.86273):1.41296,(((MntP13:0.81975,
(MntP11:0.30071,MntP12:0.51896):0.07279):0.15417,MntP21:0.98261):0.34138,
MntP31:1.14166):0.95811):0.08752):0.11442,((((RhtB14:1.00651,
(RhtB11:0.67370,RhtB15:0.57474):0.13060):0.18344,(RhtB13:0.54933,
RhtB12:0.44077):0.19620):0.46415,(RhtB16:0.67483,(LysE11:0.24220,
(LysE13:0.58184,LysE12:0.29536):0.13108):1.14046):0.03435):1.36667,
(((GAP31:0.64827,(GAP32:0.07568,GAP33:0.48611):0.28773):1.13697,
(GAP11:1.51748,((GAP14:0.05798,GAP17:0.41821):0.25731,(GAP22:0.08229,
GAP21:0.35824):0.91907):0.02864):0.81013):0.66608,((DsbD31:2.19461,
(((DsbD63:0.72006,DsbD62:0.83515):0.14846,DsbD61:0.30892):1.20052,
((((DsbD24:0.73948,(DsbD23:0.31492,DsbD21:0.64661):0.14871):0.17484,
DsbD26:0.69939):0.12347,((DsbD12:0.12839,DsbD11:0.23003):0.22312,
(DsbD51:0.30606,(DsbD53:0.18342,DsbD52:0.08043):0.05845):0.44978):0.43826):0.38411,
DsbD41:1.26638):0.21900):0.14113):0.23529,(((NicO15:0.33688,
(NicO11:0.48362,(NicO23:0.12768,(NicO21:0.07135,NicO22:0.26310):0.17802):0.08220):0.02460):0.33759,
NicO14:0.20651):0.06350,NicO19:1.00069):1.15914):0.32206):0.11263):0.04563):0.05828,
((TerC31:1.41460,(TerC14:0.89285,((TerC21:0.32207,(TerC23:0.17362,
TerC22:0.35269):0.29807):0.48317,TerC15:0.68649):0.07304):0.52091):0.14888,
TerC11:1.93217):0.95204):0.39506,(((ILT24a:0.66332,ILT26:0.91896):0.29480,
(ILT22:0.77370,(ILT18:0.13192,(ILT11:0.14469,ILT13:0.06945):0.12240):0.92041):0.34922):0.75452,
(ILT32:0.62135,(ILT31:0.32438,ILT33:0.06322):1.17700):0.51633):0.38085):1.39497):0.04506):0.10099):0.48651,CaCA211:0.21072);
((CaCA224:0.30258,(CaCA221:0.09154,CaCA222:0.08147):0.23007):0.14952,
((CaCA214:0.59878,(CaCA231:0.75270,CaCA232:0.55792):0.51995):0.19841,
((CaCA212:0.38316,((((TerC11:1.92944,(TerC31:1.41666,(((TerC21:0.32110,
(TerC22:0.35255,TerC23:0.17377):0.29905):0.48249,TerC15:0.68682):0.07278,
TerC14:0.89317):0.51931):0.15281):0.96097,(((NAAT12:0.61788,
(NAAT11:0.62565,((NAAT14:0.41290,NAAT13:0.37450):0.12289,
NAAT15:0.58342):0.05847):0.30284):1.79084,(((GAP11:1.51751,
((GAP21:0.35820,GAP22:0.08233):0.91852,(GAP17:0.41741,GAP14:0.05878):0.25787):0.02837):0.80975,
(GAP31:0.64862,(GAP32:0.07324,GAP33:0.48855):0.28786):1.13804):0.66611,
(((((((DsbD12:0.12861,DsbD11:0.22981):0.22351,((DsbD53:0.18306,
DsbD52:0.08080):0.05854,DsbD51:0.30598):0.44928):0.43855,
(((DsbD21:0.64709,DsbD23:0.31445):0.14935,DsbD24:0.73887):0.17489,
DsbD26:0.69894):0.12323):0.38371,DsbD41:1.26683):0.21827,
(DsbD61:0.30918,(DsbD62:0.83528,DsbD63:0.71993):0.14820):1.20147):0.14259,
DsbD31:2.19379):0.23392,((((((NicO21:0.07156,NicO22:0.26289):0.17752,
NicO23:0.12813):0.08224,NicO11:0.48363):0.02486,NicO15:0.33628):0.33572,
NicO14:0.20800):0.06586,NicO19:0.99944):1.15891):0.32243):0.08910):0.05245,
(((RhtB16:0.67209,((LysE12:0.29460,LysE13:0.58259):0.13603,
LysE11:0.23733):1.14038):0.03279,((RhtB13:0.54715,RhtB12:0.44295):0.19522,
(RhtB14:1.00760,(RhtB11:0.67037,RhtB15:0.57807):0.13013):0.18372):0.46643):1.29878,
(CadD15:0.86943,((CadD14:0.61098,(CadD11:0.36662,CadD12:0.36331):0.30278):0.14800,
CadD13:0.71405):0.23087):1.50271):0.08130):0.05090):0.11715,
(MntP31:1.15473,(MntP21:0.97407,((MntP12:0.50690,MntP11:0.31277):0.07559,
MntP13:0.81718):0.16204):0.32296):1.04166):0.32658,(((ILT31:0.32511,
ILT33:0.06248):1.17506,ILT32:0.62316):0.51890,((((ILT13:0.06877,
ILT11:0.14537):0.12114,ILT18:0.13321):0.92485,ILT22:0.76988):0.34827,
(ILT24a:0.66392,ILT26:0.91836):0.29462):0.75238):0.37515):1.40506):0.03485,
CaCA241:1.28130):0.10600):0.48518,CaCA211:0.21015);
((CaCA224:0.30165,(CaCA221:0.09151,CaCA222:0.08150):0.23100):0.14763,
(((CaCA231:0.75393,CaCA232:0.55668):0.51744,CaCA214:0.60121):0.19983,
(((((ILT32:0.62510,(ILT33:0.06154,ILT31:0.32606):1.17297):0.51953,
((ILT26:0.91581,ILT24a:0.66647):0.29253,(ILT22:0.76926,(ILT18:0.13290,
(ILT13:0.06893,ILT11:0.14521):0.12144):0.92533):0.34905):0.75285):0.37599,
((((((RhtB13:0.55067,RhtB12:0.43943):0.19594,(RhtB14:1.00745,
(RhtB11:0.67219,RhtB15:0.57625):0.12995):0.18354):0.46435,
(RhtB16:0.67642,(LysE11:0.24027,(LysE13:0.58168,LysE12:0.29551):0.13300):1.13777):0.03483):1.28735,
((TerC31:1.41522,((((TerC22:0.35441,TerC23:0.17190):0.29779,
TerC21:0.32199):0.48017,TerC15:0.68990):0.07531,TerC14:0.89240):0.52049):0.15839,
TerC11:1.92263):0.89625):0.10354,((((((((DsbD26:0.69934,
(DsbD24:0.73867,(DsbD21:0.64726,DsbD23:0.31428):0.14955):0.17440):0.12352,
((DsbD11:0.23019,DsbD12:0.12824):0.22316,(DsbD51:0.30594,
(DsbD53:0.18326,DsbD52:0.08060):0.05858):0.44962):0.43843):0.38391,
DsbD41:1.26669):0.21861,((DsbD63:0.71974,DsbD62:0.83547):0.14846,
DsbD61:0.30893):1.20116):0.14205,DsbD31:2.19401):0.23435,
(((NicO15:0.33667,(NicO11:0.48315,(NicO23:0.12790,(NicO21:0.07165,
NicO22:0.26279):0.17770):0.08273):0.02404):0.33559,NicO14:0.20779):0.06726,
NicO19:0.99876):1.15807):0.32279,((GAP31:0.64903,(GAP33:0.48855,
GAP32:0.07324):0.28744):1.13823,(GAP11:1.51777,((GAP14:0.05834,
GAP17:0.41785):0.25728,(GAP21:0.35800,GAP22:0.08253):0.91908):0.02834):0.80993):0.66562):0.08903,
(NAAT12:0.61794,(NAAT11:0.62539,((NAAT13:0.37431,NAAT14:0.41309):0.12320,
NAAT15:0.58308):0.05856):0.30272):1.79069):0.03805):0.13152,
((MntP31:1.15084,(MntP21:0.98321,((MntP12:0.50965,MntP11:0.31002):0.07852,
MntP13:0.81420):0.15174):0.33194):0.96263,(CadD15:0.86053,
(((CadD12:0.36000,CadD11:0.36992):0.31689,CadD14:0.59877):0.13004,
CadD13:0.72130):0.24846):1.41113):0.12658):0.36484):1.40284,
CaCA212:0.38193):0.03765,CaCA241:1.28338):0.10434):0.48494,CaCA211:0.21152);
(((CaCA214:0.60102,(CaCA231:0.75396,CaCA232:0.55666):0.51758):0.19997,
(CaCA241:1.28326,((((ILT32:0.62528,(ILT33:0.06135,ILT31:0.32624):1.17279):0.51957,
((ILT24a:0.66640,ILT26:0.91588):0.29252,(ILT22:0.76952,(ILT18:0.13271,
(ILT11:0.14520,ILT13:0.06894):0.12163):0.92500):0.34922):0.75281):0.37603,
(((CadD15:0.86058,(((CadD11:0.37000,CadD12:0.35993):0.31691,
CadD14:0.59874):0.13001,CadD13:0.72142):0.24841):1.41109,
(((MntP13:0.81420,(MntP12:0.50966,MntP11:0.31002):0.07854):0.15195,
MntP21:0.98301):0.33188,MntP31:1.15076):0.96279):0.12642,
(((TerC11:1.92269,(TerC31:1.41508,(TerC14:0.89220,(((TerC22:0.35447,
TerC23:0.17185):0.29771,TerC21:0.32204):0.48001,TerC15:0.69012):0.07565):0.52060):0.15823):0.89619,
(((RhtB13:0.55072,RhtB12:0.43938):0.19586,((RhtB15:0.57611,
RhtB11:0.67233):0.12981,RhtB14:1.00757):0.18374):0.46436,
(RhtB16:0.67643,((LysE13:0.58178,LysE12:0.29541):0.13314,
LysE11:0.24014):1.13767):0.03476):1.28737):0.10361,(((((NicO14:0.20772,
(((NicO23:0.12795,(NicO22:0.26272,NicO21:0.07173):0.17762):0.08272,
NicO11:0.48317):0.02405,NicO15:0.33663):0.33563):0.06755,
NicO19:0.99852):1.15822,(DsbD31:2.19425,(((DsbD62:0.83537,
DsbD63:0.71984):0.14841,DsbD61:0.30898):1.20117,(DsbD41:1.26675,
(((DsbD24:0.73894,(DsbD21:0.64678,DsbD23:0.31476):0.14925):0.17435,
DsbD26:0.69951):0.12335,(((DsbD52:0.08049,DsbD53:0.18336):0.05877,
DsbD51:0.30573):0.44946,(DsbD12:0.12826,DsbD11:0.23016):0.22327):0.43859):0.38383):0.21869):0.14212):0.23395):0.32279,
((GAP11:1.51786,((GAP14:0.05861,GAP17:0.41758):0.25750,(GAP22:0.08250,
GAP21:0.35803):0.91886):0.02817):0.81032,((GAP33:0.48833,
GAP32:0.07347):0.28753,GAP31:0.64888):1.13778):0.66574):0.08949,
((((NAAT13:0.37243,NAAT14:0.41498):0.12252,NAAT15:0.58352):0.05827,
NAAT11:0.62598):0.30265,NAAT12:0.61857):1.79032):0.03760):0.13157):0.36485):1.40325,
CaCA212:0.38202):0.03750):0.10441):0.48471,(CaCA224:0.30162,
(CaCA221:0.09150,CaCA222:0.08151):0.23103):0.14754,CaCA211:0.21161);
((CaCA224:0.30164,(CaCA221:0.09151,CaCA222:0.08150):0.23101):0.14764,
((CaCA214:0.60110,(CaCA232:0.55661,CaCA231:0.75401):0.51753):0.19990,
(CaCA241:1.28325,(CaCA212:0.38188,((((MntP31:1.15088,(((MntP11:0.31000,
MntP12:0.50968):0.07854,MntP13:0.81417):0.15171,MntP21:0.98322):0.33196):0.96263,
(CadD15:0.86051,(CadD13:0.72130,((CadD11:0.36993,CadD12:0.36000):0.31688,
CadD14:0.59876):0.13003):0.24848):1.41108):0.12665,((((((RhtB11:0.67216,
RhtB15:0.57628):0.12997,RhtB14:1.00743):0.18351,(RhtB13:0.55065,
RhtB12:0.43945):0.19589):0.46444,(RhtB16:0.67639,((LysE13:0.58169,
LysE12:0.29551):0.13299,LysE11:0.24028):1.13779):0.03483):1.28731,
(TerC11:1.92260,(TerC31:1.41521,(TerC14:0.89239,((TerC21:0.32198,
(TerC23:0.17189,TerC22:0.35442):0.29778):0.48020,TerC15:0.68989):0.07536):0.52047):0.15840):0.89622):0.10357,
((NAAT12:0.61786,(NAAT11:0.62542,((NAAT14:0.41306,NAAT13:0.37434):0.12322,
NAAT15:0.58307):0.05855):0.30275):1.79068,(((((((NicO23:0.12780,
(NicO22:0.26287,NicO21:0.07158):0.17783):0.08274,NicO11:0.48312):0.02421,
NicO15:0.33664):0.33602,NicO14:0.20797):0.06637,NicO19:0.99888):1.15813,
(((((DsbD26:0.69939,((DsbD21:0.64729,DsbD23:0.31425):0.14961,
DsbD24:0.73863):0.17436):0.12347,((DsbD12:0.12826,DsbD11:0.23016):0.22313,
(DsbD51:0.30605,(DsbD52:0.08056,DsbD53:0.18329):0.05848):0.44971):0.43850):0.38393,
DsbD41:1.26666):0.21840,(DsbD61:0.30900,(DsbD63:0.71968,
DsbD62:0.83553):0.14839):1.20124):0.14223,DsbD31:2.19397):0.23439):0.32267,
((((GAP22:0.08253,GAP21:0.35800):0.91908,(GAP17:0.41786,
GAP14:0.05833):0.25727):0.02835,GAP11:1.51776):0.80994,(GAP31:0.64910,
(GAP32:0.07325,GAP33:0.48854):0.28737):1.13827):0.66558):0.08914):0.03799):0.13150):0.36487,
(((ILT33:0.06154,ILT31:0.32605):1.17300,ILT32:0.62508):0.51949,
((ILT24a:0.66646,ILT26:0.91582):0.29250,(ILT22:0.76930,(ILT18:0.13287,
(ILT11:0.14521,ILT13:0.06892):0.12147):0.92528):0.34903):0.75290):0.37597):1.40280):0.03769):0.10446):0.48476,CaCA211:0.21152);
(((CaCA222:0.08147,CaCA221:0.09154):0.23096,CaCA224:0.30169):0.14753,
(((((((((RhtB16:0.67645,(LysE11:0.24045,(LysE13:0.58165,
LysE12:0.29554):0.13282):1.13787):0.03480,((RhtB13:0.55059,
RhtB12:0.43951):0.19603,((RhtB11:0.67229,RhtB15:0.57615):0.12983,
RhtB14:1.00754):0.18357):0.46436):1.28733,((TerC31:1.41517,
(TerC14:0.89264,(TerC15:0.68982,(TerC21:0.32201,(TerC23:0.17186,
TerC22:0.35445):0.29777):0.48028):0.07510):0.52049):0.15853,
TerC11:1.92254):0.89624):0.10362,((NAAT12:0.61753,((NAAT15:0.58309,
(NAAT14:0.41298,NAAT13:0.37442):0.12322):0.05835,NAAT11:0.62560):0.30320):1.79051,
((((GAP32:0.07296,GAP33:0.48884):0.28730,GAP31:0.64922):1.13843,
(GAP11:1.51813,((GAP14:0.05798,GAP17:0.41821):0.25714,(GAP22:0.08227,
GAP21:0.35826):0.91925):0.02802):0.81017):0.66517,((NicO19:0.99896,
(NicO14:0.20824,(NicO15:0.33658,(NicO11:0.48317,((NicO22:0.26278,
NicO21:0.07167):0.17772,NicO23:0.12787):0.08271):0.02415):0.33512):0.06744):1.15822,
(DsbD31:2.19387,((DsbD41:1.26675,(((DsbD11:0.23017,DsbD12:0.12825):0.22317,
((DsbD53:0.18327,DsbD52:0.08059):0.05858,DsbD51:0.30593):0.44962):0.43846,
(DsbD26:0.69938,((DsbD23:0.31425,DsbD21:0.64729):0.14958,
DsbD24:0.73865):0.17432):0.12353):0.38387):0.21863,(DsbD61:0.30900,
(DsbD63:0.71974,DsbD62:0.83547):0.14839):1.20115):0.14186):0.23491):0.32222):0.08938):0.03795):0.13161,
((CadD15:0.86046,(((CadD11:0.36971,CadD12:0.36022):0.31673,
CadD14:0.59876):0.13000,CadD13:0.72156):0.24860):1.41114,
(MntP31:1.15083,(MntP21:0.98323,((MntP12:0.50982,MntP11:0.30985):0.07864,
MntP13:0.81408):0.15166):0.33201):0.96259):0.12670):0.36481,
((ILT32:0.62507,(ILT31:0.32603,ILT33:0.06157):1.17300):0.51932,
((ILT26:0.91568,ILT24a:0.66659):0.29293,(ILT22:0.76869,(ILT18:0.13279,
(ILT11:0.14522,ILT13:0.06892):0.12154):0.92585):0.34845):0.75296):0.37587):1.40331,
CaCA212:0.38233):0.03608,CaCA241:1.28188):0.10562,(CaCA214:0.60116,
(CaCA232:0.55671,CaCA231:0.75390):0.51748):0.19952):0.48521,CaCA211:0.21165);
((CaCA224:0.30165,(CaCA221:0.09151,CaCA222:0.08150):0.23100):0.14764,
(((CaCA232:0.55659,CaCA231:0.75403):0.51753,CaCA214:0.60107):0.19987,
(CaCA241:1.28328,(((((ILT26:0.91581,ILT24a:0.66646):0.29256,
((ILT18:0.13287,(ILT13:0.06893,ILT11:0.14521):0.12147):0.92529,
ILT22:0.76928):0.34905):0.75282,(ILT32:0.62513,(ILT33:0.06151,
ILT31:0.32609):1.17293):0.51950):0.37596,(((MntP31:1.15087,
(MntP21:0.98321,((MntP12:0.50967,MntP11:0.31000):0.07855,
MntP13:0.81417):0.15170):0.33194):0.96270,((CadD13:0.72134,
((CadD12:0.36000,CadD11:0.36992):0.31687,CadD14:0.59875):0.13012):0.24843,
CadD15:0.86046):1.41115):0.12655,(((NAAT12:0.61781,(((NAAT14:0.41310,
NAAT13:0.37430):0.12301,NAAT15:0.58326):0.05862,NAAT11:0.62541):0.30286):1.79040,
(((DsbD31:2.19412,((DsbD41:1.26685,((DsbD26:0.69926,(DsbD24:0.73888,
(DsbD21:0.64704,DsbD23:0.31449):0.14932):0.17447):0.12350,
((DsbD11:0.23013,DsbD12:0.12829):0.22330,((DsbD53:0.18321,
DsbD52:0.08064):0.05848,DsbD51:0.30603):0.44957):0.43846):0.38369):0.21873,
((DsbD62:0.83532,DsbD63:0.71989):0.14849,DsbD61:0.30889):1.20123):0.14199):0.23453,
(NicO19:0.99894,(NicO14:0.20735,(NicO15:0.33720,(NicO11:0.48326,
((NicO22:0.26285,NicO21:0.07159):0.17780,NicO23:0.12781):0.08263):0.02430):0.33509):0.06740):1.15803):0.32253,
((GAP11:1.51768,((GAP14:0.05842,GAP17:0.41777):0.25719,(GAP21:0.35823,
GAP22:0.08229):0.91919):0.02845):0.80967,(GAP31:0.64895,
(GAP32:0.07343,GAP33:0.48837):0.28751):1.13813):0.66590):0.08932):0.03785,
((TerC11:1.92264,(TerC31:1.41519,(TerC14:0.89251,(((TerC23:0.17189,
TerC22:0.35442):0.29776,TerC21:0.32202):0.48015,TerC15:0.68998):0.07544):0.52038):0.15832):0.89629,
((RhtB16:0.67643,(LysE11:0.24031,(LysE13:0.58169,LysE12:0.29550):0.13296):1.13777):0.03484,
(((RhtB15:0.57630,RhtB11:0.67214):0.13002,RhtB14:1.00739):0.18351,
(RhtB12:0.43944,RhtB13:0.55066):0.19585):0.46440):1.28732):0.10360):0.13155):0.36492):1.40283,
CaCA212:0.38182):0.03763):0.10450):0.48479,CaCA211:0.21152);
(((CaCA221:0.09148,CaCA222:0.08153):0.23082,CaCA224:0.30183):0.14768,
(((CaCA232:0.55668,CaCA231:0.75393):0.51753,CaCA214:0.60110):0.20011,
((CaCA212:0.38204,((((((NAAT11:0.62540,((NAAT14:0.41307,
NAAT13:0.37433):0.12319,NAAT15:0.58310):0.05855):0.30273,
NAAT12:0.61791):1.79072,(((DsbD31:2.19402,(((DsbD63:0.71974,
DsbD62:0.83547):0.14844,DsbD61:0.30895):1.20116,((((DsbD24:0.73867,
(DsbD23:0.31428,DsbD21:0.64726):0.14955):0.17440,DsbD26:0.69933):0.12352,
((DsbD12:0.12824,DsbD11:0.23018):0.22317,((DsbD53:0.18325,
DsbD52:0.08060):0.05859,DsbD51:0.30593):0.44961):0.43843):0.38389,
DsbD41:1.26672):0.21862):0.14206):0.23437,(((NicO15:0.33667,
(NicO11:0.48315,(NicO23:0.12790,(NicO21:0.07165,NicO22:0.26280):0.17770):0.08272):0.02405):0.33559,
NicO14:0.20779):0.06725,NicO19:0.99876):1.15808):0.32276,
(((GAP32:0.07326,GAP33:0.48854):0.28743,GAP31:0.64904):1.13824,
(GAP11:1.51776,((GAP22:0.08252,GAP21:0.35801):0.91907,(GAP17:0.41784,
GAP14:0.05835):0.25729):0.02834):0.80996):0.66559):0.08905):0.03802,
(((RhtB16:0.67634,(LysE11:0.24032,(LysE13:0.58169,LysE12:0.29551):0.13295):1.13784):0.03479,
((RhtB12:0.43943,RhtB13:0.55067):0.19597,(RhtB14:1.00743,
(RhtB11:0.67221,RhtB15:0.57623):0.12996):0.18353):0.46437):1.28735,
((TerC31:1.41524,(((TerC21:0.32197,(TerC22:0.35439,TerC23:0.17192):0.29781):0.48020,
TerC15:0.68987):0.07536,TerC14:0.89237):0.52043):0.15840,
TerC11:1.92264):0.89625):0.10352):0.13154,((((CadD14:0.59880,
(CadD12:0.35998,CadD11:0.36994):0.31684):0.13015,CadD13:0.72123):0.24834,
CadD15:0.86058):1.41122,(((MntP13:0.81423,(MntP11:0.31004,
MntP12:0.50963):0.07849):0.15180,MntP21:0.98314):0.33195,
MntP31:1.15081):0.96268):0.12653):0.36482,(((ILT26:0.91568,
ILT24a:0.66659):0.29244,(ILT22:0.76928,(ILT18:0.13284,(ILT13:0.06891,
ILT11:0.14522):0.12150):0.92526):0.34903):0.75279,(ILT32:0.62504,
(ILT33:0.06144,ILT31:0.32615):1.17296):0.51960):0.37609):1.40281):0.03764,
CaCA241:1.28345):0.10445):0.48462,CaCA211:0.21159);
((CaCA224:0.30255,(CaCA222:0.08147,CaCA221:0.09154):0.23010):0.14948,
(((CaCA232:0.55789,CaCA231:0.75272):0.51990,CaCA214:0.59883):0.19837,
((CaCA212:0.38333,(((MntP31:1.15471,(((MntP11:0.31280,MntP12:0.50687):0.07557,
MntP13:0.81720):0.16203,MntP21:0.97408):0.32294):1.04157,
((((((TerC21:0.32111,(TerC22:0.35253,TerC23:0.17378):0.29905):0.48246,
TerC15:0.68684):0.07272,TerC14:0.89318):0.51934,TerC31:1.41667):0.15282,
TerC11:1.92946):0.96097,(((((GAP11:1.51753,((GAP22:0.08231,
GAP21:0.35822):0.91850,(GAP17:0.41739,GAP14:0.05880):0.25789):0.02833):0.80976,
(GAP31:0.64854,(GAP33:0.48855,GAP32:0.07324):0.28793):1.13796):0.66618,
(((((((DsbD24:0.73887,(DsbD21:0.64707,DsbD23:0.31447):0.14934):0.17491,
DsbD26:0.69894):0.12323,((DsbD12:0.12861,DsbD11:0.22981):0.22350,
(DsbD51:0.30596,(DsbD53:0.18306,DsbD52:0.08079):0.05856):0.44929):0.43853):0.38371,
DsbD41:1.26685):0.21839,((DsbD62:0.83529,DsbD63:0.71992):0.14825,
DsbD61:0.30913):1.20145):0.14252,DsbD31:2.19376):0.23384,
(((((NicO23:0.12822,(NicO22:0.26285,NicO21:0.07159):0.17740):0.08221,
NicO11:0.48367):0.02477,NicO15:0.33624):0.33544,NicO14:0.20764):0.06657,
NicO19:0.99934):1.15887):0.32251):0.08904,(NAAT12:0.61798,
(NAAT11:0.62562,(NAAT15:0.58343,(NAAT13:0.37447,NAAT14:0.41293):0.12287):0.05848):0.30279):1.79085):0.05245,
(((CadD13:0.71407,(CadD14:0.61099,(CadD12:0.36330,CadD11:0.36662):0.30278):0.14799):0.23086,
CadD15:0.86946):1.50270,(((LysE11:0.23729,(LysE12:0.29461,
LysE13:0.58259):0.13606):1.14034,RhtB16:0.67212):0.03278,
((RhtB14:1.00760,(RhtB11:0.67042,RhtB15:0.57802):0.13012):0.18376,
(RhtB13:0.54717,RhtB12:0.44293):0.19526):0.46636):1.29881):0.08130):0.05093):0.11723):0.32650,
((ILT32:0.62316,(ILT33:0.06242,ILT31:0.32518):1.17504):0.51890,
(((ILT18:0.13321,(ILT13:0.06877,ILT11:0.14536):0.12114):0.92487,
ILT22:0.76986):0.34828,(ILT26:0.91834,ILT24a:0.66394):0.29464):0.75235):0.37519):1.40508):0.03472,
CaCA241:1.28154):0.10594):0.48534,CaCA211:0.21017);
((CaCA224:0.30165,(CaCA222:0.08150,CaCA221:0.09151):0.23100):0.14758,
((CaCA214:0.60110,(CaCA232:0.55658,CaCA231:0.75404):0.51752):0.19989,
((((((MntP31:1.15089,(MntP21:0.98317,(MntP13:0.81414,(MntP12:0.50967,
MntP11:0.31001):0.07857):0.15176):0.33188):0.96266,(CadD15:0.86054,
(((CadD12:0.36010,CadD11:0.36983):0.31689,CadD14:0.59875):0.12999,
CadD13:0.72138):0.24846):1.41121):0.12657,(((NAAT12:0.61773,
(NAAT11:0.62529,((NAAT13:0.37422,NAAT14:0.41318):0.12313,
NAAT15:0.58316):0.05869):0.30285):1.79067,(((((NicO15:0.33671,
((NicO23:0.12792,(NicO21:0.07162,NicO22:0.26283):0.17769):0.08279,
NicO11:0.48308):0.02402):0.33559,NicO14:0.20790):0.06722,
NicO19:0.99873):1.15855,((((DsbD63:0.71961,DsbD62:0.83560):0.14827,
DsbD61:0.30912):1.20303,(((((DsbD52:0.08059,DsbD53:0.18326):0.05860,
DsbD51:0.30592):0.44956,(DsbD11:0.23017,DsbD12:0.12825):0.22326):0.43850,
((DsbD24:0.73865,(DsbD21:0.64729,DsbD23:0.31425):0.14960):0.17470,
DsbD26:0.69964):0.12322):0.38437,DsbD41:1.26705):0.21935):0.14046,
DsbD31:2.19399):0.23461):0.32220,(((GAP32:0.07327,GAP33:0.48853):0.28740,
GAP31:0.64906):1.13817,(GAP11:1.51782,((GAP14:0.05823,GAP17:0.41796):0.25725,
(GAP21:0.35804,GAP22:0.08249):0.91912):0.02827):0.80999):0.66558):0.08917):0.03795,
((TerC11:1.92269,(TerC31:1.41518,((((TerC23:0.17190,TerC22:0.35442):0.29768,
TerC21:0.32211):0.48023,TerC15:0.68988):0.07535,TerC14:0.89241):0.52047):0.15834):0.89616,
((RhtB16:0.67645,(LysE11:0.24037,(LysE13:0.58167,LysE12:0.29553):0.13290):1.13776):0.03487,
((RhtB14:1.00739,(RhtB11:0.67217,RhtB15:0.57627):0.13001):0.18353,
(RhtB13:0.55068,RhtB12:0.43942):0.19589):0.46435):1.28745):0.10350):0.13157):0.36490,
(((ILT31:0.32602,ILT33:0.06157):1.17307,ILT32:0.62499):0.51948,
((ILT26:0.91594,ILT24a:0.66634):0.29254,(ILT22:0.76931,(ILT18:0.13282,
(ILT11:0.14520,ILT13:0.06893):0.12152):0.92522):0.34910):0.75285):0.37595):1.40270,
CaCA212:0.38177):0.03782,CaCA241:1.28326):0.10447):0.48478,CaCA211:0.21157);
((CaCA224:0.30163,(CaCA221:0.09151,CaCA222:0.08150):0.23103):0.14762,
((CaCA214:0.60107,(CaCA231:0.75404,CaCA232:0.55657):0.51756):0.19992,
(CaCA241:1.28329,(CaCA212:0.38185,((((((RhtB16:0.67639,((LysE12:0.29551,
LysE13:0.58168):0.13298,LysE11:0.24029):1.13780):0.03484,
((RhtB13:0.55066,RhtB12:0.43944):0.19592,(RhtB14:1.00748,
(RhtB11:0.67220,RhtB15:0.57624):0.12992):0.18358):0.46435):1.28735,
(((((TerC21:0.32201,(TerC22:0.35442,TerC23:0.17190):0.29778):0.48017,
TerC15:0.68991):0.07533,TerC14:0.89242):0.52049,TerC31:1.41522):0.15838,
TerC11:1.92263):0.89622):0.10353,((NAAT12:0.61792,(((NAAT13:0.37433,
NAAT14:0.41307):0.12318,NAAT15:0.58310):0.05855,NAAT11:0.62542):0.30273):1.79066,
(((GAP31:0.64905,(GAP32:0.07324,GAP33:0.48856):0.28742):1.13822,
(GAP11:1.51779,((GAP17:0.41786,GAP14:0.05833):0.25725,(GAP22:0.08252,
GAP21:0.35801):0.91911):0.02832):0.80997):0.66555,((((DsbD41:1.26665,
(((DsbD24:0.73864,(DsbD21:0.64727,DsbD23:0.31426):0.14959):0.17437,
DsbD26:0.69933):0.12354,(((DsbD52:0.08059,DsbD53:0.18327):0.05859,
DsbD51:0.30592):0.44961,(DsbD12:0.12826,DsbD11:0.23016):0.22318):0.43844):0.38394):0.21857,
((DsbD63:0.71973,DsbD62:0.83548):0.14844,DsbD61:0.30894):1.20114):0.14208,
DsbD31:2.19400):0.23431,((((((NicO21:0.07161,NicO22:0.26284):0.17795,
NicO23:0.12767):0.08279,NicO11:0.48307):0.02399,NicO15:0.33671):0.33563,
NicO14:0.20779):0.06722,NicO19:0.99873):1.15808):0.32283):0.08906):0.03801):0.13153,
((MntP31:1.15087,(MntP21:0.98323,((MntP11:0.31000,MntP12:0.50967):0.07855,
MntP13:0.81417):0.15170):0.33193):0.96267,(CadD15:0.86051,
(CadD13:0.72133,(CadD14:0.59878,(CadD11:0.36991,CadD12:0.36002):0.31685):0.13005):0.24848):1.41115):0.12660):0.36485,
(((ILT33:0.06151,ILT31:0.32609):1.17296,ILT32:0.62511):0.51953,
((ILT26:0.91581,ILT24a:0.66647):0.29253,(ILT22:0.76928,(ILT18:0.13287,
(ILT13:0.06893,ILT11:0.14521):0.12147):0.92530):0.34904):0.75284):0.37599):1.40281):0.03769):0.10446):0.48474,CaCA211:0.21152);
((CaCA224:0.30165,(CaCA221:0.09151,CaCA222:0.08150):0.23100):0.14763,
((CaCA214:0.60111,(CaCA232:0.55660,CaCA231:0.75401):0.51752):0.19990,
((CaCA212:0.38184,(((ILT32:0.62506,(ILT31:0.32609,ILT33:0.06151):1.17302):0.51947,
((ILT26:0.91579,ILT24a:0.66649):0.29251,((ILT18:0.13283,
(ILT11:0.14521,ILT13:0.06892):0.12151):0.92522,ILT22:0.76934):0.34902):0.75289):0.37598,
((((NAAT12:0.61784,(((NAAT14:0.41310,NAAT13:0.37430):0.12319,
NAAT15:0.58309):0.05863,NAAT11:0.62535):0.30272):1.79070,
(((DsbD31:2.19418,((((((DsbD53:0.18330,DsbD52:0.08055):0.05856,
DsbD51:0.30596):0.44970,(DsbD11:0.23020,DsbD12:0.12822):0.22312):0.43837,
(DsbD26:0.69923,(DsbD24:0.73876,(DsbD23:0.31447,DsbD21:0.64706):0.14946):0.17448):0.12356):0.38392,
DsbD41:1.26661):0.21855,((DsbD63:0.71983,DsbD62:0.83538):0.14845,
DsbD61:0.30894):1.20114):0.14194):0.23460,(((((NicO23:0.12774,
(NicO21:0.07156,NicO22:0.26289):0.17790):0.08285,NicO11:0.48300):0.02409,
NicO15:0.33672):0.33576,NicO14:0.20832):0.06660,NicO19:0.99887):1.15813):0.32265,
((GAP31:0.64899,(GAP32:0.07336,GAP33:0.48843):0.28745):1.13822,
(GAP11:1.51786,((GAP14:0.05831,GAP17:0.41788):0.25730,(GAP21:0.35781,
GAP22:0.08272):0.91900):0.02836):0.80993):0.66557):0.08907):0.03806,
(((((RhtB15:0.57625,RhtB11:0.67219):0.12995,RhtB14:1.00746):0.18351,
(RhtB13:0.55063,RhtB12:0.43947):0.19591):0.46444,(((LysE12:0.29551,
LysE13:0.58169):0.13299,LysE11:0.24028):1.13777,RhtB16:0.67640):0.03482):1.28736,
(TerC11:1.92263,(TerC31:1.41522,(TerC14:0.89234,(TerC15:0.68988,
((TerC22:0.35441,TerC23:0.17191):0.29782,TerC21:0.32196):0.48018):0.07538):0.52045):0.15839):0.89623):0.10352):0.13151,
((CadD15:0.86050,((CadD14:0.59876,(CadD12:0.36001,CadD11:0.36991):0.31687):0.13002,
CadD13:0.72132):0.24850):1.41111,(MntP31:1.15084,(MntP21:0.98319,
(MntP13:0.81419,(MntP12:0.50964,MntP11:0.31003):0.07853):0.15175):0.33197):0.96261):0.12662):0.36487):1.40278):0.03772,
CaCA241:1.28325):0.10445):0.48477,CaCA211:0.21153);
(((CaCA221:0.09151,CaCA222:0.08150):0.23098,CaCA224:0.30167):0.14765,
(((CaCA231:0.75403,CaCA232:0.55658):0.51752,CaCA214:0.60111):0.19989,
(CaCA241:1.28325,(CaCA212:0.38183,(((((((MntP12:0.50971,
MntP11:0.30996):0.07854,MntP13:0.81418):0.15170,MntP21:0.98320):0.33196,
MntP31:1.15086):0.96270,((CadD13:0.72126,(CadD14:0.59875,
(CadD11:0.36992,CadD12:0.36001):0.31689):0.13008):0.24846,
CadD15:0.86048):1.41115):0.12657,(((NAAT12:0.61826,(((NAAT13:0.37460,
NAAT14:0.41281):0.12368,NAAT15:0.58263):0.05742,NAAT11:0.62628):0.30308):1.78990,
((((GAP32:0.07334,GAP33:0.48846):0.28689,GAP31:0.64958):1.13850,
(GAP11:1.51779,((GAP14:0.05831,GAP17:0.41788):0.25693,(GAP21:0.35843,
GAP22:0.08210):0.91948):0.02837):0.80966):0.66580,((((((((DsbD23:0.31442,
DsbD21:0.64712):0.14987,DsbD24:0.73834):0.17365,DsbD26:0.69989):0.12399,
(((DsbD53:0.18323,DsbD52:0.08062):0.05850,DsbD51:0.30601):0.44949,
(DsbD11:0.23039,DsbD12:0.12803):0.22335):0.43827):0.38330,
DsbD41:1.26726):0.21937,(DsbD61:0.30899,(DsbD63:0.72010,
DsbD62:0.83511):0.14838):1.20094):0.14160,DsbD31:2.19433):0.23576,
(((NicO15:0.33688,(NicO11:0.48303,(NicO23:0.12755,(NicO21:0.07156,
NicO22:0.26289):0.17808):0.08283):0.02378):0.33684,NicO14:0.20662):0.06772,
NicO19:0.99762):1.15613):0.32229):0.09004):0.03733,((TerC11:1.92266,
(TerC31:1.41527,(TerC14:0.89245,(TerC15:0.68991,(TerC21:0.32198,
(TerC22:0.35445,TerC23:0.17187):0.29774):0.48026):0.07534):0.52048):0.15841):0.89620,
(((RhtB13:0.55065,RhtB12:0.43945):0.19595,(RhtB14:1.00744,
(RhtB11:0.67215,RhtB15:0.57629):0.13004):0.18352):0.46431,
(RhtB16:0.67648,(LysE11:0.24029,(LysE12:0.29550,LysE13:0.58170):0.13298):1.13788):0.03474):1.28734):0.10357):0.13152):0.36490,
(((ILT33:0.06149,ILT31:0.32610):1.17294,ILT32:0.62512):0.51951,
((ILT24a:0.66651,ILT26:0.91576):0.29254,(((ILT11:0.14521,
ILT13:0.06892):0.12148,ILT18:0.13286):0.92533,ILT22:0.76924):0.34899):0.75287):0.37594):1.40281):0.03766):0.10447):0.48477,CaCA211:0.21152);
((((CaCA231:0.75400,CaCA232:0.55662):0.51752,CaCA214:0.60111):0.19989,
(CaCA241:1.28325,(((((MntP31:1.15086,(MntP21:0.98319,((MntP11:0.30997,
MntP12:0.50970):0.07853,MntP13:0.81419):0.15172):0.33195):0.96270,
(CadD15:0.86049,(((CadD11:0.36992,CadD12:0.36000):0.31690,
CadD14:0.59875):0.13007,CadD13:0.72127):0.24846):1.41115):0.12659,
(((NAAT12:0.61826,(NAAT11:0.62628,((NAAT14:0.41280,NAAT13:0.37460):0.12368,
NAAT15:0.58263):0.05742):0.30308):1.78992,(((((DsbD61:0.30900,
(DsbD62:0.83512,DsbD63:0.72009):0.14837):1.20095,(DsbD41:1.26721,
(((DsbD24:0.73834,(DsbD23:0.31441,DsbD21:0.64713):0.14987):0.17367,
DsbD26:0.69989):0.12398,((DsbD12:0.12803,DsbD11:0.23039):0.22335,
(DsbD51:0.30605,(DsbD53:0.18324,DsbD52:0.08061):0.05847):0.44951):0.43827):0.38338):0.21926):0.14161,
DsbD31:2.19439):0.23582,(((NicO15:0.33688,((NicO23:0.12754,
(NicO22:0.26289,NicO21:0.07156):0.17809):0.08280,NicO11:0.48305):0.02382):0.33689,
NicO14:0.20661):0.06759,NicO19:0.99764):1.15618):0.32225,
(((GAP32:0.07337,GAP33:0.48843):0.28686,GAP31:0.64960):1.13854,
(GAP11:1.51775,((GAP21:0.35840,GAP22:0.08213):0.91944,(GAP14:0.05832,
GAP17:0.41787):0.25696):0.02841):0.80963):0.66577):0.09008):0.03729,
((TerC11:1.92265,(TerC31:1.41526,(TerC14:0.89244,((TerC21:0.32197,
(TerC23:0.17188,TerC22:0.35443):0.29776):0.48024,TerC15:0.68992):0.07537):0.52048):0.15835):0.89622,
(((RhtB14:1.00751,(RhtB15:0.57630,RhtB11:0.67214):0.12997):0.18352,
(RhtB13:0.55066,RhtB12:0.43944):0.19599):0.46435,((LysE11:0.24030,
(LysE13:0.58171,LysE12:0.29548):0.13297):1.13788,RhtB16:0.67649):0.03470):1.28736):0.10355):0.13153):0.36491,
(((ILT22:0.76927,(ILT18:0.13287,(ILT11:0.14521,ILT13:0.06892):0.12147):0.92530):0.34900,
(ILT26:0.91578,ILT24a:0.66650):0.29254):0.75287,((ILT31:0.32608,
ILT33:0.06152):1.17296,ILT32:0.62510):0.51950):0.37593):1.40283,
CaCA212:0.38185):0.03762):0.10447):0.48478,((CaCA221:0.09150,
CaCA222:0.08151):0.23100,CaCA224:0.30166):0.14764,CaCA211:0.21152);
((((CaCA212:0.38181,((((((TerC31:1.41518,((TerC15:0.68970,
(TerC21:0.32199,(TerC23:0.17178,TerC22:0.35453):0.29777):0.48040):0.07524,
TerC14:0.89243):0.52046):0.15842,TerC11:1.92260):0.89619,
((RhtB16:0.67636,(LysE11:0.24044,(LysE13:0.58164,LysE12:0.29555):0.13282):1.13792):0.03489,
((RhtB13:0.55061,RhtB12:0.43949):0.19591,((RhtB11:0.67209,
RhtB15:0.57635):0.12995,RhtB14:1.00746):0.18364):0.46426):1.28735):0.10357,
((((GAP31:0.64926,(GAP33:0.48863,GAP32:0.07317):0.28722):1.13844,
(GAP11:1.51773,((GAP14:0.05834,GAP17:0.41785):0.25728,(GAP21:0.35813,
GAP22:0.08240):0.91908):0.02839):0.80982):0.66560,((((((NicO23:0.12789,
(NicO21:0.07171,NicO22:0.26274):0.17769):0.08277,NicO11:0.48312):0.02406,
NicO15:0.33662):0.33556,NicO14:0.20782):0.06696,NicO19:0.99906):1.15805,
(DsbD31:2.19409,(((DsbD62:0.83551,DsbD63:0.71970):0.14843,
DsbD61:0.30896):1.20123,(DsbD41:1.26679,(((DsbD11:0.23019,
DsbD12:0.12823):0.22313,((DsbD52:0.08070,DsbD53:0.18315):0.05860,
DsbD51:0.30592):0.44962):0.43844,(DsbD26:0.69931,((DsbD23:0.31430,
DsbD21:0.64724):0.14957,DsbD24:0.73865):0.17440):0.12353):0.38381):0.21862):0.14195):0.23449):0.32291):0.08897,
(NAAT12:0.61793,(NAAT11:0.62554,((NAAT14:0.41302,NAAT13:0.37438):0.12319,
NAAT15:0.58312):0.05841):0.30280):1.79073):0.03805):0.13150,
((MntP31:1.15095,(MntP21:0.98321,((MntP12:0.50973,MntP11:0.30994):0.07852,
MntP13:0.81418):0.15171):0.33188):0.96280,(CadD15:0.86047,
(CadD13:0.72124,(CadD14:0.59874,(CadD12:0.36003,CadD11:0.36990):0.31690):0.13009):0.24848):1.41111):0.12661):0.36494,
(((ILT31:0.32590,ILT33:0.06169):1.17295,ILT32:0.62514):0.51946,
((ILT24a:0.66644,ILT26:0.91584):0.29258,(ILT22:0.76928,(ILT18:0.13295,
(ILT11:0.14523,ILT13:0.06891):0.12139):0.92533):0.34901):0.75299):0.37582):1.40285):0.03761,
CaCA241:1.28317):0.10450,((CaCA232:0.55654,CaCA231:0.75407):0.51751,
CaCA214:0.60111):0.19985):0.48480,(CaCA224:0.30159,(CaCA221:0.09152,
CaCA222:0.08149):0.23106):0.14757,CaCA211:0.21155);
(((CaCA214:0.60113,(CaCA232:0.55659,CaCA231:0.75403):0.51752):0.19987,
(((((((TerC11:1.92249,(TerC31:1.41512,((((TerC22:0.35441,
TerC23:0.17191):0.29780,TerC21:0.32199):0.48011,TerC15:0.68998):0.07496,
TerC14:0.89290):0.52051):0.15854):0.89642,(((LysE11:0.24018,
(LysE13:0.58161,LysE12:0.29558):0.13308):1.13762,RhtB16:0.67650):0.03481,
(((RhtB11:0.67208,RhtB15:0.57636):0.12988,RhtB14:1.00754):0.18358,
(RhtB12:0.43948,RhtB13:0.55062):0.19591):0.46446):1.28717):0.10359,
((((DsbD31:2.19401,(((((DsbD12:0.12823,DsbD11:0.23020):0.22320,
(DsbD51:0.30587,(DsbD53:0.18329,DsbD52:0.08056):0.05865):0.44959):0.43837,
(DsbD26:0.69935,(DsbD24:0.73870,(DsbD21:0.64720,DsbD23:0.31434):0.14952):0.17433):0.12354):0.38396,
DsbD41:1.26669):0.21856,(DsbD61:0.30896,(DsbD63:0.71974,
DsbD62:0.83547):0.14842):1.20114):0.14211):0.23430,((((((NicO22:0.26281,
NicO21:0.07164):0.17772,NicO23:0.12789):0.08273,NicO11:0.48314):0.02397,
NicO15:0.33674):0.33561,NicO14:0.20778):0.06736,NicO19:0.99863):1.15780):0.32293,
((GAP31:0.64915,(GAP33:0.48858,GAP32:0.07321):0.28734):1.13844,
(GAP11:1.51784,((GAP14:0.05832,GAP17:0.41787):0.25720,(GAP21:0.35790,
GAP22:0.08263):0.91912):0.02839):0.80996):0.66553):0.08899,
(NAAT12:0.61771,((NAAT15:0.58317,(NAAT13:0.37444,NAAT14:0.41297):0.12315):0.05864,
NAAT11:0.62531):0.30286):1.79066):0.03821):0.13149,((MntP31:1.15097,
(MntP21:0.98327,(MntP13:0.81412,(MntP11:0.31007,MntP12:0.50960):0.07860):0.15166):0.33186):0.96282,
((((CadD12:0.35999,CadD11:0.36994):0.31681,CadD14:0.59881):0.13017,
CadD13:0.72130):0.24850,CadD15:0.86042):1.41115):0.12644):0.36479,
(((ILT33:0.06150,ILT31:0.32610):1.17299,ILT32:0.62506):0.51952,
((ILT24a:0.66655,ILT26:0.91573):0.29263,(ILT22:0.76923,((ILT13:0.06892,
ILT11:0.14521):0.12148,ILT18:0.13286):0.92534):0.34902):0.75290):0.37584):1.40276,
CaCA212:0.38164):0.03776,CaCA241:1.28309):0.10444):0.48475,
((CaCA222:0.08150,CaCA221:0.09151):0.23100,CaCA224:0.30165):0.14764,CaCA211:0.21152);
((CaCA224:0.30166,(CaCA222:0.08149,CaCA221:0.09152):0.23100):0.14764,
((CaCA214:0.60111,(CaCA231:0.75410,CaCA232:0.55652):0.51752):0.19990,
((CaCA212:0.38184,(((ILT32:0.62509,(ILT33:0.06150,ILT31:0.32610):1.17298):0.51947,
(((ILT18:0.13287,(ILT11:0.14522,ILT13:0.06892):0.12147):0.92531,
ILT22:0.76927):0.34903,(ILT26:0.91578,ILT24a:0.66649):0.29257):0.75284):0.37596,
(((((((((((DsbD12:0.12824,DsbD11:0.23019):0.22316,((DsbD52:0.08060,
DsbD53:0.18325):0.05859,DsbD51:0.30593):0.44962):0.43844,
(DsbD26:0.69933,(DsbD24:0.73868,(DsbD21:0.64725,DsbD23:0.31429):0.14955):0.17438):0.12354):0.38388,
DsbD41:1.26672):0.21862,(DsbD61:0.30892,(DsbD63:0.71974,
DsbD62:0.83547):0.14846):1.20115):0.14206,DsbD31:2.19402):0.23436,
((NicO14:0.20780,((NicO11:0.48314,(NicO23:0.12790,(NicO21:0.07166,
NicO22:0.26279):0.17770):0.08273):0.02404,NicO15:0.33666):0.33559):0.06724,
NicO19:0.99878):1.15809):0.32277,((GAP31:0.64902,(GAP32:0.07324,
GAP33:0.48856):0.28745):1.13820,(GAP11:1.51778,((GAP17:0.41786,
GAP14:0.05833):0.25728,(GAP22:0.08252,GAP21:0.35801):0.91908):0.02833):0.80990):0.66566):0.08903,
(NAAT12:0.61792,(NAAT11:0.62539,(NAAT15:0.58309,(NAAT14:0.41308,
NAAT13:0.37432):0.12320):0.05856):0.30272):1.79071):0.03804,
((TerC11:1.92262,(((TerC15:0.68987,((TerC22:0.35444,TerC23:0.17188):0.29779,
TerC21:0.32199):0.48021):0.07533,TerC14:0.89240):0.52046,
TerC31:1.41522):0.15838):0.89626,(((LysE11:0.24029,(LysE12:0.29551,
LysE13:0.58168):0.13298):1.13779,RhtB16:0.67638):0.03484,
(((RhtB15:0.57623,RhtB11:0.67221):0.12995,RhtB14:1.00744):0.18358,
(RhtB12:0.43944,RhtB13:0.55066):0.19595):0.46432):1.28734):0.10356):0.13150,
((CadD15:0.86052,(CadD13:0.72131,(CadD14:0.59878,(CadD12:0.36002,
CadD11:0.36991):0.31687):0.13005):0.24847):1.41112,((MntP21:0.98322,
(MntP13:0.81417,(MntP12:0.50967,MntP11:0.31001):0.07855):0.15172):0.33193,
MntP31:1.15084):0.96270):0.12659):0.36491):1.40285):0.03769,
CaCA241:1.28325):0.10442):0.48476,CaCA211:0.21152);
((CaCA224:0.30166,(CaCA221:0.09151,CaCA222:0.08150):0.23099):0.14764,
(((CaCA231:0.75404,CaCA232:0.55657):0.51753,CaCA214:0.60109):0.19990,
((CaCA212:0.38180,(((((((CadD12:0.36002,CadD11:0.36991):0.31687,
CadD14:0.59876):0.13006,CadD13:0.72131):0.24846,CadD15:0.86052):1.41114,
(((MntP13:0.81417,(MntP12:0.50967,MntP11:0.31000):0.07854):0.15171,
MntP21:0.98323):0.33194,MntP31:1.15086):0.96269):0.12658,
(((((GAP11:1.51782,((GAP14:0.05833,GAP17:0.41786):0.25725,
(GAP21:0.35802,GAP22:0.08251):0.91909):0.02832):0.80994,
(GAP31:0.64901,(GAP32:0.07324,GAP33:0.48856):0.28746):1.13822):0.66562,
((((DsbD61:0.30894,(DsbD62:0.83547,DsbD63:0.71974):0.14845):1.20116,
(DsbD41:1.26671,((DsbD26:0.69933,(DsbD24:0.73867,(DsbD23:0.31428,
DsbD21:0.64725):0.14955):0.17439):0.12353,(((DsbD52:0.08060,
DsbD53:0.18325):0.05858,DsbD51:0.30593):0.44961,(DsbD11:0.23018,
DsbD12:0.12824):0.22317):0.43844):0.38388):0.21862):0.14204,
DsbD31:2.19402):0.23437,(NicO19:0.99876,(NicO14:0.20781,
(((NicO23:0.12790,(NicO21:0.07166,NicO22:0.26279):0.17770):0.08274,
NicO11:0.48314):0.02404,NicO15:0.33666):0.33558):0.06727):1.15807):0.32278):0.08902,
(NAAT12:0.61792,((NAAT15:0.58309,(NAAT14:0.41308,NAAT13:0.37432):0.12320):0.05855,
NAAT11:0.62540):0.30273):1.79071):0.03806,((TerC11:1.92264,
(TerC31:1.41524,(((TerC21:0.32199,(TerC22:0.35443,TerC23:0.17189):0.29779):0.48019,
TerC15:0.68988):0.07532,TerC14:0.89240):0.52048):0.15839):0.89626,
(((RhtB13:0.55066,RhtB12:0.43944):0.19596,(RhtB14:1.00744,
(RhtB15:0.57624,RhtB11:0.67220):0.12995):0.18355):0.46434,
(RhtB16:0.67638,((LysE13:0.58168,LysE12:0.29551):0.13297,
LysE11:0.24030):1.13781):0.03483):1.28735):0.10353):0.13150):0.36490,
(((ILT26:0.91579,ILT24a:0.66649):0.29254,(ILT22:0.76927,
((ILT13:0.06892,ILT11:0.14521):0.12148,ILT18:0.13286):0.92530):0.34903):0.75287,
(ILT32:0.62509,(ILT31:0.32608,ILT33:0.06152):1.17298):0.51951):0.37597):1.40277):0.03772,
CaCA241:1.28326):0.10447):0.48475,CaCA211:0.21152);
((((CaCA232:0.55635,CaCA231:0.75426):0.51741,CaCA214:0.60120):0.20025,
(CaCA241:1.28314,((((((((GAP31:0.64904,(GAP33:0.48856,GAP32:0.07324):0.28744):1.13817,
(((GAP14:0.05833,GAP17:0.41786):0.25726,(GAP21:0.35801,GAP22:0.08252):0.91911):0.02833,
GAP11:1.51780):0.80986):0.66570,((DsbD31:2.19402,((DsbD41:1.26671,
(((DsbD51:0.30591,(DsbD52:0.08060,DsbD53:0.18325):0.05861):0.44962,
(DsbD11:0.23018,DsbD12:0.12824):0.22317):0.43844,(((DsbD21:0.64727,
DsbD23:0.31427):0.14956,DsbD24:0.73866):0.17441,DsbD26:0.69932):0.12350):0.38390):0.21860,
(DsbD61:0.30896,(DsbD63:0.71974,DsbD62:0.83547):0.14843):1.20122):0.14206):0.23436,
(NicO19:0.99877,(((NicO11:0.48312,(NicO23:0.12791,(NicO21:0.07166,
NicO22:0.26279):0.17768):0.08276):0.02402,NicO15:0.33667):0.33559,
NicO14:0.20780):0.06724):1.15815):0.32269):0.08911,(NAAT12:0.61779,
(NAAT11:0.62535,(NAAT15:0.58307,(NAAT13:0.37432,NAAT14:0.41308):0.12319):0.05856):0.30276):1.79083):0.03785,
((((RhtB12:0.44020,RhtB13:0.54990):0.19552,((RhtB15:0.57620,
RhtB11:0.67223):0.12954,RhtB14:1.00772):0.18436):0.46393,
(RhtB16:0.67687,(LysE11:0.23784,(LysE12:0.29563,LysE13:0.58156):0.13542):1.13595):0.03563):1.28693,
(((TerC14:0.89277,(TerC15:0.69075,((TerC23:0.17195,TerC22:0.35437):0.29787,
TerC21:0.32198):0.47926):0.07546):0.52094,TerC31:1.41493):0.15776,
TerC11:1.92309):0.89703):0.10316):0.13196,((MntP31:1.15129,
(MntP21:0.98360,(MntP13:0.81484,(MntP11:0.31032,MntP12:0.50935):0.07789):0.15153):0.33174):0.96367,
(CadD15:0.86034,(CadD13:0.72134,(CadD14:0.59889,(CadD12:0.36032,
CadD11:0.36960):0.31684):0.13007):0.24857):1.41038):0.12658):0.36485,
(((ILT24a:0.66591,ILT26:0.91636):0.29177,((ILT18:0.13239,
(ILT13:0.06905,ILT11:0.14509):0.12194):0.92472,ILT22:0.76968):0.35010):0.75295,
((ILT33:0.06167,ILT31:0.32593):1.17269,ILT32:0.62536):0.51926):0.37547):1.40234,
CaCA212:0.38060):0.03873):0.10474):0.48453,(CaCA224:0.30159,
(CaCA221:0.09160,CaCA222:0.08141):0.23106):0.14748,CaCA211:0.21162);
(((CaCA222:0.08150,CaCA221:0.09151):0.23100,CaCA224:0.30165):0.14764,
((CaCA214:0.60109,(CaCA231:0.75402,CaCA232:0.55660):0.51754):0.19988,
(CaCA241:1.28326,(CaCA212:0.38181,(((((((((GAP14:0.05834,
GAP17:0.41785):0.25728,(GAP21:0.35802,GAP22:0.08251):0.91908):0.02836,
GAP11:1.51781):0.80978,(GAP31:0.64902,(GAP33:0.48854,GAP32:0.07326):0.28745):1.13813):0.66573,
(((NicO14:0.20784,(NicO15:0.33671,((NicO23:0.12788,(NicO21:0.07165,
NicO22:0.26280):0.17771):0.08273,NicO11:0.48315):0.02408):0.33558):0.06715,
NicO19:0.99876):1.15817,((((DsbD62:0.83549,DsbD63:0.71972):0.14842,
DsbD61:0.30896):1.20122,(DsbD41:1.26662,((DsbD26:0.69941,
((DsbD23:0.31427,DsbD21:0.64727):0.14957,DsbD24:0.73865):0.17447):0.12342,
((DsbD12:0.12825,DsbD11:0.23017):0.22313,((DsbD52:0.08058,
DsbD53:0.18327):0.05861,DsbD51:0.30590):0.44962):0.43843):0.38394):0.21861):0.14199,
DsbD31:2.19401):0.23445):0.32263):0.08918,(NAAT12:0.61789,
(NAAT11:0.62546,(NAAT15:0.58308,(NAAT13:0.37431,NAAT14:0.41310):0.12320):0.05854):0.30274):1.79075):0.03793,
((TerC11:1.92266,(TerC31:1.41518,((((TerC22:0.35442,TerC23:0.17190):0.29780,
TerC21:0.32198):0.48016,TerC15:0.68992):0.07537,TerC14:0.89251):0.52038):0.15844):0.89622,
(((RhtB14:1.00743,(RhtB15:0.57630,RhtB11:0.67214):0.12998):0.18355,
(RhtB12:0.43943,RhtB13:0.55067):0.19593):0.46437,((LysE11:0.24028,
(LysE12:0.29551,LysE13:0.58168):0.13299):1.13778,RhtB16:0.67639):0.03483):1.28729):0.10356):0.13153,
((MntP31:1.15092,(((MntP11:0.30998,MntP12:0.50969):0.07854,
MntP13:0.81418):0.15173,MntP21:0.98322):0.33189):0.96273,
(CadD15:0.86051,(((CadD12:0.36000,CadD11:0.36993):0.31691,
CadD14:0.59873):0.13003,CadD13:0.72132):0.24848):1.41114):0.12656):0.36493,
((ILT32:0.62512,(ILT33:0.06154,ILT31:0.32606):1.17295):0.51951,
((ILT26:0.91583,ILT24a:0.66645):0.29252,(((ILT11:0.14521,
ILT13:0.06893):0.12147,ILT18:0.13287):0.92530,ILT22:0.76927):0.34906):0.75287):0.37594):1.40278):0.03768):0.10447):0.48477,CaCA211:0.21152);
((CaCA224:0.30164,(CaCA221:0.09151,CaCA222:0.08150):0.23101):0.14764,
((CaCA214:0.60110,(CaCA231:0.75401,CaCA232:0.55661):0.51753):0.19990,
((((((((ILT11:0.14521,ILT13:0.06892):0.12147,ILT18:0.13287):0.92528,
ILT22:0.76930):0.34903,(ILT24a:0.66646,ILT26:0.91581):0.29250):0.75290,
(ILT32:0.62508,(ILT31:0.32605,ILT33:0.06154):1.17300):0.51949):0.37597,
((((CadD13:0.72130,((CadD12:0.36000,CadD11:0.36993):0.31688,
CadD14:0.59876):0.13003):0.24848,CadD15:0.86051):1.41108,
(MntP31:1.15088,(MntP21:0.98322,((MntP12:0.50968,MntP11:0.31000):0.07854,
MntP13:0.81417):0.15171):0.33196):0.96263):0.12665,(((TerC11:1.92260,
(TerC31:1.41521,(TerC14:0.89240,(TerC15:0.68989,(TerC21:0.32198,
(TerC23:0.17189,TerC22:0.35442):0.29778):0.48020):0.07536):0.52047):0.15840):0.89622,
((((LysE13:0.58169,LysE12:0.29551):0.13299,LysE11:0.24028):1.13779,
RhtB16:0.67639):0.03483,((RhtB12:0.43945,RhtB13:0.55065):0.19589,
(RhtB14:1.00743,(RhtB15:0.57628,RhtB11:0.67216):0.12997):0.18351):0.46444):1.28731):0.10357,
((NAAT12:0.61786,(((NAAT14:0.41306,NAAT13:0.37434):0.12322,
NAAT15:0.58307):0.05855,NAAT11:0.62542):0.30275):1.79068,
((((((NicO11:0.48312,(NicO23:0.12780,(NicO22:0.26287,NicO21:0.07158):0.17783):0.08274):0.02421,
NicO15:0.33664):0.33601,NicO14:0.20798):0.06637,NicO19:0.99888):1.15813,
(DsbD31:2.19397,(((((DsbD24:0.73863,(DsbD21:0.64729,DsbD23:0.31425):0.14961):0.17435,
DsbD26:0.69939):0.12347,((DsbD51:0.30605,(DsbD52:0.08056,
DsbD53:0.18329):0.05848):0.44971,(DsbD12:0.12826,DsbD11:0.23016):0.22313):0.43850):0.38393,
DsbD41:1.26666):0.21840,((DsbD62:0.83553,DsbD63:0.71968):0.14839,
DsbD61:0.30900):1.20124):0.14223):0.23438):0.32267,((GAP31:0.64910,
(GAP33:0.48854,GAP32:0.07325):0.28737):1.13827,(GAP11:1.51776,
((GAP14:0.05833,GAP17:0.41786):0.25727,(GAP21:0.35800,GAP22:0.08253):0.91908):0.02835):0.80994):0.66558):0.08914):0.03799):0.13150):0.36487):1.40280,
CaCA212:0.38188):0.03769,CaCA241:1.28325):0.10446):0.48476,CaCA211:0.21152);
(((CaCA241:1.28314,(CaCA212:0.38060,(((((NAAT12:0.61779,
(NAAT11:0.62535,((NAAT14:0.41308,NAAT13:0.37432):0.12319,
NAAT15:0.58307):0.05855):0.30276):1.79083,(((((NicO15:0.33667,
(NicO11:0.48312,((NicO22:0.26279,NicO21:0.07166):0.17769,
NicO23:0.12791):0.08276):0.02402):0.33559,NicO14:0.20780):0.06724,
NicO19:0.99877):1.15815,(DsbD31:2.19402,((DsbD61:0.30896,
(DsbD62:0.83547,DsbD63:0.71974):0.14843):1.20122,(DsbD41:1.26671,
((DsbD26:0.69932,(DsbD24:0.73866,(DsbD23:0.31427,DsbD21:0.64727):0.14956):0.17441):0.12350,
(((DsbD53:0.18325,DsbD52:0.08060):0.05861,DsbD51:0.30591):0.44962,
(DsbD11:0.23018,DsbD12:0.12824):0.22317):0.43844):0.38390):0.21860):0.14206):0.23436):0.32269,
(((GAP33:0.48856,GAP32:0.07324):0.28743,GAP31:0.64904):1.13817,
(((GAP22:0.08252,GAP21:0.35801):0.91911,(GAP17:0.41786,GAP14:0.05833):0.25726):0.02833,
GAP11:1.51780):0.80986):0.66569):0.08911):0.03785,((((TerC14:0.89277,
(TerC15:0.69075,(TerC21:0.32198,(TerC23:0.17195,TerC22:0.35437):0.29787):0.47926):0.07546):0.52094,
TerC31:1.41493):0.15776,TerC11:1.92309):0.89704,(((LysE11:0.23784,
(LysE13:0.58156,LysE12:0.29563):0.13542):1.13595,RhtB16:0.67687):0.03563,
(((RhtB15:0.57620,RhtB11:0.67223):0.12954,RhtB14:1.00772):0.18436,
(RhtB12:0.44020,RhtB13:0.54990):0.19552):0.46394):1.28693):0.10316):0.13196,
(((((CadD12:0.36032,CadD11:0.36960):0.31684,CadD14:0.59889):0.13007,
CadD13:0.72134):0.24857,CadD15:0.86034):1.41038,(MntP31:1.15129,
(MntP21:0.98360,(MntP13:0.81484,(MntP11:0.31032,MntP12:0.50935):0.07789):0.15153):0.33174):0.96367):0.12658):0.36485,
(((ILT26:0.91636,ILT24a:0.66591):0.29177,(ILT22:0.76968,
(ILT18:0.13239,(ILT11:0.14509,ILT13:0.06905):0.12194):0.92472):0.35010):0.75295,
(ILT32:0.62536,(ILT31:0.32592,ILT33:0.06167):1.17269):0.51926):0.37547):1.40234):0.03873):0.10474,
(CaCA214:0.60121,(CaCA231:0.75426,CaCA232:0.55635):0.51741):0.20025):0.48453,
((CaCA222:0.08141,CaCA221:0.09160):0.23106,CaCA224:0.30159):0.14748,CaCA211:0.21162);
(((CaCA221:0.09150,CaCA222:0.08151):0.23094,CaCA224:0.30172):0.14768,
(((CaCA231:0.75400,CaCA232:0.55662):0.51750,CaCA214:0.60113):0.19997,
((CaCA212:0.38199,((((ILT26:0.91572,ILT24a:0.66656):0.29262,
(ILT22:0.76920,((ILT11:0.14523,ILT13:0.06890):0.12148,ILT18:0.13285):0.92534):0.34895):0.75288,
((ILT33:0.06148,ILT31:0.32612):1.17290,ILT32:0.62515):0.51954):0.37607,
(((CadD15:0.86056,((CadD14:0.59877,(CadD11:0.36993,CadD12:0.36000):0.31686):0.13008,
CadD13:0.72131):0.24840):1.41130,(MntP31:1.15081,(((MntP11:0.30995,
MntP12:0.50972):0.07853,MntP13:0.81419):0.15174,MntP21:0.98319):0.33200):0.96269):0.12633,
(((TerC11:1.92259,(((((TerC22:0.35438,TerC23:0.17194):0.29776,
TerC21:0.32203):0.48020,TerC15:0.68989):0.07516,TerC14:0.89232):0.52068,
TerC31:1.41535):0.15833):0.89635,((RhtB16:0.67643,((LysE13:0.58165,
LysE12:0.29554):0.13298,LysE11:0.24029):1.13780):0.03475,
(((RhtB11:0.67219,RhtB15:0.57625):0.13003,RhtB14:1.00736):0.18349,
(RhtB12:0.43938,RhtB13:0.55072):0.19593):0.46436):1.28742):0.10343,
((NAAT12:0.61799,(((NAAT14:0.41307,NAAT13:0.37434):0.12316,
NAAT15:0.58313):0.05856,NAAT11:0.62538):0.30274):1.79070,
(((GAP11:1.51776,((GAP14:0.05835,GAP17:0.41784):0.25728,
(GAP21:0.35799,GAP22:0.08254):0.91908):0.02836):0.81011,
((GAP32:0.07326,GAP33:0.48854):0.28741,GAP31:0.64906):1.13838):0.66550,
((DsbD31:2.19402,((DsbD61:0.30894,(DsbD63:0.71975,DsbD62:0.83546):0.14845):1.20132,
(DsbD41:1.26666,((DsbD26:0.69937,(DsbD24:0.73874,(DsbD21:0.64721,
DsbD23:0.31433):0.14948):0.17440):0.12352,(((DsbD53:0.18324,
DsbD52:0.08061):0.05860,DsbD51:0.30592):0.44963,(DsbD12:0.12823,
DsbD11:0.23019):0.22317):0.43840):0.38382):0.21890):0.14178):0.23452,
(((((NicO23:0.12790,(NicO21:0.07164,NicO22:0.26281):0.17771):0.08272,
NicO11:0.48315):0.02400,NicO15:0.33668):0.33565,NicO14:0.20766):0.06741,
NicO19:0.99863):1.15800):0.32278):0.08887):0.03817):0.13157):0.36474):1.40267):0.03773,
CaCA241:1.28326):0.10449):0.48478,CaCA211:0.21152);
(((CaCA221:0.09151,CaCA222:0.08150):0.23094,CaCA224:0.30171):0.14764,
((CaCA241:1.28323,(((((ILT31:0.32610,ILT33:0.06150):1.17294,
ILT32:0.62512):0.51955,((ILT26:0.91572,ILT24a:0.66656):0.29263,
(ILT22:0.76927,(ILT18:0.13280,(ILT13:0.06891,ILT11:0.14522):0.12154):0.92524):0.34898):0.75287):0.37605,
((((CadD13:0.72137,((CadD11:0.36983,CadD12:0.36010):0.31684,
CadD14:0.59871):0.13007):0.24840,CadD15:0.86060):1.41137,
(MntP31:1.15082,(((MntP12:0.50973,MntP11:0.30995):0.07854,
MntP13:0.81417):0.15174,MntP21:0.98319):0.33199):0.96272):0.12626,
(((TerC11:1.92256,(TerC31:1.41535,(TerC14:0.89229,(TerC15:0.68983,
((TerC23:0.17192,TerC22:0.35439):0.29778,TerC21:0.32200):0.48025):0.07518):0.52062):0.15834):0.89635,
(((RhtB14:1.00732,(RhtB15:0.57622,RhtB11:0.67222):0.13007):0.18347,
(RhtB12:0.43935,RhtB13:0.55075):0.19595):0.46437,(RhtB16:0.67640,
(LysE11:0.24030,(LysE13:0.58162,LysE12:0.29557):0.13297):1.13784):0.03473):1.28742):0.10341,
(((((GAP33:0.48855,GAP32:0.07324):0.28741,GAP31:0.64906):1.13839,
(GAP11:1.51778,((GAP21:0.35799,GAP22:0.08254):0.91910,(GAP14:0.05835,
GAP17:0.41784):0.25726):0.02834):0.81010):0.66549,(((((((NicO21:0.07164,
NicO22:0.26281):0.17770,NicO23:0.12790):0.08273,NicO11:0.48315):0.02400,
NicO15:0.33668):0.33564,NicO14:0.20768):0.06744,NicO19:0.99861):1.15796,
(DsbD31:2.19401,((DsbD61:0.30895,(DsbD62:0.83547,DsbD63:0.71974):0.14844):1.20132,
(DsbD41:1.26666,(((DsbD12:0.12823,DsbD11:0.23019):0.22317,
((DsbD53:0.18324,DsbD52:0.08061):0.05860,DsbD51:0.30591):0.44963):0.43841,
(((DsbD21:0.64722,DsbD23:0.31432):0.14948,DsbD24:0.73874):0.17440,
DsbD26:0.69938):0.12351):0.38383):0.21889):0.14179):0.23453):0.32277):0.08887,
(NAAT12:0.61794,(NAAT11:0.62541,(NAAT15:0.58315,(NAAT13:0.37435,
NAAT14:0.41305):0.12315):0.05853):0.30280):1.79065):0.03819):0.13156):0.36481):1.40266,
CaCA212:0.38198):0.03769):0.10452,(CaCA214:0.60116,(CaCA232:0.55660,
CaCA231:0.75402):0.51747):0.19999):0.48478,CaCA211:0.21155);
((CaCA224:0.30166,(CaCA221:0.09151,CaCA222:0.08150):0.23099):0.14765,
((CaCA214:0.60113,(CaCA232:0.55658,CaCA231:0.75404):0.51751):0.19987,
((CaCA212:0.38162,(((((TerC11:1.92263,(TerC31:1.41519,((TerC15:0.68984,
((TerC22:0.35442,TerC23:0.17190):0.29778,TerC21:0.32200):0.48026):0.07525,
TerC14:0.89250):0.52030):0.15850):0.89635,((RhtB16:0.67638,
(LysE11:0.24025,(LysE13:0.58163,LysE12:0.29557):0.13301):1.13775):0.03478,
((RhtB12:0.43940,RhtB13:0.55070):0.19588,((RhtB11:0.67218,
RhtB15:0.57626):0.13000,RhtB14:1.00741):0.18349):0.46447):1.28727):0.10352,
((NAAT12:0.61797,((NAAT15:0.58313,(NAAT13:0.37435,NAAT14:0.41305):0.12317):0.05855,
NAAT11:0.62537):0.30269):1.79076,(((GAP11:1.51779,((GAP17:0.41780,
GAP14:0.05839):0.25728,(GAP21:0.35794,GAP22:0.08258):0.91907):0.02835):0.80990,
(GAP31:0.64903,(GAP33:0.48854,GAP32:0.07326):0.28744):1.13828):0.66562,
((NicO19:0.99866,((NicO15:0.33669,(NicO11:0.48317,((NicO21:0.07165,
NicO22:0.26280):0.17769,NicO23:0.12791):0.08270):0.02401):0.33560,
NicO14:0.20779):0.06737):1.15795,(((DsbD41:1.26665,((((DsbD21:0.64724,
DsbD23:0.31430):0.14954,DsbD24:0.73868):0.17440,DsbD26:0.69928):0.12349,
((DsbD11:0.23017,DsbD12:0.12825):0.22319,(DsbD51:0.30591,
(DsbD53:0.18328,DsbD52:0.08058):0.05861):0.44962):0.43839):0.38402):0.21851,
(DsbD61:0.30895,(DsbD63:0.71974,DsbD62:0.83547):0.14844):1.20112):0.14212,
DsbD31:2.19403):0.23438):0.32274):0.08903):0.03811):0.13152,
((CadD15:0.86053,(CadD13:0.72130,((CadD12:0.35999,CadD11:0.36993):0.31688,
CadD14:0.59876):0.13005):0.24844):1.41122,((MntP21:0.98320,
((MntP12:0.50959,MntP11:0.31008):0.07850,MntP13:0.81422):0.15176):0.33186,
MntP31:1.15092):0.96273):0.12644):0.36502,(((ILT26:0.91575,
ILT24a:0.66653):0.29260,(ILT22:0.76926,((ILT13:0.06892,ILT11:0.14521):0.12150,
ILT18:0.13284):0.92530):0.34907):0.75290,(ILT32:0.62508,
(ILT33:0.06148,ILT31:0.32612):1.17297):0.51951):0.37584):1.40277):0.03779,
CaCA241:1.28311):0.10442):0.48474,CaCA211:0.21151);
((CaCA224:0.30166,(CaCA221:0.09151,CaCA222:0.08150):0.23100):0.14764,
((CaCA241:1.28326,(((((CadD15:0.86051,(((CadD12:0.36001,
CadD11:0.36991):0.31688,CadD14:0.59877):0.13004,CadD13:0.72131):0.24848):1.41113,
(MntP31:1.15086,((MntP13:0.81417,(MntP12:0.50968,MntP11:0.30999):0.07855):0.15170,
MntP21:0.98323):0.33194):0.96270):0.12659,(((TerC11:1.92264,
(TerC31:1.41523,(TerC14:0.89241,((TerC21:0.32200,(TerC22:0.35442,
TerC23:0.17190):0.29779):0.48018,TerC15:0.68989):0.07533):0.52048):0.15839):0.89626,
((RhtB16:0.67639,((LysE13:0.58168,LysE12:0.29551):0.13298,
LysE11:0.24029):1.13779):0.03482,((RhtB13:0.55066,RhtB12:0.43944):0.19592,
(RhtB14:1.00742,(RhtB15:0.57626,RhtB11:0.67218):0.12997):0.18354):0.46437):1.28732):0.10355,
((NAAT12:0.61793,(((NAAT14:0.41308,NAAT13:0.37433):0.12319,
NAAT15:0.58310):0.05857,NAAT11:0.62539):0.30271):1.79070,
(((DsbD31:2.19402,(((DsbD63:0.71975,DsbD62:0.83546):0.14844,
DsbD61:0.30894):1.20114,(DsbD41:1.26664,((((DsbD21:0.64727,
DsbD23:0.31427):0.14959,DsbD24:0.73863):0.17437,DsbD26:0.69930):0.12355,
((DsbD12:0.12827,DsbD11:0.23016):0.22317,((DsbD52:0.08059,
DsbD53:0.18327):0.05859,DsbD51:0.30592):0.44960):0.43844):0.38390):0.21860):0.14211):0.23432,
(NicO19:0.99875,((NicO15:0.33665,(((NicO22:0.26285,NicO21:0.07160):0.17794,
NicO23:0.12769):0.08277,NicO11:0.48309):0.02406):0.33575,
NicO14:0.20765):0.06710):1.15808):0.32276,(((GAP33:0.48854,
GAP32:0.07326):0.28745,GAP31:0.64902):1.13822,(((GAP17:0.41782,
GAP14:0.05837):0.25728,(GAP21:0.35801,GAP22:0.08252):0.91908):0.02833,
GAP11:1.51778):0.80997):0.66560):0.08907):0.03803):0.13150):0.36489,
(((ILT33:0.06152,ILT31:0.32608):1.17297,ILT32:0.62509):0.51951,
((ILT24a:0.66648,ILT26:0.91579):0.29253,(ILT22:0.76927,(ILT18:0.13286,
(ILT11:0.14521,ILT13:0.06892):0.12148):0.92530):0.34904):0.75286):0.37596):1.40278,
CaCA212:0.38180):0.03771):0.10447,((CaCA232:0.55657,CaCA231:0.75404):0.51754,
CaCA214:0.60109):0.19990):0.48475,CaCA211:0.21152);
(((CaCA222:0.08149,CaCA221:0.09152):0.23002,CaCA224:0.30263):0.14962,
(((CaCA212:0.38322,(((ILT32:0.62309,(ILT31:0.32522,ILT33:0.06238):1.17511):0.51899,
((ILT22:0.76982,(ILT18:0.13335,(ILT13:0.06884,ILT11:0.14529):0.12099):0.92499):0.34830,
(ILT26:0.91841,ILT24a:0.66387):0.29459):0.75228):0.37523,
((MntP31:1.15486,(MntP21:0.97423,(MntP13:0.81714,(MntP12:0.50683,
MntP11:0.31284):0.07564):0.16187):0.32287):1.04163,((TerC11:1.92946,
(TerC31:1.41685,(((TerC21:0.32107,(TerC23:0.17368,TerC22:0.35264):0.29907):0.48256,
TerC15:0.68677):0.07248,TerC14:0.89351):0.51920):0.15301):0.96104,
((((RhtB16:0.67149,(LysE11:0.23746,(LysE12:0.29473,LysE13:0.58246):0.13588):1.14103):0.03239,
(((RhtB15:0.57855,RhtB11:0.66989):0.13038,RhtB14:1.00744):0.18321,
(RhtB13:0.54711,RhtB12:0.44299):0.19519):0.46696):1.29842,
(CadD15:0.86966,((CadD14:0.61102,(CadD11:0.36664,CadD12:0.36329):0.30283):0.14789,
CadD13:0.71404):0.23076):1.50279):0.08129,(((NAAT11:0.62563,
((NAAT14:0.41291,NAAT13:0.37449):0.12286,NAAT15:0.58346):0.05846):0.30282,
NAAT12:0.61796):1.79082,(((GAP11:1.51751,((GAP14:0.05879,
GAP17:0.41740):0.25788,(GAP21:0.35824,GAP22:0.08229):0.91852):0.02837):0.80974,
(GAP31:0.64857,(GAP33:0.48859,GAP32:0.07321):0.28791):1.13799):0.66615,
(((NicO14:0.20757,(NicO15:0.33623,(NicO11:0.48369,(NicO23:0.12820,
(NicO21:0.07161,NicO22:0.26284):0.17742):0.08220):0.02480):0.33548):0.06654,
NicO19:0.99933):1.15887,(DsbD31:2.19377,((DsbD61:0.30916,
(DsbD63:0.71994,DsbD62:0.83527):0.14823):1.20148,(DsbD41:1.26691,
((DsbD26:0.69892,((DsbD23:0.31447,DsbD21:0.64707):0.14932,
DsbD24:0.73890):0.17489):0.12327,((DsbD11:0.22981,DsbD12:0.12861):0.22349,
(DsbD51:0.30595,(DsbD52:0.08080,DsbD53:0.18305):0.05858):0.44927):0.43854):0.38365):0.21843):0.14250):0.23390):0.32243):0.08909):0.05243):0.05107):0.11714):0.32656):1.40499):0.03470,
CaCA241:1.28131):0.10620,((CaCA231:0.75263,CaCA232:0.55799):0.51998,
CaCA214:0.59877):0.19840):0.48513,CaCA211:0.21008);
(((CaCA241:1.28326,((((ILT32:0.62509,(ILT33:0.06148,ILT31:0.32612):1.17296):0.51955,
((ILT22:0.76932,(ILT18:0.13279,(ILT11:0.14521,ILT13:0.06892):0.12155):0.92523):0.34909,
(ILT24a:0.66647,ILT26:0.91581):0.29254):0.75282):0.37595,
((((TerC11:1.92265,(TerC31:1.41518,(((TerC21:0.32199,(TerC22:0.35441,
TerC23:0.17190):0.29779):0.48019,TerC15:0.68989):0.07538,
TerC14:0.89235):0.52044):0.15840):0.89623,((RhtB16:0.67638,
((LysE12:0.29552,LysE13:0.58168):0.13300,LysE11:0.24027):1.13780):0.03483,
((RhtB13:0.55066,RhtB12:0.43944):0.19597,((RhtB11:0.67222,
RhtB15:0.57622):0.12997,RhtB14:1.00743):0.18354):0.46436):1.28736):0.10352,
(((NAAT11:0.62540,((NAAT14:0.41309,NAAT13:0.37431):0.12318,
NAAT15:0.58311):0.05855):0.30279,NAAT12:0.61787):1.79070,
(((GAP31:0.64902,(GAP33:0.48849,GAP32:0.07331):0.28745):1.13820,
(GAP11:1.51774,((GAP17:0.41784,GAP14:0.05835):0.25734,(GAP22:0.08252,
GAP21:0.35801):0.91903):0.02831):0.80999):0.66562,((DsbD31:2.19406,
((DsbD61:0.30885,(DsbD63:0.71973,DsbD62:0.83548):0.14853):1.20140,
(((DsbD26:0.69972,((DsbD23:0.31390,DsbD21:0.64764):0.14936,
DsbD24:0.73887):0.17444):0.12315,(((DsbD52:0.08064,DsbD53:0.18321):0.05855,
DsbD51:0.30595):0.44960,(DsbD12:0.12827,DsbD11:0.23015):0.22325):0.43890):0.38402,
DsbD41:1.26699):0.21834):0.14205):0.23434,(NicO19:0.99878,
((((NicO23:0.12791,(NicO22:0.26281,NicO21:0.07164):0.17770):0.08272,
NicO11:0.48315):0.02402,NicO15:0.33669):0.33557,NicO14:0.20779):0.06731):1.15824):0.32262):0.08903):0.03804):0.13152,
((CadD15:0.86054,((CadD14:0.59877,(CadD11:0.36989,CadD12:0.36004):0.31688):0.13000,
CadD13:0.72135):0.24850):1.41115,((MntP21:0.98322,(MntP13:0.81418,
(MntP12:0.50968,MntP11:0.30999):0.07854):0.15173):0.33193,
MntP31:1.15085):0.96272):0.12654):0.36491):1.40276,CaCA212:0.38181):0.03774):0.10447,
(CaCA214:0.60109,(CaCA231:0.75404,CaCA232:0.55658):0.51755):0.19991):0.48473,
((CaCA222:0.08150,CaCA221:0.09151):0.23099,CaCA224:0.30166):0.14764,CaCA211:0.21153);
(((CaCA214:0.60111,(CaCA232:0.55657,CaCA231:0.75405):0.51752):0.19991,
(CaCA241:1.28326,(((((ILT31:0.32606,ILT33:0.06153):1.17300,
ILT32:0.62508):0.51950,((ILT26:0.91582,ILT24a:0.66646):0.29252,
(ILT22:0.76928,((ILT11:0.14521,ILT13:0.06892):0.12145,ILT18:0.13288):0.92530):0.34902):0.75290):0.37599,
((((CadD13:0.72129,((CadD12:0.36000,CadD11:0.36993):0.31689,
CadD14:0.59876):0.13004):0.24848,CadD15:0.86050):1.41100,
((MntP21:0.98321,(MntP13:0.81417,(MntP12:0.50965,MntP11:0.31002):0.07854):0.15172):0.33195,
MntP31:1.15088):0.96253):0.12672,((((TerC31:1.41521,(TerC14:0.89241,
(TerC15:0.68988,(TerC21:0.32198,(TerC23:0.17190,TerC22:0.35442):0.29780):0.48020):0.07534):0.52047):0.15840,
TerC11:1.92260):0.89623,((((LysE13:0.58167,LysE12:0.29552):0.13297,
LysE11:0.24029):1.13778,RhtB16:0.67641):0.03485,(((RhtB15:0.57628,
RhtB11:0.67216):0.12995,RhtB14:1.00746):0.18351,(RhtB13:0.55065,
RhtB12:0.43945):0.19590):0.46441):1.28734):0.10353,((NAAT12:0.61784,
(NAAT11:0.62537,(NAAT15:0.58309,(NAAT14:0.41310,NAAT13:0.37431):0.12320):0.05860):0.30275):1.79069,
(((((DsbD41:1.26671,(((DsbD11:0.23017,DsbD12:0.12825):0.22319,
(DsbD51:0.30589,(DsbD53:0.18325,DsbD52:0.08060):0.05862):0.44958):0.43844,
(((DsbD23:0.31428,DsbD21:0.64726):0.14955,DsbD24:0.73867):0.17436,
DsbD26:0.69937):0.12355):0.38386):0.21854,(DsbD61:0.30900,
(DsbD63:0.71973,DsbD62:0.83548):0.14839):1.20118):0.14213,
DsbD31:2.19398):0.23435,(((NicO15:0.33673,((NicO23:0.12782,
(NicO22:0.26284,NicO21:0.07161):0.17780):0.08281,NicO11:0.48306):0.02407):0.33579,
NicO14:0.20825):0.06663,NicO19:0.99887):1.15815):0.32274,
(((GAP33:0.48857,GAP32:0.07323):0.28739,GAP31:0.64908):1.13828,
(((GAP22:0.08257,GAP21:0.35796):0.91910,(GAP14:0.05830,GAP17:0.41789):0.25726):0.02836,
GAP11:1.51778):0.80994):0.66557):0.08908):0.03806):0.13155):0.36479):1.40275,
CaCA212:0.38183):0.03778):0.10443):0.48475,(CaCA224:0.30165,
(CaCA222:0.08150,CaCA221:0.09151):0.23100):0.14764,CaCA211:0.21152);
((CaCA224:0.29910,(CaCA221:0.09163,CaCA222:0.08138):0.23355):0.14702,
((CaCA241:1.28557,(CaCA212:0.37656,(((((((LysE11:0.24230,
(LysE13:0.58177,LysE12:0.29543):0.13098):1.14068,RhtB16:0.67471):0.03429,
((RhtB13:0.54925,RhtB12:0.44085):0.19618,((RhtB15:0.57478,
RhtB11:0.67365):0.13047,RhtB14:1.00665):0.18345):0.46420):1.36663,
(((((GAP17:0.41830,GAP14:0.05789):0.25726,(GAP22:0.08244,
GAP21:0.35809):0.91910):0.02858,GAP11:1.51756):0.81028,(GAP31:0.64829,
(GAP33:0.48604,GAP32:0.07576):0.28770):1.13687):0.66622,
((((DsbD61:0.30879,(DsbD62:0.83519,DsbD63:0.72002):0.14859):1.20062,
(DsbD41:1.26642,((DsbD26:0.69946,((DsbD21:0.64665,DsbD23:0.31489):0.14869,
DsbD24:0.73951):0.17480):0.12326,((DsbD51:0.30608,(DsbD52:0.08036,
DsbD53:0.18349):0.05844):0.44974,(DsbD12:0.12839,DsbD11:0.23003):0.22318):0.43851):0.38408):0.21900):0.14101,
DsbD31:2.19471):0.23541,(NicO19:1.00029,(((((NicO22:0.26305,
NicO21:0.07140):0.17787,NicO23:0.12783):0.08219,NicO11:0.48366):0.02441,
NicO15:0.33676):0.33739,NicO14:0.20590):0.06427):1.15932):0.32204):0.11254):0.04557,
(((NAAT11:0.62010,(NAAT15:0.58771,(NAAT14:0.41643,NAAT13:0.37097):0.11814):0.06618):0.30301,
NAAT12:0.61404):1.71752,(((MntP21:0.98260,(MntP13:0.81967,
(MntP11:0.30066,MntP12:0.51902):0.07287):0.15416):0.34131,
MntP31:1.14172):0.95818,(CadD15:0.86272,(CadD13:0.71765,
((CadD12:0.36043,CadD11:0.36949):0.31574,CadD14:0.59966):0.13460):0.24342):1.41299):0.08740):0.11448):0.05828,
(TerC11:1.93215,(TerC31:1.41461,(TerC14:0.89278,(TerC15:0.68650,
(TerC21:0.32210,(TerC23:0.17361,TerC22:0.35270):0.29803):0.48318):0.07310):0.52084):0.14893):0.95202):0.39511,
(((ILT31:0.32445,ILT33:0.06314):1.17699,ILT32:0.62132):0.51641,
((ILT24a:0.66335,ILT26:0.91892):0.29473,(ILT22:0.77372,(ILT18:0.13183,
(ILT11:0.14468,ILT13:0.06945):0.12248):0.92037):0.34925):0.75447):0.38086):1.39492):0.04507):0.10101,
((CaCA232:0.55296,CaCA231:0.75765):0.51519,CaCA214:0.60316):0.19837):0.48646,CaCA211:0.21073);
(((CaCA214:0.60219,(CaCA232:0.55517,CaCA231:0.75544):0.51633):0.19972,
(CaCA241:1.28299,((((ILT32:0.62508,(ILT33:0.06152,ILT31:0.32608):1.17300):0.51942,
((ILT26:0.91576,ILT24a:0.66651):0.29261,(ILT22:0.76910,(ILT18:0.13291,
(ILT13:0.06893,ILT11:0.14520):0.12143):0.92552):0.34883):0.75296):0.37594,
((((NAAT12:0.61797,(((NAAT13:0.37434,NAAT14:0.41306):0.12320,
NAAT15:0.58309):0.05858,NAAT11:0.62537):0.30265):1.79075,
(((GAP11:1.51780,((GAP14:0.05832,GAP17:0.41787):0.25725,
(GAP21:0.35802,GAP22:0.08251):0.91911):0.02831):0.80996,
(GAP31:0.64903,(GAP33:0.48861,GAP32:0.07319):0.28745):1.13827):0.66558,
((NicO19:0.99876,(NicO14:0.20784,((((NicO21:0.07166,NicO22:0.26279):0.17770,
NicO23:0.12790):0.08275,NicO11:0.48313):0.02403,NicO15:0.33666):0.33556):0.06730):1.15805,
(((DsbD61:0.30894,(DsbD63:0.71975,DsbD62:0.83546):0.14845):1.20116,
(DsbD41:1.26672,(((DsbD24:0.73867,(DsbD23:0.31430,DsbD21:0.64723):0.14955):0.17437,
DsbD26:0.69935):0.12356,((DsbD11:0.23018,DsbD12:0.12824):0.22317,
(DsbD51:0.30592,(DsbD52:0.08061,DsbD53:0.18325):0.05859):0.44960):0.43842):0.38387):0.21865):0.14204,
DsbD31:2.19401):0.23435):0.32278):0.08902):0.03807,((TerC11:1.92258,
(TerC31:1.41522,(TerC14:0.89258,(TerC15:0.68989,(TerC21:0.32199,
(TerC23:0.17192,TerC22:0.35440):0.29780):0.48018):0.07515):0.52060):0.15845):0.89621,
((RhtB16:0.67644,((LysE12:0.29555,LysE13:0.58165):0.13299,
LysE11:0.24028):1.13774):0.03485,((RhtB13:0.55064,RhtB12:0.43946):0.19592,
((RhtB15:0.57626,RhtB11:0.67218):0.13000,RhtB14:1.00740):0.18351):0.46436):1.28736):0.10360):0.13141,
((MntP31:1.15088,(MntP21:0.98338,(MntP13:0.81413,(MntP11:0.30998,
MntP12:0.50969):0.07859):0.15155):0.33198):0.96272,(CadD15:0.86042,
((CadD14:0.59876,(CadD12:0.36004,CadD11:0.36988):0.31687):0.13009,
CadD13:0.72128):0.24852):1.41112):0.12667):0.36489):1.40302,
CaCA212:0.38192):0.03743):0.10447):0.48518,((CaCA221:0.09155,
CaCA222:0.08146):0.23078,CaCA224:0.30187):0.14761,CaCA211:0.21163);
((CaCA224:0.30262,(CaCA222:0.08147,CaCA221:0.09154):0.23003):0.14955,
((CaCA214:0.59878,(CaCA231:0.75272,CaCA232:0.55790):0.51996):0.19841,
((CaCA212:0.38306,(((ILT32:0.62314,(ILT33:0.06243,ILT31:0.32517):1.17506):0.51890,
((ILT26:0.91834,ILT24a:0.66394):0.29466,(ILT22:0.76987,((ILT13:0.06877,
ILT11:0.14536):0.12113,ILT18:0.13321):0.92487):0.34828):0.75235):0.37516,
((MntP31:1.15473,(MntP21:0.97411,(MntP13:0.81719,(MntP12:0.50686,
MntP11:0.31281):0.07559):0.16201):0.32293):1.04157,((((CadD15:0.86942,
(CadD13:0.71407,(CadD14:0.61096,(CadD12:0.36331,CadD11:0.36662):0.30280):0.14799):0.23090):1.50270,
(((LysE11:0.23732,(LysE12:0.29462,LysE13:0.58258):0.13604):1.14036,
RhtB16:0.67210):0.03278,((RhtB12:0.44295,RhtB13:0.54715):0.19526,
(RhtB14:1.00759,(RhtB15:0.57802,RhtB11:0.67042):0.13013):0.18379):0.46633):1.29877):0.08132,
((NAAT12:0.61796,(NAAT11:0.62561,((NAAT14:0.41292,NAAT13:0.37448):0.12287,
NAAT15:0.58343):0.05851):0.30275):1.79093,(((GAP11:1.51746,
((GAP21:0.35820,GAP22:0.08233):0.91839,(GAP14:0.05881,GAP17:0.41738):0.25800):0.02837):0.80971,
((GAP32:0.07328,GAP33:0.48852):0.28803,GAP31:0.64843):1.13788):0.66620,
((((DsbD41:1.26675,((DsbD26:0.69891,(DsbD24:0.73894,(DsbD23:0.31449,
DsbD21:0.64705):0.14927):0.17499):0.12323,(((DsbD52:0.08074,
DsbD53:0.18311):0.05855,DsbD51:0.30597):0.44930,(DsbD11:0.22985,
DsbD12:0.12857):0.22349):0.43850):0.38377):0.21844,((DsbD62:0.83528,
DsbD63:0.71993):0.14824,DsbD61:0.30914):1.20134):0.14250,
DsbD31:2.19371):0.23382,((((((NicO21:0.07154,NicO22:0.26291):0.17763,
NicO23:0.12802):0.08223,NicO11:0.48364):0.02478,NicO15:0.33624):0.33538,
NicO14:0.20773):0.06668,NicO19:0.99922):1.15878):0.32249):0.08899):0.05248):0.05094,
(TerC11:1.92950,(TerC31:1.41669,(TerC14:0.89322,(TerC15:0.68681,
(TerC21:0.32111,(TerC22:0.35254,TerC23:0.17378):0.29905):0.48248):0.07268):0.51935):0.15283):0.96095):0.11731):0.32645):1.40491):0.03491,
CaCA241:1.28140):0.10607):0.48518,CaCA211:0.21014);
(((CaCA221:0.09151,CaCA222:0.08150):0.23100,CaCA224:0.30165):0.14763,
((CaCA214:0.60108,(CaCA232:0.55657,CaCA231:0.75405):0.51755):0.19994,
(CaCA241:1.28328,(((((MntP31:1.15089,(MntP21:0.98325,(MntP13:0.81419,
(MntP12:0.50956,MntP11:0.31011):0.07854):0.15169):0.33189):0.96284,
(CadD15:0.86055,(CadD13:0.72134,(CadD14:0.59877,(CadD12:0.36003,
CadD11:0.36989):0.31686):0.13001):0.24850):1.41123):0.12650,
((((((NicO14:0.20787,((((NicO21:0.07165,NicO22:0.26279):0.17770,
NicO23:0.12789):0.08275,NicO11:0.48312):0.02404,NicO15:0.33660):0.33560):0.06724,
NicO19:0.99877):1.15812,(DsbD31:2.19405,(((DsbD63:0.71972,
DsbD62:0.83549):0.14845,DsbD61:0.30894):1.20114,(DsbD41:1.26669,
((((DsbD21:0.64725,DsbD23:0.31429):0.14955,DsbD24:0.73867):0.17443,
DsbD26:0.69932):0.12353,((DsbD51:0.30593,(DsbD52:0.08062,
DsbD53:0.18324):0.05858):0.44964,(DsbD11:0.23020,DsbD12:0.12822):0.22315):0.43839):0.38379):0.21872):0.14200):0.23447):0.32270,
((GAP31:0.64899,(GAP32:0.07329,GAP33:0.48851):0.28748):1.13833,
(GAP11:1.51781,((GAP17:0.41788,GAP14:0.05831):0.25724,(GAP21:0.35798,
GAP22:0.08255):0.91912):0.02840):0.80988):0.66553):0.08906,
((((NAAT14:0.41304,NAAT13:0.37436):0.12326,NAAT15:0.58303):0.05850,
NAAT11:0.62542):0.30275,NAAT12:0.61793):1.79076):0.03808,
((((RhtB13:0.55062,RhtB12:0.43948):0.19593,(RhtB14:1.00756,
(RhtB15:0.57623,RhtB11:0.67220):0.12983):0.18363):0.46439,
(RhtB16:0.67633,(LysE11:0.24026,(LysE12:0.29556,LysE13:0.58163):0.13300):1.13785):0.03477):1.28741,
(TerC11:1.92288,((TerC14:0.89247,(TerC15:0.68979,((TerC23:0.17189,
TerC22:0.35443):0.29785,TerC21:0.32194):0.48026):0.07521):0.52047,
TerC31:1.41522):0.15848):0.89627):0.10339):0.13147):0.36476,
(((ILT26:0.91585,ILT24a:0.66643):0.29259,((ILT18:0.13288,
(ILT11:0.14521,ILT13:0.06892):0.12146):0.92530,ILT22:0.76928):0.34909):0.75281,
((ILT33:0.06162,ILT31:0.32597):1.17306,ILT32:0.62502):0.51961):0.37602):1.40280,
CaCA212:0.38172):0.03779):0.10449):0.48475,CaCA211:0.21152);
((CaCA224:0.30166,(CaCA221:0.09151,CaCA222:0.08150):0.23100):0.14764,
((CaCA214:0.60110,(CaCA231:0.75404,CaCA232:0.55657):0.51754):0.19988,
((CaCA212:0.38184,(((ILT32:0.62509,(ILT33:0.06151,ILT31:0.32609):1.17297):0.51948,
((ILT26:0.91580,ILT24a:0.66647):0.29252,(ILT22:0.76929,(ILT18:0.13286,
(ILT13:0.06893,ILT11:0.14521):0.12147):0.92528):0.34905):0.75290):0.37581,
((((MntP21:0.98321,((MntP11:0.31001,MntP12:0.50966):0.07852,
MntP13:0.81419):0.15174):0.33192,MntP31:1.15087):0.96260,
((((CadD12:0.36000,CadD11:0.36993):0.31687,CadD14:0.59878):0.13004,
CadD13:0.72130):0.24848,CadD15:0.86052):1.41102):0.12672,
(((((DsbD31:2.19407,(((DsbD62:0.83545,DsbD63:0.71976):0.14844,
DsbD61:0.30895):1.20133,((((DsbD24:0.73870,(DsbD23:0.31428,
DsbD21:0.64726):0.14953):0.17445,DsbD26:0.69945):0.12343,
((DsbD11:0.23019,DsbD12:0.12823):0.22324,(DsbD51:0.30598,
(DsbD53:0.18322,DsbD52:0.08063):0.05854):0.44959):0.43847):0.38387,
DsbD41:1.26675):0.21876):0.14192):0.23431,((NicO14:0.20783,
((((NicO22:0.26279,NicO21:0.07166):0.17769,NicO23:0.12791):0.08274,
NicO11:0.48313):0.02403,NicO15:0.33660):0.33567):0.06724,
NicO19:0.99881):1.15806):0.32274,((GAP11:1.51781,((GAP14:0.05833,
GAP17:0.41786):0.25729,(GAP21:0.35803,GAP22:0.08250):0.91908):0.02837):0.80993,
(GAP31:0.64904,(GAP33:0.48856,GAP32:0.07324):0.28743):1.13824):0.66558):0.08911,
(NAAT12:0.61787,(((NAAT13:0.37432,NAAT14:0.41308):0.12323,
NAAT15:0.58306):0.05849,NAAT11:0.62546):0.30277):1.79070):0.03796,
(((((LysE13:0.58169,LysE12:0.29550):0.13300,LysE11:0.24027):1.13776,
RhtB16:0.67643):0.03481,(((RhtB15:0.57625,RhtB11:0.67219):0.12996,
RhtB14:1.00744):0.18354,(RhtB12:0.43943,RhtB13:0.55067):0.19594):0.46438):1.28736,
(TerC11:1.92266,((TerC14:0.89243,((TerC21:0.32202,(TerC23:0.17192,
TerC22:0.35440):0.29775):0.48018,TerC15:0.68991):0.07532):0.52050,
TerC31:1.41523):0.15837):0.89622):0.10356):0.13151):0.36504):1.40269):0.03773,
CaCA241:1.28325):0.10444):0.48477,CaCA211:0.21152);
(((CaCA214:0.60108,(CaCA231:0.75400,CaCA232:0.55661):0.51753):0.19988,
(CaCA241:1.28327,((((ILT32:0.62510,(ILT33:0.06151,ILT31:0.32609):1.17296):0.51950,
((ILT26:0.91580,ILT24a:0.66648):0.29256,(ILT22:0.76926,((ILT13:0.06892,
ILT11:0.14521):0.12147,ILT18:0.13287):0.92531):0.34905):0.75283):0.37596,
(((CadD15:0.86048,(((CadD11:0.36993,CadD12:0.36000):0.31688,
CadD14:0.59875):0.13012,CadD13:0.72133):0.24840):1.41116,
(MntP31:1.15088,(MntP21:0.98320,((MntP11:0.30999,MntP12:0.50968):0.07854,
MntP13:0.81417):0.15170):0.33193):0.96273):0.12655,(((TerC11:1.92259,
((TerC14:0.89251,(TerC15:0.68995,((TerC22:0.35443,TerC23:0.17189):0.29777,
TerC21:0.32201):0.48018):0.07542):0.52033,TerC31:1.41522):0.15836):0.89629,
(((RhtB14:1.00741,(RhtB11:0.67214,RhtB15:0.57630):0.13000):0.18349,
(RhtB12:0.43945,RhtB13:0.55064):0.19587):0.46443,(((LysE13:0.58170,
LysE12:0.29550):0.13297,LysE11:0.24030):1.13778,RhtB16:0.67642):0.03481):1.28732):0.10360,
((NAAT12:0.61786,(NAAT11:0.62544,(NAAT15:0.58328,(NAAT13:0.37429,
NAAT14:0.41311):0.12299):0.05861):0.30283):1.79053,((((GAP33:0.48837,
GAP32:0.07343):0.28748,GAP31:0.64897):1.13814,(GAP11:1.51766,
((GAP14:0.05845,GAP17:0.41774):0.25720,(GAP21:0.35822,GAP22:0.08230):0.91918):0.02847):0.80967):0.66589,
((DsbD31:2.19412,(((DsbD62:0.83534,DsbD63:0.71987):0.14850,
DsbD61:0.30889):1.20126,((((DsbD24:0.73891,(DsbD23:0.31448,
DsbD21:0.64706):0.14929):0.17448,DsbD26:0.69928):0.12347,
((DsbD12:0.12828,DsbD11:0.23014):0.22331,(DsbD51:0.30603,
(DsbD53:0.18321,DsbD52:0.08064):0.05848):0.44955):0.43848):0.38372,
DsbD41:1.26686):0.21867):0.14201):0.23459,(NicO19:0.99886,
(NicO14:0.20751,(NicO15:0.33664,(NicO11:0.48318,(NicO23:0.12789,
(NicO21:0.07162,NicO22:0.26283):0.17773):0.08269):0.02410):0.33571):0.06715):1.15814):0.32246):0.08942):0.03774):0.13156):0.36489):1.40283,
CaCA212:0.38186):0.03760):0.10452):0.48478,(CaCA224:0.30167,
(CaCA221:0.09151,CaCA222:0.08150):0.23099):0.14765,CaCA211:0.21151);
(((CaCA222:0.08148,CaCA221:0.09153):0.23103,CaCA224:0.30162):0.14760,
((CaCA214:0.60106,(CaCA231:0.75404,CaCA232:0.55658):0.51758):0.19986,
(CaCA241:1.28327,(CaCA212:0.38182,((((MntP31:1.15073,(MntP21:0.98329,
(MntP13:0.81416,(MntP12:0.50968,MntP11:0.30999):0.07856):0.15165):0.33208):0.96276,
(((CadD14:0.59871,(CadD11:0.36988,CadD12:0.36005):0.31688):0.13012,
CadD13:0.72131):0.24843,CadD15:0.86047):1.41103):0.12664,
((((TerC31:1.41521,(((TerC21:0.32203,(TerC22:0.35447,TerC23:0.17185):0.29773):0.48026,
TerC15:0.68986):0.07541,TerC14:0.89229):0.52052):0.15835,
TerC11:1.92265):0.89634,(((RhtB14:1.00746,(RhtB15:0.57612,
RhtB11:0.67231):0.12990):0.18361,(RhtB12:0.43941,RhtB13:0.55069):0.19599):0.46440,
(((LysE12:0.29548,LysE13:0.58171):0.13300,LysE11:0.24028):1.13782,
RhtB16:0.67636):0.03480):1.28719):0.10364,((((((((DsbD26:0.69919,
((DsbD21:0.64732,DsbD23:0.31422):0.14961,DsbD24:0.73861):0.17450):0.12346,
((DsbD11:0.23019,DsbD12:0.12823):0.22310,((DsbD53:0.18324,
DsbD52:0.08061):0.05867,DsbD51:0.30585):0.44964):0.43849):0.38384,
DsbD41:1.26678):0.21878,((DsbD63:0.71978,DsbD62:0.83543):0.14849,
DsbD61:0.30890):1.20105):0.14192,DsbD31:2.19395):0.23441,
(NicO19:0.99898,(NicO14:0.20799,((NicO11:0.48312,(NicO23:0.12791,
(NicO22:0.26278,NicO21:0.07167):0.17769):0.08275):0.02417,
NicO15:0.33654):0.33534):0.06713):1.15825):0.32277,(((GAP33:0.48836,
GAP32:0.07343):0.28731,GAP31:0.64914):1.13833,(((GAP14:0.05843,
GAP17:0.41776):0.25744,(GAP22:0.08241,GAP21:0.35812):0.91894):0.02830,
GAP11:1.51777):0.80994):0.66562):0.08918,(NAAT12:0.61840,
(NAAT11:0.62684,(NAAT15:0.58150,(NAAT14:0.41294,NAAT13:0.37446):0.12480):0.05636):0.30335):1.79048):0.03789):0.13147):0.36493,
((ILT32:0.62523,(ILT31:0.32614,ILT33:0.06146):1.17287):0.51951,
((ILT26:0.91570,ILT24a:0.66657):0.29250,(ILT22:0.76926,(ILT18:0.13292,
(ILT11:0.14521,ILT13:0.06892):0.12142):0.92534):0.34907):0.75288):0.37588):1.40284):0.03765):0.10442):0.48481,CaCA211:0.21152);
((((CaCA231:0.75398,CaCA232:0.55663):0.51749,CaCA214:0.60113):0.19986,
((((((((MntP13:0.81422,(MntP11:0.30998,MntP12:0.50969):0.07850):0.15169,
MntP21:0.98315):0.33204,MntP31:1.15087):0.96305,((CadD13:0.72123,
((CadD12:0.36002,CadD11:0.36991):0.31687,CadD14:0.59876):0.13001):0.24844,
CadD15:0.86056):1.41176):0.12599,(((TerC11:1.92263,(TerC31:1.41522,
((TerC15:0.68985,(TerC21:0.32201,(TerC22:0.35440,TerC23:0.17191):0.29778):0.48022):0.07530,
TerC14:0.89242):0.52043):0.15835):0.89638,(((RhtB14:1.00741,
(RhtB15:0.57620,RhtB11:0.67224):0.13000):0.18352,(RhtB12:0.43945,
RhtB13:0.55065):0.19590):0.46444,(((LysE12:0.29553,LysE13:0.58167):0.13299,
LysE11:0.24028):1.13779,RhtB16:0.67637):0.03478):1.28727):0.10355,
((((GAP31:0.64905,(GAP32:0.07329,GAP33:0.48851):0.28741):1.13825,
(((GAP14:0.05838,GAP17:0.41781):0.25730,(GAP21:0.35793,GAP22:0.08260):0.91905):0.02835,
GAP11:1.51776):0.80996):0.66561,((((((DsbD26:0.69934,(DsbD24:0.73871,
(DsbD23:0.31433,DsbD21:0.64721):0.14951):0.17441):0.12351,
((DsbD11:0.23020,DsbD12:0.12822):0.22318,((DsbD52:0.08059,
DsbD53:0.18326):0.05859,DsbD51:0.30593):0.44960):0.43846):0.38393,
DsbD41:1.26672):0.21861,(DsbD61:0.30892,(DsbD63:0.71980,
DsbD62:0.83541):0.14847):1.20111):0.14199,DsbD31:2.19404):0.23443,
(((NicO15:0.33670,((NicO23:0.12789,(NicO22:0.26279,NicO21:0.07165):0.17771):0.08272,
NicO11:0.48315):0.02400):0.33557,NicO14:0.20774):0.06740,
NicO19:0.99869):1.15800):0.32275):0.08900,(NAAT12:0.61796,
((NAAT15:0.58310,(NAAT14:0.41306,NAAT13:0.37434):0.12319):0.05857,
NAAT11:0.62539):0.30260):1.79081):0.03811):0.13145):0.36492,
(((ILT22:0.76920,(ILT18:0.13292,(ILT11:0.14522,ILT13:0.06891):0.12141):0.92540):0.34899,
(ILT24a:0.66650,ILT26:0.91578):0.29255):0.75291,(ILT32:0.62513,
(ILT33:0.06158,ILT31:0.32602):1.17295):0.51949):0.37596):1.40279,
CaCA212:0.38192):0.03767,CaCA241:1.28323):0.10451):0.48479,
(CaCA224:0.30173,(CaCA222:0.08150,CaCA221:0.09151):0.23093):0.14770,CaCA211:0.21149);
(((CaCA214:0.60316,(CaCA231:0.75766,CaCA232:0.55296):0.51519):0.19835,
(CaCA241:1.28555,(CaCA212:0.37653,(((((((GAP31:0.64825,(GAP32:0.07576,
GAP33:0.48604):0.28773):1.13688,(GAP11:1.51756,((GAP14:0.05788,
GAP17:0.41831):0.25726,(GAP21:0.35811,GAP22:0.08242):0.91911):0.02857):0.81031):0.66622,
((((((NicO23:0.12787,(NicO21:0.07142,NicO22:0.26303):0.17780):0.08225,
NicO11:0.48363):0.02426,NicO15:0.33656):0.33750,NicO14:0.20562):0.06451,
NicO19:1.00030):1.15940,((((DsbD62:0.83521,DsbD63:0.72000):0.14861,
DsbD61:0.30877):1.20063,(DsbD41:1.26644,((DsbD26:0.69945,
((DsbD23:0.31487,DsbD21:0.64667):0.14870,DsbD24:0.73950):0.17478):0.12327,
((DsbD12:0.12838,DsbD11:0.23004):0.22317,((DsbD53:0.18350,
DsbD52:0.08035):0.05844,DsbD51:0.30607):0.44974):0.43850):0.38409):0.21902):0.14099,
DsbD31:2.19471):0.23541):0.32203):0.11255,((((LysE12:0.29543,
LysE13:0.58177):0.13100,LysE11:0.24228):1.14064,RhtB16:0.67473):0.03433,
((RhtB13:0.54923,RhtB12:0.44087):0.19616,((RhtB11:0.67365,
RhtB15:0.57479):0.13048,RhtB14:1.00665):0.18347):0.46413):1.36667):0.04555,
((NAAT12:0.61406,((NAAT15:0.58771,(NAAT13:0.37096,NAAT14:0.41644):0.11813):0.06618,
NAAT11:0.62009):0.30300):1.71756,((CadD15:0.86273,(CadD13:0.71764,
(CadD14:0.59967,(CadD11:0.36950,CadD12:0.36042):0.31574):0.13462):0.24341):1.41298,
(MntP31:1.14172,(((MntP11:0.30065,MntP12:0.51902):0.07286,
MntP13:0.81967):0.15418,MntP21:0.98257):0.34129):0.95819):0.08739):0.11446):0.05830,
(TerC11:1.93219,(TerC31:1.41464,(TerC14:0.89277,(TerC15:0.68650,
((TerC23:0.17360,TerC22:0.35272):0.29804,TerC21:0.32209):0.48318):0.07311):0.52087):0.14889):0.95200):0.39512,
(((ILT31:0.32446,ILT33:0.06313):1.17699,ILT32:0.62132):0.51641,
((((ILT11:0.14469,ILT13:0.06945):0.12249,ILT18:0.13182):0.92036,
ILT22:0.77372):0.34926,(ILT26:0.91893,ILT24a:0.66335):0.29473):0.75448):0.38083):1.39493):0.04508):0.10101):0.48647,
(CaCA224:0.29911,(CaCA222:0.08138,CaCA221:0.09163):0.23354):0.14701,CaCA211:0.21074);
((CaCA224:0.30165,(CaCA221:0.09151,CaCA222:0.08150):0.23101):0.14763,
(((CaCA231:0.75403,CaCA232:0.55658):0.51755,CaCA214:0.60109):0.19987,
(CaCA241:1.28328,(((((((CadD14:0.59872,(CadD11:0.36991,CadD12:0.36002):0.31688):0.13010,
CadD13:0.72136):0.24843,CadD15:0.86055):1.41118,((((MntP12:0.50971,
MntP11:0.30997):0.07854,MntP13:0.81418):0.15171,MntP21:0.98324):0.33194,
MntP31:1.15086):0.96273):0.12651,((((TerC31:1.41531,(TerC14:0.89238,
((TerC21:0.32200,(TerC22:0.35442,TerC23:0.17190):0.29779):0.48018,
TerC15:0.68987):0.07535):0.52054):0.15834,TerC11:1.92263):0.89623,
((RhtB16:0.67637,((LysE12:0.29552,LysE13:0.58167):0.13297,
LysE11:0.24029):1.13782):0.03483,((RhtB13:0.55067,RhtB12:0.43942):0.19603,
(RhtB14:1.00744,(RhtB11:0.67221,RhtB15:0.57623):0.12996):0.18359):0.46427):1.28733):0.10355,
((((((((NicO23:0.12791,(NicO21:0.07165,NicO22:0.26280):0.17769):0.08272,
NicO11:0.48316):0.02404,NicO15:0.33669):0.33555,NicO14:0.20780):0.06726,
NicO19:0.99876):1.15815,(DsbD31:2.19401,((((DsbD26:0.69932,
(DsbD24:0.73866,(DsbD21:0.64726,DsbD23:0.31428):0.14955):0.17441):0.12352,
((DsbD51:0.30594,(DsbD53:0.18325,DsbD52:0.08060):0.05858):0.44960,
(DsbD12:0.12825,DsbD11:0.23018):0.22316):0.43847):0.38390,
DsbD41:1.26669):0.21857,(DsbD61:0.30894,(DsbD62:0.83548,
DsbD63:0.71973):0.14845):1.20113):0.14210):0.23438):0.32273,
((GAP31:0.64902,(GAP32:0.07325,GAP33:0.48855):0.28744):1.13817,
(((GAP14:0.05834,GAP17:0.41785):0.25728,(GAP22:0.08253,GAP21:0.35800):0.91909):0.02830,
GAP11:1.51776):0.80990):0.66569):0.08903,(NAAT12:0.61794,
(NAAT11:0.62539,((NAAT14:0.41309,NAAT13:0.37432):0.12321,
NAAT15:0.58308):0.05855):0.30275):1.79070):0.03804):0.13148):0.36497,
(((ILT33:0.06152,ILT31:0.32608):1.17290,ILT32:0.62516):0.51959,
((ILT26:0.91539,ILT24a:0.66689):0.29249,(ILT22:0.76920,((ILT11:0.14521,
ILT13:0.06892):0.12143,ILT18:0.13290):0.92537):0.34915):0.75269):0.37598):1.40273,
CaCA212:0.38183):0.03773):0.10445):0.48476,CaCA211:0.21152);
((CaCA224:0.30163,(CaCA221:0.09151,CaCA222:0.08150):0.23102):0.14764,
((CaCA241:1.28324,((((((NAAT12:0.61786,(NAAT11:0.62545,((NAAT13:0.37429,
NAAT14:0.41311):0.12299,NAAT15:0.58328):0.05860):0.30283):1.79055,
(((((DsbD41:1.26673,(((DsbD12:0.12830,DsbD11:0.23013):0.22327,
((DsbD52:0.08064,DsbD53:0.18321):0.05844,DsbD51:0.30607):0.44961):0.43845,
(DsbD26:0.69928,((DsbD21:0.64702,DsbD23:0.31452):0.14931,
DsbD24:0.73889):0.17445):0.12352):0.38379):0.21859,((DsbD62:0.83534,
DsbD63:0.71987):0.14842,DsbD61:0.30897):1.20129):0.14201,
DsbD31:2.19416):0.23455,(((NicO15:0.33665,(NicO11:0.48317,
(NicO23:0.12787,(NicO21:0.07161,NicO22:0.26284):0.17774):0.08270):0.02413):0.33569,
NicO14:0.20753):0.06705,NicO19:0.99888):1.15816):0.32245,
((GAP11:1.51764,((GAP21:0.35817,GAP22:0.08236):0.91918,(GAP17:0.41777,
GAP14:0.05842):0.25720):0.02850):0.80964,((GAP32:0.07340,
GAP33:0.48840):0.28747,GAP31:0.64900):1.13818):0.66575):0.08956):0.03773,
((TerC11:1.92264,(((TerC15:0.68994,((TerC23:0.17192,TerC22:0.35440):0.29781,
TerC21:0.32198):0.48017):0.07541,TerC14:0.89251):0.52040,
TerC31:1.41517):0.15833):0.89625,(((LysE11:0.24038,(LysE12:0.29551,
LysE13:0.58168):0.13289):1.13783,RhtB16:0.67642):0.03482,
(((RhtB15:0.57629,RhtB11:0.67215):0.12999,RhtB14:1.00741):0.18351,
(RhtB13:0.55065,RhtB12:0.43945):0.19587):0.46439):1.28733):0.10357):0.13156,
((MntP31:1.15086,(MntP21:0.98326,((MntP11:0.31000,MntP12:0.50967):0.07851,
MntP13:0.81420):0.15166):0.33197):0.96270,(CadD15:0.86043,
((CadD14:0.59872,(CadD12:0.36002,CadD11:0.36991):0.31690):0.13008,
CadD13:0.72136):0.24848):1.41114):0.12659):0.36490,((ILT32:0.62510,
(ILT31:0.32607,ILT33:0.06152):1.17296):0.51946,((ILT26:0.91582,
ILT24a:0.66645):0.29261,(ILT22:0.76929,(ILT18:0.13288,(ILT11:0.14521,
ILT13:0.06892):0.12146):0.92528):0.34902):0.75285):0.37596):1.40284,
CaCA212:0.38185):0.03758):0.10453,(CaCA214:0.60111,(CaCA231:0.75403,
CaCA232:0.55659):0.51750):0.19986):0.48480,CaCA211:0.21151);
(((CaCA214:0.60116,(CaCA231:0.75405,CaCA232:0.55656):0.51747):0.19992,
((CaCA212:0.38183,(((((CadD13:0.72144,((CadD12:0.36008,CadD11:0.36985):0.31682,
CadD14:0.59869):0.13006):0.24862,CadD15:0.86042):1.41107,
(MntP31:1.15068,(MntP21:0.98328,(MntP13:0.81414,(MntP11:0.30983,
MntP12:0.50984):0.07858):0.15164):0.33215):0.96256):0.12647,
(((((GAP31:0.64936,(GAP32:0.07294,GAP33:0.48886):0.28717):1.13833,
(((GAP22:0.08085,GAP21:0.35968):0.91782,(GAP14:0.05826,GAP17:0.41793):0.25878):0.02716,
GAP11:1.51731):0.81086):0.66525,((NicO19:0.99892,(((NicO11:0.48316,
((NicO22:0.26273,NicO21:0.07171):0.17767,NicO23:0.12791):0.08272):0.02418,
NicO15:0.33659):0.33541,NicO14:0.20793):0.06715):1.15863,
(((DsbD61:0.30892,(DsbD62:0.83578,DsbD63:0.71943):0.14848):1.20102,
(DsbD41:1.26665,((DsbD26:0.69903,((DsbD23:0.31397,DsbD21:0.64757):0.14966,
DsbD24:0.73858):0.17470):0.12334,((DsbD11:0.22997,DsbD12:0.12845):0.22318,
((DsbD52:0.08057,DsbD53:0.18329):0.05867,DsbD51:0.30585):0.44956):0.43850):0.38396):0.21860):0.14235,
DsbD31:2.19397):0.23414):0.32243):0.08929,(((NAAT15:0.58300,
(NAAT14:0.41305,NAAT13:0.37435):0.12330):0.05842,NAAT11:0.62548):0.30289,
NAAT12:0.61780):1.79054):0.03795,(((RhtB16:0.67647,((LysE12:0.29549,
LysE13:0.58171):0.13310,LysE11:0.24017):1.13766):0.03479,
((RhtB12:0.43929,RhtB13:0.55080):0.19619,((RhtB11:0.67239,
RhtB15:0.57605):0.12991,RhtB14:1.00742):0.18354):0.46431):1.28730,
(TerC11:1.92246,(TerC31:1.41512,(TerC14:0.89228,((TerC21:0.32195,
(TerC23:0.17194,TerC22:0.35438):0.29782):0.48015,TerC15:0.68993):0.07547):0.52057):0.15848):0.89612):0.10380):0.13153):0.36479,
(((ILT31:0.32619,ILT33:0.06141):1.17289,ILT32:0.62521):0.51950,
((ILT24a:0.66650,ILT26:0.91578):0.29242,(ILT22:0.76922,(ILT18:0.13271,
(ILT13:0.06893,ILT11:0.14520):0.12162):0.92529):0.34921):0.75288):0.37588):1.40284):0.03757,
CaCA241:1.28310):0.10464):0.48473,(CaCA224:0.30169,(CaCA221:0.09151,
CaCA222:0.08150):0.23097):0.14768,CaCA211:0.21148);
((CaCA224:0.30167,(CaCA221:0.09151,CaCA222:0.08150):0.23099):0.14765,
(((CaCA232:0.55657,CaCA231:0.75405):0.51753,CaCA214:0.60110):0.19991,
(CaCA241:1.28330,(CaCA212:0.38179,((((((ILT13:0.06892,ILT11:0.14521):0.12147,
ILT18:0.13287):0.92529,ILT22:0.76928):0.34903,(ILT26:0.91580,
ILT24a:0.66647):0.29250):0.75286,((ILT33:0.06152,ILT31:0.32608):1.17296,
ILT32:0.62510):0.51949):0.37598,(((((RhtB16:0.67642,((LysE13:0.58169,
LysE12:0.29550):0.13302,LysE11:0.24025):1.13772):0.03484,
((RhtB12:0.43944,RhtB13:0.55066):0.19591,((RhtB15:0.57625,
RhtB11:0.67219):0.12994,RhtB14:1.00748):0.18352):0.46439):1.28736,
(TerC11:1.92268,(TerC31:1.41526,(TerC14:0.89239,(TerC15:0.68995,
((TerC23:0.17190,TerC22:0.35442):0.29780,TerC21:0.32198):0.48012):0.07533):0.52055):0.15837):0.89622):0.10354,
((((GAP31:0.64876,(GAP32:0.07326,GAP33:0.48853):0.28771):1.13787,
(GAP11:1.51779,((GAP22:0.08274,GAP21:0.35779):0.91906,(GAP17:0.41782,
GAP14:0.05837):0.25729):0.02829):0.81010):0.66578,((DsbD31:2.19371,
(((DsbD63:0.71978,DsbD62:0.83543):0.14859,DsbD61:0.30879):1.20132,
(((DsbD26:0.69925,((DsbD21:0.64714,DsbD23:0.31440):0.14968,
DsbD24:0.73852):0.17437):0.12362,((DsbD12:0.12846,DsbD11:0.22996):0.22355,
(DsbD51:0.30611,(DsbD52:0.08030,DsbD53:0.18355):0.05840):0.44942):0.43832):0.38419,
DsbD41:1.26632):0.21806):0.14262):0.23380,(NicO19:0.99879,
(((NicO11:0.48324,(NicO23:0.12794,(NicO21:0.07161,NicO22:0.26284):0.17768):0.08263):0.02396,
NicO15:0.33678):0.33570,NicO14:0.20773):0.06722):1.15831):0.32279):0.08909,
(NAAT12:0.61790,(NAAT11:0.62536,((NAAT13:0.37428,NAAT14:0.41312):0.12316,
NAAT15:0.58310):0.05863):0.30271):1.79069):0.03804):0.13150,
((CadD15:0.86052,(((CadD11:0.36993,CadD12:0.35999):0.31688,
CadD14:0.59877):0.13005,CadD13:0.72129):0.24846):1.41114,
((((MntP12:0.50967,MntP11:0.31000):0.07852,MntP13:0.81419):0.15171,
MntP21:0.98323):0.33194,MntP31:1.15086):0.96267):0.12657):0.36490):1.40274):0.03776):0.10445):0.48475,CaCA211:0.21151);
((CaCA224:0.30163,(CaCA222:0.08148,CaCA221:0.09153):0.23103):0.14760,
((CaCA214:0.60105,(CaCA231:0.75404,CaCA232:0.55657):0.51759):0.19987,
((CaCA212:0.38181,((((ILT31:0.32614,ILT33:0.06146):1.17287,
ILT32:0.62524):0.51951,((ILT22:0.76927,(ILT18:0.13292,(ILT13:0.06892,
ILT11:0.14521):0.12142):0.92533):0.34907,(ILT26:0.91570,
ILT24a:0.66658):0.29250):0.75288):0.37589,(((CadD15:0.86048,
(CadD13:0.72131,(CadD14:0.59871,(CadD11:0.36988,CadD12:0.36005):0.31688):0.13013):0.24843):1.41104,
(MntP31:1.15073,(MntP21:0.98329,((MntP12:0.50968,MntP11:0.30999):0.07856,
MntP13:0.81416):0.15165):0.33207):0.96276):0.12663,((((TerC31:1.41520,
((TerC15:0.68986,(TerC21:0.32203,(TerC22:0.35447,TerC23:0.17185):0.29772):0.48026):0.07542,
TerC14:0.89228):0.52051):0.15834,TerC11:1.92266):0.89634,
(((RhtB14:1.00746,(RhtB15:0.57612,RhtB11:0.67232):0.12990):0.18361,
(RhtB12:0.43941,RhtB13:0.55069):0.19599):0.46439,(((LysE13:0.58172,
LysE12:0.29547):0.13299,LysE11:0.24028):1.13782,RhtB16:0.67636):0.03480):1.28719):0.10364,
((((GAP31:0.64914,(GAP33:0.48837,GAP32:0.07343):0.28730):1.13834,
(((GAP21:0.35813,GAP22:0.08240):0.91893,(GAP17:0.41776,GAP14:0.05843):0.25744):0.02830,
GAP11:1.51777):0.80994):0.66562,((NicO19:0.99897,(NicO14:0.20799,
((NicO11:0.48313,(NicO23:0.12790,(NicO22:0.26278,NicO21:0.07167):0.17769):0.08275):0.02418,
NicO15:0.33654):0.33534):0.06714):1.15824,(DsbD31:2.19395,
((DsbD61:0.30890,(DsbD63:0.71978,DsbD62:0.83543):0.14848):1.20105,
(DsbD41:1.26677,(((DsbD12:0.12823,DsbD11:0.23020):0.22310,
(DsbD51:0.30585,(DsbD53:0.18324,DsbD52:0.08061):0.05866):0.44964):0.43848,
((DsbD24:0.73861,(DsbD21:0.64732,DsbD23:0.31422):0.14961):0.17451,
DsbD26:0.69918):0.12346):0.38384):0.21879):0.14191):0.23442):0.32277):0.08918,
(NAAT12:0.61842,(NAAT11:0.62683,(NAAT15:0.58149,(NAAT14:0.41295,
NAAT13:0.37445):0.12482):0.05637):0.30332):1.79049):0.03789):0.13147):0.36494):1.40283):0.03766,
CaCA241:1.28328):0.10441):0.48481,CaCA211:0.21152);
