# Supplementary material for: The LysE Superfamily of Transport Proteins Involved in Cell Physiology and Pathogenesis
Source: PLoS One. 2015 Oct 16;10(10):e0137184. doi: 10.1371/journal.pone.0137184 (PMC4608589; doi:10.1371/journal.pone.0137184)
Supplement: S3 Supporting Information — The corresponding zip file contains the 100 trees generated from SFT, the consensus tree, the FASTA sequences used to generated the trees, and the newick file for the best tree generated from RAxML analyses (described in S17 Fig). (ZIP) [file pone.0137184.s032.zip › FASTA_sequences_superfamily_tree.faa]

>ILT11 (UniProt# P40088; http://tcdb.org/search/result.php?acc=P40088&tc=2.A.108.1.1)
MPNKVFNVAVFFVVFRECLEAVIVISVLLSFLKQAIGEHDRALYRKLRIQVWVGVLLGFIICLAIGAGFIGAYYSLQKDIFGSAEDLWEGIFCMIATIMISMMGIPMLRMNKMQSKWRVKIARSLVEIPHRKRDYFKIGFLSRRYAMFLLPFITVLREGLEAVVFVAGAGITTQGSHASAYPLPVVVGLICGGLVGYLLYYGASKSSLQIFLILSTSILYLISAGLFSRGAWYFENYRFNLASGGDASEGGDGNGSYNIRKAVYHVNCCNPELDNGWDIFNALLGWQNTGYLSSMLCYNIYWLVLIIVLSLMIFEERRGHLPFTKNLQLKHLNPGYWIKNKKKQELTEEQKRQLFAKMENINFNEDGEINVQENYELPEQTTSHSSSQNVATDKEVLHVKADSL

>ILT13 (UniProt# Q9P8U8; http://tcdb.org/search/result.php?tc=2.A.108.1.3)
MVDVFNVQVFFVVFREALEAVIVVSVLLAFVKQSMGSSANGPELKKKLYRQIWLGAGLGVLICIIIGGAFIGTFYGLGKDIWGKSEDLWEGIFCIIATVLITAMGIPMLRINKMKEKWRVKLAQALIKSPENKKNRFKLGYLGKKYALFILPFITCLREGLEAVVFVGGVGITSPASSFPIPVIVGIICGLAVGALLYYFGSNMSMQIFLIISTCILYLIAAGLFSRGVWFFESYQYNKKTGGDAAENGSGPGTYDISKSVWHVNCCNPLTDNGWDIFNAILGWQNSATYGSVISYNVYWIFIISVLLLMVYEEKHGHLPLTKNLTLVQLNPMYHIKGKKKLELNKAEKEELFTKLQKQKFGDVQEIDETSSNKLVETQENK

>ILT18 (UniProt# Q5KJQ5; http://tcdb.org/search/result.php?tc=2.A.108.1.8)
MAKDLFSVTIFFIVFRETVEAAIIVSVLLSFVEQLMASGGPKKDDAQVQHLSEEEEIKKTKRILRRMRIQIWAGTLTGFIIAVAVGAAFIAGWYTTLTDLWANTEELWEGIFSLIACIIIYVMGLTFLKMDQSRVKWRIKLSEAFAHRAGKALFSFGGNKEDGEPDRPLTEEELAEEQAMKKKARSGKYAIFFLPFITVIREGLEAIVFVGGVSLGQDGASIPIAAIVGLIAGIFVGWCIYRTGSTLALHWFLIVSTCFLFLIGSGLFSKGVYDFEYYRFSSAVGGDVAESGNGPGSFQVAGNVWHLEYGNPEPGAVGTNGGWQIFNAILGWNNTASLGSILSYCFYWIAVIVGLAVMKWHEGRFTIFGRGSKAHGRIQARAEIKRAAEGQVSEGSEKDEGASEEGTARDTTHLNKNGDSPEDSLTPMIENSL

>ILT22 (UniProt# Q8YBL6; http://tcdb.org/search/result.php?tc=2.A.108.2.2)
MNVQDFNILFVIWRECIEALLVVGILNAWLSHRPAQEQRTGRIWLWSGVAAGLAGALVLAFLLLTVGDMLSDDAQDYFQTAIVLLAAGLIVQMVFWMRKHGRTLKKELHASLTDVADKANWLGVFALAALAVMREGSEAAVFLYGTMAGISASNYNALVAALIGLAAALGTYWLLQLGSRVLSWNAFFRITEVMLLFLAGSLLLTGIDHLISLGVLPPLSARLWNTSAILSDNGMLGGLVSGLTGYRARPVLIEVLVFFAYWTIVLWFLSRPRALQTA

>ILT24a (UniProt# Q5HSD5; http://tcdb.org/search/result.php?acc=Q5HSD5&tc=2.A.108.2.4)
MKIFKIIFLIISIFLSSSAFARVDDYINEANLIKDMLKQSIETYKKGDNLGAKKLSEDAYFQHFENMEGPIGRNIGRKAITMERKFVNLRRMYKDKAPLTQINALIDSLYYDLDEVAPILQNGYRLKAEASDTNYDKAKAEKSSLEANAKREADAEALIAQMMGVDKKDLAQSSLTTQAPIPANDDTSKLTDDNASADLQAAAAMDTRLQFILDNISTKFSQAANAFKEKNYQASKDFLNDALFSDYRNTKVEILVNKFTKAGNDQKIQQAIRTLIRQINDAKIDEKGLRDGLDNIEEQIFDVFLQIPNSELSSLQISGFNDETKGKDYAKVSNDIKLALDGILKNYDGFSASIVDDLQGIYLDIFEASGMENKIGAVDSGLKLKIESLFSKGVALIKASADKKELEATFNDLEQLIASSVDKIQDSTPYSLFIWALSIILREGLEALIIVVAIVSYLVQSGNKNRLNIAYSALFTGVILSFVTAFGVSWLFKENAGQSRELIEGITMLIAVLLLFYVGFWLLSNAQNKKWTSFIKQGAIDAISNNSAKTLWITVFLAVYREGAETVLFYQALLFDAKTSTDFGAVFGGLGLGILILIVLYFLLKAGAIRIPVKQFFYITSYIIFYMVFVFTGKGIAELIEGKVIIPSLIPMNFEPILWLGVYPYYETLIPQFIVLTMLIIGILITKQISKKGVKS

>ILT26 (UniProt# D1CHK8; http://tcdb.org/search/result.php?tc=2.A.108.2.6)
MSRSLLRSVLVCAGGALLLGVLIWQAVRVGGAPDPTARGISPMTAMMDTAVLVYREGLECILVLSAIVAGLVRTKRTYWRPIASGAGLAIGATLITWFVLVGILNLISGTTSELNIQAATGLLAIVVLLIIMNWFFHKIYWTGWISLHNRRKKELINTMESSRADSARSLAYRGLILLGFTSVYREGFEVDLFLQNIRLQVGSTRVVLAAAIALVLVAVTGYFTFVAHQRLPYKKMLVFTGIMLGAVLEIMVGEQVNEMQLAGWLPVHTFPLHIPDWMGIWFSLFNNWETVIAQVLAAVLVIGSFYAARRDTRKPRAASPAVSAY

>ILT31 (UniProt# C3NJW5; http://tcdb.org/search/result.php?tc=2.A.108.3.1)
MDVSVFLAALGISLLELTEAGAIAAIYHNIYKNNLPFIYAVLGVAVVLIPTFTVGRLIYLVPLNYVLLASAVILFYFGYRLIRSARMSFKGIRKKGGEEKEEGLSVVFTVSAIEGFEAALVILALIPQSYSSALIGAILASFLVVILTAILKSQVARIRLPHLKFVLSALLFSLGTLWISEVVFDIPDLILPLFFLAYLGINYAIIKI

>ILT32 (UniProt# C6B766; http://tcdb.org/search/result.php?tc=2.A.108.3.2)
MTTLTTITSTVTAAFLGSFVEVVEAFTIILAVGVTQSWRPALIGTGLALALLALLVLTLGPLLGLIPIELMQFVIGTLLVLFGLRWLRKAILRASGFIALHDEDKAFAAETDSLRRQSAERRANFLAGIAAFKAVLLEGIEVVFIVIATGAGHGMIGYASLGAAAACLLVLIIGVFVHKPLSAVPENSLKFVVGLLLSAFGIFWVGEGVGADWPGADLSLLAILAVLAVFSFAAVRMLRRYSNTHAEVAA

>ILT33 (UniProt# Q4J7V8; http://tcdb.org/search/result.php?tc=2.A.108.3.3)
MDFSVLLASLGISILELSEASAVAVIFQGIYKNSKPFLYAIAGILIVLVPVFTLGQYIVLLPINYVLLVAAVILAYFGYKLLRSARRSFKGSKKKHEEKEEGIMTVFVVSATEALEAGLVILALIPQSFSSALLGTGIAVIIVIALTIALRSQIMKIRVPHLKFVLSALLFGLATLFVAEALVDIDEVFLPLFFVIYLGVNYLVIKL

>MntP11 (UniProt# P76264; http://tcdb.org/search/result.php?tc=2.A.107.1.1)
MNITATVLLAFGMSMDAFAASIGKGATLHKPKFSEALRTGLIFGAVETLTPLIGWGMGMLASRFVLEWNHWIAFVLLIFLGGRMIIEGFRGADDEDEEPRRRHGFWLLVTTAIATSLDAMAVGVGLAFLQVNIIATALAIGCATLIMSTLGMMVGRFIGSIIGKKAEILGGLVLIGIGVQILWTHFHG

>MntP12 (UniProt# O27840; http://tcdb.org/search/result.php?tc=2.A.107.1.2)
MDLLSMVLIGVGLAMDAFSISVSRGLALHESETNYALISALSFGTFQAAMPVLGWVSGLEIQRLVSALAPWAAFILLLIIGLKMIYESLIMEEEEFIFSYRELLVLSIATSIDAFAVGVSFALLDISIWLPVIVIGLITFILSLAGSYIGERVGHIFENRLEALGGLILILIGLKILLENVSFT

>MntP13 (UniProt# I0JS30; http://tcdb.org/search/result.php?tc=2.A.107.1.3)
MEQVTGLVLLSLALGLDAFSVSLGMGLQAVRLKHAFFAGIVVGIFHMFMPGLGMALGQWLSGSASEWAAVGGGLLLFCLGSYTIFASFTDKHNAAYTLAGAGMWLFALSVSIDSFPVGFSLGLRESEVFVSIISFGLFSMLLTWAGFVIGRRASGLLGVYSELLGGSILCALGLHAIF

>MntP21 (UniProt# E4RIT5; http://tcdb.org/search/result.php?tc=2.A.107.2.1)
MISGGIKLNILVVAFSMGLDAAGVALGIGCGSKTTQKERIAVIFSFGFFQFLFALIGALVGHYIDRNLFEISNYFSGGILFLLGIYLIYEGCQNEDDCMFINLNLITIIILGMSVSIDAMGAGFSLLFRLSYTMMIRDSIIIGIVASILTAFAFQVVSYIKHIELVEKYANYLGGMILITLGTIIILA

>MntP31 (UniProt# L8Q2C2; http://tcdb.org/search/result.php?tc=2.A.107.3.1)
MQMVSILLLALAVSLDSFSVGFTYGLRKMKIPFKAILVIACCSGAVMFISMLIGSFLTKFFPVYVTEKLGGLILVGIGAW
VLYQFFRPAKDKEYLLHEKTLLNLEVRSLGIVIHILRKPMSADIDKSGVINGIEAVLLGFALSIDAFGAGIGAAILGFSP
IVMSIAVAVMSSLFVSIGINAGHFLSKWKWIDKMAFLPGLLLITIGLWKL

>CaCA211 (UniProt# P52876; http://tcdb.org/search/result.php?tc=2.A.106.1.1)
MLTAFTAGLLLITVSELGDKTFFIAMILAMRYPRRWVLVGVVGGLAAMTILSVLMGQIFTFLPTRYINYAEVALFLIFGT
KLLWDARRIKATANLEEMEDAEKAIASGEKKLKIVPRGWGIVVESFALTFVAEWGDRTQIATIALAASNNAWGVSAGAIL
GHTICAVIAVMGGKFVAGRISEKTVTLIGGLLFYLFAVVSWWTKIA

>CaCA212 (UniProt# P52876; http://tcdb.org/search/result.php?tc=2.A.106.1.2)
MHLDFLAIITAFGLIFLAELPDKTMFASLAMGTRMRPLYVWFGTSSAFIVHVAIAVGAGSLIGLLPDWIVKLVSASLFALGAFLLLRGSGGDDDEDSEVKTVTGFWPVYSTAFMAVFISEWGDLTQITTANLAASNGTWSTAIGSAAALMSVSALALLAGKFIASRVPLKTVQRIGGICMLGLAVWTTVEIFTG

>CaCA214 (UniProt# B9MIH1; http://tcdb.org/search/result.php?tc=2.A.106.1.4)
MEAFLVSTAIVTLAEMGDKTQLLSLVLAARFRKPWPIVLGIFVATLANHALAGAVGSWVTTVLGPQVLRWVLGLSFIAMAVWMLIPDKLDDDGDGAAPRFGVFGTTLVAFFLAEMGDKTQVATVMLAAQYSAYFWVVAGTTLGMMLANAPVVWLGDRLVKKVPIRVVHLVSALIFLVLGLLALFAGDATPLA

>CaCA221 (UniProt# P52875; http://tcdb.org/search/result.php?tc=2.A.106.2.1)
MAAAARGSGRAPTRRLLVLLLLQLLWAPAGVRAGPEEDLSHRNQEPPAPAQQLQPQPAAVQGLEPARAEKGLTPVAPVHTNKEDAAAQTNLGFIHAFVAAISVIIVSELGDKTFFIAAIMAMRYNRLTVLAGAMLALALMTCLSVLFGYATTVIPRVYTYYVSTALFAIFGIRMLREGLKMSPDEGQEELEEVQAELKKKDEEFQRTKLLNGPDVETGTSTAIPQKKWLHFISPIFVQALTLTFLAEWGDRSQLTTIVLAAREDPYGVAVGGTVGHCLCTGLAVIGGRMIAQKISVRTVTIIGGIVFLAFAFSALFISPESGF

>CaCA222 (UniProt# Q9HC07; http://tcdb.org/search/result.php?tc=2.A.106.2.2)
MAAAAPGNGRASAPRLLLLFLVPLLWAPAAVRAGPDEDLSHRNKEPPAPAQQLQPQPVAVQGPEPARVEKIFTPAAPVHTNKEDPATQTNLGFIHAFVAAISVIIVSELGDKTFFIAAIMAMRYNRLTVLAGAMLALGLMTCLSVLFGYATTVIPRVYTYYVSTVLFAIFGIRMLREGLKMSPDEGQEELEEVQAELKKKDEEFQRTKLLNGPGDVETGTSITVPQKKWLHFISPIFVQALTLTFLAEWGDRSQLTTIVLAAREDPYGVAVGGTVGHCLCTGLAVIGGRMIAQKISVRTVTIIGGIVFLAFAFSALFISPDSGF

>CaCA224 (UniProt# Q10320; http://tcdb.org/search/result.php?tc=2.A.106.2.4)
MKNPIKWAIIAVLLSTVVAKKIVGEGMADVSAIKHPEEVHPTNRDFLRSLIFSISMIFGCEIGDKTFIVAALLAFENSRL
TVFAGSYSALFIMTLLGVLLGHAAPLLFPRKLTDILGGVLFVIFGIKMLMEAKEVMDSKESMSDEFQNVRNEIAANGPID
QLLEEGAAPSHYTGHRSRSGHTLMSQLKSKGRNVMATLFSPLFIKAFALTFVSEWGDRSQIATIAMAASDNVYGVFMGAN
VGHACCTALAVISGKYISTKIKVHKVMFIGGILFIAFGLVYFYQGFF

>CaCA231 (UniProt# H2CHC3; http://tcdb.org/search/result.php?tc=2.A.106.3.1)
MDWRSLIIVFWSVFLAEIGDKTQLATMMFSAEGRDPYIVFIGSAVALILAAGIGVVAGNWLSTRIDPSYIKMVAGAGFIIIGVWTLFSR

>CaCA232 (UniProt# Q6MMB9; http://tcdb.org/search/result.php?tc=2.A.106.3.2)
MDWKIFASTFITIFLAEMGDKTQFAALAASSQTKSTMTVLLAVVLALGLAGALGVIFGKFLGTMLSPQVMKYVSGSLFILVGIWVLAAKS

>CaCA241 (UniProt# M0LB15; http://tcdb.org/search/result.php?tc=2.A.106.4.1)
MSDATWLTVVAIAAGAQLAVLPGEKVQFIIAGLSTRFNPFLVVSAAGSAFAGWTVLEVWFGSAITSLLPGIVLESLTAGM
FLLFAILLLRSAPAADAEQQEPASGFTTDGGQLDVRVPVVDWQVPNKLGGFLPIFAMMAFGEFGDKTQLITITLAAQYSA
HASAIWTGEMLAIIPVSLANALFFHRFAHRFDLRKAHFVGAGLFLFFAADFALSVTMGVSLWETIVSSVAAQVGA

>TerC11 (UniProt# Q7B1W8; http://tcdb.org/search/result.php?tc=2.A.109.1.1)
MVSTHIGFPTETVIVFIALSVGAIFIDLFMHRDDKPISLKSAALWSVFWVVVAMAFAGFLYIHHGAEVASLFVTGYALEKVLSVDNLFVMMAIFSWFAVPDRYRHRVLYWGIIGAIVFRGIFVAIGTSLLSLGPYVEVVFAIIVAWTAVMMLKSGDDDDEIEDYSQHLAYRMVKRFFPIWPKLRGHAFLLNQKEVDAELAKPENSDVTIGRGKKAALYATPLFLCVAVVELSDVMFAFDSVPAIIAVSREPLIVYSAMMFAILGLRTLYFVLEALKQYLVHLEKAVIVLLFFIAAKLGLNATDHIWHHGYSIAATTSLYVVLGVLALGILASVMFPGKPESEEKGS

>TerC14 (UniProt# O34997; http://tcdb.org/search/result.php?tc=2.A.109.1.4)
MYSGNKVVISWIVSIGFVGMPEFMSSKTFALCRQRSFLHGPAGIRSDEEKENNFFGRVSFMDAALLLEYGWVLLVLIGLEGILAADNALVMAVMVKHLPEEKRKKALFYGLAGAFVLRFGSLFAISFLVNVWQVQAIGAIYLLYISASHLLKRYVFKKEDTHKETKQSGFWPTVLKVELADIAFAVDSILAAVALAVTLPGTSLPKIGGLDGGQFLVILAGGIIGLVIMRFAASMFVKLLKERPSLETAAFVIVGWVGVKLALYTLAHRDIAVVSEHFIHSGTWKLIFWGVLAAIAVCGWFMSGGKKQPEGAQNEQKNSTRERA

>TerC15 (UniProt# I3XAB3; http://tcdb.org/search/result.php?tc=2.A.109.1.5)
MEIFTSAGLLALMQVIVIDLVLAGDNAVVIGLAAAGLPIEQRKKAILVGIIAATVLRIVLAAFTVQLLAIIGLLLAGGIL
LLWVCWKMWREIRSGGHEEVGLDAANAPKKTFRQAATQIVVADVSMSLDNVLAVAGAAREHPTVLVFGLMLSIAMMGIAA
SFIARLLARYHWIAYVGLAIILYVSIDMIYRGALEVWPHVAPVAQALAGL

>TerC21 (UniProt# Q7UHX7; http://tcdb.org/search/result.php?tc=2.A.109.2.1)
MIYCHPTLLSEISWKPVAMAELFSISGLFTLGMLVLLQAVLGFDNLLYISIESKRVAEDQQSKVRKLGIGLAVVLRIVLL
FVVVRLIALLEEPFVEFHNGYIDAAISGHSLIVLFGGAFILWTALKEIYHLLAEPELGHSEETATASVGKTIGLIVMMNL
VFSFDSILSAMALTKSFAIMATAIVISGAMMIFLADRVADFLKKNRMYEVLGLFVLFIVGVMLVSEGGHLAHVALFSHEV
HPMAKSTFYFVLAILIVVDIVQAKYQKTLLARQDAAKAHLPKKVEA

>TerC22 (UniProt# Q7URC1; http://tcdb.org/search/result.php?tc=2.A.109.2.2)
MRVVCVASLEFLPVGPMMDLIASSVEVAADVPLWSVPSLIALFALTLMEIVLGIDNIVFIAILTGKLPAEKRSFARRFGLFVAMGMRILLLMMIGWLMSLQSPIIELSSLAPIESLREHLAADAEVNEISGRDLILLFGGLFLMFTAVREIHHKIEGEHDDDPQMDMDLPEADAAVKSRKPVTVGSVLFQIAVMDVIFSLDSVITAVGMASHLPIMIAAVVISVGVMITFANQISDFVQEHPTVKMLALSFLILISVVLLSEAVGTPVNKGYVYFAMAFSLIVEFLNLRMTKKAKLQHAH

>TerC23 (UniProt# L5DDD7; http://tcdb.org/search/result.php?tc=2.A.109.2.3)
MQMQHLMVGYPKYYQTADYALRLSVMADIATMRMKALHFWDKHDISAASEAFGVSCRTPYWWRQLLNKGGPEGPIPHSKAPLVRRKKHWHPDVLKEIRRLRTELPNLGKEQIFVRLKPWCVQRHLTCPSVSTIGRMIATAHDKMRMIPVRLSSRGKALFVKKRTTKPRRPKHYRPVKTGELIGMDAIELRMGEMRRYIITMIDEHSDYALALAVPSLNSDIVNHFFSRAARLFPIGISQIISDNGKEFLGSFDKTLQEAAIKHIWTYPYTPKMNAICDRFNRTLREQFIEFNEILLFEDLALFNQKLAEYLVLYNSKRPHKALALMTPVEYMLKENKNCNMWWTHTLHFRLILSMIVITHTAVVQVLIHMEWIADPSIWAGLVTLVVIELVLGIDNLVFIAILAEKLPPAQRDRARITGLMLAMVMRLLLLASISWLVTLTQPLFSFRSFTFSARDLIMLFGGFFLLFKATMELNERLEGKDSNNPTQRKGAKFWGVVTQIVVLDAIFSLDSVITAIGMVDHLLVMMAAVVIAISLMLMASKPLTQFVNSHPTIVILCLSFLLMIGFSLVAEGFGFVIPKGYLYAAIGFSVMIEAFNQLAIFNRRRFLSANQTLRQRTTEAVMRLLSGQKEDAELDTETASMLVDHGNQQIFNPQERRMIERVLNLNQRTVSSIMTSRHDIEHIDLNAPEDEIRQLLERNQHTRLVVTDGDDAEDLLGVVHVIDLLQQSLRGEPLNLRVLIRQPLVFPETLPLLPALEQFRNARTHFAFVVDEFGSVEGIVTLSDVTETIAGNLPNEVEEIDARHDIQKNADGSWTANGHMPLEDLVQYVPLPLDEKREYHTIAGLLMEYLQRIPKPGEEVQVGDYLLKTLQVESHRVQKVQIIPLRKDGEMEYEV

>TerC31 (UniProt# C9RH03; http://tcdb.org/search/result.php?tc=2.A.109.3.1)
MDIKELINNFKFSIFFTIICLILAFLWGNFIGLYVAIILGILEVSLSFDNAVVNATVLKRMDEYWQKMFLTVGILIAVFG
MRLTFPLVIVSIASHINPIDVVNMALNNPSEYAMHLKEAHPLISAFGGAFLLMVFLKYFLNEEKDTHWIGLIEKPLAKLG
KLESIEIVIALFILLLALKIVPSSEQLTVLISGILGIIVYVLVDSIGEYMQEKEQEMVNSAIKGGLILFLYLELLDASFS
FDGVIGAFAITRDIILIALGLGIGAMFVRSLTVYLVKKGTLDEYIYLEHGAMYAIGTLAMLMFIGIRYHIPEYITGSIGA
LLIGLALVSSIIYNKKNMEIA

>LysE11 (UniProt# P94633; http://tcdb.org/search/result.php?tc=2.A.75.1.1)
MEIFITGLLLGASLLLSIGPQNVLVIKQGIKREGLIAVLLVCLISDVFLFIAGTLGVDLLSNAAPIVLDIMRWGGIAYLL
WFAVMAAKDAMTNKVEAPQIIEETEPTVPDDTPLGGSAVATDTRNRVRVEVSVDKQRVWVKPMLMAIVLTWLNPNAYLDA
FVFIGGVGAQYGDTGRWIFAAGAFAASLIWFPLVGFGAAALSRPLSSPKVWRWINVVVAVVMTALAIKLMLMG

>LysE12 (UniProt# P11667; http://tcdb.org/search/result.php?tc=2.A.75.1.2)
MFSYYFQGLALGAAMILPLGPQNAFVMNQGIRRQYHIMIALLCAISDLVLICAGIFGGSALLMQSPWLLALVTWGGVAFL
LWYGFGAFKTAMSSNIELASAEVMKQGRWKIIATMLAVTWLNPHVYLDTFVVLGSLGGQLDVEPKRWFALGTISASFLWF
FGLALLAAWLAPRLRTAKAQRIINLVVGCVMWFIALQLARDGIAHAQALFS

>LysE13 (UniProt# P64711; http://tcdb.org/search/result.php?tc=2.A.75.1.3)
MMTLKVAIGPQNAFVLRQGIRREYVLVIVALCGIADGALIAAGVGGFAALIHAHPNMTLVARFGGAAFLIGYALLAARNA
WRPSGLVPSESGPAALIGVVQMCLVVTFLNPHVYLDTVVLIGALANEESDLRWFFGAGAWAASVVWFAVLGFSAGRLQPF
FATPAAWRILDALVAVTMIGVAVVVLVTSPSVPTANVALII

>RhtB11 (UniProt# P0AG34; http://tcdb.org/search/result.php?tc=2.A.76.1.1)
MTLEWWFAYLLTSIILSLSPGSGAINTMTTSLNHGYRGAVASIAGLQTGLAIHIVLVGVGLGTLFSRSVIAFEVLKWAGAAYLIWLGIQQWRAAGAIDLKSLASTQSRRHLFQRAVFVNLTNPKSIVFLAALFPQFIMPQQPQLMQYIVLGVTTIVVDIIVMIGYATLAQRIALWIKGPKQMKALNKIFGSLFMLVGALLASARHA

>RhtB12 (UniProt# P0AG38; http://tcdb.org/search/result.php?tc=2.A.76.1.2)
MLMLFLTVAMVHIVALMSPGPDFFFVSQTAVSRSRKEAMMGVLGITCGVMVWAGIALLGLHLIIEKMAWLHTLIMVGGGLYLCWMGYQMLRGALKKEAVSAPAPQVELAKSGRSFLKGLLTNLANPKAIIYFGSVFSLFVGDNVGTTARWGIFALIIVETLAWFTVVASLFALPQMRRGYQRLAKWIDGFAGALFAGFGIHLIISR

>RhtB13 (UniProt# P75693; http://tcdb.org/search/result.php?tc=2.A.76.1.3)
MMQLVHLFMDEITMDPLHAVYLTVGLFVITFFNPGANLFVVVQTSLASGRRAGVLTGLGVALGDAFYSGLGLFGLATLIT
QCEEIFSLIRIVGGAYLLWFAWCSMRRQSTPQMSTLQQPISAPWYVFFRRGLITDLSNPQTVLFFISIFSVTLNAETPTW
ARLMAWAGIVLASIIWRVFLSQAFSLPAVRRAYGRMQRVASRVIGAIIGVFALRLIYEGVTQR

>RhtB14 (UniProt# P38101; http://tcdb.org/search/result.php?tc=2.A.76.1.4)
MTPTLLSAFWTYTLITAMTPGPNNILALSSATSHGFRQSTRVLAGMSLGFLIVMLLCAGISFSLAVIDPAAVHLLSWAGAAYIVWLAWKIATSPTKEDGLQAKPISFWASFALQFVNVKIILYGVTALSTFVLPQTQALSWVVGVSVLLAMIGTFGNVCWALAGHLFQRLFRQYGRQLNIVLALLLVYCAVRIFY

>RhtB15 (UniProt# P76249; http://tcdb.org/search/result.php?tc=2.A.76.1.5)
MFAEYGVLNYWTYLVGAIFIVLVPGPNTLFVLKNSVSSGMKGGYLAACGVFIGDAVLMFLAWAGVATLIKTTPILFNIVR
YLGAFYLLYLGSKILYATLKGKNSEAKSDEPQYGAIFKRALILSLTNPKAILFYVSFFVQFIDVNAPHTGISFFILAATL
ELVSFCYLSFLIISGAFVTQYIRTKKKLAKVGNSLIGLMFVGFAARLATLQS

>RhtB16 (UniProt# Q3J2V9; http://tcdb.org/search/result.php?tc=2.A.76.1.6)
MLFLKALLMGLAIAAPLGPIGALCIQRTLAHGFRAGMAGGLGTALADACYAAAAAAGFAAFAAALDRIQLPLGLGGGLFL
IWLGLKGLRPEPPAAAAAAAAPRGLWSTLAATFLLTLANPATILSFAAIFAGLGLAREADLASGATVVAGVFAGSMLWWI
LLAGGVALAQRHLPRAFATWVARASGALMLAFGLWALAAAFG

>CadD11 (UniProt# O05469; http://tcdb.org/search/result.php?tc=2.A.77.1.1)
MRCIMIQTVVAAAVLYIATAVDLLVILLIFFARAKTRKEYRDIYVGQYLGSIILILVSLFLAFVLNYVPEKWILGLLGLI
PIYLGIKVAIYDDCEGEKRAKKELNEKGLSKLVGTVAIVTISSCGADNIGLFVPYFVTLSVTNLLLTLFVFLILIFFLVF
TAQKLANIPGIGEIVEKFSRWIMAIIYIALGLFIIIENDTIQTILGFIF

>CadD12 (UniProt# Q45153; http://tcdb.org/search/result.php?tc=2.A.77.1.2)
MLLFSQAKAQVKTSEGLKGNQTENKHISPKDIIIGQYLGFTLLVVVSLLGTFGVMLIPEKWVGLLGLIPIYLGIMLFIKGEDEDENAILSSLNSGKYNSVFLSVAFITFANGGDNIGIYVPFFSTLTMNQLAVTVITFFIMVAIWCFIGYRLAAFKHVSETLENYGRWIIPIVFIGLGIYIMVENETFSALLSLINY

>CadD13 (UniProt# B2GF93; http://tcdb.org/search/result.php?tc=2.A.77.1.3)
MRGAKELNIWLLTVTFLAVNLDFFVLLLFLLKKFSVRQVVVGYLSGVVLLLVASFLAGKVLAQFLPEWLLGVLGVLPIYM
ALHDEDDDDKAELTTAHGTWQVLATYLAVCAGCNLSIFLPVVAGESVAVFGQALLYLGALTILVVFLVKAVERQATVTKL
IDRYGEWLMKLCSIGVGLYVFYDSGLVTHLLKLI

>CadD14 (UniProt# A4TAS9; http://tcdb.org/search/result.php?tc=2.A.77.1.4)
MAPEACISSSPLTPAVVMNFRPTGGRWCAGARGLLSSRLTRCGGISLEAGRIGRAEPSHTRSGDRHLRHHQYRRHRGPRGDVRPGARSSWRSHPSDRRSVLGFTAILAVSVGGALLGATLLPPAALPYFGLLPIVLGLRAAWLAWRDRRTQPAPTDDPATLLTPGTWQVAVITFANGGDNIGVYVPIFAVSTIATIGVYIIVFLIGVAIWCAAGRYFASHPIIAKALSRWGHIVLPVALITIGALILIKGGAFAL

>CadD15 (UniProt# Q3IPU1; http://tcdb.org/search/result.php?tc=2.A.77.1.5)
METVLLVGVWLFAVTHLDTLVVISAFCADNDYQLWEVLVGHYIGFCAGLVAAVAGAALAAELFQEWTFLLGSVPLGIGLW
GLFHQPPETTVEKSRAVPNTLGRIGVVSVAGIGLSGENIAVFVPFFAGLSLAELLVVIGVYLVGAGIVFLAAYIIVSRVA
ADGIPGWLDRWLVPTVLVLVGGYVLATGLVLI

>NAAT11 (UniProt# P0AEY1; http://tcdb.org/search/result.php?tc=2.A.95.1.1)
MLDLFKAIGLGLVVLLPLANPLTTVALFLGLAGNMNSAERNRQSLMASVYVFAIMMVAYYAGQLVMDTFGISIPGLRIAGGLIVAFIGFRMLFPQQKAIDSPEAKSKSEELEDEPSANIAFVPLAMPSTAGPGTIAMIISSASTVRQSSTFADWVLMVAPPLIFFLVAVILWGSLRSSGAIMRLVGKGGIEAISRLMGFLLVCMGVQFIINGILEIIKTYH

>NAAT12 (UniProt# O57953; http://tcdb.org/search/result.php?tc=2.A.95.1.2)
MLKEILSSALLMLIMIDPSDKILLVSLLREDFHIEDVKSLIIRANLIGFILLLLFAVAGKIILQDIFHIELDALRVAGGFVLFKIGLEALEGGGMVTIKREKNILALAAVPVATPLIAGPAAITAAITLTAEHGIIVSIVGTLIAIAITAALMMIALYLMRGISKTALSVTIRIIGLFIMAIGAQMMITGAGGIVLNLIKGA

>NAAT13 (UniProt# O32244; http://tcdb.org/search/result.php?tc=2.A.95.1.3)
MMFSFIVHVFISLFAVSNPIGNVPIFLTLTEGYTAAERKAIARKAAILSFFILAAFLVFGHLIFKLFDINIHALRVAGGIFIFGIAYNLLNAKESHVQSLHHDEHKESKEKADISVTPLSIPIIAGPGTIATVMSLSAGHSGIGHYAAVMIGIAAVIALTFLFFHYSAFISSKLGKTEMNVITRLMGLILAVVAVGMIGAGLKGMFPVLTS

>NAAT14 (UniProt# Q8J305; http://tcdb.org/search/result.php?tc=2.A.95.1.4)
MLEVVEFLKYLILLYGGLFAITNPVGAVPVFLSVTHDLSWRERREIASKTAISVVATLVVFALLGQWIFKFFGSSTDAFAIAGGILLFRMALDMLSGKLSSVKISNEETEEFSEEVVTLEEVAIIPLAIPLISGPGAITTVMLYMAKSTTNLQRLAVILTIILIGITVWFVLCSANRIKARLGRVGIKVMTRMMGLILTSMAVQMIINGIKGAFGL

>NAAT15 (UniProt# P67143; http://tcdb.org/search/result.php?tc=2.A.95.1.5)
MNEIISAAVLLILIMDPLGNLPIFMSVLKHTEPKRRRAIMVRELLIALLVMLVFLFAGEKILAFLSLRAETVSISGGIILFLIAIKMIFPSASGNSSGLPAGEEPFIVPLAIPLVAGPTILATLMLLSHQYPNQMGHLVIALLLAWGGTFVILLQSSLFLRLLGEKGVNALERLMGLILVMMATQMFLDGIRMWMKG

>GAP11 (UniProt# Q3L890; http://tcdb.org/search/result.php?tc=2.A.116.1.1)
MWSDILGLALFVSLNPLLLGFILLVLSRPRPVPNLVVFWVGCLIVNVPGFLIPLFVLRAVPSFAEFAEDLTTADPSSGIEPFQLGTGIFALAVSAVIALRMWVKRRANQPVLVGSGAGDRGPTDDASTLVLDSGAREAREPGAIARMILRMRSALQRLVSRLHQEWENGALWVALVFGLAYIPPPPLVLLVDTIIGGSGAPIGTQIIAVFVFIMAMLAVFEITLLSYVIAPRRTQAVLEPLHEWSHRHRQMILLVLFGAVGIWELIVGLGVI

>GAP14 (UniProt# F5XJB6; http://tcdb.org/search/result.php?tc=2.A.116.1.4)
MGEVIGDILPLALGITISPIPIIAAILLLLSPKAKGTSVGFLVGWILGILIVLAVFILLASVITPADPDQPQPISGAIKLLLGALMLVLAIKQWRGRPRDGAEPSMPAWMSAIDQLTAAKGLGLGLLLSAVNPKNLLMGASAGVTIGSAGLPFGSTVVTVALFTAIAAASVAVPVIGYLAAAEAMSGPLEELRCWLTSNNATVMAVLLLVIGVMMIGKGIGSF

>GAP17 (UniProt# K6W6C5; http://tcdb.org/search/result.php?tc=2.A.116.1.7)
MGAALGDLLPLAVGVAISPIPIIGAILMLLGTHARTTSVGFATGWLAGIVIATTVFVFIGGGFDDSTSTTSAWIKLALGVLLLVVGLRRWRSRDEQSTPKWMAAIDDMRPVPALGLGFALAAVNPKNLMMCIAAGVTIGGASLPAGSDVVLVVVYSLLAATTVVIPVIAYQVSAQRLREPLARLKDWLSAHNAAVMTTLIVVIGAMLIGKGITGLS

>GAP21 (UniProt# K9P2A6; http://tcdb.org/search/result.php?tc=2.A.116.2.1)
MPTPSLWSELFGFGLAISFSPLHIGLLLLILLGPSPLRRGSWFVFGWLLTSAAAIALLLTVGHGLLLTMERGTDQRTGLDLLGAGGLLALGLNGLLNSRQGGGPPGWTRRLDGFCALPLPLLLGLSAAVQVSSPDDLFLYARTAASLLEAGLSRPREVLTTAVFSLFSGTLLLLPLAGLVLVGQERLLPVLQAGKLWLFDNAELIVAALCFGLAVYLGWQGVEGLRAG

>GAP22 (UniProt# Q7TUV9; http://tcdb.org/search/result.php?tc=2.A.116.2.2)
MADTTLWAELLAFGTGLALSPIHLGVLLLLLLGPKPIQRGSWFVTGWIVTTLVTVILLLTVGHSLVLDMTQGSHHRTALDLLGGGALISLGLKELLRSFAAGEEQPAWTHTIERFINLPLPLLIAVGALTELISPDDLFLFAKTSAVVLAASLPSWQEIVGLVFFTFGSSLLLLIPLVAVIIGRERVIPLLQSGKQLLFAKGDLIVGGVSFALGAYLGWQGISGLTIVI

>GAP31 (UniProt# E1VTI0; http://tcdb.org/search/result.php?tc=2.A.116.3.1)
MDIMTSNPELSLLILALIDSTSIGTLVIPLWLLLRGRHEAIAKVLAYLLVIAGFYWVIGVLLRSGLLLIDPGIFEHRFFRLAGMAVGALMIIWALTYRTDAQKEASARKKAIAHSGAALEGPAPSPADATGQVPRRLRSRLGTALDTRTGLIALALFAGLLELPTMLPYLAAVGVMQGAGWGTGLQLLALIGYCLVMIVPALVLVGARALAGPRIEAWLQKMGTKASAYAQETLGWVVGIGGYLLIRACLSGQDLHSLLS

>GAP32 (UniProt# J7LI01; http://tcdb.org/search/result.php?tc=2.A.116.3.2)
MPPLDVLIPVAGLALLDTLSPTTLGVSLFVLLGGARSVARPLFVYLGTVALFYFTLGCALMLGLGALLPRLAGLTEHPVAGWAMLVLGAALFAYSWIMPTKRTERRRPTSLRTTTMIGLGLATGLLEAGTALPYLGAIGIMGTAGLAAHTWVPMLAAYNLVMVLPLVLLYLGHRVLGERLRPRLDRLRDKVDSGSREAMAWVIGIVGLILLVNGLQRVGAVSMIDALPL

>GAP33 (UniProt# B7HXY3; http://tcdb.org/search/result.php?tc=2.A.116.3.3)
MGTEQLLLIGGLAILDTLSPTTIGVTIYLLLTDKERLTKRLFVYLLTVAGFYFAVGVSLMLGLDFLFKFISGLFQNRIVSWLLFIIGVILFIVSFYIPPKKNSEIPSPKSKSIFSMIALGFTTTLIEVGTAFPYFAAIGILTTSNLSLIQWSSILAGYNLIMVLPSLLLFLFYLLFGRWMQKPLERLRMKIANSTGSALSWIMCIVGFLLILNSLDYL

>DsbD11 (UniProt# P36655; http://tcdb.org/search/result.php?tc=5.a.1.1.1)
MAQRIFTLILLLCSTSVFAGLFDAPGRSQFVPADQAFAFDFQQNQHDLNLTWQIKDGYYLYRKQIRITPEHAKIADVQLP
QGVWHEDEFYGKSEIYRDRLTLPVTINQASAGATLTVTYQGCADAGFCYPPETKTVPLSEVVANNAAPQPVSVPQQEQPT
AQLPFSALWALLIGIGIAFTPCVLPMYPLISGIVLGGKQRLSTARALLLTFIYVQGMALTYTALGLVVAAAGLQFQAALQ
HPYVLIGLAIVFTLLAMSMFGLFTLQLPSSLQTRLTLMSNRQQGGSPGGVFVMGAIAGLICSPCTTAPLSAILLYIAQSG
NMWLGGGTLYLYALGMGLPLMLITVFGNRLLPKSGPWMEQVKTAFGFVILALPVFLLERVIGDVWGLRLWSALGVAFFGW
AFITSLQAKRGWMRIVQIILLAAALVSVRPLQDWAFGATHTAQTQTHLNFTQIKTVDELNQALVEAKGKPVMLDLYADWC
VACKEFEKYTFSDPQVQKALADTVLLQANVTANDAQDVALLKHLNVLGLPTILFFDGQGQEHPQARVTGFMDAETFSAHL
RDRQP

>DsbD12 (UniProt# Q9JTL9; http://tcdb.org/search/result.php?tc=5.a.1.1.2)
MKKLICLFAVFLMLCGRAFALDANDLLPPEKAFVPELAVADDGVNVRFRIADGYYMYQAKIVGKTDPADLLGQPSFSKGE
EKEDEFFGRQTVYHHEAQVAFPYAKAVGEPYKLVLTYQGCAEAGVCYPPVDTEFDISGNGTYHPQTDEPASAKDRFLQPS
SQNGSGALPPPKGDEGGDSRFKLSWDTLNANLLAFFLAGLGLSFTACMYPLLPIVSSIVVGDKKAGKARAFVLSVVYVQG
LSLTYTLVGIVAGLTGALLTVWLQQAWVVLAASALMVVLALSMFGLFNIQLPNAVQSYFQNQSSRLSGGKIVSVFIMGIL
SALIVGPCVAPPLAFALGYIGQTGDAVLGGLALYTLALGTGVPLIAIGTFGGHILPRAGDWMNAVKYAFGFILLAVAVYL
ATPHLPYYLVVALYTLLMLVPACMLLVNGRRQKRRPKAVAFALGGILLIGGAWFGWQGANGKTTALHHFLTLNPPAEAGK
SSEHGKMFADTAALKAAMDTALKEHPDKPVVLDFYADWCISCKEMAAYTLNQPEVHQAVDMERFFQIDVTANTPEHQALL
KEYGLFGPPGVFVVRSDGSRSEPLLGFVKADKFIEWYEQNR

>DsbD21 (UniProt# P45706; http://tcdb.org/search/result.php?tc=5.A.1.2.1)
MGDVNYFLTFGAGFLSFISPCCLPLYPAFLSYITGVSMDDVKTEKLLLQKRSLFHTLCFLLGFSVIFIALGYGTSFIGSLFRDYHDAIRQIGALLIILFGFITLGVFRPEAMMKERRIHFKHKPSGFLGSVLIGMAFAAGWTPCTGPILAAVITLAGTNPGSAVPYMMLYVLGFAVPFLLLSFFITKLKWIRKNQLFIMKAGGVLMIVIGVLLFFNWMSLIIILLSDLFGGFTGF

>DsbD23 (UniProt# Q8PY72; http://tcdb.org/search/result.php?tc=5.A.1.2.3)
MSYEAISPVVAFGAGVLSILSPCILPLLPAVLASSTGKGKLRPLAIVLGVTISFTVMGIVTSAFGAAFQAYTTQLKILAEILIIAMGIAMIFEIGLFNAFAKFPLLAGMNDKGPVSGLLLGLSLGVLWIPCVGPILASILTMVALEGSTVNGAITLMIYSAGFAVPMLLLAYSAQFSTSKIKLISKYDAALKKGAGVVLILVGLWMVYQNHFWWLF

>DsbD24 (UniProt# Q8S3X4; http://tcdb.org/search/result.php?tc=5.A.1.2.4)
MRTAMHLAQPQCHTNLYALPSRQLALFKPCPVRVASSKSLKRQLRAVSGQELYELSDQAQDLVQGLFAAGQSADALVSQQLTGVTPLTYLAVLGAGLVTSLSPCTLSVLPLTIGYIGGYSQDDNGNGASKPNLGLQAVSFSFGLATTLAVLGVVSSFLGRAYGQIGNELPITVGLVAVLMGLNLLEVVQLQLPSLMPDVDVRKAPVPPALQAYLAGATFALAASPCSTPVLATLLAYVSSTRDPLEGGSLLLAYTCGYVAPLLLAASFTGTVKQLLALRQYSAWVTPASGVLLVAGGTYTLLSRLVPS

>DsbD26 (UniProt# J2IMD3; http://tcdb.org/search/result.php?tc=5.A.1.2.6)
MDFPPGTYALGFLAGALTTLSPCVLALLPILVASALAAHRLGVVVLAAGLSVSFSVIGIFVVTVGVSLGLDNDVFRRVAAALMILFGLAMFSRRLQAAFNRAAAGIGGPSQRWLSRIKGNTLAGQFAVGLLLGAVWSPCVGPTLGAATTLAAQGRNLANIALLMCIFGIGASLPLAILGSLSRASILRLRGRLRSVGSAGKTVLGTLFIAIGLLALTGLDKTLETALLSASPAWLTAFTTSL

>DsbD31 (UniProt# P29897; http://tcdb.org/search/result.php?tc=5.a.1.3.1)
MVSVEDLHGLSAGQASVPDCKLFPQSPSAATRIAVLLAAALAGAAGGVALASAAGPQPLWAVLGAAAVAGGLLSTWSPCGYSSISLLRPDGRGLRAVAGWLPTFAMHGAGYGLGALMLGGLLGGIGLIAGFSGFGSTALLVLGLVGLAYGAHQLDFLRVPYPQRRAQVPHDARQRFPKWVIGGLYGLSLGLDYLTYVQTPLLYMMTLAAVFTGNIAHAIAIVALFNLGRFLPVAVNALPIPDYRVQAWLARHQENAALADGAILTALGAGFTVLALI

>DsbD41 (UniProt# P30344; http://tcdb.org/search/result.php?tc=5.a.1.4.1)
MNGLLALAFAAGMLAPVNPCGFALLPAWITAALGDSDASPLPVRLTRALRSGAALTLGFAGTLAAAGLIVSAGARALIQAAPWLGLATGILLLLLGAVMLTGRTPSLRLHLTTSTRRSAGPPTARRMAAFGVGYAAASLSCTFGVLLAVIAQAQATASFAGLLAVFAAYAAGSAAVLLLVAVTTAAAGAALTRKITALARHGTRITAAVLVLTGAYLAWYWYPAATGGATTAAPGGGLATFSATATAWIQAHTTAIAVTAVVVVLAVAAAAIRHRTRQPARHSTPTGTAPSAAAADDCCAPLPVPTPASTDRDSDGHCC

>DsbD51 (UniProt# O33918; http://tcdb.org/search/result.php?tc=5.a.1.5.1)
MMILFRRILFCLLWLWLPVSWAAESGWLRSPDNDHASIRLRADTSANGETGCCWMSNWKTAGKLLARAGGRGRGTSIAWKGDMPEVSWFWPTPSRFDVANITTQGYHDEVTFPMIVRGTLPATLRGVLTLSTCSNVCLLTDYPFSVTPTVQNADFAHDYARAMGKIPLRSGLTDSLDVGYRPGELVVTATRAAGWSSPGLYLDTVDDVDFAKPRLRVEGDRLQATVPVTDSWAEKAPDLRNKSLTLVLADGAIAQESTQTIGTAPAQTPDNAALPFWQVVMMALIGGLILNLMPCVLPVLGMKLGSILLVEEKSRSHIRRQFLASVAGIIASFMALAAFMTLLRLSNHALAWGVQFQNVWFIGFMALVMLLFSASLFGLFEFRLPSSMTTKLATYGGNGMSGHFWQGAFATLLATPCSAPFLGTAVAVALTASLPTLWGLFLALGLGMSAPWLLVAIRPGLALRLPRPGRWMNVLRRILGLMMLGSAIWLATLLLPHFGFTASKSAQDTVQWQPLSEQAIQSALAQHKRVFVDVTADWCITCKVNKYNVLQKEDVQAALQQPDVVALRGDWTLPSDAITDFLKTRGQVAVPFNQVYGPGLPEGEALPTLLTRDAVLQTLKKAKGITQ

>DsbD52 (UniProt# B0T2Y9; http://tcdb.org/search/result.php?tc=5.a.1.5.2)
MSSTRIRRVRNPFMSLRKLLSALPALVVALLLGAPAFTGMAWAEPVHTGHIDVELISQEAGAAPGSTVFVALRQKIQPGWHTYWRNPGDAGDATRIAWTLPPGWAAGDIVWPTPEKSRVGPLLDFAYTGEVLLPVPISVPANAQVGSVVTLKAAAAFLVCEQVCVPEDAVVTLTLPVVAGMPQADPKWGAKVADTLAKAPKPAGLKAVFNLQGSVLKLAVTGAPLKGADVAGAFFYPYSGKVIEHPPEQAIERGPEGLTLSLTPGYDFTQAEAKPTELAGVLALNGAAYEITATPGAIPAGAGGLGAPAAAKTLSQPVASLGLPLAVVFAFIGGLILNLMPCVFPILSMKAASLTAHAHDAGKTRVQGLAFLAGVVVTFLVLAGLLIAVRAGGAAVGWGFQLQSPAVVAALALLMLLVALNMSGVFEVGASVQGVASGAGGGGGLGGSFLTGALAVVVAAPCTAPFMAGALGYALTQPPLASLLVFLGLALGFAAPFVLLAFIPGLLARLPRPGPWMDVLKKGLAFPMYATAAWLAWVYGQQTGSIPLGALLAASVLVAFAAWLYGLGQARSIMGKSVGVPFVLAGLAGLAAIALVVVGVRAVPATSAPSVMASAEAPAGPGLAAEPWSPERVKALQAEGKVVMVDFTADWCVTCKVNEGTALKGQRLVDAFQASDAVLLRADWTKRDATIAAALSEHGRAGVPLYLVYPKGGGEPVILPQLLTEGLVIEAIEKAAKG

>DsbD53 (UniProt# F8KY45; http://tcdb.org/search/result.php?tc=5.a.1.5.3)
MIPGFSLYSDAVPESSPVKIELIYDQSSLQADVPFWVGIRLQHQEGCHSYWKNPGDAGFATHIDWNLPQNIQAGEIEWPIPQKFSSNSTVGMGYEGDILLLTKMTPTKEFAGGNVEVKAVIHWLVCSDANCMPGETEVTLTLPVHPNSQSNMWKEMVSSAVEKLPTNHEKIRAVRKDGLIVIHLSGVDQIASPTSAFFPETAELVDLKKEPIATSTSNSAGEYLITMAEGSSASDRLKGVLLLHNVSESEPIALNIDLPIHGDEKALIGFVDPQDLKKAVVLGNQSNDEIASTGSEFEGGLGLALLFAFVGGMILNLMPCVLPVISFKVLSFVKMSGQNRLLVLKHGMMFTLGVLVSFWALAIAMLVLQVYGKSVGWGFQLQEPIFVVILATGLMIFALSLFGIFEFGTFFASLAGQAQANPGTKKEGLSGSFFSGVLATAVATPCTGPFLGSAIGFAVTLPPVYALLVFTCLGLGMAFPYLLLSFFPSLLAFLPKPGNWMVTFKELMGFMMMATVLWLLWVYSAQTSSMALLMVLFAFLLITLGFWAYGRWGTLINSKRTRFLSGAFALTCLMVGCYTVYLSASLPPETSIASYEXGEWEPFSAERVAELQKQGVPVFIDFTAKWCLICQTNHLVLSMEKVENKFQELGVVKMKADWTSNDEEITKVLRQFGRNGVPLYLLYGASEGSPTILPQVLTPDVVIEHLSAVEGDLKKIASSEGDSLESNH

>DsbD61 (UniProt# A3DGJ1; http://tcdb.org/search/result.php?tc=5.a.1.6.1)
MKNNFTANKLYVQGMTCTGCETRIENVLRKLDGVTDVKASYTSSTVYVAYDKSKLNLDKIIETVEKLDYKIKGVEDEKNAGYDKRENFAPENGSKTETGQLLGIIIVFLAFLLIIKNGRVFNFIPEIDRSMSYGLLFVAGLLTSLHCVAMCGGINMSVCMQYKSAGGKSKALGSSDGKTGKAVEFEQLMPSFLYNLGRVISYTVVGGVVGALGSVISFSGAAKGVVAIISGVFMVIMGLNMLNIFPVLRKITPRMPKIFGRKISNAKNKGPLLVGLLNGFMPCGPLQAMQLYALGTGSFIAGATSMFMFSLGTVPLMFGLGAISSIAGGKFTQKMMRISAVLVIVLGVVMFNRGLSLSGYSFPIFYADSAKGASIARIEGDVQVVETQLEPGRYAPIVVQKGIPVKWTIKANKEDLNGCNNAIVAREFGIDNRKLEVGDNIIEFTPAREGEFVYSCWMGMIHGYIKVVNDINEIDQDDINLKNEGFNLNKILPKGCCGI

>DsbD62 (UniProt# M6C6L6; http://tcdb.org/search/result.php?tc=5.a.1.6.2)
MDQLANLSFFGSIFLYGFVSSFHCLVMCGPFVSLLQTEKGKHIPIYLYHLGRLISYTFLGMVLGFIGKGANALGELSAIQGVAGILTFLFLLVFAIRTYSTKSTSSFGSLPQGIHKFLENIRTKFSKNGLGFGIGMVSALLPCGVLYPAYAASFATGTLLNGGIVMFFFYLGTVPALTGLGWIVGKWRHKIPTKWIPAFGTIVILTSLSFLLYRLFFHTHGESCDHLL

>DsbD63 (UniProt# M6C6L6; http://tcdb.org/search/result.php?tc=5.a.1.6.3)
MDQLANLSFFGSIFLYGFVSSFHCLVMCGPFVSLLQTEKGKHIPIYLYHLGRLISYTFLGMVLGFIGKGANALGELSAIQGVAGILTFLFLLVFAIRTYSTKSTSSFGSLPQGIHKFLENIRTKFSKNGLGFGIGMVSALLPCGVLYPAYAASFATGTLLNGGIVMFFFYLGTVPALTGLGWIVGKWRHKIPTKWIPAFGTIVILTSLSFLLYRLFFHTHGESCDHLL

>NicO11 (UniProt# P76425; http://tcdb.org/search/result.php?acc=P76425&tc=2.A.113.1.1)
MTEFTTLLQQGNAWFFIPSAILLGALHGLEPGHSKTMMAAFIIAIKGTIKQAVMLGLAATISHTAVVWLIAFGGMVISKR
FTAQSAEPWLQLISAVIIISTAFWMFWRTWRGERNWLENMHGHDYEHHHHDHEHHHDHGHHHHHEHGEYQDAHARAHAND
IKRRFDGREVTNWQILLFGLTGGLIPCPAAITVLLICIQLKALTLGATLVVSFSIGLALTLVTVGVGAAISVQQVAKRWS
GFNTLAKRAPYFSSLLIGLVGVYMGVHGFMGIMR

>NicO14 (UniProt# Q58492; http://tcdb.org/search/result.php?tc=2.A.113.1.4)
MVMIMELLYAITAFILGMLHALEPGHGKSVVAAYILGTKADLKDAILLGTTITISHTAVIFLLGILSIYLLESLNVDVVHDMMSVVGGLILIAVGIWIIRSYLHPHEHKVDTKKGVITLGLSAGLVPCPAALAVLLLSISSGNLIDGLIYVAIFSIGLAISLTGLAVAFVESKELIKKYVGNRKVSKLPLISGSIIILIGLYTIAHPILEHAIV

>NicO15 (UniProt# Q025X6; http://tcdb.org/search/result.php?tc=2.A.113.1.5)
MPAQGDYLSTLLHQGQIGWSVMLLGMLAAFAFGAVHALSPGHGKTLVAAYLVGSRGTPRHAIFLGLMVTFTHTISVFALGLVTLYLSRFVLPETITPILGAISGITIVWVGAMLLYRRTIGRVHVHTAGLAHHHGDGRIHTHVPEEMSIGGLIALGASGGLVPCPSALVLLLTSVSLGRVAFGLTLLVAFSLGLAVVLSAIGLAVLYARHLLPDSKNLMRGRVVRYLPIASAAFIICVGLAMTWVSLGP

>NicO19 (UniProt# F8C138; http://tcdb.org/search/result.php?tc=2.A.113.1.9)
MFGIMGLGFLLGMHHALEADHIAAVSSIAARRSSVREIVKHGLTWGLGHTLTLFLFAGAALLLGQMIPEHLAERLEFAVGIMLVILGGYVLWQLWRDRVHFHSHAHDGASHFHAHSHRDDAVPHQRSTHDHGHGFRWRTLLVGLVHGMAGSAALLVIAVSQVASPAYGLLYLVLFGVGSMIGMGVLSAVIAVPLAVSARSLTWANRGLQLVVGIVTVGIGATTIYETVLAHV

>NicO21 (UniProt# G0Q1C5; http://tcdb.org/search/result.php?tc=2.A.113.2.1)
MNNTLRRTLTTLAAGALVAVANVASAPAATAHPLGNFSVNYHTGLVLRPDRIDAHVVVDHAEISALQERSAIDTDHDGKVSDDESRVHAEKTCSDLSGQLHLSVGGTQAEWRRSSATLVYENGEAGLRTSRLTCSLTSQADLTERAGIRAETGYDTRRVGWHEMTATGQGVRITRTDVPATSTTRELRQYPADPLASPLDQRSATLRSEPGQGHAAVPAVVADLPGAGVIGGVLAKVTGAFDSLVGAREITLPVGLLALFLALVLGASHAAMPGHGKTIMAAYLAGRRGTRRDALTVGATVTLTHTAGVLVLGLALPVSTHLAGETVLMWLGAASGLLVTGIGLWLLTGAVRGRPQHNHHHHGPGHSHSHSHDDHGHGHGHHHDHDHGDDSPHHHGPVSPASARDSAPAGGLRATPAVATLTPPDHEHHPTNTSTAPREAQRTSRTGLIGMGIAGGLVPSPSALVVLLGAVALGRTAFGVLLVIGYGFGMAATLTLAGLLLVRLRERIESHDRARTFRHNPVLRKLARTGPVITSVLVIAVGLGLMLRAAAGTG

>NicO22 (UniProt# L1KY89; http://tcdb.org/search/result.php?tc=2.A.113.2.2)
MTSRRRLFASATAVFTAACALVLVPTGTASAHPLGNFTVNRYDGLVAAPGQLKVFHVEDLAEIPATQAGPAIKRQGMDGWARERCETAAEDTEVTVDGRAVEMTLKSSSAEERPGQAGLKTLRVECRLTAPLPERASDVRFHAAVDSGPGWREVTAQGDRMTLAGSDVPEESVSGQLTSYPEELLQSPEDTATASLQVKPGGPALAEEERDAPGASILPRGADRWTRMLDDLVSSHDLTLGFGALAFGIALFLGAMHALAPGHGKTLMAATAAARDRARMRDVLPMAASVTVTHTLGVVALGLLVLAGSAAAPSVITWLGIASGLFVMAAGTTLVRRAWLNRKLTLMPGHGHGDPHDHSHAHDHDHDGHEHGHGHGHGHSYDHDHGHDHDHHDHGHGEGHGHSHTHAHEPKRELVLAHAHTHGETHAHTHASTKAHSHDHDHSHSHDHDPHDHAHTHAPKKSLFGGGSLTHTHGGFTHTHPTAPTLRGTILLGFAGGMVPSPSAVVVLVGAAAMGKAWFGLLLVLAYGIGLALTLTAAGYAVVKAGGWATRVLDKGQGRLAGPTAALVRRTVPLASALLVVALGAVLVLRGAASAIG

>NicO23 (UniProt# B2JAZ6; http://tcdb.org/search/result.php?tc=2.A.113.2.3)
MKKLLHYLAWNTAIIAICLFWMPKADAHPLGNFTINHYAGVQVATDGVGIDYVLDMAEIPAFQEINHLDTNRDRKAEPVE
TVQYPAQKCQQVNSHLELLIDKQPLALSLIKSTVEFPPGVGGLSTLRLSCNFQGARALVNANQLTFEDKFYPQRLGWREI
TVAANGVPIQGDFTSSSITNRLRDYPNELLSSPLDQRRISFNLNLSLTSSEQAPPLLVKSSSRLDNALTGRSNDVFTSLI
TQENHNFFTILIALAIAFLWGGLHALSPGHGKTIVGAYLVGSRSKPQHALFLGLTVTVTHTASIFVLGLVTLGTSQFVLT
EQLYPWLSVISGLVVIGIGLNLFISRVQGHSHDHEHENHVHTHQHSHHHHHHEHLPPHSDLISMKWSSLLALGISGGLLP
CPSALVVLLSAIAMGRIGFGLALVSAFSLGLAAVLTGIGLILVYAKDRFEHLPFQIPRIKMLPVASALCITLIGLGITTQ
AFLGQPWN
