# Supplementary material for: The LysE Superfamily of Transport Proteins Involved in Cell Physiology and Pathogenesis
Source: PLoS One. 2015 Oct 16;10(10):e0137184. doi: 10.1371/journal.pone.0137184 (PMC4608589; doi:10.1371/journal.pone.0137184)
Supplement: S3 Supporting Information — The corresponding zip file contains the 100 trees generated from SFT, the consensus tree, the FASTA sequences used to generated the trees, and the newick file for the best tree generated from RAxML analyses (described in S17 Fig). (ZIP) [file pone.0137184.s032.zip › RAxML_bestTree_Mafft_11_families.newick.tre]

(ILT13:0.30771372006395420000,((ILT22:1.85453460299003600000,(ILT24a:1.37612437665839730000,(((TerC31:2.20476657677965630000,(((MntP21:1.13615979748890970000,MntP31:1.71328014563007460000):0.40009021956808549000,(MntP13:1.25391377637000260000,(MntP11:0.77681895436773463000,MntP12:0.79448348199396801000):0.50367721177900959000):0.00000087024666238173):0.70832521639137580000,(CadD13:1.27492882094850060000,((CadD11:0.77095856922404382000,(CadD14:1.59778770670024330000,CadD12:0.66397954106659585000):0.28854893870116127000):0.59571228943275234000,CadD15:1.41166304372147720000):0.26939602879890023000):0.57235505419078203000):0.14970719612964770000):0.29770004304844022000,((((TerC11:2.64440780598882700000,(TerC14:1.61302363791875770000,(((TerC22:0.47348888954478163000,TerC23:0.67316944689856839000):0.42075603758513552000,TerC21:0.97188794594835959000):0.46330781223878909000,TerC15:1.17212027537206210000):0.15338904091348304000):0.21475988266341756000):0.34477263827390398000,((LysE12:0.71494264146207720000,(LysE11:0.68758549661815771000,LysE13:0.95882624284074192000):0.23055585378767690000):1.14475106428271100000,(((RhtB11:1.33503744974317670000,(RhtB15:1.37014500609319680000,(RhtB13:0.98833580016777900000,(RhtB12:1.09634625862025860000,RhtB16:1.86115003808838870000):0.26338961470605210000):0.57336324958536666000):0.03914308941400621700):0.29722369346697819000,RhtB14:1.77100976324356440000):0.44515273113147613000,(CaCA241:2.01247233633286850000,((CaCA212:1.10279894873175040000,((CaCA224:0.90403962779100755000,(CaCA222:0.06873085600326146700,CaCA221:0.01789815440866352300):0.56885652924522667000):0.17759961094535576000,CaCA211:0.60188981050783052000):0.64300455621344987000):0.22420119010851716000,((CaCA231:0.81942075560172334000,CaCA232:0.81800216991611374000):0.48235081919315692000,CaCA214:0.90614384255551228000):0.43743567146485079000):0.36137725933413911000):0.62952755994934750000):0.19229332194727647000):0.41996698318886233000):0.19288079521778764000,(NAAT12:1.22952520772315400000,(NAAT11:1.21759172790431250000,((NAAT14:0.71502055676198473000,NAAT13:0.78538249005135952000):0.21755950753011408000,NAAT15:1.09580756262602400000):0.09321988882810794400):0.25662761748163782000):1.23106148660325080000):0.05449756100730170100,(((ILT26:2.35739728163100710000,ILT32:1.66875896379841330000):0.29118538956320361000,(NicO19:1.62716989523399410000,(NicO14:0.76012895490475318000,(NicO11:1.05790636593735670000,((NicO23:0.51061532013070987000,NicO15:0.69833563693739653000):0.35167985721157075000,(NicO22:0.83546572885529080000,NicO21:0.77395026302870629000):0.33371506992744154000):0.21560452657164675000):0.14479246077891975000):0.57404612212789541000):0.45314513838692921000):0.14787080818600687000,((GAP11:1.97811141379072100000,((GAP21:0.66050009236072682000,GAP22:0.41252904090140902000):1.47650764416162610000,(GAP17:0.43312180844755244000,GAP14:0.50064663481970662000):0.85606306364514584000):0.42085869766812639000):0.48778767114464305000,((DsbD24:1.65650799989184750000,(DsbD21:1.45090951610271390000,(DsbD26:1.46674637106205320000,DsbD23:0.99231671915947894000):0.07207215302754856100):0.36895771557973972000):0.82447130038499539000,(GAP31:1.44981363759321000000,(GAP33:0.68860365123543887000,GAP32:0.63287625591062879000):0.44669642572462698000):1.08126785428906700000):0.26427040258177287000):0.15076509075207117000):0.19985205174192305000):0.23253797633035808000):0.23250676996986744000,(ILT31:0.39720887609197930000,ILT33:0.20944195554913358000):1.46861331571270840000):0.33829909710991773000):0.44436062389164249000):1.23959890314403240000,ILT18:0.53030999219242614000):0.47005145710865798000,ILT11:0.36828931325573389000):0.0;
