# Supplementary material for: The LysE Superfamily of Transport Proteins Involved in Cell Physiology and Pathogenesis
Source: PLoS One. 2015 Oct 16;10(10):e0137184. doi: 10.1371/journal.pone.0137184 (PMC4608589; doi:10.1371/journal.pone.0137184)
Supplement: S4 Supporting Information — The corresponding zip file contains the FASTA files used to conduct MEME Suite analyses shown in Figs 3–6 and described in Table 5. (ZIP) [file pone.0137184.s033.zip]

Archive with 4 entries (4 files):
- LysE(LE)_and_TerC(TC)_MEME.faa
- MntP(MP)_and_CadD(CD)_MEME.faa
- RhtB(RB)_and_TerC(TC)_MEME.faa
- CaCA2(C2)_and_ILT_MEME.faa.txt
