# Supplementary material for: The LysE Superfamily of Transport Proteins Involved in Cell Physiology and Pathogenesis
Source: PLoS One. 2015 Oct 16;10(10):e0137184. doi: 10.1371/journal.pone.0137184 (PMC4608589; doi:10.1371/journal.pone.0137184)
Supplement: S4 Supporting Information — The corresponding zip file contains the FASTA files used to conduct MEME Suite analyses shown in Figs 3–6 and described in Table 5. (ZIP) [file pone.0137184.s033.zip › MntP(MP)_and_CadD(CD)_MEME.faa]

>CD_Msp1 gi|495789503|WP_008514082.1 putative permease, cadmium resistance protein [Methanobacterium sp. Maddingley MBC34]
METLIILTAISAFVSTNLDDMFLLAAFFANPEFRAKDVVLGQYLGFIVLLTISSLAYFVQ
FIIPSNWISLLGVIPIMIGIRSFLHLKKPQTDYSGENRDFSKYKEGQMMLPVTLVTLANG
GDNLGVYMPLFASMGPFDLFLTAIIFLIMVGVWCFLGYKLVNNRVLGNKIKNYGHYILPF
IMIVIGLVIILRGWF
>CD_Wco1 gi|489703839|WP_003607976.1 transporter [Weissella confusa]
MVSTIVSTTILYWTTAIDLLLILLTLFAMYPRKTEHRQILIGQVIGSTILVMVPMLFAFV
FKFIPADWVLGFLGFVPIAFGIRYLFAACEADENALKIAQEREDKSLVLTMMIIALSSCL
PDNIGLFTPYMATLSAGRLAVALATFMTNILLLAFISQRLAKIPKIGEVFERFGRWITAF
VYIVLGVLVIIEAGTIPHILNL
>CD_Nci1 gi|489772165|WP_003676069.1 cadmium transporter [Neisseria cinerea]
MIQNVVTSIILYSGTAVDLLIILMLIFAKRKSRKDIINIYLGQFLGSVSLILLSLLFAFV
LDYIPSKEILGLLGLIPIFLGLKVLLLGDSDGEAIAKEGLRKDNKNLIFLVAMITFASCG
ADNIGVFVPYFTTLNLANLIVALLTFLVMIYLLVFSAQKLAQVPSVGETLEKYSRWFVAV
VYLGLGIYILVENNSFDMLWTVLGQEKIL
>CD_Aot1 gi|489873618|WP_003777141.1 cadmium resistance transporter [Alloiococcus otitis]
MFQTIVSAAGVFVATSIDYLVILTLIFAQVSGNQHKAVIYAGQYLGTGILVGVSLLAAYV
VNFLPEDWLVGLLGLIPIFLGIRLAIQGEEDDEVDESLIDQLEQNPSRQVFWTVTLLTIS
SGGDNLGVYLPYFASLAWQEIVVALFVFVIGIVILCELSQKLSEAPFISQTVEKYERVIV
PVVLVILGFYIMFEAGTLQKLISMIV
>CD_Lsp1 gi|490139509|WP_004039863.1 cadmium resistance transporter [Lactobacillus sp. ASF360]
MLKTIITSAITYSSTAIDLLIILMLFFAKIKDKKGIRDIYIGQFLGSDVLILVSLFFAFI
LHYVPDKRLLGLLGIIPIFLGLKALIFGDSDGEKMANKELNSNNKMNLIRTLMFITIVSC
GADNIGLFVPYFISLTPLNLVITLIVFLIMIFLLVFVAQKMANVPTIGAVLEKYSCWFIG
FVYIFIGGSVLIENGSIQFIINLFK
>CD_Ssa1 gi|73663818|YP_302597.1 putative cadmium resistance transporter [Staphylococcus saprophyticus subsp. saprophyticus ATCC 15305]
MTATILTAAAVYVATGIDYLVILILLFSQVKKGQVKHIWIGQYIGTAIVIGASLLVAQGV
VNLIPQQWVIGLLGLLPLYLGVKMWIKGEEDEDESSILSLFSSGKFNQLFLTMTFIVLAS
SADDFSIYIPYFTTLNMSEIFIAVIVFMITVAVLCYVSYRLASLDFVSEKIEKYERWIVP
IVFIGLGIYILFENGTFNALFSFL
>CD_Ssi1 gi|488410591|WP_002479976.1 cadmium resistance transporter [Staphylococcus simulans]
MIQTALTAVILYTATALDLLVILLIYFARAQTKREYRDIYIGQFLGSGALIVISLFFAFV
LHYVPEKWMLGLLGIIPLYLGIKVALFDDCEGEARAKRELDKKGLSKLVGIVALVTLASC
GADNIGLFVPYFVSLTLAQVIVTLIVFVIMIFLLVFSAQKLAKVPGIGETVEKYNRWIMA
IIYIGLGLYILIENKTIQTLLSFVS
>CD_Cst2 gi|434402698|YP_007145583.1 putative permease, cadmium resistance protein [Cylindrospermum stagnale PCC 7417]
MNGLVTTISTGITAFTATNIDDLVILTLLFSQVNATFRRRHIVIGQYLGFSTLVIASLVG
FLGGLVLPSQLIGLLGLVPIAVGLNRLLNPESDSETNTESETELSHPSSFGSFLSPQSYS
VAAITIANGSDNVGIYMPLFANTTLPSLLVIIAVFLLLVGVWCYVTYKLTCQPAIYNLLT
RYGNGFVPFVLIGLGAFIVLDSASLTPITLAVSCLCLIGLSKTIQNSKFKTQSL
>CD_Cst1 gi|434407344|YP_007150229.1 putative permease, cadmium resistance protein [Cylindrospermum stagnale PCC 7417]
MSELITAITTGITAFSATNIDDIVILTLLYSQINQTFRSRHIFAGQYLGFGLLVIASLPG
FFGGLIVPQSWIRLLGLMPIIIGFSSLLKHEEDSLQELSVESDPSYPSAIASILSPQTCN
VAAIAFANGSDNISIYVPLFANTELENLLVIIGVFFTLVGVWCYAAYKITKLPTIAQVLT
DYGNTFVPFILIGLGVFIIMENVMFTVLAVAASYLFSVILGMKNQLALNSKAN
>CD_Afl1 gi|493367649|WP_006324041.1 cadmium resistance transporter [Anoxybacillus flavithermus]
MKIGGMEMATTVLSAIAAYIATSIDYIVILIVLFSQFKKKKAGTRNIVLGQYMGFTLLIV
ISLLAAFGLAYVPQKWIGLLGLVPIFIGLKVLFEHEEEGDEDEDEEIIESTNRFSKLFLS
VAFISIAAGGDNLGVYIPYFTTLSTLELVTTLTIFYVLSAVLLYFCSRLSAIKGVSETVE
KYEKIIVPIVFVALGIMIMVENETVNWLLGLF
>CD_Sau2 gi|310824613|YP_003956971.1 cadmium resistance transporter [Stigmatella aurantiaca DW4/3-1]
MFAAIAVSVVAFASTNVDDIFVLIGFFADPTFRARHVVTGQYLGIGALVAVSLICSLVAL
VIPPSSIGFLGLLPIGIGVKKLWDARRNEGDSAEAAPPAPGAHKILSVAAVTAANGGDNI
GVYTPMFATRSVDAKLVMIAVFAAMTALGCLVAHHLVNHRALGSPIRRYGHGLLPWVLIA
IGIAILVENDLPPPDRATPPPEEAAARRHSAAASSQGAT
>CD_Sau1 gi|152979|AAA26611.1 putative [Staphylococcus aureus]
MKKSPIPKIFGDDKMIATILTATAVYVATGIDYLVILILLFSQVKKGQVKHIWIGQYIGT
AIVIGASLLVAQGVVNLIPQQWVIGLLGLLPLYLGVKIWIKGEEDEDESSILSLFSSGKF
NQLFLTMIFIVLASSADDFSIYIPYFTTLSMSEIFIVTIVFLIMVGVLCYVSYRLASFDF
ISETIEKYERWIVPIVFIGLGIYILFENGTSNALISFLL
>CD_Nsp1 gi|427706499|YP_007048876.1 cadmium resistance transporter [Nostoc sp. PCC 7107]
MNGIISGIPTGITAFTATNLDDLVILTLLFSQVNANFCRRHIVIGQYIGFSTLVIASLAG
FLGGLILPSHWMGFLGFAPIAIGLNRLLNQDKDTSSTTEPEQELTKSSPFAGLLSPQSFS
VAAITIGNGSDNISIYMPLFANADLSNLLIIIAVFLALVGVWCYGTYKLTCQPAICNLIS
QYGNNIVPFVLIGLGVFIILDSASLPPIALAVSCLVLMGLVKLYGINTQIETSANIDW
>CD_Lbr2 gi|116333062|YP_794589.1 permease, cadmium resistance protein [Lactobacillus brevis ATCC 367]
MNMITYVENNILEMTKHATTNLTGVTAYISTGLDYLVILMIIFSRVKPQDRWLVLIGDFI
GTLILVGSSLALAFFLGFVPTPWVLGLLGLIPIYLGIKLGLQGDDDDVAAVERRVSQSRG
LIASVVLITVATCGADNIGIYVPLFTTVATSQIPLILITFAGMVVVFWELGFRLATLPVI
AGVLEKWGRHLTVVVYILLGGYILWDNGTIHQLLRWLWT
>CD_Tbi1 gi|296268338|YP_003650970.1 cadmium resistance transporter [Thermobispora bispora DSM 43833]
MDGILGTVGTAGAVFAGTNVDDIVILTVLFLSARAHGLPRPWQIIAGQYTGIAVTVVVSV
IAALGLAILPDPWVGLVGSLPLAMGVRGLIEAVRAKDPADGSPPAVASGLLSVASITVAN
GADNISVYTPVFRTIGVSASLITIAVFAVLVAVWCLIGSWLGSHKKIIEFVERYGRWLVP
LVFIAIGLVIVLESGVISLLADLVRHLLEPV
>CD_Scy1 gi|434398142|YP_007132146.1 cadmium resistance transporter [Stanieria cyanosphaera PCC 7437]
MSWWVRTAVAGSTAFIATNIDDIIILMLFFSQTNRSFRRRHIVVGQYLGFVALVIASLPG
FFGGLILPKPWIGLLGIVPIIIGITNLISSKKDEQEIQTVSDVHHLERSQSIFSKGIFKS
LLVVIAPQTYQVAAVTFANGGDNIGIYVPLFARSHLADLGIILLTFFILIGVWCYIAYQL
TRHPLIARALTKYGKRIVPFVLIGLGIFILLESGTYQLLPSFQFK
>CD_Lco2 gi|489774551|WP_003678449.1 cadmium transporter [Lactobacillus coryniformis]
MIRTIITSIILYTSTAIDLLVILMLLFSKYRSTKHRRQIYIGQFLGSYTLIGISLFFAFI
LHYVPAKWLLGFLGLIPIAFGIKYIFSKEDEAAEVDQKIEARKNKNLIATVALITVASCG
ADNIGLFVPYFVSLSLVQLIVTLFVFTICIYFLVFLGDKFSQVNFVKNFLDRFGDWIMAI
IYIGLGIMIILESDTIRHIMQLLF
>CD_Mva1 gi|493681544|WP_006631716.1 transporter [Microcoleus vaginatus]
MNWIAAAIIAGITSFAATNIDDMVLSMLFFAQVNDTFRPRHIFVGKYLGFAALIAASLPG
FFGGLIVPKAWIGLLGLVPIAIGISHLVKRENEENDVQAVSGEFNRQSNSSAVSKLANLF
NPQTLNVAAVTVANGGDNIGIYLPLFASSDLPSLVVILAVFSVMVGVWSYAAYLLTRQRA
IAHILTRYTQAVVPFVLIGLGIFILIESGTYRLLPAFQSN
>CD_Lma1 gi|498306191|WP_010620347.1 cadmium transporter [Lactobacillus malefermentans]
MFKLIVTDIVLYASTAIDLLVILMLLFSKYKSKASQRQIYIGQFIGSLTLISISLVFAFV
LHYVPAKWLLGLLGFIPIAFGLKAIFGDDDETAEANEKIENRQNKNLIGTVALITVASCG
SDNIGLFVPYFVSLTGWQLVTTIIVFIICIYFLVFLGEKFAQNQLVCRFLDRFGNWLMAI
IYIGLGLMILVESDTIGHLLSFLN
>CD_Gva1 gi|490206522|WP_004104943.1 cadmium resistance protein CadD [Gardnerella vaginalis]
MHTLCTPLSKKFNILKGGIMETIVSALLVFVSTSIDYLVVLTILFASQGKKGLKSIYVGQ
YLGTGLLVLASLIAAYFLNFIPQDWIIGLLGLIPLGLGIRAIFVDEDIDEEDIEGKITGN
GSKILAFTSLTVAMGGDNLGIYIPYFTGKSLIEISISLVIFALGILILCKLSQNLASISA
IGETVEKYEKVIVPVVFIGLGLYILIENGTINYFIGQVLKVV
>CD_Lla2 gi|490375235|WP_004254836.1 transporter [Lactococcus lactis]
MFSVIINSTVIYWATALDLLILLAILYVRFDKKSHLSITLGQIIGSFALVLVSLFFAVIL
KLVPEEWILGLLGLIPLGLGIKYLFFGDDDDDEELDELLQKRKNKSLLGTVIIISFASCG
ADNIALFTPFFMTLSANNLLLSIIIFALNILILGLLGKTIAKIPHLHDVLEKYSRWILAF
VYIVLGIMVLLESGTVSKILSFL
>CD_Rpy1 gi|493601530|WP_006554188.1 cadmium transporter [Rhodococcus pyridinivorans]
MNLLASVLQAVGLFLVTNIDDIIVLSLFFARGAGVGGTTTAILVGQYLGFGAILAASVLV
AVGATTFLPEEVIAYFGLIPLLLGAYAAWRAWRGRGEDDEQKTAGKKVAVGTVAAVTFAN
GGDNIGVYVPVFVTVGAPAVVAYSIVFLALVAVLVIAARYLATRKPIAEVLERWEHVLFP
IVLIGLGVFILAEGDAFGL
>CD_Osc1 gi|497781025|WP_010095209.1 cadmium resistance transporter [Ornithinibacillus scapharcae]
MGIILTTVVLFVATNIDDIFLLMAWFSQRDSKLKSHHIVFGQYVGFILLLIVSMVGSLGT
FLISKEWIGLLGLVPIYLGGKAIVEQYRERKESLLSEREGAGYSIEKTTGSEDLQVTSTW
RQKVLHPSVYKVAAVTFANGGDNIGVYIPFLATYNSGPSISLIIFIFLLLVAAWCYISFK
LVSFPVIAQTLDIYGHIIIPFVLIGLGFFILHENRTFT
>CD_Ssu1 gi|386586993|YP_006083395.1 cadmium resistance protein [Streptococcus suis D12]
MTIITYALILGISTSIDYFLILFLLFSQAKKPGERRTIYFGQLLASFILILLSSTLSQVA
NVFLADWILGLLGFVPILLGVRILFENEAETEIPDSKIGLLSIIFISLASGVDNLGIFTP
YFTTLSTLETLLTAGLILLETVAICYLAEKFGSLHSISEFIEKYEKMILPTIFIILGIYI
LFEFGTMTYLLQLLK
>CD_Cps1 gi|491466963|WP_005324724.1 cadmium transporter [Corynebacterium pseudogenitalium]
MLTTLAAAAGLFVATNIDDIVVLSLFFARGAGRKGTTPAILVGQYVGFLGILAASAAVGL
GFNAVLPEELIRYFGLIPLFLGLWAAWQAFRGEDDDEDVSGKRLSALAVAGVTFANGGDN
IGVYVPVFTTSSPAEVAIYCVVFLILVAPLVWAARFVATRPGIAETLEKWESVLFPAVLI
LLGIAILLAV
>CD_Lbu1 gi|331702261|YP_004399220.1 cadmium resistance transporter [Lactobacillus buchneri NRRL B-30929]
MLTTIMTSILSFIGTNIDDTFVLAVWFSQVDASLRRRDIVIGQFIGFEILVLVSVLAAYG
LSFLPTEQVGWLGVVPIVLGIRKWLQYRHQLIETHETAHVKTKLNQELKVERHKSGLRKL
FKPEILAVSLITISNGAGNLTVYIPLFTEYTVAELGITVLVFSLMTGLWCYIGYQIANLP
IIKDKLEHSKQILIPIIFIAIGVYVLIESGVLG
>CD_Ccl1 gi|488661461|WP_002590369.1 hypothetical protein [Clostridium clostridioforme]
MSSIVTTSIVSFISTNIDNIFVMMVLYARVDETFKKKYVVIGQYLAIGILTAISLSAAFG
LNFVPQKYVGLLGFIPIALGVKEWISYKRPVQNKSNRKEFPLETEKTEAAHPNKLQNILR
KVTSMASKIVKPEILSVALVGVANGADNIGVYIPLFTGYSSIQVIVTIIVFVLMMAVWCF
LGEKITDFPKIKAIIQTYKYFAVPAVFVGLGIYIIIKSGLIA
>CD_Mae1 gi|488882048|WP_002794273.1 transporter [Microcystis aeruginosa]
MTTMITAISTAIAAFIATNLDDILILTILFTQVNKLFRRRHIVIGQYLGFILLILASLTG
FFGSFLIPAQWIRFLGLLPVIFGIRSLWQREETETDNPLEVTVESAPSSPLAAWFSPQTG
AVAAITIANGSDNIGIYLPLFASNTWPNLVTIVSVFLILVGVWCFTAHQLTQLPAIANLI
TSHSSHFVPCVLIGLGVFIIKESLPLAFLALSLSYGWALFQQQAESI
>CD_Mae2 gi|488880285|WP_002792510.1 transporter [Microcystis aeruginosa]
MIEIVIAISTGVAAFVATNLDDILILTILFSQTGRLFRRRDIVIGQYIGFILLVIASLAG
FFGCFLIPAQWIRYLGLVPVIIGIISLLKEDDKQQEPENVEVDLEGAKHSPFGGWFDPRT
YSVAALTVANGSDNIGIYVPLFASSSVTSLIVIVSVFLILVGVWCAFSRSERFAFAYGLT
SVPTIATILTSQGSTFVPCVLIGLGIFIVKESITLAFLALAISYLRAIIGRSQGLARK
>CD_Asp1 gi|403529580|YP_006664319.1 permease, CadD superfamily [Arthrobacter sp. Rue61a]
MFATILAAAGMFAATNIDDIVVLTALFLASSKGTPRPWHIIGGQYTGFITLVGLSLLAAL
GLTIVPDEWVGLLGILPLALGIVGLIRGLKKDGDDDENRLTEGLGLVGIAGITIANGADN
IAIYTPVFRTMAPSDTAITVIVFLALVALWCALGKIIGTHHKVVETLEKVEHWLVPTVFI
GLGLTILLGSGSLQRLINLWI
>CD_Lbu2 gi|489654839|WP_003559207.1 calcium-binding protein [Lactobacillus buchneri]
MVTTIITSIVSFIGTNIDDTFVLAVWFSQVDTVLRKRDIVWGQFVGFEILVLVSVFAAYG
LSFLPTDKVGWLGVIPIILGVKKWLEYRHHSGKSDDAEEAEIQAEIKQTKKISPRATALS
KLINPQMVSVGLVTISNGAGNLTVYIPLFTEYTIFELVVTVIVFTIMTGVWCYLGYKIAN
LPIIKDKLDHYKSMMIPIIFIAIGIYVLVESGVMG
>CD_Ppe1 gi|488922813|WP_002833888.1 cadmium resistance transporter family protein [Pediococcus pentosaceus]
MIKDILTGVTAYISTSIDYLIVLMVVFAMVPKNKRILVYFGDIVGTTVLVSASLMIALVL
KSVPDEWILGLLGLIPIAMGIKLIVAGAADDEDVIQKQINNRRGVILNVAFITIATCGAD
NIGIYVPIFTQLSVASLIVVLLTFVAMMTLFALLGYLLVCLPTVAKIFDRWGTLVTIIVY
IGLGIYILFESGTIQHFINLI
>CD_Bth1 gi|470203719|YP_007594431.1 putative transporter [Bifidobacterium thermophilum RBL67]
MIASIIQAVALFAVTNIDDIIVLALFFARGAKQRNTTRTILLGQYLGFFGILVITAVASY
GAVTLLPAEAIPYFGLIPLALGIKAAWDSIRGEDDDDTGEGKSITLPTVAAVTFANGGDN
IGVYVPVFVSNSLPVVIVYCVVFLVLVTVLVLLARFIATRPGIGEWLERSDRYLFPLVLI
ALGVVILVKGHAFGI
>CD_Lfe1 gi|489777946|WP_003681837.1 cadmium transporter [Lactobacillus fermentum]
MTAMATVITSILTFISTGMDYLMVLLILFHRYRTPRQRLAIICADYAGTSILVGLALVAA
LILRRAPDQWLLGFLGLVPLAIGCHLLTHQESMATPANRVSANHLFLTVTFITVASCGAD
NLGVYIPYFATRTSPELVIVLVTFAVMVAVFCLLATIITHLPAVRALLDRYGTLLAGVIY
LGLGILILVENGTALHLWHLIHH
>CD_Lpa1 gi|495486665|WP_008211350.1 calcium-binding protein [Lactobacillus parafarraginis]
MGGCAMLGTVITSIMSFIGTNVDDTFVLAVWFAQVGERLKRRDIIFGQFLGFEILVLVSV
LAAYGLSFLPTDQVGWLGVIPIFIGVRRWWTHRFARQIKSETEAPRRTVQAQARLETKLA
HLGKWFRPQLLSVALVTISNGAGNLTVYIPLFTEYSVSELVITIIVFTIMTGVWCYIGYR
IAGLPYVKTKLERYEAILIPVIFIAIGIYVLVESGVLT
>CD_Efa1 gi|488251484|WP_002322692.1 cadmium resistance protein CadD [Enterococcus faecium]
MLQNILSALAVYISTSIDYLFILLIIFSQNHTKKGLRQIFFGQYLGTGILVAISLFAAYV
LNFIPQDWIIGLLGLIPIYLGIRVAFVGEEEEEEGEVVEKLGSRGTNRLFWTVSLITIAS
GGDNLGIYIPFFTSLSFSEIVTSLIVFAISVAVLCYISYKFAKISFVSETLEKYERIIVP
IVFIGLGIFIMIENGTIQTILDL
>CD_Bxe1 gi|91784362|YP_559568.1 cadmium resistance transporter CadD [Burkholderia xenovorans LB400]
MFSLALLAIAGYTATNIDNLFVLLAFLAEAGGERRRVIAGQCAGSLTLIVGSMLLAALLK
HLPAGYVGLLGILPIGVGLAKAWERFGPRNAQQEEARRTAGEPSAARASSWWVVACVAIA
NGSDNLAVYVPLYASHSHSEGAFISLVFFVMIGLWCAGAAWLVKHPRLGAPIRRYGTALL
PLILVVIGVSVIVQNDTPRIVFGL
>CD_Nfl1 gi|489774788|WP_003678684.1 cadmium transporter [Neisseria flavescens]
MFSTVITAAVLYIATAVDLLVILLIFFARANTRKEYRDIYIGQYLGSVILILVSLFLAFV
LHYVPEKWVLGLLGLIPIYLGIKVAIYDDCEGEKRAKKELDEKGLSKLVGIVALVTVASC
GADNIGLFVPYFVTLDLVDLLVTLLVFLILIFVLVYTAQRLANIAGVGEIVEKFSRWIMA
VIYIGLGLFIIIENNTIQTIISII
>CD_Lin1 gi|489858986|WP_003762639.1 CadD [Listeria innocua]
MQTLISALLVFISTSIDYLVVLIILFANQGTRGIKSIYIGQYLGTGILVGVSLIAAYFLN
YIPQDWMIGFLGLIPLGLGIRSIFVDEDVDEDSIGNQIKNNQSQIFAITGLTLAMGGDNL
GIYIPYFTGMNVGQIVIVLAVFIIGIFLLCQLAKRFATIPMIGGIIERYGRIIVPVIFIG
LGIYILVENGTINYLISFYN
>CD_Asp2 gi|116662175|YP_829230.1 cadmium resistance transporter [Arthrobacter sp. FB24]
MLGIIAAAAAMFAATNIDDIVVLTVLFLASAKGRPRPWEIVGGQYLGFITLVGISVLAAL
GLTLVPDEWVGWLGMVPLAIGVIGLIRFLRKRGEEDEEGAISAIGLLSVAGITIANGADN
IAIYTPIFRTMAPQDTVVTIVVFLILVAVWCALGRVVGTHPKVTETLEKIEHWLVPAVFI
GLGLFILISSGVVPRLFGA
>CD_Osp1 gi|498338027|WP_010652183.1 cadmium transporter [Oceanobacillus sp. Ndiop]
MVTTIVSAIVSYIATSIDYIVILVVLFAQNERRKRAVRDIFLGQYIGFTILIAISLLAAF
GLTLIPQHWIGLLGLVPIFIGLKVLFEKEDDDDQEEIIDTNRFTSFILSVAVIMLAAGGD
NLGVYIPYFTTLNTFELVVTIIIYYVLAAVLLYLCRRIAAVKGVSETVEKYERIIVPIVF
VALGIMIMYENGTFSWILNWIN
>CD_Pdo1 gi|495704406|WP_008428985.1 cadmium transporter [Planococcus donghaensis]
MFQVIATSTILYLATAVDLIAILLIFFARAETSKQVKNIYIGQYIGSLTLIGVSLFLAYV
LNFVPEKWILGLLGLIPIYFGGKVAISGDDDEEYVEGRLNKHGFSKLVKTVALVTIGSCG
ADNIGLFVPYFLTLDMGELMITLIVFLVLIYFIAFTAQKIVHIPGIGEVIEKYSRWIMAI
IYIGLGSFIIYENNTIQKIISFF
>CD_Lbr1 gi|489648430|WP_003552857.1 permease [Lactobacillus brevis]
MLTTILTGITAYISTSIDYLIILMVIFGATPKRHRFLVYLGDFLGTAILVLTSYLMAVIL
GFVPAEWLLGFLGLIPILMGVKLLIFGEKEDDDLIENEIQKKTNVILKVAIITIATCGAD
NIGIYVPLFTQISPTNIPILLVTFFIMMTLFCYLGYLLSKIPTIGNILEKWSRYITAVVY
IGLGIYILWESGTLTHLIQLL
>CD_Ece1 gi|510930966|WP_016251468.1 hypothetical protein [Enterococcus cecorum]
MSFVFTSSVLYWSTALDLLVILMLINNRYSSKTQAQKIAAGQFIGSNGLIAVSLFLAFVL
HFVPQQWILGFLGLIPLGFGLKYLFFGDDDEEKVEATLTTRKDKNLLWTVALIAFASCGA
DNIGLFTPYFLTLSTAKLIWTLVIFELNIILLIILGKAFAQLSFVSEFLEHFGRWVMAAV
YIGLGIMIIIESGTWSHFFG
>CD_Lps1 gi|491054035|WP_004915685.1 permease [Leuconostoc pseudomesenteroides]
MLQTLMTAALSYIGTTTDYFVILLFIFGQYRQSAQVRSVVFGAYLGNAMLVMISVFIALG
LKQVPEEWLLGLLGILPIIIGIKNYYSDSDEVAEVADNLRQSGKKQLILKMVGITIATCG
ADNIALYVPYFTTINLTLLPLIFAIFIVILSLALLLAYKVTQMPIVYQLLERFGDRVQLI
IYVALGIYVMFAAGTLQHLFTLL
>CD_Sep1 gi|488405300|WP_002474685.1 cadmium transporter [Staphylococcus epidermidis]
MFETITTAAILYIATAVDLLVILLIFFARANNYQQYKDIYIGQYLGSLTLIIVSLFFAYV
LNYVPDKWILGLLGLIPIYLGIKVAIFDDCEGERRAKDELNKKGLSELSKSVAVVTLASC
GANNIGLFVPYFTTINNYELVITLITFVILIFILVFTAQKLANIPGLGEVIERFSRWIMS
IVYIGLGLFIIIENGTVQKLFHFVF
>CD_Lco1 gi|489774340|WP_003678238.1 cadmium transporter [Lactobacillus coryniformis]
MLKTILTAIILYTSTALDLLVILMLLFSKYPGRNARRNIYIGQYIGSLCLIGISLFFAFV
LHYVPQKWLLGLLGLIPIFFGIKYLLSDEDEAAEVNEKLDQRQNKSLVATVAITTIASCG
ADNIGLFVPYFVSLTFWQLLVTLVIFIICIYILVTLGEKSAHLSFVKVFLARYGNWIMAL
IYIGLGCLIIWESGTIQHFI
>CD_Osc2 gi|497783130|WP_010097314.1 cadmium resistance transporter [Ornithinibacillus scapharcae]
MITILTMITTFIATGIDEMIILILIFAHARNHNQIRQVYIGQQIGMTFIIVVALLALYGI
TSLFTGKWTGLIGLLPIIMGIMELVERDDDDESGEVLQKSAIFSNLTLRVTLIAIAGGAE
ELAIYIPYFTSLESQGLLLALITFVIMVPIWCAICQKLGSMKNVYELVKRYERILIPVVF
IGIGLNVLVESDTLEAILDLFL
>CD_Lla1 gi|497688676|WP_010002860.1 permease, cadmium resistance protein [Leuconostoc lactis]
MKNNSYKNWGILMVETLLTALTSYIGTTSDYFVVLLLLFAQFRTQPQRQAIMWGAYLGNA
LLVFVAVAIALLLKRVPEEWVLGLLGFVPIAMGLQKFFSSKDEGEEVAEKLARLDKRKIV
MTVIGLTAVTCGADNLALYIPYFTMANFAYLPAILVIFIIVLTVVIYLAKKFTDFAPVHR
LMNKYGDWIQLIIYVLLGSYVLFDAGTIQHLLSLL
>CD_Sma1 gi|496846981|WP_009383994.1 cadmium resistance protein [Staphylococcus massiliensis]
MLLTILTSTILYIATAVDLLVLLIIYFSKAQTKQHRRQIYIGQYIGSLTLITISLFFAYV
LHFVPEKWLLGLLGLIPIYLGIKVAIFGDEDEEEAMEKLDKYGLSKLAKTVALITIASCG
ADNLGLFIPYFISLNFIELAVTLVIFIILIYIMVKVAEKINQISGIGEMIETYSRWIMAI
IYIGLGIYILLENHTFQTLWAMLT
>CD_Hku1 gi|491539119|WP_005396738.1 cadmium resistance protein CadD [Helcococcus kunzii]
MINTIISAIGVYISTSIDYLLILVILFAQLHSKREKLQIYAGQYLGTAVLVSISLFAAYV
VNFIPDKWIVGLLGLIPLFIGIKFALSGEDEDETEEIREKIEQDKSKNLLWTVVLLTIAS
GGDNLGVYIPYFSSLNWSKIIIVLIIFAIGIAILCELSRSLSKIPMVSEIIEKYEKIIVP
VVFIALGIYIMYENGTIQTIVKMLGI
>CD_Fho1 gi|493965265|WP_006908673.1 cadmium resistance protein CadD [Facklamia hominis]
MFELILSSLVVFVSTSMDYLFILLIVFAAVHGSKARRQIYWGQYLGTAILVVISLLVAYF
LKQLPSDEMIGLLGLIPLALGIRLALVGEEEAEEADILSRLTGRKHSAQWLNMALITLAS
GGDNLGIYIPYFASLTWSELVLVMLVFAIATGALCYVAYRLTRFAGIGEQIETYETWLVP
LVFILLGIYILWENHTISWLWNLVF
>CD_Lki1 gi|296111358|YP_003621740.1 integral membrane protein [Leuconostoc kimchii IMSNU 11154]
MPDLSLVTMLFIGVNLDFFVILLFLLQKYRFRDNFIGYELGMLIVFAISALAGQLIQTVI
PTWAIGFLGLLPIYMGIKGENEDEDDQSKSASHRGIIAVLTMYLASCGADNIAVYVPVLA
TMTTTAILITMVYFIVLTAVSLTLASFFGQIPIIKRIFERWGSPLSRLIYILIGLFVMFD
TGLIQFIINLF
>CD_Oki1 gi|495018450|WP_007744457.1 Cadmium resistance protein [Oenococcus kitaharae]
MLTVLSGALLSYFGTTSDYFIVLLAIFGKHQKSRCHRRIFFGELIGNGILIVMSLLLAYL
LKFIPESWILGLLGLFPITVGLKTFFSKEDETAKAKASDAHLIRDVVLMTLTTCSADNLA
IYIPFFASVDFSYLPVILIVFLLILSAVSFTALKITKFPLIRGFLNSYADLFQLIVYVLL
GASIMWESGTIQHFLLML
>CD_Rsp1 gi|495995882|WP_008720461.1 putative cadmium resistance protein CadD [Rhodococcus sp. AW25M09]
MITTIAAAVAMFAGTNIDDIVVLTVLFVASASQGRPRAWQIVTGQYLGLITLVATSVVAA
LGLVIVPQEWVGLLGVLPLSLGLWTLIRWLRSDDEDEPPVAATGMAGVAAITIANGADNI
AVYTPVFRTLGPPQTAVTIAVFLICVGIWCYAGRLLGTRRKVVDTLERVEHWLVPAVFIG
LGLFILLESGVLARLIAAAS
>CD_Sgl1 gi|325969973|YP_004246164.1 cadmium resistance transporter [Sphaerochaeta globosa str. Buddy]
MMHMQSVVLSAIVVFISTSIDDLVLLILFHAQAKTRAQRASILAGQILGIGMLVAISLLG
SYLASRMLEGWVIGLLGFIPIILGIKAMMSKDVEKNETTTIKAKSLFATVTLVTIASGGD
NLGIYIPWFVTLDSASVMVTMVVFLALILLFWALGYLLANQSHIKALLSRFSTVLVPVVF
LVLGLVILSENGTFAKLASLF
>CD_Ban1 gi|446556067|WP_000633413.1 quaternary ammonium transporter [Bacillus anthracis]
MITTIISSVVAFATTNIDDIFILLVLFSQVRTEVLRKEDRAVREKAMRKKLYIAIGQYVG
FSMIIFLSIVGSLSSFFIPVSWIGVLGFVPIYMGVKGLFSFRSNKSNKVIDKASSSLFKV
AAITLANGADNISIYIPMFTSQSLEANIVTLIIFFCMIAIWCSISYTLLRAPILAKVLER
NCHIIVPIVLIGLGMFILFRSNTIELLYL
>CD_Cce1 gi|302873954|YP_003842587.1 cadmium resistance transporter [Clostridium cellulovorans 743B]
MFSTVITAFISFVSTNIDDILVLMLFFSQINNIMKTRHIIIGQYLGIGTLTIISIVGALG
ISIIPHEYVGLLGLIPIYLGIKAYADYKKESKYKKNIENQENKNDENNKLEETTDIKETR
IITFIKNFINPSVFKVASITFANGGDNVGIYVPLFTSMNLISIFTTVVMFVFLTALWCFI
GKRLSEYPFVQRNIEKYKHIFIPIIFIGLGFFILIESCTITFIYKKIF
>CD_Csp4 gi|220908241|YP_002483552.1 cadmium resistance transporter [Cyanothece sp. PCC 7425]
MGWAFSAFITGITSFAATNIDDIVVLMMFFTQVNDRFRPRHIVMGQYLGFSVLLLASLPG
YLGGLVLPKPWIGLLGLLPIAIGIKHLVQSDEAVAIQTVPEEIEPGVTAGGLKGLLHPKT
YHVAAVTFANGGDNIGIYVPLFASSNLPQLSIILAVFLLLIAVWCVVAHYLARHPAIAPL
LSRYAHRLVPFVLIGLGVYILVENGSYRLISP
>CD_Csp5 gi|307151457|YP_003886841.1 cadmium resistance transporter [Cyanothece sp. PCC 7822]
MNWFIEAIIAGVSAFTATNIDDIVILIFFFSQLNASFRIRHILLGQYLGFTGLLIASLVG
FFGGLVIAKTWIGLLGFLPIFLGIRQLIQQDNSEEIPQAVSSEATKPSPLSSLLAPQTYS
VAAITFANGGDNIAIYVPLFANSSLPELMVIVSVFIILIGVWCAVAYRLTRYPLIARFLT
RFGKRLVPFVLIGLGIFILIDSHSYQLLPLFKSDTTR
>CD_Csp2 gi|220908242|YP_002483553.1 cadmium resistance transporter [Cyanothece sp. PCC 7425]
MMNLLTAIPTGLTAFVATNMDDILMLLLFFSQVNAVFRNRHIVAGQYLGFGALVLASLPG
FFGSLVFPRPWIGLLGVIPIAIGINRLLNPEEEELEELSAPEVSAPSLTSLLSPQTYSVA
AITFANGGDNIGIYVPLFASNSLEELLVILGTFFSLVGIWCYTAYRLSRLPLLAATLTRY
GNLLVPYVLIGLGVLILIDGHTLEDRGLTVLTLVLCCFCLLTFNRSHLDGATTDNEEK
>CD_Csp3 gi|427720787|YP_007068781.1 cadmium resistance transporter [Calothrix sp. PCC 7507]
MNELVTAIPTGITAFTATNLDDLVILTLLFSQVNATFRHRHIVIGQYLGFSTLVVASLVG
FLGGLVLPPHLVGLLGLVPITVGLNRLLNPESDSSSDADTETDLSHSSIFTNFLSPQTCS
VAAVTIANGSDNVSIYMPLFANTNISSLLVIIAVFLSLVGVWCYVTYKLTCQPAISNILT
RYGNNLVPFVLIGLGIFIILDSASLNPIALVASCLCLMGLVKLYAINGQAATSSGVDLRG
>CD_Csp1 gi|307155082|YP_003890466.1 cadmium resistance transporter [Cyanothece sp. PCC 7822]
MTNIITAIATGITAFSATNLDDILILMLFFSQAKSLFSRRQIVIGQYLGVMALVLVSLTG
FFGGLLLPESWIGLLGLAPIAIGINRLLNGDNDESEEKPTLSQPKRHSAWGNFLSPQTYG
VAAVTLANGGDNVGIYVPLFAHCTPQNLLIILSVFFCLIGVWCYVAYGLTRVPVIADNLT
RYGNYLVPFVLIGLGLTILIESHTLENPALIILTLIVSSMSLIMLNCNSDQTLEV
>CD_Pbi1 gi|497313626|WP_009627843.1 cadmium resistance transporter [Pseudanabaena biceps]
MEWLIGTVALAITIFTATNIDDILVLTIFFAQVDSKFRPRHIVIGQYLGFTVLILTSLPA
YFGALMIDRKLIGLLGILPIAIGIKHLLPKTEKLTVQTHPHRGKKKSLWLAPQTYHVAVV
TFANGGDNIGVYVPLFASSNAATLLVTIATFLVMIAIWCYAAFQFSSHPAITKFLEKYSD
VIVPFVLIALGIYILYESQTYQMFPFFK
>CD_Dal1 gi|495789387|WP_008513966.1 cadmium resistance protein CadD [Dethiobacter alkaliphilus]
MITTIITAAVVYVATSIDNLIILLVFFAHKKDNPTVMRIVGGKVLGTSVLIAVSLLSAFG
LRVIPEQWILGLLGFVPLGLGLKVLFEQEGEESLEKIYFAANKKHGNLLVAMTIITIASG
GDNLGVYIPLFAAISQAELVVTVLVFYMGVALLCYLGYRLAKLQQLGGTIEKYERIIVPV
VFIGLGIMILVENGTIAEIIEILM
>CD_Lci1 gi|491042711|WP_004904377.1 permease [Leuconostoc citreum]
MVQTLLTALTSYIGTTSDYFVVLLLVFGQYRGPKQTRSIIFGAYLGNALLVLIALLVAVL
LKNIPESWLLGFLGIVPIVIGIRKYFSNDDETEEVKDKLAQDNNRNLISNMVIITIGACG
ADNLALYMPYFATANLVYLPAILLIFISVLTIVIFLAKKLTDFKPVHTFFERFGDKIQVI
IYIVLGLYVMFDAGTIQYLISLL
>CD_Lme1 gi|116618237|YP_818608.1 permease, cadmium resistance protein [Leuconostoc mesenteroides subsp. mesenteroides ATCC 8293]
MLKDVLTAIFSYIGTTTDYFVVLLLLFGKYSTKHDTKLVVLGAYLGNGLLVLTSIIIALA
LQQVPEEWLLGLLGIIPIIIGVRGYFSKEDEGEEIEEKLKIIKPDAILWNVLVITFSACG
ADNMALYIPYFTMLNVQILPVILVLFIIILTAVIVAAYKLVNVPIVKAFFGKQGDLVQLI
VYVSLGLYVLVEAGTLQHLLLLIY
>CD_Lsa1 gi|510996631|WP_016264491.1 cadmium resistance protein [Lactobacillus sakei]
MQTAILTGITAYISTSIDYLIILMVIFGSVNRKERWLVYWGDLLGTSVLVAASLVMAFIL
GFVPQEWLLGLLGIIPVLMGLRLLISGESDDDEVVESQMKKRRNIIMNVAIITIATCGAD
NIGIYVPIFAQSTVQTLAIILITFFFMLSLFCYVGYLLIKIPKVAEILERYGMYITAIVY
IGLGLYIMFESGTVQHLVKMLG
>CD_Wci1 gi|90577188|YP_534785.1 hypothetical protein [Weissella cibaria]
MLQEIITGTILYWSTAMDLILISVVMIAAHPIAGKKQQIILGSIMGAIFLIIISLFLALG
LRLIPDKWLLGLLGFIPLVFGVIALFRGPEDLDDINKGNDTKSSRKIMWTMFILAITSCA
PDNIGLFTPYFANLQTTFIPVITIVLLINVLFMGLFTDFVSRVTSLQNFLFKYSGILVAV
TYIILGLMIIIESDTLQHIGKFIFR
>CD_Bli1 gi|497571181|WP_009885365.1 cadmium transporter [Brevibacterium linens]
MLTTIGSAIGLFAATNIDDIVVLTVLFLASRRGQLRPWQIVVGQYLGFITLVVISVVAAL
GLTIIPDEWVGFLGLIPLGIGIWALVRGLRRNGDDDDKIAAVGLWGVAGITIANGADNIS
LYTPIFRTSSPGDVTIMIVVFLILVAVWCAAGRLIGTHKAVTETLERVEHWLVPVVFIGL
GLFILVESGVIIRLIEALA
>CD_Gru1 gi|491341859|WP_005199803.1 cadmium transporter [Gordonia rubripertincta]
MGREGSGVGVLSTIAAAAGLFVATNIDDIVVLTVLFAVAARGTSQLRGWQIVAGQYLGLI
TLIAVSLLAALGLTIVPDEWVGLLGLIPLTIGVLALVRTLRGQDDDDESESALKAVGLLG
VAGITIANGGDNIAIYTPVFRTFSTTDAVVTVVVFLVLLAVWCLLARAIGTNEKVAEALE
KVEHWLVPVVFIGLGVLILIESGTLDHIASSL
>CD_Npu1 gi|186685466|YP_001868662.1 cadmium resistance transporter [Nostoc punctiforme PCC 73102]
MNELVTAITTGAIAFIATNIDDIVILLLFFSQINTSLRPRHIVAGQFLGFTVLLILSLPG
LFGGLVLSKNWIGLLGLLPMSIGISSLVNREDDSSKEVFATTEEAEASTNTSFFSPQAYS
VAAVTLANGSDNISVYVPLFASSSLESFLVIIGLFFLLLGIWCYGAYKLTHYRVIADILT
RYVNNFVPFILIGLGAFIVLKSEALSLIKLAASCFCLMILVKNNGSSRVVMLK
>CD_Ava1 gi|75911219|YP_325515.1 cadmium resistance transporter [Anabaena variabilis ATCC 29413]
MSELLTAISTGFTAFVATNLDDIVVLSLFFSQINACFRRRHIFIGQYLGFSALVVASLPS
FFGRFIIPGSWIGLLGIAPIIIGINRLLNQETSDTEDLNTLESSPSWWNNFLSPQTYGVA
AVTIANGSDNISIYMPMFATNTWDNLLVILLVFFVMVGVWCYLAYHLTQIKAIASAITHY
GNSLVPFLLIGLGVSIFIESQTIETPILLFIICVSIGSYLLILSKNIWRVNYRFSLEAPE
AEVIPGIKQK
>CD_Swa1 gi|488382087|WP_002451472.1 cadmium transporter [Staphylococcus warneri]
MLSIIFTAIVLYTATAIDLLVILLIYFARAHTKKEYRDIYIGQFLGSMTLIIISLFFAFV
LHYVPEKWMLGLLGLIPIYLGIKVAIFDDCEGEKRAKDALNDKGLSKLVGIVALVTIASC
GADNIGLFVPYFVSLNFSQLIVTLIVFVILIFVLIYTAQRLADIKDIGEIVEKFNRWIMA
VVYIALGIFIIVENDTLTTLFHFIF
>CD_Avi1 gi|489235299|WP_003143587.1 cadmium resistance protein CadD [Aerococcus viridans]
MEIIISSMLVFISTSIDYLVVLTILFSTMNTVKQRSIYIGQYIGTGLLVGFSLIAAYFLN
FIPQDWVIGLLGLLPLILGIRAIFIDEDVDEKDLEEKMSHRQSEVASMFALTIALGGDNL
GIYIPYFTGMSIQEVMVVILVFIIGIFTLCYLAKRLASVPMIGEVVERYEKVIVPVVFIG
LGIFILLENGTIQHLWSLIA
>CD_Spa1 gi|489198618|WP_003107889.1 Cadmium resistance protein [Streptococcus parauberis]
MINTIITGIILYTGTAVDLLIILMIFFAKLKKKDEIRQIYLGQFLGSGFLIFLSMIFAYL
LHFVPNKELLGLLGLVPIFFGLKVLLGGEEGGEELANERLEQPKKINIVYTLAMITAVSC
GADNIGLFVPYFITLNFQKLIVTLITFFVMIFLLVYSAQKIVNLPKIGEFLEKNSRWFIS
IVYIVLGIFILIENNSIELFKTLF
>CD_Mva2 gi|493681304|WP_006631478.1 transporter [Microcoleus vaginatus]
MNPFITAISTGLTAFAATHLDDIVILLLFFSQVNAVFRRQHIVTGQYLGFAALVLLSLPS
FFGCMMVPRPWVGMLGLVPIAIGVSRLLNRDTEADDENTATDSPQSTIFASLLSPQTYSV
AAVTFANGGDNVGIYVPLFANCTWESLLVILSVFFLLVGVWCYVAYQLTRMSAIATLLVR
YGNSLVPFVLMGLGTLILLDSHTLENRGLTVVTLAISCLWLLILLKDSYLSLETAPKVEK
I
>CD_Sro1 gi|271961781|YP_003335977.1 cadmium resistance transporter [Streptosporangium roseum DSM 43021]
MGESIGTAAAVFAGTNVDDIVILTVLFLASRAGGVPRPWQIVAGQYAGIAILVAVSAVAA
LGLTVVPDRWAGLLGLVPFGMGVWGLVRKDDGGEAGPVASGVVSVAGVTLANGADNISVY
TPMFRTIGPSASLVTIAVFALLVAVWCAAASWLGSHKKIIGLVERSGRWLVPMVFMVIGA
VIVVESAFR
>CD_Ara1 gi|222084347|YP_002542876.1 quaternary amine transporter [Agrobacterium radiobacter K84]
MIVDNIVGILGLAVVLFASTNIDDIFVLLGFFVDPKFRTRQIVIGQYLGIAALCGVSLLA
SMISLVIPAAYIGLLGLAPIFLGLKKLWEWRKGSEIDHDPEDHSGASIGHGKIAAVAMVT
IANGGDNISIYTPLFATRTMGEIAVIAVVFTVLTTLWLSAAHFLINHPRIGAPIRRYGHR
VVPFMLVALGTLILYEAGTIRLLCR
>CD_Cac1 gi|491421467|WP_005279264.1 cadmium transporter [Corynebacterium accolens]
MITTLASAIVLFIVTNIDDIVVLSLFFARGAGRKGTTKAILLGQYLGFLGILAVSVALGL
GLSAILPEDWIRFFGLIPLAIGLWAAWEAFRGEEDDDVSGKKLSVAAVAGVTFANGGDNI
GVYLPVFTTSSPSDIAVYCIVFLVLVAGLVAVAKFVATRPAVAEALEKWESVLFPTVLIL
LGLAILFAV
>CD_Sor1 gi|446453865|WP_000531720.1 cadmium resistance protein CadD [Streptococcus oralis]
MGQTIISAIGVYISTSIDYLIILIILFAQLSQNKQKWHIYAGQYLGTGLLVGASLVAAYV
VNFVPEAWMVGLLGLIPIYLGIRFAIVGEGEEEEEEIIERLEQSKANQLFWTVTLLTIAS
GGDNLGIYIPYFASLDWSQTLVALLVFVIGIIIFCEISRMLSSIPLIFETIEKYERIIVP
IVFILLGLYIMYENGTIETFLIV
>CD_Bce1 gi|487906226|WP_001979692.1 quaternary ammonium transporter [Bacillus cereus]
MVTTIISSFIAFTSTNIDDIFILLVLFSQVKTGVCKEEDRTFQGKTKIKELYIVIGQYLG
FSVIIFLSIIGSLSSFFIPISWIGLLGFVPIYMGIKGLFSLRSNKSNVVIDKASSSLFKV
AAITLANGADNISIYIPMFTSQSLEANIVTLIIFFCMIAIWCFISYTLLRAPILAKVLER
NCHIIVPIVLIGLGMFILFRSNTIELLYLYVQTNGIFK
>CD_Mfo1 gi|490129024|WP_004029432.1 cadmium resistance transporter [Methanobacterium formicicum]
METIIILTAIFAFISTNLDDMFILAAFFVNPHFRTKDVVLGQYLGFVILLTVSSLAYFAQ
FIIPPRWISLLGIIPIVIGIRSLIYLKNPESDDSGETPDFNKYKFGQKILPVALVTLANG
GDNLGIYMPLFASMGLHSLFLTAITFLFMVGVWCFLGFKLVNNSILGDKIKNYGHYILPF
VMITIGLVILLRGWF
>CD_Acy1 gi|440680898|YP_007155693.1 cadmium resistance transporter [Anabaena cylindrica PCC 7122]
MSIVTAISTGAMAFSATNIDDLVILTLFFSQVNAKFRRWHIIIGQYLGFTALILASLPGF
FGGLILPRPWIGLFGLVPIIIGIKTLMNQEGDESEDVETDTEVSERLPPALNSVRFLRSA
SLSHLAQFFNLQTYSVAAVTFANGTDNISIYVPIFASSNWESLLIILGVFFLLVGVLCYI
AHKLTHNQAIANIFTKYGNRFMPFVLIGLGAFIFIDSNSFSLLNLIHK
>CD_Cbo1 gi|170758745|YP_001786186.1 quaternary ammonium compound-resistance protein [Clostridium botulinum A3 str. Loch Maree]
MIITVITAFISFASTNIDDIFVLMLFFSQVNNAMKKWHIIIGQYLGIGALITISIIGALG
ISVIPQEYVGLLGMVPIYLGIKEYVDHKKESTNNGKIGQRGLQDNQNSKIEETNSTIASV
KNIINPNIIKVFVVTFANGGDNIGIYIPLFASMSLVEILVTAIIFVFLIALWCFIGLKLV
EYPFVQRNIEKYKHILIPIIFTGLGIFILMQSGTLTFVYKKIF
>MP_Mth1 gi|15679800|NP_276918.1 hypothetical protein MTH1812 [Methanothermobacter thermautotrophicus str. Delta H]
MDLLSMVLIGVGLAMDAFSISVSRGLALHESETNYALISALSFGTFQAAMPVLGWVSGLE
IQRLVSALAPWAAFILLLIIGLKMIYESLIMEEEEFIFSYRELLVLSIATSIDAFAVGVS
FALLDISIWLPVIVIGLITFILSLAGSYIGERVGHIFENRLEALGGLILILIGLKILLEN
VSFT
>MP_Hfi1 gi|492953169|WP_006061254.1 membrane protein [Holdemania filiformis]
MDANVMDAVTLVMLAVGLAMDAFAVSITDGLCYENFHRKEALITSGAFGLFQGIMPLIGY
FCGRMFSDAISSIDHWIALILLGVIGLNMIKEAWQESRESECENCGNKTLTLPTILMQAV
ATSIDALAVGISFAVIHVNIFTACLLICGITFGLSLIGAAMGKRFGSMVKEKARVLGGVI
LILIGLRIFVEHMFF
>MP_Msp2 gi|491193401|WP_005051751.1 membrane protein [Microbacterium sp. oral taxon 186]
MSNPVTVFPFRGAVISAWTLLLLALGVSADAFAVALGKGLQLRAHVLRTALVFATAFGLS
QAIMPLLGWLLGSTFADAIAPWDHWISFGLLALVGGKMLWEALSPDAPVDAEHPEHVHDI
EAFSGREVVLLSIATSIDALAVGVSFAFLNVDVAIAVTTIGLVTFALSFLAVFVGYRIGT
RFRRPAEIVGGLVLIGIGTQILIEHLTA
>MP_Plu1 gi|37526592|NP_929936.1 hypothetical protein plu2701 [Photorhabdus luminescens subsp. laumondii TTO1]
MNMYATLILALALSMDAFAASICKGAALHRPHFREAIRTGLIFGLAEACTPLIGWSLGLY
ASQYIIEWDHWVAFTLLFILGCRMITESFKTKQEKKCESPCRHNSIVLITTAIATSLDAM
AIGIGLAFLEVNIVHTAMAIGMMTMIMATLGMLIGRYIGPRLGKRAELIGGLILIAIGFN
ILFEHLELFMYAK
>MP_Ssp2 gi|497320888|WP_009635101.1 membrane protein [Serratia sp. M24T3]
MNTYAILILAFGMSMDAFAAAIGKGASLHRPPLREALRTGLIFGVIEAITPIIGWGIGLA
ASKFIMSWDHWVAFILLLILGVRMITEAFKKDKVEEADIPSRHGFWLLVTTAIATSLDAM
AVGVGLAFLQVKILVMALTIGAATTIMATAGMLLGRFLGGAIGKWAEVLGGLVLIGIGTS
ILVEHLGLLN
>MP_Ssp3 gi|496680806|WP_009323004.1 membrane protein [Subdoligranulum sp. 4_3_54A2FAA]
MDSITLFVLALGLSMDAFAVSISNSMCFSGLRRNAAALTSLSFGVFQGLMPVAGYFAGRA
FADVVSAFDHWIAFALLGFIGGKMIWDAVKELRAPEACPVGRAFSYKLMVVQAFATSIDA
LAVGVSFAALDVNIAAAASFIACVTFVCCLAGHLLGKKFGSWLGGKAEIFGGVILVCIGA
KILVEHLSGG
>MP_Oac1 gi|428213241|YP_007086385.1 hypothetical protein Oscil6304_2863 [Oscillatoria acuminata PCC 6304]
MSFVTTFLISLGLAMDAFAVAIGSGIALKKVKLHDALLVATFFGGFQLFMPLIGWIAGLT
IREAISSVDHWIAFLLLGFIGGKMIHESIYEEEGVEEAKPSNPRNLYILLGLAVATSIDA
LAVGLSVSLLNSSIVGLAVVIGIVTFVLSFAGVYIGNRVGNFCEKQVTILGGVILIGIGV
KILLENLIVVG
>MP_Vpa1 gi|490836520|WP_004698596.1 membrane protein [Veillonella parvula]
MSIFEIVLISIGLAMDAFGVSIGKGLTMPVGENGRKVTLAFLFGLFQFLMPLIGWLIGRQ
FIDVISDWDHWIIFGLLGYLGIAMIREGLSDDDEEDDDKQFLGVWEMVMLSVATSLDAMA
VGLTFAFLPINVWEASTMIGIITFGISLIGVYLGKFMGQFVGKYADIVGGGVLILIGTKI
LLQHLGIIGEF
>MP_Ppr2 gi|397671754|YP_006513289.1 hypothetical protein HMPREF9154_3169 [Propionibacterium propionicum F0230a]
MDTPGPAGSQWFHELDFPGKRGHRNSILTGTLEGLTMSLWSIWLVGFGVSADAFAASLTS
GVKMGRFNYRHALVVALTFAGFQAAMPLLGWLLAANFTSLLDPFDHWIAFALLAIIGGKM
AWEAFQADENEDDDGQGSRLDLRRLLILGVATSIDAAAVGVSFAMLEVSILLAILCIGLI
TLVTSFAAVGIGHRIGVRFRRPAEFLGGVVLIIIGARILLEGLGLL
>MP_Cae1 gi|493277179|WP_006234972.1 membrane protein [Collinsella aerofaciens]
MGLAELVLLAIGLSMDAFAVSICKGLGMKKINLKVAVVLGLFFGGFQAGMPVIGWALGSQ
FMGIIGPIDHWIAFILLAFIGGKMLWEAFTEDEDGGDGKDAEKIDLAEYLILAIATSIDA
LAVGISFAALSVDIAPAVSLIGVTTFIFSVAGVAIGHTFGARYEKPATIVGGVVLILIGL
KILLEHLGILAL
>MP_Ppr1 gi|313202705|YP_004041362.1 hypothetical protein Palpr_0215 [Paludibacter propionicigenes WB4]
MDILSIIIIAIGLAMDCFAVSISKGMHAKKYYVWLTLRMALLFGLFQAVMPLIGYTLGVG
YAGYMKAFDHWIAFVLLALIGGKMIVEGIKPKDPDSDEAPNPFKWSVLLSLAVATSIDAL
ATGIVLIPYSGVIWEAILIIGLTSFLFTLIGMFIGVHFGKRFNFKVEILGGVILMGIGLK
ILIEHLMGY
>MP_Dvu1 gi|46581314|YP_012122.1 hypothetical protein DVU2910 [Desulfovibrio vulgaris str. Hildenborough]
MNTLECLAVAVALAMDAFAVAIATGIRLREVSPRQTFRLAFHFGLFQALMPVAGWTLGLT
VRGYIEQWDHWLAFGLLLYIGVRMMREAFEETEENDDRCDPTRGLTLIMLAVATSIDALA
VGLSLSVLGIDIVTPAIVIGVVCLLFTATGLHLGRMLSRAESLGRRAALAGGVVLIGIGL
RILYEHGVFDTAATLARSVLG
>MP_Hsp1 gi|428776421|YP_007168208.1 hypothetical protein PCC7418_1826 [Halothece sp. PCC 7418]
MQLLTISLMGVGLAADALAVSLTSGLLIQRIKINKALKIALFFGIFQTLMPIFGWMMGLG
FREFVSAIAHWIAFFLLGWLGGNMIYEALKDEEEEPFNPLDNSTLLGLAIATSIDALAAG
VGLSVIKMSLPLTVSLIGLITFILCFFGVFIGHRFGHWCQGKVEILGGLILMGIGTKILV
ETMMQF
>MP_Raq1 gi|383190764|YP_005200892.1 hypothetical protein Rahaq2_2926 [Rahnella aquatilis CIP 78.65 = ATCC 33071]
MVRFRRHLGATLVNLSATLILAFGMSMDAFAASIGKGATLNRPCLREALRTGLIFGVIEA
ITPLIGWYLGLVASRYIMQWSQWVAFTLLFILGARMIIEGLKNKPEDNLTTATRHSFWIL
AATAVCTSLDALAIGVGLAFLEVNIIHTALLIGLATMVMSTIGMMVGRFIGPLLGRWAEV
LGGVILIGIGLSILLEHPGFLH
>MP_Csp9 gi|497980327|WP_010294483.1 membrane protein [Clostridium sp. JC122]
MSIISIFLTALALAMDAFAVSLSIGMKSKNERIKNGLKAGLYFGIFQGAMPLIGWLLGIK
FTNYIVKFDHWIAFILLAIIGGKMIYEAIKGEESDITSDLSVKVMTILAIATSIDALAVG
VSFAFLNVSIVLAASSIAIITFIACFIGVFIGQKLGDVLGGKAEFLGGIILILIGAKILL
EHLGIL
>MP_Bfi1 gi|479190610|YP_007820649.1 Predicted membrane protein [Butyrivibrio fibrisolvens 16/4]
MNIVDIFLIGVGLSMDAFAVAICKGLAMRKVNKKQMLIIALFFGGFQALMPLLGWAIGTS
FAKLIVDYDHWIAFILLLYIGGKMIIDAIKEWKEVDKVDEMDPPLDYKEITLLAIATSID
ALACGVTFAFEESFNILRAILIIGLTTFFISACGVYVGNIFGDKYKAKAQLVGGIILIYI
GIKILIEHTMGITLGF
>MP_Orf14 gi|479182197|YP_007809310.1 Predicted membrane protein [butyrate-producing bacterium SM4/1]
MSLAELFILAVGVSMDAFAVAVCKGLSMKQLNWRHAVIIGVYFGGFQAGMPFIGYLLGWH
FKDAITSVDHWIAFVLLAAIGLSMIRESRSKDEDEESLDASVDFKTMCVLALATSIDALA
IGVTLSFLNVDIVPAVSFIGIITFSLSIVGVKAGNVFGIRYKSRAELAGGTILLLIGSKI
LIEHLFL
>MP_Orf11 gi|489960591|WP_003863898.1 membrane protein [[Eubacterium] biforme]
MDFITILFIGVGLAMDACAVSLAKGMSLDKDKVKKYALILALAFGFFQALMPAIGYFAGS
HFTDYIQSIDHWIAFILLSLIGINMIKEGKEEKEDEVKIHSISFKDILLLAIATSIDALA
VGVSFAFLKVNLWIATTTIGITTFVLSFICVLFGKTLGNLFEKYAEYMGGSILILLGIKI
LIEHLFF
>MP_Cbu1 gi|489505857|WP_003410734.1 membrane protein [Clostridium butyricum]
MSIISILLTAIGLSMDAFAVALTIGMNINNVDRNKIAIKSGIYFGIFQGIMPFLGWILGI
KFTKYIQSIDHWIAFALLTLIGIKMIIDGVKPNEENKIKEYSNKTFFILAIATSIDALAI
GVTFAFLNINILSAVFIIGITTFVLSVSAVYLGKVIGNVIKNKAGIFGGLILFIIGLKIL
LEHLGVIKI
>MP_Cst2 gi|428772902|YP_007164690.1 hypothetical protein Cyast_1072 [Cyanobacterium stanieri PCC 7202]
MSLITVILTSFGLAMDAFAVAVCSGLTIKKVQFKDALLIATFFGGFQVFMPIIGWFFGLT
FRDLITDFDHWIAFILLGFIGIRMIIEAMDNDEEKLEKNPRNLYNLFGLAIATSIDSLAV
GLSFSLVESGIVNLLIAVGIITFTLSFAGVILGGKFGHLFEKQAEMIGGVILVFLGVRIL
LL
>MP_Cst1 gi|442804243|YP_007372392.1 hypothetical protein Cst_c07780 [Clostridium stercorarium subsp. stercorarium DSM 8532]
MDYFFIIALAVGLAMDAFAVSVSCGLCVIKRRYWHAVRAALFFGFFQWGMLSLGWLSGST
FRTFIEPVDHWIAFVLLTFIGVKMWKESTEEAEPLDLTSVKLMLTLSVATSIDAFAAGIS
ITALGYPIVLPSIVVGTITFCLSFAGVLLGCWMTSYTKFSKYLNRLGSVILIVIGTKILI
EHLLS
>MP_Cca2 gi|470158766|YP_007530695.1 hypothetical protein H924_06740 [Corynebacterium callunae DSM 20147]
MPLVQVFLLSLGVSADAFACSIVRGTVIRVNLLKRALVLAAVFGFFQAIMPLIGWVIGYF
FSGITVIAAIDHWISFTLLAVVGIKMLWDAFHGEDDEEVIDDGRIQLRPAVIMGFATSID
ALAVGMSLAFVEVSIINVALAMGVITFIMSLAGAWMGHHGAGKLGRWATVIGGLVLIGIG
ANIVVEHVFG
>MP_Cco2 gi|488668174|WP_002596978.1 hypothetical protein [Clostridium colicanis]
MGFLSIVLIGVGLAMDAFAVALAKGITFKKFNVNETVSMALTFGIFQGAMILIGRFIGGY
FYSFIDKYNKIIVFLVFIILGIKMLIDCFNSNEDEEEKVQQLNCKELLALGLATSIDALA
VGITFATYKGNMISPPLIIGLVTFILSVIASVLGYIMGKKIDGQWAEIIGAVILILLGIK
VLF
>MP_Cco1 gi|488866346|WP_002778585.1 membrane protein [Campylobacter coli]
MDFYSLILLSCALAMDAFAVSLCKGFSVKKLNLKHYIITGVYFGGFQALMPAIGYAIGIT
FASFIASIDHWIAFVLLSLIGLKMIKESFENENCDTNSNQFGFKIMFALAVATSVDALAI
GVSFAFLDVDLFLALFLIGSITFILCAIALELGNKFGTRFRNKAEFLGGAVLIILGIKIL
VEHLFFS
>MP_Eba1 gi|488677727|WP_002606500.1 membrane protein [Erysipelotrichaceae bacterium 2_2_44A]
MSLFSIFMIGIGLSMDAFAVSIARGMTMKKEDLLRYALTLGFFFGVFQAVMPLIGWWAGS
YFQEFIASIDHWIAFGLLSIIGGNMIRESLRGEEEACEDKSLTLKTILILAVATSIDALA
VGISFAFLQVHIWTAITVIGVTTFVLSFIAVYLGNRLGDLLEKYAGILGGIILILIGTKI
LLEHLFG
>MP_Mal1 gi|478482300|YP_007712950.1 Integral membrane protein [Candidatus Methanomethylophilus alvus Mx1201]
MEILTIILLAIGLAMDAFAVSICKGLAMGKAQWRSMIVIGLWFGAFQAIMPIIGYFLGRS
CYDLIKDYDHWIAAALLFLIGVNMIREALSGEEEDVNADIGFKVMLILAIATSIDALAIG
ISIAMDSDGSIFASALVIGVITMVISMVGVKIGSVFGDRFGTKAEILGGVILILIGVKVI
LEHTGYL
>MP_Orf6 gi|479170385|YP_007798710.1 Predicted membrane protein [[Eubacterium] cylindroides T2-87]
MDLLSLIFTGIGLAMDASAVSIAKGMSLPNEKNKNYALKLGLAFGIFQGLMPLIGYLAGS
TFSGYIQSVDHWVAFILLALIGLNMIKESREEKENEEVSDLSLKVILLLAIATSIDALAV
GVSFAFLKVNIMLACSIIAIVTFILSFICVMVGKRLGSLFQKYAEIFGGIILMMIGAKIL
IEHLFL
>MP_Msa1 gi|498348417|WP_010662573.1 hypothetical protein [Marinilabilia salmonicolor]
MKVLFFICLYISIFFQELKYYFCHSLFSGNMSISSFIILGVGLSVDSLAASITTGACSIK
LRVSQIFKVALYMAVFQASMPLIGWFIGSSFKGLVAAYDHWIALFLLGSIGGKLIYDGLR
KAEEETSCFCPSNHLVLAGMALATSIDALVVGIGFGVLSIHIWMAVFIIGITTFFFSVAG
VLLGMTIGERLNRGLEVLGGLVLIGMGFKIFLSHTIEFIK
>MP_Taz1 gi|333993928|YP_004526541.1 membrane protein [Treponema azotonutricium ZAS-9]
MASIILIGLSLSMDAFAISVSSGITIKGLKPYHALRAALFFGLFQFIMPVAGWYLGYSFA
SYIKNFDHWIAFGLLAFIGGKMVVEGAREIKKDTSTNDDSITVNSDCKCKDKSDIRSMPC
LLSLSIATSIDALAVGLSFSLLGNTIWLPAMGIGIVTFLVCMIGFEASRLIGPLLGKWAE
IAGGLVLIGIGAKILLEHLLSA
>MP_Pas1 gi|253989313|YP_003040669.1 upf0059 inner membrane protein plu2701 [Photorhabdus asymbiotica]
MNLYATLILALALSMDAFAAAISKGATLHRPHFREAIRTGLIFGVVEACTPLIGWSIGLY
TSQYIIEWDHWIAFTLLFILGCRMITDSFKTSPEKKCEPPCRHDSMVLITTAIATSLDAM
AIGVGLAFLQVNIVHTAMAIGMMTMIMATLGMLIGRYIGPLLGKRAELIGGLTLIAIGFN
ILFEHLKLFMYAK
>MP_Ace1 gi|497929723|WP_010243879.1 hypothetical protein [Acetivibrio cellulolyticus]
MDLITIILTAVGLAMDAFAVSISCGLADAKNTSRNALNAGIAFGLFQGGMTAGGWLAGYS
FRAWIENIDHWVAFALLGIIGAKMIWEAFEGENECIMLTSLKVLITLAVATSIDALAVGI
SLSALKIDIVLPAVMIGVITFALSYFGVFLGKMIGCNSKFKKYIDMLGGVILVGIGLKIL
LEHVL
>MP_Kra1 gi|152966067|YP_001361851.1 hypothetical protein Krad_2102 [Kineococcus radiotolerans SRS30216]
MSVVILLVIAVGVSADAFAVAVAKGLHVRRLTLRDTGGLALSFGAFQALMPLLGWLLGRS
FADRITEIDHWIAFGLLLLIGAKMIREAVSPSDEEEDSDGIGVRELLVLSVATSIDALAV
GISFAFLDVSIIPAVALIGVITAVVTAIGVVIGRRAGGRFGRPAEIAGGVVLILIGTRIL
LEHLGVF
>MP_Orf5 gi|493485957|WP_006440752.1 membrane protein [[Clostridium] hiranonis]
MSLFELFITAVALSMDAFAVAICKGLTLRERDVKKSLLTGAYFGGFQALMPVIGYILASS
FKERIMSIDHWVAFVLLALIGANMIKESREESCDVESSSFDFKTMVVLAIATSIDAMAVG
ITFAFLGVNIVYAAILIGITTFIISAFGIRIGTLFGIRFKSKAEFAGGVVLILLGTKILL
QHLGIF
>MP_Orf4 gi|490937170|WP_004799007.1 membrane protein [[Eubacterium] dolichum]
MHEMTRLAYDVFVCRSFLFLSLGGTAMNFLSLVLLGIGLAMDASCVSMAKGMTMEKSQRF
RYALSLGLAFGFFQGFMPFLGWWAGSYFQDFITSIDHWIAFLLLGIIGFHMIKEALHPEE
NEEATVLNFKTILLLSIATSIDALAVGISFAFLKVDIMSAVSIIGITTFVLSFISVYIGN
RLGDMLEKYAGILGGAILIFIGLKILIEHLFA
>MP_Mva1 gi|493684683|WP_006634810.1 membrane protein [Microcoleus vaginatus]
MDAATTILLSLGLAADAFAVAVSSGLAIKHMKVNKALKIALFFGGFQALMPVIGWLIGLS
FSFLITPIDHWIAFGLLSFIGGRMIYESLQSEECEKKFNPLDTGTLITLSVATSIDALAV
GLGFAVLKDSIALAVTAIGVITFFLAFAGVFIGHKCGNLFANKIEILGGAILIFIGSRIL
FLHLTEMPLVIGH
>MP_Hpi1 gi|494450060|WP_007241556.1 membrane protein [Haemophilus pittmaniae]
MTLSTLWVIAFGLSMDAFAVAISKGLAMRAFRCKQALAIALYFGCFQGVMPLIGYLLGAQ
FSHFIEDWDHWVAFVLLALIGINMLREGVSEDDESVDDVISAKHLLSLGIATSIDAMAMG
ISFAFLTVDIGPAALIIAITTFVLSFLGVKGGHFLGRRFKSLAEIFGGLVLLAIAVKILH
DHGVF
>MP_Orf2 gi|490748174|WP_004610482.1 membrane protein [[Clostridium] spiroforme]
MSIIEIALIGIALAMDAFAVSICKGLAMSKMNYKKTIIIALFFGVFQALMPLLGYFLGNA
FANSIAAIDHWIAFILLGLIGINMIKEALDDEIECVDDTLRIGDLIMLSIATSIDALAVG
ITFAFFKVSILSAISIIGIITFILCVIGVKIGNVFGEKYKSKAEIIGGIILILIGFKILI
EHLFF
>MP_Orf12 gi|491570644|WP_005428226.1 membrane protein [[Ruminococcus] obeum]
MAIFIELFLLGVGLSMDAFAVSVCKGLGMRKLNKKQAVIIGLYFGGFQALMPLIGWLLGS
QFQKYITSIDHWIAFILLGFIGGKMIIEAVREWNEEEIVEVTDAPIDHKNMLVLAVATSI
DALAVGITFAFLNTPIIEAISIIGITTFVLSIIGVIVGNFFGSKYKSKAEFIGGLILVLL
GVKILLEHLGILAF
>MP_Ske1 gi|269793592|YP_003313047.1 hypothetical protein Sked_02440 [Sanguibacter keddieii DSM 10542]
MSFWPLFLIALGVSADAFAVALGKGLHMKSFNLRHAVVIALTFGGFQAVMPFLGWLLGTR
FADYVQSVDHWVAFGLLAVIGAKMLWEAVRPGEDHEVDTDTLDLRELGVLAVATSVDALA
VGISLAFLDVSIGGAVTLIGVTTAALAFVGVVLGRRMGARFGRPAEVFGGLVLIGIGTKI
LLEHTGVL
>MP_Orf8 gi|479159612|YP_007788881.1 Predicted membrane protein [butyrate-producing bacterium SSC/2]
MDLLTLLTLAVGLAMDAFAVSICKGLAMREKVLKKGIIVGLWFGGFQALMPTIGFFLGTQ
FKDQITSIDHWIAFVLLGLIGINMVKEALSNDEEQADDSIAVKEMFMLAVATSIDALAVG
ITFAFLNVHIVSAALMIGVCTFLISFVGVKIGNIFGTKYKSKAELAGGIILILLGFKILF
EHLHIL
>MP_Dsp2 gi|73748843|YP_308082.1 hypothetical protein cbdb_A1062 [Dehalococcoides sp. CBDB1]
MSLLSVIFIALGLSADCFAVSIGIACTHASIKSRVIWRVAGTFGLFQAGMVVIGFFAGLS
VIDIISAFDHWIAFGLLLFIGVRMIYEALQGEDDQELVKLDLTRGLGLLGVAVATSIDAL
AVGLAFAVEETNIGLAALLIGLVSLTVSFLGFKLGNRISFMASRWVGVAGGLVLVFIGLK
ILAEHTLGWDILL
>MP_Csc1 gi|490742432|WP_004604740.1 membrane protein [Clostridium scindens]
MAADGARMRRAHSLFRQEKKVRRENMNIIELFLIAVGLSMDAFAVSVCKGLAMKRCTWGK
AGIVGLYFGAFQALMPLIGFFLGVQFKEVITSVDHWIAFILLGIIGANMIREAFGSCDEC
QDADASLDVRTMLGLAVATSIDALAVGVTFAFLQVEIVPAVSFIGAITFTLSVAGVKIGN
IFGTKYQSKAELAGGVILILMGCKILLDHLGMI
>MP_Dae1 gi|317154387|YP_004122435.1 hypothetical protein Daes_2693 [Desulfovibrio aespoeensis Aspo-2]
MGPLELIVIAIALAMDAFAVAVATGVTLKAVSPRQTFRLAWHFGLFQAFMPILGWLLGLT
VRDHIEAFDHWIAFGLLAFIGVNMIRGAFAQEKSCRSDPTRGMTMVALSVATSIDALAVG
LSLSMLGVSVWWPALVIGLVALVFTAGGLHLGKTMARAGCLGKWAELAGGATLIAIGLNI
LREHGALSAILA
>MP_Asp2 gi|511076572|WP_016317987.1 hypothetical protein [Anaerotruncus sp. G3(2012)]
MDLLSLFLIAIGLSMDAFAVSLSNGLAYRGFGRRQAIEAAAAFGLFQALMPVTGYFAGRT
FSDAISAFDHWIALGLLAAIGGKMVFDGLHDLRSPKGQIVPRSFTLRILLVQAVATSIDA
LAIGISFAVMRVNILTAAGFIGVVTLFCCLVGAGIGSRFGRLLGHRAEIFGGIILIGIGL
KICFEHTMGV
>MP_Psp4 gi|315127673|YP_004069676.1 hypothetical protein PSM_A2611 [Pseudoalteromonas sp. SM9913]
MFEVFVLAIALSMDAFAVSIGLGSKKVVNAEKLFIKAAAYFGFFQGFMPLLGYYSGKGLS
SWIEDYAPWIAFILLVFIGGKMIYESQSEGIEEDIANVTHRVLFVLAIATSIDAMAAGYA
ITLLEVDIAVACLIIGVTTFAFSWIGVNIGERSGVWLESKAELFGGLVLIAIAFKILLG
>MP_Psp3 gi|496995535|WP_009431076.1 membrane protein [Peptoniphilus sp. oral taxon 375]
MDFITLLVTAVGLSMDAFSVALCKGLTVKKAQVKQGLIVGLYFGFFQAFMPLIGYFFGAR
FYRTIQAWDHWIAFILLAILGLNMIREADSQKDLSGGFSFKEMLPLAIATSIDALIIGVS
LAVLKVNIYQSASFIGLCTFLLSFVGFYLGHYFGQKWEKWAQVLGGILLILIGSKVLLEH
LGYLP
>MP_Psp1 gi|494636807|WP_007394751.1 hypothetical protein [Psychrobacter sp. 1501(2011)]
MIEVILLAIALAMDAFAVSIGLGAKQGSTTFSTAEKARSMLFKLALMAGLYFGIAQGVMP
LIGYLLGSALLGWLASAAPWIGCIILVGLGAKMLYEAFTGDEEEEVLEVTDNTKIDHKLM
TSLAIATSIDAMAAGFTLNLLAVNAWIACLIIAVVTALFSFGGVYLGRQSGTWLEDKAEI
LGGVVLIAIGIKMIL
>MP_Bcr1 gi|491791935|WP_005602061.1 membrane protein [Butyrivibrio crossotus]
MDLFTLILLAIGLSMDAFAVSICKGLAIKKITFRHMLIVGAWFGCFQAIMPMIGYFLGIQ
FAKFVNAFAPWIAFILLLLIGINMIRESFSKEEKEGGESDAIGFKTMLLMAIATSIDALA
VGITFACIPVNIIQATALLNTVLAVIIIGVATFIISIAGVKIGNIFGNIYKNKSEFIGGV
ILILLGIKIIVEHYFF
>MP_Pme1 gi|491863743|WP_005640015.1 membrane protein [Parabacteroides merdae]
MSFLEIVLLAVGLSMDSLAVSVTGGALIQNYRHHHMLKIGCVMGIFQAGMTIAGYLAGMS
FKKYITAFDHWIAFLLLLYLGGKMIYESTQEKEEDCRTNPLCYKTLCGLGIATSIDALAV
GISLACIESAIALEALTIGIVTFLFSAFGVYFGNHFSRKIDLKLDLIGGLILIGIGTKIL
IEHLYFNG
>MP_Dsp1 gi|514222617|EPH17866.1 hypothetical protein HMPREF1484_00558 [Dermabacter sp. HFH0086]
MLTDVDIIALLLVGVGLAADAFAAALTQGVHMRQLSYRVALLIAVVFGAFQGLMPVLGWA
LASQFSQVLAPIDHWIAFALLALIGAHMIREAFVVEEEDASGEQAAINLKTLLLLGIGTS
VDAAAIGVSFAMLAVNIVEAAAIIALVTFALSFVAVIIGHRVGARFRTPAAVAGGLVLIA
LGAKILIEHLTT
>MP_Bpu1 gi|507076533|WP_016147305.1 hypothetical protein [Butyricicoccus pullicaecorum]
MQILELILVAIGLSMDALAVSICKGLSVSRVQPKHALAVGLYFGGFQALMPLIGYLLGIR
FQTLISAFDHWIAFILLALIGVNMIRESRSDDEDAPMDAAFGPRAMVPLAVATSIDALAI
GVTFAFLDVSIVPAVILIGCITCAISAGGIYLGRVVGERFQSHAEAAGGIVLVLLGVKIL
LEHLGFLGA
>MP_Bsp1 gi|148258573|YP_001243158.1 hypothetical protein BBta_7389 [Bradyrhizobium sp. BTAi1]
MSPFAVVLLAFSMSVDAFAVSVGRGAALGRPRYSEALRSGAVFGVVEAITPVIGWVAGVA
ASSFVQAVDHWLAFGLLAAVGLHMLYAAVWKKADAKPVGRSFTVLMATAIGTSLDAMAVG
VSLAFLNVNIVVVATAIGLATFLMSSGGMLIGRLIGEHFGRIAEAVAGIALFGLGLSILI
EHLTA
>MP_Cfr1 gi|489111157|WP_003021013.1 membrane protein [Citrobacter freundii]
MNLTATVLLAFGMSMDAFAASIGKGATLHKPKFSEALRTGLIFGAVETLTPLIGWGMGML
ASKFVLEWNHWIAFILLIFLGGRMIIEGFRDNGDEEEEPQRRHGFWLLVTTAIATSLDAM
AVGVGLAFLQVNIIATALAIGCATLIMSTLGMMIGRFIGPMLGKRAEILGGVVLIGIGAQ
ILWAHFHG
>MP_Fpl1 gi|494755041|WP_007490449.1 membrane protein [Flavonifractor plautii]
MIGLVEIFLIAVSLALDAFAVSVSSGISVPGFGPRQAVKMGLWFGAFQFLMPLLGWLLGS
SVSQYIEAVDHWVAFGLLAVIGGKMAWESLRRGCGEEGEAPPDLSARRLCVLAIATSIDA
LAVGVSMAFMSVHILASAAVIGVVAFALSVAGGLVGRRLGCLFQRRAELTGGLVLIAIGV
KILIEHLSGG
>MP_Tpr1 gi|497939974|WP_010254130.1 membrane protein [Treponema primitia]
MVSIILIGFSLAFDALAVSISSGISNRDLKTFHVVRGSFFFGAFQFIMPVTGWFLGKTFV
VYIETFDHWIAFALLAFIGGKMLFSALPQKNKEKPTETNIDIQNIGSLFILAIATSIDAL
AVGLSFSMVNQDIWIPALIIGCMTFVLCFFGFEFGKKIGSAFENGSQIIGGLILIGIGIK
ILLEHIL
>MP_Cph1 gi|160879780|YP_001558748.1 hypothetical protein Cphy_1637 [Clostridium phytofermentans ISDg]
MSLFTLFTLAIGLAMDTFAVSVCKGLAMKKMSLKKAFINGAYFGLFQAGMPIIGYFLGIS
FRNYITKIDHWISFVLLVFLGIKMLKEAFDNEACSTNDSVAFRVMIVLAVATSIDALAVG
ITFAFLKVNLLLAVSLIGIITFLLSMLGVRLGHVFGARYKRVAECVGGIVLIVLGFKILL
EHLGILAQLF
>MP_Mhu1 gi|88601485|YP_501663.1 hypothetical protein Mhun_0168 [Methanospirillum hungatei JF-1]
MDLIFTSVLIGIGLAMDCLAVSFAVGAHQKTSRIRAAFILALFFGGFQGGMTLLGWLLGS
GFADAIAAYDHWVAAGLLFIIGGKMVLDGIKDGHEEEAPDVFNFVAVFILAVATSIDALA
VGLSFSLLHIVPLIPALIIGLISAIFSVGGVYSGGKIGHILGKRVDILGGVILTLIGIRI
LLEHLVWNGAGA
>MP_Sbl1 gi|488375690|WP_002445075.1 hypothetical protein YebN [Shimwellia blattae]
MAYTLQILGTVYVFNGIPGLVFLMNLSATLLLALGMSMDAFAVSIGKGAALHKPKFREAL
RTGLIFGCIEAITPLVGWVLGMLASKLVMEWNHWIAFGLLLFLGVRMLAEGIRGNTDEET
APAQRHGFWLLATTAVATSLDAMAVGVGLAFLNVNIWLTALTIGCATFTMTTLGMMIGRF
IGPLLGKRAEILGGLVLIAIGCEILYSHYYG
>MP_Ere1 gi|238925558|YP_002939075.1 hypothetical protein EUBREC_3214 [Eubacterium rectale ATCC 33656]
MSACEGLIFSYAYPGEINRRTLGKREKNMVLFIEILLIGVGLSMDAFAVSICKGLGMTKV
NRKQALTIGLYFGGFQALMPFIGYMLGIRFEKYITSIDHWIAFILLGFIGGKMVYEAVKE
KDDDSVVEKDLALNQGEMLLLAIATSIDALAVGIMFAFTYDSLNIYWAIAIIGLTTFVLS
IIGVIVGNFFGNKYKKKSEIAGGIILILIGVKILLEHLGFISF
>MP_Msm1 gi|490133505|WP_004033866.1 membrane protein [Methanobrevibacter smithii]
MDTALISIIIIAIALAMDAFSVSLTKGFTQKNLTKSQILYYGLFFGFFQFIMPVIGYICG
TTISSFVSTVAPWIAFFLLLAIGLNMIRESLDSDDEYIMDTFSFKELTLLAVATSIDAFA
VGITFALLNMSLLLPCTIIGIVAFIFSISGIFIGKKLGNYFGDKFEILGGAVLILIGIKI
LLGY
>MP_Rsp1 gi|427739545|YP_007059089.1 hypothetical protein Riv7116_6191 [Rivularia sp. PCC 7116]
MELSSSILLAFGLAADACAVSLSSGLTIRHIKMYKAIKIALFFGIFQAIMPLIGWLAGLS
IRSFVLRFNHWIIFGILVYLGGKMIFESFADSNNDEKPKFNCLEIYTLIALSIATSIDAF
AAGLGLSILKSSILLTATVIGFITFTLSFIAVYIGHFCGDMFKQKVEVIGGGSLIFLGTK
ILIEAFV
>MP_Csa1 gi|510834368|WP_016206118.1 hypothetical protein [Clostridium sartagoforme]
MGFFSIFMTGIGLSMDAFAVSLAKGICLKEDEFKCSFRVAAFFGGFQAFMPLLGWWFGRY
FEIYIKSFDHWIAFILLGIIGGKMLIESIKELKADKDTELATECERDEFSYKKLTVLAIA
TSIDALAVGVSFAFLSVSIVPSITIIGITTFVLSFLAVFLGKKLGQYVQNYAEMIGGVIL
IGIGIKILIEHLM
>MP_Eve1 gi|491504053|WP_005361723.1 membrane protein [Eubacterium ventriosum]
MNLLDVFFIGVGLSMDAFAVSICKGLKMKVIDLKQSFIIAFFFGAFQLMMPLIGYALSAS
FVEYINKYSHWIAFVLLLVIGVNMIREALGDSEEEKEVIESVTDFKELFMLAIATSIDAL
AVGVTFGTMGSKLETSIWASVILIGITTFAISLGGVFIGNAFGAKYKSKAEVVGGIILII
IGLKVVIEHFT
>MP_Vra1 gi|493602495|WP_006555126.1 hypothetical protein [Veillonella ratti]
MSMWELVLIAVSLAMDAFAVSVAKGHCFTGQDSVKKIGMPFMFGVFQMAMPLIGWFVGAQ
LTDMINSYDHWIIFGLLAYLGINMIRNSKKAAEEENEDFCELVSWREIIMLAFATSLDAL
AIGLTFAFMDVNVWGASSLIGVVAFIISLVGVFLGQRLKRFLGGREEVLGGIVLIVIGLK
VLLQHMQII
>MP_Cce2 gi|491356257|WP_005214176.1 hypothetical protein [Clostridium celatum]
MNLITIILTGFALAMDAFAVSVTKGMTLKNLTKKMAIKIALFFGVFQAAMPLIGWILGIS
FEGYIKSIDHWVALILLSILGGKMIHEFYENRKEAKDSNKEAVSEVSTTLDKEYNAKDES
LSNKELTSLAIATSIDALAVGISFAFLNVNIVSSSLIIGVITFVVCFIGVIAGKKIGGLF
KDYAELVGGVILILIGINIFNEHTGFITNIIHSIF
>MP_Csp7 gi|218439148|YP_002377477.1 hypothetical protein PCC7424_2187 [Cyanothece sp. PCC 7424]
MEILTTTFLSLGLAADAFAVSLTSGFSIKHIKLNKALKIALFFGCFQAIMPFIGWSAGLT
FRDFISSFDHWIAFGLLSYIGGKMIYESMEEEKEDKKFNPLDSYTLTTLAIATSIDALAA
GIGLSVLKGSILLACTLIGFITFGLCFIGVFIGHRFGDILNQKIEIVGGVVLILIGTKIL
LEHLGFSLV
>MP_Csp5 gi|496062839|WP_008787346.1 membrane protein [Coprobacillus sp. 29_1]
MGFIEIVIIGVGLAMDAFAVSVCKGLSTRKLEWKHALICGGYFGAFQGLMPLIGYILGVQ
FKNKIENIDHWIAFILLGLIGINMIKEAFSEEEENCVPDFSFKAMLPLAVATSIDALAIG
VTFAFLNVNIVYAVIVIAVTTLIISMTGVKIGHVFGSKYKSKAEITGGVILILMGLKILL
EHLGLLIL
>MP_Msu1 gi|52424247|YP_087384.1 hypothetical protein MS0192 [Mannheimia succiniciproducens MBEL55E]
MSLFSLWVMAFGLSMDAFAVSICKGLAMEKFQWCGALKAGLYFGLFQAVMPLIGFLLGVQ
FSEYITDYDHWVAFFLLALIGVNMLRESLSDEDDEDSCSNDFNFKTMMTLGFATSIDALA
VGVTFAFLSVDIYSSVVTIGLITAALSIIGVKSGHFLGKKIKTKAEILGGLILIGLGVKI
LMEHTLFG
>MP_Cap1 gi|428769448|YP_007161238.1 hypothetical protein Cyan10605_1070 [Cyanobacterium aponinum PCC 10605]
MSLITIFLTSFGLAMDAFAVSVGSGISLKKVTLKDAIIIGTFFGGFQFFMPLVGWFAGLS
FREFIVSFDHWIAFGLLSIIGGKMLYEAWQEEDEEEVGTDFRNLYVLLTLAIATSIDALA
IGLGFSVIKTPIITAAVIIGIITFLLSFSGVFLGSKFGHLFEKQAEIIGGFVLIGIGFKI
LLEHL
>MP_Tsp2 gi|496676455|WP_009318945.1 membrane protein [Tannerella sp. 6_1_58FAA_CT1]
MSIFELLILAIGLSMDSFAVSVTSGVVLKPFRISSALKIASFLALFQGAMPLIGWFIGRE
FQKYIQDYDHWVAFGVLLILGINMIREGRSKDEETPCCFNPAKTKTLLGLSVATSIDALA
VGVSFAFLSMNMLTPTAIIIGVTFACSMIALYLGRYCGRRLKHRAEMLGGVILILIGTKI
LIEHLFFQ
>MP_Tsp1 gi|493836484|WP_006783692.1 membrane protein [Turicibacter sp. HGF1]
MSIIALVFVAIGLAMDAFTVSIAKGISLRKATVPQAAKVALFFGGFQALMPLLGWLFGLS
FEKYITAFDHWIALILLTLIGGKMLYESFKGEDEEDSVEVDPLNARSLLVLAIATSIDAL
AVGVTFAFLNVNILTSITLIGVITFVISFAGVIIGNKVGEYLKNYAEIVGGIILILIGVS
IFLEHTVLA
>MP_Hha1 gi|491858159|WP_005636917.1 membrane protein [Haemophilus haemolyticus]
MSFYTLCIIALGLSMDAFAVSISKGVALRSFRCKHALYISLFFGFFQGIMPAIGFFVGLQ
FSSMIQDWDHWIGFVLLALIGINMVREGLNADSEASVEPSINLKRLLTLGLATSVDALAI
GISFAFLSVDIFSAMVIIALTTFIVSLFGVKSGHFLGKKFRSKSEIFGGIVLIGIGISLL
YEHGVFTF
>MP_Cle2 gi|326789529|YP_004307350.1 hypothetical protein Clole_0409 [Clostridium lentocellum DSM 5427]
MNLLELFILAVGLSMDAFAVAISKGLSMKKMSFKNAIIIGLYFGIFQAVMPLIGYCLGTR
FEDKITAFDHWIAFFLLGFIGINMIREALSKEDDEAEEDDSLSFKSMSVLAIATSIDALA
VGVTFAFLNVNIIPAVSFIGIVTFALSILGVKIGNVFGSKYKSKAELAGGLILIGMGLKI
LLSHL
>MP_Esp1 gi|495966544|WP_008691123.1 membrane protein [Eubacterium sp. 3_1_31]
MSLISVFFIGIGLSMDAFAVSIAKGMTMKKHEVLRYALILAVFFGMFQALMPLLGWLAGS
YFQEIIASFDHWIAFGLLAIIGINMIREALHPDLDQQDASLSLQTILILAIATSIDALAV
GISFALLEVDIVLAIVIIGITTFVLSFLAVFIGHFMGGLLEKYAGILGGIILLLIGIKIV
IEHTL
>MP_Mma2 gi|126179982|YP_001047947.1 hypothetical protein Memar_2039 [Methanoculleus marisnigri JR1]
MDLVTTLLIAVGLAMDAFAVSISGGATLREERLRWAVIAGALFGGFQAGMPVLGWLGGMG
LASFVGTYGPWIAFLLLALIGGKMIAEAVRGDGESVRFENGATVLLLLAVATSIDALAVG
VSFAVLDTAIALPAITIGVVTFAFSAAGVLLGSAFGHIMGRKACIVGGIILVGIGLRILL
EHLFF
>MP_Bvu1 gi|492440047|WP_005844730.1 membrane protein [Bacteroides vulgatus]
MTTLEIWLLAISLAMDCFTVSITSGIIMRRICWRTFFIMAFFFGLFQAVMPLIGWFAASR
FSHLIEDYDHWIAFGLLAFLGGRMIKESFSNEDKRCFDPTKLKVVVTLAIATSIDALAIG
ISFAFVGINSFTSILSPIVIIGFTSFVISTLGSLIGVFCGKRFNLRMELWGGLVLIIIGV
KILIEHLFLS
>MP_Pre1 gi|490385127|WP_004264627.1 membrane protein [Providencia rettgeri]
MAFPTEIVIMSFYALFILAFALSMDSFAVAVCKGSVLHNPSYKEALRTGIVFGIVEALMP
LTGWIIGIGASHLVMQWNHWIAFGLLFILGAHMIYQSLHSKKDDSPNKKQKHSYINLIIT
SVATSIDAMAVGLGLAFLDVNIIHAIVIIGLMTMGMATLGVIAGRHVSSILGTKTEFIAG
IILISIGLFILIENRQVL
>MP_Cpe1 gi|489556624|WP_003461184.1 membrane protein [Clostridium perfringens]
MSILSIVLTGFGLAMDAFAVSVAKGITLTRVKAKDALKVALFFGGFQALMPLIGWGAGRY
FADYIKAFDHWIAFILLSFIGGKMIFEALKEDDEEKAEVAVSMEVSKNKEREFDNMKRKE
ELSAKNLTVLAIATSIDALAVGVIFAFLGISIVQTIIIIGIITFILCFLGVIIGEKLGDI
FKNYAEIVGGVILILIGINILLEHTGIIEKLFS
>MP_Hal1 gi|490196356|WP_004094898.1 membrane protein [Hafnia alvei]
MNLSATVILAFGMSMDAFAASIGKGAALHKPRFREAIRTGLIFGIVEAITPLIGWGIGLL
ASQFIMEWDHWVAFALLFVLGSRMVYEGWKGNQDEDAEPVRRHGFWLLVTTAIATSLDAM
AIGVGLAFLQVNILHTAMAIGLATMIMATLGMMIGRFIGPLLGKRAEILGGVVLIGIGFT
ILYEHIGPFF
>MP_Ceu1 gi|490987440|WP_004849173.1 membrane protein [Coprococcus eutactus]
MSIVELFMLAVGLSMDAFAVSICKGLSLRDIKVKHMVIAGVWFGGFQALMPTLGYVLGSF
FADLVSKWSHWIAFVLLLFIGGSMIKESFGGEEEVNADMSAKVMFLLAVATSIDALAVGV
SFAFLKLSTLYIVLAVIFIGCITFIFSAAGVKIGSIFGTKYKSKAELAGGIILILIGIKV
VLDGLGIL
>MP_Mru1 gi|288559864|YP_003423350.1 hypothetical protein mru_0607 [Methanobrevibacter ruminantium M1]
MDFISTLLIAIALAMDAFSVSLTKGFTLKNLTKSQALWFGIFFGGFQALMPVLGWLGGIQ
LEWLITTFAPWVAFILLLLIGSNMIRESLSGDEEDEKDSDKFSFKELTLLAIATSIDAFA
VGITYAVLKVDILIPIIMIGVVAFIFTIIGLYLGKKIGNYFGDKFEIVGGVILILLGVKI
LLEGLGILVL
>MP_Mli1 gi|490178952|WP_004077571.1 membrane protein [Methanoplanus limicola]
MNLISVLLIATGLAMDAFAVSISAGVKVPKESKIRTALIMALVFGLFQALMPVIGWTLGT
GFADLVDAWDHWIAFILLSAIGLKMIYEGLSESEEDEERDVTNGTILLILGIATSIDALA
VGFTFAFLNEPILIPIVIIGVVTLLFSFTGVVFGEKFRDLIGKKAEIIGGLVLIGIGAKI
FAEGFF
>MP_Mfo2 gi|432331435|YP_007249578.1 putative membrane protein [Methanoregula formicicum SMSP]
MDLVTPVLIGIALAMDCLAVSLAIGTSTKANLLKTALIIALCFGSFQAGMTLVGWAAGTG
LTVFIAGFDHWVAFILLAVIGAKMIHEGLETGEEEEKISNLAFVPVMLLSFATSIDALAV
GVSFAFLHMDVLMPALIIGIVAFIFSCAGVLSGIQLKSVLGKRIEIAGGLILIAIGLNIL
LSHMIAG
>MP_Rla1 gi|491808460|WP_005611278.1 hypothetical protein [Ruminococcus lactaris]
MGLIELFILAVGLSMDAFAVSVCKGLSLGKIKTKHMCIAGAWFGGFQALMPLIGYFAGRF
LSDFVTNYSHWIAFILLAIIGVSMIKESFGDKEEVDASMDVKSMFLLAVATSIDALMVGV
TFAFLNVAIVPAVLFIGATTFVCSAVGVKIGSIFGMRYKSRAELCGGIILILIGLKIV
>MP_Pav1 gi|489471199|WP_003376294.1 membrane protein [Pseudomonas avellanae]
MNPISLLFLALAMSTDAFAAALGKGASLHKPRFIEALRTGLIFGAIETITPVIGWGIGQV
AARFAESWDHWIAFTLLLVLGLHMIYNGLKHDDEEEQKKPGSHSFWILAVTAFATSIDAL
AVGVGLAFVDVNIMVAALAIGLATTVMVTIGVMLGRVLGTIVGKRAEIVGGIVLIVVGAT
ILYEHLSAAA
