# Supplementary material for: The LysE Superfamily of Transport Proteins Involved in Cell Physiology and Pathogenesis
Source: PLoS One. 2015 Oct 16;10(10):e0137184. doi: 10.1371/journal.pone.0137184 (PMC4608589; doi:10.1371/journal.pone.0137184)
Supplement: S4 Supporting Information — The corresponding zip file contains the FASTA files used to conduct MEME Suite analyses shown in Figs 3–6 and described in Table 5. (ZIP) [file pone.0137184.s033.zip › RhtB(RB)_and_TerC(TC)_MEME.faa]

>RB_Jli1 gi|498084695|WP_010398851.1 leucine export protein LeuE [Janthinobacterium lividum]
MNALFHANLGITDFWTFFLGTIFIVILPGPNSMYVLSVAAQRGVRPAYQGAFGIFAGDLI
LMVLSACGVASLLKASPALFYVVKYIGAAYLGWIGLQMLIACWRKLRTPAPADGETAAAP
APVKESAPFRKALIISLMNPKAILFFISFFIQFVDPAFPNPVLSFIGLGMTCQVISFTYL
TAIIFVGARLAETFRRRRRLSAGMGGGVGAMFIGFGAKLATATL
>RB_Rfe1 gi|89900790|YP_523261.1 leucine export protein LeuE [Rhodoferax ferrireducens T118]
MSFYGVTDLWTYVVGAFGIILLPGPNSLYVLSVATVRGVRAGYQGAFGVFVGDTILLLCT
ALGAASLLRTHPAVFMVVKYAGAAYLFWVGLNLLRGAIAGLRARADVLPSTAAAPAPKPA
AAAAHLQRPFRRALLISLLNPKAILFLLSFFVQFIDPAYAQPEVPFLILSAILMSFSAAY
LTALIFAGARLAQAFSQRKRLSSGLSSLVGGLFVWFGAKLATASLN
>RB_Msp1 gi|494135597|WP_007075354.1 leucine export protein LeuE [Micromonospora sp. ATCC 39149]
MAGVLGITDIWTYVLGTVAIVLLPGPNSLFVLSTAAKHGVRAGYRAAGGVFLGDAALMTL
SAAGVASLLKAYPPLFVVVKYAGAAYLGWVGLTMLRGAWRRWRDRNDPTAPRLIDAAEPA
QLRSPFRRALVVSLLNPKAILFFVSFFIQFVDPGYAWPALSFLLLGLIAQLTSALYLTAL
IFAGTFLAVQFRQRRRLAAGATTGVAALFLGFSVKLRHRLGVRRGPLLTLAV
>RB_Lho1 gi|226941820|YP_002796894.1 Lysine exporter protein [Laribacter hongkongensis HLHK9]
MFGITDLATYLIGTIFIVLLPGPNSLYVLSVAAGRGVKAGYQGAAGVFVGDTVLMVLSAT
GMAAMLKVYPALFWGLKAAGAAYLGWVGIHMLLSAWRSWRIAGGSMRAAAAAVVPATQVS
FGNPFRKALTISLLNPKAILFFISFFIQFVDPAYPRPALTFLALGLILQVCSMTYLTAVI
LIGSRVADSFRQRRRLSAGLSGGVGALFIGFGVKLATASL
>RB_Sal1 gi|478690485|YP_007747295.1 Leucine export protein LeuE [Streptomyces albus J1074]
MLGVTDLPTYLAGLAVIVLLPGPNSLYVLSVAARRGPRAGYAAAAGVFTGDAILMTLAAA
GAASLLRTNPLVFAVIKYAGAAYLTWMAIGMLRSAWRLWRDRREESGPEPEAAPADAARE
RPYRRALVASLLNPKAILFLLSFFVQFVDPAYAYPALSFLILGALLQLASFAYLSTLIFA
GHRLAAAFRRRRSLSAGATTAAGALFLGFAVKLSVSGV
>RB_Abe1 gi|490968615|WP_004830415.1 hypothetical protein [Acinetobacter bereziniae]
MFGITDVVTYILGTIFIVILPGPNSLYVMSIASRFGIKIGYIGAFGVFTGDLILILCTVL
GAASLLHAFPWLFVILKVVGATYLSYLGIRLLIASVKTWRSTPQTIQSDALSSTTTEQFH
PFRTALTISLLNPKAILFYLSFFVQFVDPDYPYPALSFAALSVILQIISMSYLTILIFSG
VKLATFFNTRYKVAAGCVAAVGLLFCAFGIKLAVSTM
>RB_Ssp4 gi|494479033|WP_007268510.1 leucine export protein LeuE [Streptomyces sp. C]
MLGVQNLLTYALGALLIILLPGPSSLFTLSVAARLGVRAGYRAAAGMFLGETLLMVATAA
GLASLLQANELVFAVVKYAGAGYLTWIAVGMIRAAWAMWRRRDEKSTETTAEATAEMTSE
ATDAAPAANGGLFRRSLVITVLNPKAILFFLSFFVQFVDPGYAYPGLSFALLAVVYQAIS
IAYVTVLIFSGTYLASQFRRRRKLSAGLTTGAGALFLGFAAKLATTGN
>RB_Ssp2 gi|494476567|WP_007266044.1 leucine export protein LeuE [Streptomyces sp. C]
MCPHGTLLLMLGVTDLPTYLAAVVLIVLLPGPNSLYVLSVASRRGIKEGYKAACGVFTGD
TVLMVLAAVGAGALLQASPVLFTVVKVLGAGYLGWLAVGMMRAAWGMWRTRRARHEELVT
GEEPAGAAERPYRRALLVSLLNPKAILFLLSFFVQFVDPGYAYPALSFLLLGTVSQLISF
LYLSTLIFAGTRLSAAFRRRKRLSAGATSAAGVIFLGFAAKLAVS
>RB_Ssp3 gi|495101451|WP_007826274.1 leucine export protein LeuE [Streptomyces sp. Tu6071]
MFGVIDLPTYLAGVALIVLLPGPNSLYVLSVGARRGVRTGYKAAAGVFLGDTVLMTLSAA
GVASLLQANEVLFSIVKYAGAGYLTWLAYGMIRSALALWRTRRERAAGAAGEEVPAGRER
PFRRAFVISLFNPKAILFFIAFFVQFVDPAYAHPALSFVVLGFFAQLASALYLSVLIFTG
TRLAAAFTRRRRLRATVTSAAGALFLGFAVKLSLSGV
>RB_Ssp1 gi|496017484|WP_008742063.1 leucine export protein LeuE [Streptomyces sp. Mg1]
MHMLGVTDLPTYIAGLILIILLPGPNSLYVLSVAARRGVRTGYKAAAGVFTGDAVLMVLA
AAGAASLLRTSPMLFGVVKLLGAGYLTWLAIGMMRGAWALWRSRHGEQDVAAEAAAPEGD
GERPYRRALLISLFNPKAILFLVSFFVQFVDPGYAYPALSFLVLGGLLQTGSFLYLTLLI
FAGTRLSEAFRRRKRLSVGATSAASVLFLGFAAKLAVG
>RB_Nwa1 gi|496406939|WP_009115803.1 leucine export protein LeuE [Neisseria wadsworthii]
MLGTINLTTYIIGTIAVILLPGPNSMFCLSMAAQHGVKAAYRAIAGIILGDSLLILATVL
GAGTLLKLYPPLFHGLKLVGGLYLAYIGFNLLRGAVRKWQLAPSKFPTGSEAAAEPAPHI
FKRALLLSLTNPKAILFFLSFFVQFVDPAYPHPALSFLVLALILQATSFIYLNMLVFAGH
NMTRLFRRHHKLSAAAMGAVGLMFAAFAVRMWVAAI
>RB_Alw2 gi|498012674|WP_010326830.1 leucine export protein LeuE [Acinetobacter lwoffii]
MFGIIDIGTYIIGTILIVILPGPNSLYVMSIASRFGPKIGYWGALGVFTGDLILILCTVL
GAASLLHTFPWLFILLKIVGALYLSYLGGKLLFAGVKTWHSSPQHLEASANQNTLQTLHP
FRSALTISLLNPKAILFYLSFFVQFVNPKYAYPALSFTLLSVILQIISMAYLSILIFSGI
KLASYFNRQFKVAAVAVATVGLLFCGFGLKLALSTL
>RB_Pin1 gi|119946540|YP_944220.1 leucine export protein LeuE [Psychromonas ingrahamii 37]
MFESFGVINIWTYIAGLIFIILAPGPNSLYVLKTGASYGIATGYRAVAGVLLGDAILILL
SYLGVASLVQASPILFTAMRYLGAAYLLYLGVSLIYSNWVAPKVKTSSPKIKTEKVFRKS
LSLSLTNPKALLFYVSFFIQFVDYSYHSTWISYSILATILEVFSLIYLSVLIVLGSAMTQ
YFHRNKSLAKLGNSLLGVFFMGFAARLSILN
>RB_Alw1 gi|490869435|WP_004731450.1 hypothetical protein [Acinetobacter lwoffii]
MPHRLFCSCEFFVFGITDLTTFIIGTTLIVLLPGPNSLYVMSIASRFGIKTGYMGALGVY
TGDLILIICTALGAASLLHAFPVLFIALKVIGAIYLSYLGIKLIIAAYQTFFPEKSSQRV
QIKKTTPDTVESVQPFRTALTISILNPKAILFYLSFFVQFVDPAYPYPALTFTLLAVILQ
LISMTYLSILIFSGVKLASYFNQNYKVTASCVAAVGILFCGFGLKLATSTF
>RB_Mmo1 gi|455738830|YP_007505096.1 Putative transport protein [Morganella morganii subsp. morganii KT]
MFENLGILNIGTYIIGVIFIILVPGPNSLYVLKSSATFGYKKGYQAALGVFTGDAVLIML
SFLGVASVIKASPALFTAVRYLGAAYLLYLGLKILYATFMQKKGHHEDKPLKAENAFNKA
LILSLTNPKAILFYVSFFIQFIDFNYSHPAVSYGVLALILETVSFLYLSFLIYSGTKLSQ
FFRHKKQAAKVGNSTIGLFFMGFAAKLALFTA
>RB_Sri1 gi|490708759|WP_004571932.1 leucine export protein LeuE [Streptomyces rimosus]
MGVALIVLLPGPNSLYVVSVAARRGPRIAYRAAAGVLCGDTVLMTLSAGGVASLLQTSPV
LFAIVKFAGAGYLTWLAIGMLRGAWSLWRNREAAKSLRKKATADEAGRTKEVRERPYRRA
LVISLLNPKAILFFISFFVQFVDPHYAHPVLSFLTLGAWAQLFSFTYLTILIFSGTYLAA
TFRRRKRLTAGLSAGAGAAFLGFAAKLSLASAG
>RB_Ata1 gi|507095701|WP_016166347.1 leucine efflux protein [Acinetobacter tandoii]
MFGITDLSTYIIGTILIVILPGPNSLYVMSIASRFGTRIGYLAALGVFTGDLILILCTIF
GAASLLHSFPWLFIILKVVGAAYLSYLGSRLIIASIRTWKGTTAQALEGSNTQLTYKEAQ
PYRTALTISILNPKAILFYLSFFVQFVDPNYAYPAISFTLMSVILQIISMLYLSILIFSG
VRFAAFFNQRYRLTSVAVAIVGFAFLGFGMKLAFSTL
>RB_Pae1 gi|489212307|WP_003121078.1 leucine export protein LeuE [Pseudomonas aeruginosa]
MPTLGITDFWTYVLGVVFVILLPGPNSLFVLATSAQRGVATGYRAACGVFLGDAVLMLLS
ALGVASLLKAEPMLFIGLKYLGAAYLFYLGVGMLRGAWRKLRNPEATAAQAEKVDVHQPF
RKALLLSLSNPKAILFFISFFIQFVDPGYAYPGLSFLVLAVILELVSALYLSFLIFTGVR
LAAWFRRRQRLAAGATSGVGALFVGFGVKLATATLS
>RB_Svi1 gi|490090573|WP_003992527.1 leucine export protein LeuE [Streptomyces viridochromogenes]
MFGVIDLPTYLAGLVLIILLPGPNSLYVLSVAARRGVRAGYTAAGGVWCGDTVLMTLSAA
GVASLLQANAVLFGIVKYAGAGYLTWLAIGMLRAAWGMWRTRGERSAEAAEAPASAEERP
FRRAFVVSLFNPKAILFFVAFFVQFVDPGYAYPAVSFVVLGAFAQLASVLYLSALIFGGT
RLAAAFRRRKRLSAGATSAAGALFLGFAVKLSLAGA
>RB_Cne1 gi|493625592|WP_006577740.1 leucine export protein LeuE [Cupriavidus necator]
MNALMHATFGITDFWTYLLGTIFIVLLPGPNSMYVLSVAAQRGVRAGYRGACGVFLGDAI
LMVLSAAGVASLLKASPGLFYVIKYIGAAYLAWIGFQMLRGALRNWSSHGKGAEAAAGQG
EAQVQVTDPTNPFRKALLISLLNPKAILFFVSFFIQFVDPQFAYPVLSFAALGLVCQVCS
FAYLTAIIFVGAKLAEAFRRRRRLSAGMASGVGAMFIGFGAKLATATLN
>RB_Aru1 gi|514091295|EPF71397.1 leucine efflux protein [Acinetobacter rudis CIP 110305]
MFGITDIWTYIIGAIFIIILPGPNSIYVMSVASRFGVKTGYQAAFGVFVGDLILILATVL
GAASLLKAFPWIFILLKVVGAGYLSYLGIRLCIAAYKTWNNATKNIQGQSKQQELQSFHP
FRSALTISLINPKAILFYLSFFIQFVDPAYAHPAISFTLLATILQFLSMTYLTLLIFSGI
KLAHYFNRYYKLAAVGITVVGISFCIFGFKLATSSLS
>RB_Aha1 gi|491231839|WP_005090071.1 hypothetical protein [Acinetobacter haemolyticus]
MFGITDLTTYIIGTILIILLPGPNSIYVMSVASRYGIRTGYAAACGVFTGDFILIVCTIL
GAASLLKAFPILFVILKLTGACYLAYLGFKLLQSGYQTWKKPPHHTELADLPRLDKVHPY
RTALGISLLNPKAILFFLSFFVQFVEPSYPYPMISFLVLALVLQIISFSYLTALIFSGVK
LAGFFRHNYKLAASGVFLVGILFFGFGIRLATSTI
>RB_Tin1 gi|296136189|YP_003643431.1 lysine exporter protein LysE/YggA [Thiomonas intermedia K12]
MDHMFGVVNLWTYVLGVIFIVLLPGPNSLYVLSVAAQRGVRQGYRGAFGVFLGDTVLMVL
AAAGAASLLETNLALYHLVQAAGALYLGWLGINMLRAAWKRWHTPDTGLHAHAPQPHAHP
EQTGKRLENPFQKALFISLLNPKAILFFVSFFIQFVDPHYPHPALSFLLLGLIVQFFSLL
YLSVLIFGGVRVADAFRRRRRLSALTMGATGTGFFGFGVKLALAATARTH
>RB_Pps1 gi|494283063|WP_007162660.1 leucine export protein LeuE [Pseudomonas psychrotolerans]
MLANLGVIDFWTYVVGTLFVILLPGPNSFFVLATSAQRGIRSGYQAASAVFLGDAVLMLL
SALGVASLLKAEPLFFQILKYLGAAYLFYLGWGMLRGGLKSWRSPAQGQAEATLREDVHQ
PFRKALLLSLSNPKAILFFVSFFIQFVDPGYAHPALSFLVLGAVLEAISFCYLSFLIFCG
VRLAAWFRQRRRLSAGATGGVGALFVGFGVKLATATLT
>RB_Age1 gi|491004374|WP_004866095.1 hypothetical protein [Acinetobacter gerneri]
MFGITDIATYIIGTIFIVILPGPNSLYVMSIASRFGIKAGYLGAFGVFTGDLILILCTVL
GAASLLHAFPWLFVLLKVVGAAYLSYLGIKLLIACVKTWQHKPQKITSSQTTQSLEQAHP
YRTALTISILNPKAIFFYLSFFVQFVDPNYTYPALSFAALSVILQIISLTYLTILIFSGV
KLANFFNTQYKIAAIGVACVGILFCGFGLKLATSTL
>RB_Aso1 gi|491075683|WP_004937305.1 hypothetical protein [Acinetobacter soli]
MLGITDLTTYIIGTLFIVLLPGPNSLYVMSIASRYGIQTGYRGAMGIVTGDAILILCTVL
GAASLMHAFPWIFTTLKVIGAAYLSYLGFKLLQASYLRYKNRHISMPEMTDLPKLDQIHP
YRTALSISLLNPKAILFFLSFFIQFVDPDYPYPAISFIALAIILQCISLGYLTALIFSGV
RLSDFFKSKHKTSAICIALVGVLFFGFGLRLATSTL
>RB_Kra1 gi|494616319|WP_007374563.1 leucine export protein LeuE [Kosakonia radicincitans]
MFAEFGVISYWTYFIGAIFIILVPGPNTFFVLKTSIAGGLRNGYTAAAGVFIGDAVLMFL
AYAGVATLIKTTPVLFNIVRYLGAIYLLWLGGKMLYSTFVQRTQPQSDDDAHKGDILKRS
LVLSLTNPKAILFYVSFFVQFIDIHYARPGVSFFILASTLEIISFCYFSFLIVTGSYVTQ
WVKTKKRLTRLGNSLIGLIFVGFAARLATLQS
>RB_Orf1 gi|442771098|AGC71795.1 L-lysine permease [uncultured bacterium A1Q1_fos_2116]
MWCHTGNVYGVIDLPTFLAGLVVIILLPGPNSMYVLSLAARKGAATAYQGVAGVFLGDTV
LMTLSAAGVASLLRANPVAFMVVRWAGALYLAYLAFGILRRAFTLWRKRHEGNEALTAVM
AETGIERPFRRAFTVSLLNPKAILFFVAFFVQFVDPNYPYPALSFLVLGAIAQIGSILYL
SVLIFTGTRLAEMFRQRKVLTVGANTTVGVAFLIFAAKMTLTG
>RB_Abr1 gi|491039682|WP_004901351.1 hypothetical protein [Acinetobacter brisouii]
MFGIIDLPRFIIGTILIVLLPGPNSLYLLATASRYGIKRGYQAALGILTGDSILILATVL
GAVSLIHAYPVIFTILKVLGAGYLAYLGIKLFLHSIGIWKNAKNPVVATEVTSTSEPTMT
ALHPFRTALTISLLNPKAILFFLSFFVQFVDPNSSAPMLSFLILAVILQFISFSYLTSLI
FGGRKLARYFSQQQRLASLATCAVGILFLTFGAKLAFSTI
>RB_Ggi1 gi|493733866|WP_006683098.1 leucine export protein LeuE [Candidatus Glomeribacter gigasporarum]
MQSLGMINFWTFLIGSVFVITIPGPNMLYVLSVSAQRGVRHAYRAVCGIFLGDSILMTLS
AAGVASLLKAYPILFFIIKYGGAAYLLYMGLTILRTAWLNRGSLPAPASANKAESGHCFK
RALLISLCNPKAILFFVSFFIQFVDPAYPYPALSFLALGAIDQLISLSYLSLLIFTGVRL
SEAFRRHRCLSIGASGSAGALLIGFSLKLATATLG
>RB_Kse1 gi|357390494|YP_004905335.1 putative LysE family protein [Kitasatospora setae KM-6054]
MLGVHDLATYVLGALAIVLLPGPNSLYVLSVAARKGIRTGYRAACGVFLGDLVLISLTAL
GAASLLRTNPAVFAVVKFGGAAYLLWIGYGMLRAARQMWRERALAVADGAAAGTSADDAN
GERPFRRALVISLFNPKAILFLLSFFTQFVDPSYGAPALSFALLGGVLQTFSFLYLSLLI
FTGTTLANAFRRRKRLSAGLTSSVAVLFAGFAAKLAVSSA
>RB_Asp4 gi|50085118|YP_046628.1 leucine export protein LeuE [Acinetobacter sp. ADP1]
MFGITDLTTYIVGTLLIVLLPGPNSIYVMSIASRYGIRTGYRGAFGVFTGDSILIIATVL
GAASLMNTFPWIFTTLKIVGALYLSYLGFKLLYASYIRWNNAPAQDIEMADLPQLDQIHP
YRTALGISLLNPKAILFFLSFFVQFVDPVYPYPALSFVSLALILQCISFGYLTTLIFSGV
KLSSFFKTRHKISAMSICLVGFLFFGFGLKLATSSL
>RB_Asp5 gi|470171383|YP_007552269.1 leucine export protein [Azoarcus sp. KH32C]
MFYGVTDLTTFILGTIFIVLLPGPNSIYVMSVASRWGIGAGYRGACGIFVGDTVLMILSA
TGVASLLQTTPALFMVLKYAGAAYLAWVGLGLLRSAVRNWKTPAAEAPTPKAVDAKRPFR
TALVISLMNPKAILFFVSFFIQFVDPAYGHPALSFGILGTIVQICSAIYLSALIFGGAHL
ADQFRRRRRLAAAATGGVGGLFIGFGAKLANATLS
>RB_Asp1 gi|407936820|YP_006852461.1 lysine exporter protein LysE/YggA [Acidovorax sp. KKS102]
MFGIADYGAFVAAIVLFLLIPGPGNLALITSTSKGGIRGGLAATMGVIAGDQVLMWAAVA
GVATLLATYPAAFNAVQWLGAAYLAWLGFKMLTAKPGDAPVLNIEPRHYFKQAGLITLLN
PKAIVFYMAFFPLFVDPARHQGMLTFGVMAATVAALTFLYGLIAVLLTHHLAERMRANPR
IGRALEKVAGVFLIGFGIKLAISK
>RB_Asp2 gi|119899834|YP_935047.1 leucine export protein LeuE [Azoarcus sp. BH72]
MSYGITDPLTFLLGTIFIVLLPGPNSLYVMSVASRHGIAAGYRGAFGIFVGDTVLMLLSA
TGMASLLHTTPALFMVVKYAGAGYLAWLGIGLLRAAIAGWRQRAAQSGSMAATPVPDAAR
PFRTALLISLLNPKAILFFVSFFVQFVDPGYAWPALTFLILGVIVQVCSIAYLSALIFGG
ARLAELFRRRQRLAAAATGSVGGLFIGFSAKLANATLG
>RB_Asp3 gi|386852112|YP_006270125.1 Leucine efflux protein [Actinoplanes sp. SE50/110]
MLGITDFWTYVLGVVAIILLPGPNSIFVLSVGARRGVRAGYQAACGVFLGDTVLMVLSAT
GVSSLLGAYPPLFLVLKYAGAGYLAWVGAGILRGARARWRGRGEVSATEATEEPAEMQRP
FRRAAVISLLNPKAILFFVSFFIQFVQPGYPHPALSFLVLGAVVQFFSALYLTALIFGGR
FLVGQFQRRRRLAAGAATGVGALFVGFSIKLATASLS
>RB_Psp6 gi|495384128|WP_008108835.1 leucine export protein LeuE [Pantoea sp. YR343]
MFHDYGVVNFWTFLAGAVVIVMIPGPNSLYVLRTGISRGMRAAYRGVAGVVLGDVFLIFL
AWAGIATLIQTSPHIFTAVKYLGALFLSWLGIKIIWSALHQPLKDSSVPAVRKENYFLKA
FMLSITNPKSILFYVSFFIQFIDPASEHSAAAFSLLGAVLQLISLSWMTFLLIAGAAVAR
WLGSRRRLVRMGNSLTGLLFIGFAARLAAAQG
>RB_Psp5 gi|317054235|YP_004118260.1 lysine exporter protein LysE/YggA [Pantoea sp. At-9b]
MLDIMHFPLFLASVFLLCITPGPDLAYVVGQSVANGRRSGVISAAGVALGSCTHAIASAI
GLTALIAASPLLFTVIKYIGAAYLIFLGSKMVWGTLMRQQAASSADEPVAKTTASTRSLL
SRGLITSITNPKVLLFFIAFFPQFVVIDGAHHAQSFLILGLTYALIGFATDTCFALVAGG
AASAVAKNAAMQRLLDRVVGITFIGLGIRLALTRRG
>RB_Psp4 gi|148653244|YP_001280337.1 lysine exporter protein LysE/YggA [Psychrobacter sp. PRwf-1]
MFGIENYWGFLAAGLLLNLTPGADSLYIIMRSISQGSKAGVFSALGITSGILVHTLLAAL
GLSVLLSRHPMAFNMVKYIGALYLCYLGIRLLWPKKRAQVAEQLAEDIPSRSRDSVNGWQ
IYKQGVLTNVFNPKVALFFLAFFPQFIDANYGSAMLSFSLLGLSFAATSLAWCISLALLA
ARFSEQLRQNPRIETVLNKISGVVFIGLGIRLMGAKL
>RB_Psp3 gi|498496068|WP_010796798.1 homoserine/Threonine efflux protein [Pseudomonas sp. HPB0071]
MAWSELGITDLWTYIAGVIFVVLLPGPNSLFVLASSARRGVAAGYRAAFGVFFGDALLMT
LSALGVASLLKAEPLFFMGLKYLGAAYLLYLGVGILRGAWRQWRYPLSPIEQQTQEEGID
KPFRKALLLSLSNPKAILFFVSFFIQFVDPGYAHPGLAFGVLGLILEVISAIYLSFLIFT
GVRLAAWFRQRQRLAASANTGVGALFVGFGVKLATATLT
>RB_Psp2 gi|498504597|WP_010805277.1 leucine export protein LeuE [Pandoraea sp. SD6-2]
MLGNSIGIVNLWTYLAGVVVVILLPGPNSLYVLSVAAQRGVRHGYAGACGVFLGDTILMT
LAAAGVASLLHAQPALFFVVKYLGAAYLCWMGLNMLRGALANARAARANEGAAVVAPKPV
DADHPFKRALFISLLNPKAILFCVSFFIQFVDPGYAYPAVSFAVLGVIVQTCSFLYLSTL
ILAGYRLAEHFRQRRRLSAGATGGVGALFVGFGVKLATATLS
>RB_Psp1 gi|148652824|YP_001279917.1 lysine exporter protein LysE/YggA [Psychrobacter sp. PRwf-1]
MFGITDLTAYIIGTIAIILLPGPNSLYCLAVAAAHGVRKGYQAIAGIFVGDGILILVTIF
GAGGLLKLYPSLFNGIKLIGGLYLMYLGIKLLVGAYHTFKQRALLADAKPKLAVPNPNQN
FFYRAMLLSLTNPKAILFFLSFFVQFVDPAYPHPLLSFLVLAIILQCVSFTYLTVLAFSG
QKLAKKFSQHPWLIVSSMSAVGLLFIGFAIKLWQAQLM
>RB_Sso1 gi|498154229|WP_010468385.1 leucine export protein LeuE [Streptomyces somaliensis]
MLGVTDLPTYLAGLLVIVLLPGPNSLYVLSVAARRGTRPGYAAASGVFCGDLVLMTLSAA
GAASLLQANAVLFGIVKYAGAAYLTWLAVGMLRAAWGMWRTRGEQAVPERVADAAGPAPA
GERPFRRAFAISLLNPKAILFFVAFFVQFVDPAYPYPALSFALLGALGQAASVLYLSLLI
FAGTRLAEAFRRRGRLSATATSAAGVLFLGFAAKLSLGGA
>RB_Mca1 gi|489766353|WP_003670281.1 leucine export protein LeuE [Moraxella catarrhalis]
MFGTINLLTYFLAVVVVIVLPDPNSLYCLSVSASHGYTAGLRAIAGVLLGDLILIMATVF
GVGAILKQYPQVFDVIKLIGGTYLAYLGTRLIIGAYHTFKNRQAIMKSELSIKPPKKQNY
FYRSLSLSVTNPKAILFFLSFFVQFVDPNYDKPLLSFLVLAVILQMVSVSYLTLLVYTGK
ALAEKFSKRPVLSSLAMFSAAMLFIGFGVNLWISQI
>RB_Tli1 gi|490472312|WP_004342768.1 leucine export protein LeuE [Thauera linaloolentis]
MFYGITDLTAFILGTIFIVLLPGPNSLYVMATASRWGVAAGYRGAAGIFVGDTILMLLAV
TGMASLLRATPELFMAIKYAGAAYLAWVGVGLLRASLAAWRRGNDAPAEAVPDYPGVGGT
PHPFRTALVISLMNPKAILFFVSFFIQFVDPAYAHPALSFVILGVIVQTCSVLYLSVLIL
AGAKLAAQFRRHRRAAAGATAGVGGVFIGFGAKLATATLG
>RB_Pfe1 gi|496239105|WP_008952490.1 leucine export protein LeuE [Pseudogulbenkiania ferrooxidans]
MLGITDPLTYLIGTIFIILLPGPNSLYVLSVGAQRGVRPGFKAAGGVLVGDTLLMVATAA
GAASLLKNYPALFWVVKYIGAAYLAWMGINMLRAALRRWSAPAPAALSAPITLGHRDPFR
RALTLSLMNPKAILFFLSFFVQFVDPAYPYPALTFVALGGMLQVCSISYLTALILAGSRL
AEAFRARRRLASAATGGTGALFLGFGAKLAAASLN
>RB_Cda1 gi|514235069|WP_016537718.1 putative leucine efflux protein [Cedecea davisae]
MPGIIHYGTFVVSFILLLIIPGPGNLILITSASKGGARSGYLCLMGILLGDQVLLWLAIA
GVAALLESSPHVFLVIKWLGAAYLLWMGAQLLMKAKTGAPPPPVTGKRTPFLQGLVITLM
NPKPILFYVMFLPLFIDPASCLGIPTFAILAGTAAALTFIYCSIMIFLTTSLAEKVRTRP
GMVYLLEKATGLFLALFAFKLAFFS
>RB_Cfr1 gi|489943370|WP_003846677.1 leucine export protein LeuE [Citrobacter freundii]
MFAEYGVLNYWTYLVGAIFIVLVPGPNTIFVLKNSVGRGVKGGYLAASGVFIGDAVLMFL
AYAGVAALIKTTPVLFNIVRYLGAFYLLYLGAKILYVTLKSKASDAAPEEVPFGAIFKRA
LILSLTNPKAILFYVSFFVQFIDVNAPHSGLSFFILAITLEIVSFFYLSFLIFSGAFVTQ
YIRTKKKLAKVGNSLIGLIFVGFAARLATLQS
>RB_Cho1 gi|490243195|WP_004141416.1 leucine export protein LeuE [Cardiobacterium hominis]
MNGIIDLYQYIAGVIAVILVPGPNSLYCLSVAGQYGARNAYRVIAGIILGDSILILSTIF
GAGALMRAYPPIFHVIKLAGGLYLAWLGYNLLKGGWLAWQTRRNTQPVTPKIQKQRFFRR
ALTLSLMNPKAILFFLSFFTQFVRADAPNPVLSFLVLGLILQCVSFSYLNVLAFAGARLS
QFFSRSRALAAIGMAGVGLLFIGFAVKLWTASL
>RB_Scl1 gi|490056639|WP_003958922.1 leucine export protein LeuE [Streptomyces clavuligerus]
MLGVTDLPTYLAGLVLIILLPGPNSLYVLSVAARRGVRQGYTAAAGVFLGDTVLMVLAAA
GAASLLQTNALLFGAVKLLGAGYLTWMAIGMLRAAWAMWRTRREQGSDTGSAAGAESGPG
ERPFRRALVISLLNPKAILFLLAFFVQFVDPAYPYPALSFLLLGGCLQLGSFLYLSGLIF
TGTRLADAFRRRRALSAGATSAAGALFLGFAVKLSLSSA
>RB_Sen3 gi|487402469|WP_001671199.1 leucine export protein LeuE [Salmonella enterica]
MFAEYGVLNYWTYLVGAIFIVLVPGPNTLFVLKNSVGRGVKGGYLAACGVFIGDAILMFL
AYAGVATLIKTTPVLFNIVRYLGAFYLLYLGAKILYATLTSKGRAATETVVPFGAIFKRA
LILSLTNPKAITFLCFPFLCNLLMLLRRILGCLFFILATTLEIVSFLLSELFNSFWRFCN
PLYWYQKETGKSGQFFDWPSFRRICRPAGNAPVLTTWTRRQRRVIALLSVLLRGKQQNSN
Q
>RB_Afa1 gi|489898867|WP_003802307.1 leucine export protein LeuE [Alcaligenes faecalis]
MLEQIGVVNFWAFVVGTVVIVLLPGPNSLYVLASGAGHGVREGYKAALGVVVGDGILMTL
TALGAASLLKTLPMLYTGIRWLGAAYLLYLGLRLLQSAFRQGGPVQSVDTRLRHETRFRK
ALLLSLLNPKAILFFLSFFVQFVDPSKGHTGLAFMVLGLVVEIISICYLSLLIFGGDRLA
GMFRRHQRLSRMGNGSVGLLFMGFAARMIGD
>RB_Sma1 gi|491563652|WP_005421238.1 Threonine efflux protein [Stenotrophomonas maltophilia]
MPWMGIQDLWTFLVAVLVFLALPGPGTFTLLTATGRGGVRGGYTALAGLLVGDQILMWLA
LAGVAALLKANPLVFHAVQYLGAGYLVWVGIGLLRTPKHEGGDAGPIRMQPGRYFQQAIL
VSLLNPKAILFYMAFLPLFIDPKAHQGIATFAALAGIILVVSIAYCSMLIGAGNLARRRL
IQHPRISDALRRVAGLFLVGFGIRLGLNG
>RB_Aph1 gi|257093994|YP_003167635.1 lysine exporter protein LysE/YggA [Candidatus Accumulibacter phosphatis clade IIA str. UW-1]
MFYGINNIATFVAGTIVIILLPGPNSLYVMSVAARWGVAAGYRGACGVLVGDTILMLLSA
TGAASLLQANPAVFMGVKYAGALYLAWMGVGLLRSSFATWRDNCATSSENTQTAADTSRP
FHTALIISLMNPKAILFFISFFVQFVDSSYPHAALSFCILGLIVQFFSALYLSVLILGGA
HLALQFRRRRRLSALATGGVGGLFISFSAKLAGATLS
>RB_Ppu2 gi|46519142|AAS99904.1 unknown [Pseudomonas putida]
MLGVTDYGAFVIAFIILLAIPGPGNFALITATGKGGIKAGLAATCGVIVGDQVLLWLAVA
GVATLLATYPAAFHIVQWAGAAYLAYLGLRMLLSKPGDAPRTSRMDNGQYLRQTMLITLL
NPKAIMFYMAFFPLFIDPVKHQGLVTFGFMAATVAVITFLYGLIAVVLTHRLAERMRANP
RITNMFERLAGACLVGFGIKLAAMR
>RB_Ppu1 gi|496910608|WP_009406505.1 lysine exporter protein LysE/YggA [Pseudomonas putida]
MLGVTDYGAFVIAFIIVLAIPGPGNFALITATGKGGIKAGLAATCGVILGDQVLLWLAVA
GVATLLAAYPAAFHVVQWAGAAYLAYLGMRMLLSKPGGEPRKSRMDNGHYLRQTMMITLL
NPKAIMFYMAFFPLFVDPVKHQGLITFGFLAATVAVVTFLYGLIAVVLTQQLAERMRANP
RISNLFERLAGACLVGFGIKLAAMR
>RB_Ahy1 gi|491449214|WP_005307001.1 leucine export protein LeuE [Aeromonas hydrophila]
MFESLGVINVWTYLVGLFFIIIAPGPNSIYVLRTGASRGVGPGYQAALGVFVGDAILIFC
AYLGIASLIRTTPLLFTLVRYLGALYLLYLGVKILHANFIARREGQASVVEHGERYFSKA
LTLSLTNPKAILFYVSFFVQFVDFNYAHTWLSYLVLASMLEAMSFVYLTLLIFGGTLMAR
FFARKVRLARLGNGLIGLFFMGFAARLATLSS
>RB_Aba1 gi|446389217|WP_000467072.1 leucine export protein LeuE [Acinetobacter baumannii]
MFGITDLTTYIIGTFLIVLLPGPNSLYVMSIASRYGIKTGYMGALGIFTGDLILMLCTVL
GAASLLKAFPWVFIVLKLVGALYLSYLGFKLLQGSIQRWKLRNQPQAEMADLPALDKVHP
YKTALSISLLNPKAILFFLSFFVQFVEPDYAYPALSFLILAVILQIISFSYLTALIFSGI
KLSTFFKQNHKIAASGFFLVGILFFGFGLKLATSTM
>RB_Bth1 gi|497595602|WP_009909786.1 leucine export protein LeuE [Burkholderia thailandensis]
MFGHALGITDLWTYVFGVVFIILLPGPNSMYVLSLAAQRGVKAGYRAACGVFVGDTVLMV
LSAAGVASLLKANPLLFSVVKYGGAAYLLYIGSGMLRGAWRKLARPADAGADVRRAVDGE
RPFRKALVVSLLNPKAILFFISFFIQFVDPSYAHPALSFVVLGAIAQFASFVYLSTLIFT
GARLADHFRRRRKLAAGASGGVGGLFVGFSVKLALATMS
>RB_Pre2 gi|490385472|WP_004264970.1 leucine export protein LeuE [Providencia rettgeri]
MFENLGVLNFWTYLAGLVLIIIVPGPNSLYVLKTSTSSGTRFGYRAALGVFTGDGILIFL
SFIGVASVIKASPTLFMIVRYLGAAYLLYLGCKILYSTFMHKKSNQDGTDTISIKTENHF
TRALVLSLTNPKAILFYISFFIQFVDFNYSHAWVPYLVLATILELVSFLYLSLLIFSGYL
IARFLREKQLLAKLGNCTVGAFFMGFAAKLAIFSN
>RB_Eta1 gi|491430895|WP_005288690.1 leucine export protein LeuE [Edwardsiella tarda]
MLESFGVLNIWTYVLGAVFIILVPGPNTLFVLKTGITGGVREGYKAASAVLIGDGVLIFL
AYLGIASLIRSSPFLFNLIKMLGALYLLYLGIKILYSTLRQRDTPHQGEERIEVSHTFRK
ALTLSLTNPKSILFYVSFFVQFIDLNYAHTGLSFLILATILECISICYMTFLIFSGAALA
HFLGQKQRLARLGNSLVGVMFLGFASKLASATA
>RB_Hef1 gi|494332034|WP_007183360.1 leucine export protein LeuE [Hydrocarboniphaga effusa]
MNGFGIIDLPTYLLGTLVVVLLPGPNSLFVLGTAAAHGVGAGYRAACGVFLGDAVLMVLA
AGGVASLLKAYPAAFIVFKYVGAAYLAWIGVSMLRSVFKGRTASPEDPARPAPAAATTAA
PFRRALVISLLNPKAILFFMAFFIQFVDPAYAHSVLAFTILGLIAQAMSFVYLSALIFGG
ARLAGAFRRRQRLSAGLTGGAGALFLGFGAKLATASLN
>RB_Rsp1 gi|497208145|WP_009522407.1 leucine export protein LeuE [Ralstonia sp. PBA]
MNALMSTFGITDFWTFLLGTIVIVLLPGPNSLYVLSVAAQRGVAAGYRGACGVFLGDAIL
MLLSAGGVASLLKTSPELFYVVKYIGAAYLAWIGLQMLRGAWRNWRERGVLTPVEAPPQR
EDLLQPFRKALLVSLLNPKAILFFVSFFIQFVDPAYAHPALSFAILGVACELVSATYLTV
VIFLGARLADHFRRRRALSAGLGGGVGTLFIGFGAKLATATLN
>RB_Rsp2 gi|496175829|WP_008900336.1 leucine export protein LeuE [Rheinheimera sp. A13L]
MESFGVIQFWTFLAGVVVIILMPGPNSLFVLKTSMVQGPQHAWCALAAVLLGDATLILLS
YLGLASVLLASPELFRWIRYLGAAYLLFIGVQILLSLRQSKASTDAQTPPVVAAATCASV
FRKSLLLSLTNPKAILFFLSFFIQFIDSGFTPNWVPYLVLAVVLEIISLLYLTTLIYAGA
AIASFFKGQPKAGQAGNLLLGLLFTGFAVRLALA
>RB_Spr2 gi|497833016|WP_010147172.1 leucine export protein LeuE [Serinicoccus profundi]
MFLGIPDYGTFFVAALLIVLLPGPNSMFVLSEAARRGVRRGWAAALGVFVGDSVLMGLTF
LGAASLLQGNPVVFSLVKYLGAAYLAWIGLRLVRGGIAAIRRPAPATADAPAAPTRRGTS
FTTALVLSLLNPKAILFFVAFFVQFLRPDSPRPLGDFLVLASTLQVLSMIYLGALIVAGT
ALARGFQRHRRTSGGLTGLVGVVFVGFGVKLAATSL
>RB_Spr1 gi|491455251|WP_005313032.1 leucine export protein LeuE [Streptomyces pristinaespiralis]
MLGVTDLPTYLAGLVLIVLLPGPNSLYVLSVAARRGVRTGYQAAAGVWCGDTVLMVLSAA
GVASLLQANAVLFGIVKYAGAGYLTWLAIGMLRAAWSMWRTRGERTADEVTTDVPAAERP
FRKAFVISLLNPKAILFFIAFFVQFVDPAYAYPALSFTVLGALAQLASVLYLSVLIFTGT
HLAAAFRRRRRLSAGATSAAGALFLGFAVKLSLSGT
>RB_Sgr1 gi|491065072|WP_004926703.1 leucine export protein LeuE [Streptomyces griseoflavus]
MFGVIDLPTYLAGLVLIVLLPGPNSLYVLSVAARKGVRTGYAAAAGVWTGDAVLMTLAAL
GAASVLSTTPVLFLVVKYAGAGYLAWMAYGMLRSAWSMWRTRGEPTPAEAPEAVASAEEH
PYRRALVVSLLNPKAILFLISFFVQFVDPGYAYPALSFVVLGTLLQTASFLYLSLLIFGG
TRLADAFRRRRRLAAGATSAAGALFLGFAAKLSVASA
>RB_Rso1 gi|489369184|WP_003275994.1 leucine export protein LeuE [Ralstonia solanacearum]
MNAFMLAHFGITEFWTFLLGTIFIVLLPGPNSMYVLSVAARRGVRLGYQAACGVFLGDAI
LMVLSAAGVASLLKASPAVFYVVKYTGAAYLAWIGLQMLRGAVRNWRTRQQQSVPAEPGT
GTADQAHPFKKALIISLLNPKAILFFISFFIQFVDPHTALPALSFVVLGLVCQVCSFLYL
TTIIFVGARLAAAFRARRRLAAGMSSGVGAMFIGFSAKLATATLN
>RB_Sgl1 gi|497744408|WP_010058592.1 leucine export protein LeuE [Streptomyces globisporus]
MLGVTDLPTYLAGLALIVLLPGPNSLYVLSVAARRGVRTGYKAAAGVWTGDTVLMTLAAL
GAASLLTTTPLLFAIVKYAGAAYLTWMAIGMLRAAVALWRERHRRTAELVETVEVEGAGE
PSGAAAGPVERPYRRALVVSLINPKAILFLISFFVQFVDPGYAYPALSFLVLGTLLQLAS
FAYLSVL
>RB_Cfu1 gi|340789582|YP_004755047.1 lysine exporter protein LysE/YggA [Collimonas fungivorans Ter331]
MSAFFHTLGITDVWQLIVATMVFLALPGAGTFCILTSAGREGVRGGYASLFGIMLGDAVL
MFLAAIGVAALLTANPMVFKAVQYLGAAYLAYLGCKLLFARKGEGASAAVGFTGVSNFTR
GFLVTLVNPKAIVFYMAFFPLFIDPATQRGSLTFLTMAAIISSCALFYGSLLVLLGNTAA
KRLGHNRRIAAFASRAAGIFLIGFGIKLTTN
>RB_Nwe1 gi|490412965|WP_004285580.1 leucine export protein LeuE [Neisseria weaveri]
MRQYLLPNSLGIGFLIAVSKHFSILPNLSDFPSMFGITDLTTYVIGTVAVILLPGPNSMF
CLSMAAQYGIKAAYRAIAGIILGDTLLMLATVLGAGALLKLHPTLFHLLKLAGGLYLAYI
GWNLLRGAVRKWQLDTSKLMSDAPAAAQPVPHIFQRALLLSLTNPKAILFFLSFFVQFVD
PAYPHPALSFTVLAVILQASSFLYLNTLVFAGHNMTRIFRRHHKLSSAAMAAVGLMFAGF
AVKMWMAGI
>RB_Tbi1 gi|296269002|YP_003651634.1 lysine exporter protein [Thermobispora bispora DSM 43833]
MFFGITNIWAYITGTILVILLPGPNSLYVLSTAARHGVKAGYRAAMGVFVGDGVLMFLSA
AGAASLLKSTPWLFMIVKYLGAGYLAWIGLGLLRAAWKTWRGKAAAQALPEHAQARSGRS
PFRTALTISLLNPKAILFFVAFFVQFVDPSYSAPALSFLILALILQLCSFTYLTVLIFGG
SYIAERFRRGRRLSAGFSTGVGALFLGFGIKLATASLG
>RB_Hfr1 gi|493509059|WP_006463428.1 amino acid transporter LysE [Herbaspirillum frisingense]
MQAIFHSLGITDIWQLIAATMVFLLLPGPGTFCVLTCAAKGGLRGGFMAQAGLMLGDIVL
MFLAAAGVAALLHANPLLFHGLQYLGAAYLAYLGGRLLFARGEGGGTVVPFSNAAEFRRG
FLVTLFNPKAIVFYMAFFPLFLDPATQQGSLTFFTMGAVISTCTLFYGSFLIFVGNAAAR
RMARNRTIAKLASRAAGIFLIGFGIKLTTQ
>RB_Kor1 gi|489894911|WP_003798360.1 leucine export protein LeuE [Kingella oralis]
MYGIIDFPLYLIGAVTIVLIPGPNSLYCLAVATQQGARQAAKVMAAIFLGDSVLILCAVG
GAASLLKSHPLLFGALKCAGGLYLAYLGINMLRGAWAARRRTAAQAPAQTLSNIHTHDNV
FRHALLLSLSNPKAALFFLSFFIPFVNPRYPHPALSFFILAAVMQTLSMCYLATLALAGD
KLLAKLRHKRNLAALGAAAVGLLFCLFAVKLWQSVFFA
>RB_Kox2 gi|490988682|WP_004850415.1 leucine export protein LeuE [Klebsiella oxytoca]
MFADFGVVNFWTYLPGATLIVLAPGPETMFVIKTSITSGIKRGFAAIFSILLSDVILVLL
AWCGLAAVISSTPALFNAIKYAGAAYLFWLGVQTIRTVLKPAIETIEEKKSSAEAGGIIG
RGMLVTLLNPKTLLFYISFFAQFINAQAEHSWAAFIILAVVMFAITLVYFGFLVFCGAYL
LSRIKGNRRLSAIGNALVGVFFIGFAARLASATS
>RB_Kox1 gi|490988256|WP_004849989.1 leucine export protein LeuE [Klebsiella oxytoca]
MFAEFGVLNYLTYLVGAIFIILVPGPNTFFVLKTGIAHGVKKGYLAAAGVFIGDAVLMFL
AFAGVATLIKTTPVLFNIVRYLGAIYLLWMGAKMLYAVLTQRDGHSSADSEPGSAILKRS
LTLSLTNPKAILFYVSFFVQFIDVSAKTPGLAFFILALTLEIISFIYMSFLILSGSFVTR
YVKTKKKLAKIGNSLIGLVFVGFAARLAMLQS
>RB_Hgr1 gi|493341769|WP_006298637.1 leucine export protein LeuE [Hylemonella gracilis]
MSFYGVTDLWTYVLGAIGIVLLPGPNSLFVLSVATARGVRVGYHAACGVFLGDSILLLFT
ALGAASLLRGYPALFMVVKYVGAAYLFWVGMNLAWSAWRKWRAAGIATQLVEPTALAAAQ
SAHLLAPFQRALVISLLNPKAILFLLSFFVQFIDPAYDTPAIPFLILSVIVMAFSAVYLS
VLIVAGARLADAFRQRRRTSAGLSGAVGALFLWFGTKLATASLN
>RB_Vme1 gi|490530837|WP_004396014.1 leucine export protein LeuE [Vibrio metschnikovii]
MLESIGIVNLWAYLVGVFLIVIVPGPNSIFVLTASAKYGVRGGYKAAMGVFTGDALLIFL
AFLGVATVVKNSPALFHAIQYLGAAYLLYLGIKTITQSLRVKESQPEVKSVQSSKGIYFK
ALGLSILNPKMIIFYVSFFIQFIDFNAQSTGLSFLVLGAILQLCSMLYLSLLIFAGFGIT
NKVKQHKKLATLSNTFIGSLFVMFALRLALTA
>RB_Abo1 gi|491150716|WP_005009111.1 hypothetical protein [Acinetobacter bouvetii]
MFGITDLTTYIIGTILIVLLPGPNSIYVMTIASRYGIKAGYISAFGVYTGDMILIILTAL
GAASLLHAFPWLFILLKVIGAAYLSYLGIKLLLASYKTWTATAAPEQLLQKQESLEQLHP
FRTALTISILNPKAILFYLSFFVQFVDPAYPYPALTFTALAIVLQIISMSYLTVLIFSGA
KLASYFSNRLKLTACCVASVGLLFCGFGLKLATSSL
>RB_Dsu1 gi|372489880|YP_005029445.1 putative threonine efflux protein [Dechlorosoma suillum PS]
MTYGITDLATFILGTIFIVLLPGPNSMYVTLVASRWGIAAGYRGACGIFLGDLILMILAA
SGVASLLVAVPALFMVLKYAGGAYLVWLGIGLLRAAVQRWRGVEAPASRLSEGDARQPFR
TALVISLMNPKAILFFVSFFIQFVSPDYPHPALSFLILGAIVQFCSALYLSALIFGGSYL
ADAFRRRRRLSAGATGAVGGLFIGFGVKLAGASLR
>RB_Pne1 gi|145588845|YP_001155442.1 lysine exporter protein LysE/YggA [Polynucleobacter necessarius subsp. asymbioticus QLW-P1DMWA-1]
MEWFTLNLLSPTNAGIIDFPTYLLGTLITILFPGPNSLYVLTITTLKGWRYGAWGALGIF
IGDSVLMGAVVLGAVSLLISSPIAFNVVRLMGAAYLGWIGIGLVRSGWQRWNSKADSANI
NVLQVRIMLLHPLAAALVLSLTNPKAIFFFIAFFSQFIRPDFEYPLHTFFYLAIVLQLMS
MAYLGTLICVGQYCLTYFQRHQRLAAGLWIVAGLLFIGFALRLALA
>RB_Aca1 gi|375134192|YP_004994842.1 leucine export protein LeuE [Acinetobacter calcoaceticus PHEA-2]
MFSDLGIINFWTYLLGVTLIILAPGPETMFVIKTSIKSGVRKGFAAILSIVVSDILLVLM
AWAGLAAVISSTPFLFNTIKYAGAAYLFYLGIETLYSLIKPKVKNEIEETEIKDHGGIIG
QGMLVTLLNPKTLLFHISFFSQFINISAPHIWMAFIILTAIMLAITLIYLSFLVFCGAYL
ISRLKGNRILSILGNMFIGFFFIGFAAKLLYSSY
>RB_Shi1 gi|497402662|WP_009716860.1 leucine export protein LeuE [Streptomyces himastatinicus]
MLGITDLSTYLAGLALIILLPGPNSLYVVSVAARRGPRTAYRAAGGVLCGDAVLMTLSAG
GVASLLQASPALFAVVKFAGAGYLTWLAVGMLRGARKLWRQGPGSGARAAEATAGASEDG
ADGVASGAVERPYRRALVVSLLNPKAILFFISFFVQFVDPEYAHPALSFVALGLWAQLFS
ITYLSLLIFGGTYLAAVFRRRKRLTAGLSAGAGAAFLGFAAKLSLSSAG
>RB_Pst1 gi|339496268|YP_004716561.1 amino acid transporter LysE [Pseudomonas stutzeri ATCC 17588 = LMG 11199]
MFGVTDYGAFVVAFIILLAIPGPGNLALILSTGKGGIRGGLASTFGIIFGDQVLMWLAVA
GVAALLKAYPTAFHLVQWLGAAYLIWLGARMLLAKPGAAPTLTIQPRQYLWQTLVITLFN
PKAIVFYMAFFPLFIDPQRHQGLVTFAFMAVTIMLLTFLYGLLVVLLTHRLAERMRANPR
IARGLEKLAGLFLVGFGVKLTLN
>RB_Cvi1 gi|34499258|NP_903473.1 leucine export protein LeuE [Chromobacterium violaceum ATCC 12472]
MLGITDLTTYLIGTLIVILLPGPNAMYVLSVAAQRGKRAGFAAAGGVVSGDFILMTLAAT
GAAGLLQANPALFAVVKYIGGGYLAWLGVNMLKSGILAWRRARRGDESPTRPSALSGGHP
YRKALLISLMNPKAILFFVSFFVQFVDPVYPHPAVTFAALGAIVQCCSIANLSMLILLGD
KLAAAFRRRRKLTAALGGSVGAVFVGFGAKLAAASL
>RB_Pmi2 gi|490371431|WP_004251035.1 leucine export protein LeuE [Proteus mirabilis]
MYSKSMGVTVWLEQFGVLNIWTYLAGMFFIIIVPGPNSLYVLKTSASRGVGAGYRAALGV
FIGDAILIFLAFIGVASVIKASPVLFTIVRFLGAFYLLYLGIKIIHANFFAKKQSHTETN
CVQEYVFRKALTLSLTNPKAILFYISFFVQFIDFNYAHTGLSYLILASMLEAFSFVYLSF
LIFGGVALARFFGSRKNIAKLGNGIVGLFFMGFATKLATLSS
>RB_Pmi1 gi|490363177|WP_004242911.1 leucine export protein LeuE [Proteus mirabilis]
MIAHIYSILFFKKRRHMLESIGISNIWTYLLGVIFITLVPGPNSIFVLTSSAKHGVKGGY
KAALGVFTGDALLIFLAFLGVASLVKTSPVFFIVIKYAGALYLTYLGLKTLYATFHKKKE
QPEQVAVEVVKAKNGLYIKALFLSLLNPKMIIFYVSFFIQFIDPKYENAGVPFFVLGVIL
EICSMLYLSVLIFGGVAITNKVKHNKRLASLSNSCIGAVFLLFGAKLALTA
>RB_Nal1 gi|403508912|YP_006640550.1 lysE type translocator family protein [Nocardiopsis alba ATCC BAA-2165]
MLGIIDLPTYLAGLILIVLLPGPNSIYVLSVAARSGTRAGYTAAAGVFTGDAVLMILAAA
GAATLLGTNPLVFAVVKFVGAAYLVWMAIGMLRTAHAMWTSRHQRAEEQRAADAAPAPST
GERPYRRALVVSLFNPKVILFLISFFVQFVDPNYAYPALSFLVLGLLLQLVSFLYLSALI
FSGTRLAAAFSRRRRLSAGATSVAGALFLGFAVKLSLSTA
>TC_Bis1 gi|495678946|WP_008403525.1 membrane protein [Bacillus isronensis]
MEAILLEYAWVLLVLVFLEGLLAADNAVVMAVMVKHLPKEQQKKALFYGLFGAFVFRFIA
LFLITFLAKYWEIQALGAAYLLFISIKHLYDNHFKKQDEDLELKESKGSGFWMTVLKVEL
ADIAFAIDSMLAAVAIAMTLPHISDYHIGGINAGPFAVMFLGGFIGLVIMRFAAQMFVKL
LNDYPTLETAAFLIVGWVGVKLAVLALGHENLAIIDPHFPHSTTWKTIFWVVLLGLAVGG
YLVSVYKNKKAKAE
>TC_Pan2 gi|493884836|WP_006831008.1 membrane protein [Planococcus antarcticus]
MEAIILEYAWVLLVLVGLEGLLAADNAVVMAVMVKHLPKEQQKKALFYGLVGAFVFRFAA
LFMITLLVNIWQIQALGAAYLLFISIKSIYDQHKGDTNEILEGVDAKPEKKGSSFWMTVL
KVELADIAFAIDSMLAAVALAVTLPYLNVFGMADIGGINSGQFMVMLAGGLIGVIIMRFA
AHKFVQLLEKYPQLETAAFVIVGWVGVKLLVMTLSHENVGVLPYDFPHSTPWTLIFWTVL
LGIVVVGGILGVKQNKEEAKAQEVN
>TC_Pan1 gi|493884659|WP_006830836.1 membrane protein [Planococcus antarcticus]
MMEAILLEYLWVLLVLVALEGLLAADNAVVMAVMVKHLPEEQQKKALFYGLVGAFVFRFA
ALFMITLLVNVWQIQALGAAYLLFIAFKHIYDQRKGREHSIEPEETKGAGFWMTVLKVEL
ADIAFAVDSMLAAVAFAITLPHLGNMEIGGINGGQFAVMLAGGLVGIIIMRFAAHKFVKL
LADYPQLEATAFVIVGWVGVKLTVLTLSHERLGFLPYDFAHSTEWKLTFWAVLLGIVLVG
ALVSIKKKRELEA
>TC_Lsp1 gi|499131546|WP_010859602.1 TerC family membrane protein [Lysinibacillus sphaericus]
MEAIILEYAWVLVVLIVLEGLLAADNAVVMAVMVKHLPKPQQQKALLYGLVGAFVFRFAA
LFLITVLVNFWQIQAIGAAYLLFMSIKHIYDSRKASQETEEIKEPKKQSGFWMTVVKVEL
ADIAFAVDSILAAVAIAVTLPHLGDFDIGGINAGQFGVMFLGGIIGVIMMRFAARWFVRV
LDKFPSLETAAFLIVGWVGVKLAVLTLAHEKLGVIPHEFPHSTVWKVTFWVVLVGIALGG
YLVGVKNQKKNA
>TC_Lac1 gi|498184377|WP_010498533.1 membrane protein [Lactobacillus acidipiscis]
MSLIKNLYGPFFDLHNWQTVLTSGQDWMIILSLILIECLLSVDNAIVLAAQTQKLPTKKE
QEKSLFYGIWGAYIFRFLLIGLGSYLINFWEIKVIGAAYLMYLSVKHFWGRAHPHKEHSS
KKKRKPILPLFWSVVISIEAMDVVFSIDSILASLAISPNPVIVLIGGLVGILAMRGVAEI
IMRLLEIVPELEVVAYGLIALIAVKLFLTIPAIDIEIPAVVFGAIVLLSILGAIIVNRIK
NNKAGK
>TC_Sac1 gi|430746901|YP_007206030.1 YkoY family integral membrane protein [Singulisphaera acidiphila DSM 18658]
MEFVLENLPQIAGTIVALVFLEGLLSADNALVLAVMVRHLPKHEQKRALRYGIFGAFVFR
LIAVLLSAALLRFWHFKVAGGLYLLYLAISHFTTSEDDPHLVKTSRFGKGFWATVVAVEF
ADIAFSIDSIVAAVAMAPKHYPSWLQLTIVYTGGILGIITMRYVAGYFIILLDKFKGLAS
GAYYLVAWIGLKLVVSGLHTAGTLSKEMPEWLFWGGMLTIIAACLLYQPSPKKLGTDPLD
DVVEVGQVIEGNDGPTDDPSNTSPLQ
>TC_Gha1 gi|489238617|WP_003146867.1 membrane protein [Gemella haemolysans]
MDTQILIQYVIVLLSLILLEGLLSADNAIVLAVMVRHLPPKDQKHALMYGLAGALIFRII
AIFLITILAQYWEIQVLGGLYLIYMAGTHIKEFFDKQKQKNSEEEVKAPKKQGGFWATVI
KVELTDIAFAIDSILAAVAIAITLPHISETSIGGINLGQFSVMVIGGFVGVIIMRYAANI
FIRVLETKPGLEIAAFLIVGWVGIKLFVIAAAHEKLGLIPHDFPHSTLWTVIFWVVLLGL
LVWGVLVSKRFENK
>TC_Ssp4 gi|86606211|YP_474974.1 TerC family membrane protein [Synechococcus sp. JA-3-3Ab]
MSIEAINTAVALVQGIVQSFTWTDLFLVVALVFLEAALSADNAVALAALVKHLPTPQQQN
RALRWGIIGAYGFRIAIVFAAVWLVEYPPAQFLGACYLLWLAWQHFRGEEEGPEQDITRQ
ANFWQTLVMVELTDLVFSFDSIAASVGVSRKAWVIILGGILGITLMRYMASLFLRWLDEF
SRLEDAAFAIIALVGSLMLLEVFFPQIELPEWGMVLAVLPLFVWGFSQRRSPSPPAVAQP
DSTLPSSTEGIPAGLAALAEVESAAELD
>TC_Ssp2 gi|495864826|WP_008589405.1 membrane protein [Salimicrobium sp. MJ3]
MEAQLLIEYGWVLIVLVGLEGILAADNALVLAIMVKHLPPEKRKKALFYGLVGAFILRFA
SLFVISLLVDVWQVQALGAAYLLVIAGKNLYDKWKAKGNGEEEDEEPAYDETSKGKGFWI
TVVKVEFADLAFAVDSILAAVALAVTLPETELPTVGSLDGGQFAVILAGGMIGIIIMRFA
ANVFVRILHDRPGLEIAAFVIVGWVGVKLVISTLAHPNIQILNESFAHSALWKITFYTVL
VSIAAAGWFLSGGKKSGDSQ
>TC_Ssp3 gi|86608562|YP_477324.1 TerC family membrane protein [Synechococcus sp. JA-2-3B'a(2-13)]
MGATLILAQGMTQSFTWTDIFLVVALVFLEAALSADNAVALAALVKHLPTPQQQNRALRW
GIIGAYSFRIAIVFAAVWLVEYPPAQFLGACYLLWLAWQHFRGEEEGQEQDITRHANFWQ
TLVMVELTDLVFSFDSIAASVGVSRKAWVIILGGILGITLMRYMASLFLRWLDEFSHLED
AAFAIIALVGSTMLLEVFFPQIELPEWGMVVAVIPLFVWGFSRRVKLNSEQDEQPELADG
EKREEKRAGVTDEMEIVPSGWVTALEEDLAPEPQSRENGEERYGLGLSPGIPDLP
>TC_Bcl2 gi|56963606|YP_175337.1 tellurium resistance protein [Bacillus clausii KSM-K16]
MPLLLEYGWVLLVLIALEGILAADNAVVLAMIVRHLPENERKKALFYGLAGAFLFRIISL
FFISLLVDVWQIQAIGAIYLLYLSIHYLYRKWVKKKTKSAKAMKAPVGFWKTVVKVELAD
FAFAVDSILAAVALAVTLPATNWPNIGQLDGAQFAVVLSGGIIGIVIMRFAAGKFIKLLE
WRPSLETAAYLIVGWVGVKLLVYTLAHPDLHILPEHFPESSLWKTIFWTVFAGIVLIAWF
KSSKDLKKASLQP
>TC_Lgr2 gi|489851299|WP_003754977.1 membrane protein [Listeria grayi]
MDMSMILEYGWVLLVLIGLEGILAADNAVVMAVMVKHLPPKEQKKALFYGLLGAFVFRFT
ALFLISFLANVWQVQALGAAYLLYIAGNHLWKNRKGHEAGSEQDKAKKSGFWMTVLKVEI
ADIAFAIDSMLAAVALAITLPKTGFGHIGGIDTGQFAIMFLGGLIGLVIIRFAATQFVKL
LKTYPKLETAAFLIVGWVGVKLVIYTLAHPSLGVIDHHFPESTMWKLIFWGVMIGLVVWG
WLTSRMTRTEQ
>TC_Msi2 gi|297565728|YP_003684700.1 integral membrane protein TerC [Meiothermus silvanus DSM 9946]
MAIPILLTIVALEALLSADNAMVLAVIVRPLPLRQRPRAMFWGLIGAFFLRAVAIALAVY
LIRLWWVEVLGGVYLMYLTLSHFIRLRQAGGGDAGSPPTSAVAGFWPVVLQLNLVNLAFS
IDSILVVVAVTKEYLLVVGGAFIGMALIWLAASWLVRLLDRYPAMESVAFLLVGWAGLKL
ALEGWDGFAEQIAHHGEWTVHLSQAFFLGVTGLLFLLGSFYAIGKGHLAEARSESNRERH
PK
>TC_Msi1 gi|297565726|YP_003684698.1 integral membrane protein TerC [Meiothermus silvanus DSM 9946]
MVDVGQVLVVIGIIVVLEAILSADNAMVLGVMVRKLPQPWRARALFYGIAGAYVLRGLAL
VFAAVLIEFWWVQAMGAVYLLYIAVKHFARRKKKLEGETAELTAEGVLKNVTPRQFWSIV
AQIELADLAFAVDSVLVAVALSDNFWIILTGVFIGILALRLVAGVFVGLLEKYPRFEAVA
FAVVGFAGVKLAIGSWDKLAKELLSRPEWVTGIDKTQFSLFILGVLILGTIWAMSQRPRI
PTAGG
>TC_Cfe1 gi|493409693|WP_006365682.1 membrane protein [Chlorobium ferrooxidans]
MMDVVHNIFNNPLSSLLVIGNLIIIESLLSVDNAAVLATMVMDLPEKKRAIALRYGIIGA
YAFRGICLFFAAVLVQIWWLKPLGGLYLLYLFWDWMKGRSTPQKSDDYFQKEDNWLYKWT
SGSLGTFWSTVLLIEMMDLAFSIDNIFAAVAFTDNIVLIWTGVFIGILAMRFVAQGFVRL
MEKYPFLETSAFVVIGLLGLKLTLSAVEHFYPETVFVRLLEGHTGDIITSGVTVAVFVIP
MLTSQLFNYPAKDR
>TC_Ssi1 gi|488411035|WP_002480420.1 YkoY family integral membrane protein [Staphylococcus simulans]
MDPSLILSYGWVLLVLVFLEGLLAADNAVVMAVMVRHLPPEQRKKALFYGLLGAFIFRFL
SLFLISYLVNFWFIQAAGAVYLLYMSGRNLYQFYKSKGHGPEQPEGDDHHYDEHGTEKKV
SPKAFWSTVAKVEFADIAFAIDSMLAAMAIAFTLKPVGIHFGGMDLGQFAVMFMGGMIGV
ILMRFAATWFVELLNKYPGLEGAAFAIVGWVGIKLVVLVLAHPQVHLIPEHFPHSTLWQI
IFWGVMIGLVIFGWLSSLRHNKKKAKEQSNS
>TC_Bba2 gi|494146178|WP_007085924.1 hypothetical protein [Bacillus bataviensis]
MLNEVLSTFASMLDWHMWADVLTSPKAWGMILSLAVLECILSADNALVLSAFVKPLPKQQ
QKKALVYGLWGAYLFRFIFIGLGTFLIKLWFIKLIGALYLLWLSVKFFIEKFKNKDGGEE
EETHQPKGWLTKTFGVFWATVISVELMDLAFSVDSILTALAVSEEVWVILLGGMIGILLM
RGVATFFISLMNRVPELETTAYVLITFIAVKMGLTLVEIHISNEIFILVMVLAFVITFII
HSIRKSRAEKLSH
>TC_Bba1 gi|494145034|WP_007084781.1 integral membrane protein TerC [Bacillus bataviensis]
MSVLQHIIDTYAQFFNWEMWGEVLTNPVSWGLIGTLVILEGLLSADNALVLAVMVKHLPS
EKRKKALFYGLLGAYIFRFIAIGIGVLLIKLWWVKILGAGYLAWLSIKYFIDKRKAAGNE
DDDEAQGMNQTGLLIRLFGTFWGTVAAVELMDIAFSVDSVLAAFGVSEQVWVLLIGGMLG
VLMMRGIAGVFLTLIDRVPELETTAYILILIIALKMLLAVVGIDMGHVTFFIILLVTFAA
TFIVHFMNKKKEGSKEGNL
>TC_Sho1 gi|488378713|WP_002448098.1 membrane protein [Staphylococcus hominis]
MDPSLILPYLWVILVLVFLEGLLAADNAVVMAVMVKHLPPAQRNKALFYGLLGAFIFRFI
ALFLISIIVNFWFIQAIGAAYLIFMSIRNLWNFFHKKDEEEQVGDEHHYDETGAEKKVSA
GKFWATVFKVEFADIAFAIDSMLAAMAIAVTLPKMGIHFGGMDLGQFGVMFIGGMIGVIL
MRFAATWFVDLLNKYPGLEGAAFAIVGWVGIKLVVIVLAHPDIGVLSEDFPHSTLWQAIF
WTVMILLVVIGWLTSVRKNKKNAKH
>TC_Bme1 gi|490572104|WP_004437124.1 membrane protein [Bacillus methanolicus]
MSLLEGIIQTYSQFFDRDMWVKVLTDPVSLGLIGTLVILEGLLSADNALVLAVMVKHLPM
EKRRKALFYGLLGAYTFRFIAIGLGVFLIKLWWVKVLGASYLAWLSIKYFMDKKKADEHE
PEVVKGINKNGLLIRLFGTFWGTVISVELMDIAFSVDSVLAAFGISQEIWILLLGGMFGI
LMMRGVAGIFIKLIDRVPELETAAYVLIFIIAAKMIAGVFGFHLDHIYFLILLLITFGIT
FVFHNLKKKKGTAEHKKEKGARPLLK
>TC_Dor1 gi|374993270|YP_004968769.1 YkoY family integral membrane protein [Desulfosporosinus orientis DSM 765]
MDLLVNLLTGLQASYGQFFSLQALWGVISDPVSWGAIGSLVILEGLLSSDNALVLAILVK
HLPKKQQRKALFYGIFGAYLFRFLAIGFGVYLIHIRWIKIIGALYLLWMSAKYFLSNKGS
EDEDPAEELKEASSYTFWRTVLQVELMDITFSIDSILAAFGVSEKEWVLFLGAILGILMM
RGVAQVFLALIEKYPELETTAYILIAIIGLKMFGNVFGFDLSEGVFFSILLLIFLATFVV
HHLRKSIGKKDSKTMDQNTKHLFGK
>TC_Dre1 gi|134298216|YP_001111712.1 integral membrane protein TerC [Desulfotomaculum reducens MI-1]
MEAVTTFLTGLVANYGHFFSWQDIHRVMTDPVSWGIVFWLVILEGLLSCDNALVLAVVVN
KLPKHQQKKALLYGIWGAYFFRFIAIGLGTYLVKIKWVQILGAGYLLWMAGKFFLSKGEE
ADEGDGEAKVSGFWLKMVGPFWATVITVELMDITFSVDSILAAFAMSNEVWVLFMGGILG
ILMMRGVATIFIKLLEKYPELEASAYVLIALIGGKLMGQAFGYHIPHGIFFSIMAAVLLG
TIVLHHLREGGNKAA
>TC_Slu1 gi|488423484|WP_002492869.1 membrane protein [Staphylococcus lugdunensis]
MDPSLILPYLWVILVLVFLEGLLAADNAVVMAVMVRHLPPEQRKKALFYGLLGAFIFRFI
ALFLISIIANFWFIQAAGAVYLIFMSIKNLWNFFHSKDEAQPEGDDHHYDEHGVEKKLSP
LQFWGTVLKVEFADIAFAIDSMLAAMAIAVTLPKVGIHFGGMDLGQFSVMFIGGMIGVIL
MRFAATWFVELLNKYPGLEGAAFAIVGWVGIKLVVIVLAHKDIAVLPEDFPHSTLWQTIF
WVVMIGLVLVGWLTSVHNNKKREQQ
>TC_Pca1 gi|404494457|YP_006718563.1 TerC family membrane protein [Pelobacter carbinolicus DSM 2380]
MELSLLSQLGQEIVNFHAFDLLTIGTLAILEGILSVDNALVLAILVRNLPRQQQKRALTY
GIIGAFVFRFIALVFAAHLMRFGFFKLIGGGYLIYLAMKHMFFFYKEDAHQLRDKPAAGF
WKIVIMVELTDIAFSIDSITTAVAMTDKLLVVWVGGILGIIFLRFAASFFVRLLERLPRL
EDLAYQLIFFIGTKLFLDGFHVEISHGIFWLMMGIIAVLGASLVYRDYYQRRTHSRHQNH
LLGKLQQGELSVDEALALDPVPAEIIAWLRANGHLEIRETPAGT
>TC_Sau1 gi|446851161|WP_000928417.1 membrane protein [Staphylococcus aureus]
MLMDPSLILPYLWVLVVLVFLEGLLAADNAIVMAVMVKHLPPEQRKKALFYGLLGAFVFR
FLALFLISIIANFWFIQAAGAVYLIYMSIKNLWQFFKHPEIESPEAGEDHHYDESGEEIK
ASNKSFWGTVLKIEFADIAFAIDSMLAALAIAVTLPKVGIHFGGMDLGQFVVMFLGGMIG
VILMRYAATWFVELLNKYPGLEGAAFAIVGWVGVKLVVMVLAHPDIAVLPEHFPHGVLWQ
SIFWTVLIGLVIIGWLGSVVKNKKSHK
>TC_Taq1 gi|489135265|WP_003045048.1 membrane protein [Thermus aquaticus]
MEAGVISVILILIVLEVILSADNALILGVLVQKLPVHLRRKALFYGILGAYVLRGLALLF
AALVIKLWWVQALGAAYLLYIALKHFLKPEEAHAPPPLEATAAQFWKVVAQVELMDLAFA
VDSVLVAVALSDKLWVIYTGVFLGILALRMLASLVVTLLDRYPRFKHLAYVVVGLAGVKL
AIGGWDKLAKEALHRPELALGLDKEAFSLLILAVLFLGSLWALRKPVPQTP
>TC_Lfl2 gi|494736803|WP_007472237.1 hypothetical protein [Listeria fleischmannii]
MDVSILAEYIWVFFVLVALEGILSADNAVVMAVIVQKLPHDKQRKALFYGLVGAFVFRFI
ALFLISFLVKIWEIQAIGAIYLLYLAIKHMVDLKRGKNEEHKNLAENEKPVSFWGTVMRV
ELTDIAFALDSMLAAAALAMTLPDLGDFNIGGMNGGQFIVMFLGGLAGLIVIRFAATQVV
KLLERYPTLETAAFLIVGWVGVKLGVYTLAHPSVGILPEDFPDSTAWKLTFWAVMLIIGI
GGYIIARKKRKKTSKKKLYLQNQTIKSKIRIILSRMTPVQIIIAYYFFAVTISTILLSLP
FTQKPGVHVPFLDTLFIAASSVSVTGLATIDVGDSYSTAGIWVLMGIFQLGGLGVMMLST
FFYLILRRKIGLKQRQLIMTDTNQYTMSGMVRMLREILLLIFGIEIIGAVILGLYFIPFY
PTVGEAMFQGIYNSVSLVTNAGVDITGTSLMPFVNDYFVQFIAILLIVAGGIGFPVLLET
RRFLFEKNTLYPFRFSLFVKVTTLTYLVLLIGGGLLIWGMEFNHFFKSASLDEGFFNSMF
LSATSRSAGLQTIDSGALTIPTLLVVSFLMFIGASPSSVGGGIRTTTFAVTILFLYSVIR
GRNHIYIFGRELHQEDVRKSLAVIIFASILCLTSIIILAQTENATLIEIIFEVFSAFGTC
GLSLGLTPNLSVAGKIIIIILMFIGRVGIMYSMLSLRKKSEPKNAIRLPKEKIITG
>TC_Lve1 gi|498311102|WP_010625258.1 membrane protein [Lactobacillus versmoldensis]
MNALISMYGPFFDLHNWETVIESGSDWMIILSLVVMECILSVDNAVVLAAQTQTLPDKVQ
QEKSLFYGLIGAYIFRFIVIGLGVYLINFWLIKALGAIYLLYLAIKFFFIDKKKDRTVKV
PEKKPEPKGWKKHLRISTFWQVVISIELMDIVFSIDSVLASLAISENPVIVLIGGMIGIL
AMRGIAEIIMNFMNKIPELQDMAYFLILFIAIKLFLSIPLINIHIPNTAFVFVLIAAIII
TLVVHFRNVKKAEQKTANQNDNS
>TC_Lve2 gi|498311103|WP_010625259.1 membrane protein [Lactobacillus versmoldensis]
MNTLIELYGPFFDPNNWRTVLTSADGWLIILSLVVMECILSVDNAVVLAAQTQSLTSKVE
REKSLFYGLVGAYIFRVIVIGVGIYLINFWWIKALGAIYLFYLALKFFFYEKKQPKVTEV
PTEKPQATGWSKYLHISNFWKVVISIELMDIVFSIDSVLAALAISDNPVIVLIGGIIGIL
AMRGIAGVIMGLMQRIPELQDMAYFLILFISIKLLLTIPAIDIHIPNIIFVFVLIFAVVI
TLLVHNHNSKKAKNKEE
>TC_Sma1 gi|496845325|WP_009383570.1 toxic anion resistance protein-like protein [Staphylococcus massiliensis]
MDPSLLLSYGWVILVLVFLEGLLAADNAVVMAVMVKHLPPTQRKKALFYGLIGAFIFRFL
SLFAISILVKFWWIQALGAAYLIFMSIKNLYDFFKAKDHGHDEQQVDDDESEHYDADGNE
KKVSNKEFWLTVLKVEFADIAFAIDSILAAMAIAKTLPELGFKLGGMDAGQFGVMFVAGM
IGVILMRFAASWFVNILKKYPGLEGAAFAIVGWVGIKLVLLVLAHEQVGIIPHEFPHSTL
WQIIFWAVMLGLVAIGWFTSVAKNKKKSNS
>TC_Cep1 gi|428305608|YP_007142433.1 YkoY family integral membrane protein [Crinalium epipsammum PCC 9333]
MLDQILNSPYHASIEATFVLVILIALEAVLSADNAIALAAIAQGLEDGEQRRRALNLGLV
VAYILRMTLILTATWVVQYWQFELLGAAYLLWLVFQYFTDYAGEDNEHHGPRFTSFWQAI
PIIAVTDLAFSLDSVTTAIAISQETWLVLAGGTIGVITLRFMAGLFIRWLDEYVHLEDAG
YVTVGFVGLRLLLRAIQPDLVPPEWVMITLIALVFAWGFSQRTAETSLENIQTEVEVQEN
EDTKARQPEEV
>TC_Gvi1 gi|37520196|NP_923573.1 hypothetical protein gll0627 [Gloeobacter violaceus PCC 7421]
MWEFLYDHLGFDLGVEPWDFAIIFALVFVEGALSADNAAVLAALTRTLPTDEERRRSLRY
GIIGAFVFRFFAVLFAAWLIDNWPLKLAGALYLIYLAVSHFLKGKDEDEDVVAEEKKLLS
NPLFRATLGRLSPFWRVIVLVELTDIAFSVDSITAAVAFSDKAWVVIVGGILGIVTMRFV
AELFIKLIDRYVRLETAAFLAVGFIGFKMMTEVVANQLLPKLHFETPEWVVLGVVAAIFA
WGFTKKNVESDVEEEASLRS
>TC_Liv1 gi|489815379|WP_003719208.1 TerC family membrane protein [Listeria ivanovii]
MDVSIWGEYALVFLVLVVLEGILSADNAVVMAVIVKGLPHEKQRKALFYGLVGAFVFRFI
ALFLISFLVKIWEIQAIGAIYLLYLAIKHMWRLKKGKKEQVQEAADAKPTSFWGVVARVE
LTDIAFALDSMLAAAALVVTLPDLGNFNIGGMNGGQFIVMFLGGIAGLVVIRFAATQVVK
LLERYPTLETAAFLIVGWVGVKMAVLTLAHPSVAIIPEDFPDSAVWKLTFWSVMLIIGLG
GYIIARKKEKQNKRV
>TC_Esi2 gi|172056273|YP_001812733.1 integral membrane protein TerC [Exiguobacterium sibiricum 255-15]
MDWQLVLQYAWVLLVLIALEGLLSADNALVLAVMVKHLPGEQQKKALFYGLAGAFVLRFA
ALFAISFLVDIWQIQALGAAYLLIMGLRHIYKTVKARRIGENHGAENELDAEPKSEEPVS
KAEFWKTVAKIEFADLAFAVDSILAAVALAVALPNWGTGEIGGLNTGHFVVILTGGLMGV
VLMRFAARVFVKLLAERPGLETAAFAIVAWVGVKLAVLALEHPKYHASIEGTIFEALKLP
EGFAHSTPWQIFFWTVMVGLALWGWFSSPKTKSNPDAEKKIEKNL
>TC_Dgi1 gi|488774752|YP_007944168.1 integral membrane protein, YkoY family [Desulfotomaculum gibsoniae DSM 7213]
MDAITGFLSGLLVSYGQFFSWDAIVGVVTDPVSWGIIFWLVILEGLLSCDNALVLAVVVR
RLPKHQQKKALLYGIWGAYFFRFVAIGLGAYLIKIQWVQILGAGYLLWMSAKYFMSRKQA
EPAADDHDDEPKVRRGGFWDTFWGTVITVELMDISFSVDSILAAFAMSDQVWVLFMGGLL
GILMMRGVATIFIKWLEKYPTLESAAYVLIALIGGKLMGQAFGYHVSHYVLFGVMAAVLL
GTMVLDRMREGGKKEA
>TC_Spe1 gi|488402880|WP_002472265.1 membrane protein [Staphylococcus pettenkoferi]
MDPSLILPYLWVLVVLVFLEGLLAADNAVVMAVMVKHLPPEQRKKALFYGLLGAFIFRFL
ALFLISIIVNFWYIQAAGAIYLLYMSAKNLYHFFKNKDEGPQNPDDIESTESEEEQKVSK
GRFWSTVFKVEFADIAFAIDSILAAMAIAFTLPTLGVHFGGMDLGQFAVMFLGGMIGVIL
MRFAATWFVELLNKYPGLEGAAFAIVGWVGIKLVVLVLAHKDVGVLPESFPHSMLWQIIF
WSVMIILVIVGWLTSLRMNKKQSK
>TC_Sne1 gi|497451484|WP_009765682.1 membrane protein [Sporosarcina newyorkensis]
MRVFLFCIKQGGILLDAILLEYAWVLVVLIVLEGLLATDNAVVMAVMVKHLPKPQQKKAL
FYGLVGAFVFRFTALFMITFLVNIWQIQALGAAYLLIISGKNIYDKLTHSQKDNPNKKPR
KQSGFWMTVLKVELADIAFALDSMLAAVALAVTLPELGDFHVGGINGGQFVVMLLGGMIG
LIMIRFAARQFVVLLEKYPTLETAAFLIVGWVGVKLVVLTLAHPALQIIPETFPHSTLWK
TTFWIILLILAVGGYLLAVVKQRLKG
>TC_Ppe1 gi|498033297|WP_010347453.1 membrane protein [Paenibacillus peoriae]
MLNDLFRNISENYGHFFSWSDVVSTLTDPVSWGIIGTLILLEGLLSADNALVLAVMVKHL
PKEQQKRALFYGILGAYIFRFLAIGLGTFLIKFTLIKVLGAAYLLYIAYKGLFKSEADGE
VKNKPTSFWKTVLMVELMDIAFSIDSVIAAFGVSEKVWVLFLGGVLGVLMMRGVAQVFLK
LIDKFPELEQTAFILIAIIGGKMLAAAFGFHMPQLLFFGILIAVFVGTMVMSSAKRKKKA
DKEA
>TC_Lfe1 gi|184156167|YP_001844507.1 hypothetical protein LAF_1691 [Lactobacillus fermentum IFO 3956]
MSLIENLYGPFFDLHNWAAVVTSGQDWLIILSLVMMECLLSVDNAVVLAAQTRVLPTLRE
QEESLFYGIWGSYLFRFLVIGIGTYLIHFWEIKALGAAYLMYMAYRFFHVKFFGKHSLHK
DKKSSRLGKLTGRKRFWAVVAQIEFTDIVFSIDSVLAALAVSNNPVIVLIGGLIGILCMR
GIAEFIMRLMRKVPELEPMAYVLIAVIAVKLFLTIPAIDIEIPSGLFGIFILLVFALTGV
VHFLRRGKHPASSSKSVGGKKDGTSGTQR
>TC_Ban1 gi|445947830|WP_000025685.1 membrane protein [Bacillus anthracis]
MSILQGILDTYAQFFDLDMWIKVLQDLVSWGLIGTLVVLEGLLSADNALVLAVMVKHLPE
EKRKKALFYGLIGAYVFRFIAIGIGMFLIKLAWVKVLGALYLAWLSVKYFIDKRKGNAEE
EEAHGMNQNSILFRMFGVFWGTVAMVELMDIAFSVDSVLAAFGVSNEVWILLLGGMLGIL
MMRGIAGVFLKLLERIPELETTAYILILIIAAKMLLSVIHIEVSHTLFFIILVVAFGATF
ILHYVKNSGQAKEEVAATKNNHK
>TC_Psp1 gi|495519662|WP_008244307.1 membrane protein [Pedobacter sp. BAL39]
MDFLHTILGEDIQAGLLIILNLIVIESLLSVDNAAVLATMVMDLPKDQRDKALKYGIIGA
YIFRGICLLLAAWLVKIWWLKPLGGLYLLYLALDYFMKKKSKGDEHEEEIDKSKSWIYKS
TVGLVGNFWATVALVEVMDLAFSIDNVFAAVAFTEHIWLIYIGVFIGILAMRFVAQGFVK
LMEKFPFLETVAFIVIGVLGIKLTSSIFTHFYPESTVSHLIEGEKTDLFVSIFTVAVFVI
PVITSWLFNFPVKHVVSEEKSSENAV
>TC_Lpa1 gi|511751415|WP_016385979.1 tRNA pseudouridine synthase B [Lactobacillus paracasei]
MHGIIIIIEKGRITIKLLGALYGPFFSAHNWQLAFSVSGLVTIFSLILLECMLSVDNAVV
LAAQTEQLKVESERKKALMYGMGGAYIFRFIAIGLGTYLLQFWPIKAIGAAYLVWMSASY
FYEVRHPKNQRGAHGKRPHGLWGTVIQIESLDIVFSVDSILAALAVSSNPVIVLIGGCLG
IFAMRLVAQVITTFIDRVPELETAAYILVGLIAIKLGLSLPMIDVKTPDWLFSVLVVLVF
IWAGWRHVEHEKHHHSIYKKIKTMKGTAMNGILPLYKPTGMTSADAVYHARKILGIKKIG
HSGTLDPNVDGVLPLAIGAGTKAVPQLMASGKVYTGEITLGFATTTEDLDGEVVDKTPLT
QPFTADQLDAALTAWTGNITQIPPMFSAVKVNGHRLYEYARAGETVKRPERQATVSQFTR
TDEPVFSATDGTQRFRFEVHVSKGTYIRTLAVDVGKTLGVAAVMSQLTRVKSGGFTLKQA
VSIEQLKAHAAAGTLADVIQPIDIAFADLPQVDLTVEQFEAISHGRFLSLDQQTPRVRLH
FAGVLKAIYRREDDQYRPDLMFLANEKNV
>TC_Pbi1 gi|497315316|WP_009629533.1 integral membrane protein, YkoY family [Pseudanabaena biceps]
MFEQFLDTNALSFRPEVIPILGVLILLEAILSADNAIALAAIVRSLPDPKQEEWALRYGL
IGAFVLRIVLIFTATWVIKYWQFELAGSVYLLWLSGKFFLEKSQEDHDTKNPVRMADKLW
QVVALVSLTDLAFSLDSVTAAVAVAEETWLVLIGGVVGIIALRFLAGLFIKWLSEFTHLE
SAGYLIVLLVGMRLFIKVFSDSLVPPEWLMLSCIGLVFLWGFSKREPLEITSEIEEVAE
>TC_Bsp8 gi|261749599|YP_003257285.1 TerC family membrane protein [Blattabacterium sp. (Periplaneta americana) str. BPLAN]
MKDFFLNSIIDIVENPLISISIIGNLFFIESILSIDNAAVLASMIMDLKKEDRKKALKYG
IFGAYFFRGIALLCASFLIKIWWLKPLGGLYLIYLGLNYFFSSKNSSLKKNKDRKLRNSF
WMVLLSIEIMDLAFSIDNLFAAVALSENFLLIFLGVFIGILAMRFAAQGFVKLLEFYPFL
KNSAFSVILLLGIKLLLSPFIHSIFSNKNFSLEGFFSFFTVAIFLFPMIISWIFSTTKNK
LN
>TC_Bpu3 gi|14582730|AAK69610.1 unknown [Bacillus pumilus]
MEFSLLLEYGWVLRVLIVLEGILAADNALVLAIMVKHLPEKERKKALFYGLAGAFVFRFA
SLFVISFLVDVWQVQAIGGIYLLFIALNHILRKVIFKNRINKDNKKPKKQSGFWMTVLKV
EIADIAFAVDSILAAVALAIALPPTGLATIGGMDAGQFFIILTGGLIGVIIMRFAATWFV
KILHAKPGLEIAAFMIVGWVGVKLMVLTLSHPDLAVIPTEFAHSTGWKLFFYSVLVLIAL
GGWFLSKEDKDVREHVEEELEKELKEEDKVKENQF
>TC_Bpu2 gi|489309818|WP_003217240.1 membrane protein [Bacillus pumilus]
MDILKHMWAEVLTNPVSWGLIGTLVVLEGLLSADNALVLAVMVKHLPEKQRKKALTYGLI
GAYFFRFLFIGVGMLLIKFWWIKVLGAAYLAWLVIKHFWLGDGDDEAKELKKEGWMIRVF
GVFWATVISVEIMDLAFSVDSILAAFAVSEEVWILLLGGMLGILMMRTVAQLFLVLIDRI
PELENTAFILIGIIAIKMGLSAAHIEIPHLAFFAIIILAFIGTFIVHKINKKKHQDVTNE
AAASKEE
>TC_Bsp1 gi|374290176|YP_005037229.1 TerC family integral membrane protein [Blattabacterium sp. (Cryptocercus punctulatus) str. Cpu]
MKDFILNYIIDIIENPIRSFSIIGNLFLIESILSIDNAAMLASMIMKLKKEDRKKALKYG
IFGAYFFRGISLIFASILIKIWWLKLLGGLYLVYIGISHFFKKKLIKKNSKKNIILRNSF
WKIIISIEIMDLTFSIDNIFATIAFSENFILIFLGIFIGILTMRFTAQKFVKLMEIYPFL
KNSAFSVILLLGIKLLFSFFEKKDYTNYHIYLESIFSFITIILFLSPIFYTYISNWIYTK
KN
>TC_Bsp3 gi|262340884|YP_003283739.1 integral membrane protein TerC family [Blattabacterium sp. (Blattella germanica) str. Bge]
MNIVKSVSEIIDHPVLSISIIGNLFLIESILSIDNAAMIASMIVNLRKEDRKKAIKYGIV
GAYFFRGLCLLFASTLIKIWWLKPLGGLYLIFVGFNHFLTKNNFSSKNSKNIKRKDSFWK
IVLFIEIMDLSFSIDNIFASVALSENFLLIFLGVFIGILSMRLIAQFFIQLMEKFPELKN
SAFLIIIVLGIKLIFSSFKNHNFFLSEGIFSLFTFFVFAFPIFVFWIKKIIKKIN
>TC_Bsp2 gi|497481432|WP_009795630.1 membrane protein [Bacillus sp. NRRL B-14911]
MEELQEMTIFQGFIDTYAAFFDWQMWAEVLSDPVSWGLIGTLVILEGLLSADNALVLAVM
VKHLPPEQRKKALFYGLLGAYLFRFIAIGIGVFLIKLWWVKILGAGYLAWLAIKYFIDKK
KGVGDDEELEGLNQSGLLIRLFGTFWGTVAAVELMDIAFSVDSVLAAFGVSDQIWVLLLG
GMLGVLMMRGVAGVFLKLIDKVPELETSAYVLILLIAVKMLLGVFHIHIDHIYFFLLLIV
VFGATFIVHFMNKKKAEQGQKSN
>TC_Bsp5 gi|488573301|YP_007911100.1 TerC-like protein [Bacillus sp. 1NLA3E]
MMQGMLDTYAQFFELDMWIKVLTDPVSWGLIGTLVILEGLLSADNALVLAVMVKHLPVEK
RKKALFYGLLGAYTFRFIAIGAGVFLIKLWWVKILGAGYLAWLSIKYFIDKNKGMHVEDE
VEGLNQNGLMMRLFGTFWGTVAAVELMDIAFSVDSVLAAFGVSQAVWVLLLGGMIGVLMM
RGVAGVFLKLIDLVPELETTAYILILIIATKMFAGVFGYELHHIYFFIILLLTFGATFVI
HFLKKKKEGNQQ
>TC_Bsp4 gi|496691088|WP_009332631.1 membrane protein [Bacillus sp. 2_A_57_CT2]
MEILESIMHTYSQFFNWEMWVEALSKPESWALIGTLVILEGLLSADNALVLAVMVKHLPE
KQRKKALFYGLLGAYFFRFIAIGIGVFLIEFWYIKVLGAAYLAWLAIKYFIDKRNAEQEG
DEEAIEGINQRGLLIRLFGTFWGTVIAVELMDIAFSIDSILAALGVSQEIWVLLIGGMLG
IIMMRGVAGVFLKLIDRVPELETSSYILILLIAAKMLASAAGIHIDHIYFFIVLVIVFAI
TFIVHARNAKKEAADQG
>TC_Bsp7 gi|497879864|WP_010194020.1 membrane protein [Bacillus sp. m3-13]
MELSLLLEYGWVLLVLIALEGILAADNALVLAIMVKHLPEEARKKALFYGLAGALVFRLG
SLFAISYLVTIWQVQAIGAAYLLFIALNHIWRRFAVAKVEHAATVDNPKKQSGFWMTVFK
VEVADIAFAVDSILAAFALAMTLPKTNLPQIGGIDGGQFIIIFLGGFIGVVIMRFAATLF
VKLLKERPSLETAAFLIVGWVGFKLAMYTLAHPSVGVLPYHFPHSPLFKAMFWIVLIGIA
VGGWIVSGKNKVVQEVDSIK
>TC_Sps1 gi|319892006|YP_004148881.1 Toxic anion resistance protein [Staphylococcus pseudintermedius HKU10-03]
MDPSLLLSYGWVILVLVFLEGLLAADNAIVMAVMVKHLPPEQRKKALFYGLLGAFVFRFI
ALFLISILANFWWIQAIGAAYLIYMSAKNLYDFFKHKGGEHEQPDNDDHHYDESGVEKKV
SAKEFWGTVFKVEVADIAFAIDSMLAALAIAVTLPTIGVHFGGMDAGQFAVMFIGGLIGV
ILMRFAATFFVELLNKYPGLEGAAFAIVGWVGIKLVVLVLAHEDIGMIPHDFPHSTLWQI
IFWTVMIGLVLIGWFTSVVRNKKHDAS
>TC_Pcu1 gi|492908427|WP_006038833.1 membrane protein [Paenibacillus curdlanolyticus]
MGWFSDFIDKVGESYGHFFSWSDVAATFSDPVSWGIIASLILLEGLLSADNALVLAVMVR
HLPKEQQKRALFYGLLGAYVFRFLAIGLGTYLVKITLVKVLGAAYLLFIAYKGLFKGSDE
GETSNKNYGFWKTVLMVELMDIAFSIDSVIAAFGVSDQVWVLFVGGILGVLMMRGVAQVF
LKLIDRFPELEQAAFILIAVIAVKMLAGAFGYHVSHYLFFAAMIVVFGGTMVLSAMRSKK
RANKEA
>TC_Cma1 gi|497158428|WP_009490267.1 TerC-like integral membrane protein [Catellicoccus marimammalium]
MQFLESLYAPFFHLANWKEALCEPSDWMIIFTLVIMECLLSVDNAVVLAAQTKQLPTEKE
QQKSLIYGLWGAYLFRFIIIGLGAYLIHMEWIKILGAAYLFYLAIRHLYEIKKGKHEEEE
IHVNKVKSSGKALFWKVVISIELMDIVFSVDSVLASLALSPNPVVILIGGMIGILSMRGI
AEIITKLMEKIPELETMAYVLILIIAVKLFLSIPQIGFELPTSVFFVIVVSVIGFTVAYH
YYKVRKVQK
>TC_Lan1 gi|498376099|WP_010690255.1 membrane protein [Lactobacillus animalis]
MDILTKLYGPFFDVNNWKTVIESGEDWMIIFSLVLIECLLSVDNAIVLAAQTQKLPDKKQ
QEKSLFYGLWGAYIFRFALIGVGSYLIHFWEIKVLGAGYLMYLSLNHFYRMKYPERAKRK
KGKKRKPILPLFWSVVISIELMDIVFSIDSILASLAISPNPVIVLIGGLIGILCMRGIAE
VIMRLIDIVPELEVMAYFLIGLIAIKLFLTIPMIDIEIPAAAFGIVVLASVVVTLVVHKV
RN
>TC_Lco2 gi|493973392|WP_006916496.1 membrane protein [Lactobacillus coleohominis]
MSLLGELYGPFFDGHNWLTVIESGQDWLIILSLVLIECLLSVDNAIVLAAQTRVLPTLKE
QEESLFYGIWGSYLFRFLIIGIGTFLINFWEIKVLGAIYLMYLSYRFFKNQLTGQHHRRQ
RKSRAAGLTGRKRFWAVVAQIEFIDIVFSIDSVLASLAVSSNPVIVLIGGCIGIACMRGV
AEIIMRLMRKIPELEPMAYVLIFLIAIKLFLTIPMIDIEIPSGQFGIFIVGVFIATFIVH
FIRNPKGKGEQPQVKEDDNDDRSHR
>TC_Dde1 gi|226357311|YP_002787051.1 hypothetical protein Deide_22660 [Deinococcus deserti VCD115]
MFGLEMPPLTPEFWAILGTLILLEGLLSADNALVLAVMVRHLKGEMQRKALAYGIGGAVV
LRILGVLLASFILEYWWLRAFGAGYLAWLAISHFMKKGHTEDEAAASAKGRGFWPTVVLL
NLTDLAFSVDSILAGVALIPRGMPREQGLTIVVMGGIVGLILMRIAATVFLKVLNKYPAF
DDVAYALVGWIAVKLGVETLEAAHEVFPAVPTFHMPAVLFWGVMAAIALIGSYLATRKPA
MSDAEAAAKAEAIVHHMDETVVDAADGRIDGR
>TC_Psp3 gi|497953725|WP_010267881.1 membrane protein [Paenibacillus sp. JC66]
MELAVLLEYGWVLLVLIVLEGLLAADNALVLAIMVKHLPEKSRKKALFYGLAGAFIFRLL
SLFAISFLVGVWQVQAIGALYLLFIAINHIVRKVVAHKSTPRVKAAKAVANKTKEPGFWA
TVLKVELADIAFAVDSILAAVALAVVLPETPLPHIGGMDGGHFIVIFLGGFIGLIIMRFA
ANLFVNLLHKKPGLEIAAFVIVGWVGVKLAVYTLSHPSLGFIPESFAHSTAWKLTFYLVL
VVIALAGWFLSKDHPADEHDTHPEVEDADPKPAN
>TC_Lfu1 gi|490350962|WP_004230735.1 membrane protein [Lysinibacillus fusiformis]
MEAIFLEYAWVLVVLIVLEGLLAADNAVVMAVMVKHLPKAQQQKALLYGLVGAFVFRFAA
LFLITTLVNFWQIQAIGAAYLLFMSIKHIYDSRKASQNSEEIQEPKKQSGFWMTVVKVEL
ADIAFAVDSILAAVAIAVTLPHIGDFDIGGINAGQFAVMFLGGIIGVIMMRFAARWFVKV
LDKFPSLETAAFLIVGWVGVKLAVLTLAHEKLGVIPHEFPHSTIWKAIFWIVLIAIALGG
YLIGVKNQKKQEQ
>TC_Bha1 gi|15615116|NP_243419.1 hypothetical protein BH2553 [Bacillus halodurans C-125]
MELSLVLEYSWVILVLIVLEGLLAADNALVLAVMVKHLPEEKRKKALFYGLAGAFLFRFA
SLFAISFLIDIWQLQAIGALYLMFIAVNHIVRKVWLRGHEEVAAATEKPVKKAGFWTTVL
KVEIADIAFAVDSILAAVAIAVSLPKTNLPTIGGMDGGHFIVVFIGGFMGVVIMRFAANL
FVTLLQKKPGLEIAAFLIVGWVGVKLTVFTLSHPTLAILPEGFAASSAWKITFYVVLIGI
AVAGWFLSKEVEHVEKQEKNDVTSA
>TC_Bam1 gi|489246555|WP_003154720.1 membrane protein [Bacillus amyloliquefaciens]
MDFALLLEYGWVLLVLIGLEGILAADNALVMAVMVKHLPEKQRKKALFYGLAGAFILRFG
SLFAISFLVNVWQVQAVGALYLFYIAVSHLLKRYVFKDNAGQKLQKESGFWQTVLKVELA
DIAFAVDSILAAVALAVTLPGTRLPAIGGLDGGQFLVILAGGVIGLIIMRFAASMFVSLL
KTRPGLETAAFVIVGWVGVKLALYTLAHEELGIIPADVIHSAAWKIIFWAVLAAIAVCGW
FMSGAKQTESGAASEKREHA
>TC_Bsu2 gi|489334001|WP_003241239.1 putative stress adaptation transporter [Bacillus subtilis]
MDFLHHIMSTYASFFDWKMWGEVLSDPVSWGLIGSLVVLEGLLSADNALVLAVMVKHLPE
KQRKKALTYGLFGAYIFRFIFIGLGMLLIKFWWIKVLGALYLAWLVIKHFWIGEKEEEAD
GIKKNSWMVRTFGIFWATVISVELMDLAFSVDSILAAFAVSEKVWVLLIGGMLGILMMRT
VAKVFLVLIDKIPELENTAFVLIGIIALKMAASAFHYEMPHSVFFIIIIAAFAVTFIIHY
INKQKQVREQTAASKEE
>TC_Oba1 gi|374849465|BAL52480.1 TerC family protein [uncultured candidate division OP1 bacterium]
MGIIVVIAILAMLEVILSVDNALILGIMVQRLPVSLRRKALFYGIVGAYVLRGLALICAA
FFIKFWWAQALGGAYLLYVALRYFFKGRTETPHAHTTPSSQQFWGTVAQIELMDLAFAVD
SVLAAVALSDQLWVICTGVFLGIAALRLLASFFVGLLERYPRFKTVAYVIVALAGVKLIA
EGWDKFAEQVLSKSEWALHLDKAVFSLFILGVLGVGAFWAIRTNRT
>TC_Bma1 gi|494376900|WP_007201366.1 membrane protein [Bacillus macauensis]
MDFFRQLVETYGSFFSLDALQQVFTNPAAWGVIGTLVILEGLLSADNALVLAVMVRHLPK
DQQKKALFYGIIGAYVFRFLAIGIGVFLVKFTAIKIIGGLYLLWLAYSNLKNGEEEGETK
NKGQGFWKTVIAVEIMDIAFSLDSVIAAFGVSNQVWVLFLGGLLGVLMMRGVAQLFLKLI
EKVPELEKTAFILIAIIGVKMIAGAFGFHVPELLFFGILLAIFGATFIVHAVRKPKETH
>TC_Ean1 gi|496381510|WP_009090500.1 membrane protein [Elizabethkingia anophelis]
MILSDFSILFEEILQNPTKSAIIIANLILIESLLSIDNAAVLATMVMDLPEKQRKKALKY
GIWGAYLFRGLALVFASVLISVWWVKPLGGLYLIYIALDWFIKKNKNSDGEEEQKEQHPK
ESGWLYRNSVGLLGKFWTTVALVEVMDLAFSIDNVFAAVAFSKNLLLVTIGVFIGILAMR
FIAQWFVRLMQKFPFLETIAFIVIAILGVKLTLSLYEHFYPTTSLAEFLSGHTMEVLISA
TTVLLFVVPIITSYLFEIPKRSK
>TC_Dac2 gi|258513899|YP_003190121.1 integral membrane protein TerC [Desulfotomaculum acetoxidans DSM 771]
MELLSGVLSTYSQFFSMQVIMDVVSSPASWAVIFSLVILEGLLSADNALVLAVVVKHLPE
EQRKKALFYGIMGAYVFRFIAIGLGVYIVKFTWVKILGASYLLWIALKFFIKKNNESEES
VNVKATGFWGTVITVELMDITFSVDSILAAFGVSDKVWVLYLGGILGILMMRGVAQLFLL
LLEKFPELEATAYILIALIGAKLMGSAFGLHLPEFVFFPVMASVFIGTLVYSHFRKDKSK
AEEKIVA
>TC_Lfr1 gi|497708767|WP_010022951.1 membrane protein [Lactobacillus fructivorans]
MFDLIAKLYGPFFDLHNWETVISSGNDWLIIFSLVVIECLLSVDNAVVLAAQTQVLPTKK
WQEESLFYGMWGAYIFRFLIIGVGVYLIKFWIIKVLGAAYLFYLAFSFFYNMHQNRHKKS
HTHQVKPNKKNHTRRYFWWVVAQIEFMDIIFSIDSVLASLAISPNPVIVLIGGMIGILAM
RGVAEVIMMLMKKISELQPMAYFLIIIIALKLFLSIPMIDIEIPAGWFGILVIVTIGVTL
IIHLINVRRGKYDDSGSKSE
>TC_Pvo1 gi|493236154|WP_006209941.1 membrane protein [Paenibacillus vortex]
MELLLEYGWVLLVLIALEGLLAADNALVLAIMVKHLPEDQRKKALFYGLLGAFVFRIGSL
FLISFLVDVWQVQAIGALYLLYISINHTLKHFIKGKKPTEDAKPKPDKPKKQSGFWMTVF
KVEVADIAFAVDSILAAVALAVALPASGLPNIGGLDGGQFIVIFLGGFIGLIIMRFAASY
FVKLLQQRPGLEVAAFLIVGWVGVKLAVITLAHPDVALIDHHFPESSIWKASFYIVLVLI
AVIGWFGSSKQEVQDEDNAIKEVEDQQPGKTFQG
>TC_Lsa3 gi|489805550|WP_003709424.1 membrane protein [Lactobacillus salivarius]
MNILQQLYGPFFDANNWRTVVTSGEDWMIILSLVLIECLLSVDNAIVLAAQTQVLPDKKQ
QEKSLFYGLWGAYIFRFILIGLGAYLIHFWEIKVAGAAYLMYLAVSHFYRKKNPKPKKDG
KKAKKRILPLFWSVVVSIEMMDIVFSVDSVLASLAISPNPVIVLIGGLIGILAMRGIAEI
IMRLMEIVPELETTAYGLIALIAIKLFLTIPMIDIEIPNLLFGVIVLGSIVATFIVHRIK
N
>TC_Bne3 gi|510831829|WP_016203822.1 putative stress adaptation transporter [Bacillus nealsonii]
MDVLHQILSTYASFFDWEMWEEVLTDPVSWGLIGSLVILEGLLSADNALVLAVMVKHLPP
DKQKKALTYGLFGAYFFRFFFIGIGVYLIHFTWIKVVGAAYLAWIVIKHFWLGDGDEDAS
AMKKNSWTIRLFGVFWATVISVELMDLAFSVDSILASLAVSNEIWILLIGGMLGILMMRT
VAKLFLVLIEKVPELENTAFVLIGIIAAKMFASIFGFELDHYVFFAILIAAFIITFIIHF
INKNKKVSEEIAATKED
>TC_Bne2 gi|510827858|WP_016200906.1 membrane protein ykoY [Bacillus nealsonii]
MDASMLLEYGWVLLILIVLEGLLAADNAVVMAVMVKHLPVEQQKKALFYGLLGAFVFRFA
TLFMISFLVDVWQVQAIGALYLLFIAVHNIYGKYAKKNEEDKGEKSKKKSGFWMTVLKVE
LADIAFAIDSMLAAVALAITLPKTNWFTLGGIDGGQFLVMFLGGLIGLIIMRFAANWFVK
LLHSRPSLETAAFLIVGWVGVKLAVFTLAHPSVGFLDEHFPESKIWKGIFWFVLVAIAVG
GYFFSNKEAVKAKESNA
>TC_Bne1 gi|510831068|WP_016203124.1 TerC-like protein [Bacillus nealsonii]
MGIFETIIDTYAQFFNWQMWGEVLTDPVSWGYIGTLVILEGLLSADNALVLAVMVKHLPP
EQRKKALFYGLLGAYLFRFIAIGIGVYLIEFSWVKVLGAAYLAYLAIKYFVDRRKAANQT
EEEEDNKGINKNGILIRTFGLFWGTVISVELMDIAFSVDSVLAAFGVSNQVWVLLLGGIL
GVLMMRGVAGVFLKLIDKIPELEATAYILILIIAVKMLLSVFEIHIDHVYFFGLLVLAFG
ATFIVHFRNKKKAEQQGEA
>TC_Bsm1 gi|489449691|WP_003355061.1 membrane protein [Bacillus smithii]
MSEIIQDITKTYAQFFEWDMWMEVLTDPVSWGLIGTLVVLEGLLSSDNALVLAVMVRHLP
GAQRRKALFYGLIGAYLLRFIAIGIGVYLIKLWWIKVFGALYLAWLSIHYFVDKSMGEKV
DQEVTGIKKNGLLIKLFGPFWGTVAAVEMMDAAFSVDSILAAFGISEKVWVLLIGGMLGV
LMMRGVAGLFLRLIDRIPELETTAYVIIIFISIKMLLSVFHIEIEHVYFFAFILLCFILT
FATHILRKK
>TC_Ksp1 gi|497975832|WP_010289988.1 membrane protein [Kurthia sp. JC30]
MEIINQILSTYALFFDWQHWVEVLSNPVNWGLILSLVVLEGLLSADNALVLAVLVKHLPE
KQRKKALLYGLIGAYVFRFIFIGIGVYLVKFWFVKVLGAAYLMWISIDYFRKKGGDDDDA
KEFNKEGILVRMFGMFWGTVVAVELMDVAFSVDSILAAFAVSSEVWVLLIGGMLGILMMR
TIAGVFVTLIDKVPELETTAFILIFIIALKMLLSVFHIEISHYVFFAVLVIAFAATFVVH
KINVKKNAG
>TC_Lca1 gi|489661440|WP_003565760.1 TerC-like integral membrane protein [Lactobacillus casei]
MHGIIIIIEKGRITIKLLGALYGPFFSAHNWQLAFSVSGLVTIFSLILLECMLSVDNAVV
LAAQTEQLKIESERKKALMYGMGGAYLFRFIAIGLGTYLLQFWPIKAIGAAYLVWMSASY
FYEVRHPRSQTGTNKKRSHGLWGTVIQIESLDIVFSVDSILAALAVSSNPVIVLIGGCLG
IFAMRLVAQVITTFIDRVPELETAAYILVGLIAIKLGLSLPMIDVKTPDWLFSVLVVLVF
IWAGWRHVEHEKHHHSMYKKSKP
>TC_Mca1 gi|222150883|YP_002560036.1 toxic anion resistance protein [Macrococcus caseolyticus JCSC5402]
MDPSIIITYLWVVLVLVVLEGLLAADNAIVMAVMVKHLPEERRKKALFYGLVGAFIFRFG
ALFAISYLANYWQIQAAGAAYLLYMSTKNLIDYFRTGDATSASEEAELEKYGSSKGSGFW
MTVAKVEFADIAFAIDSMLAAIAIALTLPEVGPQFGGMNLGQFLVMFIGGMLGVIIMRFA
ATWFVKLLHGNPSLEAAAFAVVGWVGVKLVVMVLAHEKVGILPHEFPHSTLWQVIFWTVL
LGILVIGWFSGNKKKA
>TC_Cpi1 gi|256420221|YP_003120874.1 integral membrane protein TerC [Chitinophaga pinensis DSM 2588]
MQIAEMFQQIMDNPIPALLIVGNLIIIESLLSVDNAAVLATMVMDLPKDQRNRALKYGII
GAYVFRGICLLFASLLIKVWWLKPIGGLYLLYLTFDYFKKKAEKSRAEKAGVVEEEAEEI
DKSQNWLYKSTIGWMGQFWATVALVEIMDLAFSIDNVFAAVAFSDNIVLIWTGVFIGILA
MRFVAQGFVRLMEKYPFLETAAFLVIGVLGIKLMLAIYEHFFPETAASKFLESHEADWAT
SIITVSIFLIPIITSALFNYPKKHKVEAKAE
>TC_Ppo1 gi|310830627|YP_003965728.1 TerC-like protein [Paenibacillus polymyxa SC2]
MGILHLIGETYAQFFDGNMWIDILTRPANWGLIATLVVMEGLLSADNAIALSLQVRHLPV
KQQKKALMYGLWGAYLFRFIAIGLGTALTKLWFIKLIGGSYLLWMMISFFTKMYKDRKQN
NIDDEGEESHSSFNKGSFLVRMFGVFWATIISVEMMDIAFSVDSVLAAFGISDLVGILLL
GGMLGILMMRGVAQLFTKLLAKVPELEVTAYVLIGFIGLKMLLSTVHEIVALFGITMHEI
HITHLQFFIFIALSFAVTFMVNHFKKRKESLTV
>TC_Esp1 gi|229917166|YP_002885812.1 integral membrane protein TerC [Exiguobacterium sp. AT1b]
MDWQLVLQYAWIVVVLVGLEGLLSADNALVLAVMVKHLPRTEQKKALFYGLLGAFVFRFI
ALFLISFLINVWQVQALGALYLIGMSARHLYMTYKARKMEPKQDLAAEAKEETAVTEKPV
SKKEFWLTVAKVEFADIAFAVDSILAAVALAVSLPPLGLGEIGGIDSGQFFVVLTGGLIG
VVLMRFAARIFVKLLHQRPTLETAAFIIVGWVGVKLTVLVLEHPGFKELIAGTPFEFMGL
PDGFVHSTAWTIFFWSVMVGIATWGWFSSKPTAVKQ
>TC_Cte1 gi|21674882|NP_662947.1 hypothetical protein CT2072 [Chlorobium tepidum TLS]
MMQELVQHIIEHPASSLLVIFNLIVIEGLLSVDNAAVLATMVLDLPQKQRPAALTYGILG
AYLFRGLFLFFAAFLVSAWWLRPFGGLYLLYLVWNWWNNRGSKDGDAMCTEKRDNRLYRF
VSRRIGPFWATVLFVEMMDIAFSIDNVFAAVAFTDNLILVCTGVFIGILVMRFVAYGFIR
LMEEYPFLESCAYIVLAVLGLRLTFSFFEHLWPGMVILGYLEGHQADIVMSVITVTIFLA
PLVTSALFNVPAKEGVE
>TC_Bth2 gi|489346943|WP_003254072.1 tellurium resistance protein TerC [Bacillus thuringiensis]
MEEGIKLENLYIVFILVLMEGLLSADNALVLSMMASKIKDPVKQKKALYYGMVGAVAFRA
IFILLGTIILKFWIIKVLGAAYLLHLAISHFKSQGEEEMNVDKYENTIFHKILGKFGVRL
SQFWAIVVSIEFMDLAFSIDSITAALALSDKFWVLALGGVLGIIMMRSVAGVFIKLINRV
PEMEHTAFVLIAIIGVKMLLGTVHYMVNFVVSFTDSAYQMQEIHIPHWMFFGVLIITFGM
TFVVHAIKKNKRAEA
>TC_Bth1 gi|410678165|YP_006930536.1 YceF [Bacillus thuringiensis Bt407]
MLQNILSTYASFFDLHMWKEVLSDPVAWGLIGSLVLLEGLLSADNALVLAVMVRHLPEEQ
RKKALMYGLWGAYIFRFIAIGLGTYLVKFTIVKVFGALYLLWLSFKFFKERYIDKKGADN
PEDEAVDVKDGFLARYIGVFWATVATVELMDISFSVDSILASFAVSNEVWVLFMGGVLGI
LMMRGIAGVFITIIDKIPELETTAYVLIAFIGLKMLLSIDQIGIEINHTAFFSVIILAFV
GTFIIHYLRKGKSGANEEKKSA
>TC_Oih1 gi|23100491|NP_693958.1 toxic anion resistance protein [Oceanobacillus iheyensis HTE831]
MGSELLLEYLWVLLVLIGLEGLLAADNALVLAIMVRHLPEKQRKRALFYGLAGAFVFRFA
SLFVISFLVDFWQVQALGAAYLLFISLKNLYDRFKKKKEPEEDLEIAEDAKESVAALANK
EPEQASKKEFWLTVVKVEFADLAFAVDSILAAVALAVALPATGLGNIGSLDTGQFMVVFA
GGMIGLIIMRFAANIFVEVLHKRPALEVAAFLIVGWVGVKLAVLVMANPDIGWLSEHFPH
STGWKVSFYIILVAIAVVGWFASSPKKNQEKELS
>TC_Bba3 gi|494144680|WP_007084427.1 integral membrane protein TerC [Bacillus bataviensis]
MELLQQIINSYSAFFSLETLENVVSDPASWGIIGTLIILEGLLSADNALVLAVMVKHLPN
EQRKKALFYGIFGAYFFRIVAIGLGVSLINIPWIKIVCGHYLLWIVFQNFFQKKEEEDDV
QNKKMGFWRTVLTVELMDIAFSFDSVIAAFGVSNQVWVLFLGGVLGILMMRGVAQLFLTL
IEKIPEFETTAFLLIGVIGVKMIIAAFGFHMDEIVLFSILIAVFLGTFIVHFFRKNSGNE
RTL
>TC_Cac1 gi|15894694|NP_348043.1 TerC family protein, ortholog of stress responce protein [Clostridium acetobutylicum ATCC 824]
MNFLHGLVNNYAQFFSLKVLIATLSDPSNLMMIFSLIILEGLLSSDNAVVLAIMVKHLPK
KQQKRALFYGIWGAYIFRFIAIGVGTYLIKIWWVKLIAALYLLKMTYSHFAGKAEDDDVD
ESKVSKKGFWATVATVELMDIAFSIDSVSAAFGVSSKVWVLFLGAVFGILAMRGVAQIFV
ALIEKVPEMESSAYVLIGIIGIKMLLNLINIEIPNTIFFGVIVVVFGGTIAFHYIRQAGV
KSQKQN
>TC_Bce2 gi|495576382|WP_008300961.1 hypothetical protein [Bhargavaea cecembensis]
MEAILLEYAWVLVVLVVLEGLLAADNAVVMAVMVKHLPLKQRKKALFYGLLGAFVFRFAA
LFMITILVDVWQIQALGAAYLLFISFKNLYDMRKKHGEDEDNLKEPKKQSGFWMTVLKVE
LADIAFAIDSMLAAVAIAITLPELGDFDIGGINGGQFAVMFFGGLIGLIIMRFAATWFVK
LLDRYPALEGAAFAIVGWVGVKLLVLTLGHPELQIIDPHFPHSTIWKTIFWSVLLLIAVV
GVLIGLKNDRKKQA
>TC_Mru1 gi|291295377|YP_003506775.1 integral membrane protein TerC [Meiothermus ruber DSM 1279]
MEQLGQALIVIGILIVLEAVLSADNAMVLGVMVRQLPPPWRQRALFYGILGAYVLRGMAL
VFAVYLIQFWWIQALGAVYLLYIAIRHFSKPKPKEAVHLEAPQTLQVVTPRQFWATVAQI
ELADLAFAVDSVLVAVALSDNLWIIFTGVFIGILALRFVAVLFVGLLEKYPRFESVAFAV
VGFAGVKLAIGGWDKFAKEVLSRPEWVTGIDKTQFSIFILVVLVLGAIWAMSQKPRAPQE
PLEHR
