# Supplementary material for: The LysE Superfamily of Transport Proteins Involved in Cell Physiology and Pathogenesis
Source: PLoS One. 2015 Oct 16;10(10):e0137184. doi: 10.1371/journal.pone.0137184 (PMC4608589; doi:10.1371/journal.pone.0137184)
Supplement: S4 Supporting Information — The corresponding zip file contains the FASTA files used to conduct MEME Suite analyses shown in Figs 3–6 and described in Table 5. (ZIP) [file pone.0137184.s033.zip › CaCA2(C2)_and_ILT_MEME.faa.txt]

>ILT_Nsp1 gi|17228880|NP_485428.1 hypothetical protein alr1385 [Nostoc sp. PCC 7120]
MNWEIVLASFASSLIELVEILGIVIVVGRLAGWRNALVGSGAGIALTLLLSLVLGKSLTL
IPVNILRIVAGVLLLLFGQKWTRSIVRYYAGLPKKRKGGGEDSLEEQLARDENESGWNWF
AVVTTFKGALLDSVEVAIAVVTLGAAQSQWLEAISGAGFATFSLLVLAFLFRTPLQQVPV
KPMKFTAAMLLMGFGLYWLGAGLNVEWPGDELAIIWLPLAWGVGMAIASTIWRWRVSLDK
PEEAIG
>ILT_Hde1 gi|488578634|YP_007916281.1 hypothetical protein HYPDE_40568 [Hyphomicrobium denitrificans 1NES1]
MIIHWAHAWPSIAAAFLASLVEFVEALTVVLAVGTVRGWRGALIGSGGAVIVLLAIVAAL
GPALTRIPLDVVQLAVGTLLLLFGMRWLRKAILRSARVIPLHDEDAAYATETELLRRIGG
GRAGWDTVAIATAFKITMLEGLEVVFIVIAVGAGGVGLLIPASVGALAALVLVVLFGVII
HRPLASIPENTLKFVVGILLTAFGTFWIGEGIGLGWPGQDWSILGLVAGFLVIALLTVPL
CRTRAGAHAAVLNR
>ILT_Nsp2 gi|493207378|WP_006194142.1 hypothetical protein [Nodularia spumigena]
MINWSIFLAALGSTGIEFLEVVAIAYAIGSSGYVREAIWGSLVGLIVVLAVAIALGNGLQ
FLPLQPLQILIGSLLLWFGWGWAKKSVSRLASGRRAGWIDDQVLEKEGITLDQESPGFSK
LNFLIMTKSVALEALEIVVIVITLGLATSAWYEAIAGTGLALLLSLVMIIFLHQYLLKLP
EVLIKLGAGVMLSAMGTFWLGEGIGLEFPLDEFFILILITFYSFTAVFSVYWLKNQLVT
>ILT_Mye1 gi|496365380|WP_009074370.1 membrane protein [Metallosphaera yellowstonensis]
MDVGVLLASLLMGTLELSEAGAVSAIYAAAYESWKPYGYALIGVCLVLVPTFTLGKLIAL
LPINYVLIVGAILLAYFGFKLLRSARRSFKGIKRAHEEREGMGVVLTVAITEALEDVLVI
LALIPQSYSSALVGTGLAAVLVLGLTGALKSRIARIRLPHLKFFLSSLLFSLASLWALEV
LLGVSEVLFLPLLLLFLAVNYLIIKV
>ILT_Fsp1 gi|312198986|YP_004019047.1 hypothetical protein FraEuI1c_5188 [Frankia sp. EuI1c]
MTTASLFIAVFLACAVEAVEATTIVLAAGTARDRRSTVQGLFCALIVLAVVVAALGPALT
AVPLGALRVVVGTLLLIFGLQWLRKAILRASGHKALHDENALYEEQLAEARLAAATSRGV
VRDWYAFTLSFKGVLLEGLEVAFIAVTFGSNQHDIPTAAIAAVAAVVVVAGAGLAVRAPL
ARVPENTMKFVVGVMLTGFGTFWAAEGAGGRWPGSDAALLILVPAIGLFALGLVAVLRRH
PASPALSAAAPATKAS
>ILT_Cma1 gi|159040673|YP_001539925.1 hypothetical protein Cmaq_0081 [Caldivirga maquilingensis IC-167]
MNVGIFLAALGVSMLELSEAGAVTAVYQGIYKGIKPTLYAVAGVLLVLVPTFTVGRYIVY
LPLDYVLAVSAVILFYFGYRLLRSARRYFKGIRRGNVEEEKSDLAVVFTVSAVEAFEAAL
VLIALIPKGYFSALTGTLIASIVVVALTIALKDQISRIRLPHLKYVLSALLFSLGTLWAV
EIIMPISDLFLLAFFFIYLAVNYGLLRI
>ILT_Cba1 gi|493141445|WP_006157382.1 membrane protein [Cupriavidus basilensis]
MASMVEFVEALTIVLAVGAVRGWRSALLGTAASVAVLALLVIALGPALARIPLPVAQLVV
GTLLLLFGLRWLRKAVLRAAGILPLHDEAQAFARETEALRKQGGPSGGAIDAVAFATAFK
IVMLEGIEVVFIVIAIGASGRMILPASIGAALALLFIVALGFWLHRPLAKVPENALKFGV
GVMLAAFGTFWVGEGINVLWPGEDWAILALIGAFLVVALGMVRLCGHLRNTSPALPNSTA
AARKPAQGRLAKVTEELVGLFVDDGWLAIGVVLWVLAAWRIGAMHAVLAEAEGPLFAVGL
TALLAASAVRRARA
>ILT_Dac1 gi|392427367|YP_006468361.1 putative membrane protein [Desulfosporosinus acidiphilus SJ4]
MYWSSILPSFLASMVEFVEALTIVLVVGVTINWRSSLLGAGAAALTLAVLVAVFGSTLVV
FIPIEVLRQVIGIILILFGMQWLKKALLRYSGLKSMHDEAAIYEERMRELRAHGKAEPRK
FNGFGFLTSYKSVLLEGLEVAFIVITFGSTVSADKLSGIWTAAEGALLALIMVVILGMLI
RGPLTKIPENTLKFSVGIMLVTFGTFWTGEGLGIRWPYADGFLFVLIIFYLALSFFIIKW
LKPYGIEQKTKLMAGGKS
>ILT_Nsp3 gi|427705646|YP_007048023.1 hypothetical protein Nos7107_0187 [Nostoc sp. PCC 7107]
MNWEIFLASFVGSLIELVEILGLVLIVGKLAGWRNAFVGAGSGIGLTLLASLILGTSLTI
IPVDILRIVAGVFLLAFGQKWTRSIVKYYAGIPKKRKDEEDDLETELANTGNQLGWNWFA
IATTFKGALLDSVEVAIAVVTLGATGGKWLEAAGGASAAAFGLVVVAFLFRTPLNQVPIK
PMKFTAAMLLMGFGIYWLSEGFKIKLPGDDWAIVWLPIVWGCLMAVSALLLRWQVGLQPK
EIVS
>ILT_Sac1 gi|339627811|YP_004719454.1 hypothetical protein TPY_1527 [Sulfobacillus acidophilus TPY]
MNGYVLVAALLASSVEFVEALTIVLAVGTVEGFRPALRGTLWAILILALITGILGFAILK
WVPLSILRGVIGTLLLLFGIKWLRKAILRFAGRKPLHNEAEAFETEVAKLRSRSGNPWAA
QATAFNGVFLEGLEVIVIVITMGSAAHAYPSAILGAAIGLVLVLSAGILLRAPLSKVPEN
VMKFVVGIMLTSFGSFWAGESLGVRWPYHDGSILLLIGGYLAASWLMVSSLKRQHVVAP
>ILT_Mcu1 gi|330834585|YP_004409313.1 hypothetical protein Mcup_0724 [Metallosphaera cuprina Ar-4]
MNLGVFLAALAMGTLELSEAGAVAAIYAGAYRSWLPYSIAALGVGLVLLPTFVLGKFLTI
FPLHYILIAGAIILTYFGYRLLRSARRYFKKRTGSHKEKEGIGVVFVVALTEAFEDALVV
LALIPQSYTSTLAGTAISAILVLSLTALLKSQISRIRLPQLKFFLSSLLFSLATLWILEV
FVNITDLVVIPLFAVYVIVNYVLIRI
>ILT_Aca1 gi|340782100|YP_004748707.1 hypothetical protein Atc_1358 [Acidithiobacillus caldus SM-1]
MSPWQIVTATGLAAIVEWVEAFTIVLAVALTIGWPRALGASIAAILTLVAMTVAGGSLLL
AGIDVLWLQAVVGIFLLFFGSRWLAKAIARASGRVPLHDEEKAFAKTQDRLRGDVSAAWL
VAYKGVLLEGLEVWLIVIALGAQTHTMTLAAAAAAGALVLVALAGGIIHRPLRRVPENSM
KFFVGAMITAFGSYWTLHALGLAWPGEDAAIPVLVAFYLLTGMLAVLLLRANKVRGVAA
>ILT_Sac2 gi|70607546|YP_256416.1 hypothetical protein Saci_1817 [Sulfolobus acidocaldarius DSM 639]
MDFSVLLASLGISILELSEASAVAVIFQGIYKNSKPFLYAIAGILIVLVPVFTLGQYIVL
LPINYVLLVAAVILAYFGYKLLRSARRSFKGSKKKHEEKEEGIMTVFVVSATEALEAGLV
ILALIPQSFSSALLGTGIAVIIVIALTIALRSQIMKIRVPHLKFVLSALLFGLATLFVAE
ALVDIDEVFLPLFFVIYLGVNYLVIKL
>ILT_Cmi1 gi|434386584|YP_007097195.1 putative membrane protein [Chamaesiphon minutus PCC 6605]
MIDINWNILIAAIGGAAIDFLEIAVIAYAIARSGYQKEAIAGSIFGILLVGIIAIPFGGI
LRSIPLNWLEILVGVTLLWFGSRWVNKSIKRLAKGKRAGWMSEDPLAAEEIVLDGQNLGF
NQLNFWVMAKSAILETFEVAILVVTLGLASGAWYESLAGTAIALVFSVLIVTVLHQYLLN
VPELLIKLGSGILLGSLGTFWLGEGLGFDWLFGDLAIAAIVLAYSGIAAIVLWWLKRNIL
TVEIVDRVEQ
>ILT_Msi1 gi|297567499|YP_003686471.1 hypothetical protein [Meiothermus silvanus DSM 9946]
MEMGQWFVVAGSFLASGVEMVEALTIVLATGVTRGWRSSLVGVGAALLVLAAGVAALGPA
LGRVPIDTLRLVVGGLLLVFGIQWWRKALLRYSGLKALHDEEATFAQEREAALRHRRETR
AGLDWYAFTLCFKGVLLEGLEVAFIVVTFGATSRALGPASLGALAALILVLLAGLALHRP
LSQVPENTLKFAVGIMLSAFGTFWAAEGAGAHWPGADAAILGLIALYLALSYALVRALRN
TREAAIP
>ILT_Mse1 gi|146304279|YP_001191595.1 hypothetical protein Msed_1514 [Metallosphaera sedula DSM 5348]
MDIGVFLAALAMGTLELSEAGAVSAIYAGAYKSWIPYLYGALGVSVVLLPTFTLGKFIEL
LPIQYVLVVGAVILAYFGYRLIRSARRSFKGIRKHHEEKEGMGVVLVVAITEALEDALVA
LALIPQSYSSTLLGTGISAILVLGLTALLKNQIARIRLPHLKFVLSSLLFSLASLWILEV
ALDVTELVILPLFLLYLGVNYLIIKI
>ILT_Msm1 gi|433645445|YP_007290447.1 putative membrane protein [Mycobacterium smegmatis JS623]
MNSAALFLTVFLACAVEAVEATTVVLAIGTAREWRSALTGVVAGLLLLACLVAALGPAVS
AVPLSGIRLFVGGVLLIFGLQWLRKAVLRASGHKALHDEDAVFREELAAAQSASAGGRGL
VSDWYGFTVVFKSVVLEGLEVVFIAVTFGANAHDVPVAAVAALIAILVVAGVGIVVRAPL
SRVPENTMKFVVGVMLCAFGTFWGAEGAGVSWPGSDVAILVLVLLYGCVALLLVAALRDR
SKASS
>ILT_Pne1 gi|145588746|YP_001155343.1 transmembrane protein [Polynucleobacter necessarius subsp. asymbioticus QLW-P1DMWA-1]
MQNLTSIISTVTAAFLGSFVEVVEAFTIVLAVGITNTWRSAFIGTAAGLLVLVALVLVFG
PLLQLIPIGILQFIVGVLLGLFGMRWLRKAILRASGYIALHDESKTYAEEVSALNAQKRS
KRADYLAAIASFKAVLLEGIEVVFIVIAVGTREGLMLYAGIGALLACLIVLLVGLVLHRP
LTQIPENLLKLSVGVMLTAFSAFWIGEAMGVEWPGSDLVLLPLIALIGVFTFLLIRILSA
DHKHLKA
>ILT_Rsp3 gi|495102399|WP_007827222.1 membrane protein [Rhizobium sp. CF142]
MTTITSITSTMAASFLGSFVEVVEAFTIILAVGVTQSWRPAFIGTGLALSVLAVLVLIFG
PLLGLIPIDILQFTIGTLLILFGMRWLRKAILRASGFIALHDEEKAFASETDALARQSAD
RRADFLAGTAAFKAVLLEGVEVVFIVIATGARPGMLPYAGLGALIACIAVLVIGLLVHKP
LSSVPENTLKFIVGLLLTAFGIFWIGEGIGTPWPGEDLSLIGIFALLAAFSFIAVRWLRQ
YHHAQTEPAR
>ILT_Mtu1 gi|493285574|WP_006243307.1 membrane protein [Mycobacterium tusciae]
MGISALFVAVFLACAVEAVEALTIVIAAGVARGWRSAIAGLLAGLLTLAVIVAALGPAMS
AIPVDALRLVVGTLLLIFGLQWLRKAILRASGHKARHDETLAFAATLADAQHVGPQRRGI
VADWYAFTLSFKGVVLEGLEVVFIALSVGSIQHNVGLAALAALTAVLVVAAAGLAVRAPL
ARVPENSMKFVVGVLLTAFGMYWSAEGAGAHWPGTDLALLVLIPAVGLYALMLVALFRRR
HRRRAAAATRLAVGASGTRHR
>ILT_Asp1 gi|496697102|WP_009338645.1 hypothetical protein [Afipia sp. 1NLS2]
MVETSTLAFAIPALESAFLTSLVEVVEGLTIVFAISTLKGWMPTFFGAVCALLLLICLIL
FCGPLLTKAPVHYLQTLVGVLVLLLGMEALRKAILRFAGTSSRDDESIVLNFKNTTFQSN
THPRRALSKWAGAAAAFKVVLLEGVEIAFIVAAVGLVNHGHFLSAALGAIASCLLILIVW
LCVRKRIAPASDNALTFCVGAILSAFGVLWTGQGIGVWWPSDDISLLSFVCLFFGTALLT
ASTLGAAIEGRAE
>ILT_Asp2 gi|496696373|WP_009337916.1 membrane protein [Afipia sp. 1NLS2]
MDAATWSVAAPAIGSAFLASLVEVVEAFTIVLAVGTLRGWRPAALGTLSALAVLGLAVVL
LGPLLGRVPIQLLQLVIGVLLLLFGMGWLRKATLRAAGVIALHNEDAIFTSESAQLSKTA
DQRRASLDWIAGLTAFKAVLLEGLEVAFIVIAVGAGRGLLWPAALGALAACLAVLTVGVA
VHKPLAKVPENTLKFGVGVMLSAFGIFWTGEGLGIDWPGHDIALIAFAALFLVVAHATAA
TLRRVHPRPVTAR
>ILT_Vdi1 gi|307595689|YP_003902006.1 hypothetical protein Vdis_1573 [Vulcanisaeta distributa DSM 14429]
MYEKYLKPGVIVSAYVDFGIFFAAFGISLLELSEAGAVTAIYQGIYRGFKPVLYAIAGVL
LVLIPTFTVGRYIIYLPLDYVLAVSSVILFYFGYRLLRSARRYFKRTGRGKGGEEERGDL
AVVFTVSAIEAFEAALVLIALIPRSYSSTLIGTLLAAAIVVILTAVIKDQIARIRLPHLK
YVLSALLFSLGTLWAIEAAGLDLTDLVLIPFFLAYLGINYLIIKL
>ILT_Psp1 gi|428219422|YP_007103887.1 hypothetical protein Pse7367_3213 [Pseudanabaena sp. PCC 7367]
MNWSIFVAALSSSAIEFLEVVAIAYAIAHSGYIREAIAGSLAGLIGIGILSAISGSSLQL
VPLQWLQLSIGVILVWFGFGWVKKSITRQVNQKRAGWIGDDVLIAEGIEIAENSSGFRFS
WFNFVIMTKSAALEALEVAIIVVTLGLASSAWTEALTGTALALLLSLLLATILHPYLVKL
PDVLIKLGAGIVISSLGTFWLGEGMQLTLPLGDFTILALIATYAIASMLIIYIASSRKTE
SVAN
>ILT_Mlo1 gi|13474152|NP_105720.1 hypothetical protein mll4972 [Mesorhizobium loti MAFF303099]
MQTLTPILSTVTAAFLASFVEVVEAFTIVLAVGVTRSWRPALTGAALALALLAALVLVFG
PLLALVPITVLQFVVGVLLILFGMRWLRKAILRSVGVVALHDEEAAFSKETATLNQQAND
RRADYLAGLASFKAVLLEGVEVVFIVIAVGAAHGQTLYASLGALAAFVLVMAIGLAVHRP
LARVPENALKFVVGLMLTSFGIFWTGEGIGADWPGADLALLAIFAIVALASLAMVRWLRG
TYPVSAGGLAR
>ILT_Cac1 gi|256395259|YP_003116823.1 hypothetical protein Caci_6128 [Catenulispora acidiphila DSM 44928]
MGTAFLLLSVFLACAVEAVEALTIVLAVGLTRGWRSALQGVAAGLLLLAAVVAGLGPALT
VLPLKALRLVVGGLLLTFGLQWLRKAVLRASGYKDLRDEAAAYQRGVAAAKTAAASKRSV
VEDWYAFTLSFKGVVLEGLEVAFIALTFGANQHDIPLAAVAAVAAVLTVCAAGVAIKAPL
ARVPENTMKFAVGVMLTGFGTFWGAEGAGAEWPGGDASLPLVLAYVLLVALGAVWVLKRR
HAAWAR
>ILT_Asa1 gi|302348425|YP_003816063.1 hypothetical protein ASAC_0625 [Acidilobus saccharovorans 345-15]
MIDPGVALAALGITLLELSEAAAVGVAVYAELRSALASFGAMVAGEALVLVPTFVAGKVI
EEVPVTYVRLFSATLLLYFGLRLARSTRRTVLRSRKGAAASVASELSEGRGLAATAFSVG
ATEALEAAIVILALLPESYASAALGFAVGAALVAVLAYFLKQNILRIRVALLKNFVSAML
LTFSAFWYTEAFYSPSDLLLIPIFAVAFLAVYAYANS
>ILT_Sso1 gi|15899486|NP_344091.1 hypothetical protein SSO2772 [Sulfolobus solfataricus P2]
MDVSVFLAALGISLLELTEAGAIAAIYHNIYKNNLPFIYAVLGVAIVLIPTFTLGKLIYL
VPLNYVLLASAVILFYFGYRLIRSARRSFKGIKKKGGEEKEEGLSVVFTVSAIEGLEASL
VILALIPQSYSSAVMGAILASVLVVILTAILKSQVARIRLPHLKFVLSALLFSLGTLWIS
EVVFDIPDLILPLFFLAYLGINYVIIKI
>ILT_Cpa1 gi|488769040|YP_007938834.1 putative membrane protein [Clostridium pasteurianum BC1]
MIWSSILPSFFASIVEFVEALTIVLVVGVTINWKSSLLGGLAAFVTLAVLVAIFGSTLVL
FIPIEVLRVVIGIILVLFGLQWLKKALLRYSGFKDLHDEAAIYQKKMKELKELGNVNTNE
FNGFGFVTSYKSVLLEGLEVAFIVITFGSTATSNKIDGIWAATIGAILAFAVVSILGFIV
RTPLTKIPENTLKFVVGIMLTSFGTFWAGEGLGVSWLFSDVFLLILMVFFVALSGVIVWW
LKRYKIAEEKYKTELGGIAK
>ILT_Sto1 gi|15921906|NP_377575.1 hypothetical protein ST1606 [Sulfolobus tokodaii str. 7]
MDLGVFFASLGISLLELSEAGAVAAIYHNILKNNLPFIYAIAGVLIVLIPTFTLGKYIYL
VPINYFLLVAAIILFYFGYRLIRSARRYFKKQFKRKEEEKEEGIGVVFTVSAVEGLEAAL
VILALIPQSYFSALLGTIISGILVVILTALLKAQIAKIRLPHLKFVLSALLFSLGSMWLL
EIFTDITEAFLAIFFVIYLGINYLIIKS
>ILT_Kra1 gi|495195130|WP_007919920.1 membrane protein [Ktedonobacter racemifer]
MQWAITIPAFLASVVEFVEAFTIVLVVGVTINWRSAIVGTLAAVAALAVIVAIFGVTLVQ
YVPLDALRLAVGCILILFGLKWLKKALLRYSGLKALHDEEAIFEETMAELKASGQTITQR
LQPTAVALAFKSVFLEGLEVAFIVITFGSTVVTQKGIGGIASATIGALAAGLLVILAGVL
IKAPLTKVPENTLKFVVGIMLTTFGTFWTAEGFGFAWPFADAFLIILAALYLLASLAIIF
WLKSVRQRQLAAPANVARS
>ILT_Tin1 gi|296135456|YP_003642698.1 hypothetical protein Tint_0974 [Thiomonas intermedia K12]
MNATQWGGMTAIFLASAVEWVEAFTIVLAVALTIGWARAAGAAAAALAVVAALIAVTGTA
LNVVQADIDLIRAAIGLFLLLFGLRWYVKAIRRYAGRTKLHDEAKEFAETRHKIDHAEAR
VAWAVAFKGVLLEGLEVWLLVVALGRSISYGQAAGSAVAALLAVIVVGLVLRAPLTKVPE
NTLKFTVACALLAFGTFWSLGGLLDEAKVWPLGDATLLLLFAVYVVAGRLSAFKLRVPQL
TPQGARA
>ILT_Mfo1 gi|490130426|WP_004030811.1 membrane protein [Methanobacterium formicicum]
MIWSLFLPAFLASIVEFVEALTIVLAIGTTINWKSSLWGAVAGFAVLAVLVAVFGSAIVL
FVPIDILRIVIGVILVLFGIQWLEKAILRYTGLKAKHDEARIYETRRHEFDDMGEDSSKF
SKFGFLTSFKSVLLEGLEVAVIVITFGLTGATDAFQGLSTTSIAALMALIVVMVLGVAIR
KPLTNIPENTLKFMVGIMLVTFGTFWSGEGLGITWPLSDLFILVLIAYYLLLCLLLIKWI
SQRTLNSNIKEPTQQKYPIPLRILRELFDFFCGDWTVFWGFTITIVAVFFLHSISAFPSA
PLLLGAILVAGITISLWAAMGRQSQSMQTKS
>ILT_Rgr1 gi|514391257|WP_016552145.1 putative transmembrane protein [Rhizobium grahamii]
MTTVASISSTITASFLGSLVEVVEAFTIILAVGVTQGWRPAFLGTGLAIAVLAVLVLTLG
PLLGMIPIELMQFVIGTLLILFGMRWLRKAILRAAGFIALHDEEKAFVQETNKLRMQTSD
RRANLLAAITAFKAVLLEGIEVVFIVIATGAGRGMIGYASVGAVAACLLVLVVGFAVHKP
LSTVPENSLKFAVGLLLSAFGIFWVGEGIGAEWPGDDLALLSILLVLILASFALVRTLQR
YRANQVRQVVR
>ILT_Rle2 gi|489649753|WP_003554168.1 membrane protein [Rhizobium leguminosarum]
MTTLTTITSTVTAAFLGSFVEVVEAFTIILAVGVTQSWRPAFIGTGLALALLALLVLALG
PLLGLIPIELMQFVIGTLLVLFGLRWLRKAILRASGFIALHDEDKAFAAETDSLRRQSAE
RRANFLAGIAAFKAVLLEGIEVVFIVIATGAGHGMMGYASLGAAAACLLVLIIGIFVHKP
LSAVPENSLKFVVGLLLSAFGIFWIGEGVGADWPGADLSLLAILAVLAVFSFAAVRMLRR
YSNTHAEVAA
>ILT_Aho1 gi|332797187|YP_004458687.1 hypothetical protein Ahos_1506 [Acidianus hospitalis W1]
MDIAVLLASLGISILELSEAGAVAVIFNGIYKNGKPYIYGLAGVLTVLIPVFTLGRYIVL
LPLEYVLIVAGVILFYFGYKLIRSARRYFKGIKIVHKEEGEETLTTVYVVGFTEALEAGL
VILALIPQSYISALTGTLLASILVIALLFVLKAQIMKIRVPQLKYVLSALLFSLGTLFFG
EAFFDIDELYLGLFFVIYLGVNYVIIKM
>C2_Tel1 gi|22297922|NP_681169.1 hypothetical protein tlr0379 [Thermosynechococcus elongatus BP-1]
MLTAFTAGLTLITISELGDKTFFIAMILATRHSKRWVFLGAWSALMTMTLLSVAVGKVFQ
LLPQEFTFYAAILLFTIFGLRMLIQGWRMGNKPCEDECEAAVETVEKAEANLSRWGSNPA
WAAFVEAFSLTLMAEWGDRTQIATITLAAASQAFGVALGAIAGHGICTAIAVLGGGLIAG
RISERTLTLSGGALFLIFAIVTALQGMPKLS
>C2_Nsp1 gi|427729532|YP_007075769.1 hypothetical protein Nos7524_2330 [Nostoc sp. PCC 7524]
MITAFTAGLLLITVSELGDKTFFIAVILAMHHSRRLVFVGVVAALAAMTILSVLFGQAAS
LLPKVYIHYAEIGLFLAFGIKLLYQASRMTAAVAQAEMNEEIAEAKAAVEKADSQLPKQK
TPLSIVIEAFVLTFMAEWGDRTQIATIALAAGNNAIGVTIGAILGHAICAAIAVIGGKMI
AGRISERQLTFAGGCLFLIFGVVAAIEGA
>C2_Nsp2 gi|493208551|WP_006194789.1 hypothetical protein [Nodularia spumigena]
MLTAFTAGLLLITISELGDKTFFIAVILAMKHSRKLVFIGVSAALAAMTILSVLFGQVVS
LLPQTYVKYAEIVLFFAFGIKLLYEASKMTDSNCETEVNEAKEAVEKAELQTDIKTPLAI
LIEAFTLTFVAEWGDRTQIATIALAASYNAVGVAAGAVLGHAICTAIAVIGGKLIAGRIS
ERQLTFAGGCLFLIFGIVAAVEGV
>C2_Osp1 gi|494595433|WP_007353692.1 hypothetical protein [Oscillatoria sp. PCC 6506]
MLTAFTAGLLLITISELGDKTFFIAVILAMRHSRRLVFVGATAALAAMTVLSVLVGQAVS
LLPQNYIHFAEIALFSCFGLKLLYDAKNMPAKCDREEIQEAEEAVNQVRAFKWLPAGSKL
AVILKTFVLTFIAEWGDRTQIATIALAASNNAVGVTLGAILGHAICAAIAVIGGRIIAGR
ISERTITALGGCLFLVFGTVALLEGA
>C2_Fve2 gi|470148414|XP_004309760.1 PREDICTED: GDT1-like protein 2, chloroplastic-like [Fragaria vesca subsp. vesca]
MEGLVLVHTPLIPRKKLPLLALVDSLPSCTTLSKKPITPSIRNRELSRLVGSKVRVQASN
VSIGSGGYEGGEENKNRKIISSDANNDNSSEVEKPPIQIPYPLSVALVLLGCGLLFSLIA
FVRGGPSTILAAIAKTGFTAAFSLIFVSEIGDKTFFIAALLAMQYEKGLVLLGSISALAL
MTVLSVIIGRIFHSVPAQFQTTLPIGEYAAVTLLLFFGLKSIKDAWDLPSNDVEGGDKSS
PELDEYTEAEELVKQKASRRLTNPLEIIWKSFSLVFVAEWGDRSMLATIALGAAQSPWGV
AGGAIAGHALATFIAVLGGAFLAKYISEKLVGYIGGALFLVFAVATFFGVF
>C2_Aan1 gi|323454448|EGB10318.1 hypothetical protein AURANDRAFT_22875, partial [Aureococcus anophagefferens]
FAAAFVNSMGMIWATEIGDKTFFIAAILAMKHARLVIFLGAVSALAVMTVLSAAMGYALP
ALMPRTYTHYASALLFFYFGCRMLKDASSMSGSGVSEELGEVEEELGGAGHGKKDVEDDG
AEAPPPAEETDAVKVLGQAFMLTFLAEWGDRSQIATIALASAKDPYGVTAGGIVGHSMCT
GLAVVGGRMLASRISEKHVHVVGGLIFLVFAAYSFFFEDVHDE
>C2_Asp1 gi|414079798|YP_007001222.1 hypothetical protein ANA_C20750 [Anabaena sp. 90]
MLTAFTEGLLLITFSELGDKTFFIAVILSIHHPRRLVFAGVVAALAAMTVLSVALGQVAS
LLPKDYIHYAKIVFFIAFGLKLIYDANKMAVSATEEVVEEAQEAVEKADLDNSQQKSVWS
ILLKSFVLTFIAEWGDRTQIATIASAAVNRNNPIGVTLGAILGHAICAAIAVIGGRLIAG
KISERQITFLGGFLFIIFGIVAAIEGK
>C2_Zma2 gi|195627618|ACG35639.1 hypothetical protein [Zea mays]
MVVLVATAARWPGGSTAARARPPAARGRAPIRFAAEPEHKAATVRFEKYRLLSWMKPIRH
DVRAQMSNVNVGAGSYGGDEANGHGEHLDTSATGDPNKLAKQLSGSRYLQPVGVMLFLCA
LATSFFVFFKGQSSAVVAMLAKSGFTAAFTLIFVSEIGDKTFFIAALLAMQYQRALVLLG
SMAALSLMTIVSVIIGRIFQSVPAQFQTTLPIGEYAAVALLAFFGFKSIKDALALPDNAN
GNLQGNSESGELAEAEELVKEKVSKNLTSPLEVLWKSFSLVFFAEWGDRSMLATIALGAA
QSPLGVASGAIAGHLIATAFAILGGAFLANYLSEKLVGLLGGVLFLLFAAATLFGVF
>C2_Msp5 gi|255086149|XP_002509041.1 predicted protein [Micromonas sp. RCC299]
ALAKTGFTAAFALIFVSELGDKTFFIAALLAMRLGRFTVLTGAVCALSLMSFISVAIGKF
FQQIPAAMTTTLPVGEYLAVALLLFFGVRTLKEALDIDEDGDDEDGELADAQEAVSKSAG
AGNKKTGFIAGFWETFTLVFIAEWGDRSMLATIALGAAQSPLGVALGASVGHLVATLIAV
VGGALLSEKISERQVGITGGILFIVFAVATLAGVF
>C2_Opa1 gi|320581560|EFW95780.1 hypothetical protein HPODL_2633 [Ogataea parapolymorpha DL-1]
MKAHKILALAAVLASVNAVYPPVSGDKSISDADLVTIQATEAKDDKKLDQHLENLKAGAA
KGSEALNAEAESPRHSEVFFMSTSMIVVSEIGDKTFLVAALMAMKHPRMVVFSSALAALA
LMTILSGVVGHVLPSLIPHRVTQFLAGVLFVVFGVSLLREGLAMSKNAGIDEELAEVEEE
IEVSTLNQRSGSLEEAAVPGAVARKPIWKEALSHVSNLASYILSPVWVQTFAMTFLGEWG
DRSQIATIAMAAGSDYWMVILGGVVGHALCTGMAVIGGQLLATKISMRSVTLGGAIAFFI
FSVLYFYNAYYDIES
>C2_Cgl2 gi|50294434|XP_449628.1 hypothetical protein [Candida glabrata CBS 138]
MTTIIAALALLPYVSATTTTTTNTTNDIPASHFGSFAMAVAMIGLSEIGDKTFLIAALMA
MRHARLLVFTAAAISLTIMTVLSGFLGHTFVSLIPESYTTFLAGILFLVFAYKLLIEGLE
MSKDAGVEEEMTEVEEEIAISTMNEKMDDIEGGSGKGKYTDAASGPVNQVKQLFSKVFSP
IWVSIFLMVFLGELGDRSQISIIAMATDNDYWYVIAGGVMGHCICTGIAVLGGKLLATKI
SMRTITLSSAVLFLIFGIMYIYHAFHY
>C2_Cgi1 gi|405962738|EKC28387.1 hypothetical protein CGI_10023772 [Crassostrea gigas]
MNGKGTILVTIVFIVSSCLVLECLSDATEDVSESSKEHDTKNKESSDEDSIIHSLKKRKG
NVGFLHAFIASLSVIIVSELGDKTFFIAAIMAMRHSRLTVFSGALGALGLMTVLSALLGY
ATTIIPKKVTYYVSSILFAVFGLKMLKEGYEMSPDEGQEEYEEVQADLKKREEELEKENR
PVEDIETGIIRSPGRRWFHGILGTIFLQAFTLTFLAEWGDRSQITTIVLAAREDVIGVII
GGTLGHAICTGIAVLGGRIVAQKISVRTVTLIGGVVFLVFALSAFLLPVHDI
>C2_Wse1 gi|388580040|EIM20358.1 UPF0016-domain-containing protein [Wallemia sebi CBS 633.66]
MTNAAEGSSDMSVLWQSIAMIVVSELGDKTFLIAAILAMRNPQLVVFSGSFGALSAMSVL
SALLGQILPALLPKSYTQILAAMLFIVFGVKMFNDAKGMEGGRKEVEEEMQEAIQEIEHD
GDDLPKPSSQRQKRSIKTTLAALLSPAFVQAFILTFLGEWGDRSQISTIALAAAHGWKTV
AFGTSLGHGMCTALAVLGGRIVASKISIKTVTFGGSALFVLFGFIYIWEILVSVTSPAIQ
A
>C2_Csu4 gi|384251816|EIE25293.1 UPF0016-domain-containing protein [Coccomyxa subellipsoidea C-169]
MACVVQDWAANSALGKSGFLAAFTLIFLSEIGDKTFFLAGLLAMKVGRAISFIGSTLALA
LMTVISVLIGYGFKSVPDALKSSVPVGRYLSVACMVYFGVRTLQEAWQTPDEPDDGGEFA
SAQLSLDEAEKSGGLKSQTAWQAVLQVGSIIFLAEWGDRSMLATVALGVSHSPLGVGVGA
ILGHGLATLLAVTGGALASQYVSEKTLGFIGGTLFLVFAVATLLGAF
>C2_Esi1 gi|298707549|CBJ30133.1 transmembrane protein TPARL, putative [Ectocarpus siliculosus]
MDKRVRVAAVLAGLVGVTMAQSGVGSSSGDMNENAVSAGEGEPPQVGFWTAFANSVAMII
ATEIGDKTFFIAAIMAMSHPRLAVFGGAVGALAVMTVLSAALGYALPAILPRTYTHYASA
LLFLYFGFRMLKEGMESHGGPSEELTEVEEELAKKREGEAKKSGPAAFDMEGGGAIGGAG
GGGVRSRRGAVMTMSFSMTFLAEWGDRSQIATIALATNKDPFGVTAGGVIGHSLCTGMAV
IGGKLLAARISEKTVHLVGGALFLVFGLHALVFGE
>C2_Cva3 gi|307103489|EFN51748.1 hypothetical protein CHLNCDRAFT_27561 [Chlorella variabilis]
MLAKSGFFAAFSLIFFSELGDKTFFIAALLAMRCGKWVSFVGSTGALAAMTVISVGIGFA
VKRVPTVLESSEVLGQWVGAALLVYFGLRTLKDAWEKTEEAADDELADAEEEVKSAEKGG
KIHGRQAPMKALLEVASLIFVAEWGDRSMLATIALGAVQSPLGVAGGAIVGHAVATLIAV
IGGAVLSKHISERTVAFLSGVLFLVFAGASIMGVA
>C2_Csu1 gi|449550311|EMD41275.1 hypothetical protein CERSUDRAFT_42017 [Ceriporiopsis subvermispora B]
MALENDPTIDDGEFHALWQSFAMIIFSEIGDKTFLIAAILAMRHARLVVFAGAFASLLVM
SILSAELGHLLPTLIPRRWTQVAAAVLFLVFGWKMLQEGREMQGNEKMQEEMKEAEEDIE
GDEAQHDGTGVIIGEGEGAGGVIPLEALEGGRAPRSPIHARRASTASHAEAARNFFSLFL
GPVFVQAFVLTFLGEWGDRSQISTIALAAAHNVYVVILGTVIGHSCCTALAVVGGRYVST
KISVKHVTLAGSGLFLLFGIIYLYEAFLSIDAETSDFRPIS
>C2_Lsp2 gi|495587051|WP_008311630.1 putative membrane protein [Leptolyngbya sp. PCC 6406]
MLTGFTAGLLLITLSELGDKTFFIGLILATRHPRRWVFLGVILALGGMTVLSVALGQIFT
LLPRPYVEGAAIALFLGFGFKLLYDASQMSSKSGLCDEQAEAEQAIACSTLSQAHTTGRL
VVMEALALTFVAEWGDRTQLATITLSAAHPPLGVMAGAILGHAICTAIAVMVGRLVAGKL
SERLLTALGGGLFVIFGWVALVNFEF
>C2_Lsp1 gi|497469745|WP_009783943.1 hypothetical protein [Lyngbya sp. PCC 8106]
MLTAFTAGLLLITLSELGDKTFFIAVILSMRYSRKLVFIGVTLALALMTILSVFVGKIVS
FLPEVYIHYAEIILFCAFGIKLLYDASKMSATSNKEEEQEAAEAVEKSESKFPKRKSSLG
IILEAFLLTFTAEWGDRTQIATIALAATYQPLGVVLGATLGHAICAAIAVVGGRLIAGKI
SERMITAIGGCLFILFGLVAIWKRVGTQTI
>C2_Sla1 gi|336381628|EGO22779.1 hypothetical protein SERLADRAFT_471189 [Serpula lacrymans var. lacrymans S7.9]
MSVPLSNDSASEGNMEALLQSFAMIIFSEIGDKTFLIAAILAMRHPRLLVFAGAFGSLLL
MSMLSAAMGHLLPTLIPKRWTQVAAGILFLVFGSKMMMEGRYMKGGNGKIQEEMREAQEE
IEGDDAGNDRTGFVNQDGDVIPLERVEEGIRSPSATRHSRNKGGAVGIAEGARNFCSLFL
GPVFVQAFILTFLGEWGDRSQIATIALGAAHNVYLVTLGTVLGHTCCTALAVIGGRYVST
KISVKHVTLGGASLFLLFGIVYLYESLAMSAEELPISISPEDAELITL
>C2_Uma1 gi|71020683|XP_760572.1 hypothetical protein UM04425.1 [Ustilago maydis 521]
MNLPVQAQTNGVNNTTIVWASSTILTIRTFAQVTVERLGARLYRQSRTPPAERMLDSAYT
NCTSFTGHGSERGSKKRQEDGSDLSDRGGGQYGWHLGSERTASSLAGYSTALGALDQAWK
NDPRALWSSFAMIIVSEIGDKTFLIAAILAMRQNKVVVFSGAFASLAVMSVLSALLGVMF
PSLLPRSVTNLMAAALFLVFGLKMLKDGLGMSGDEIKHEWEEAEREIAQEQDSHEMDTLE
QGCSPPVSSHSIKKDRGMTSTMREGAKNLCGLCFSPVFAQAFVLTFLGEWGDRSQIATIA
LAAAHNVALVCLGTILGHACCTSMAVIAGSWLASRISVKHVTLGGASLFLLFALVYAWEA
HSDRHGVQSVVDAANAAVRARALLLPIQE
>C2_Kna1 gi|403213539|CCK68041.1 hypothetical protein KNAG_0A03600 [Kazachstania naganishii CBS 8797]
MRPTSKVAALSVFVLGITTVAAVSSTISTGTVATARSIPPPVEQANVGTSDAGDISHSPQ
KAFIMALSMIGLSEIGDKTFLIAALMAMRHSRLFVFSAAASSLTVMTILSGVIGHSFVAF
IPERYTAFLAGLLFLVFGYKLTMEGLAMPKDSGVEEEMAEVEEEIVEIDMGSRKNDVESG
LHDGSHVSTFSTVYDLASLVFSPAWVQIFIMVFLGEMGDRSQISIIAMASDSAYWFTIFG
GVVGHAFCTALAVIGGKYLATKISMRTMTLVGALFFYIFAASYIISAFV
>C2_Ssp9 gi|493164766|WP_006170364.1 hypothetical protein [Synechococcus sp. WH 5701]
MASDPAIAAFGSSFTAITLAELGDKTFFVAFLLAARHRARWVFIGAFAALAAVTMISLAF
GLGLRSLLPVELVPWLAALLFGGFGLKLLIDAQAMGAQAAEQEAQEAEDLVNAAEANQDQ
SRAGGWLVVREAFLLVFMAELGDRTQFATIFLATAPGFTFSALLAGTLAGHALVTGLAVG
AGKWIGQLLSERLLYRLSGGLFLAFAVVALRQALG
>C2_Ssp6 gi|493499262|WP_006453787.1 hypothetical protein [Synechococcus sp. PCC 7335]
MLTAFTASLLLITVSELGDKTFFIAAILAMRHPRRWVFVGAASALAAMTTLSVLMGQAAT
FLPPQVLKWAEIGLFLLFGIKLLYEASQMPAVSDHEEKHEEEKAAAQAVAKAEQGFTQKH
QKETPLAVVSEAFGLIFVAEWGDRTQIATIALAAANPPVGVVLGAVLGHAICAAIATLCG
RWLCGKLSEKTLTVLGGTLFIFFAASALFA
>C2_Ssp7 gi|497989372|WP_010303528.1 hypothetical protein [Synechococcus sp. CB0101]
MAPPLPSDPGLAAFGSSLTAITLAELGDKTFFMALILAVRHSARLVFVGAFAALAAVTLL
SLGVGYGLRELLPQNLVPWLAAVLFLGFGIKLLVDAQSLGAGAAQEEAEEAEEAVNAAEQ
GNGQGGAWAVIWEAFALVFVAELGDRTQFATIVLATAPAQVFSFAGLLAGTLAGHALVTW
LAVGAGKWVGGRVNEQLLYRLSGGLFVAFGLVSLLQGLASVAGR
>C2_Ssp4 gi|427714189|YP_007062813.1 hypothetical protein Syn6312_3224 [Synechococcus sp. PCC 6312]
MLTAFTAGLLLITVSEIGDKTFFIGVILATRHPKRWVFLGAWSALSLMTILSVLMGRVLA
LLPPIYTRYGAIALFLFFGVRLIYQAGKMPAQGAATETAEAAEVVEKAEKEMNALQTNSA
WVILMEAFTLTFLAEWGDRTQIATLTLAAAQNPWGVTLGAITGHGISSLIAVVGGGLLAG
RISERNITLLGGILFLIFAMVMWVEGI
>C2_Ssp5 gi|16331550|NP_442278.1 hypothetical protein sll0615 [Synechocystis sp. PCC 6803]
MLTAFTAGLLLITVSELGDKTFFIAMILAMRYPRRWVLVGVVGGLAAMTILSVLMGQIFT
FLPTRYINYAEVALFLIFGTKLLWDARRIKATANLEEMEDAEKAIASGEKKLKIVPRGWG
IVVESFALTFVAEWGDRTQIATIALAASNNAWGVSAGAILGHTICAVIAVMGGKFVAGRI
SEKTVTLIGGLLFYLFAVVSWWTKIA
>C2_Ssp2 gi|86605390|YP_474153.1 hypothetical protein CYA_0678 [Synechococcus sp. JA-3-3Ab]
MWAGFASSLLLVTVAEFGDKTFFTPLILAMRHPRRWVFLGTWLALAAMTLLAVVAGKVLF
ELLPPLGVRVLSAGVFAAFGLRMLWQAYQMTPQQEKEEEEEALRLVEQAEAKGAGRGGAW
AVVWEAFSLTALAEFGDKTQIATVSLAATHPGLSVWAGATLGHGLMVGLAVVGGRFLAAH
ISERAVHWVGGGLFLLFALVTSWELLG
>C2_Shi1 gi|389750012|EIM91183.1 UPF0016-domain-containing protein [Stereum hirsutum FP-91666 SS1]
METLNGRPSDLESPTGSQAVLQSFFMIIFSEIGDKTFLIAAILAMRHPRLTVFAGAFGSL
VVMSFLSAIMGHVLPALIPKRWTQFAAAVLFFAFGGKMVLEGRAMEGGEKMQEEMREAEE
EIEGDAAKHDGTGQTTANGEVIPLEDIEAGEGVIEPAVASGKTKEESWVKGVIEGTRNLF
SLFLGPVFVQAFALTFLGEWGDRSQIATIALAAAHNLYLVSIGTIIGHSCCTALAVIGGR
YVSTKISPKHVTLGGAFLFLSFGFIYLYTAIYMTPELESDSPFSSSSSITSTPNLIPAAP
VR
>C2_Ssp1 gi|326426776|EGD72346.1 transmembrane protein [Salpingoeca sp. ATCC 50818]
MDLDVGGGNGGFVPAGEAQAAAHWDPHSKAAARFTHAFVGGLSMMIVSEIGDKTFFIAAI
MAMRHPRFIVLAGAAVALIIMTVLSAYIGSLATIIPRHYTNMIATLLFVFFGLRLLKEGY
SMAPDEAAEELEEVTQELKEKEDKLSASEQQPKPWSKIVSPVFVQAFVLTFLAEWGDRSQ
IATIILGARENTLGVALGASLGHVLCTFIAVVGGRLLAQRISVRTVTLIGGVVFLLFALT
SFIMDSAGSDDDDSGLGSFFKQQQQEDQQPPIVVN
>C2_Wic1 gi|505756023|EOR00204.1 GDT1-like protein C17G8.08c [Wallemia ichthyophaga EXF-994]
MSVLWQVSAILLTIHPNNNQSKSIAMIVVSEVGDKTFLIAAILAMRSPQLIVFSGSFGAL
AAMSVLSALLGQILPAILPKTYTQVMAAVLFLVFGIKMYLDAKAMQGGSKEVEEDMQEAI
QEIEHKDDELPKPTAQSRKKTTFDTFRELLITVFSPAFVQAFALTFLGEWGDRSQISTIA
LAAAHGWKTVAFGTSLGHAMCTAVAVLGGRIVASRISIKSVTYGGSALFILFGFVYVWDI
LVTMTSPAIQV
>C2_Phu2 gi|242003375|XP_002422716.1 transmembrane protein TPARL, putative [Pediculus humanus corporis]
MSSLPVAFLKYIAQLLLCVYFVYCGVVAAEKEPSELEPDMIMEESKNIVPIDGNDSSTKK
VGFFPAFVASFSVIIVSELGDKTFFIAAIMAMRYPRLTVFGGAITALILMTILSVGFGWF
ATYIPRSYTYYVSTALFAIFGLKMLRDGYYMSPNEGKEEYDEVQSDIRKREDELEKNKML
STDLESGETIRSNNRCKILNYIPEVFLQSFSLTFFAEWGDRSQFTTILLAAREDVFGVSL
GGVVGHSMCTGLAVIGGRMIAQKISVRTVTLIGGVVFLVFAVTALFTYPKDLS
>C2_Ssp8 gi|497317758|WP_009631971.1 putative membrane protein [Synechocystis sp. PCC 7509]
MLTAFSKGLSLITVSELGDKTFFIAVILAMRHSRRIVFAGVLAALAAMTIISVLVGQVAS
LLPAKYVHYGEIILFIGFGIKLLYSASRMPKDACDVEVVQEAAIAVDKAELILSKKQVAA
TIYIEAFVLTFIAEWGDRTQIATIALSAANNPVGVTIGAIVGHAICSAIAVIGGRMLAGR
ISERTLTFAGGGLFLLFGVLSLFEKM
>C2_Moc3 gi|391346113|XP_003747323.1 PREDICTED: transmembrane protein 165-like [Metaseiulus occidentalis]
MNLTHMNSTPASGGTESDFLDADSSQWSSQLSSTVFMDGFVSSMTVVILAELGDRTFFIA
AVLAVKHPRLVVFLGQMAAQTAMTVASVALGMAAHFIPRYVLHYVSIACFILFGFKMLYE
VRGLFMNVKDDGTASHSDLEAELGTEESQRRNRRWRSLGCAAAFSMTLFAEWGDRSQIAT
IILAATKDVYAVALGALVGHALCTILAVIAGHAMAQYIPVRVLTLIGALIFFAFAIVALI
SGYDEIETDQKTANTTAIEGTSIYS
>C2_Pso1 gi|348687310|EGZ27124.1 hypothetical protein PHYSODRAFT_553793 [Phytophthora sojae]
MPRLFLQLAALSLSLLVALALAQSPPEPLHGAQADGDAATPAPLANPNPNAAVAAGAFER
ADADHNGLVDAREFAAFTDSLKQALGPFLGALPSDAGAAAAAWGARPKLRAGGNPHKFWS
GFVSGILTIWATEIGDKTFFIAAILSMKKDRVVVFAGAIGALIVMTVLSVVMGVVATKFL
PPSLTHYLGGVLFVVFGVKMLYDAREMNAAGPSDELTEVEEELMGKKDEDAVQAEHVEEG
LGKAESATDGMMKVFSQTFLMTFLAEWGDRSQIATVTLSATKDAFGVTLGAILGHSMCTG
IAVIGGKFLATRISERTVTLVGGVLFVMFALHSFVTGPSVSE
>C2_Ocy1 gi|497454278|WP_009768476.1 putative membrane protein [Oscillatoriales cyanobacterium JSC-12]
MFYSDLFTAFTAGLLLVGLAELGDKTFFIAALMAMNHPRRLVFAGAFGALAVMTLLAVSA
GQVVGLLPMQWVKIGEVVLFSGFGLKLLYDGLCMGCHDADSDEAEEAKAAIAAAEGSQTV
PQALSALGIIGKTFGLVFLGEWGDHTQITTVMLAATHPALGVACGALSGFFLCIGLAVVA
GRLVAGRLSERFITLFAGALFLVFAIAAIFRGMA
